# Supplementary material for: The SARS-CoV-2 spike protein is vulnerable to moderate electric fields
Source: Nat Commun. 2021 Sep 13;12:5407. doi: 10.1038/s41467-021-25478-7 (PMC8437970; doi:10.1038/s41467-021-25478-7)
Supplement: Supplementary file 4 — Supplementary Data 1 [file 41467_2021_25478_MOESM4_ESM.zip]

Archive with 26 entries (17 files):
- scripts_MD_simulation_analysis/
- scripts_MD_simulation_analysis/readme.txt
- scripts_MD_simulation_analysis/contacts_RBD/
- scripts_MD_simulation_analysis/contacts_RBD/distance_mean_two_residues.py
- scripts_MD_simulation_analysis/docking_contacts/
- scripts_MD_simulation_analysis/docking_contacts/extract_contacts_from_docked_structures.py
- scripts_MD_simulation_analysis/docking_contacts/order_contacts_and_plot.py
- scripts_MD_simulation_analysis/energy_profiles/
- scripts_MD_simulation_analysis/energy_profiles/calculate_and_plot_energy_profiles.py
- scripts_MD_simulation_analysis/energy_profiles/calculate_and_plot_energy_barrier_with_errorbars.py
- scripts_MD_simulation_analysis/folding_angle/
- scripts_MD_simulation_analysis/folding_angle/extract_angles_from_trajectories.py
- scripts_MD_simulation_analysis/folding_angle/plot_angles_distribution.py
- scripts_MD_simulation_analysis/md_parameters/
- scripts_MD_simulation_analysis/md_parameters/commands_md_extension_production.txt
- scripts_MD_simulation_analysis/md_parameters/command_grompp.txt
- scripts_MD_simulation_analysis/md_parameters/production_mdp_init_parameters.txt
- scripts_MD_simulation_analysis/md_parameters_drude_model/
- scripts_MD_simulation_analysis/md_parameters_drude_model/running_namd.txt
- scripts_MD_simulation_analysis/md_parameters_drude_model/step4_norestraints.inp
- scripts_MD_simulation_analysis/missing_residues/
- scripts_MD_simulation_analysis/missing_residues/modeller_fill_gaps.py
- scripts_MD_simulation_analysis/PCA/
- scripts_MD_simulation_analysis/PCA/PCA_plot_scatter_and_trajectories.py
- scripts_MD_simulation_analysis/PCA/PCA_computation.py
- scripts_MD_simulation_analysis/PCA/extract_dihedrals_from_trajectories.py
