# Supplementary material for: The SARS-CoV-2 spike protein is vulnerable to moderate electric fields
Source: Nat Commun. 2021 Sep 13;12:5407. doi: 10.1038/s41467-021-25478-7 (PMC8437970; doi:10.1038/s41467-021-25478-7)
Supplement: Supplementary file 4 — Supplementary Data 1 [file 41467_2021_25478_MOESM4_ESM.zip › scripts_MD_simulation_analysis/readme.txt]

Contents:
Python scripts and numerical parameters for GROMACS used in 
manuscript "The SARS-CoV-2 Spike Protein is vulnerable to moderate electric fields".
In order to run the analysis scripts, the corresponding input files should be provided 
according to specified internally. 
Requirements:
	python >= 3.7
	mdanalysis >= 1.0.0
	seaborn >= 0.11.0
	scikit-learn >=  0.23.2
	scipy >= 1.5.2

The following directories are provided:

/contacts_RBD
To calculate the evolution of distances between pairs of residues. Requires trajectory files

/docking_contacts
To produce calculate the shared contacts. As input, the 100 best scored docked complexes
for each docking case must be provided.

/energy_profiles
To calculate energy profiles as function of RMSD. RMSD files are needed as input. 

/folding_angle
To calculate angles between subdomains. Requires trajectory files

/md_parameters
Commands for gmx grompp and the production md including extensions of time. 
With the exception of the electric field intensity and the number of steps 
between saving to output file, the numerical parameters shown in this .mdp 
file from GROMACS are valid for all the simulations.

/md_parameters_drude_model
Configuration files required for running polarizable force field simulations with NAMD by using the Drude oscillator model.
     - step4_norestraints.inp: NAMD configuration file
     - running_namd.txt: dependencies for NAMD, NAMD module, and how to run NAMD

/missing_residues
Script to fill the missing residues in PDB 6VSB using Modeller

/PCA
Principal component analysis of the dihedral angles expanded in the plane. Requires trajectory files
