# Supplementary material for: The SARS-CoV-2 spike protein is vulnerable to moderate electric fields
Source: Nat Commun. 2021 Sep 13;12:5407. doi: 10.1038/s41467-021-25478-7 (PMC8437970; doi:10.1038/s41467-021-25478-7)
Supplement: Supplementary file 4 — Supplementary Data 1 [file 41467_2021_25478_MOESM4_ESM.zip › scripts_MD_simulation_analysis/contacts_RBD/distance_mean_two_residues.py]

import os
import MDAnalysis as mda
import matplotlib.pyplot as plt
import numpy as np
from numpy import linalg as LA
from MDAnalysis.analysis import contacts

plt.rc('font', size= 8) 


###################################################################################################
#         Files lists
###################################################################################################

data_path = './data/'
results_path = './results/'
figures_path = './figures/'

filename_trajectory_list = os.listdir( data_path)
filename_trajectory_list.sort()
filename_topology_list =  filename_trajectory_list

names_of_trajectories = [ 'no-EF', 'EF=10⁶ Vm⁻¹', 'EF=10⁷ Vm⁻¹'    ]
###################################################################################################
#         Files selection 
###################################################################################################

    
three_timeseries = []    

for ii in [0,1,2]:
    filename_topology   = filename_topology_list[ii]
    filename_trajectory = filename_trajectory_list[ii]

    ###################################################################################################
    #         Universe creation and chain selection
    ###################################################################################################
    u = mda.Universe( data_path + filename_topology, data_path +  filename_trajectory)
    
    residues_list = u.atoms.resids
    
    residue_485 = u.select_atoms( 'resid 485'  ) 
    residue_488 = u.select_atoms( 'resid 488'  ) 
    
    residue_474 = u.select_atoms( 'resid 474'  ) 
    residue_476 = u.select_atoms( 'resid 476'  )
    
    residue_485_alpha = u.select_atoms( 'resid 485 and name CA'  ) 
    residue_488_alpha = u.select_atoms( 'resid 488 and name CA'  ) 
    
    residue_474_alpha = u.select_atoms( 'resid 474 and name CA'  ) 
    residue_476_alpha = u.select_atoms( 'resid 476 and name CA'  )
    
    
    timeseries = []
    for ts in u.trajectory:
        
        residue_485_positions =  residue_485.positions
        residue_488_positions =  residue_488.positions
        
        residue_474_positions =   residue_474.positions
        residue_476_positions =  residue_476.positions
        
        residue_485_alpha_positions =   residue_485_alpha.positions
        residue_488_alpha_positions =  residue_488_alpha.positions
        
        residue_474_alpha_positions =  residue_474_alpha.positions
        residue_476_alpha_positions =  residue_476_alpha.positions
        
        
        dist_A = contacts.distance_array(  residue_485_positions ,  residue_488_positions    )
        mean_dist_A = np.mean( dist_A  )
        
        dist_B = contacts.distance_array(  residue_474_positions ,  residue_476_positions    )
        mean_dist_B = np.mean( dist_B  )
        
        
        calpha_dist_A = LA.norm( residue_485_alpha_positions -  residue_488_alpha_positions  )
        calpha_dist_B = LA.norm(   residue_474_alpha_positions  -    residue_476_alpha_positions   )
        
        timeseries.append(   [ mean_dist_A ,   mean_dist_B   ,  calpha_dist_A   , calpha_dist_B     ]       )
        
    
    np.save(results_path+ 'distances_' +  filename_trajectory[:-4] , np.array(  timeseries  )     )
    
    three_timeseries.append( np.array(  timeseries  )  )


three_timeseries = np.array(  three_timeseries )
    
np.save( results_path+ 'distances_' +  'three_timeseries_diff_E' , three_timeseries    )

limits_x = [ [0,300], [0,700], [0,700]]
step_ns = 0.1
fig, ax = plt.subplots( nrows=3,ncols =1,     figsize  = (5,5) )   

for ii in [0,1,2]:
    ax[ii].plot( np.arange( len( three_timeseries[ii][:,0]) )*step_ns, three_timeseries[ii][:,0]  , label = 'mean distance 485-488' )
    ax[ii].plot( np.arange( len( three_timeseries[ii][:,1]) )*step_ns, three_timeseries[ii][:,1]  , label = 'mean distance 474-476' ) 
    # ax[ii].plot(np.arange( len( three_timeseries[ii][:,0]) )*step_ns, three_timeseries[ii][:,2]   , label = 'calpha 485-488'        ) 
    # ax[ii].plot( np.arange( len( three_timeseries[ii][:,1]) )*step_ns, three_timeseries[ii][:,3]  , label = 'calpha 474-476'        )
    ax[ii].text( 1.05, 0.5,  names_of_trajectories[ii]   , fontsize = 10 , horizontalalignment='left',   verticalalignment='center', transform=ax[ii].transAxes )
    ax[ii].set_xlabel('time [ns]')
    ax[ii].set_ylabel('distance [angstrom]')
    ax[ii].set_xlim(  limits_x[ii] ) 
    
ax[0].legend(   fontsize = 8 , loc=10, bbox_to_anchor=(0.0, 1.02, 1.0, 0.5) )

plt.tight_layout()

plt.savefig( figures_path + 'ed_distances_plot_diff_E.png'  , dpi=600)
plt.savefig( figures_path + 'ed_distances_plot_diff_E.pdf'  , dpi=600)
plt.savefig( figures_path + 'ed_distances_plot_diff_E.svg'  , dpi=600)

plt.show()        
    
