# Supplementary material for: The SARS-CoV-2 spike protein is vulnerable to moderate electric fields
Source: Nat Commun. 2021 Sep 13;12:5407. doi: 10.1038/s41467-021-25478-7 (PMC8437970; doi:10.1038/s41467-021-25478-7)
Supplement: Supplementary file 4 — Supplementary Data 1 [file 41467_2021_25478_MOESM4_ESM.zip › scripts_MD_simulation_analysis/docking_contacts/extract_contacts_from_docked_structures.py]

#!/usr/bin/env python3
# -*- coding: utf-8 -*-
"""
@author: pablo
"""


import os
import MDAnalysis as mda
import matplotlib.pyplot as plt
import numpy as np
from MDAnalysis.analysis import contacts

plt.rc('font', size= 20) 


def contacts_within_cutoff_with_distance(u, group_a, group_b, radius=4.5):
    timeseries = []
    for ts in u.trajectory:
        dist = contacts.distance_array(group_a.positions, group_b.positions)
        adjacency_matrix_contact = contacts.contact_matrix(dist, radius)
        n_contacts = adjacency_matrix_contact.sum()
        
        timeseries.append([ts.frame, n_contacts])
    return np.array(timeseries), dist, adjacency_matrix_contact


def residues_contacts_within_cutoff(u, group_a, group_b, residues_a, residues_b, radius=4.5):
    timeseries = []
    residues_a_uniq = np.unique( residues_a)
    residues_b_uniq = np.unique( residues_b)
    len_a = len(residues_a_uniq)
    len_b = len(residues_b_uniq)
    residues_a_index = []
    residues_b_index = []
    for resid in residues_a_uniq:
        residues_a_index.append(  np.squeeze( np.nonzero(residues_a==resid) ) )
    for resid in residues_b_uniq:
        residues_b_index.append(  np.squeeze( np.nonzero(residues_b==resid) ) )
    for ts in u.trajectory:
        dist = contacts.distance_array(group_a.positions, group_b.positions)
        adjacency_res_matrix_contact = np.full((len_a, len_b), False)
        for i_a, resid_a in enumerate(residues_a_uniq):
            for i_b, resid_b in enumerate(residues_b_uniq):
                index_sub = np.ix_( residues_a_index[i_a] ,  residues_b_index[i_b] )
                if np.mean(  dist[index_sub]  )<=radius:
                    adjacency_res_matrix_contact[i_a,i_b] = True
        n_contacts = adjacency_res_matrix_contact.sum()
        
    return n_contacts, dist, adjacency_res_matrix_contact


###################################################################################################
#         Files lists
###################################################################################################

# directories where docking files are stored (PDB docking, no-EF, 1e6, 1e7 and 1e9 V/m) 
directory_list = [ '6M0Jcrystal_100pdbdocking'  ,  'E0_100pdbdocking' , 'E1_100pdbdocking' , 'E3_100pdbdocking' , 'E09_100pdbdocking'  ]

data_path = './data/'
results_path = './results/'
figures_path = './figures/'

data_complete_path    = [ ]
results_complete_path = []
figures_complete_path = []
for idir, direct in enumerate(directory_list):
    data_complete_path.append(  data_path + directory_list[idir] +'/'     )
    results_complete_path.append(  results_path + directory_list[idir] +'/'     )
    figures_complete_path.append(  figures_path + directory_list[idir] +'/'     )

filename_trajectory_complete_list = []
filename_topology_complete_list   = []
for idir, direct in enumerate(directory_list):
    filename_trajectory_complete_list.append( os.listdir(  data_complete_path[idir ]  )   )
    filename_topology_complete_list.append( os.listdir(  data_complete_path[idir ]  )   )
    


###################################################################################################
#         Parameters in cutoff distance 
###################################################################################################
RADIUS_CUTOFF = 7.0

name_of_results_file ='results_R_' + str(int(RADIUS_CUTOFF)) 
###################################################################################################
#         Calculations for reference crystal structure
###################################################################################################
filename_topology_ref   =  data_path   + '6m0j_edited.pdb'
filename_trajectory_ref =  data_path   + '6m0j_edited.pdb'
u = mda.Universe( filename_topology_ref, filename_trajectory_ref)
            
first_chain = 'A'
second_chain = 'E'
            
chain_A = u.select_atoms("segid " + first_chain  + " and not name H*" )
chain_B = u.select_atoms("segid " + second_chain + " and not name H*" )
SHIFT_CHAIN_B = chain_A.resids[-1]
residues_A = chain_A.atoms.resids
residues_B = chain_B.atoms.resids
residues_A_uniq = np.unique( residues_A)
residues_B_uniq = np.unique( residues_B)

ca_crys, dist_mat_crys, adjacency_matrix_contact_crys = contacts_within_cutoff_with_distance(u, chain_A, chain_B, radius=RADIUS_CUTOFF)
        
list_of_contacts_crys = []
for iad in range(adjacency_matrix_contact_crys.shape[0]):
    for jad in range(adjacency_matrix_contact_crys.shape[1]):
        if adjacency_matrix_contact_crys[iad,jad]:
            list_of_contacts_crys.append([residues_A[iad], residues_B[jad] ])
                    
list_of_unique_contacts_crys   =  np.unique(list_of_contacts_crys, axis = 0)
number_res_contacts_crys = len(list_of_unique_contacts_crys)


np.save(results_path +  name_of_results_file +  '_'   + 'residues_A_crys'     ,       residues_A,                allow_pickle = True )
np.save(results_path +  name_of_results_file +  '_'   + 'residues_B_crys'     ,       residues_B,                allow_pickle = True )
np.save(results_path +  name_of_results_file +  '_'   + 'list_of_contacts_crys'     , list_of_contacts_crys,          allow_pickle = True )
np.save(results_path +  name_of_results_file +  '_'   + 'list_of_unique_contacts_crys'  ,   list_of_unique_contacts_crys,  allow_pickle = True ) 

n_contacts_res_crys, dist_res_crys, adjacency_res_matrix_contact_crys = residues_contacts_within_cutoff(u, chain_A, chain_B, 
                                                                                                        residues_A, residues_B, radius=RADIUS_CUTOFF)

list_of_residue_contacts_crys = []
for iad in range(adjacency_res_matrix_contact_crys.shape[0]):
    for jad in range(adjacency_res_matrix_contact_crys.shape[1]):
        if adjacency_res_matrix_contact_crys[iad,jad]:
            list_of_residue_contacts_crys.append([residues_A_uniq[iad], residues_B_uniq[jad] ])

np.save(results_path +  name_of_results_file +  '_'   + 'list_of_residue_contacts_crys'     , list_of_residue_contacts_crys,          allow_pickle = True )


###################################################################################################
#         Calculations for docked structures
###################################################################################################

number_contacts_total_list = []
number_res_contacts_total_list = []
SHIFT_CHAIN_B_total_list   = [] 
adjacency_total_list       = []
distance_matrix_total_list = []
residues_A_total_list      = []
residues_B_total_list      = []
list_of_contacts_total_list        = []
list_of_unique_contacts_total_list = []


list_of_residue_contacts_total_list = []
n_contacts_res_total_list = []


for icase,case_folder in enumerate(filename_trajectory_complete_list):
    
    filename_trajectory_list = filename_trajectory_complete_list[icase]
    filename_topology_list   = filename_topology_complete_list[icase]
    
    
    
    number_contacts_case_list = []
    number_res_contacts_case_list = []
    SHIFT_CHAIN_B_case_list   = [] 
    adjacency_case_list       = []
    distance_matrix_case_list = []
    residues_A_case_list      = []
    residues_B_case_list      = []
    list_of_contacts_case_list        = []
    list_of_unique_contacts_case_list = []
    
    list_of_residue_contacts_case_list = []
    n_contacts_res_case_list = []
    for ifile, case_file in enumerate(filename_trajectory_list):
        
        filename_topology   = filename_topology_list[ifile]
        filename_trajectory = filename_trajectory_list[ifile]
        
        filename_path_topology   = data_complete_path[icase ] + filename_topology
        filename_path_trajectory = data_complete_path[icase ] + filename_trajectory
        
        
        ###################################################################################################
        #         Universe creation and chain selection
        ###################################################################################################
        u = mda.Universe( filename_path_topology, filename_path_trajectory)
            
        first_chain = 'A'
        second_chain = 'B'
            
        chain_A = u.select_atoms("segid " + first_chain  + " and not name H*" )
        chain_B = u.select_atoms("segid " + second_chain + " and not name H*" )
        
        SHIFT_CHAIN_B = chain_A.resids[-1]
        residues_A = chain_A.atoms.resids
        residues_B = chain_B.atoms.resids
        residues_A_uniq = np.unique( residues_A)
        residues_B_uniq = np.unique( residues_B)
        ca, dist_mat, adjacency_matrix_contact = contacts_within_cutoff_with_distance(u, 
                                                                                      chain_A, chain_B, 
                                                                                      radius=RADIUS_CUTOFF)
        
        list_of_contacts = []
        for iad in range(adjacency_matrix_contact.shape[0]):
            for jad in range(adjacency_matrix_contact.shape[1]):
                if adjacency_matrix_contact[iad,jad]:
                    list_of_contacts.append([residues_A[iad], residues_B[jad] ])
                    
        
        list_of_unique_contacts   =  np.unique(list_of_contacts, axis = 0)
        number_res_contacts = len(list_of_unique_contacts)
        
        number_contacts_case_list.append(ca[0][1])
        number_res_contacts_case_list.append( number_res_contacts) 
        SHIFT_CHAIN_B_case_list.append(SHIFT_CHAIN_B)
        residues_A_case_list.append(residues_A)
        residues_B_case_list.append(residues_B)
        list_of_contacts_case_list.append(list_of_contacts)
        list_of_unique_contacts_case_list.append(list_of_unique_contacts)
        
        
        
        n_contacts_res, dist_res, adjacency_res_matrix_contact = residues_contacts_within_cutoff(u, chain_A, chain_B, 
                                                                                                        residues_A, residues_B, radius=RADIUS_CUTOFF)
        
        list_of_residue_contacts = []
        for iad in range(adjacency_res_matrix_contact.shape[0]):
            for jad in range(adjacency_res_matrix_contact.shape[1]):
                if adjacency_res_matrix_contact[iad,jad]:
                    list_of_residue_contacts.append([residues_A_uniq[iad], residues_B_uniq[jad] ])
        
        list_of_residue_contacts_case_list.append(list_of_residue_contacts)
        
        n_contacts_res_case_list.append(    n_contacts_res   )
    

    number_contacts_total_list.append(  number_contacts_case_list  )
    number_res_contacts_total_list.append(number_res_contacts_case_list   ) 
    SHIFT_CHAIN_B_total_list.append(  SHIFT_CHAIN_B_case_list  ) 
    
    residues_A_total_list.append( residues_A_case_list   ) 
    residues_B_total_list.append(  residues_B_case_list    ) 
    list_of_contacts_total_list.append(  list_of_contacts_case_list     )
    list_of_unique_contacts_total_list.append(  list_of_unique_contacts_case_list    )
    
    list_of_residue_contacts_total_list.append(  list_of_residue_contacts_case_list     )
    n_contacts_res_total_list.append(    n_contacts_res_case_list   )
    
    
        
  
residues_A_total_list              = np.array(     residues_A_total_list     , dtype = object   )      
residues_B_total_list              = np.array(   residues_B_total_list       , dtype = object   )
filename_trajectory_complete_list  = np.array(    filename_trajectory_complete_list      , dtype = object   )
filename_topology_complete_list    = np.array(    filename_topology_complete_list      , dtype = object   )     
data_complete_path                 = np.array(   data_complete_path       , dtype = object   )            
  
list_of_contacts_total_list = np.array( list_of_contacts_total_list , dtype = object   )
list_of_unique_contacts_total_list = np.array( list_of_unique_contacts_total_list , dtype = object   )

list_of_residue_contacts_total_list = np.array( list_of_residue_contacts_total_list , dtype = object   )


np.save(results_path +  name_of_results_file +  '_'   + 'directories'     ,      directory_list ,                      allow_pickle = True )
np.save(results_path +  name_of_results_file +  '_'   + 'data_complete_path' ,   data_complete_path ,                  allow_pickle = True )
np.save(results_path +  name_of_results_file +  '_'   + 'trajectories' ,         filename_trajectory_complete_list ,   allow_pickle = True ) 
np.save(results_path +  name_of_results_file +  '_'   + 'topologies' ,           filename_topology_complete_list ,     allow_pickle = True )
np.save(results_path +  name_of_results_file +  '_'   + 'number_contacts',       number_contacts_total_list ,          allow_pickle = True )
np.save(results_path +  name_of_results_file +  '_'   + 'number_res_contacts' ,  number_res_contacts_total_list ,      allow_pickle = True )
np.save(results_path +  name_of_results_file +  '_'   + 'SHIFT_CHAIN_B' ,        SHIFT_CHAIN_B_total_list,             allow_pickle = True )
np.save(results_path +  name_of_results_file +  '_'   + 'residues_A'     ,       residues_A_total_list,                allow_pickle = True )
np.save(results_path +  name_of_results_file +  '_'   + 'residues_B'     ,       residues_B_total_list,                allow_pickle = True )
np.save(results_path +  name_of_results_file +  '_'   + 'list_of_contacts'     , list_of_contacts_total_list,          allow_pickle = True )
np.save(results_path +  name_of_results_file +  '_'   + 'list_of_unique_contacts'  ,   list_of_unique_contacts_total_list,  allow_pickle = True ) 
np.save(results_path +  name_of_results_file +  '_'   + 'list_of_residue_contacts'     , list_of_residue_contacts_total_list,          allow_pickle = True )
np.save(results_path +  name_of_results_file +  '_'   + 'n_contacts_res_total_list' ,  n_contacts_res_total_list ,      allow_pickle = True )
