# Supplementary material for: The SARS-CoV-2 spike protein is vulnerable to moderate electric fields
Source: Nat Commun. 2021 Sep 13;12:5407. doi: 10.1038/s41467-021-25478-7 (PMC8437970; doi:10.1038/s41467-021-25478-7)
Supplement: Supplementary file 4 — Supplementary Data 1 [file 41467_2021_25478_MOESM4_ESM.zip › scripts_MD_simulation_analysis/docking_contacts/order_contacts_and_plot.py]

#!/usr/bin/env python3
# -*- coding: utf-8 -*-

import numpy as np
import matplotlib.pyplot as plt
import seaborn as sns
import pandas as pd

plt.rc('font', size= 15) 
###################################################################################################
#         Files lists
###################################################################################################
# directories where docking files are stored (PDB docking, no-EF, 1e6, 1e7 and 1e9 V/m) 
directory_list = [ '6M0Jcrystal_100pdbdocking'  ,  'E0_100pdbdocking' , 'E1_100pdbdocking' , 'E3_100pdbdocking' , 'E09_100pdbdocking'  ]

data_path = './data/'
results_path = './results/'
figures_path = './figures/'

###################################################################################################
#  file import
###################################################################################################

RADIUS_CUTOFF = 7.0
name_of_results_file ='results_R_' + str(int(RADIUS_CUTOFF)) 
 
directory_list                     =  np.load(results_path +  name_of_results_file +  '_'   + 'directories'     + '.npy'    ,      allow_pickle = True )
data_complete_path                 =  np.load(results_path +  name_of_results_file +  '_'   + 'data_complete_path'    + '.npy'  ,  allow_pickle = True )
filename_trajectory_complete_list  =  np.load(results_path +  name_of_results_file +  '_'   + 'trajectories'    + '.npy'  ,    allow_pickle = True ) 
filename_topology_complete_list    =  np.load(results_path +  name_of_results_file +  '_'   + 'topologies'    + '.npy'  ,     allow_pickle = True )
number_contacts_total_list         =  np.load(results_path +  name_of_results_file +  '_'   + 'number_contacts'   + '.npy'  ,     allow_pickle = True )
number_res_contacts_total_list     =  np.load(results_path +  name_of_results_file +  '_'   + 'number_res_contacts'    + '.npy'  ,    allow_pickle = True )
SHIFT_CHAIN_B_total_list           =  np.load(results_path +  name_of_results_file +  '_'   + 'SHIFT_CHAIN_B'    + '.npy'  ,     allow_pickle = True )
# adjacency_total_list               =  np.load(results_path +  name_of_results_file +  '_'   + 'adjacency'    + '.npy'      ,    allow_pickle = True )
# distance_matrix_total_list         =  np.load(results_path +  name_of_results_file +  '_'   + 'distance_matrix'    + '.npy'  ,       allow_pickle = True )
residues_A_total_list              =  np.load(results_path +  name_of_results_file +  '_'   + 'residues_A'     + '.npy'     ,        allow_pickle = True )
residues_B_total_list              =  np.load(results_path +  name_of_results_file +  '_'   + 'residues_B'     + '.npy'     ,       allow_pickle = True )
list_of_contacts_total_list        =  np.load(results_path +  name_of_results_file +  '_'   + 'list_of_contacts'     + '.npy'     ,     allow_pickle = True )
list_of_unique_contacts_total_list =  np.load(results_path +  name_of_results_file +  '_'   + 'list_of_unique_contacts'   + '.npy'    ,   allow_pickle = True ) 
    
list_of_contacts_crys       =  np.load(results_path +  name_of_results_file +  '_'   + 'list_of_contacts_crys'     + '.npy'     ,     allow_pickle = True )
list_of_unique_contacts_crys =  np.load(results_path +  name_of_results_file +  '_'   + 'list_of_unique_contacts_crys'   + '.npy'    ,   allow_pickle = True ) 

list_of_residue_contacts_crys = np.load(results_path +  name_of_results_file +  '_'   + 'list_of_residue_contacts_crys'  + '.npy'     ,   allow_pickle = True )

list_of_residue_contacts_total_list    =   np.load(results_path +  name_of_results_file +  '_'   + 'list_of_residue_contacts'   + '.npy'    ,       allow_pickle = True )
n_contacts_res_total_list    =   np.load(results_path +  name_of_results_file +  '_'   + 'n_contacts_res_total_list' + '.npy'  ,       allow_pickle = True )
residues_A_crys = np.load(results_path +  name_of_results_file +  '_'   + 'residues_A_crys'    + '.npy'  ,                allow_pickle = True )
residues_B_crys = np.load(results_path +  name_of_results_file +  '_'   + 'residues_B_crys'    + '.npy'  ,                allow_pickle = True )


list_of_contacts_ref =  list_of_contacts_crys
list_of_contacts_res_ref =  list_of_residue_contacts_crys


###################################################################################################
#  begin comparison
###################################################################################################

n_shared_contacts_list        = []
n_unique_shared_contacts_list = []

n_shared_contacts_res_list        = []
n_shared_contacts_sorted_descent_res_list        = []
n_shared_contacts_sorted_descent_mean_list        = []
n_shared_contacts_sorted_descent_std_list        = []
NUMBER_OF_COMPARISONS = 5

names = ['PDB \n docking' ,r'0 $\frac{V}{m}$', r'10⁶ $\frac{V}{m}$' , r'10⁷ $\frac{V}{m}$', r'10⁹ $\frac{V}{m}$']

flagg=0
for icase,case_folder in enumerate(filename_trajectory_complete_list):
    filename_trajectory_list = filename_trajectory_complete_list[icase]
    filename_topology_list   = filename_topology_complete_list[icase]
    
    n_shared_contacts = []
    n_shared_res_contacts = []
    n_unique_shared_contacts = []
    unique_shared_contacts = []
    unique_shared_res_contacts = []
    for ifile, case_file in enumerate(filename_trajectory_complete_list[icase]):
        shared_contacts = []
        shared_res_contacts = []
        list_of_contacts = list_of_contacts_total_list[icase][ifile]
        list_of_residue_contacts = list_of_residue_contacts_total_list[icase][ifile]
        
        for contact_ in np.squeeze(list_of_contacts):
            if (list_of_contacts_ref == contact_).all(1).any() :
            # if contact_ in list_of_contacts_ref:
                shared_contacts.append( contact_)
        for contact_ in np.squeeze(list_of_residue_contacts):
            if (list_of_contacts_res_ref == contact_).all(1).any() :
                shared_res_contacts.append( contact_)
                
        n_shared_contacts.append(len(shared_contacts ) )
        n_shared_res_contacts.append(len(shared_res_contacts ) )
        
        n_unique_shared_contacts.append(len(np.unique(shared_contacts, axis = 0)  ) )
        
        unique_shared_contacts.append(  np.unique(shared_contacts, axis = 0)  )
        unique_shared_res_contacts.append(  shared_res_contacts      )
        
    unique_shared_contacts_array = np.array( unique_shared_contacts , dtype = 'object'  )
    unique_shared_res_contacts_array = np.array( unique_shared_contacts , dtype = 'object'  )
    
    n_shared_res_contacts = np.array( n_shared_res_contacts  )
    n_shared_res_contacts_sorted_descent = np.sort(n_shared_res_contacts )[::-1] 
    n_shared_res_contacts_sorted_descent = n_shared_res_contacts_sorted_descent[:NUMBER_OF_COMPARISONS +1]
    n_shared_res_contacts_sorted_descent_mean = np.mean(   n_shared_res_contacts_sorted_descent )
    n_shared_res_contacts_sorted_descent_std  = np.std(    n_shared_res_contacts_sorted_descent )  
    
    sorted_descent_arg = np.argsort(n_shared_res_contacts )[::-1] 
    
    n_shared_contacts_list.append(n_shared_contacts)
    n_unique_shared_contacts_list.append( n_unique_shared_contacts   ) 
    n_shared_contacts_res_list.append(n_shared_res_contacts)
    n_shared_contacts_sorted_descent_res_list.append( n_shared_res_contacts_sorted_descent   )
    n_shared_contacts_sorted_descent_mean_list.append(  n_shared_res_contacts_sorted_descent_mean  )
    n_shared_contacts_sorted_descent_std_list.append( n_shared_res_contacts_sorted_descent_std   )
    
    
    len_shared = len( n_shared_res_contacts[n_shared_res_contacts>=1] )
    
    run_dict_res_best = { 'EF': ([names[icase] ]*len(n_shared_res_contacts_sorted_descent))   ,   
                         'shared contact residues' : n_shared_res_contacts_sorted_descent    }
    
    run_df_res_best   = pd.DataFrame( data = run_dict_res_best )
    if flagg==0:
        df_res_best = run_df_res_best
        flagg=1
    else:
        df_res_best = df_res_best.append(run_df_res_best)
    

old_palette = sns.color_palette()
new_palette = [    old_palette[7] , old_palette[0] , old_palette[3] , old_palette[4] , old_palette[5]  ]

ax = sns.boxplot(  x="EF"  , y='shared contact residues',  data=df_res_best  , whis=np.inf , palette = new_palette)
ax = sns.swarmplot( x="EF"  , y='shared contact residues', data=df_res_best, color="0.3", edgecolor = "k", linewidth = 0.5)
plt.axhline(  len(list_of_contacts_res_ref), color = 'k', lw = 2 )
plt.text(4.0, 22, 'native contacts in PDB complex', color = 'w', horizontalalignment='right', verticalalignment='bottom' , bbox=dict(boxstyle="square,pad=0.0",facecolor='k') )
ax.set_xlabel('')
ax.set_ylabel('conserved native contacts - Nc')
plt.ylim([-1.1,24.1] )

plt.savefig(figures_path +  name_of_results_file +  '_'   + 'a_final_box' + '.png', dpi=300)
plt.savefig(figures_path +  name_of_results_file +  '_'   + 'a_final_box' + '.pdf', dpi=600)
plt.savefig(figures_path +  name_of_results_file +  '_'   + 'a_final_box' + '.eps', dpi=300)
plt.savefig(figures_path +  name_of_results_file +  '_'   + 'a_final_box' + '.svg', dpi=300)
plt.show()
