# Supplementary material for: The SARS-CoV-2 spike protein is vulnerable to moderate electric fields
Source: Nat Commun. 2021 Sep 13;12:5407. doi: 10.1038/s41467-021-25478-7 (PMC8437970; doi:10.1038/s41467-021-25478-7)
Supplement: Supplementary file 4 — Supplementary Data 1 [file 41467_2021_25478_MOESM4_ESM.zip › scripts_MD_simulation_analysis/energy_profiles/calculate_and_plot_energy_profiles.py]

#!/usr/bin/env python3
# -*- coding: utf-8 -*-
"""
@author: pablo
"""
import os
import numpy as np
import matplotlib.pyplot as plt

plt.rc('font', size= 10) 


data_path = './data/'
fig_path = './figures_new/'
fig_path_old = './figures/'
results_path = './results/'

filename_list = os.listdir( data_path)
filename_list.sort()

file_label_list = ['EF = 0 Vm⁻¹',
                   'EF = 10⁴ Vm⁻¹',
                   'EF = 10⁴ Vm⁻¹',
                   'EF = 10⁵ Vm⁻¹',
                   'EF = 10⁵ Vm⁻¹',
                   'EF = 10⁶ Vm⁻¹',
                   'EF = 10⁶ Vm⁻¹',
                   'EF = 10⁷ Vm⁻¹',
                   'EF = 10⁷ Vm⁻¹']


#################################################

#Kcal/(mol K)
K_BOLTZMANN = 0.001985875
#KJ/(mol K)
# K_BOLTZMANN = 0.008314463

TEMPERATURE = 303

FF_list = []
bin_edges_list = []

for iif in range(len(filename_list)):
    filename = filename_list[iif]
    file_label = file_label_list[iif]
    
    #import the rmsd file obtained with gmx rms
    hbintra_mat = np.loadtxt( data_path+ filename  , skiprows = 18).T
    #Just to check it was correctly loaded
    print(hbintra_mat.shape)
    
    hist, bin_edges = np.histogram(hbintra_mat[1], bins = 20)
    
    hist = hist / len(hbintra_mat[1])
    
    FF = -  K_BOLTZMANN *TEMPERATURE * np.log(hist)
    FF_list.append(FF)
    bin_edges_list.append(bin_edges)
    


###########################################################################################################################################################
#  PLOTTING
###########################################################################################################################################################

index_0_vec = [ 0 ,  0 ,  0 , 0 ]
index_1_vec = [ 1 ,  3 ,  5 , 7 ]
index_2_vec = [ 2 ,  4 ,  6 , 8 ]

xlim1_vec = [0.06 ,  0.06 ,  0.06 ,  0.06] 
xlim2_vec  = [ 1.11  , 1.31  ,  1.26  ,  2.78]
extl = 0.05

figure_name_vec = ['ed_E_10_4_new_extended_data' , 'ed_E_10_5_new_extended_data'  , 'ed_E_10_6_new_extended_data'  ,  'ed_E_10_7_new_extended_data' ]

for ipl in range(4):
    index_0 = index_0_vec[ipl]
    index_1 = index_1_vec[ipl]
    index_2 = index_2_vec[ipl]
    
    xlim1 , xlim_2 = xlim1_vec[ipl] ,xlim2_vec[ipl]
    figure_name = figure_name_vec[ipl]
    
    
    max_0 , min_0 = max(  FF_list[index_0][np.isfinite(FF_list[index_0])] ) , min( FF_list[index_0][np.isfinite( FF_list[index_0] ) ]    )
    max_1 , min_1 = max( FF_list[index_1][np.isfinite(FF_list[index_1]  ) ] ) , min( FF_list[index_1][np.isfinite( FF_list[index_1] ) ] )
    max_2 , min_2 = max( FF_list[index_2][np.isfinite( FF_list[index_2] ) ] ) , min( FF_list[index_2][np.isfinite( FF_list[index_2] ) ] )
    
    span_0 = max_0 - min_0
    span_1 = max_1 - min_1
    span_2 = max_2 - min_2
    
    span_0_e =  span_0 * (1.0+2*extl)
    span_1_e =  span_1 * (1.0+2*extl)
    span_2_e =  span_2 * (1.0+2*extl)
    
    max_0_e , min_0_e = max_0 + extl*span_0 , min_0 - extl*span_0
    max_1_e , min_1_e = max_1 + extl*span_1 , min_1 - extl*span_1
    max_2_e , min_2_e = max_2 + extl*span_2 , min_2 - extl*span_2
    
    
    
    fig, ax = plt.subplots(nrows = 3, figsize  = (5,5) , sharex = True   , gridspec_kw={'height_ratios': [span_0_e/span_0_e  , span_1_e/span_0_e   ,  span_2_e/span_0_e  ]})
    ax[0].fill_between( (bin_edges_list[index_0][:-1] +bin_edges_list[index_0][1:] )/2   , FF_list[index_0], color = 'tab:gray')
    ax[1].fill_between( (bin_edges_list[index_1][:-1] +bin_edges_list[index_1][1:] )/2   , FF_list[index_1] , color = 'tab:gray') 
    ax[2].fill_between( (bin_edges_list[index_2][:-1] +bin_edges_list[index_2][1:] )/2   , FF_list[index_2] , color = 'tab:gray')
    
    
    ax[0].set_ylim([   min_0_e    ,  max_0_e  ])
    ax[1].set_ylim([   min_1_e    ,  max_1_e  ])
    ax[2].set_ylim([   min_2_e    ,  max_2_e  ])
    
    ax[2].set_xlim([xlim1 , xlim_2])
    
    ax[0].set_title(file_label_list[index_1])
    # ax[2].set_xlim([0.15, 2.9])
    ax[2].set_xlabel( 'rmsd [nm]')
    
    ax[0].set_ylabel(r'free energy [$\frac{kcal}{mol}$] ')
    ax[1].set_ylabel(r'free energy [$\frac{kcal}{mol}$] ')
    ax[2].set_ylabel(r'free energy [$\frac{kcal}{mol}$] ')
    
    ax[0].text( 1.05, 0.7,  'no-EF'   , horizontalalignment='left',   verticalalignment='center', transform=ax[0].transAxes )
    ax[1].text( 1.05, 0.7,  'EF-on'   , horizontalalignment='left',   verticalalignment='center', transform=ax[1].transAxes  )
    ax[2].text( 1.05, 0.7,  'EF-off'  , horizontalalignment='left',   verticalalignment='center', transform=ax[2].transAxes )
    
    for axi in [0,1,2]:
        ax[axi].spines['top'].set_visible(False)
        ax[axi].spines['right'].set_visible(False)
    
    # ax[0].set_yticks([])
    # ax[1].set_yticks([])
    # ax[2].set_yticks([])
    plt.tight_layout()
    plt.tight_layout()
    plt.tight_layout()
    plt.savefig(fig_path + figure_name +'.png', dpi = 600)
    plt.savefig(fig_path + figure_name +'.pdf', dpi = 600)
    plt.savefig(fig_path + figure_name +'.eps', dpi = 600)
    plt.savefig(fig_path + figure_name +'.svg', dpi = 600)
    plt.show()
