# Supplementary material for: The SARS-CoV-2 spike protein is vulnerable to moderate electric fields
Source: Nat Commun. 2021 Sep 13;12:5407. doi: 10.1038/s41467-021-25478-7 (PMC8437970; doi:10.1038/s41467-021-25478-7)
Supplement: Supplementary file 4 — Supplementary Data 1 [file 41467_2021_25478_MOESM4_ESM.zip › scripts_MD_simulation_analysis/energy_profiles/calculate_and_plot_energy_barrier_with_errorbars.py]

#!/usr/bin/env python3
# -*- coding: utf-8 -*-
"""
@author: pablo
"""
import os
import numpy as np
import matplotlib.pyplot as plt

plt.rc('font', size= 15) 

data_path = './data_barrier/'
fig_path = './figures/'
filename_list = ['rmsd_concatenate.xvg']

###########################################################################################################################################################
#  DATA IMPORTING 
###########################################################################################################################################################

total_rmsd = np.loadtxt( data_path + filename_list[0] )

# ###########################################################################################################################################################
# #  FREE ENERGY CALCULATION
# ###########################################################################################################################################################

#Kcal/(mol K)
K_BOLTZMANN = 0.001985875
#KJ/(mol K)
# K_BOLTZMANN = 0.008314463

TEMPERATURE = 303
hist, bin_edges = np.histogram(  total_rmsd, bins = 50 )
hist = hist / len(  total_rmsd    )
    
FF = -  K_BOLTZMANN *TEMPERATURE * np.log(hist)

# ###########################################################################################################################################################
# #  BOOTHSTRAPPING
# ###########################################################################################################################################################
N_BOOTH = 5000
size_of_sample = len(total_rmsd)   #//  10
N_BINS = len(bin_edges ) -1
boothstrap_fraction = 0.2
boothstrap_remotion  = int( boothstrap_fraction * size_of_sample )
boothstrap_remaining = size_of_sample - boothstrap_remotion

random_FF_list   = []
for nb in range (N_BOOTH):
    random_pos_start_delete = int(np.random.random() * boothstrap_remaining)
    pos_to_delete = np.arange(random_pos_start_delete , random_pos_start_delete +  boothstrap_remotion, dtype = np.int )
    random_total_rmsd = np.copy(total_rmsd)
    random_total_rmsd = np.delete(random_total_rmsd   ,  pos_to_delete )
    random_append_rmsd = np.random.choice(random_total_rmsd , boothstrap_remotion )
    random_total_rmsd = np.append(  random_total_rmsd ,  random_append_rmsd)
    random_hist, random_bin_edges = np.histogram(  random_total_rmsd, bins =  bin_edges)
    random_hist = random_hist /  size_of_sample
    random_FF = -  K_BOLTZMANN *TEMPERATURE * np.log(random_hist)
    random_FF_list.append(random_FF)
    
error_bars = np.nanstd(  np.array(random_FF_list)   , axis = 0 )
pos_index_of_bar_to_plot_with_barrier = np.arange(18,46, dtype=np.int)

###########################################################################################################################################################
#  PLOTTING
###########################################################################################################################################################

figure_name = 'free_energy_profile_1e6_wBarrier_nBooth_' + str(N_BOOTH)

fig, ax = plt.subplots( figsize  = (4,3)  )

ax.fill_between( (bin_edges[:-1] +bin_edges[1:] )/2   , FF, color = 'tab:gray')
plt.errorbar(  ((bin_edges[:-1] +bin_edges[1:] )/2 )[ pos_index_of_bar_to_plot_with_barrier ] ,   FF[ pos_index_of_bar_to_plot_with_barrier ]  , 
              yerr = error_bars[ pos_index_of_bar_to_plot_with_barrier ]  , fmt = 'none' , ecolor = 'k', elinewidth = 2  )

ax.set_xlabel( 'rmsd [nm]')
    
ax.set_ylabel(r'free energy [$\frac{kcal}{mol}$] ')

ax.spines['top'].set_visible(False)
ax.spines['right'].set_visible(False)
ax.set_ylim([   1.4    , 4.8  ])
    
ax.set_xlim([ 0.19 , 1.25])

plt.tight_layout()
plt.tight_layout()
plt.tight_layout()
plt.savefig(fig_path + figure_name +'.png', dpi = 600)
plt.savefig(fig_path + figure_name +'.pdf', dpi = 600)
plt.show()
