# Supplementary material for: The SARS-CoV-2 spike protein is vulnerable to moderate electric fields
Source: Nat Commun. 2021 Sep 13;12:5407. doi: 10.1038/s41467-021-25478-7 (PMC8437970; doi:10.1038/s41467-021-25478-7)
Supplement: Supplementary file 4 — Supplementary Data 1 [file 41467_2021_25478_MOESM4_ESM.zip › scripts_MD_simulation_analysis/folding_angle/extract_angles_from_trajectories.py]

# -*- coding: utf-8 -*-

import os
import MDAnalysis as mda
import numpy as np
from numpy.linalg import norm


def thetaang(A, B, C):
    # Angle between BA and BC for AtomGroups A, B, C
    B_center = B.centroid()
    BA = A.centroid() - B_center
    BC = C.centroid() - B_center
    theta = np.arccos(np.dot(BA, BC)/(norm(BA)*norm(BC)))
    return np.rad2deg(theta)


def theta_SD2_SD1_RBD(u):
    # Angle between subdomains SD2, SD1 and RBD
    C = u.select_atoms("resid 110-178 and name CA")
    B = u.select_atoms("resid 200-263 and name CA")
    A = u.select_atoms("resid 264-340 and name CA")
    theta = thetaang(A, B, C)
    return theta


data_path = './data/'
results_path = './results/'
figures_path = './figures/'


filename_trajectory_list = os.listdir( data_path)
filename_trajectory_list.sort()
filename_topology_list = ['step5_1_PROTEIN.gro']*len(filename_trajectory_list)

indices_to_calculate = [0,1,2,3,4,5,6,7,8,9,10]
 
for ii in indices_to_calculate:    
    filename_topology   = filename_topology_list[ii]
    filename_trajectory = filename_trajectory_list[ii]
    
    u = mda.Universe( data_path+ filename_topology, data_path + filename_trajectory)
    
    data = np.array([(u.trajectory.time, theta_SD2_SD1_RBD(u)) for ts in u.trajectory  ])
    time, THETA_SD2_SD1_RBD = data.T
    
    np.save( results_path+ 'theta_SD2_SD1_RBD_' + filename_trajectory [:-4]+'.npy' ,data)
    
