# Supplementary material for: The SARS-CoV-2 spike protein is vulnerable to moderate electric fields
Source: Nat Commun. 2021 Sep 13;12:5407. doi: 10.1038/s41467-021-25478-7 (PMC8437970; doi:10.1038/s41467-021-25478-7)
Supplement: Supplementary file 4 — Supplementary Data 1 [file 41467_2021_25478_MOESM4_ESM.zip › scripts_MD_simulation_analysis/folding_angle/plot_angles_distribution.py]

# -*- coding: utf-8 -*-
import os
import matplotlib.pyplot as plt
import numpy as np
import pandas as pd
import seaborn as sns


data_path = './data/'
results_path = './results/'
figures_path = './figures/'


filename_trajectory_list = os.listdir( data_path)
filename_trajectory_list.sort()
filename_topology_list = ['step5_1_PROTEIN.gro']*len(filename_trajectory_list)

label_list2 = [  r'$\bf{E = 0}$ '  , 
              r'$E = 10^4$' , r'$\bf{E = 10^4}$' , 
              r'E = 10^5$' ,  r'$\bf{E = 10^5}$' ,
              r'E = 10^6' ,  r'$\bf{E = 10^6}$' , 
              r'E = 10^7'  , r'$\bf{E = 10^7}$' ,  
              r'$\bf{E = 10^9}$'  ]

#Selection of the no-EF and EF-off trajectories to plot
indices_to_plot = [0,2,4,6,8]
###########################################################################################################################
# Loading of angles and pandas dataframe construction
###########################################################################################################################
flagg=0
for ii in indices_to_plot:
    filename_trajectory = filename_trajectory_list[ii]
    filename_SSR = results_path+ 'theta_SD2_SD1_RBD_' + filename_trajectory[:-4]+'.npy'
    data_SSR = np.load(filename_SSR)
    timeSSR , THETA_SD2_SD1_RBD =  data_SSR.T
    
    if ii==0:
        mean_THETA = np.mean(THETA_SD2_SD1_RBD)
    
    run_dict = { 'EF': [label_list2[ii] ]*len(timeSSR)  , 
                'theta_SSR' : THETA_SD2_SD1_RBD - mean_THETA}
    run_df   = pd.DataFrame( data = run_dict )
    if flagg==0:
        df = run_df
        flagg=1
    else:
        df = df.append(run_df)
    

###########################################################################################################################
# Plotting
###########################################################################################################################
sns.set_theme(style="whitegrid")
plt.rc('font', size= 20) 

ax = sns.violinplot(data=df, x="theta_SSR", y="EF", scale="area" , width=1.5 , inner = "quartile" , saturation=1 , linewidth=1)
plt.savefig(figures_path+'angles_theta2_distrib_v3.png', dpi=600)
plt.savefig(figures_path+'angles_theta2_distrib_v3.pdf', dpi=600)
plt.savefig(figures_path+'angles_theta2_distrib_v3.svg', dpi=600)
plt.show()
