# Supplementary material for: The SARS-CoV-2 spike protein is vulnerable to moderate electric fields
Source: Nat Commun. 2021 Sep 13;12:5407. doi: 10.1038/s41467-021-25478-7 (PMC8437970; doi:10.1038/s41467-021-25478-7)
Supplement: Supplementary file 4 — Supplementary Data 1 [file 41467_2021_25478_MOESM4_ESM.zip › scripts_MD_simulation_analysis/md_parameters/commands_md_extension_production.txt]

module purge
module load gcc/8.3.0  openmpi/4.0.3
module load gromacs/2019.4
export cnt=1

gmx convert-tpr -s step5_${cnt}.tpr -extend 50000 -o step5_${cnt}_new.tpr
mv step5_${cnt}.tpr step5_${cnt}_extension_old.tpr
cp step5_${cnt}.cpt step5_${cnt}_extension_old.cpt
mv step5_${cnt}_new.tpr step5_${cnt}.tpr
mpirun -np 8 gmx_mpi mdrun -ntomp 8 -pin on -npme 0 -dlb yes -v -cpi step5_${cnt}.cpt -deffnm step5_${cnt} -append
