# Supplementary material for: The SARS-CoV-2 spike protein is vulnerable to moderate electric fields
Source: Nat Commun. 2021 Sep 13;12:5407. doi: 10.1038/s41467-021-25478-7 (PMC8437970; doi:10.1038/s41467-021-25478-7)
Supplement: Supplementary file 4 — Supplementary Data 1 [file 41467_2021_25478_MOESM4_ESM.zip › scripts_MD_simulation_analysis/md_parameters_drude_model/running_namd.txt]

ml GCC/9.3.0  OpenMPI/4.0.3
ml NAMD/2.14-mpi 
srun namd2 step4_norestraints.inp > output_mpi_4.dat
