# Supplementary material for: The SARS-CoV-2 spike protein is vulnerable to moderate electric fields
Source: Nat Commun. 2021 Sep 13;12:5407. doi: 10.1038/s41467-021-25478-7 (PMC8437970; doi:10.1038/s41467-021-25478-7)
Supplement: Supplementary file 4 — Supplementary Data 1 [file 41467_2021_25478_MOESM4_ESM.zip › scripts_MD_simulation_analysis/md_parameters_drude_model/step4_norestraints.inp]

structure           ../step2_drude.psf
coordinates         ../step2_drude.pdb

set temp            303.15;
set outputname      step4_restraint_4;

outputName          $outputname; # base name for output from this run
                                 # NAMD writes two files at the end, final coord and vel
                                 # in the format of first-dyn.coor and first-dyn.vel
set inputname       step4_restraint_3;
binCoordinates      $inputname.coor;
binVelocities       $inputname.vel;
extendedSystem      $inputname.xsc;

restartfreq         10000;             # 10000 steps with 0.1 fs timestep = every 10ps
dcdfreq             1000;             # 10000 steps with 0.1 fs timestep = every 10ps
dcdUnitCell         yes;               # the file will contain unit cell info in the style of
                                       # charmm dcd files. if yes, the dcd files will contain
                                       # unit cell information in the style of charmm DCD files.
xstFreq             10000;             # XSTFreq: control how often the extended systen configuration
                                       # will be appended to the XST file
outputEnergies      1000;              # 1000 steps = every .5 ps
                                       # The number of timesteps between each energy output of NAMD
outputTiming        10000;             # The number of timesteps between each timing output shows
                                       # time per step and time to completion

# Force-Field Parameters
paraTypeCharmm      on;                # We're using charmm type parameter file(s)
                                       # multiple definitions may be used but only one file per definition
parameters          ../toppar_drude/toppar_drude_master_protein_2019g.str;
parameters          ../toppar_drude/toppar_drude_lipid_2017c.str;
parameters          ../toppar_drude/toppar_drude_model_2019g.str;
parameters          ../toppar_drude/toppar_drude_carbohydrate_2019a.str;
parameters          ../toppar_drude/toppar_drude_nucleic_acid_2017c.str;

# These are specified by CHARMM
exclude             scaled1-4           # non-bonded exclusion policy to use "none,1-2,1-3,1-4,or scaled1-4"
                                        # 1-2: all atoms pairs that are bonded are going to be ignored
                                        # 1-3: 3 consecutively bonded are excluded
                                        # scaled1-4: include all the 1-3, and modified 1-4 interactions
                                        # electrostatic scaled by 1-4scaling factor 1.0
                                        # vdW special 1-4 parameters in charmm parameter file.
1-4scaling          1.0
switching           on
vdwForceSwitching   no;                 # force-based switching of vdW should not be used for Drude FF
mergeCrossterms     on

# You have some freedom choosing the cutoff
cutoff              12.0;               # may use smaller, maybe 10., with PME
switchdist          10.0;               # cutoff - 2.
                                        # switchdist - where you start to switch
                                        # cutoff - where you stop accounting for nonbond interactions.
                                        # correspondence in charmm:
                                        # (cutnb,ctofnb,ctonnb = pairlistdist,cutoff,switchdist)
LJcorrection        yes
pairlistdist        16.0;               # stores the all the pairs with in the distance it should be larger
                                        # than cutoff( + 2.) 
stepspercycle       20;                 # 20 redo pairlists every ten steps
pairlistsPerCycle   2;                  # 2 is the default 
                                        # cycle represents the number of steps between atom reassignments
                                        # this means every 20/2=10 steps the pairlist will be updated
                          
# Integrator Parameters
timestep            0.1;                # fs/step. If experiencing instability, try smaller value, e.g., 0.75 or 0.5.
                                        # If drudeHardwall is not applicable, please set 0.5.
rigidBonds          all;                # Bound constraint all bonds involving H are fixed in length
nonbondedFreq       1;                  # nonbonded forces every step
fullElectFrequency  1;                  # PME every step

# Use Drude polarizable model
drude               on
drudeTemp           1
drudeHardwall       on                  # Only available in latest NAMD (newer than 2.09). Please comment out this line in old namd.
drudeDamping        20.0
drudeBondLen        0.2                 # Please set 0.20 if drudeHardwall is not applicable.
drudeBondConst      40000
drudeNbtholeCut     5.0

wrapWater               on;            # wrap water to central cell
wrapAll                 on;            # wrap other molecules too
wrapNearest             off;           # use for non-rectangular cells (wrap to the nearest image)

# PME (for full-system periodic electrostatics)
PME                yes;
PMEInterpOrder       6;                # interpolation order (spline order 6 in charmm)
PMEGridSpacing     1.0;                # maximum PME grid space / used to calculate grid size


# Pressure and volume control
useGroupPressure       yes;            # use a hydrogen-group based pseudo-molecular viral to calcualte pressure and
                                       # has less fluctuation, is needed for rigid bonds (rigidBonds/SHAKE)
useFlexibleCell         no;            # yes for anisotropic system like membrane 

langevin                on
langevinDamping         5
langevinTemp            $temp
langevinHydrogen        off

# constant pressure
langevinPiston          on
langevinPistonTarget    1.01325
langevinPistonPeriod    50.0
langevinPistonDecay     25.0
langevinPistonTemp      $temp

run 2000000
