# Supplementary material for: The SARS-CoV-2 spike protein is vulnerable to moderate electric fields
Source: Nat Commun. 2021 Sep 13;12:5407. doi: 10.1038/s41467-021-25478-7 (PMC8437970; doi:10.1038/s41467-021-25478-7)
Supplement: Supplementary file 4 — Supplementary Data 1 [file 41467_2021_25478_MOESM4_ESM.zip › scripts_MD_simulation_analysis/PCA/PCA_plot_scatter_and_trajectories.py]

import os
import matplotlib.pyplot as plt
import numpy as np
import pandas as pd
import seaborn as sns
# tested with seaborn >= 0.11.0

plt.rc('font', size= 20) 

###########################################################################################################################
# Loading of source data
###########################################################################################################################
data_path = './data/'
results_path = './results/'
figures_path = './figures/'

rama_0_new = np.loadtxt(  results_path +  'FIGURE_2c_SourceData_no_EF.dat'  )
rama_4_new = np.loadtxt(  results_path +  'FIGURE_2c_SourceData_EF_on_10_4.dat'  )
rama_4R_new = np.loadtxt(  results_path +  'FIGURE_2c_SourceData_EF_off_10_4.dat'   )
rama_5_new = np.loadtxt(  results_path +  'FIGURE_2c_SourceData_EF_on_10_5.dat'   )
rama_5R_new = np.loadtxt(  results_path +  'FIGURE_2c_SourceData_EF_off_10_5.dat'   )
rama_6_new = np.loadtxt(  results_path +  'FIGURE_2c_SourceData_EF_on_10_6.dat'   )
rama_6R_new = np.loadtxt(  results_path +  'FIGURE_2c_SourceData_EF_off_10_6.dat'   )
rama_7_new = np.loadtxt(  results_path +  'FIGURE_2c_SourceData_EF_on_10_7.dat'   )
rama_7R_new = np.loadtxt(  results_path +  'FIGURE_2c_SourceData_EF_off_10_7.dat'  )


###########################################################################################################################
# Pandas dataframes
###########################################################################################################################
df_0  =  pd.DataFrame( data = { 'EF': [r'$\bf{E = 0}$' ]*len(rama_0_new[:,0])  ,  'PC1' :  rama_0_new[:,0], 'PC2' :  rama_0_new[:,1]  } ) 
df_4  =  pd.DataFrame( data = { 'EF': [r'$\bf{E = 10^4}$' ]*len(rama_4_new[:,0])  ,  'PC1' :  rama_4_new[:,0], 'PC2' :  rama_4_new[:,1]  } ) 
df_4R = pd.DataFrame( data = { 'EF': [r'$\bf{E = 10^4}$' ]*len(rama_4R_new[:,0])  ,  'PC1' :  rama_4R_new[:,0], 'PC2' :  rama_4R_new[:,1]  } ) 
df_5  =  pd.DataFrame( data = { 'EF': [r'$\bf{E = 10^5}$' ]*len(rama_5_new[:,0])  ,  'PC1' :  rama_5_new[:,0], 'PC2' :  rama_5_new[:,1]  } ) 
df_5R =  pd.DataFrame( data = { 'EF': [r'$\bf{E = 10^5}$' ]*len(rama_5R_new[:,0])  ,  'PC1' :  rama_5R_new[:,0], 'PC2' :  rama_5R_new[:,1]  } ) 

df_6  = pd.DataFrame( data = { 'EF': [r'$\bf{E = 10^6}$' ]*len(rama_6_new[:,0])  ,  'PC1' :  rama_6_new[:,0], 'PC2' :  rama_6_new[:,1]  } ) 
df_6R = pd.DataFrame( data = { 'EF': [r'$\bf{E = 10^6}$' ]*len(rama_6R_new[:,0])  ,  'PC1' :  rama_6R_new[:,0], 'PC2' :  rama_6R_new[:,1]  } ) 

df_7  = pd.DataFrame( data = { 'EF': [r'$\bf{E = 10^7}$' ]*len(rama_7_new[:,0])  ,  'PC1' :  rama_7_new[:,0], 'PC2' :  rama_7_new[:,1]  } ) 
df_7R = pd.DataFrame( data = { 'EF': [r'$\bf{E = 10^7}$' ]*len(rama_7R_new[:,0])  ,  'PC1' :  rama_7R_new[:,0], 'PC2' :  rama_7R_new[:,1]  } ) 


###########################################################################################################################
# Single dataframe with no-EF and EF-off trajectories only - will be plotted as dots
###########################################################################################################################
df = df_0
df = df.append(df_4R)
df = df.append(df_5R)
df = df.append(df_6R)
df = df.append(df_7R)

###########################################################################################################################
# EF-on trajectories to be plotted as lines
###########################################################################################################################
traj_4_x  =  rama_4_new[:,0]
traj_4_y  =  rama_4_new[:,1] 
traj_5_x  =  rama_5_new[:,0]
traj_5_y  =  rama_5_new[:,1]
traj_6_x  =  rama_6_new[:,0] 
traj_6_y  =  rama_6_new[:,1]
traj_7_x  =  rama_7_new[:,0]
traj_7_y  =  rama_7_new[:,1]


###########################################################################################################################
# Plotting
###########################################################################################################################

ax = sns.jointplot(data=df, x="PC1", y="PC2", hue="EF", ratio = 3 , marginal_kws={'common_norm': False}, joint_kws={'s': 5} )

axx = ax.ax_joint
# axx = plt.gca()
axx.get_legend().remove()
axx.plot( traj_4_x ,     traj_4_y , color = 'tab:orange'   , linewidth = 3    )
axx.plot(  traj_5_x ,     traj_5_y , color = 'tab:green'   , linewidth = 3       )
axx.plot(  traj_6_x ,    traj_6_y , color = 'tab:red'    , linewidth = 3      )
axx.plot(  traj_7_x ,    traj_7_y , color = 'tab:purple'    , linewidth = 3      )
# plt.legend('')
# plt.savefig(figures_path+'PCA_scatter_plot.png', dpi=1200)
# plt.savefig(figures_path+'PCA_scatter_plot.pdf', dpi=600)
# plt.savefig(figures_path+'PCA_scatter_plot.eps', dpi=600)
# plt.savefig(figures_path+'PCA_scatter_plot.svg', dpi=600)
plt.show()  
