# Supplementary material for: The SARS-CoV-2 spike protein is vulnerable to moderate electric fields
Source: Nat Commun. 2021 Sep 13;12:5407. doi: 10.1038/s41467-021-25478-7 (PMC8437970; doi:10.1038/s41467-021-25478-7)
Supplement: Supplementary file 4 — Supplementary Data 1 [file 41467_2021_25478_MOESM4_ESM.zip › scripts_MD_simulation_analysis/PCA/PCA_computation.py]

import os
import numpy as np
from sklearn.decomposition import PCA, FastICA, MiniBatchSparsePCA, SparsePCA, KernelPCA
from scipy.ndimage import gaussian_filter1d


###########################################################################################################################
# Loading of dihedrals
###########################################################################################################################
data_path = './data/'
results_path = './results/'
figures_path = './figures/'

filename_trajectory_list = os.listdir( data_path)
filename_trajectory_list.sort()


rama_0   = np.deg2rad(np.load(  results_path + 'rama_'+filename_trajectory_list[0][:-4]+ '.npy' ) )
rama_4   = np.deg2rad(np.load(  results_path + 'rama_'+filename_trajectory_list[1][:-4]+ '.npy' ) )
rama_4R  = np.deg2rad(np.load(  results_path + 'rama_'+filename_trajectory_list[2][:-4]+ '.npy' ) )
rama_5   = np.deg2rad(np.load(  results_path + 'rama_'+filename_trajectory_list[3][:-4]+ '.npy' ) )
rama_5R  = np.deg2rad(np.load(  results_path + 'rama_'+filename_trajectory_list[4][:-4]+ '.npy' ) )
rama_6   = np.deg2rad(np.load(  results_path + 'rama_'+filename_trajectory_list[5][:-4]+ '.npy' ) )
rama_6R  = np.deg2rad(np.load(  results_path + 'rama_'+filename_trajectory_list[6][:-4]+ '.npy' ) )
rama_7   = np.deg2rad(np.load(  results_path + 'rama_'+filename_trajectory_list[7][:-4]+ '.npy' ) )
rama_7R  = np.deg2rad(np.load(  results_path + 'rama_'+filename_trajectory_list[8][:-4]+ '.npy' ) )


###########################################################################################################################
# Mapping of dihedrals into an euclidean metric space
###########################################################################################################################
rama_0_conc_ang    = np.hstack( (rama_0[:,:,0]   ,rama_0[:,:,1] ) )
rama_4_conc_ang    = np.hstack( (rama_4[:,:,0]   ,rama_4[:,:,1] ) )
rama_4R_conc_ang   = np.hstack( (rama_4R[:,:,0]  ,rama_4R[:,:,1] ) )
rama_5_conc_ang    = np.hstack( (rama_5[:,:,0]   ,rama_5[:,:,1] ) )
rama_5R_conc_ang   = np.hstack( (rama_5R[:,:,0]  ,rama_5R[:,:,1] ) )
rama_6_conc_ang    = np.hstack( (rama_6[:,:,0]   ,rama_6[:,:,1] ) )
rama_6R_conc_ang   = np.hstack( (rama_6R[:,:,0]  ,rama_6R[:,:,1] ) )
rama_7_conc_ang    = np.hstack( (rama_7[:,:,0]   ,rama_7[:,:,1] ) )
rama_7R_conc_ang   = np.hstack( (rama_7R[:,:,0]  ,rama_7R[:,:,1] ) )

rama_0_conc    = np.hstack( ( np.sin(rama_0_conc_ang) , np.cos(rama_0_conc_ang) ) )
rama_4_conc    = np.hstack( ( np.sin(rama_4_conc_ang) , np.cos(rama_4_conc_ang) ) )
rama_4R_conc   = np.hstack( ( np.sin(rama_4R_conc_ang) , np.cos(rama_4R_conc_ang) ) )
rama_5_conc    = np.hstack( ( np.sin(rama_5_conc_ang) , np.cos(rama_5_conc_ang) ) )
rama_5R_conc   = np.hstack( ( np.sin(rama_5R_conc_ang) , np.cos(rama_5R_conc_ang) ) )
rama_6_conc    = np.hstack( ( np.sin(rama_6_conc_ang) , np.cos(rama_6_conc_ang) ) )
rama_6R_conc   = np.hstack( ( np.sin(rama_6R_conc_ang) , np.cos(rama_6R_conc_ang) ) )
rama_7_conc    = np.hstack( ( np.sin(rama_7_conc_ang) , np.cos(rama_7_conc_ang) ) )
rama_7R_conc   = np.hstack( ( np.sin(rama_7R_conc_ang) , np.cos(rama_7R_conc_ang) ) )


###########################################################################################################################
# Selection of the 1e7 V/m trajectory to perform PCA and to use it as reduced space to project the other trajectories
###########################################################################################################################
rama_angles_conc3 = np.vstack(   (rama_7_conc))  
pca = PCA(n_components=2)
# pca = KernelPCA(kernel='cosine', n_components=2)
# pca = SparsePCA(n_components=3)
# pca = FastICA(n_components=2)
# pca = MiniBatchSparsePCA(n_components=2)
rama_new2 = pca.fit_transform( rama_angles_conc3 )

print( 'explained_variance: ' , pca.explained_variance_ratio_)

###########################################################################################################################
# Projection of trajectories into reduced space
###########################################################################################################################
rama_0_new  = pca.transform( rama_0_conc )
rama_4_new  = pca.transform( rama_4_conc )
rama_4R_new = pca.transform( rama_4R_conc )
rama_5_new  = pca.transform( rama_5_conc )
rama_5R_new = pca.transform( rama_5R_conc )
rama_6_new  = pca.transform( rama_6_conc )
rama_6R_new = pca.transform( rama_6R_conc )
rama_7_new  = pca.transform( rama_7_conc )
rama_7R_new = pca.transform( rama_7R_conc )


###########################################################################################################################
# EF-on filtered trajectories 
###########################################################################################################################
traj_4_x  =  rama_4_new[:,0]
traj_4_y  =  rama_4_new[:,1] 
traj_5_x  =  rama_5_new[:,0]
traj_5_y  =  rama_5_new[:,1]
traj_6_x  =  rama_6_new[:,0] 
traj_6_y  =  rama_6_new[:,1]
traj_7_x  =  rama_7_new[:,0]
traj_7_y  =  rama_7_new[:,1]


sigma= 100
traj_4_x  =   gaussian_filter1d(  traj_4_x  , sigma)
traj_4_y  =   gaussian_filter1d(  traj_4_y  , sigma) 
traj_5_x  =   gaussian_filter1d(  traj_5_x  , sigma)
traj_5_y  =   gaussian_filter1d(  traj_5_y  , sigma)
traj_6_x  =   gaussian_filter1d(  traj_6_x  , sigma)
traj_6_y  =   gaussian_filter1d(  traj_6_y  , sigma)
traj_7_x  =   gaussian_filter1d(  traj_7_x  , sigma) 
traj_7_y  =   gaussian_filter1d(  traj_7_y  , sigma) 


###########################################################################################################################
# Saving PCA trajectories and EF-on filtered trajectories for visualization
###########################################################################################################################

outfile = 'PCA_trajectories'

np.savez(  results_path + outfile, no_EF = rama_0_new  , 
                      EF_on_10_4 =  rama_4_new  ,  EF_off_10_4 =  rama_4R_new ,
                      EF_on_10_5 =  rama_5_new  ,  EF_off_10_5 =  rama_5R_new ,
                      EF_on_10_6 =  rama_6_new  ,  EF_off_10_6 =  rama_6R_new ,
                      EF_on_10_7 =  rama_7_new  ,  EF_off_10_7 =  rama_7R_new ,)

np.savetxt(  results_path +  'FIGURE_2c_SourceData_no_EF.dat', rama_0_new )
np.savetxt(  results_path +  'FIGURE_2c_SourceData_EF_on_10_4.dat',   np.array( [traj_4_x , traj_4_y ] ).T  )
np.savetxt(  results_path +  'FIGURE_2c_SourceData_EF_off_10_4.dat', rama_4R_new   )
np.savetxt(  results_path +  'FIGURE_2c_SourceData_EF_on_10_5.dat',   np.array( [traj_5_x , traj_5_y ] ).T   )
np.savetxt(  results_path +  'FIGURE_2c_SourceData_EF_off_10_5.dat',  rama_5R_new  )
np.savetxt(  results_path +  'FIGURE_2c_SourceData_EF_on_10_6.dat',   np.array( [traj_6_x , traj_6_y ] ).T   )
np.savetxt(  results_path +  'FIGURE_2c_SourceData_EF_off_10_6.dat', rama_6R_new   )
np.savetxt(  results_path +  'FIGURE_2c_SourceData_EF_on_10_7.dat',    np.array( [traj_7_x , traj_7_y ] ).T   )
np.savetxt(  results_path +  'FIGURE_2c_SourceData_EF_off_10_7.dat',  rama_7R_new  )
