# Supplementary material for: The SARS-CoV-2 spike protein is vulnerable to moderate electric fields
Source: Nat Commun. 2021 Sep 13;12:5407. doi: 10.1038/s41467-021-25478-7 (PMC8437970; doi:10.1038/s41467-021-25478-7)
Supplement: Supplementary file 4 — Supplementary Data 1 [file 41467_2021_25478_MOESM4_ESM.zip › scripts_MD_simulation_analysis/PCA/extract_dihedrals_from_trajectories.py]

import os
import numpy as np
import MDAnalysis as mda
from MDAnalysis.analysis import dihedrals


data_path = './data/'
results_path = './results/'
figures_path = './figures/'


filename_trajectory_list = os.listdir( data_path)
filename_trajectory_list.sort()
filename_topology_list = ['step5_1_PROTEIN.gro']*len(filename_trajectory_list)

indices_to_calculate = [0,1,2,3,4,5,6,7,8,9,10]
 
for ii in indices_to_calculate:  
    filename_topology   = filename_topology_list[ii]
    filename_trajectory = filename_trajectory_list[ii]
    
    u = mda.Universe( data_path+ filename_topology, data_path + filename_trajectory)
    
    protein = u.select_atoms('protein')
    print('There are {} residues in the protein'.format(len(protein.residues)))
    
    
    rama = dihedrals.Ramachandran(protein).run()
    print(rama.angles.shape)
    rama_angles = np.array(rama.angles)
    np.save( results_path+ 'rama_' + filename_trajectory [:-4]+'.npy' ,rama_angles)
