# Supplementary material for: The SARS-CoV-2 spike protein is vulnerable to moderate electric fields
Source: Nat Commun. 2021 Sep 13;12:5407. doi: 10.1038/s41467-021-25478-7 (PMC8437970; doi:10.1038/s41467-021-25478-7)
Supplement: Supplementary file 6 — Source Data [file 41467_2021_25478_MOESM6_ESM.zip]

Archive with 83 entries (64 files):
- FIGURES_compilation_source_data_NEW/
- FIGURES_compilation_source_data_NEW/figure_1/
- FIGURES_compilation_source_data_NEW/figure_1/c/
- FIGURES_compilation_source_data_NEW/figure_1/c/FIGURE_1c_SourceData.csv
- FIGURES_compilation_source_data_NEW/figure_2/
- FIGURES_compilation_source_data_NEW/figure_2/c/
- FIGURES_compilation_source_data_NEW/figure_2/c/FIGURE_2c_SourceData_EF_off_10_4.dat
- FIGURES_compilation_source_data_NEW/figure_2/c/FIGURE_2c_SourceData_EF_off_10_5.dat
- FIGURES_compilation_source_data_NEW/figure_2/c/FIGURE_2c_SourceData_EF_off_10_6.dat
- FIGURES_compilation_source_data_NEW/figure_2/c/FIGURE_2c_SourceData_EF_off_10_7.dat
- FIGURES_compilation_source_data_NEW/figure_2/c/FIGURE_2c_SourceData_EF_on_10_4.dat
- FIGURES_compilation_source_data_NEW/figure_2/c/FIGURE_2c_SourceData_EF_on_10_5.dat
- FIGURES_compilation_source_data_NEW/figure_2/c/FIGURE_2c_SourceData_EF_on_10_6.dat
- FIGURES_compilation_source_data_NEW/figure_2/c/FIGURE_2c_SourceData_EF_on_10_7.dat
- FIGURES_compilation_source_data_NEW/figure_2/c/FIGURE_2c_SourceData_no_EF.dat
- FIGURES_compilation_source_data_NEW/figure_2/c/PCA_trajectories.npz
- FIGURES_compilation_source_data_NEW/figure_2/e/
- FIGURES_compilation_source_data_NEW/figure_2/e/FIGURE_2e_SourceData_angles.csv
- FIGURES_compilation_source_data_NEW/figure_2/a/
- FIGURES_compilation_source_data_NEW/figure_2/a/RMSD_1e07_EF-on.xvg
- FIGURES_compilation_source_data_NEW/figure_2/a/RMSD_1e09_EF-on.xvg
- FIGURES_compilation_source_data_NEW/figure_2/a/RMSD_0e00_no-EF.xvg
- FIGURES_compilation_source_data_NEW/figure_2/a/RMSD_1e04_EF-off.xvg
- FIGURES_compilation_source_data_NEW/figure_2/a/RMSD_1e04_EF-on.xvg
- FIGURES_compilation_source_data_NEW/figure_2/a/RMSD_1e05_EF-off.xvg
- FIGURES_compilation_source_data_NEW/figure_2/a/RMSD_1e05_EF-on.xvg
- FIGURES_compilation_source_data_NEW/figure_2/a/RMSD_1e06_EF-off.xvg
- FIGURES_compilation_source_data_NEW/figure_2/a/RMSD_1e06_EF-on.xvg
- FIGURES_compilation_source_data_NEW/figure_2/a/RMSD_1e07_EF-off.xvg
- FIGURES_compilation_source_data_NEW/figure_2/b/
- FIGURES_compilation_source_data_NEW/figure_2/b/EF-off_E_10_7_energy_profile.csv
- FIGURES_compilation_source_data_NEW/figure_2/b/EF-on_E_10_7_energy_profile.csv
- FIGURES_compilation_source_data_NEW/figure_2/b/no-EF_E_10_7_energy_profile.csv
- FIGURES_compilation_source_data_NEW/supplementary_figure_3/
- FIGURES_compilation_source_data_NEW/supplementary_figure_3/free_energy_profile_1e6_wBarrier_nBooth_5000_bars.csv
- FIGURES_compilation_source_data_NEW/supplementary_figure_3/free_energy_profile_1e6_wBarrier_nBooth_5000_bootstrapped_barriers.csv
- FIGURES_compilation_source_data_NEW/supplementary_figure_3/free_energy_profile_1e6_wBarrier_nBooth_5000_energy.csv
- FIGURES_compilation_source_data_NEW/supplementary_figure_2/
- FIGURES_compilation_source_data_NEW/supplementary_figure_2/EF-on_E_10_6_energy_profile.csv
- FIGURES_compilation_source_data_NEW/supplementary_figure_2/EF-off_E_10_4_energy_profile.csv
- FIGURES_compilation_source_data_NEW/supplementary_figure_2/EF-off_E_10_5_energy_profile.csv
- FIGURES_compilation_source_data_NEW/supplementary_figure_2/EF-off_E_10_6_energy_profile.csv
- FIGURES_compilation_source_data_NEW/supplementary_figure_2/EF-off_E_10_7_energy_profile.csv
- FIGURES_compilation_source_data_NEW/supplementary_figure_2/EF-on_E_10_4_energy_profile.csv
- FIGURES_compilation_source_data_NEW/supplementary_figure_2/EF-on_E_10_5_energy_profile.csv
- FIGURES_compilation_source_data_NEW/supplementary_figure_2/EF-on_E_10_7_energy_profile.csv
- FIGURES_compilation_source_data_NEW/supplementary_figure_2/no-EF_E_10_4_energy_profile.csv
- FIGURES_compilation_source_data_NEW/supplementary_figure_2/no-EF_E_10_5_energy_profile.csv
- FIGURES_compilation_source_data_NEW/supplementary_figure_2/no-EF_E_10_6_energy_profile.csv
- FIGURES_compilation_source_data_NEW/supplementary_figure_2/no-EF_E_10_7_energy_profile.csv
- FIGURES_compilation_source_data_NEW/figure_3/
- FIGURES_compilation_source_data_NEW/figure_3/b/
- FIGURES_compilation_source_data_NEW/figure_3/b/FIGURE_3b_SourceData_rmsf_1e07.xvg
- FIGURES_compilation_source_data_NEW/figure_3/b/FIGURE_3b_SourceData_rmsf_no-EF.xvg
- FIGURES_compilation_source_data_NEW/figure_3/b/FIGURE_3b_SourceData_rmsf_1e06.xvg
- FIGURES_compilation_source_data_NEW/figure_3/b/FIGURE_3b_SourceData_rmsf_1e05.xvg
- FIGURES_compilation_source_data_NEW/figure_3/c/
- FIGURES_compilation_source_data_NEW/figure_3/c/FIGURE_3c_Secondary_Structure_EF-off_1e06.txt
- FIGURES_compilation_source_data_NEW/figure_3/c/FIGURE_3c_Secondary_Structure_EF-on_1e06.txt
- FIGURES_compilation_source_data_NEW/figure_3/c/FIGURE_3c_Secondary_Structure_no-EF.txt
- FIGURES_compilation_source_data_NEW/supplementary_figure_9/
- FIGURES_compilation_source_data_NEW/supplementary_figure_9/trj_WT_rmsf.txt
- FIGURES_compilation_source_data_NEW/supplementary_figure_9/trjSAF1e05_rmsf.txt
- FIGURES_compilation_source_data_NEW/supplementary_figure_9/trjSAFE0_fit_rmsf.txt
- FIGURES_compilation_source_data_NEW/supplementary_figure_9/trjUKE0_rmsf.txt
- FIGURES_compilation_source_data_NEW/supplementary_figure_9/trjUK1e05_rmsf.txt
- FIGURES_compilation_source_data_NEW/supplementary_figure_9/trjBRE0_rmsf.txt
- FIGURES_compilation_source_data_NEW/supplementary_figure_9/trjBR1e05_rmsf.txt
- FIGURES_compilation_source_data_NEW/supplementary_figure_10/
- FIGURES_compilation_source_data_NEW/supplementary_figure_10/rmsfcharmm/
- FIGURES_compilation_source_data_NEW/supplementary_figure_10/rmsfcharmm/rmsf_per_residue_EF-on_1e04_10ns.xvg
- FIGURES_compilation_source_data_NEW/supplementary_figure_10/rmsfcharmm/rmsf_per_residue_EF-on_1e05_10ns.xvg
- FIGURES_compilation_source_data_NEW/supplementary_figure_10/rmsfcharmm/rmsf_per_residue_EF-on_1e06_10ns.xvg
- FIGURES_compilation_source_data_NEW/supplementary_figure_10/rmsfcharmm/rmsf_per_residue_no-EF_10ns.xvg
- FIGURES_compilation_source_data_NEW/supplementary_figure_10/xvgdrudeff/
- FIGURES_compilation_source_data_NEW/supplementary_figure_10/xvgdrudeff/rmsf_per_residue_EF-on_1e04_Drude.xvg
- FIGURES_compilation_source_data_NEW/supplementary_figure_10/xvgdrudeff/rmsf_per_residue_no-EF_Drude.xvg
- FIGURES_compilation_source_data_NEW/supplementary_figure_10/xvgdrudeff/rmsf_per_residue_EF-on_1e06_Drude.xvg
- FIGURES_compilation_source_data_NEW/supplementary_figure_10/xvgdrudeff/rmsf_per_residue_EF-on_1e05_Drude.xvg
- FIGURES_compilation_source_data_NEW/supplementary_figure_4/
- FIGURES_compilation_source_data_NEW/supplementary_figure_4/distances_three_timeseries_diff_E.npy
- FIGURES_compilation_source_data_NEW/supplementary_figure_6/
- FIGURES_compilation_source_data_NEW/supplementary_figure_6/distances_three_atoms_456-417_CE1-NZ_diff_E.npy
