# Supplementary material for: The SARS-CoV-2 spike protein is vulnerable to moderate electric fields
Source: Nat Commun. 2021 Sep 13;12:5407. doi: 10.1038/s41467-021-25478-7 (PMC8437970; doi:10.1038/s41467-021-25478-7)
Supplement: Supplementary file 6 — Source Data [file 41467_2021_25478_MOESM6_ESM.zip › FIGURES_compilation_source_data_NEW/figure_1/c/FIGURE_1c_SourceData.csv]

	EF	shared contact residues
0	PDB docking	20
1	PDB docking	19
2	PDB docking	10
3	PDB docking	9
4	PDB docking	6
5	PDB docking	3
0	0 $\frac{V}{m}$	9
1	0 $\frac{V}{m}$	9
2	0 $\frac{V}{m}$	7
3	0 $\frac{V}{m}$	7
4	0 $\frac{V}{m}$	4
5	0 $\frac{V}{m}$	4
0	10⁶ $\frac{V}{m}$	4
1	10⁶ $\frac{V}{m}$	4
2	10⁶ $\frac{V}{m}$	2
3	10⁶ $\frac{V}{m}$	2
4	10⁶ $\frac{V}{m}$	1
5	10⁶ $\frac{V}{m}$	1
0	10⁷ $\frac{V}{m}$	6
1	10⁷ $\frac{V}{m}$	5
2	10⁷ $\frac{V}{m}$	3
3	10⁷ $\frac{V}{m}$	2
4	10⁷ $\frac{V}{m}$	2
5	10⁷ $\frac{V}{m}$	2
0	10⁹ $\frac{V}{m}$	0
1	10⁹ $\frac{V}{m}$	0
2	10⁹ $\frac{V}{m}$	0
3	10⁹ $\frac{V}{m}$	0
4	10⁹ $\frac{V}{m}$	0
5	10⁹ $\frac{V}{m}$	0
