# Supplementary material for: The SARS-CoV-2 spike protein is vulnerable to moderate electric fields
Source: Nat Commun. 2021 Sep 13;12:5407. doi: 10.1038/s41467-021-25478-7 (PMC8437970; doi:10.1038/s41467-021-25478-7)
Supplement: Supplementary file 6 — Source Data [file 41467_2021_25478_MOESM6_ESM.zip › FIGURES_compilation_source_data_NEW/figure_2/c/FIGURE_2c_SourceData_EF_off_10_4.dat]

6.527400309541844248e-01 9.891250604618070374e-01
7.119646950712270606e-01 6.015229799625607665e-01
6.736132011491138272e-01 4.731123383096756951e-01
5.711930137839980048e-01 6.278015407200973064e-01
7.772332089145534972e-01 5.510432693362767864e-01
1.089982023209319362e-01 1.041886240937728025e-01
3.720429329904193505e-01 1.744165297719048602e-01
1.537401549955568769e-01 2.561916358711949226e-01
2.962897483818034416e-01 5.211502793932548672e-02
2.152311453497846028e-01 2.531758713185719989e-01
2.995034712968718260e-01 1.123233953436137550e-01
2.043345755329687430e-01 2.811494668666334462e-01
-9.993005565129087220e-02 2.917968582098062202e-01
4.486333222162080525e-01 2.977002557047301323e-01
3.956482385994609663e-01 4.105325736212815935e-01
3.862743109487442039e-01 8.599788900793237101e-02
3.135349228651315157e-01 3.698897250840924578e-01
2.794681044166108519e-01 4.726053402559159400e-01
3.163779534514301606e-01 3.314761163212892048e-01
4.301607641847264851e-01 3.559969241743263790e-01
2.618182177841948954e-01 3.209719458682020465e-01
2.931140382234762587e-01 2.803491448219105342e-01
9.261663304548001241e-02 2.082384618998493475e-01
3.809670477253780385e-01 5.407348585136116936e-01
6.993107258430906192e-01 6.821819818814121028e-01
2.983009141250689278e-01 7.417386576274742627e-01
3.298811123442845217e-01 6.775807103649353902e-01
4.050476335806657557e-01 7.066913461048756062e-01
5.469242080273103435e-01 5.087910302154931008e-01
4.178405071115030012e-01 7.131395163184661712e-01
3.703709774409685851e-01 8.459959564909055318e-01
2.901490706422766852e-01 6.865264728409268269e-01
5.303643287606719658e-01 7.306995512302177920e-01
4.063860041848665894e-01 5.215265599854835843e-01
8.830395133030926047e-01 4.178779141553612408e-01
6.450485360750334296e-01 6.025680146934935255e-01
7.701225451906602570e-01 3.972780730599062560e-01
5.847321859733592975e-01 5.575636485200815562e-01
6.906380166925095709e-01 5.747709470474198223e-01
5.227482598855249796e-01 8.056684892114727159e-01
7.686661503087957037e-01 8.768446504777744899e-01
5.801572047087169004e-01 6.362172851997477396e-01
5.945887067213366795e-01 2.121016770831471443e-01
4.844259190172358620e-01 7.615285736164831842e-01
7.412193320998847756e-01 1.015309603809529060e+00
4.423979417762083921e-01 2.720243005604584541e-01
6.346102201176460067e-01 2.822978729972210887e-01
6.017016340376649675e-01 5.607161037909913492e-01
3.777741854937963772e-01 7.597087201425214431e-01
4.997996094889769481e-01 6.714558290502580240e-01
5.915519054206666016e-01 6.944045751473473249e-01
1.037211585137937764e+00 1.086793590597086911e+00
1.104628020161055657e+00 1.128918515913909237e+00
5.752861022639881305e-01 1.263248217362737291e+00
5.719459855968945794e-01 5.675623231478367225e-01
6.819804547747910783e-01 4.467396740787160647e-01
6.570524137515493246e-01 4.956172150240487628e-01
1.263663203385157585e+00 1.181235345855868424e+00
8.876979776409772427e-01 1.320407443330761765e+00
1.022041673157244146e+00 8.662456916304197563e-01
1.162884890503735669e+00 9.354927194352594677e-01
7.245318740580197758e-01 1.010644406782817750e+00
7.998191661911606687e-01 8.505957229209649695e-01
8.395187239367510879e-01 1.011296298435488739e+00
1.037776042386963526e+00 1.294260564976983829e+00
9.663958437548132441e-01 1.209846027005216929e+00
9.754331488108646253e-01 9.050269782186667333e-01
6.503164032858737009e-01 1.108950025045443377e+00
8.069296709719346872e-01 1.167073542761930538e+00
8.538814058404440299e-01 1.067742039862102033e+00
8.140387104628817871e-01 1.153656973568329747e+00
9.095244114147542636e-01 1.182311452835278498e+00
2.883926166361556187e-01 5.817522736882674295e-01
1.598556046288029941e-01 3.751391402252728380e-01
2.948695048325512547e-01 7.945742594111492307e-01
2.336149289625428227e-01 7.046123350375382843e-01
2.675488938010822659e-02 7.407354228026050702e-01
1.515192947767616816e-01 6.476747308745299803e-01
3.829435349779735653e-01 9.096809164413715010e-01
5.394393122045539890e-01 4.363334065348839497e-01
5.558942976274992009e-01 7.224702639112827729e-01
4.791425205915523788e-01 5.995855444784677912e-01
5.736677414381290419e-01 6.073758205711629055e-01
1.147085675712866237e+00 1.109675868119600173e+00
1.125846648380638637e+00 1.107332619739495927e+00
9.336146215892922040e-01 8.166936243472692203e-01
8.989464245241269857e-01 7.082464385851529043e-01
6.887087413472492425e-01 7.183869304092755925e-01
8.720915280189285301e-01 7.319010840809995200e-01
7.201153293348393492e-01 7.728121597009758315e-01
3.599994548043026210e-01 8.156150167169247123e-01
4.901015065306986163e-01 1.086530620075242481e+00
5.100462518792923117e-01 8.462002152170046143e-01
4.035383660217990442e-01 7.168738971459986953e-01
6.707986307846589558e-01 7.029288957179151698e-01
3.883183396529221176e-01 4.982102157607581905e-01
6.347435156765717235e-01 7.423005216825432351e-01
4.760642805434424085e-01 4.792679016417281668e-01
7.343949226790054130e-01 6.223696248999746050e-01
6.085347318969623887e-01 5.496661015154454821e-01
7.352498931406159510e-01 5.671170541637856610e-01
4.630885968033725542e-01 3.761966147423760343e-01
4.991248469027060874e-01 5.114498486202824212e-01
4.807814804657739582e-01 5.560898710079524854e-01
1.891974567352369130e-01 3.722177595772014902e-01
3.985863645632585217e-01 7.371749971117824707e-01
4.282613598651943132e-01 5.817336061668881841e-01
6.156476357081994699e-01 6.035514580548234642e-01
5.596178641278923838e-01 4.239218426038983689e-01
4.756900736744027469e-01 4.660044098044661132e-01
6.609555852631822104e-01 4.797897470257903585e-01
4.743053698818305852e-01 5.733097433430549561e-01
5.152400998856884184e-01 5.850327811266271549e-01
8.806052553580016040e-01 8.944463496419070569e-01
1.070866086958526919e+00 9.119652368219914873e-01
7.022527133898246454e-01 1.162506331671545823e+00
7.176116340803639915e-01 1.024315663184583780e+00
6.334454665178863575e-01 1.097998816419425872e+00
6.597628620282693923e-01 9.462257906304769595e-01
5.965503828532843222e-01 9.956133461080323155e-01
7.797355790468738501e-01 8.935322950911790407e-01
7.798042096489261610e-01 1.107923758263319458e+00
1.375065998332059891e+00 1.116233121831900599e+00
1.160856750844728280e+00 9.957086117121594082e-01
9.459574476457718317e-01 6.828607456149640154e-01
1.014458641379260673e+00 8.242814346720666041e-01
1.011899848904195043e+00 1.209603151372160124e+00
7.655155673215690015e-01 1.186443152711419646e+00
7.127055753769336865e-01 9.449654681823802527e-01
9.760478714326035199e-01 1.015174385876927099e+00
1.002023913377146691e+00 7.793106525777765414e-01
8.735075407570103145e-01 9.794587223150059696e-01
8.479520210613658016e-01 9.432886247405513069e-01
9.062179993213068663e-01 6.324126498645348260e-01
6.803410289569442604e-01 1.122756084278733191e+00
8.913751647934808897e-01 8.994980752844925487e-01
1.034907962252349822e+00 7.710679046854964636e-01
9.113619104310175523e-01 1.142557798320910090e+00
1.035404619921427072e+00 8.815858250336066071e-01
9.558476492622069998e-01 9.883999358440608285e-01
7.088486811598032622e-01 1.112555983249003955e+00
9.614415477615816386e-01 9.234738564037001662e-01
8.439177475831427522e-01 8.778811169963829375e-01
5.800607484091135913e-01 8.408303142949968834e-01
9.138845908976817034e-01 1.304853915678874765e+00
8.163897444573816609e-01 9.178517562808830021e-01
1.067947119462228311e+00 1.023819219567488670e+00
9.489312172277016844e-01 8.766165572925994631e-01
9.389221340495474966e-01 1.056814569979423579e+00
8.130107749621912072e-01 8.846988818012270217e-01
7.807107494841786233e-01 8.037704869263423424e-01
1.006990589037120909e+00 9.371866933535826227e-01
1.112185238290799294e+00 8.964712219999232401e-01
8.743700338298754371e-01 9.059540836296056110e-01
1.098204414696287268e+00 1.064875741739360615e+00
1.210349645391830542e+00 8.713535458421642899e-01
1.340229817810473900e+00 7.300207361346866541e-01
1.320776021598668803e+00 9.779561900670109553e-01
8.083115314978712718e-01 8.884183759432136007e-01
6.840124110631093934e-01 5.298494812637501994e-01
8.616236886265212780e-01 1.100163374124789817e+00
1.435503761840677406e+00 1.479817118278259791e+00
1.053222416661458549e+00 1.229212046645225431e+00
1.173373532015732579e+00 9.825297418739936672e-01
1.127537833800672740e+00 1.019719457429057341e+00
1.331515240502904929e+00 1.136660099432686089e+00
9.540355877220159098e-01 9.582192914391192140e-01
1.369501266869449285e+00 1.082000155254638551e+00
1.201982221002113826e+00 1.001554011425405788e+00
8.842008233028972874e-01 1.118533670549018755e+00
9.885617136422193418e-01 1.035288427315597115e+00
1.188093609875167322e+00 1.324874950053170020e+00
7.434845021253875252e-01 1.245047108964165261e+00
1.324756750368641489e+00 1.019589147433146437e+00
1.144036642242207691e+00 9.264085649152427049e-01
9.907111435648343623e-01 7.693941617998941718e-01
9.705170971960785931e-01 6.910929850675754382e-01
1.211325896101504540e+00 8.756598772181745094e-01
9.557504111465431329e-01 8.303061431966428652e-01
9.562461078871054010e-01 8.421288052597416529e-01
9.614900316965024896e-01 8.359170065005465666e-01
9.309852171185439840e-01 1.051030455235066441e+00
9.964586078489277021e-01 6.906051220356455023e-01
8.038752108044703304e-01 7.049315061086167677e-01
1.025516018914728322e+00 4.532218652828906014e-01
6.144586312508139025e-01 6.893018109455748554e-01
9.191190688097405914e-01 4.480816567960342889e-01
1.275371688608427645e+00 5.123579413092205215e-01
7.307083857737610710e-01 5.868774349941455748e-01
7.779208008785118977e-01 8.205063712369948803e-01
5.478301564406952151e-01 6.308716993557730301e-01
7.826383005513808389e-01 2.758891514595588346e-01
4.654893945793877608e-01 7.013499706491859165e-01
6.350196097050638810e-01 5.191172144176896541e-01
7.690268594089315624e-01 5.362266610832830960e-01
8.878289633926770286e-01 7.224245876916974840e-01
9.170891311637434651e-01 7.852313254346925397e-01
6.503767242394082881e-01 3.197349738625303028e-01
8.994349152813678749e-01 5.645800493401214037e-01
5.855420242484172810e-01 6.021065149122594162e-01
5.993200451736244716e-01 6.717766559474351862e-01
5.065491025720751939e-01 5.105635413054476768e-01
8.175885235386520788e-01 6.875064927288065952e-01
5.438920618000574470e-01 6.026621008157139192e-01
7.184445499416840519e-01 6.736936809594815667e-01
4.871474470131427759e-01 6.976450728200511708e-01
5.760198570410990371e-01 6.064262719241981792e-01
9.816559036643246472e-01 4.386695007352793829e-01
7.571429213571758687e-01 1.912466849902266786e-01
6.679851393012548044e-01 7.884303489355487526e-01
7.246828306112492735e-01 8.618507106265868023e-01
9.823955428374008259e-01 6.768606103201032509e-01
9.171693588794687102e-01 8.906876882801425532e-01
9.131065376300061542e-01 8.027159833136126021e-01
8.488423422179210975e-01 6.948545862657633521e-01
9.272642840266904773e-01 8.029988270857164601e-01
6.009861553396246281e-01 6.762276548913210839e-01
7.295928800116455726e-01 7.689190472776405993e-01
8.290761079486933527e-01 8.058706187829253187e-01
5.609168246010320935e-01 4.971102725961857871e-01
8.100131290245921045e-01 3.927438740097864422e-01
5.840272014435814452e-01 3.598397853611149944e-01
7.012652715865805853e-01 5.786823807287696519e-01
4.142403763289659313e-01 9.648141995327682574e-01
8.565053359141202582e-01 8.937423889025726265e-01
6.301655866261348660e-01 6.806390408590020646e-01
6.243744911762096894e-01 2.554363215853899804e-01
7.697480044754352324e-01 5.442610099136204749e-01
6.372568796543049974e-01 6.612199082000526085e-01
6.836417461546033802e-01 3.827696030819006112e-01
5.860104095313903860e-01 4.533666767318941249e-01
7.468904128403193177e-01 4.507090416276750555e-01
8.644489892747678761e-01 3.402142172703606637e-01
6.830865716340845939e-01 7.045475795080753389e-01
1.073761140765350675e+00 5.325928486680990837e-01
7.684766490599903577e-01 6.987381125677438742e-01
9.941124992695018481e-01 6.469127828659777535e-01
6.835812442605816441e-01 5.185164166259907947e-01
5.707845218200628956e-01 4.662381490613010659e-01
8.213483455219856566e-01 6.840328653671815529e-01
7.209106572137886637e-01 5.967514969420439908e-01
9.012797283556756023e-01 4.945547297245591056e-01
9.449182508173121775e-01 4.761445630414680164e-01
4.819719895345550009e-01 6.517420015772423803e-01
6.348640550472990363e-01 4.311040817314186757e-01
9.068835935579574459e-01 7.271969900070888171e-01
8.893873202390312205e-01 5.036537499562281361e-01
6.518461557315942123e-01 5.207841846506164885e-01
9.777605022735516016e-01 7.554737504184880770e-01
5.768508790101507522e-01 5.557762317014028897e-01
5.279486523407718179e-01 5.328384108769654848e-01
7.965891795458281965e-01 7.933545542502039583e-01
9.440240134086783641e-01 5.207042190801114412e-01
8.544789150069243000e-01 4.291246396083250314e-01
6.738636827104423910e-01 7.919156889473262240e-01
7.409728476902734950e-01 5.239137634669916999e-01
8.034263731383917140e-01 7.152575046791354030e-01
5.573975882827791883e-01 7.040563435245250634e-01
7.618722712730363611e-01 7.490024633068556037e-01
7.833352169602638693e-01 8.147071538572734362e-01
7.290827491757267964e-01 4.803623150278594212e-01
8.494785264844170181e-01 6.999664183286502528e-01
4.981976710085245785e-01 7.179596454569217023e-01
7.063648937728763677e-01 3.586095572872523563e-01
6.524926653713416513e-01 4.336098775625772950e-01
7.968787866060523806e-01 8.199488606314361272e-01
6.516579003709236373e-01 5.419454973064179448e-01
8.992827403222907190e-01 9.283159262621549779e-01
5.041577026580434939e-01 6.388673383845160370e-01
6.932075247797873097e-01 8.543835952111686893e-01
1.000432789396114241e+00 8.106396656950207724e-01
7.831569627304260095e-01 9.600912485650859862e-01
6.339873249178646919e-01 8.923485280457550406e-01
6.345167405561932261e-01 8.584194826347131269e-01
8.222462129683503207e-01 8.257656319920132493e-01
6.481532514193734107e-01 7.023880887953970475e-01
5.921343305618658182e-01 8.464448404949382887e-01
8.999085754762832234e-01 5.785564917173146027e-01
9.279806926478182394e-01 6.141664016962180561e-01
5.455420573638578574e-01 9.764618114843351959e-01
1.031342411428044503e+00 8.156708944772570469e-01
8.007447980614312844e-01 6.972955202854240753e-01
8.198668642947430918e-01 7.453316209404721171e-01
9.701424279355606028e-01 4.317030464930751155e-01
7.582563482203548144e-01 5.781104603395798014e-01
8.508714236048957602e-01 4.300625275266248826e-01
6.355397107051411476e-01 6.123514084428411941e-01
8.707144998228617538e-01 6.649455557578605180e-01
9.040470407296308242e-01 4.840800544960384144e-01
8.478059836039024688e-01 9.234310914687574590e-01
7.387249622249982828e-01 5.300981320014130915e-01
7.563962134402000270e-01 6.620119906015895506e-01
7.032048646781590140e-01 5.575960756912836658e-01
4.866353958939397817e-01 6.899919798504245971e-01
6.212839364833868672e-01 3.143137537451363150e-01
9.459584046645957978e-01 7.252587873913585170e-01
5.864401640849350450e-01 4.700806697256613154e-01
8.788930797582015231e-01 6.667606592174746272e-01
7.135479789726162370e-01 8.242746971234337083e-01
7.510932059559054519e-01 8.205089668612866038e-01
6.717420527478642489e-01 7.498532078086481700e-01
7.368507598958897731e-01 8.943144698268497006e-01
7.522944105760591693e-01 8.693381702032592084e-01
8.849181719498060428e-01 6.975856520808225714e-01
6.344379331439155001e-01 7.404156547328831772e-01
8.389927707938142909e-01 8.869073055387279858e-01
7.425145689968841722e-01 6.148472083058789117e-01
8.339817408016227951e-01 4.220897443631390078e-01
7.066331494531949975e-01 4.455103280070488725e-01
8.276392641416552287e-01 6.627092742266225134e-01
9.233147116957649558e-01 7.807123693213862126e-01
8.016176726417711951e-01 7.993924579994993174e-01
7.336374669497132128e-01 6.879386323541004655e-01
5.829756780515763515e-01 6.655860880148753989e-01
9.007638750915635262e-01 7.224505824832112566e-01
9.823308804274302197e-01 6.989402723632128778e-01
9.166865082198470960e-01 7.847482597190351683e-01
8.500592783633522664e-01 7.555380721439995950e-01
7.938768662977140345e-01 8.354905611233701679e-01
7.958752399256854293e-01 7.478436979040877786e-01
8.374199802986390662e-01 6.980410333540190138e-01
8.329505460822386187e-01 7.308517610306195511e-01
8.699910378503576958e-01 6.726497366315390414e-01
9.269515084789257120e-01 5.088700150529015254e-01
1.007033324232678995e+00 8.129483196787855581e-01
8.462668485428550547e-01 8.859677553010079087e-01
4.530365017003307182e-01 6.986744125634378744e-01
5.654939637171818578e-01 8.910634199884479578e-01
5.433158063512406599e-01 8.396991497988708364e-01
6.092083450163379155e-01 9.139335937442547575e-01
6.567117796667527596e-01 8.030497682797665959e-01
6.896380773426126209e-01 9.790888418326995080e-01
8.517841973634761032e-01 8.235764184144489519e-01
8.069621966037718863e-01 8.379191980851381505e-01
8.159210983608238266e-01 8.600670467843780642e-01
9.234878728119784164e-01 8.859363612230544138e-01
7.302037116116284476e-01 1.149974119660382543e+00
7.208641912515461048e-01 9.937258073000763137e-01
5.790925717783270699e-01 1.117104536541798199e+00
8.070526864497373776e-01 9.648744283041927883e-01
6.171685247524629769e-01 7.332281517327684517e-01
8.053313639771504384e-01 9.824816459176028971e-01
7.356434580488643293e-01 1.106480622797080926e+00
6.292478811465942456e-01 6.685621516133439801e-01
6.652100778542084925e-01 5.703174120834908489e-01
1.001719389680671091e+00 6.677689986269553790e-01
7.357994139160251024e-01 4.966145197387075716e-01
6.835623069498321103e-01 6.675490821137506359e-01
8.265711253344933951e-01 8.026056896229760707e-01
6.405521923851709154e-01 8.115438091222704209e-01
6.507249006226745180e-01 5.857807006958296592e-01
5.235290848522426987e-01 6.582807965909127645e-01
7.348736401311384281e-01 7.819207682412185889e-01
7.765170421889329155e-01 9.971804756837239214e-01
8.184820739805083178e-01 9.050070495586509667e-01
4.477106652950584298e-01 7.603047801811224637e-01
2.841127027853584397e-01 7.718809607619396829e-01
3.786273843616809187e-01 8.193380095123652396e-01
6.456842428493467789e-01 6.854333006041956056e-01
7.569192186640099074e-01 7.164261414217798496e-01
1.202568471942471184e-01 6.067497490408679806e-01
4.805894993801502757e-01 6.015786397277336217e-01
6.691250417060075062e-01 7.601522676761476305e-01
5.342284717801512040e-01 8.397591445500871554e-01
6.799021181250431978e-01 7.348793563033525489e-01
4.449199824137528014e-01 8.048205007068568451e-01
7.440723155070060324e-01 7.673177258531203027e-01
4.263968191311031108e-01 7.502389955519471743e-01
7.595765825453183462e-01 6.481223947180836387e-01
8.527127366600486535e-01 7.980847621529147951e-01
4.925874620517665670e-01 1.056981364302917559e+00
5.651064041044022712e-01 7.143105140893787341e-01
7.521421160855117360e-01 4.709702513805974489e-01
6.528315802861863748e-01 7.412901002768614855e-01
8.622311991073461357e-01 8.534926715449376866e-01
9.476246582469569635e-01 9.556339732174208290e-01
6.056959244875560477e-01 8.005014959533822694e-01
9.482469193241395145e-01 1.055718977466165720e+00
7.514068000052362972e-01 1.025655254535361882e+00
8.292685911949143618e-01 1.108388466870584121e+00
6.860094975728938671e-01 8.942353184703424329e-01
6.467125697122616534e-01 1.055644826246626478e+00
5.027361511374162095e-01 1.119177337560515184e+00
5.535026686515918115e-01 9.158608710627393901e-01
3.718107988495524818e-01 1.173734580377760128e+00
3.813225258142772245e-01 4.966944357974233948e-01
5.653153418326841706e-01 9.672796491071249392e-01
7.499368943115301001e-01 9.466771340252770894e-01
6.696414592146342493e-01 9.070533830606815062e-01
3.941039865062095915e-01 9.732959291583347383e-01
9.442846658551538042e-01 1.245606847919041194e+00
5.795721173673199500e-01 7.007944871360132222e-01
7.345802536904717517e-01 8.676060063238639763e-01
4.842011393988582268e-01 8.290849687910364363e-01
7.754693751277048630e-01 1.020798176574287286e+00
1.227250421971764371e+00 7.420780213048054907e-01
5.885827698738086422e-01 1.239222354145224525e+00
6.805455812667533522e-01 1.125730575557958080e+00
1.066925255033231101e+00 1.419966849912245976e+00
6.637698717446757213e-01 8.532472416432637097e-01
6.075143027309107824e-01 1.012686825740829466e+00
8.830066804148046788e-01 8.495097669610536251e-01
8.862338152130779800e-01 9.380120820787170022e-01
1.029690005274461306e+00 8.542011428776427051e-01
6.187032174441275956e-01 8.826490581953958525e-01
7.621484937939356774e-01 7.733722267285765284e-01
8.050992897322044595e-01 9.714102528515997648e-01
6.159311582353674819e-01 5.849529053924654720e-01
8.532674753005869972e-01 6.713056029656090384e-01
5.825648903997424632e-01 1.038842404452784862e+00
3.136359691316812359e-01 2.470141444853961032e-01
4.632655857427807611e-01 3.308110434523422461e-01
3.113314572320114992e-01 4.762875502132171701e-01
4.863168502933765125e-01 2.522033391082169618e-01
3.450217640919576167e-01 3.231287036721846029e-01
6.897425787189348512e-01 9.267227907343430493e-01
5.474588167233405134e-01 9.486135039407288527e-01
5.335210674455218571e-01 7.044182147110604753e-01
7.193833459831927568e-01 1.125789969158988546e+00
8.648404782048721984e-01 8.371357998855424309e-01
5.380857888532539768e-01 1.012400190674456635e+00
9.261350828635410704e-01 9.188356875087899667e-01
6.814674961188599278e-01 1.074654913258911826e+00
4.572422904820659939e-01 6.930639843346505513e-01
8.372167339721374724e-01 8.698784741978670132e-01
9.340479700347881220e-01 1.020015572653478753e+00
8.597210869865432592e-01 1.087075894668450449e+00
6.326372221537148732e-01 1.027604646645742470e+00
7.833944182407610590e-01 9.818674834124506701e-01
9.708738703072625764e-01 1.121260231690827780e+00
2.917041969355803621e-01 8.221529203693886956e-01
4.828496494316323329e-01 9.240942175206595666e-01
5.750114166480546629e-01 9.949707407679131421e-01
5.813300843396798090e-01 9.809722387943027311e-01
8.527616750021724812e-01 1.289982142714019009e+00
9.113727315845852051e-01 9.354776946999606713e-01
5.301824095841862761e-01 1.461160940648895235e+00
5.596447620619369179e-01 1.357429349260024676e+00
5.335132696654698581e-01 1.442772589316732912e+00
2.998033768197131410e-01 1.242629793615985356e+00
7.590374520049507634e-01 1.351675309860435492e+00
8.161502664445048350e-01 1.108464986740538727e+00
9.754839587009407342e-01 1.395488410439319704e+00
9.051296059268121308e-01 1.387055422752679901e+00
1.023067013989296559e+00 1.185751422365844965e+00
9.335676799029348771e-01 1.299155903635060394e+00
7.705924043959100356e-01 1.232519293475466959e+00
8.330907985200382004e-01 1.369100790237598897e+00
4.283077693511527784e-01 1.194970251165783370e+00
7.487326853720354114e-01 9.204725070683399402e-01
1.036111980241284147e+00 1.259185076374533807e+00
1.315213610106915398e+00 1.141040420125134514e+00
1.076704111770296235e+00 1.140734458725036315e+00
1.025324436633052061e+00 1.144359496785755104e+00
9.856974613986615452e-01 1.395496492596582705e+00
8.542769651807289311e-01 1.164732516046535604e+00
4.794513276429945847e-01 1.409599885437301303e+00
6.667084432906168479e-01 1.379569389692003600e+00
8.177011388358472743e-01 1.515711674664525166e+00
6.741814662901508548e-01 1.354609522554143020e+00
5.929028680844595778e-01 1.456645156357488924e+00
5.383787621365032638e-01 1.564372903077630106e+00
6.405432852487761286e-01 1.675585589303467682e+00
7.881671373533734037e-01 1.579643897848906464e+00
6.477347060860942918e-01 1.705867999494838916e+00
4.627005402996663408e-01 1.826894942971428737e+00
5.089876791425701485e-01 1.693971204258590157e+00
7.448745914657801670e-01 1.751507967687495171e+00
1.211111131531309448e-01 1.694083420442468402e+00
6.144831623639865903e-01 1.789509294003418516e+00
5.206912579157019216e-01 1.709177528671528057e+00
6.608533287701051639e-01 1.695341068060004730e+00
5.666887940281503111e-01 1.618815983601225916e+00
6.327999854001374880e-01 1.781146658264912030e+00
3.496144246644773967e-01 1.695745867255616712e+00
2.589715776934005120e-01 1.549727747059819416e+00
5.513398668743897391e-01 1.668057442190888251e+00
7.859019257666330915e-01 1.353677327576642719e+00
7.801840636575056998e-01 1.675476663618171713e+00
6.405609223211432557e-01 1.602139231009742870e+00
7.773078254402457921e-01 1.283463324889098089e+00
6.412027130749013981e-01 1.380649969149970513e+00
7.862647515128713405e-01 1.362060243110521984e+00
6.000836218239562481e-01 1.234002295361228185e+00
5.729204112651862246e-01 1.488212229073771375e+00
6.566400827341736246e-01 1.334826898343759449e+00
6.792886388467338499e-01 1.391849997935570071e+00
6.854839040899126656e-01 1.633893912176351826e+00
2.393767384156806344e-01 1.347280468681912202e+00
5.040192901552290605e-01 1.556355092372879056e+00
8.006023476837298425e-01 1.215631786956183902e+00
8.233896646961296195e-01 1.057390221458393453e+00
5.653397918006763945e-01 1.300682298240021684e+00
6.763260957020748032e-01 1.601188016466724262e+00
4.871059832055200656e-01 1.268680241325781832e+00
7.164165811110319027e-01 1.558496943628251641e+00
7.237419528337664110e-01 1.299006896583685400e+00
1.084624058898663312e+00 1.398246740284547540e+00
7.470700559077267933e-01 1.308447594858319629e+00
7.193434937195295475e-01 1.471880463135420758e+00
5.565448509760687612e-01 1.404193404845905491e+00
5.314467968359261052e-01 1.201466963884603389e+00
6.517456771109714220e-01 1.397689743004281615e+00
5.505813646075086165e-01 1.420150714004924319e+00
7.623689569717966297e-01 1.401100140117158777e+00
5.580578004415426285e-01 1.528666042263755465e+00
8.747208034486960715e-01 1.247786736609376446e+00
6.311856694537063550e-01 1.400095951249618942e+00
8.809685921485614912e-01 1.700768432603704028e+00
7.957141774193847716e-01 1.790968981849946129e+00
9.060474733347235743e-01 1.858363052593198006e+00
1.038882755834472427e+00 1.816532358520922541e+00
4.357502921453757505e-01 1.400263483358441974e+00
7.302464477152708078e-01 1.722240075825686834e+00
1.053997531960684686e+00 1.791342157705379190e+00
7.180701404063316584e-01 1.365155349133710949e+00
8.245069898198984504e-01 1.629013189195563260e+00
1.023173867402252357e+00 1.557476860095530213e+00
1.129107864159207164e+00 1.776871513143352344e+00
1.075590141950172329e+00 1.676201254045717626e+00
8.900442878667700342e-01 1.426704158785358612e+00
1.093455358865880189e+00 1.778742300361497275e+00
1.213586241664006637e+00 1.561764460970448631e+00
1.297693192595755551e+00 1.579211778528667232e+00
6.981214829384869702e-01 1.576211040557965459e+00
8.898585721055065623e-01 1.260299063680333287e+00
7.218052538032749821e-01 9.603832656375923538e-01
8.809057361174519318e-01 9.336868971060074962e-01
8.481453065344989328e-01 9.975173386758268146e-01
7.460318478949322651e-01 8.368813157555913262e-01
4.106683708869835470e-01 9.524638323615550739e-01
5.640217542836076792e-01 8.149981433082151838e-01
5.993724409632402716e-01 9.668319309663843120e-01
8.473893715719607034e-01 1.114435687453668056e+00
7.842760060868534389e-01 9.753987266982846460e-01
6.911491008515626699e-01 1.165842130209630234e+00
4.668586122758810464e-01 1.153942382659026267e+00
4.979992917103566730e-01 1.550221534469684581e+00
7.657856414852801663e-01 1.365121564339492721e+00
8.259042439422681348e-01 1.188142665546101373e+00
8.524096972301671293e-01 1.321600212600389401e+00
4.931489604133029170e-01 9.382327502475249492e-01
7.776858872353528129e-01 1.021403457034863571e+00
5.366719891788332975e-01 1.139000891009658289e+00
5.217576255753454406e-01 9.975647665560539723e-01
7.668541110980972020e-01 9.823619336915887512e-01
9.574773956097379912e-01 9.873257513051211243e-01
8.471715771836425546e-01 1.299351597612505849e+00
9.447078715044872066e-01 1.183654718266271999e+00
6.281463922624247465e-01 9.297222713207931033e-01
1.092203442597983187e+00 1.144127851684595853e+00
5.781514569767205458e-01 1.027604448285803773e+00
7.516944153701230480e-01 9.882766347992234524e-01
6.596186946783542115e-01 7.480056747396244266e-01
9.278412455260350855e-01 1.223570109842236686e+00
5.332211493711582762e-01 9.237587782251954760e-01
7.126648105103386976e-01 9.666358765616017701e-01
6.708310229430757277e-01 8.664851152859402994e-01
8.558947777273928637e-01 1.119950558724942757e+00
7.472993576201638621e-01 1.144447350972021216e+00
7.186281874514793833e-01 1.012770215771872984e+00
8.020830699345967707e-01 9.256293039484022600e-01
1.004054296057241835e+00 1.378412253546963395e+00
8.800194181572010832e-01 9.439164357740195133e-01
7.844054390364376683e-01 9.839573361967128839e-01
6.672550985652317967e-01 9.347991791756649071e-01
7.002535229498203506e-01 1.120395698175071342e+00
8.234030693916496446e-01 9.992393871332677646e-01
9.291559958504682637e-01 9.544664808878811080e-01
7.554493072520025443e-01 8.377663043066276849e-01
9.656023381636520408e-01 1.015646431383066650e+00
8.378762544892012221e-01 1.089710160763881941e+00
7.591135526344987561e-01 1.364074762488623360e+00
8.364947407214806674e-01 1.226253590539248428e+00
8.299870523696063485e-01 9.843138224169478701e-01
8.254714455493762371e-01 1.084731182513050562e+00
7.873322015226860149e-01 8.964806110786642801e-01
6.148350249712928317e-01 9.345578888890738734e-01
7.032777949356526781e-01 8.937210880284305325e-01
6.200475216798166933e-01 1.023201000992271847e+00
4.800198210605209903e-01 9.688201788980861373e-01
7.173362516736180305e-01 8.893954216510269184e-01
9.013224798158286921e-01 1.354203246878496580e+00
6.887994757931870105e-01 1.191859830064335046e+00
7.090123571488637921e-01 1.211423707183679088e+00
5.963202047117417415e-01 8.930341591228433407e-01
4.521023118860416079e-01 1.067353266400050904e+00
7.409567432186803249e-01 1.446215870335772369e+00
6.497061313692094053e-01 1.363571718343027594e+00
7.129736535847737144e-01 8.416325293258876128e-01
6.033693643718751609e-01 1.476589715443339390e+00
8.643299209226922297e-01 1.623230199914704519e+00
8.937333589289117031e-01 1.362726482894467850e+00
9.325046086774897436e-01 1.434732343490111806e+00
8.298958167912777739e-01 1.435654037947467154e+00
7.449624594290940038e-01 1.213821961607572497e+00
5.581548500912429933e-01 1.438514206485748570e+00
9.039574052640292345e-01 1.471945851693340579e+00
8.490595248279327878e-01 1.202144962889186930e+00
4.504139387416092877e-01 1.307743494358400094e+00
9.947956407258587985e-01 1.067169803617589618e+00
3.347165759396650286e-01 1.130240565264505115e+00
6.519202571844080474e-01 1.280032768545471544e+00
5.988416252817700958e-01 1.250517912946267129e+00
4.368152343381084823e-01 9.113274923154185414e-01
6.881090342369451385e-01 1.281319118925043021e+00
8.751588006171961975e-01 1.395779313999597093e+00
7.910990298591142889e-01 1.403502563560014238e+00
6.637434593647151271e-01 1.327682761437284142e+00
6.144497092228931034e-01 1.612223503593602780e+00
6.926326778299332076e-01 1.364829131107637261e+00
6.537644742260282360e-01 1.283763381437739604e+00
7.051078278987001902e-01 1.240633656304674037e+00
4.153359879792262732e-01 1.397703144430782807e+00
4.644039531344331118e-01 1.335519264521534355e+00
6.047669992652658921e-01 1.178890668366433969e+00
2.835984209020404601e-01 1.340254027093972899e+00
5.916295722586417671e-01 1.264332700869125414e+00
8.862679869237519714e-01 1.557239618538523329e+00
6.716495326914774244e-01 1.558039792708199478e+00
5.578032636183900550e-01 1.301701042119075336e+00
5.471705810083682398e-01 1.527164075052280801e+00
5.145728177025130634e-01 1.458346197907928410e+00
6.003661109917263206e-01 1.423144801522022052e+00
7.673960714320560150e-01 1.629125079832533407e+00
8.765778454149875110e-01 1.590987977803364650e+00
5.521534886578342016e-01 1.515305111496554780e+00
6.704313002045571013e-01 1.478043917253666795e+00
7.141113789613163787e-01 1.131253660425063590e+00
7.728422541185632211e-01 1.621523552582754935e+00
4.912464210546050314e-01 1.406858716362425987e+00
8.592490525541636170e-01 1.509277760363791909e+00
2.730405937121307969e-01 1.383124802803334941e+00
6.563249229502828852e-01 1.459376161531524385e+00
2.211993244672386671e-01 1.359722575434773706e+00
7.318613657949287754e-01 1.480042642271317099e+00
8.339542735015998964e-01 1.436103582335641615e+00
6.743180066884492119e-01 1.386533076541969667e+00
3.897245514800454225e-01 1.600240040401847974e+00
4.885751865131323646e-01 1.384724849749534581e+00
6.124060058527276418e-01 1.213405651434220411e+00
4.965775922445654911e-01 8.443932820747687140e-01
4.239477080858986557e-01 9.768732628464020795e-01
7.417041091121856500e-01 1.183762503713596370e+00
7.036903208100000473e-01 1.081374306650897399e+00
4.937622406432672362e-01 1.239782303617996018e+00
9.792637031172726214e-01 1.162134617918927360e+00
6.188396296957161535e-01 9.485267334372933234e-01
5.810133840518278969e-01 1.269639959715527233e+00
5.671638345834661976e-01 1.063183536939544815e+00
1.130169567909653061e+00 9.776264823322173836e-01
5.689626195141470610e-01 1.350750784423814910e+00
5.720741283523712584e-01 1.116229995311314394e+00
5.167336130224842172e-01 1.244053722250907601e+00
2.134505514862465869e-01 1.334009217153881321e+00
8.894804346249285398e-01 1.195133599959848247e+00
9.229095616437579253e-01 1.327661793031782889e+00
6.753776144636962631e-01 9.687822238443581924e-01
8.065791740874863613e-01 1.334958998871079272e+00
6.210286557711657274e-01 9.784112551364264609e-01
8.106410735494653519e-01 1.147015200808314983e+00
3.526242136463861310e-01 1.386460459020199654e+00
4.105302240540533720e-01 1.229926193975949822e+00
7.807567670955362082e-01 1.158921369149791269e+00
6.742081251536604647e-01 1.048471774625886255e+00
7.081146086328719003e-01 1.214715755530947128e+00
5.365172141302128050e-01 1.232671743159275302e+00
8.196688067084904050e-01 1.233478430186694785e+00
5.026829358639270939e-01 1.252514813306005781e+00
5.581394676518015574e-01 1.213692445936492836e+00
4.259618113421289043e-01 1.040608303028453419e+00
5.221659680482331201e-01 9.994465014703017847e-01
5.141812759738697558e-01 9.266915630342719146e-01
3.327587157535012441e-01 1.135518141084927324e+00
5.389210069050196505e-01 1.115786082599210083e+00
5.366966939771791179e-01 1.001245764883584854e+00
3.458084389237452982e-01 9.647756915940847167e-01
4.228289996614879587e-01 1.161810147331898468e+00
7.266948064215089653e-01 1.055361555404424001e+00
3.260294785117949790e-01 1.013021348622232587e+00
4.581472826069815096e-01 1.051139269833232470e+00
5.211725234488622238e-01 1.120486460987682786e+00
5.270390508262094986e-01 1.074848451538312322e+00
3.994654705973114117e-01 1.043898889227140803e+00
6.686229911705312556e-01 9.370807158131697623e-01
7.421506420451837727e-01 9.308009691105475492e-01
4.899209844988667295e-01 1.050721466056294684e+00
6.046921099174571435e-01 1.020759593077787297e+00
5.769247498502394489e-01 1.326532721572097451e+00
7.755718986163735451e-01 1.131169748963585464e+00
5.521136326888549384e-01 1.051359488778139895e+00
4.565683432352517501e-01 1.000993713434772170e+00
5.294844335022881321e-01 1.125498718382944352e+00
6.818401426142581823e-01 1.063163483267667520e+00
8.783469824853850083e-01 1.337302346344664494e+00
8.723533183081886300e-01 1.138570942097420602e+00
8.547290848526284401e-01 1.024683340226333561e+00
7.675658528450075568e-01 1.002529851453081822e+00
1.100727977891335696e+00 1.712671981958364009e+00
1.156093941916305878e+00 1.532977836219509227e+00
1.038967838007279099e+00 1.522900238665152006e+00
1.052467342007167073e+00 1.436446948120285061e+00
1.055613477880242179e+00 1.235108755032449546e+00
1.181442950811429693e+00 1.650585216725671156e+00
8.268390588148151199e-01 1.090007646683390341e+00
8.920423882632655399e-01 1.319549560386190645e+00
6.148742885367330935e-01 1.198883524933530786e+00
7.009127743065798333e-01 1.171049460742100257e+00
9.344720177676876238e-01 1.158501260011448153e+00
8.426031464979207852e-01 1.099545666801381216e+00
5.489406905241129841e-01 9.243811589607150436e-01
7.211777950369302470e-01 1.013145747578888534e+00
8.319424037010876294e-01 1.216768317887235051e+00
8.221269144832787923e-01 1.054470192163134756e+00
8.127595319312490574e-01 8.093931529176781048e-01
7.728367225557913889e-01 1.050170478138401142e+00
9.844008076971599852e-01 1.089335992885812843e+00
4.950461030865221379e-01 7.885051149561179695e-01
3.698775068714556524e-01 8.260910586111003262e-01
5.100713900521607336e-01 9.127408476612063337e-01
7.659330257323490043e-01 1.111999192733686304e+00
7.382925185472555274e-01 1.203932682754062844e+00
5.830682730867093877e-01 1.127453624324118664e+00
6.004299035605233925e-01 1.012733615211067306e+00
4.476611870805641269e-01 8.890292352837376733e-01
6.543408034098299186e-01 1.129866712499139059e+00
7.465431731826831507e-01 1.228634187269582956e+00
9.966236732967703738e-01 8.747610646304921911e-01
6.606317340412416472e-01 1.249312508870736638e+00
4.849604909746875192e-01 1.116061772836683730e+00
3.514349811367909471e-01 1.262103034567498838e+00
5.011249238665259620e-01 1.058112662165318296e+00
8.427054761851202613e-01 1.143869803129281548e+00
6.939165920044334523e-01 1.089997658554624493e+00
5.012342185727348687e-01 9.578496959284998891e-01
6.210141676606775185e-01 1.074201822421637864e+00
5.432159071368858339e-01 9.525652160772265509e-01
6.279481991522851692e-01 1.034112276152092225e+00
6.062019074847648792e-01 1.001799242608381713e+00
3.925557872648199886e-01 1.019216234577999813e+00
4.915376259037798623e-01 8.654198311125844700e-01
5.223593912245048099e-01 1.081865566017334856e+00
6.286656974384092766e-01 7.850714194717305361e-01
5.507623001897872239e-01 1.061172646704136024e+00
5.256215610474450628e-01 1.082288495971412079e+00
4.149481748606759224e-01 1.216413266731185994e+00
8.766279062585227155e-01 1.089784348843062078e+00
6.157968284575774387e-01 8.848173359286245487e-01
7.397442591328896588e-01 1.064373397457561099e+00
5.292517355449664063e-01 8.699056864108010156e-01
7.260066182243227750e-01 9.822785325520304589e-01
6.237442382649567296e-01 1.024026076847196265e+00
6.142227516806466614e-01 9.656871676703044916e-01
4.231788300702138961e-01 1.254955282367178349e+00
7.841294945254704274e-01 1.067067805876542819e+00
6.357091391707201389e-01 7.396503340858344711e-01
7.171885878927721780e-01 9.247166749802344654e-01
4.702099067263852961e-01 1.115198166860566831e+00
4.880654465930860941e-01 1.048591026082148714e+00
3.604745837074900261e-01 9.413407322297515645e-01
3.475766378613910357e-01 1.140051430361941120e+00
4.051497031026920492e-01 9.555094243671723442e-01
5.452750868498106307e-01 1.062872984483925309e+00
7.159149829282729360e-01 1.044265218566976516e+00
5.567839939867148535e-01 1.023534163819842746e+00
6.560520463207926145e-01 9.391176998336043802e-01
5.952662281009422074e-01 9.885779575193966995e-01
6.492687374652612586e-01 9.890388426718113024e-01
6.185313578563855774e-01 1.015924733529978363e+00
5.655588944950158403e-01 8.763129136625436022e-01
6.574440658595157583e-01 1.221312111445227444e+00
8.676867032488156939e-01 1.274545373901717848e+00
7.931955852961196651e-01 1.158057014316028033e+00
5.804487313860193787e-01 1.033654718277891904e+00
8.122636408451022749e-01 1.373635091846256540e+00
8.379850598936486872e-01 1.121361857724845645e+00
6.819361019375187460e-01 1.277236280419292491e+00
6.851783658304575475e-01 1.381490712006540722e+00
8.890291602625961520e-01 1.465014774577721557e+00
4.284850673135300880e-01 1.114814816175967227e+00
4.809699358199722719e-01 1.157014518393512326e+00
8.728609671325007202e-01 1.253793933981990349e+00
6.438681805238404277e-01 1.381376460914223392e+00
7.419147544108022352e-01 1.216012929304853829e+00
8.513140418117068897e-01 1.321977177898663758e+00
7.644797462167522983e-01 1.599597153169048491e+00
6.785421607462889249e-01 1.490251277131694696e+00
7.556606626440758312e-01 1.507030866487681919e+00
6.766116449413872580e-01 1.595478147976425953e+00
7.563561534217799753e-01 1.489848157016377517e+00
5.830150794508444090e-01 1.369410562515383400e+00
6.786289362802935266e-01 1.136123931528914000e+00
7.909803006418588689e-01 1.371719573279384319e+00
6.869205170525002346e-01 1.430258794117425181e+00
6.649505670456148376e-01 8.865949005619560008e-01
5.106546265392086781e-01 1.146219707961600998e+00
4.655811316445865877e-01 1.448115488941334350e+00
4.315538679040644143e-01 1.217060586535688049e+00
3.982710173082629201e-01 1.196773461027665020e+00
4.151774960710601925e-01 1.145160171048491105e+00
5.564838362350008616e-01 9.685973371628313622e-01
7.283290564182179905e-01 1.454948482038935786e+00
4.209867371410068726e-01 9.513204442106353298e-01
4.532014660924815197e-01 8.515491781913906433e-01
4.526449241345142371e-01 1.174288843173449948e+00
8.666672273226785350e-01 1.101978251423032518e+00
7.907076848011094228e-01 8.616791374412785531e-01
8.514256894691742961e-01 9.521400529263031043e-01
7.443474803364652503e-01 1.046286649636410049e+00
8.888166957858498751e-01 1.189816018213757820e+00
1.003065217765918282e+00 1.367674375000123010e+00
6.304524361273584621e-01 1.042654562137502960e+00
7.125407830742342963e-01 1.118945773769982832e+00
1.135769969646956090e+00 1.543708572826119063e+00
6.984701394480096193e-01 1.126634432395678287e+00
4.129295267753151921e-01 8.182562327063269692e-01
8.406617073261875017e-01 1.072544994552285580e+00
3.191591586873088748e-01 1.591181890142431499e+00
1.040585894194160921e-01 1.133540878378304750e+00
2.735539345925935839e-01 1.254094842705838930e+00
5.082612235329900807e-01 1.525420607036877652e+00
4.608364681155009412e-01 1.240146819972266723e+00
2.951456097170422344e-01 1.282108148911690115e+00
2.892255177718474624e-01 1.210684776125921402e+00
3.595699026537196863e-01 1.316914344639711798e+00
5.461462089271259535e-01 1.255028852841898246e+00
2.472847308836702007e-01 1.316645082278112167e+00
2.618747510777044152e-01 1.257088766288947390e+00
2.134328769331868547e-01 1.180553652734373404e+00
2.641081623101228515e-01 1.092539944541626618e+00
6.174845308894096885e-01 1.198703127588382600e+00
4.630401014978924312e-01 1.385281091751967564e+00
5.177650494219701027e-01 1.243563390749479414e+00
4.790525835463643745e-01 1.449807963578630954e+00
4.006935985792745569e-01 1.266327368902009809e+00
5.479771120222887149e-01 1.165325884374332821e+00
5.506861407052139334e-01 1.349940118308146531e+00
5.824189295494827112e-01 1.358406019826968514e+00
3.264448159485582313e-01 1.086825540144133795e+00
4.018778290649785978e-01 1.478797068532157866e+00
5.337579003541760292e-01 1.272010099593038124e+00
2.580607604259460564e-01 1.327395935563744356e+00
2.234047710029832823e-01 1.394575352612759112e+00
2.918667766642013550e-01 1.293917502057974733e+00
3.246062053394146441e-01 1.694984022132635104e+00
3.431575656657044893e-01 1.195833956048916402e+00
5.529651811166340636e-01 1.515141550941223159e+00
4.984662180261518749e-01 1.435614251516153628e+00
6.875916895152714980e-01 1.407704020632476460e+00
6.243801607221812766e-01 1.504456907879095251e+00
4.179108240104065786e-01 1.166105160955264619e+00
4.625662897984986754e-01 1.017414754459754489e+00
6.243053000584476431e-01 1.197063609153710795e+00
1.828155022859893619e-01 1.100759287771982287e+00
1.630143909834430582e-01 9.497483679625557951e-01
3.422648626656172866e-01 1.159613401842144231e+00
3.216237161970195713e-01 1.047946619264062740e+00
2.908772070781051045e-01 9.763770509937377273e-01
2.302760340802628147e-01 9.623132446283879649e-01
2.887189578943938906e-01 1.212088615354989019e+00
4.451105738376862631e-01 8.618717617216538063e-01
3.379648951797615264e-01 9.717965820791043541e-01
3.785474797043634765e-01 9.411979732897538531e-01
3.990435672123860411e-01 9.360811271093001373e-01
3.929602237789457941e-01 8.871543800596252138e-01
4.674800185915791717e-01 1.093358286169792137e+00
3.364974803554401928e-01 9.136323107952302180e-01
1.671988811919912776e-01 8.830953468634213932e-01
3.013739512977603452e-01 9.074187185092383867e-01
3.741056728989723967e-01 1.058914035073948101e+00
1.871786610244168814e-01 1.213617213671314365e+00
2.432443363995840935e-01 8.701854052283339858e-01
4.658751923941372719e-01 1.156834272424386301e+00
2.438319857276091129e-01 1.159269596346002462e+00
8.959031877378437203e-02 1.295449692861531554e+00
1.956164045452110645e-01 9.969745173840137697e-01
1.628362927580052633e-01 1.232884938415893750e+00
3.315553055687029405e-01 1.388738183002127258e+00
3.241613259940996916e-01 1.232048093830717672e+00
6.522781624129219136e-01 1.422291548920918913e+00
3.980161489658411433e-01 1.456879879612388962e+00
5.230397921294369645e-01 1.332597970161180534e+00
6.027947560016142514e-01 1.037365720016142134e+00
4.547645284100433893e-01 1.268579668362819657e+00
2.590679510953463049e-01 1.154561988393218330e+00
1.269713203850891814e-02 1.377840053212598281e+00
1.923976714281256384e-01 1.285687779881428128e+00
1.558474000517829361e-01 1.069624425324918082e+00
3.488543772124654829e-01 1.018139291266668911e+00
1.298042045716593096e-01 8.726993960609881196e-01
2.527786096505857394e-01 9.456849019880757545e-01
1.608795981886275706e-01 1.142450015184299783e+00
1.354604969505087686e-01 1.095334115843674905e+00
4.479092253206893859e-01 1.287377756022065611e+00
2.487882815724337671e-01 1.064216993560190172e+00
3.348171317982682749e-01 1.274990320996210125e+00
2.768782103519190074e-01 1.011063665639677200e+00
4.050338668815866572e-01 1.363788962011128092e+00
5.558973875089795458e-01 6.981020171950741426e-01
2.273389488307193118e-01 1.099822998023155085e+00
2.725316833984905984e-01 1.049212615545413341e+00
3.706866991959481550e-01 1.483102351665707141e+00
2.661938424006483062e-01 1.061775821877922965e+00
1.730371620523036280e-01 1.159334537013276822e+00
3.943779503035919065e-01 1.207770141814936249e+00
3.604939666673607213e-01 1.045843347258717193e+00
2.295184832496527383e-01 1.252174440732978233e+00
5.575323293818765791e-01 8.910080934960011856e-01
5.464942083865980127e-01 1.107671417230898347e+00
4.115917288321668255e-01 9.472891155671274710e-01
3.748513150332699606e-01 8.875816423473208427e-01
2.603338202455675043e-01 1.238462976726473430e+00
4.671430837484927268e-01 1.078521402505264515e+00
2.715476835944633516e-01 1.064517234800409717e+00
2.147043419868646108e-01 1.145481047327586710e+00
5.074466551763254785e-01 1.087903795315304123e+00
4.091146068058982288e-01 1.276417502366627321e+00
3.884956041864386367e-01 1.252181312803819058e+00
5.514578020086977617e-01 8.779229157621151192e-01
2.579551598578081473e-01 1.034970186429294392e+00
2.993805438927475970e-01 9.129816768743792554e-01
6.919158531023148484e-01 1.373605694154945933e+00
4.578595087735590208e-01 1.464328434748355168e+00
5.106240073034706839e-01 1.355353511146268009e+00
4.212604477635686906e-01 1.335116312209748468e+00
4.592248841536915593e-01 1.521631068850366031e+00
7.003636880578444357e-01 1.337871734736996832e+00
6.673111713443984350e-01 1.419105471966126242e+00
4.468250767376325538e-01 1.382879491121901561e+00
6.942877575177911487e-01 1.493440502302286976e+00
5.524482206088361380e-01 1.599648370094432615e+00
8.992503182167449483e-01 1.314784119870059165e+00
6.177902346380388376e-01 1.647172536921817532e+00
3.851536123580008297e-01 1.484303492263702395e+00
4.284660762624536434e-01 1.748490057010888554e+00
3.941855708320869955e-01 1.874872677204103777e+00
5.578189514844652530e-01 1.654553047598658289e+00
3.940111745593075088e-01 1.678170993829716018e+00
4.355980630576116730e-01 1.592656834655810094e+00
4.344878373683404571e-01 1.467189594089554738e+00
1.757461174174635987e-01 1.662387907098764162e+00
4.682287502865939977e-01 1.767011419666354888e+00
3.200282738976139019e-01 1.625075138498796257e+00
6.020323636688645896e-02 1.550411391768826030e+00
2.662163203051999827e-01 1.488988457640013863e+00
4.516133720690879150e-01 1.719526801384215320e+00
4.024411118248331087e-01 1.428866473667171233e+00
7.601927416619760347e-01 1.525682101680042146e+00
9.211336980579347689e-01 1.735679591699120117e+00
8.215494245850629706e-01 1.589535946009827061e+00
7.435576384004874972e-01 1.452101657271099411e+00
5.165256446259004486e-01 1.678694167404397808e+00
6.087690783053226751e-01 1.584739458618850350e+00
7.761946572913158704e-01 1.461351421004503104e+00
6.243178809140919050e-01 1.530012276478597943e+00
5.048592353283569700e-01 1.440003820669718326e+00
7.033479521162986359e-01 1.508465822559157177e+00
3.665578071866253951e-01 1.492325575424590545e+00
5.248052031578477328e-01 1.727663385417022024e+00
4.868523877196622163e-01 1.374304012078147563e+00
3.910988381864247132e-01 1.453662830209080825e+00
2.391448667486848478e-01 1.179190956415006042e+00
3.613936974308401551e-01 1.476943036462290859e+00
2.067250269671641605e-01 1.121763871342438934e+00
3.818076597004627093e-01 1.258733450922060237e+00
5.113077300475044051e-01 1.417940006340519865e+00
4.321836230987712302e-01 1.190926383215995088e+00
5.706129376606604575e-01 1.096942963952890482e+00
6.646180574272587682e-01 1.165117163669849187e+00
4.903565240826298632e-01 1.153802755443173789e+00
5.343508311337548111e-01 1.053317983048348339e+00
3.205596347255175171e-01 1.208330957897319591e+00
4.971508478672469478e-01 1.170659863873855899e+00
2.759345215074227031e-01 1.104228098462421981e+00
3.364778527166596978e-01 1.327238299204031469e+00
4.365034442499291512e-01 1.213086475617717763e+00
3.034856146625738438e-01 1.147334115702768553e+00
5.043238888837433542e-01 1.110293903390998871e+00
3.145848416803574410e-01 1.235299315602958803e+00
3.944847608553388452e-01 1.174510108781015028e+00
4.740143237206154714e-01 1.268753730133720392e+00
3.806083746028173231e-01 1.152435731261620688e+00
5.275547431537955800e-01 1.019734998360497968e+00
5.446891541692657768e-01 1.136018557839230114e+00
4.645858343276123015e-01 1.087422188879303420e+00
1.045033183889133577e-01 1.148111187145216316e+00
2.910182149927906803e-01 1.375716563331537801e+00
1.846860535312002116e-01 1.386120923774985192e+00
2.765490995688050790e-01 1.077781597884220899e+00
6.216775568667147756e-01 1.449215669486924485e+00
1.480290789815235097e-01 1.564018074019952298e+00
4.812237906546786292e-01 1.379387970338582958e+00
2.305030329569391356e-01 1.417884723008697057e+00
3.655015903738071392e-01 1.299776035339543334e+00
3.586874327333869350e-01 1.764773757027851886e+00
4.834975664010709995e-01 1.469398142215854186e+00
4.753775873716776790e-01 1.396050942146725315e+00
8.975209484709151253e-02 1.423765847794966177e+00
1.616801117131974608e-01 1.682629930776563310e+00
2.333369924483878477e-01 1.509962627592888351e+00
4.293087785545507407e-01 1.648058802143520740e+00
3.839188692564006744e-01 1.433763670372433019e+00
6.337418562933652133e-01 1.362799879599407848e+00
4.698101761963953127e-01 1.566251619927799599e+00
3.412267804995725573e-01 1.506456209791130485e+00
3.880613719352648538e-01 1.657504819037309396e+00
2.793389118680837391e-01 1.360603537586462686e+00
5.914605175120173364e-01 1.567213031535718004e+00
2.495938711791690356e-01 1.481185986131649646e+00
5.460006896725947412e-01 1.342262206991014617e+00
5.768843758199633243e-01 1.467523172612949400e+00
3.866167301390345812e-01 1.269400276294070817e+00
4.633318632189636910e-01 1.204890684119230615e+00
4.441505632484867294e-01 1.204791008587795975e+00
4.778943425009862800e-01 1.554775170472270762e+00
4.507513436913812011e-01 1.493051657357447493e+00
3.762793756773057940e-01 1.266257915509155563e+00
2.940939793070367347e-01 1.306952349154226756e+00
2.421209122858793417e-01 1.363581739652661939e+00
3.521834890821431974e-01 1.462656951871003752e+00
5.988905376025862592e-01 1.511274562740402505e+00
2.131269272771695866e-01 1.382148168697741486e+00
4.377046724316440152e-01 1.541099327749304804e+00
4.588933620552639314e-01 1.474394318725394726e+00
9.447713869154896749e-01 1.288818297136204993e+00
5.370191667710585426e-01 1.641451833446866848e+00
4.204501357049984511e-01 1.523109090376999708e+00
4.508733101472546245e-01 1.512317951811603223e+00
5.149758186246382596e-01 1.571688452525178636e+00
3.657701703632358359e-01 1.687130495275519060e+00
5.853669042113643917e-01 1.346918700195852692e+00
2.637071545300774811e-01 1.676087793261064496e+00
3.272710254124251428e-01 1.575837797856086242e+00
4.016720968192614705e-01 1.625244558770246428e+00
3.781914112871258560e-01 1.603800990153191997e+00
3.914748084411240336e-01 1.565462938492499845e+00
5.142913085309819277e-01 1.594369971782704454e+00
5.834636590207831208e-01 1.597451576841433241e+00
1.971877881508817265e-01 1.802774835608282444e+00
6.040320090913195994e-01 1.517699166409005596e+00
6.477555471520419772e-01 1.498228934085879649e+00
5.547230873802289075e-01 1.541952872431147981e+00
5.117536458198097549e-01 1.885048533689964501e+00
6.032669313938440192e-01 1.768278953275472576e+00
4.134913883097148246e-01 1.562149349215145699e+00
5.253021099544387118e-01 1.679173313182564353e+00
5.605719510479260093e-01 1.727789723825177814e+00
5.050178713247592821e-01 1.573730526493835713e+00
6.927034574210233497e-01 2.057375395483391767e+00
8.392087752574342030e-01 1.786913411956676301e+00
5.592102668896395956e-01 1.920268659402875500e+00
8.458766148254479589e-01 1.743444800250260052e+00
1.003731597195699043e+00 1.778986421587371414e+00
1.054352357564242393e+00 1.679467768135849415e+00
9.778039358146144444e-01 1.804220560898301295e+00
1.042860519547941900e+00 1.801118925736800769e+00
1.002946422580039298e+00 1.529623180257967174e+00
7.649005862727614735e-01 1.749167485487205465e+00
1.215440532370919868e+00 1.647776689589682819e+00
1.036225128039442112e+00 1.855945040923427936e+00
1.101353342736675067e+00 1.836011074959834399e+00
8.679667342888812698e-01 1.636479884506541360e+00
1.167765838909069931e+00 1.803443971117697942e+00
9.040292662698898862e-01 1.825546115621026200e+00
4.636627453008701494e-01 1.562413976577788688e+00
5.814230170530657604e-01 1.986422889596377139e+00
8.270935612138727855e-01 2.169761973352104079e+00
1.024111962772048301e+00 1.786974460078152971e+00
8.954944044216333054e-01 1.929689054255407488e+00
7.748825629425586392e-01 2.067767462234965326e+00
5.120657761343880843e-01 2.157187639334525286e+00
4.933408827808540842e-01 1.939886517317880532e+00
4.413785018091689327e-01 2.027316361968416913e+00
5.966418789437576420e-01 1.777211041268885960e+00
5.776389713474791021e-01 1.818704959047259262e+00
5.681408801493474936e-01 2.081092425473200169e+00
7.188634431080977993e-01 1.932988394597076276e+00
6.913102158894490756e-01 1.940515853435104798e+00
4.635436176362317529e-01 1.637531812457826419e+00
5.617743364363960712e-01 1.748837147839601869e+00
6.134108302403042945e-01 1.666603190296996662e+00
9.681531185200784595e-01 1.768071562477362857e+00
7.080008617072153232e-01 2.040602622014899836e+00
6.944231982186708230e-01 1.435512393714025059e+00
6.880111586415262881e-01 1.512779748268305635e+00
5.500003344813418904e-01 1.539830886368664498e+00
7.085057063645223696e-01 1.516485752610022830e+00
5.688510422973918068e-01 1.553327500694206220e+00
6.033580840780473631e-01 1.471375296534234156e+00
7.251228097928623662e-01 1.751957313834150431e+00
7.303886829665573455e-01 1.799252387655744911e+00
9.207228309707445879e-01 1.568774078463415655e+00
1.066363408667438284e+00 1.616977336671684196e+00
8.365411902357982044e-01 1.721511313829674261e+00
9.307334008797687463e-01 1.591545326116810433e+00
6.804594208698278024e-01 1.793619521332968203e+00
7.810529144183988581e-01 1.581374677483569524e+00
8.141533566316445647e-01 1.512438044779840673e+00
9.381713447437858289e-01 1.883482923972431777e+00
1.136575918843367061e+00 1.689391888615162429e+00
8.401510100278988258e-01 1.526108855922674090e+00
4.437009417461075245e-01 1.864432559878754558e+00
7.014947415399505060e-01 1.639862389460595704e+00
7.542243740110744499e-01 1.764530331261473961e+00
7.934023129153164877e-01 1.602254124954395342e+00
8.470653998309145560e-01 1.543438070751131486e+00
1.096257716337605270e+00 1.746084177068834897e+00
8.520832425429176737e-01 1.910630718505791581e+00
8.670687395593981162e-01 1.989316512871417419e+00
6.660917234785044272e-01 1.703990174043899630e+00
5.319135587569923107e-01 1.817165355649102754e+00
9.103920808055878666e-01 1.775132070307670507e+00
5.354083489943443075e-01 1.520125086757764254e+00
5.434814639691316618e-01 1.635987163089549723e+00
9.052574385862617312e-01 1.946686679060599445e+00
7.654890901924721325e-01 1.850950175421965271e+00
9.543591764503689401e-01 1.781514706090233435e+00
8.317508559217092756e-01 1.690154929734908995e+00
9.692567807670832147e-01 1.633669771807299220e+00
1.053743471236989970e+00 1.863785475988541496e+00
1.294460173956398563e+00 1.579173421015907852e+00
7.843229518699154079e-01 1.828337406060839498e+00
9.583653744714117906e-01 1.851006938945879643e+00
8.415787567797540225e-01 1.714538149929787814e+00
5.416112554600255313e-01 1.687041384383457743e+00
6.785317271938939854e-01 1.567064766433952538e+00
7.428642840039644257e-01 1.607076971154041356e+00
6.173526944397019767e-01 1.506297662313944574e+00
1.048922579494763196e+00 1.660325404406795435e+00
1.152652291915202909e+00 1.778466060552366557e+00
8.800942053624328798e-01 1.620169805045623468e+00
1.216641618666572278e+00 1.232390484886698001e+00
1.190608016488351240e+00 1.503126402771496783e+00
8.465589535281750067e-01 1.574759446280325825e+00
1.082974556199052918e+00 1.488545849251999620e+00
1.164626881069207531e+00 1.656745892098401285e+00
9.713314704101030372e-01 1.503029678635675825e+00
1.040843566336621340e+00 1.665126530560882223e+00
9.491152808933671636e-01 1.672893123130378079e+00
9.656882732247805690e-01 1.632627993942706413e+00
8.338162250919209928e-01 1.515842627569322865e+00
1.035391547298305737e+00 1.474617427870969166e+00
1.088045334454765367e+00 1.551458597120257465e+00
5.788984073454775947e-01 1.563298281304113857e+00
6.635457122836248001e-01 1.623605968768393470e+00
1.656753684120280123e-01 1.075893075681470190e+00
4.103105758315595541e-01 8.264604390864263017e-01
4.747575468240285979e-01 1.325282874741547490e+00
3.681263559896214010e-01 1.246328506573183947e+00
5.258092631954842666e-01 1.475690069010274996e+00
1.613113252217385774e-01 1.333845480471965494e+00
2.471718948075884437e-01 1.345364192236961465e+00
3.678228367184482872e-01 1.192681000898943022e+00
3.043794625739708604e-01 1.212550475216164436e+00
2.195687161728449299e-01 1.142530746116142693e+00
6.693173487171966141e-01 1.192738018864753391e+00
6.582894261776239819e-01 1.119233231955794494e+00
3.632905845885281981e-01 1.347305640029843765e+00
2.599202595316871811e-01 1.282608807326554468e+00
4.720923244727490142e-01 1.265630724313298927e+00
7.769627816186477909e-02 1.247520747691055476e+00
2.813616875045554244e-01 1.269637498743582338e+00
2.691755769204740578e-01 1.104534668532848540e+00
4.272390075382455632e-01 1.006971039775151455e+00
5.195399368656861139e-01 1.251662547039994022e+00
6.047297143423107091e-01 1.343266077448066254e+00
2.890939673154930278e-01 9.467104168784776785e-01
5.357267223961184044e-01 9.882159172132674030e-01
4.756580176456343123e-01 1.357892695893764934e+00
3.318282173888745246e-01 1.178786904311460493e+00
8.041354647125575905e-01 1.386267046055191798e+00
5.082316816058487507e-01 9.837912795632198781e-01
9.479119885988995797e-01 1.198830319110399723e+00
5.120209685505807684e-01 1.251522634858973415e+00
9.546223673349958361e-01 1.465975653698063264e+00
7.570167927782509576e-01 1.019806598934643871e+00
9.953479529496905842e-01 1.918793481771086773e+00
1.148945582556557543e+00 1.841102390042403281e+00
1.213008897526139052e+00 1.718369278754177998e+00
1.127587231729507700e+00 1.898995078334252185e+00
1.175898563200721503e+00 1.785314779358345483e+00
1.044355591035575515e+00 1.801272427471523496e+00
1.264594809697992650e+00 1.913350757839052729e+00
1.558178766510337709e+00 2.263191349078754744e+00
1.324425335050107400e+00 2.070506296227130782e+00
1.048243466468287588e+00 2.023345932042877049e+00
1.239642642234336511e+00 1.707129111775860686e+00
1.065423224925089896e+00 1.732244389992477762e+00
1.205705758567624297e+00 2.064189489057256743e+00
1.037501327998366474e+00 1.922017172895905013e+00
1.092539383266781794e+00 1.921544875838051780e+00
1.291597169501667031e+00 1.881379941563417590e+00
1.313703850723282773e+00 1.590251747965682583e+00
1.268361170671170379e+00 2.083972543440845371e+00
1.125255724407694391e+00 1.822662006118615174e+00
1.058072765274428173e+00 1.839792086163304807e+00
1.264422869492419998e+00 1.963570661431927267e+00
1.391719370313511783e+00 1.944337325151531237e+00
1.054129676539024230e+00 1.717842641388063196e+00
1.229204724941090898e+00 2.031926941389915697e+00
1.239875584953627818e+00 1.990229099582968786e+00
1.141290918582945180e+00 1.976951133695488361e+00
1.210671013954472297e+00 1.839092772220095373e+00
1.012440661431558642e+00 2.004313049156348114e+00
1.220329493663950826e+00 2.119718441223774619e+00
1.317636317157378834e+00 1.940843273131466873e+00
1.103897696491509928e+00 2.043783854892590846e+00
1.384402092118686145e+00 2.056821723604500995e+00
9.451135643745940396e-01 1.865906183147059583e+00
1.394304604748710874e+00 2.318588696486886924e+00
1.267393086627993437e+00 2.271497531057515396e+00
1.119761806546410998e+00 2.199057099316513941e+00
8.594908894716084546e-01 1.873180755516307139e+00
1.054969923447528490e+00 1.492851395122593461e+00
1.000938443254184129e+00 1.644152557882486931e+00
1.256527818834415999e+00 1.579871071229713486e+00
1.044563762082796776e+00 1.919669994172319871e+00
1.512612448625451300e+00 2.175210557518756360e+00
1.394291987166663915e+00 2.055068540837143409e+00
9.935533328401056075e-01 1.998903662571855033e+00
1.047960078738547685e+00 2.093100735228981435e+00
9.228247014234446377e-01 2.007916069510788937e+00
1.188224402318642348e+00 1.832681300658391965e+00
9.618807654201455559e-01 2.132671036943215803e+00
1.027050043323093353e+00 2.058854643686534480e+00
9.446598190157334818e-01 2.055367756535873447e+00
1.062297897537819669e+00 2.176606528259648954e+00
9.805901066431979007e-01 1.898614305870414576e+00
9.360418024579619800e-01 2.247624598730213030e+00
8.259571661394347064e-01 1.782957695027830525e+00
1.053148566785188089e+00 2.290346805845682177e+00
8.387819799278488642e-01 2.278921159066224167e+00
1.253413983974989376e+00 1.849089602655865416e+00
1.135042140165598124e+00 2.119425881609577011e+00
1.280963251096801869e+00 2.339631506640020397e+00
1.239831166368776660e+00 2.295445406056612736e+00
8.512073613274331318e-01 2.047625697187005933e+00
8.981134449941777786e-01 2.168340716781540944e+00
1.037227875513465847e+00 1.841900327901594858e+00
8.729919701848307678e-01 1.798724021161790310e+00
8.484617222037512674e-01 1.850977004643327373e+00
9.840321194454759723e-01 1.976595597518040037e+00
9.897310836360866393e-01 2.012953494097055263e+00
8.561006154387744704e-01 2.114679051786413133e+00
7.724203059086172107e-01 1.657292770338472998e+00
9.092669380141211732e-01 2.080755484548517664e+00
1.104110487026367160e+00 1.747821857360949194e+00
8.296825600802744116e-01 2.467621381163016991e+00
5.759867908411301363e-01 2.267345717161502350e+00
1.076988536069950264e+00 2.523633015353525799e+00
7.886317636942004050e-01 2.052965636483514267e+00
5.510826715454852920e-01 1.864823850404014660e+00
8.179441052050059335e-01 2.327206432064091501e+00
9.757551097559984399e-01 2.158935606587228051e+00
6.395130361699394861e-01 2.179907481420077175e+00
6.194460440391310607e-01 1.694914443310063579e+00
5.853490487440933254e-01 1.711552047851236935e+00
8.686446756176715578e-01 2.486106187606002660e+00
4.247985910405113197e-01 2.155778608633436288e+00
1.130704884640826968e+00 2.661848050285261280e+00
1.216965273643956014e+00 2.558626452164037612e+00
8.674185307636390618e-01 2.306904656795452979e+00
4.486443385393341088e-01 2.162965420300404951e+00
7.044249345863993206e-01 2.325924569201117897e+00
3.782141854250982704e-01 1.936381977217096928e+00
4.567648090665252791e-01 2.218056354579531764e+00
9.065379949470161458e-01 2.196317259324770177e+00
3.874967403025023072e-01 2.357799731590873193e+00
5.809117265355971949e-01 2.317078339751740046e+00
6.048317758915884301e-01 2.478773745522517835e+00
6.453703599584890149e-01 2.179539921452646301e+00
7.021229401345789878e-01 2.413379150428262676e+00
6.205961456487323336e-01 2.348289212007107274e+00
7.132299768224207304e-01 2.390212126342625254e+00
6.470079439192782944e-01 2.303453556150434345e+00
8.514689239570134571e-01 2.446925676710522080e+00
8.504451137346689116e-01 2.427845170728155200e+00
6.243576069462793976e-01 2.074582813974881201e+00
6.516476766329473147e-01 2.069012429489185401e+00
7.210168814628623579e-01 1.928289125099682533e+00
8.674561197762784559e-01 1.755241599059120805e+00
6.198945592589250042e-01 2.360597347183369443e+00
7.289665218208697395e-01 2.186275083837827538e+00
6.997013284860943427e-01 1.907530300950742941e+00
7.796143680526759212e-01 1.916661009222408119e+00
4.808303337101689223e-01 1.818235324552821552e+00
9.558217337425964910e-01 1.931618572561724090e+00
6.286685538363159242e-01 1.941526348273050928e+00
8.060213216997634822e-01 1.725392602560738009e+00
8.066517016572833931e-01 1.964102819167294900e+00
5.741456486051641495e-01 2.028364538502241743e+00
7.458492770454230314e-01 1.904001205172119349e+00
5.446555965984292147e-01 1.610496554687359749e+00
5.171042066166219309e-01 1.714111098190318483e+00
5.940901424813360698e-01 2.027294992322787426e+00
5.817767912755270610e-01 1.570411765033512985e+00
6.951279485217892740e-01 1.101391359243032886e+00
-9.350857737957546378e-02 8.929949552424216730e-01
6.841143551902179043e-02 6.020218824654758327e-01
1.495952147906931540e-03 7.261109125778442142e-01
-2.286882459090722186e-02 7.292412587861774043e-01
6.036896648653924946e-02 8.044900867464821470e-01
1.424735391008435104e-01 6.645310016733768643e-01
-1.115099728127565415e-01 8.216908940630067715e-01
3.973699241070635102e-01 8.808111093142905190e-01
4.333775312426948467e-01 8.920179781364514504e-01
4.747482360089695375e-01 9.002987305692876641e-01
2.571946053117563080e-01 1.011614819022057521e+00
3.130264806683573098e-01 9.716638141002866824e-01
9.801994700799349092e-02 6.995463273007478389e-01
2.325672258087939648e-01 8.552927297162296050e-01
4.157574183948015145e-02 8.091107710018801136e-01
4.457953018923849209e-02 8.456065539940835762e-01
2.068884475385228683e-01 9.809149345455260294e-01
6.630771630926068916e-03 6.681735137989275319e-01
1.822830356356772152e-01 8.216490667538430825e-01
2.885055245461891626e-01 9.742496961237578912e-01
2.893411480919785284e-01 7.718801529585970211e-01
2.527371187912620942e-01 6.030468379393819633e-01
2.987686693483105338e-01 9.687042215638019815e-01
-4.355089974219594762e-02 8.207835032345287551e-01
1.410922522170185434e-01 6.303740385890244102e-01
2.490020098421941164e-01 8.993431092958563688e-01
3.724828295423208147e-01 9.657346967342130828e-01
1.883954827467075877e-01 7.009888981663170426e-01
2.478855459628598323e-02 6.778588346943719145e-01
1.392891005658428716e-01 7.224147651973491513e-01
1.704220470374188667e-01 7.236750852127081801e-01
1.227046922697006548e-01 1.023295910334691250e+00
5.285552626158263045e-02 6.966250972553849063e-01
1.955221312929205646e-01 9.169015081261311373e-01
1.388109032144146937e-03 1.040960749749996861e+00
2.347572745857408050e-01 8.652271289673211241e-01
2.227143012936183275e-01 1.119462790162440102e+00
-4.136982953154993981e-02 9.620842256125560210e-01
1.872990807269536706e-02 9.535325813193794575e-01
6.359629449725295869e-02 9.544023307128911560e-01
5.857325365846433041e-02 7.856422865956216306e-01
1.405346788124850477e-02 7.641383948801037107e-01
-3.700907203696085501e-02 1.043567403885795386e+00
2.766692637336565230e-01 9.373522771376124885e-01
8.161362846645298097e-02 7.060066672787899122e-01
1.493484074616935053e-01 7.450753896237316543e-01
3.440293598716814838e-01 7.880121302956849538e-01
1.954377156049104669e-01 6.731016494224328905e-01
1.101969384329655743e-01 8.915259136510766957e-01
1.568503724375630570e-02 8.437767305494779935e-01
-1.200954400287799206e-01 8.763188654284430612e-01
1.336744244709429097e-01 8.560928820847547582e-01
9.469026474951836025e-02 9.365174286623458855e-01
1.389183940020776165e-01 7.063456896252364725e-01
7.248933925916545284e-02 9.189422183825859403e-01
3.136759492452913523e-01 9.364773705027589212e-01
2.021563724978236443e-01 8.899141984193633670e-01
-3.423669905692297011e-01 1.008193758875515655e+00
1.833305772889671503e-01 1.099221751610105713e+00
2.538757685345638393e-02 1.026383607497378669e+00
-8.960702499197209514e-02 8.225713905763671896e-01
1.877401607415324358e-01 6.523015139322577705e-01
2.813496209292191130e-01 7.119292350843273720e-01
4.807778493139416853e-02 8.160238739643896899e-01
2.467242632688255721e-01 8.192138609241315095e-01
4.000006241433723408e-01 9.691684882786246735e-01
6.884025333012874226e-01 8.293137371129427615e-01
3.877888101869531590e-01 1.186466277455346496e+00
5.383927364195438825e-01 1.177551680486590868e+00
-1.012715081786144111e-01 1.208417494813602833e+00
2.222368453814876910e-01 7.619163014809656742e-01
4.090282221045563049e-01 8.877939821023855815e-01
2.967683516421805723e-01 8.306153448329225419e-01
3.558191009186373321e-02 4.756902400352713278e-01
3.543964468259359069e-01 1.017689035333561698e+00
-6.164086940772750545e-02 7.868679546886814258e-01
-1.495985684295410012e-01 6.701028467559475565e-01
1.582449244784908116e-01 6.064962232629382832e-01
-5.764796247794967687e-02 6.837350434670168564e-01
-1.054888256472807928e-02 5.658394180899284365e-01
3.591856631144335621e-02 8.983507569092762379e-01
8.188432180083371481e-02 6.457739195643308339e-01
6.619544265124893689e-02 7.907677768013776642e-01
5.819800609474105879e-02 8.627257830850121323e-01
-1.077261391737708712e-01 1.109913023932517451e+00
5.899813312677056054e-02 1.069810853243932547e+00
-2.531152800985398410e-01 8.641981254152824032e-01
-1.386975058996982868e-01 9.751457366770143187e-01
2.105469470604715565e-01 6.365231433866154198e-01
-3.011044798462129135e-01 9.134342036016820376e-01
2.671294078000058247e-02 9.407748198379934923e-01
-1.942210224296992971e-01 7.757929394699839554e-01
-1.356826156723664467e-02 9.970373947469557407e-01
-2.105959859911061827e-01 7.452332970103696663e-01
-2.946097465345580702e-01 9.555168941333793686e-01
-2.992092064964947951e-01 1.269586262537778509e+00
-4.807228886051170824e-02 1.274624213503092740e+00
8.957958944755275987e-03 1.205528218147891684e+00
2.456915415951360093e-01 1.050010021719328668e+00
-1.397393686987388195e-01 9.188975414363863559e-01
-4.006778045323183823e-02 7.957995960370951583e-01
8.461252472928842971e-02 7.830384957085729791e-01
2.067244594891111675e-01 7.950641301585057441e-01
-4.228739827585895061e-02 1.042303978060568959e+00
-1.073693680255068117e-01 1.263402942115058103e+00
-6.250770460823336372e-02 1.096068010911728452e+00
1.538196182189749961e-01 1.152215619449755479e+00
-2.188959504440174675e-01 9.526055785491219785e-01
1.020414216589485001e-01 1.102703327393631083e+00
-1.904745604456636876e-02 1.148000127227734479e+00
-7.411031355658487252e-03 1.029173242018904588e+00
-1.411631762792830425e-01 1.221844962624051956e+00
3.912624966003749871e-02 1.034328091798915494e+00
-5.416800415078126818e-02 1.054612475618323053e+00
-3.300531534162877145e-01 8.992933917690594248e-01
-2.774292262402394682e-01 8.895563493316573922e-01
-2.097761773796866236e-01 7.551481222790902281e-01
-1.616717204567011401e-01 8.835826662065275894e-01
-1.485321573749049939e-01 1.161679292618747805e+00
-1.263401460354829642e-01 9.399407685874360263e-01
2.088667705208683834e-01 1.151269904126116073e+00
5.437138983314199203e-02 1.039554763348665922e+00
-2.745841404555096066e-01 8.495382080824899207e-01
1.901064456348533493e-02 9.744576465911292118e-01
-1.091231856236729580e-01 1.322410429425178613e+00
6.621595153567433334e-02 1.366398676924925448e+00
1.212032960040999030e-01 1.558228296161317861e+00
2.426649373228313422e-01 1.444666160926007414e+00
-2.178170242358408726e-01 1.177030350453048824e+00
-7.428351828115990763e-02 9.497495969338490829e-01
-1.683324006558040986e-01 1.181872092740025026e+00
5.017854319991132961e-02 1.043326498028040783e+00
2.918151689797154891e-02 9.839886604932575054e-01
8.806182059291903230e-02 1.041090966219730518e+00
-2.312322913567572136e-01 9.933013425012302555e-01
1.075999318986481379e-01 9.574465471322094468e-01
-3.784582749591439144e-02 1.173462448369581690e+00
-1.069855086987763493e-01 1.338426321848679157e+00
-1.028732914572193513e-01 1.158746429053172378e+00
7.127975094886268570e-02 1.215333027005596422e+00
7.538079729519808758e-03 1.181463971277074254e+00
2.061143450549468847e-01 1.138195588968462957e+00
-6.468564658130394884e-02 9.609358177400462164e-01
1.171027392795126465e-01 1.400928824862555544e+00
-8.950915365201514429e-02 1.724437710645705835e+00
5.369473588966223732e-01 1.700259902164985348e+00
4.013697964163237542e-01 1.295214404148220755e+00
1.350810473657260147e-01 1.285467297282967047e+00
1.420883412470909657e-01 1.189950071015666300e+00
2.521685046227800098e-01 1.160518179353523527e+00
3.270630560036119627e-01 1.458062489907104853e+00
-4.279338190083598059e-02 8.298954083270688731e-01
-1.148689129367192474e-01 1.252227492533506403e+00
1.685620237698148283e-01 1.144440423042157873e+00
1.604291299733414111e-01 9.331900601173186427e-01
7.284645162958069964e-03 1.042270007582982494e+00
3.373493001936300750e-01 1.208697663397663380e+00
-1.237287370092372552e-01 9.298363846239555697e-01
-1.894008442053992103e-01 1.044966082770067750e+00
-1.003372352757599673e-01 1.282511004462473014e+00
-1.934970191081388791e-01 9.608192322682210795e-01
-1.788720623186822456e-01 1.166740378567724834e+00
1.919638528410268774e-01 7.861268037407652676e-01
-1.212219975662771621e-01 1.213440421380638679e+00
3.265937108163871061e-01 1.537440673568563732e+00
4.566094526101760476e-02 1.200582996056488216e+00
3.639485153293419151e-01 9.705647816777246417e-01
-1.442060636318076572e-02 1.540975200229090625e+00
2.481881410123178422e-01 8.808647548519679127e-01
-4.568352098337722933e-01 1.231680519140749830e+00
-1.626976339149760198e-01 1.352329511009157992e+00
-3.361485594678355060e-01 1.143245180191661881e+00
-2.422979582462669590e-01 8.418089366896888137e-01
-2.946316305830242177e-01 1.068849379921436693e+00
-1.445796055447900463e-01 1.175016972491071954e+00
-2.260565181720679551e-01 1.237369074702124871e+00
-2.868612550096573122e-01 1.080928742950191257e+00
-5.082551219828308486e-01 1.041847654196326856e+00
-3.856094048570982702e-01 1.106095498701185731e+00
-5.419148241941247335e-01 1.192474368602559842e+00
-1.749121092655568366e-01 1.535191316929785277e+00
-2.176312372461836342e-01 1.245881990211772594e+00
-2.441534354359403136e-01 1.098530491146361809e+00
2.237786588099590357e-01 1.106234974421952177e+00
-3.288531525173063463e-02 8.143246177788034945e-01
-1.448325120689522016e-01 1.427670418208148995e+00
-2.640657323170348403e-01 1.410389370578271961e+00
-2.539303916044291509e-01 1.029936615661883659e+00
-3.046147385383748407e-01 8.316871808069320471e-01
4.003198905519239625e-02 1.007062484045341488e+00
-4.320962557230638712e-01 1.365868398822231100e+00
-2.004300544470989376e-01 1.003710065282552577e+00
-2.123819480959782680e-01 6.711537134527930659e-01
-2.079141066312079067e-01 9.776415316890043616e-01
-3.508245933370249259e-02 9.130926912565198172e-01
-7.682135368276873932e-02 1.090800104552065886e+00
2.363478137945634883e-02 1.003011503807169191e+00
-2.632223154583064328e-01 8.124414326404580944e-01
-1.349031491251828641e-01 9.488721575584027068e-01
-2.012908993379896039e-01 7.620879460595795241e-01
-1.883364927766213170e-01 1.032492052848180908e+00
-2.305496537281410130e-01 1.047176997780704166e+00
2.387554484731266302e-01 1.364456030932280406e+00
2.514123364618527923e-01 1.361000233813556282e+00
4.868148556259485615e-02 1.517292795340271727e+00
5.552224208460437849e-01 1.689129257927340699e+00
2.866430215125422842e-01 1.560640413179346098e+00
3.173689437696318172e-01 1.635237829299710288e+00
5.094926457177934020e-02 1.121618043282268662e+00
1.321258325908847009e-01 1.449117268141982162e+00
3.225535945072302568e-01 1.349754458174086791e+00
3.848752481743752951e-02 1.342255687779130513e+00
1.682389169942906382e-01 1.173837711542693896e+00
3.473861448979992383e-01 1.422076589685411507e+00
1.644149709453154862e-01 1.166293351144763069e+00
2.562806229557929028e-01 1.398395486343145144e+00
5.239369484756535300e-01 1.377811687360941617e+00
3.701793939138275924e-02 1.099980158189993062e+00
-4.515774726765764413e-02 1.354350525664391958e+00
-4.693580387743667703e-02 1.122225982035958580e+00
2.172930193853508940e-01 1.379086270123119462e+00
1.464325480660893519e-01 1.228253570476576240e+00
2.399613377856052443e-01 1.372560153460579802e+00
4.275941655351565007e-01 1.354017295609723393e+00
1.641128700116661898e-01 1.165492287321947984e+00
4.379345692888833019e-01 1.345680504691487922e+00
2.665725405381646484e-01 1.648606223655923131e+00
5.428334922613914371e-02 1.462301729829556418e+00
3.274091755603694143e-01 1.174363698597318928e+00
4.683708977590292366e-01 1.751354552140569343e+00
4.207813929850622858e-01 1.432414685183883929e+00
3.353339191833177302e-01 1.547946891075278497e+00
3.403806943578591149e-01 1.230737667584774098e+00
-3.590766607009743261e-03 1.004201407906859966e+00
7.787823157477458125e-02 1.015254411096929932e+00
1.430880692741309801e-01 1.170213710972581644e+00
7.605086543648609254e-02 1.366025240397081841e+00
5.690358756536131324e-01 1.708486522293209076e+00
3.253851002930207015e-01 1.485661021557750594e+00
4.326970001909071772e-01 8.987746870694854895e-01
-2.901999628221427763e-01 1.297655598885782746e+00
2.960225346695106730e-01 9.583969802919839465e-01
5.429248264211670172e-01 1.021970006344400606e+00
1.421885795273912789e-01 7.310952382258047999e-01
2.017468630535345919e-01 1.107813086346642439e+00
4.757317589509884037e-01 1.208120486867218180e+00
4.073685543885192661e-01 9.163313438748368345e-01
3.006988407080443126e-01 9.184543758903458421e-01
3.777997698686000327e-01 1.224896305017797671e+00
1.774631696926650404e-01 1.264707548921853331e+00
1.494434782207438861e-01 1.304221515709413914e+00
4.847486080324802105e-01 1.317137649503627328e+00
2.588087055129061897e-01 1.332326399448296339e+00
4.066103665370204845e-01 1.372230801554504387e+00
2.589597763070691228e-01 1.187159637294001424e+00
2.100867873611020065e-01 1.266208386816100706e+00
2.169396009146586923e-01 1.398269446096307655e+00
1.937906130836893337e-01 1.489852242057482457e+00
1.117862195264949510e-01 1.224737323672231426e+00
-2.181543459223085069e-01 8.665577480410019406e-01
2.012264453298033828e-01 1.373079114938621004e+00
2.988283730225108625e-01 1.365783153836797492e+00
6.747833568512273672e-04 9.488921385106094952e-01
3.320335378810413407e-01 1.282946586873944250e+00
1.479927948879825039e-01 1.236450775112722944e+00
2.799481240979878049e-01 1.233938079187896442e+00
3.666696756498011300e-02 1.184124128951831167e+00
2.158522643119764883e-01 1.142227100514509708e+00
2.473213786475980391e-01 1.035266443369660783e+00
1.090855526458833491e-01 1.301600427225084955e+00
2.718770295097414080e-01 1.168416914174562837e+00
2.122963601789908394e-01 1.221107839011982499e+00
2.179279337804532202e-01 1.136966995099616184e+00
2.780097368165271865e-01 1.332355631796974027e+00
3.551948647985847529e-02 9.089706844607492453e-01
1.299918553378054953e-01 1.548727549266162740e+00
2.337292844373221601e-01 1.060546468008071397e+00
2.134814712837710959e-01 1.011748516473282677e+00
3.403122726540971921e-02 1.104336872622897925e+00
2.488728382905414094e-02 1.017101223157548473e+00
3.317235219363201537e-02 1.027677459420709649e+00
3.294713726256548458e-02 1.085135738174732856e+00
4.286490438797976865e-02 9.837226307385674717e-01
-8.047363543635771554e-02 1.037386777934634186e+00
1.876516600902357612e-01 1.040520558003785956e+00
1.628507263381188119e-01 1.260640379760080254e+00
2.395997728427246010e-03 1.148985172214112893e+00
-1.229838551727654994e-02 1.157466571078471951e+00
6.755081027878334643e-02 1.176910397871850034e+00
-9.576905244157168928e-02 7.594687126039824099e-01
1.639341544170172527e-01 1.012736070347410200e+00
3.199097741518125981e-01 1.517950322916378436e+00
4.040058183376628032e-01 1.345805367748081682e+00
4.715234053218734789e-01 1.632756342897797808e+00
3.422144983968200549e-01 1.366883262397221799e+00
1.777676005672066961e-01 1.293922460979905598e+00
-9.472560265164181592e-02 1.057486152980550598e+00
8.508257171658029083e-02 1.140108931371670131e+00
2.405032949051426061e-01 1.383182119635600671e+00
4.921927273992071639e-02 1.141926028795105630e+00
6.518821317273382210e-01 1.048290995432511030e+00
3.288566517758954588e-01 1.244424390188832774e+00
4.279686695576755406e-01 1.233303207747126873e+00
1.992015503817196609e-01 1.443137076803740371e+00
2.145222929111177956e-01 1.689220827971228189e+00
2.055290066025643736e-01 1.589000422226154230e+00
4.716076590649341260e-01 1.550021886873383714e+00
1.576485326459101666e-01 1.364608710052299223e+00
2.212877388250977795e-01 1.472653957885276199e+00
5.116231603808090167e-01 1.716740971479958411e+00
3.851590488338968443e-02 1.125086670176046244e+00
-6.269446866020328413e-02 1.165654393135751032e+00
-2.875134523923524865e-01 9.535642020893051463e-01
-8.886401752321068659e-02 1.342000150581221796e+00
1.864171772393835580e-01 9.193533783712452001e-01
2.180449658482375153e-01 9.644047585737577366e-01
9.593960751475563709e-02 1.373983339423518135e+00
6.212572357857570893e-02 1.097841821474210056e+00
8.488384343442575974e-02 1.035079093708175080e+00
-2.798753427361329593e-01 1.180809375811478823e+00
-6.427379141669120610e-02 1.028637300447579950e+00
-1.051166898705524211e-01 1.272530829966021626e+00
1.935301205868192043e-01 1.123465854837298661e+00
-1.519597413610764558e-01 1.232403008109361764e+00
4.164168216031076675e-01 1.549364120447091819e+00
-7.960073638241227378e-02 9.560822716671857346e-01
1.293193847720397749e-01 1.435438619404488136e+00
4.093745412381219473e-02 1.555153814909939758e+00
5.950619942023310793e-02 1.226144030175794430e+00
2.639122735224460614e-01 1.640687063326412343e+00
1.408767714757488410e-01 1.423531462636762779e+00
7.523057820110998772e-01 1.534629349311666058e+00
9.283038137041238480e-02 1.602714302541672353e+00
1.643335680096967566e-01 1.542120272266702674e+00
3.911002917858974470e-01 1.548220325184125112e+00
7.231818900180131404e-02 1.505974124437143846e+00
4.634170917065474904e-01 1.482031883134578454e+00
6.696236082533665868e-02 1.552442827453219820e+00
2.269552929336912939e-01 1.605280383745698369e+00
-1.052259412244429954e-01 1.384427939677281838e+00
1.661954583008876940e-01 1.384457657624419191e+00
2.193401520941814231e-01 1.579479386466943414e+00
9.692519714381309104e-02 1.748177924021531382e+00
2.176946925965159152e-01 1.437610145391751804e+00
4.067871907854547775e-01 1.252737832380448779e+00
2.653944130861370931e-01 1.404250887062714392e+00
3.132923635705286425e-01 1.863029606859803344e+00
-9.200844538121111249e-02 1.270341088873239599e+00
3.650965375780743094e-01 1.640743104801076768e+00
-9.049066162689245463e-02 1.020064713275111501e+00
-1.579699802044732260e-01 1.582782714527497969e+00
-6.840778282055232085e-03 1.153490763905081096e+00
1.522437286495548492e-01 1.138263173769731740e+00
1.736622304431520714e-01 1.411491416512802299e+00
-3.063305708906244873e-01 1.795791875877449373e+00
6.799491700573895292e-02 1.705159636162184356e+00
1.742095219314483134e-01 1.252304758411607377e+00
3.531172029060052064e-02 1.279659930297718962e+00
1.064231783205394910e-01 1.049465855778344059e+00
1.807477013348425532e-01 1.189488176856604795e+00
-2.836855839284873060e-01 1.487600694553997016e+00
-1.244357520866917755e-02 1.254926187926763248e+00
2.689166434778132442e-01 1.323855714027519337e+00
6.356842715753551198e-01 1.332718248404346939e+00
3.671927103289768790e-01 1.172936741323386656e+00
3.658729639017476165e-01 1.173486363634867802e+00
4.133983565327611354e-01 8.639657875474424653e-01
2.689100702407724031e-01 1.002027026582330116e+00
2.136600929401852589e-01 1.008672919986789429e+00
6.176532054732319921e-02 1.351324965038478432e+00
4.746097769253513898e-01 1.162563790417669329e+00
2.607512488313377674e-01 9.343603161022111525e-01
4.399203198083024291e-01 1.341396819647336702e+00
2.586131996214177109e-01 1.144612775681727479e+00
-1.695111781029570996e-01 9.558449663618342473e-01
2.883743955925237579e-01 1.204218579409241929e+00
-4.089038547120740774e-03 1.145891288857574075e+00
2.721526495651780397e-01 8.420644442841072053e-01
8.277728633730313534e-02 8.218302246281350421e-01
1.757450789787500800e-01 7.749627015461950652e-01
3.495460198006653668e-02 7.440384053127544473e-01
2.196930922124553653e-01 8.673459284912834466e-01
1.191722692922243393e-01 9.355079027327786179e-01
6.301620384866426505e-01 1.209060537502167687e+00
1.434925132735526965e-01 9.695937003611447835e-01
1.110410478922245758e-01 1.260088709050057876e+00
3.771530868779855994e-01 8.351621930132385740e-01
1.098820686055289320e-01 1.109725122221564719e+00
3.043651455542092377e-01 9.443808563081176333e-01
2.550688892150267395e-01 9.809600854938917980e-01
4.528923188408532502e-02 1.455683060161627074e+00
2.415611417206119382e-01 1.106390362908326708e+00
3.486338872524590848e-01 1.031136267347439572e+00
2.363723784519748683e-01 5.306410909687134803e-01
1.338577146447829935e-01 4.622066687275071528e-01
7.741056027581638688e-02 7.983482824472136752e-01
1.059125570210670692e-01 8.173272094383496889e-01
2.184996463201313577e-01 8.279050762181754397e-01
-7.228687899099359160e-02 9.509516700385032273e-01
-2.125406031990034056e-02 6.023840744590774898e-01
6.322538366206306715e-02 7.165515095056425032e-01
-7.826219809938345096e-02 8.747880634739538808e-01
4.018963619184379166e-01 1.068782643059076776e+00
9.612115218686659301e-02 1.293398389052771158e+00
2.391186722108691320e-01 1.082744674696516363e+00
2.032723517597196383e-01 1.187531966653497584e+00
6.862107459071321858e-02 1.528397411555038499e+00
7.818075345952291144e-02 1.513309591499167883e+00
2.476180686036596745e-01 1.216859215164530106e+00
-8.765092464127940963e-02 1.197308796728381308e+00
-2.346515864048900613e-01 5.997126007640697365e-01
-4.090442024739546767e-01 4.933685965949518581e-01
-4.442305922938877272e-01 6.299835732603467076e-01
-6.663341216865473204e-04 4.497981928281540309e-01
1.374735999898363259e-02 5.147634570524761699e-01
1.134275137243114517e-01 3.498194762675420066e-01
1.900978595217434619e-01 6.880303347019469662e-01
2.109250651109345065e-01 3.652801615414137393e-01
9.109991898431628321e-02 3.536563672413599035e-01
-1.068686638067678774e-01 2.937821421656442999e-01
2.468972448266025521e-01 1.592559722845929004e-01
-3.680791718167927828e-02 2.778989627445788146e-01
2.006466943536636682e-01 1.728626001641205556e-01
-5.943170133014799572e-02 2.708280884464807636e-01
2.229073639331492218e-01 4.498191424962416640e-01
-1.960683134556997498e-01 3.884916194126442623e-01
3.216335020957395430e-01 5.896924594116872420e-01
2.585832698806955765e-01 3.800009470436822578e-01
5.157172755597395630e-01 4.493984599046023654e-01
2.851991504001134548e-01 5.657270915119824162e-01
8.950975488056021889e-02 6.646816647020653557e-02
-2.922687897792444409e-02 3.045481270838705790e-01
1.663833843187504935e-01 2.340568159161011685e-01
3.182532229709087446e-01 1.869487051242373910e-01
2.265701762420101739e-01 6.140712957754044243e-01
2.766970387472465487e-01 1.067488730636259042e+00
4.337745730778494457e-02 8.004411619653426513e-01
1.031342407164060060e-01 1.013148914021549940e+00
-1.747712649332003321e-01 4.574295290110426127e-01
1.206838722035830924e-01 6.847563831867579109e-01
1.994666734131579910e-01 3.960046908956810219e-01
8.342106266322424357e-02 9.469422037203428788e-01
8.774598289131053941e-02 7.953479100843164895e-01
5.527081542750525989e-01 1.014093893734945739e+00
3.590762883331554689e-01 5.739021432779035647e-01
3.755835447974708030e-01 8.713918149573209870e-01
1.785087908126362644e-01 8.513859135030901193e-01
3.729909893632269990e-01 7.380740548242818999e-01
4.760132358615981607e-01 9.944133817536163766e-01
4.137994778300110310e-01 8.976164946043764248e-01
-3.419584020329018148e-02 8.531430717763505145e-01
6.217373881906264332e-02 9.300428595205727511e-01
-1.326745809347427141e-01 6.772804652685791016e-01
3.858472896207658653e-01 6.862750134929755941e-01
3.939653957521844774e-01 6.574350358357213819e-01
1.900246722018753831e-01 9.499826084090181588e-01
3.191423428500121950e-01 1.065495071657245330e+00
4.092201172697444989e-01 1.498193023907931742e+00
3.823745303636808535e-01 1.091097945265133484e+00
4.128039245494966591e-01 9.201389309016116957e-01
3.561844914076619517e-01 1.061991997731434267e+00
-1.752289895403997544e-01 7.110022766317265486e-01
-1.428782406934022142e-01 5.406754389731012189e-01
-1.296290339721545282e-02 5.383684670300410424e-01
-3.600552434547701908e-02 4.039267472237932921e-01
-1.546734424060703939e-01 5.813507463546145893e-01
-1.396058275610765897e-01 4.084671342507884551e-01
1.136341192572828951e-01 7.344680588078854599e-01
-2.817254340010380553e-02 4.167608376381756186e-01
1.076759443299210028e-01 7.317400810967371605e-01
2.019277461914578513e-03 4.841751327733299637e-01
-6.202055818726351366e-02 3.403492631961132497e-01
4.393701204868316612e-02 3.673221846975648908e-01
5.274954465834974515e-02 2.580816013905119499e-01
-5.715867448574346588e-02 3.836519100637670876e-01
9.960572375408208168e-02 5.284899461712687652e-01
2.223695468475189729e-02 2.144051996977945906e-01
4.171574875482711442e-03 3.662822563862953573e-01
-1.778274081285120267e-01 5.690550754159772184e-01
-2.613841597895918967e-02 1.126057999162811685e-01
-1.922367528572699324e-01 -1.608711516557725929e-03
2.885929665764186414e-02 7.648882103562947288e-01
-9.253301856263632108e-02 3.098569118975554870e-01
-1.055280905619013498e-01 2.597258298822812672e-01
1.328089102676699995e-01 2.204644010823482714e-01
3.981216403518071933e-01 -1.053143675905310328e-03
2.662633017493082899e-01 3.417341199031758148e-01
1.988320071045166504e-01 3.115545213472021291e-01
-1.665203558606097034e-01 3.878411653934277226e-01
-3.704844246501903804e-02 6.300589208617151105e-01
-2.682789309186528470e-03 3.886822635622966260e-02
2.212883629033997601e-01 2.280320078429141362e-01
5.923938107407134002e-02 5.422130797336196517e-01
-2.384429552961381260e-02 4.500063056632966907e-01
1.079944521583258432e-01 3.046693616730561383e-01
3.018275974897707825e-02 4.528901725096636799e-01
-3.379228604531185343e-01 5.093749109123686392e-01
1.047464671233240552e-03 3.251088806974447021e-01
2.768251878638373631e-01 3.830549527538292254e-01
2.787209574241759635e-01 4.388989840151226174e-01
-3.683034498868491546e-01 2.484247074174205649e-01
7.712876688449740725e-02 8.812350193678594734e-02
-9.398958183394306998e-02 8.521735292106348558e-02
-1.758624706427685536e-01 1.116508451114274769e-01
-2.949213131982165725e-01 -1.085556676788681507e-01
-8.058672016652376757e-02 3.545219689765383708e-01
5.421406717243484191e-02 1.015996581802515175e-01
-1.445917795399899453e-01 3.096178243869043833e-01
-2.312179626852056968e-01 1.379606030906755376e-01
-2.188196441961523520e-01 -1.484654858439662939e-02
-3.474790202792212013e-02 3.231292079146360074e-01
-6.404736472711308748e-02 7.196035711558707026e-02
-7.962187991126659647e-02 1.763705147087908653e-02
1.935273462440225550e-02 1.181094856198776077e-01
4.397487265791062971e-01 4.468037765260688965e-01
1.363928102755794514e-01 5.815196043331636311e-01
2.464456832949262211e-01 7.038802231393415099e-01
1.732093252907504211e-01 5.913825162843091565e-01
1.070915148307971521e-02 5.434458159584950598e-01
-4.010502365054834095e-02 6.434688125412112436e-01
2.778674190376562159e-01 7.456911757011426278e-01
1.984796849317246870e-01 7.502239895457395447e-01
-1.171083998310747665e-01 6.022329946206601559e-01
-6.014105198862357282e-02 7.430832514423932889e-01
5.089374418429237767e-02 6.453972593622638865e-01
1.434438364451449954e-02 6.240337909799767990e-01
3.655533165570748477e-02 7.210798397424169615e-01
1.692181050799949349e-01 8.935004811087101650e-01
2.117787136707425799e-01 7.547518264313586300e-01
8.412107510271202293e-02 7.781653205401718454e-01
-1.819964080173946952e-02 7.550426344237964882e-01
-5.658178531321250704e-02 7.797854380706055188e-01
1.268622441524364930e-01 7.117786595790102089e-01
3.181234196493301081e-01 4.536618790478694763e-01
1.426359763388729274e-01 5.932619211402062609e-01
1.752014987155501580e-01 8.064493432870161183e-01
7.528364501451223489e-02 9.171965417950420640e-01
2.490624563582755080e-01 8.921935019887503593e-01
6.774939873540006263e-02 1.133255047991751363e+00
2.270171560187460025e-01 1.321267810816543431e+00
-5.291671854975149580e-02 1.082357090282622725e+00
1.561840915650812844e-01 1.259269766414508496e+00
3.573086534587606444e-02 7.723733040356757229e-01
6.409151116109552959e-02 1.018867461964268140e+00
1.423218679361928363e-01 8.169614614699318711e-01
3.005408947406347786e-01 8.557745746688238953e-01
-4.043387422342706317e-02 8.301127251716660105e-01
3.629329023926378128e-02 7.897855327347215182e-01
5.631801841351216642e-02 5.282601111882619938e-01
1.667947554095548235e-01 7.161888405497931487e-01
1.243238281199728068e-01 8.951011622154152469e-01
1.065000165683995248e-01 1.035095811911233676e+00
1.887064178852033147e-01 3.710530042065024459e-01
2.360255243974396233e-02 7.013756030184064016e-01
-8.850315143397249895e-02 5.522911837260457979e-01
2.765195603439760119e-02 4.159516306275029551e-01
-4.090362560780036461e-01 7.309597267722348635e-01
-1.148767487032069656e-01 4.312585134993774938e-01
-5.301738783405260391e-02 3.777934144451994269e-01
6.629080667128894877e-02 3.341725169228584869e-01
-3.378612953065100039e-02 9.723207348501405889e-02
1.146148001938354505e-01 5.503248647018184059e-01
9.340328523612193012e-02 5.305023321537107872e-01
1.198606931174873019e-01 6.158222163446895880e-01
-2.515579470648817706e-01 6.072785533946332137e-01
-2.035281704783874768e-01 2.739392576408721247e-01
-1.002198016790280671e-01 5.569775635502226541e-01
2.811432602222106447e-01 5.093538594624512639e-01
-2.034711520874337709e-01 -1.056082472233749181e-02
1.334771477726005295e-01 3.376007885568367284e-01
-1.486181213141903878e-01 1.259902837468244718e-01
-2.296882801942501384e-02 1.463074884280704535e-01
-8.358088600603812146e-02 2.177329013539264224e-02
-7.049189609440510706e-02 -9.666379883856407451e-02
1.570205865992565508e-01 2.896408414151006583e-01
2.575757750401159174e-01 9.470914421540022055e-02
1.905197594257223015e-01 1.237633072626606601e-01
2.920642046459187569e-02 -1.160882384531700673e-01
-2.868404936176336406e-01 -2.357609180770865176e-01
-1.234387916960062587e-01 -6.240896064132694931e-02
-2.368313769065359953e-01 8.086081152151142204e-02
6.547421737892848703e-02 3.222154635544589030e-01
1.503408275435431651e-01 2.749238269169302917e-01
3.335281522403040766e-01 9.454561836853309087e-02
3.904981370731336332e-01 3.132150164318183716e-01
3.043231748949604132e-03 2.582855875329143069e-02
2.389961410784185447e-01 -6.438896878349714692e-02
4.808671010283364911e-02 1.343539629223517995e-01
7.583852242447280956e-02 2.363812985776912179e-01
9.404379386016666065e-02 -3.876608144659976496e-02
1.540809452364037269e-01 2.005454872726645243e-01
-1.247507627263733376e-01 -6.333989677647242078e-02
-1.514901625618357839e-01 9.829935108601750571e-05
7.602033826068876898e-02 1.267829098413528754e-01
-1.327847757176257582e-01 1.294276689951137094e-01
1.347475784525724307e-02 -3.664061205648799779e-02
2.514703263247625720e-01 -1.596703130574858853e-01
-1.029035629579208438e-01 3.008998238888451748e-01
-9.082731390130813209e-03 2.272414843701029974e-01
2.594318698998416828e-01 5.638661751841669290e-01
6.461406945450054451e-02 8.505050815378957241e-01
2.762776730209024478e-01 6.738661479957255285e-01
9.474835604551262724e-02 5.133195228774153351e-01
2.406575549386925084e-01 8.204887776998730509e-01
6.895406838407180938e-02 5.636629830257749996e-01
2.448134671039906007e-02 5.328242168531480694e-01
3.764892452813613233e-02 5.663783607238804807e-01
1.813325383307463901e-01 5.338983783831513508e-01
3.879728035728272628e-01 5.926659827269979974e-01
1.315146741461533098e-01 3.604148427891585293e-01
3.548295919179182412e-01 2.879962282768172566e-01
2.773975747190102759e-01 3.643190172290652895e-01
1.566912973666072795e-01 5.568836454944231518e-01
1.060939293719801724e-01 6.240434272129430360e-01
3.907412336643364403e-01 6.098580497529244582e-01
1.636068166682226321e-01 4.398374850964770766e-01
9.820304082585398775e-02 6.010390369749738504e-01
3.753123458366616760e-02 3.241810017071184991e-01
1.126812757179268265e-01 1.099906219444589661e-01
3.621185747425005597e-02 1.577547296593526660e-01
-1.404107787451013278e-01 1.407734046141974338e-01
5.861288101484103674e-02 1.869258523919890835e-01
2.680707382976257325e-01 4.724931178316905678e-01
1.507935706539880738e-01 3.364129173104426496e-01
-1.250001638004683557e-01 3.874560304219289986e-01
-1.803238860890578887e-01 5.596584461981110592e-02
1.453044915292742434e-01 2.397443073390009283e-01
2.001925003905707934e-02 1.374906013547022576e-02
1.565391436785641688e-01 8.828795644352405159e-02
1.721965620878268821e-01 2.823739243465739346e-01
2.313823890164587727e-01 3.167265317844076278e-01
1.985365455311968175e-01 1.447676699700239655e-01
3.781014744620645601e-02 1.944687345123648492e-01
-1.656387926983211301e-01 2.369350732098203238e-01
-2.275659946719766902e-01 2.459351052513203961e-01
5.681042048571757763e-02 1.271927406760718915e-01
2.416307215487563664e-01 9.450038554384398992e-02
2.413309475752309363e-01 6.456267903953893939e-02
-4.785624020292846004e-02 5.812843323295407982e-02
2.628094790999145891e-01 -6.797812015724810641e-02
3.979018451202863405e-02 -5.118841252633851702e-02
3.425480529472036961e-01 1.017979225263700438e-01
-2.613220577957421284e-02 3.795815095555409302e-01
-1.053375238305276629e-01 -1.107051255235101672e-01
-1.897798113861916963e-02 3.080079982604383426e-01
8.289150267209152712e-03 1.157925647785468248e-01
-1.236651507709810999e-01 2.720647683860407673e-01
8.721715066714061382e-02 2.531324891738212512e-02
1.655511144189781292e-01 1.670242621509882008e-01
-2.929510222075450837e-02 1.151537594987230295e-01
-7.029470747273752762e-02 4.441793838236740566e-02
-8.481199945713159549e-02 -2.103654222524100892e-01
-2.844236972778393380e-01 1.947208020435040043e-01
5.957567369080446484e-02 9.474298600010275240e-02
2.229842801199919400e-01 1.523275808252080032e-01
9.368113613872160184e-02 9.812676379567564222e-03
1.444746680103991265e-01 2.431584197527632552e-01
2.371251120172765681e-01 -1.482943781169951125e-01
-7.592426005615821039e-02 -1.896556538634809330e-01
8.836465817262774414e-02 -8.765558140888382588e-02
-3.633469607739525653e-02 2.357242727105959557e-01
-1.753684176469479800e-03 1.171934897556575206e-01
9.708555901001036936e-02 6.970026052484823431e-02
2.474548722139750523e-01 2.296704777200702097e-01
1.561707109435869767e-01 3.279156400398162141e-01
1.610393355363357384e-02 2.746980830711632238e-01
1.629064947431013155e-01 5.312342859185091859e-01
3.128740379339851607e-01 7.335513509640694263e-01
-1.362910845635038060e-01 4.366974106086023988e-01
-8.264510977916542100e-03 1.364756644287991594e-01
-1.977212101083570817e-01 3.624576202911920508e-01
1.588331868363005994e-01 -4.969480028403583383e-03
-2.661839520604741827e-01 8.074440002523719517e-02
1.362558644585291912e-01 3.282179945899206808e-01
2.167048125422415539e-01 8.393091703608730469e-01
2.923114179021308323e-01 9.482007444712734490e-01
4.156750296649988075e-01 9.351494324290294813e-01
5.639241497385989454e-01 7.763253561041368878e-01
6.439008225359963422e-01 1.360541265109917575e+00
6.773211009045296827e-01 9.275199464338919064e-01
8.824847838917865284e-01 1.113082609837642956e+00
6.744953186101227960e-01 1.335906791908345603e+00
9.039175565656714095e-01 4.990664699320148112e-01
7.274813202984147242e-01 9.525855465310697490e-01
9.044877283384649136e-01 9.453097266963289558e-01
6.462370504494437951e-01 8.032781300673453861e-01
3.857979323607299560e-01 7.122836937108054656e-01
4.516967274626393358e-01 1.070597249259470196e+00
6.224991710274837553e-01 1.062230433314124589e+00
8.100694041754197272e-01 1.044554171199812753e+00
4.302562470546161810e-01 9.966668023240026208e-01
3.419057697016815722e-01 7.944527649143613424e-01
7.373202143516696117e-01 1.022154442380651673e+00
7.051789930390921501e-01 1.180821305785308972e+00
7.088274980657897073e-01 1.023104202511819771e+00
6.667161256570894867e-01 9.284608923383008694e-01
6.554501560012558903e-01 9.578054176625897531e-01
1.200228333200965780e+00 8.723107002200753968e-01
6.654743084755294635e-01 7.517868855961422625e-01
6.747556572633379712e-01 8.772602510811311483e-01
7.042237959934498637e-01 9.411207276543479550e-01
7.167178731663828017e-01 9.966789054882699839e-01
8.405689087307610663e-01 8.863877731241019964e-01
1.031482797999249135e+00 8.319146633281050418e-01
6.704998025567502351e-01 8.921959763648219521e-01
6.914252740980506573e-01 9.539720519743085658e-01
7.509195275915335754e-01 1.224737750304959905e+00
5.102691980324250975e-01 9.603665125725794338e-01
8.479684183997110436e-01 9.173979000127325811e-01
7.911395781507226665e-01 8.891747997103499612e-01
1.045723137060220687e+00 7.480612492322932239e-01
1.011446292398817448e+00 8.863999577303746102e-01
1.135200994889830728e+00 1.026038741780255004e+00
1.137251942734024190e+00 6.326311722074069444e-01
9.658674576590891014e-01 1.099862695041331495e+00
8.681370403523002155e-01 6.900225172755238834e-01
8.370978331358376323e-01 5.615112086017526316e-01
5.810116251590049519e-01 5.860381870339155252e-01
7.311663762465996363e-01 6.137916488932052550e-01
9.595542412612039218e-01 6.421051599196178072e-01
7.779249762014460723e-01 7.117040823806308758e-01
9.181666218016322212e-01 5.256395271742397846e-01
6.912836345106060376e-01 8.409264842787618210e-01
6.835943430406770105e-01 6.897474913438887967e-01
1.044609030349257006e+00 5.593729139346578227e-01
9.878351385244354965e-01 5.681128806027357925e-01
8.136451637367277945e-01 6.845835436405312002e-01
6.051424130073193020e-01 6.461715274327433089e-01
7.548115817332299304e-01 4.746372400582694606e-01
1.092532189701194145e+00 6.630353262234068845e-01
7.648529727305455328e-01 7.464089313386210733e-01
6.633990816847391558e-01 6.240331779574478377e-01
6.503769870068724090e-01 4.267865506322681135e-01
7.066766441321804537e-01 4.524545835894131507e-01
6.669912060753770966e-01 8.032345007131030945e-01
8.927203385406552449e-01 5.751039529875576761e-01
8.295621621861358763e-01 6.478937128597769268e-01
1.013142563891712866e+00 8.542035125962527120e-01
8.069995577095372408e-01 5.293919329489646941e-01
8.209769546653313821e-01 6.409871173147017043e-01
6.311821308602196812e-01 8.538095548587011363e-01
5.625787177475639611e-01 8.081911141634027240e-01
4.855757852162547183e-01 5.928689201340884285e-01
9.153555670057257343e-01 3.777293471240206202e-01
8.471220817406435177e-01 2.876721678408932226e-01
5.044982617390340041e-01 5.021624291275920138e-01
6.336738611104736352e-01 5.553399216690798612e-01
7.130003222255778539e-01 2.465090482505167824e-01
1.029110308908741445e+00 4.206374195701311214e-01
7.357952305247836833e-01 7.747562126756900591e-01
5.548164691759986944e-01 7.759163731015705778e-01
4.031890854285730685e-01 7.044502218262393978e-01
5.461886324917211155e-01 8.230177095245108099e-01
3.888516133086310500e-01 8.848241343100120559e-01
6.571341090332847301e-01 6.355484952465721982e-01
3.637337214105614835e-01 6.806128479321289504e-01
4.418773567687463988e-01 7.622010254519487882e-01
7.304005482485100842e-01 4.663662625022736430e-01
5.876145955022038514e-01 6.610985692957134230e-01
4.182253287545396603e-01 8.420421474584074417e-01
4.066779997646776668e-01 6.598879987501059530e-01
6.524103781130308199e-01 7.364314955900633786e-01
6.428788670139113925e-01 8.855195398509239091e-01
5.862757865692074244e-01 8.021789317910739125e-01
4.432230507910737138e-01 3.644863623933847774e-01
5.124055832032167190e-01 8.565322405140021189e-01
5.903154557608321085e-01 8.153318871804361434e-01
5.839706842144323229e-01 1.005408394985730425e+00
3.936826273445751534e-01 6.689193082641607946e-01
5.948174332757323324e-01 8.095563753271878271e-01
5.190612000319891894e-01 7.507605514816593217e-01
6.929605802468299935e-02 9.528601151415118098e-01
4.434362128511764034e-01 7.175361292769866228e-01
6.310234879378603390e-01 5.972303671863617991e-01
4.478100615679581065e-01 7.178352347250591681e-01
8.078161252249818070e-01 5.572457425943662113e-01
5.976597348604086868e-01 7.260062752108781270e-01
3.375194603799072102e-01 4.717937785082723101e-01
7.376906199397881281e-01 7.140989425082342468e-01
7.110120321487797268e-01 6.313894751572108888e-01
5.548363543591166014e-01 8.722605932534248652e-01
8.927307670583282118e-01 9.520700364606060617e-01
4.742808674954231973e-01 7.854810141381768362e-01
4.598022579619471806e-01 8.821000683818922550e-01
9.090566915988838037e-01 6.571952004672645398e-01
6.808217024963785224e-01 5.235088733900680191e-01
7.992012770857088721e-01 4.978032492157193900e-01
6.567569036308262831e-01 6.617811781686100403e-01
8.942693037802864620e-01 6.847874900723518454e-01
7.339318701758508201e-01 5.961190034190787523e-01
6.442838593426185589e-01 8.867132917116458124e-01
6.930910355912671683e-01 8.108115255689609668e-01
4.244179386663658460e-01 1.051498009178358117e+00
5.255435490292995615e-01 1.369810688987208369e+00
5.849369355183651198e-01 9.191392251803273128e-01
5.733814836115206370e-01 8.252525497798417486e-01
6.762646313192032244e-01 1.119575827064938078e+00
5.981285616436229358e-01 7.303481274239338461e-01
5.441667671331376077e-01 6.213110375618946524e-01
5.531601436389539383e-01 7.480788779225547858e-01
7.599969207010601746e-01 7.362299348323917414e-01
4.689231757529811473e-01 6.264460761765879848e-01
5.412456026585534818e-01 7.260688471476162142e-01
6.296938521301220781e-01 8.090291832208720280e-01
3.546153472870484658e-01 9.153408062891877917e-01
5.232154024793136404e-01 9.201601448994530807e-01
3.444145250538758196e-01 8.589139540636490100e-01
4.000927330985813990e-01 7.860055311957957480e-01
4.580785090326937592e-01 9.253421115023460208e-01
4.448277987977657943e-01 8.609541450084012837e-01
4.882867876421101982e-01 8.623024722924326202e-01
8.682400850654826696e-01 8.669848672239240939e-01
3.762782992987282471e-01 9.744376387028542696e-01
4.574223789094982173e-01 1.043702789568464961e+00
5.536357732467076520e-01 9.592681066146833135e-01
5.672294103303361368e-01 7.960795800405037204e-01
6.604244388786439934e-01 8.777038654057447431e-01
5.480112353636774625e-01 7.643382487917258494e-01
4.632020611320403214e-01 6.149391375627857315e-01
5.228764672826808901e-01 8.258934570972094047e-01
2.647557757543491652e-01 6.943412502266794739e-01
5.623066932740425905e-01 7.915290347397494486e-01
6.973995595706830031e-01 8.243370276318726653e-01
6.084617490980039900e-01 5.926084493894419047e-01
7.249932353774592997e-01 5.813233511818358679e-01
5.472059904044148659e-01 1.040285471261154893e+00
4.785753353265551624e-01 9.047993505750405729e-01
2.594829905775870027e-01 9.872592775575477209e-01
4.915482945868014375e-01 1.041508164253806212e+00
5.641075632788898897e-01 8.177170028438054405e-01
2.595357736214962685e-01 9.994982202170415997e-01
5.737541906654051171e-01 9.502121542973717139e-01
2.937583477906452467e-01 1.137985188339974751e+00
5.002784675123478353e-01 6.447049799154713767e-01
7.294193021772038543e-01 9.466984217107923261e-01
3.325933571596266236e-01 9.867856029321935285e-01
5.436759796111408916e-01 5.958018546977837948e-01
5.205530425409180539e-01 8.488732905007869700e-01
3.264329001057144075e-01 8.526045821091770005e-01
2.592871781014496890e-01 8.987961569289129038e-01
4.847777411063521891e-01 5.765235253492860812e-01
7.115906602117070268e-01 6.205620899088519771e-01
5.658347241111589820e-01 7.941517385312588662e-01
8.614352312584537819e-01 1.037450597163322108e+00
7.173828720884167787e-01 8.738362117188555045e-01
6.801608750307137630e-01 4.971022908648886629e-01
6.794227977084332792e-01 8.818188245050984087e-01
6.799797733853386594e-01 7.265205927253448603e-01
5.770997147383885029e-01 7.027354616935145293e-01
8.330693789661269832e-01 8.148422334255919219e-01
7.166081805967882135e-01 6.901663442690910699e-01
5.734351834447922736e-01 5.685232053925701745e-01
7.300511241234628468e-01 7.735362741956964827e-01
6.329915345987808806e-01 7.224305053576607349e-01
3.804207980450589055e-01 6.280664859908507980e-01
8.620777427139355575e-01 6.742872666445707264e-01
7.815603540848981012e-01 6.622201677362536953e-01
9.889686385589235851e-01 7.996849219267211373e-01
7.457976315002582401e-01 7.295965295324696731e-01
4.003787836269095401e-01 8.664702792800667019e-01
7.624728277322090353e-01 8.771881030996590001e-01
3.490897861961419490e-01 8.240092185995333551e-01
3.726931458922511098e-01 5.962298711448899002e-01
7.427513156351338575e-01 6.155839590210772094e-01
6.595857793625062859e-01 6.666893531721745925e-01
5.150265676593279718e-01 9.342191127691527042e-01
6.479885427676150833e-01 5.968903091708708253e-01
8.382532470487608078e-01 1.128353973470611615e+00
1.139926256466797572e+00 9.111267663991297061e-01
9.673832074194943509e-01 7.649242282766763878e-01
1.196735584764929694e+00 8.186367013622432021e-01
1.093398644894733929e+00 9.789322754320988196e-01
7.724095745901027321e-01 9.337115091721124305e-01
7.699206007162884280e-01 9.672957742243883938e-01
9.209721093068119480e-01 6.112381097001761132e-01
7.305420531951369867e-01 1.071205436551121215e+00
1.050745454663857048e+00 9.696372513497886203e-01
9.494438957383917188e-01 8.583124639164867453e-01
9.109212119893351778e-01 8.513804273055121108e-01
9.992006232339544214e-01 7.237199329605863429e-01
9.166458905619140340e-01 6.919398629066723094e-01
9.519951404026532060e-01 8.001174113308979763e-01
8.613979619810845367e-01 1.023445690737802671e+00
7.671884746846990843e-01 8.916917982514601659e-01
9.933581336471329903e-01 8.048621784414282665e-01
8.878638352467878025e-01 8.602545776123302623e-01
1.005881978288607481e+00 1.053117959429252348e+00
1.109265226084927836e+00 1.097094856119393169e+00
6.121210049098266825e-01 1.045095042674771380e+00
9.852033297651645594e-01 8.050297295972341782e-01
7.282256966598962267e-01 9.573924675005873741e-01
8.236902174073337246e-01 1.399811334330089085e+00
7.704381268339346445e-01 1.453331250690509169e+00
1.135724713081870840e+00 1.547261484352485894e+00
1.107663435189770507e+00 1.595772478296148655e+00
6.802942767704334148e-01 1.000266788864472067e+00
7.188023362082991419e-01 9.451329196935494004e-01
7.954294659320682026e-01 1.259381459706664153e+00
8.404036947672560709e-01 8.636129542973027817e-01
1.056320153375421400e+00 1.289875489338756953e+00
1.023429598457479939e+00 9.807014812768742873e-01
9.560832487767769727e-01 1.072232812397282409e+00
8.705122991632278096e-01 9.046145953441792065e-01
2.722600797481843915e-01 9.761102830846800638e-01
5.848340448864313146e-01 1.184518031590732212e+00
4.951019041954732858e-01 1.133208155383813587e+00
4.513854985031234834e-01 9.670488239774178707e-01
6.182005063115726395e-01 6.283503002613068933e-01
7.526010964845417650e-01 1.357020042667197446e+00
8.829276344688818945e-01 1.157311445382558590e+00
4.794284317425656639e-01 1.385570775745514904e+00
7.349152137488994541e-01 1.480772345493206688e+00
6.205396148628286035e-01 1.213411967332842956e+00
4.086748818089703805e-01 1.046092720465922499e+00
5.784725025562439393e-01 1.156018218275585152e+00
5.012021365029486475e-01 1.005471614893154397e+00
5.547760165636703711e-01 8.086617950470103011e-01
5.543779387048753948e-01 9.314509960992818360e-01
6.743284834837419695e-01 1.123511946710942899e+00
4.685361060927113463e-01 8.214730185012869557e-01
4.295905571571069226e-01 1.019291174633115027e+00
4.893388927985162784e-01 5.789709192496044210e-01
1.437175555867623578e-01 9.914202014387880624e-01
-2.612213235464205807e-02 6.682801944089160617e-01
2.565261534930094456e-01 4.182241479486939473e-01
3.611674672860005209e-01 9.989039278801259414e-01
4.249094370237993523e-01 8.578805803067055535e-01
6.498529402960533385e-01 1.019022310957688138e+00
2.336970439227604446e-01 1.081505086273661043e+00
3.158833514745151283e-01 9.250523686260869738e-01
2.098381024240197623e-01 8.792297077714456011e-01
4.710534390473846145e-01 8.123199371472522579e-01
3.107813334373480396e-01 5.457168736270461284e-01
2.309882008831299349e-01 5.856004371015288701e-01
5.774092285713570138e-01 1.284551149657735980e+00
3.899752740434938025e-01 7.088232854230751556e-01
2.765329536606438987e-01 8.907873210290420118e-01
2.354972096006866522e-01 1.092406918538582294e+00
3.618827634002740323e-01 8.234247650406616437e-01
5.145006264621067027e-01 8.620999086446827775e-01
5.314494310216855144e-01 1.065968033574999918e+00
3.443290756670892572e-01 9.411535738182361666e-01
4.250447545759284962e-01 7.605430094606515645e-01
7.054955062407342048e-01 9.849620039752091660e-01
7.526023097262155570e-01 1.124898763655005407e+00
6.923194850828144897e-01 1.053953838671564780e+00
3.721112290466651040e-01 6.800745358171457200e-01
4.855535998729116898e-01 5.986050250260861461e-01
6.257792502760370912e-01 1.360580847350220335e+00
5.725586763848558025e-01 7.389769492078516189e-01
3.651324079721094407e-01 7.990367821613924004e-01
5.591630193562469042e-01 7.585530804635141067e-01
4.897307718174042090e-01 1.372656978649234638e+00
8.643947990217175636e-01 1.305788239416854957e+00
4.903507943105081535e-01 6.765616158593135143e-01
8.372803037909464230e-01 1.230664269905538344e+00
6.068925512243863452e-01 7.658546856618427823e-01
3.307387128397836218e-01 7.565807983068618681e-01
5.654430222226656255e-01 9.469301282330134795e-01
7.934203607029017835e-01 9.613273901883578887e-01
5.934284864200978227e-01 1.012117575242555745e+00
2.994345190833018755e-01 7.488634930288962099e-01
4.972244100206760220e-01 9.149991919766029547e-01
3.849930163499096780e-01 5.750852441003513338e-01
4.556561434487508833e-01 9.643987145267644001e-01
4.596199881251814556e-01 8.286297083974307753e-01
6.847024184193106766e-01 7.826258322504429099e-01
4.268361950568642094e-01 8.376605170534833222e-01
3.824663439862697745e-01 6.870089367921287105e-01
4.155821703023236946e-01 9.629788909505406780e-01
4.008607790092048040e-01 1.070832699481055306e+00
3.266438122089735940e-01 1.185070073356393694e+00
5.308576596845815398e-01 7.863381894792246252e-01
7.568942251149921585e-01 7.045955776920909130e-01
2.372536338570735703e-01 8.724727680775430372e-01
5.321681090959409222e-01 7.567357331118702568e-01
6.746889004990326288e-01 1.170998916955198865e+00
2.751243133938825469e-01 9.177824156372943465e-01
5.068712969776962840e-01 8.966655432282200078e-01
3.159701305915726399e-01 1.031385103168064310e+00
5.750202515120297342e-01 9.074277015872096452e-01
5.414163780479755439e-02 1.254386793491747643e+00
4.614394538413812974e-01 1.024872256850450247e+00
4.600969046710677302e-01 1.072764158860145312e+00
5.611870418134287108e-01 8.969997195076921948e-01
4.356822416928824437e-01 8.845868533939967859e-01
2.985592898855949362e-01 8.544544561383947689e-01
2.888255084201380996e-01 1.047604028249697228e+00
4.221060180311692056e-01 1.064535611864043219e+00
3.805903005648705317e-01 7.990369385562337001e-01
4.063114652540069649e-01 4.592259959048236029e-01
5.241134053125757752e-01 7.769585299331196460e-01
3.125065305574744601e-01 8.749068372214127143e-01
3.502264657765922773e-01 7.704289773329862090e-01
1.727900217618916767e-01 5.805108626322630361e-01
5.574090594130345355e-01 7.773250839215254393e-01
6.273679755854568718e-01 6.103056701590908739e-01
7.121960101180448977e-01 6.547602631937440298e-01
8.078935464999672522e-01 7.782038177868091378e-01
2.133536906820673040e-01 6.831918749097822818e-01
3.508573393276283592e-01 3.217571864706845197e-01
3.139610913352161026e-01 5.478503884631982235e-01
3.389024187319819581e-01 5.639037371331432347e-01
2.001369675930524117e-02 1.136462886986937981e+00
3.628017949512493678e-01 8.002141413842642770e-01
2.531217554839401140e-01 4.665691746484440516e-01
2.029213350274379768e-01 7.531435278380762544e-01
3.510556382347133075e-01 8.755363168013916564e-01
4.255249362633422017e-01 7.851241530710826311e-01
3.870549818244214957e-01 7.968458996718725817e-01
5.934587602865308842e-01 6.162684312608085468e-01
3.310854547080930299e-01 5.307695601656959861e-01
4.348523550797081527e-01 5.218012691070428311e-01
5.754540697893344436e-01 3.253743420722724489e-01
5.312086796608050943e-01 3.803191327011242739e-01
2.602206178229334310e-01 6.096130625767135491e-01
4.131723489076942757e-01 3.465575341784359886e-01
9.238322223674676481e-01 3.897589121592012207e-01
4.919687920245667256e-01 3.702509576134696556e-01
1.972397286258398275e-02 5.164221545138438785e-01
4.426482505968047376e-01 4.636178137430557733e-01
4.827850507536679547e-01 3.485106508827194860e-01
1.411610911385262623e-01 3.920029402881413105e-01
1.068402061897066602e-01 7.254205401516790053e-01
-9.460623887174708646e-02 5.172505716700969147e-01
3.932058582882667630e-01 7.185990100458131691e-01
3.434222320200286949e-01 5.483720122337929492e-01
3.218193460811940576e-01 8.779011439571471342e-01
6.018496361161089769e-01 4.734438028960109568e-01
5.947047471709543398e-01 6.953499420528445052e-01
2.400597712215911950e-01 3.366168205897427379e-01
5.942279651804922569e-01 4.800051343839640827e-01
4.982987213550053029e-01 5.860522556087633950e-01
3.598339779730058696e-01 5.892011873756934914e-01
2.527324556417950840e-01 8.647005197388717423e-01
4.015912505243286468e-01 8.490778188025803752e-01
7.111108464554134478e-01 7.546822748084166532e-01
3.609115602628577002e-01 4.478274012591152986e-01
3.025861564992025077e-01 6.421526296884016993e-01
4.505938870427566578e-01 3.237185437376428054e-01
3.907785411163139377e-01 4.905534692398163532e-01
4.519427137425446328e-01 7.853467624454675278e-01
4.695212648136934952e-01 5.721191377167549330e-01
6.156418479871398342e-01 3.474740600387511424e-01
7.191350532827203157e-01 3.279833600443363695e-01
7.590799531308893844e-01 1.089962997365714781e+00
6.903638984804392198e-01 5.890251314732953825e-01
8.993468997662057429e-01 1.243895123225732924e+00
4.540311318153851250e-01 7.524956286746737888e-01
5.478821593766840525e-01 6.419655952090532747e-01
3.626711364355181266e-01 7.854304421678890424e-01
4.694775048577764509e-01 4.746235000799805537e-01
6.524492655286202591e-01 5.449968430835638866e-01
5.025538434260237164e-01 4.694297312720010495e-01
5.050389447069589810e-01 6.487301249911430201e-01
3.720679719219744941e-01 7.797762685564704199e-01
4.527949430965515498e-01 6.974841019753030835e-01
4.156904304974801123e-01 9.939765773659812176e-01
4.098259366147725125e-01 5.971092447939885250e-01
8.406968906493363924e-01 4.826911464088287085e-01
4.341469295418602936e-01 5.567703932393823774e-01
7.733966369157330156e-01 6.699610241619116113e-01
7.762064569735278585e-01 5.637365291572996595e-01
1.259156659327736461e-01 8.187571134833593334e-01
3.273886329320604416e-01 9.251984546756398808e-01
2.155586124152851224e-01 8.083791953874794878e-01
3.052924314034715647e-01 7.229467376885250207e-01
5.369919390735886644e-01 1.061643685868756348e+00
5.812601405530521959e-01 9.175284908437619791e-01
3.122970411958926329e-01 7.174040355318884732e-01
5.698245186417689734e-01 7.230511553623538701e-01
4.636936096339337454e-01 9.843855436883797161e-01
4.894518305778344236e-01 5.699105675758819878e-01
5.557946285762387362e-01 7.694028237139939330e-01
3.843179891984233043e-01 7.449940234204762701e-01
6.464079752397078327e-01 1.274323910350883882e+00
4.301439553243035507e-01 1.264579027085604768e+00
4.768009745813314715e-01 9.703886211353363045e-01
5.757774958897112771e-01 1.085204440754836241e+00
3.521559683749632685e-01 8.929059830948412602e-01
3.517321945343545031e-01 8.481808902862348898e-01
4.612399734087940795e-02 6.987981760125845376e-01
4.285223442404043070e-01 8.456874847410174034e-01
3.377377085582607408e-01 5.431877736589487693e-01
4.611142446031232245e-01 5.294562969051734846e-01
2.777953709461789544e-01 6.746715125168556426e-01
1.174425875748855430e-01 6.242410161346874098e-01
2.092066586525559435e-02 7.925066701841871897e-01
2.545586572053601393e-02 9.841917530250823276e-01
5.079286046111909370e-01 5.952731689140076110e-01
-3.302496816722136352e-02 8.915630842763020425e-01
3.384828529872375147e-01 1.087135173723188686e+00
4.248902222986391530e-01 6.626861051382543222e-01
1.932006508490465291e-01 6.864878200580282197e-01
1.300193521416760367e-01 6.513994961739577594e-01
3.440618088170238620e-01 5.089820851371853472e-01
5.073501445164325663e-01 4.625061775689499610e-01
1.079514358584298117e-01 3.287767751496283308e-01
3.772195282360533142e-01 3.230695656695198870e-01
1.388052271370614765e-01 5.419517659615890048e-01
2.597433417666145661e-01 6.019224861017642425e-01
3.108223336226272893e-01 9.433833028216630501e-01
4.627919924306040933e-01 5.301040624763388998e-01
9.324726996203321072e-02 4.910948568304764339e-01
8.764263497251509327e-02 4.012509085535257425e-01
2.305240387361701115e-01 8.167680565521343583e-01
2.078857383864349817e-01 7.454342365977770779e-01
8.907636622538608884e-02 7.879936834175942373e-01
2.925353112931006749e-01 7.590753708172457426e-01
3.801873848277605994e-01 6.947108415864662323e-01
3.603479572222196281e-01 6.036285388141846564e-01
7.196303287499900003e-02 6.937600092333635615e-01
5.328308638445965473e-01 8.138715071624261777e-01
3.795146634668957186e-01 6.446528121539418787e-01
3.740319489239244954e-01 7.442382139024042997e-01
3.593673065699535818e-01 1.046018189784865715e+00
3.492287712152426504e-01 7.643504584522886613e-01
5.908259723555693288e-01 8.792605936516844078e-01
2.513431441429506696e-01 9.250939016323620478e-01
5.163875842387186665e-01 8.477756218589870274e-01
4.856102470129667892e-01 7.665717080054667010e-01
1.525229387198677733e-01 5.152224824386173463e-01
8.104661315653578779e-02 6.011198615848190041e-01
4.273388096606908770e-01 1.086139657344294074e+00
4.044254006188930939e-01 5.296219171720766283e-01
7.534746922017662718e-02 5.701671314318350614e-01
6.479005589048894564e-02 3.259934478369080901e-01
-3.161746155494540855e-02 5.272146743796408686e-01
-2.409714237051830410e-01 6.682040928218062614e-01
1.692611938137977556e-01 8.433104868094496442e-01
2.024281512483296352e-01 6.164099138965897229e-01
2.429402350432952051e-01 7.315324080549180374e-01
3.982577611528396733e-01 5.535635355067709540e-01
5.287552458617911233e-02 8.985277358394094804e-01
-1.031747403669764779e-01 9.300636200800445064e-01
9.612954108185056690e-02 7.502916151910563602e-01
3.197506636868754359e-01 7.139702244953974875e-01
2.097442525948373937e-01 3.997955174781053778e-01
4.895722337710309846e-01 3.692720343626172963e-01
3.808334250880408001e-01 6.908132779296900505e-01
5.770739823310888639e-01 8.038889897152406983e-01
4.507241596190220689e-01 3.324339330869973130e-01
3.071752940637679230e-01 3.594755094918408167e-01
5.186909573313985833e-01 3.140343464801900186e-01
5.237829428115636787e-01 7.266961499513109324e-01
5.459161117507912442e-01 5.038447664237239998e-01
5.680500535246344462e-01 7.699010449666359168e-01
6.470978384868888433e-01 4.640040904497466645e-01
4.407517794150767609e-01 7.820249611088070374e-01
4.160255390615036353e-01 5.660750148482982524e-01
1.407818174383055898e-01 3.685084534788556354e-01
4.590567274681601750e-01 5.398176240167430473e-01
6.216355346618765987e-01 8.237150744747055997e-01
2.424891688447932681e-01 6.910492870294798751e-01
5.229989941859383151e-01 5.159095885437503526e-01
-1.213283640993675361e-01 8.783940532138760915e-01
1.780869617635940094e-01 8.145397251627926050e-01
3.701392039265479217e-01 4.093689218986296119e-01
-1.064261081540340825e-04 5.173676922868994943e-01
2.665440484256550446e-01 5.399290355304882105e-01
-6.085371951405543767e-02 8.173424350052160836e-01
2.603753306561873426e-02 5.280168014507642393e-01
9.728485649131030089e-02 8.063658709396943625e-01
2.035734873962765090e-01 5.377790062198239962e-01
1.501394041490226317e-01 4.762057998073095932e-01
1.948127947994246212e-01 4.344285415251214477e-01
2.410132182655752853e-01 3.693431164137040423e-01
3.198658085785894833e-01 7.794844011428204711e-01
2.628618726269913997e-01 5.229392801109782329e-01
4.150939054914363213e-01 8.309436209080423019e-01
2.148102233119210114e-01 7.213148009694434482e-01
2.823203740562008623e-01 3.660468335670545859e-01
2.905096001736866551e-01 4.840328983635725502e-01
1.849652618008068572e-01 6.474168647324184400e-01
5.507801616372501874e-01 5.401652686955484839e-01
1.312259939685967158e-01 4.414617676280536140e-01
1.149287830446847347e-01 3.937353300866308636e-01
3.039978253845499467e-01 2.819468774744000594e-01
6.051654605947287546e-01 6.171432027537752107e-01
5.993513678047541759e-01 6.914387269799515678e-01
4.143276497489623567e-01 8.110035599102533022e-01
5.463224637063943678e-01 4.963703785275518365e-01
1.010755619859218940e-01 3.906215959535249693e-01
3.019255845477032962e-01 2.697397217754849974e-01
6.279016253875189246e-01 6.487473352513244418e-01
5.382739189822376424e-01 2.828312925756759633e-01
3.346186644772863872e-01 2.423541974393433052e-01
3.246872166316125963e-01 2.667202725553040610e-01
4.093116219931447475e-01 7.433572907071905878e-01
3.818542726868985882e-01 7.269619919477281478e-01
3.411642522400070709e-01 5.456839971444054083e-01
5.585191651874907293e-02 7.219039125970717619e-01
2.164612443625852645e-01 4.803956464449644637e-01
7.695388874149663994e-02 4.719966466378860415e-01
4.067582309921830008e-02 7.668070002065918711e-01
4.650083827592071950e-02 8.516462099109544104e-01
-2.824731708279413778e-01 1.443241380885280367e-01
-8.599511572488172106e-02 4.469060581807215438e-01
3.865167933261633992e-01 5.054496071964751369e-01
4.864182092729000262e-01 5.609711014441438603e-01
4.112431812482622573e-01 6.463045404535174843e-01
7.570330946891870028e-01 1.133969034178537116e+00
8.633491135054152110e-01 1.306627123734133367e+00
5.108044011836569975e-01 1.390595606951002816e+00
5.286846781725812461e-01 1.092390357932868872e+00
8.195039995234190133e-01 1.456693511959918030e+00
7.914449004122137143e-01 1.540608846025020462e+00
5.992803024111710286e-01 8.700731861169528347e-01
4.213981456104038403e-01 7.465598938764098635e-01
5.270377715993330714e-01 9.374745212176709419e-01
3.796231855016923284e-01 7.884663773172526646e-01
5.764765254002868211e-02 4.524998847857108486e-01
1.624647930767998960e-01 1.242255357686739281e-01
3.571620852137347146e-02 -1.023869044247026072e-01
3.130887862554057599e-01 -2.928346254946165295e-02
2.888050551452061021e-01 4.890778616773477916e-02
1.435689717557354084e-01 1.483049293506910338e-01
4.568058187516932933e-01 -6.282953561160664613e-02
2.728012721673371277e-01 3.234262891309049315e-01
2.374463989733864300e-01 5.359448397309541923e-01
2.682161614492692969e-01 4.052439510006985435e-01
1.420954035466351906e-01 5.289829991961074729e-01
4.689712678859972450e-01 5.092766531844972189e-01
4.200908995624130782e-02 4.253671142432593477e-01
4.668187535783174802e-02 6.411136088806407285e-01
4.795165834473094635e-01 5.503337010359529158e-01
5.162963254838268679e-01 8.798853495322599416e-01
3.467237095411815351e-01 6.458023017270896338e-01
3.395576880812092302e-01 3.765034341553660791e-01
5.770215675829531987e-01 4.663719968004082506e-01
3.771340389817431360e-01 3.499435395887492417e-01
7.749906888287199092e-01 6.082481097294176742e-01
5.117248318521007144e-01 5.236208813773439719e-01
5.290609619833057664e-01 6.263408708806147418e-01
5.222611595834265596e-01 7.030187460722856496e-01
2.679312091443183386e-01 3.701850769758013859e-01
3.423087299805992467e-01 5.633675872607255553e-01
4.492093707235937927e-01 1.392104162103687814e-01
4.728359232806570445e-01 5.905839785537829734e-01
5.761558549912334515e-01 3.790029356737931177e-01
7.597862086483573307e-01 5.755137981731706098e-01
4.780008719319883137e-01 6.470715610650690230e-01
4.488958772907996608e-01 9.953990163122022894e-02
4.971281622738679129e-01 3.030142018296874129e-01
4.822414913472088949e-01 6.111283713325328382e-01
6.225334740013572787e-01 3.918285005891620765e-01
3.833325511243068640e-01 3.763406801897493104e-01
5.619915860344416592e-01 5.205560970892915140e-01
3.655530339259415729e-01 6.126825980606158684e-01
6.145712550748829717e-01 4.659293379289602965e-01
7.410102177661230805e-01 3.239400433163827087e-01
5.058568013303059718e-01 6.082217505291674930e-01
4.032957023979570343e-01 3.535636009123391821e-01
9.301870879167729866e-02 3.783368953339738550e-01
7.582596494946738375e-01 7.734062714177460940e-01
9.730131461904649726e-01 8.987456476242401404e-01
9.102560049692332012e-01 8.653567182457264639e-01
9.707115606369809413e-01 7.426634242803505925e-01
1.004754239505555979e+00 1.080710007121180816e+00
8.957181620414537138e-01 9.913804953573408518e-01
8.869801955959015771e-01 4.620698975833275601e-01
1.043081324927165543e+00 7.018879496480410207e-01
8.884768251537851214e-01 8.420783275623056063e-01
9.399592924489232892e-01 6.157109317320854647e-01
7.307182865270671623e-01 5.890754150700422409e-01
1.115402224696210087e+00 5.399495126438811354e-01
1.054474772652553405e+00 7.043568117207350543e-01
7.661814805084529167e-01 3.621872664704813838e-01
8.915770479827052064e-01 4.508935279403916696e-01
8.160129527972402874e-01 6.369643515266734113e-01
9.101861472203720549e-01 8.400160217852010724e-01
8.506160641963020907e-01 7.762416379749146333e-01
1.000459052691230033e+00 7.422712256844994361e-01
1.088780030108592367e+00 8.282817261563452105e-01
1.085049945810075078e+00 6.669050699739182964e-01
1.006662388816427667e+00 6.539853602737120131e-01
9.149972528240923886e-01 3.701025757249788439e-01
1.025430604778870158e+00 2.108336362422946197e-01
1.111342167958022431e+00 2.683569221686190609e-01
8.552198471408820613e-01 4.095680898664051939e-01
8.173452115222680225e-01 3.223285073604321704e-01
7.117372774999940477e-01 5.855171275785685525e-01
9.873552561208607248e-01 3.054798649154586432e-01
8.674109379033814182e-01 1.628028250973145852e-01
7.523387372719854138e-01 2.630188815598976659e-01
6.537909256349239140e-01 9.497955832654929320e-02
7.514741771372455137e-01 4.683938787806389836e-01
4.577316581042188970e-01 3.322602030053106170e-01
6.390535720147666465e-01 5.328712909767842065e-01
5.754090953195556413e-01 1.722059168720745104e-01
6.793915301397721596e-01 5.246243223715848503e-01
4.770380681462144667e-01 4.965310858970219399e-01
6.673821359665397246e-01 7.267248751311782273e-01
5.636351460258471890e-01 7.900018561707969900e-01
5.037282206657551775e-01 4.774242950806062424e-01
6.248024612640594722e-01 6.602583772883293678e-01
4.806986417052831473e-01 7.114002847700345855e-01
7.224416667378976697e-01 1.018954103633472830e+00
4.191963414380500130e-01 6.909970209303746280e-01
5.552368912823251179e-01 2.450738148402560879e-01
5.401929089913126703e-01 4.962434250114557965e-01
7.129438798120184551e-01 7.320467670076323818e-01
4.817496028014601195e-01 3.842880289446025666e-01
2.781617088847921915e-01 4.156570555619515384e-01
2.334092087736073518e-01 9.762426626135137786e-01
3.600530396284598034e-01 6.355010381042294210e-01
5.466728434965797412e-01 8.749399340784559387e-01
6.114005381131109029e-01 7.782649069004232700e-01
3.034946101583275158e-01 8.740839655831561528e-01
5.165312578949862177e-01 9.363936107184045454e-01
7.371277325134393266e-01 8.616581575456054853e-01
5.456241766527987203e-01 6.127483072943779030e-01
5.810539708226972744e-01 1.019587422631107465e+00
6.430841531069951822e-01 5.052626156475098496e-01
3.974125669704636210e-01 7.454185804564892326e-01
5.521716558693963162e-01 3.560506817003549207e-01
6.353926520511975484e-01 4.274734548585638061e-01
6.615401273897583145e-01 3.894778690103286589e-01
7.125774081285400907e-01 3.572030660540084224e-01
6.759642515689761044e-01 7.538283419628799553e-01
6.173424647270646659e-01 6.722809112423268063e-01
5.735730076076660522e-01 6.898002379846632781e-01
7.525263558345933745e-01 7.459757595232181515e-01
6.440039775279652323e-01 8.688120529159286676e-01
7.030703779879734494e-01 4.730955715777453996e-01
1.035751454797856130e+00 1.110333978932651400e+00
8.942457956155893672e-01 7.311592611196517932e-01
9.381796180728703138e-01 1.189323466906467175e+00
7.653086811806603107e-01 9.349550908502599622e-01
8.004341509084058615e-01 8.231072146034039694e-01
8.549350833783443404e-01 9.153650874314300800e-01
8.388366327656183730e-01 1.004627199803254989e+00
7.278470597050719082e-01 8.792073624675473820e-01
5.258595261984191360e-01 9.020998365537475916e-01
7.868814742882215274e-01 7.750591340240027272e-01
3.543225148437299521e-01 8.424284297634755392e-01
7.904785946960949383e-01 6.788673478830355990e-01
9.774780413995890482e-01 9.317477923130279560e-01
8.953158495677175921e-01 1.026015813612793703e+00
9.920987960980579556e-01 1.005836411994587953e+00
7.627475449460991985e-01 8.508940831574187680e-01
7.466714140576943270e-01 1.186232231873632470e+00
5.470566788462992713e-01 6.145252222578544421e-01
7.550618641084234639e-01 4.755427496655274533e-01
9.012473763349251321e-01 9.616256350530791863e-01
7.464935311749927305e-01 7.486254837466129741e-01
7.975759960740448351e-01 6.654254593925976735e-01
5.594217936060722485e-01 8.636696854729635220e-01
5.801359820101468223e-01 6.931249472175178283e-01
7.328644654928595514e-01 7.645057721032644249e-01
5.128327585521414989e-01 6.042673090014492043e-01
3.121352254384860414e-01 8.747009818208524301e-01
4.492065402441066668e-01 9.043676690013371378e-01
5.201322382730121374e-01 9.205028781213061562e-01
5.472824618919567286e-01 9.181368818643742546e-01
5.741539629426239966e-01 7.254325299092899693e-01
5.202669655586376063e-01 1.099227690467595941e+00
7.982689232216931829e-01 6.901527161795656395e-01
5.596717005596776318e-01 8.100091953132009248e-01
7.119192314140370126e-01 1.229079624148204708e+00
6.189864691119533191e-01 1.087666659061869989e+00
7.997947811333951940e-01 1.472502758422753688e+00
4.746099643941062984e-01 1.052872465660443568e+00
6.915594218643197344e-01 8.611706707818347351e-01
6.085062577807364148e-01 5.944657799672751208e-01
3.502555730449847249e-01 5.179850540699784123e-01
7.402423395663487726e-01 5.176798709044048152e-01
2.128304918316146765e-01 5.366274792044886111e-01
1.524625347767801231e-01 6.616626368748811382e-01
2.563720375540448626e-01 4.408805111711505687e-01
1.830552361130014238e-01 4.816532927200770087e-01
3.142715994794627044e-01 4.639570764684003423e-01
2.367432554805333489e-01 5.937824043016888265e-01
2.332812332120824950e-01 6.099602282112419616e-01
2.138695952150878599e-01 3.586677390093310769e-01
6.167260224357289378e-01 5.790674495450544024e-01
4.260691210511876048e-01 6.353517341529841822e-01
4.110098520142748679e-01 6.640056803882160574e-01
6.867566222473870940e-01 5.200188910385898922e-01
5.643272724460099976e-01 6.476735120055896466e-01
5.929758874073540742e-01 6.606310610810038897e-01
3.683821914173044387e-01 6.109028333818417034e-01
7.140587632786981054e-01 4.450618015927921833e-01
6.039347436539721503e-01 5.419457253851831524e-01
4.365259296430909486e-01 7.836135981863904254e-01
5.867568662173434646e-01 5.816378803471096148e-01
3.187699963493648148e-01 4.779305192862917662e-01
4.854514647843137798e-01 7.442359724296589985e-01
2.352035988386366183e-01 7.794650123921174067e-01
5.017507637160716349e-01 6.749295590754847973e-01
7.118349984708649547e-01 6.237718659837012680e-01
5.862701466065087796e-01 7.855966521790649360e-01
7.415701587563623409e-01 8.178191416364347655e-01
6.374251743897663136e-01 9.290349529263741690e-01
5.185295844903814455e-01 6.308883867617407493e-01
7.690269481996127032e-01 7.932996225616069097e-01
7.308626136058529177e-01 1.154710754065776834e+00
3.392427615577904843e-01 1.033406883505085361e+00
5.192835306769953974e-01 1.239531777587934869e+00
5.082762823466442370e-01 8.217319596186345443e-01
4.041041912276357451e-01 9.086915728554201266e-01
7.132118145257468900e-01 8.057671926297534926e-01
6.063263005911281311e-01 9.090113730478912579e-01
2.757025932942163693e-01 8.045770359605501909e-01
2.676018848241438208e-01 7.705560964749035291e-01
4.234753074330307454e-01 7.018299500671794089e-01
2.491722897149787896e-01 8.751878278373326214e-01
2.431162821164558618e-01 8.575694178826369640e-01
-2.136181001001128954e-01 2.934145905441676305e-01
-3.184252469381650963e-01 5.290957736710848458e-01
-3.692624728020523772e-01 5.007216745543892067e-01
-8.029397643557546760e-02 4.955525012845501953e-01
-2.089731067113157759e-01 6.317091345166119254e-01
-7.927539534889496697e-02 4.066250567922486958e-01
-7.237823412868814310e-02 5.757219795257955131e-01
-1.171969378884515356e-01 7.376801643691655030e-02
-5.974696900316969067e-02 4.474488323677634494e-01
-2.064560272297678023e-01 6.563514887260835096e-01
2.613039879646574803e-01 2.201477044619487566e-01
-9.549298692492609597e-02 4.374068213680307182e-02
2.410268569461799792e-01 2.427394926041107903e-01
2.438944504898259980e-01 -1.988542957029507119e-02
1.990441064582429420e-02 9.603470828273566462e-02
-1.657788958983148486e-01 -2.825271171622513178e-01
-9.597664747813326735e-02 -2.047569893776462480e-01
-1.885872509939949815e-01 -9.985644487115574730e-02
3.872686632854032696e-01 2.243542651605062721e-02
1.382242915087352753e-01 -8.271112921154066822e-04
-3.774515523813082307e-03 -1.678751441398520505e-01
2.427309346744117580e-01 -1.855918998765787864e-01
-1.184220910312680786e-01 -2.535557715364716858e-01
-9.265047756662009304e-02 -2.591641932685679328e-01
3.030731363900855402e-01 -2.434562211258872177e-01
8.891924932539235771e-02 -2.880534262304898507e-01
1.469880923201856704e-01 -1.423400958151035955e-01
4.372574268214310389e-01 -7.151283523132698217e-03
2.077286376485784625e-01 -1.789069675638568779e-01
-1.709416586205182997e-01 2.626818441491388101e-02
-6.453307088371518230e-02 -3.528027667211833251e-02
9.955708454863075596e-02 -3.167024924435798416e-01
6.672166273928051283e-02 -5.770815890938587600e-01
-1.395078127628929521e-01 -2.699433829223494286e-01
-1.543362740609604544e-01 -3.089791003193746444e-01
-1.474274363361176565e-01 -1.261282207016156676e-01
-1.307606030592254331e-01 -4.847840126439733610e-01
4.990409922943347953e-02 -4.133972227632574103e-01
4.617730552899219076e-01 -4.285533750863543268e-01
2.540465252922252670e-01 -1.921880556800850681e-02
-1.339285623891892096e-03 -3.520455478699444085e-01
1.866268110679168146e-01 -3.640146127079085803e-02
3.801206738635706239e-01 -1.637061140985684449e-01
3.115831521193432319e-01 -3.171585760257807918e-01
4.498276251932610825e-01 -3.235493272877624227e-01
2.279613691960727107e-01 -3.545064841875887884e-01
2.192616489541283076e-01 -5.657988457481228917e-01
1.860750881847983706e-01 1.355500334308792354e-01
3.349108825755539587e-01 -2.674454644282430182e-01
3.956209283842522795e-01 -2.670848785403768244e-01
5.407515986562716481e-02 -3.738251353063328231e-01
9.471245400809630288e-02 -5.315988942898279834e-01
3.111141198849806666e-01 -7.855181683631727863e-01
1.144886879198975527e-01 -6.746529107346908027e-01
-1.446103039526206446e-01 -2.217465270981821002e-01
-1.076058067098473181e-01 -6.097081033387442561e-01
-5.223470158153101228e-02 -2.181637471557859587e-01
1.223594604723194368e-01 -3.723473224550686300e-01
1.848857195195843794e-01 -2.255276752563381837e-01
4.036849111200511153e-01 -3.502349140707941011e-01
1.403562168367392671e-01 -5.385381403182269988e-01
3.039165520328501735e-01 -5.846860309114992882e-01
2.699809464097793210e-01 -4.713214241689001049e-01
7.368761721683758648e-02 -6.940126050758163023e-01
1.503942603933133004e-01 -4.549524406208790284e-01
2.047663255861569553e-01 -6.898797021684710540e-01
3.628272604573435922e-01 -2.214492888782706725e-01
2.381505344300337279e-01 -1.490870328543921763e-01
5.013489678590944687e-02 -4.278397218466318819e-01
8.696046257677964020e-02 -3.934347635541044497e-01
3.049529300822463318e-01 -7.914506751722778510e-01
3.953078658108947208e-01 -2.080560279968988735e-01
2.426222875498248444e-01 -6.147095529150811144e-01
1.293180393980050691e-01 -6.599703463545536497e-01
1.488490784865363348e-01 -1.386249233449350082e-01
2.078720482725168739e-02 -4.484082150128790301e-01
4.113017539467214712e-02 -4.110842888956279251e-01
2.336649612137351728e-01 -2.532115152258418433e-01
-1.087437355353526314e-01 -2.789844953820757034e-01
2.602961140283316932e-01 -2.013451643797519452e-01
2.067671400026101780e-01 -3.251041759708849233e-01
7.767444533665693318e-03 -3.243173292051760304e-01
-1.141141715874320339e-01 -3.191764232588997219e-01
7.146537926105331340e-02 -3.366156458082185110e-01
5.892279697843352815e-02 -5.841932114174415158e-01
8.424260960713897406e-02 -8.480149998014818724e-01
-9.813301591218459574e-03 -4.930242603527822953e-01
5.303106085472993059e-02 -4.951937550096126017e-01
1.486082590776602319e-02 -6.198355481554470581e-01
-2.572180393502383478e-01 -4.527113646742707553e-01
-1.689751601669633452e-01 -5.464689921256363769e-01
9.705676127154036492e-02 -4.681275930027451460e-01
-1.468934611150296832e-01 -1.005809431517673103e+00
-1.132228635287222396e-01 -9.647142693172887640e-01
1.122736536474796543e-01 -5.772273003791998924e-01
-2.384611249674180589e-01 -6.094583937967650300e-01
2.511307054855669851e-01 -2.768611921466154757e-01
5.330309966715690573e-02 -2.950316212518733217e-01
1.577188429885270360e-01 -2.616949398381011593e-01
2.087286090697465235e-01 -4.496993141040982467e-01
-7.363893082528562284e-02 -2.691611817158565678e-01
5.350926117140845928e-02 -2.657012139250208294e-01
-1.086914538994579044e-01 -3.941778205178511629e-01
1.003275457970044249e-01 -8.579511511525381162e-02
3.363332596109578354e-01 -7.032198811838571983e-02
-1.535152043642762365e-01 -2.670413211103543349e-01
2.906421345219700192e-01 2.257562789049517848e-02
2.103405656029627147e-01 8.019210695672851497e-03
2.043237127438471412e-01 -4.157203317665803671e-02
4.507844444736492928e-01 -2.189848771362452873e-02
3.429678572104110090e-01 2.527431848680054549e-01
1.427397833975928010e-01 1.065640448383904787e-01
2.707842392466668913e-01 5.068606763783334301e-02
5.684740360579180196e-01 2.415749062092800714e-01
1.525803083466573118e-01 2.751356708271491744e-02
4.164926076230419660e-01 3.084035282519143051e-02
4.002366840970119077e-01 2.449476269025027964e-01
2.841160389571948386e-01 -2.376854144247073641e-01
4.878784189388458148e-01 -4.884061639593884063e-01
4.898436983325252791e-01 -3.242730044220902275e-01
2.839196579346225935e-01 -3.472924921797966302e-01
2.216175451946084396e-01 -5.741305478441964816e-01
5.166448569242287903e-02 -5.541140917533604604e-01
1.139762504704729118e-01 -9.047833037811726653e-01
-3.673730272917125061e-01 -6.999060835290831228e-01
2.401787706557706736e-01 -8.904796157397438794e-01
1.670423860252844561e-01 -1.200544264303830211e+00
9.309065811413388958e-02 -8.274631615213130509e-01
5.179213627952070631e-01 -7.215056318879827790e-01
4.877790201613196874e-01 -4.024608765521183185e-01
3.744270519111483342e-01 -3.819269532426106672e-01
3.924224152188520165e-01 -4.171619355447672151e-01
3.827161201525965395e-01 -5.518300534135835989e-01
2.086094652983508380e-01 -1.137728084060138783e-01
1.776198560093502077e-01 -5.661223008826379299e-01
2.560131979075116471e-01 -2.810693622958749804e-01
2.017729105488649810e-01 -2.515408732631048139e-01
1.262973990242224898e-01 -3.137943611889787432e-01
2.380676970949952564e-01 -3.902214446141665793e-01
2.047320559480363400e-01 -4.716163507700709134e-01
1.322552670743361580e-01 -3.830565063721276808e-01
2.527317749346362774e-01 -6.720020833049239473e-01
5.599342269525797722e-04 -4.137310909306826656e-01
3.316025863227338721e-01 -3.771429927119825942e-01
3.176783426440115132e-01 -3.361979815448397080e-01
3.313767889323743221e-01 -3.517248173446188009e-01
7.157206391965116321e-01 -3.247623052602828519e-02
7.384718174300668458e-01 8.852700927629718330e-02
8.877822218425652778e-01 4.914599659044748686e-02
7.005515950845773165e-01 -1.048830880812801347e-01
5.345407205182712840e-01 5.122687606528304738e-02
7.231732451323182875e-01 4.497334726775579217e-01
5.882065577304196324e-01 5.848738761292034821e-02
7.468736635410591074e-01 5.586420321775686232e-02
5.460759234756294711e-02 -2.942739844988194742e-01
2.029556915466110278e-01 2.239205295207982171e-01
4.027923967846932518e-01 8.112328339963122970e-01
3.136823822732447420e-01 6.025465283617119638e-01
4.481327604904284945e-01 6.545434526506796469e-02
4.658168406533159112e-01 6.506137864464954790e-01
3.316052138384056880e-01 3.007411974514843100e-01
2.400019752623115399e-01 4.095293428760279353e-01
2.826027007692559767e-01 2.408714084058676264e-01
4.504932295252699337e-01 2.704839857704147699e-01
4.808760650892187072e-01 3.447319138805160499e-01
6.423702293440194389e-01 -1.970203585874566454e-02
2.037615877892009209e-01 1.708219473468055583e-01
-3.104643233469601971e-02 2.672245269115699484e-01
4.439092151570368516e-01 1.480003291127882092e-01
3.890284205342170454e-01 2.409256355382023429e-01
2.393220806691398195e-01 6.418811956274522723e-01
4.037014667871892115e-01 5.983433310336314648e-01
4.086071025063044426e-01 7.209927204390820243e-01
1.887801321613099548e-01 6.220949610896140403e-01
4.269250212934437849e-01 1.902422682491554107e-01
2.912333184398489538e-01 4.512508106729534729e-01
2.017512596306441641e-01 2.663125204203939389e-01
3.648963836179766607e-01 4.172824728971175068e-01
6.153175326850407467e-01 6.766943177602100512e-01
5.607791230940809557e-01 7.755160803513128087e-01
1.807058431520409403e-01 1.097608553475198923e-01
7.132800381055712791e-01 7.075650235090014117e-01
3.967498786795170540e-01 4.785049102610748339e-01
5.272555401334488856e-01 7.886616937090634716e-01
6.251489885562606652e-01 8.263652425266584389e-01
5.090861002241877653e-01 6.269074230004030301e-01
4.695888728958195202e-01 6.864084659644045239e-01
4.348312549608296385e-01 6.192150078226928978e-01
4.751210733976292677e-01 4.190452653005242167e-01
4.671803972178367181e-01 6.916852324241916650e-01
6.550198771696846833e-01 4.503304040766638039e-01
4.839756332283266516e-01 5.959604567577652112e-01
3.385940599288975728e-01 4.078991993925801252e-01
5.771217500073112516e-01 5.720853468283145782e-01
5.651179982533864887e-01 6.909858280694867183e-01
2.898581950941880869e-01 7.395340243780570422e-01
7.473472983020374993e-01 9.379396121653906793e-01
4.630026297762951937e-01 6.894445031292424364e-01
5.167903305104168954e-01 8.391850203211393966e-01
4.339396897057320457e-01 6.420716310191947329e-01
5.782856265688467445e-01 6.114493169429638941e-01
2.679894239128376432e-01 7.577716423678786395e-01
2.981354316192106335e-01 5.282052393798422063e-01
5.296299096706800213e-01 3.498038399655328812e-01
2.770821814058722077e-01 6.672314770221601243e-01
3.145463792967972960e-01 5.510117382987145263e-01
2.606815219118977511e-01 4.841644099847544069e-01
4.209831484089742726e-01 3.208780549221247336e-01
3.068429398406391506e-01 6.264027923403966414e-01
1.550108219298001466e-01 6.199104493001886818e-01
4.835149959936464459e-01 1.168040526159722647e+00
7.022131438892942334e-01 5.032457085454896673e-01
2.853027355918926200e-01 7.921479795273330682e-01
2.035768035410023824e-01 6.900440683748536586e-01
5.043259490951034207e-01 8.203486570056081062e-01
3.385579560577188785e-01 7.305024940666851041e-01
2.673888143216170965e-01 5.978361590226368705e-01
7.546509708659324689e-01 6.847245679323186174e-01
4.387769955614753692e-01 7.721058244280556426e-01
2.159184688589014800e-01 5.691014464460784072e-01
4.422638402514256217e-01 5.768264102306392971e-01
3.266503170798312206e-01 6.012951653412489383e-01
3.728014499143161298e-01 4.067970035474970381e-01
5.166808449038826634e-01 6.716049712956250195e-01
5.618487288083008346e-01 5.183859340600149856e-01
4.731137447680054953e-01 5.533887726203964297e-01
3.241911926250476417e-01 6.540209749837053721e-01
2.713153130919342959e-01 6.845451589995193986e-01
2.222207375668229234e-01 7.111486560920241562e-01
2.547827088228192260e-01 6.605406133856671635e-01
5.626013971572130234e-01 7.753151392812224207e-01
3.334199169199314472e-01 6.795481162202667846e-01
1.895271208728575574e-01 6.548033342653767352e-01
4.641135942486090404e-01 9.451334138263630669e-01
5.958429345760267726e-01 6.227853927522843946e-01
4.558194008050778789e-01 8.278741391039808883e-01
3.223206549205921978e-01 8.199344690867083063e-01
4.046766246588119342e-01 6.781645395490709660e-01
5.618015660584804172e-01 8.528285713251169131e-01
5.188798071128222222e-01 5.511658661977733020e-01
5.403600319952305275e-01 7.741722119936309543e-01
4.068064992893055121e-01 4.908313700171552663e-01
5.338550451144481457e-01 7.570556682422739936e-01
4.943664252739118359e-01 6.197509624350453494e-01
3.618200968865700751e-01 4.725343027119965345e-01
2.648448243822472126e-01 5.268769066420107006e-01
4.415933420168595136e-01 4.900815681568153614e-01
5.029614112356280975e-01 7.884997315717419131e-01
4.091605682111036368e-01 5.917651112466661978e-01
3.410602490632380079e-01 1.924847636801160222e-01
4.339298540618770628e-01 5.201074728807844050e-01
6.284015661799985386e-01 5.447320612322189559e-01
5.538208158022878136e-01 5.496702371858842584e-01
2.000378184618782362e-01 2.783311729994473738e-01
2.376281411052768022e-01 3.200181708168332584e-01
6.472300459550350826e-01 6.655589991257740978e-01
2.755539684047992877e-01 6.369755067653564140e-01
6.160166412241672163e-01 7.623864958782460288e-01
2.617003833421075454e-01 3.867121687317490730e-01
6.468548399381268688e-01 3.135426903718965264e-01
2.441402101257173496e-01 6.765061140062003098e-01
4.900126401094992423e-01 4.479105034211443570e-01
2.062710386180648947e-01 7.783836985485387272e-02
2.812446802371995069e-01 2.535135830101489240e-01
3.668373779415231017e-01 3.780506271065562918e-01
1.423562566558503606e-01 1.374646212076880425e-01
2.151539485456961387e-01 1.418714996105024662e-01
2.208695037947535633e-01 1.831734154347355314e-01
6.997711587822821877e-02 2.263741575897749159e-01
1.831295014924685938e-01 2.151690860850018761e-01
3.831857626757408930e-01 3.907520840609980395e-01
2.558992386667283681e-01 5.265260454129599976e-02
2.735113966121532902e-01 7.999646605441337877e-02
5.008507559592101366e-01 2.287395937549998592e-01
2.612908626361519770e-01 3.632026447889768472e-01
1.945648016067988151e-01 4.383708415790801838e-01
2.489717350222378223e-01 6.067367578847383536e-01
5.013855341840048885e-01 2.277580766338103968e-01
2.160562208714285060e-01 4.507490757491454114e-01
3.151608321088075204e-01 5.613518610130590059e-01
4.038344883771995408e-01 3.072549936761075351e-01
1.848918733384071755e-01 4.405536738454272072e-01
3.973418975553520416e-01 2.029869885366377691e-01
3.400524530129523937e-01 5.244716042360313413e-01
2.665745535654076570e-01 3.175143710076044901e-01
4.745065505300677389e-01 6.555289053704425051e-01
1.408073767821384770e-01 3.702495861055924431e-01
2.445605246695428114e-01 5.877644426368122677e-01
3.544761178026588633e-01 5.730754403773716810e-01
3.596614083744374968e-01 3.208268564787672972e-01
6.165437216444727975e-01 7.734005650613288152e-01
3.793465931644123268e-01 6.128469197050082640e-01
3.098114698024402869e-01 7.708757772336357617e-01
6.590466411334041652e-01 3.989244364496071782e-01
2.023451429912873079e-01 6.482800350635964381e-01
1.355799926597285598e-01 1.241523983358952254e-01
6.236078569852667730e-01 7.012460182986973711e-01
4.613044765673178782e-01 4.300449325091902919e-01
3.503137210261060841e-01 1.543487989609511057e-01
5.673175988289980154e-01 4.774335474451385508e-01
7.772247878072053862e-01 3.290039650872307320e-01
5.892199719079274089e-01 2.701155888470365696e-01
3.639724439300693892e-01 5.210780763330421506e-01
4.468719044253585682e-01 3.796351362185988454e-01
4.061111289142740888e-01 4.807804671262294050e-01
7.592858912885679379e-01 5.014538937245586192e-01
6.537875269261654854e-01 4.402234226948309459e-01
6.150835689743838763e-01 5.100140081069726161e-01
4.120040923758435114e-01 3.519155509798634895e-01
2.805342671110874764e-01 5.334601181352442989e-01
4.858749269386418712e-01 4.216892773642005876e-01
2.718642240818959221e-01 6.477077265609696433e-01
4.503068776998214728e-01 7.084533177455176745e-01
4.613570571776391960e-01 6.280306353082607540e-01
5.542553214324241750e-01 7.589768343262073280e-01
6.022899270697430474e-01 6.135612685612148454e-01
3.907736548447712233e-01 2.630992147586776464e-01
2.943275306294363958e-01 3.549224103880694314e-01
4.152387970670071704e-01 4.075972901942767623e-01
5.228324160448912794e-01 5.341337880506000779e-01
2.831843842483503515e-01 9.540427566031667306e-02
4.692426763757575614e-01 1.761996021126653322e-01
5.001085783443027788e-01 1.846174514739236105e-01
5.806705956877880048e-01 3.197254097782830096e-01
1.883814589793401384e-01 3.721682474060039603e-01
3.734430646357181915e-01 1.131109502538158451e-01
4.695397218724640109e-01 4.036784616988333130e-01
6.349627958641259617e-01 2.668296331620805262e-01
5.653565737250643153e-01 2.571346645803929687e-01
5.037201899183044729e-01 2.787871116565162066e-01
4.291980879182669129e-01 1.167315178605858872e-01
4.273467363758494120e-01 9.710753243173231297e-02
5.386564350507658250e-02 -3.725470466563451932e-02
3.698664346092329636e-01 5.982715845433794755e-02
3.288167927852224115e-01 4.392281137665088320e-02
2.943599215706742545e-01 4.273929749169982917e-01
1.326926041410342871e-01 3.773050402304933826e-02
1.800619702019768953e-01 8.872852883044446415e-02
3.166284037955473529e-01 3.001645719085524466e-01
4.503008459228127758e-01 4.273998401249323731e-01
2.350916026672609238e-01 3.704947717603188084e-01
2.961708253548048231e-01 -1.844611974002002830e-01
8.320554774097370654e-01 7.047041584964531813e-01
2.944331709374287120e-01 5.031495466240032410e-01
3.902391333943003304e-01 6.731926496781148739e-01
3.741682424794261497e-01 6.724747421065319086e-01
3.916701252953990187e-01 5.664158265884779997e-01
5.041690297855240255e-01 5.248247916196002727e-01
5.986251771337838257e-01 9.250145477813549455e-01
4.311218014606881255e-01 2.999316954865746121e-01
4.079532118488573000e-01 7.578430278870218473e-01
3.625135867476206863e-01 5.926672707621616354e-01
2.911278915487257035e-01 6.973052197773121907e-01
4.494198157054158371e-01 7.899082374234880355e-01
4.164999345513199502e-01 4.884112462503774066e-01
6.543226322027346775e-01 3.547791562605401849e-01
4.098151148813009570e-01 5.605901797735882708e-01
7.577026698816576866e-01 3.249426257381913263e-01
6.169592970543729127e-01 5.906959549015321498e-01
3.620637182522821185e-01 2.362555552710529638e-01
2.982074446800753176e-01 2.743790223752007318e-01
5.364957044712165279e-01 4.354885969687927183e-01
6.075175341457456080e-01 6.383318337300258882e-01
7.907733987761353944e-01 5.069442094208227445e-01
7.244142483765648732e-01 7.795454841589668504e-01
6.003648391484837088e-01 9.686845673302502124e-01
8.792808996873879845e-01 4.477354386430149047e-01
5.969381876056196745e-01 2.927312990932558479e-01
4.296358780335755023e-01 5.989583667302975645e-01
7.019529453307900013e-01 7.870943217935350011e-01
7.397983712330495898e-01 6.726580326859743497e-01
3.608604434544918638e-01 1.000847731723191192e+00
5.052739774039415321e-01 8.560195464915185681e-01
5.879957616241093810e-01 6.107603465918963748e-01
6.618738139476277871e-01 5.884765288214657275e-01
5.555923618066980207e-01 4.392222520251654050e-01
3.800020943311355759e-01 8.506875312672651512e-01
5.055376487083065307e-01 4.749543279584693689e-01
3.746858483758948588e-01 4.863268136118260587e-01
7.609003199726381839e-01 5.460658417982530155e-01
5.706378189311922533e-01 4.511873275509222792e-01
6.997367914517369503e-01 5.845628964265577876e-01
8.177833450363558576e-01 7.663931350049855151e-01
5.168076229234341845e-01 3.701289968348802084e-01
7.489308145397908234e-01 6.967750705477695483e-01
5.583759233351432982e-01 7.238872091551747934e-01
5.528868187189195371e-01 5.400076602674717119e-01
8.698411519586495277e-01 4.156186634041427741e-01
8.678087927024656922e-01 5.474871609106705117e-01
7.950068196000374954e-01 7.587704172421115834e-01
5.335721595090968661e-01 7.050033214834808826e-01
8.766999810724582787e-01 6.041533919687888110e-01
7.587029484731060425e-01 8.836357840123769680e-01
5.667909914429258844e-01 7.707437791637488100e-01
8.298104838528610472e-01 1.396829587362576897e-01
9.644956749092830073e-01 8.332784077765680308e-01
9.021018390625243910e-01 5.380137122753293477e-01
6.039711417144150163e-01 5.899325198645102297e-01
6.638988359285695751e-01 5.705214108657380434e-01
9.575345917980818689e-01 5.953566010317201673e-01
7.882045996334938742e-01 7.319990934143092431e-01
7.281753853637207285e-01 7.139331044940977478e-01
7.048744197934466715e-01 7.913265640778941457e-01
8.405436531917538368e-01 7.059899575118635529e-01
6.292150836259159385e-01 5.368204311154101127e-01
5.404482019344585275e-01 4.372707376129963408e-01
8.270477338572791437e-01 6.220165739687912865e-01
5.156454608012430718e-01 6.367994955897855469e-01
2.594847869405828011e-01 2.830491326011235209e-01
5.706510973508650553e-01 3.831415324584071525e-01
7.106386951340674107e-01 6.092747467141285123e-01
6.061993511402056223e-01 7.436124846021779922e-01
5.054869025749304523e-01 6.302462934683010776e-01
7.134737248675195875e-01 4.879374254092005425e-01
7.181969215466020851e-01 1.030710340898092880e+00
4.947356957064082961e-01 6.232763576155031515e-01
7.377651525521283782e-01 6.261494140818208987e-01
3.963390335840628609e-01 6.796502179690195877e-01
5.760871861067493604e-01 4.439346604326207535e-01
6.184738906499093192e-01 8.238560375309885719e-01
7.537394887736678095e-01 7.379923391329019644e-01
7.432628487092703962e-01 1.070129196191800025e+00
6.000070593661948060e-01 9.463138585710593187e-01
2.029942501398247501e-01 9.175165657853749657e-02
4.048189501337435270e-01 3.628598902361479528e-01
1.806811774952314653e-01 1.604017235074730596e-01
2.539808624898720057e-01 2.235552854680345480e-01
4.902641763586526036e-01 1.491664140684363926e-01
2.673196726809031198e-01 1.222782033874211249e-01
5.020379026842643894e-02 2.478699571927403256e-01
3.423220661425835365e-02 -1.612232511812518310e-02
-1.248198661018221772e-01 2.281172669345429282e-01
2.846476573720774783e-01 8.892986858932366845e-02
8.797581733994128128e-02 1.039234820481882149e-01
1.057407308366440785e-01 1.605173076605818927e-02
5.743323773344863881e-01 5.508687095879402640e-02
3.723372680558388881e-01 3.039209789140178142e-01
2.208986180790061815e-01 9.897597744209546411e-02
-1.372787770406810604e-01 2.336550796960139287e-02
4.234069751925033098e-01 2.610910891590539906e-01
-2.968066240225129132e-02 2.433929910162191956e-01
-1.743416891390395240e-02 2.357728255579879528e-01
2.701972790920846856e-01 4.005175179570155120e-01
4.451536519730967534e-01 2.959263280647647099e-01
2.407134144479359805e-01 1.711684926900883807e-01
1.200385352210480427e-01 3.012067180436622804e-01
3.521664482994055767e-01 1.815844435050916750e-01
2.142148924790836517e-01 1.458674026588832606e-02
1.439423634751743619e-01 1.818530225680574652e-01
2.290613586938249069e-01 2.060394092696017365e-01
3.443178288705219248e-01 1.038332000375525588e-01
1.415992516418226044e-01 3.974105502599151185e-01
2.983637467856815051e-01 4.693029989200181440e-01
1.259141870007874364e-01 3.161883925623016345e-01
-4.727459795478325399e-03 -3.650660622589996240e-02
4.301462476291105230e-01 2.153245179533784248e-01
2.540443219017554655e-01 4.656757906338808151e-01
6.381545970687409197e-02 4.614382657607869476e-01
-7.336699466573580464e-03 4.902424535349407808e-01
7.518905100361054916e-02 1.663701365213136052e-01
5.861415063524573477e-02 3.610562819782560662e-01
1.102231362547237137e-01 2.859205695051804108e-01
-2.193598832376607022e-01 6.583161283602761982e-01
-2.073562094548654922e-01 4.154233114113460856e-01
1.162459774356486286e-01 2.182113245670967705e-01
-1.382838422584057592e-01 6.766217813237023204e-01
-1.477065626172010537e-01 6.201464934284467434e-01
1.860671330317107408e-01 6.033588113696692901e-01
-4.896191457309712058e-03 6.941492497512425919e-01
4.066072579400724640e-01 5.480300747780066928e-01
2.417251310954125765e-01 3.367034021208471506e-01
3.008487440908727550e-01 3.463044241751952468e-01
1.001330276032445232e-01 4.117963256902724134e-01
1.339534854012446596e-01 3.356865508816734289e-01
7.231946195511523845e-02 4.759150287991481543e-01
2.119666501432950767e-01 2.963939652290314974e-01
1.735111354981963006e-01 1.740263137499977464e-01
1.788060004040400441e-01 4.858461747843211276e-01
2.261501077297408402e-01 3.225097120075887669e-01
2.244034438376734664e-01 1.198325677748220963e-01
1.391796913810635153e-02 1.552471072848546352e-01
1.790776513963803773e-01 3.445583767470110637e-01
1.754350798385229671e-01 3.380865310964080717e-01
4.678780214924593145e-02 4.563399538254708232e-01
2.002324797967362235e-01 5.076440411324287805e-01
2.162375057190082384e-01 4.919031490787650895e-01
1.644619994642806116e-01 5.936746687105664000e-01
1.958674991842723756e-01 2.666476124887069976e-01
-4.105338487224835520e-02 4.580909122860626903e-01
3.047127998335545929e-01 4.574447430268285264e-01
8.685682575498204772e-02 4.691768432679127576e-01
1.487103166341352256e-01 3.975111820368882887e-01
-7.884211658829781699e-02 5.089792626846620927e-01
1.821310318496884295e-01 6.661234492359866532e-01
3.070685571749197651e-01 5.556050380251336129e-01
2.183614898420446482e-01 5.513393976455063239e-01
1.612766169517940718e-01 6.280378972377047564e-01
5.661896135474991931e-02 4.854303918398313877e-01
4.290021548655723604e-01 6.613133568869022927e-01
-1.450788396688369175e-01 2.480711764131486863e-01
2.913370758067240773e-01 3.324543494887978179e-01
2.436019187142801634e-01 3.415813237660545454e-01
3.362708096673072133e-01 8.211744615442675421e-01
2.032637606121429907e-01 5.691176111894050704e-01
3.847106573808709573e-01 8.376682843772600418e-01
-1.093302947074212828e-01 4.145486682567360859e-01
1.535452791171333931e-01 4.799991492593919662e-01
7.625709337301411761e-02 5.406780725317328340e-01
1.894881060506712900e-01 5.342893052512636132e-01
1.760793766921123771e-01 2.618288657144467457e-01
1.552736905492746455e-01 4.459386997459057755e-01
-3.143147341583332199e-01 3.561487167879449078e-01
-2.324607884131848490e-01 1.553129825355225313e-01
-2.804218284078068280e-01 1.763233504494908788e-01
-2.763990422091113786e-01 3.281652591820961029e-01
-3.818628338173426506e-01 2.638642233949461957e-01
-7.924253302451626790e-02 9.019746972874800872e-02
-9.814431671353215925e-02 2.529044415918273447e-01
-2.201287382900593004e-01 5.489301390510641365e-01
-5.919367474490137837e-02 6.961942904543899635e-02
-6.737928501206920384e-02 2.639355472539775538e-01
1.463369350783844669e-01 1.348717541564742328e-02
2.036104733668472055e-01 7.868911439468860847e-01
-1.430209839057754451e-01 4.835517213694696670e-01
9.414901257117608280e-03 4.701573965531786747e-01
7.369560912628914107e-03 6.663486392610435960e-01
2.497447104086962244e-01 3.003762096237798662e-01
-2.553184705873208227e-01 2.924052882626918537e-01
3.486221188791357312e-02 4.249161047715722672e-01
-1.539852126520008246e-02 3.444777785456394348e-01
-4.804879237446832430e-02 2.311792690879053147e-01
9.937812710055884957e-02 3.635106737649037023e-01
8.865729231427160739e-02 2.926710066115066899e-01
-2.063804050233885856e-01 3.571115512198018704e-01
-8.452095891578670361e-02 1.714092394146307097e-01
-2.480136253519509559e-01 6.375380618112169717e-01
9.879263119595046994e-02 4.427457432673872484e-01
-1.415783755654253240e-01 1.212765649361376985e-01
5.533258909768071221e-02 5.559370435911202835e-01
-1.601140042038036171e-01 5.951867162076140971e-01
-1.790839216289563662e-01 4.902727579358236998e-01
3.338910564521762603e-01 5.927169857707919043e-01
1.769785292479086891e-02 2.427034230275054716e-01
1.513715660215214642e-02 3.951120143005628638e-01
-8.615475927377780341e-02 6.044898938799221355e-01
-9.851286433715455981e-02 4.395398643301460240e-01
4.568535766830772449e-02 -1.496649432117402867e-02
1.145140060173584218e-01 9.853100178201978920e-02
2.506235923800071985e-01 3.829136256418950723e-01
9.008192412239741931e-02 3.998055827707930887e-01
1.042623738820474821e-01 7.117727111980296506e-01
2.932714464872698268e-01 5.709508533373375272e-01
4.203879717244518033e-01 5.097638145594451942e-01
1.074237187140899968e-01 6.366293695819016385e-01
2.334400322363559266e-01 5.205806838199593667e-01
-1.024692298732348406e-01 5.235667605816574088e-01
-2.398281005154124235e-01 4.455615210466371545e-01
-5.824455298101155476e-02 6.489809527966089453e-01
-7.599146221933700263e-02 3.644247182087086423e-01
1.863895996277156186e-01 4.743863837216597545e-01
1.113250301409532406e-01 2.981372660205051650e-01
-1.097841512252555052e-01 5.669202842260534503e-01
-3.808241746911998626e-02 1.160522911783252176e-01
-3.013590361960616359e-01 1.973475584608208044e-01
-3.211299017034817682e-01 -9.914218093832172229e-02
2.426156532303402058e-01 9.444874582566320509e-02
-1.307017557712407685e-01 -1.587567405180856372e-02
-1.753109356593237078e-01 4.821247475239959224e-02
-9.619332306223310480e-02 -2.673175109431448759e-01
5.534941875178596427e-02 1.087756761293262597e-01
-1.145281436518119089e-01 -8.886946860468902809e-02
-2.749461525212609780e-02 -2.339084395698282637e-01
-2.679966197384685556e-01 -3.440835074533687976e-02
1.019295707158696662e-01 2.115817903496894359e-01
-1.389307992384062052e-01 1.944479101108547991e-01
1.778426909171049453e-01 1.957846607810621031e-01
-3.550820445068850195e-02 2.207178925159415384e-01
2.496398507243963449e-01 -1.212659859348542146e-01
-8.240814655823876234e-02 -1.690171861832849287e-01
9.522634030199772504e-02 1.654566120025671161e-01
-1.752324990587560694e-01 1.228165779791646206e-01
2.495096569881857795e-02 1.700678160050144716e-01
-2.505176293070905391e-01 7.235128871778034876e-02
9.166017058228949355e-02 5.347922816667571855e-03
-2.007788657232784102e-01 -1.730671608198650069e-01
-3.860301840214034330e-01 -3.434691446702479722e-01
-5.385756632957107159e-01 -2.663099480976256483e-01
-4.567732736670945259e-01 -3.391930388803080509e-01
-2.137309453946067139e-01 -3.479303473165426541e-01
-2.473058898395022465e-01 -1.040270468306260798e-01
-1.258690983623355353e-01 -1.573224006864125113e-01
-4.027933471993494496e-01 -2.817446046368901058e-01
-1.887874219585219948e-01 -3.603407692586825806e-01
7.773191035141494010e-02 -5.077801797449371657e-02
-7.687831875971555540e-02 -1.100774050226628609e-01
-1.572901395281055548e-01 3.092366290316911348e-02
-9.649650373276350002e-02 2.660950351393855939e-01
6.246005368943441383e-02 5.138051069284141903e-01
4.737734654902024944e-01 6.200812696245998623e-01
3.488944780241905463e-01 2.368929230214039117e-01
3.536547748830659588e-01 2.798184327012313011e-01
-4.407968427838495490e-02 3.489392466964784112e-01
3.049902598761728978e-01 4.481998210831372731e-01
-4.016381308313539400e-02 4.131741856570891880e-01
3.697866006889561907e-01 5.780344473543167494e-01
3.335529106508139940e-01 2.539158663089430279e-01
-2.115738688325445593e-02 7.471132822449128019e-02
2.586271352769772824e-02 -1.628819428814362036e-01
-3.023681600661948243e-02 3.060564959745974423e-01
2.073418584311776877e-02 1.254109660735486242e-01
-1.653233857383148986e-01 -3.950731579652227987e-02
-2.201822787279256177e-01 1.380150234206668491e-01
3.849021663522642078e-02 7.534792835840453673e-02
-3.138981486875343507e-01 2.105326004275408780e-01
-1.214862245812349806e-01 3.752081737910518133e-01
1.608304552050468517e-02 -4.810238580942738373e-02
7.923144945956439589e-02 3.121991217608909297e-01
-1.321285643709055879e-01 1.352176705893198272e-01
3.389223443138773134e-02 1.495893743021317612e-01
-8.454596545606146707e-02 2.677138815701474162e-02
-2.387056113949703184e-01 9.210467256037058181e-02
-2.932430155124405857e-01 -1.258292677995287989e-01
1.150556577573252637e-01 1.302495999565899121e-01
-1.683891938303999081e-01 2.355252627575404878e-01
-2.169149469640932748e-01 1.313420729348452332e-01
-1.180006917859105359e-01 1.791406634119237784e-01
-1.180270445814735891e-01 -6.378179389852961512e-02
5.329566295926113639e-02 1.095397241962030588e-01
2.830120508701707838e-01 1.876461594496134921e-01
1.397196060912383464e-01 1.152014789496339509e-01
2.734234736405724564e-02 3.586220517294256283e-01
1.942091467053505827e-01 4.938658042589652020e-01
2.677764700966175915e-02 3.982972552463783789e-01
3.532923640178581293e-02 6.867507127962585445e-01
-1.340801649735235135e-01 9.176445911359547569e-01
-1.953449246789434324e-01 5.593605401153625145e-01
-2.866435452668966155e-01 4.870494953924185411e-01
1.596970987243828410e-01 3.608509665703498737e-01
-1.484533918112737327e-01 3.992440185448779544e-01
-1.881522586674292119e-01 2.059805950069666380e-01
-2.329986062766542243e-01 2.295093694493430814e-01
-2.851727184035337537e-01 4.582601389394984626e-01
-1.819729013274670182e-01 4.076800362320654458e-01
-1.155545781365979463e-01 5.457448083093080493e-01
-1.400313793318687383e-01 2.369056070167085970e-01
-4.214006055150883168e-02 4.126054082984569882e-01
1.617880924948029986e-01 4.183721792628554703e-01
1.573105580857642183e-02 1.060742453181565681e-01
-1.904214395137281135e-02 4.140951398802035222e-01
-1.365842557029837701e-01 5.310714190525156475e-01
-3.269897869812142255e-01 6.597714614556720036e-01
-6.238965289240258616e-02 3.316576363789832671e-01
6.478959632309946870e-02 2.359273707725576541e-01
9.616342626882568023e-02 4.654978052517069198e-01
1.465068136311204194e-01 4.045940937795008963e-01
3.347928411350005184e-01 2.552144937942074643e-01
3.041012878238852912e-01 2.903273183012826664e-01
2.462225271746422417e-01 3.173189598432606395e-01
1.075934482867017261e-01 3.085161674580770286e-01
-3.613296612539402403e-02 1.973021766926719156e-01
-1.441318083894345681e-01 4.666888560113877649e-01
-4.033173128837072574e-02 3.742230234054090277e-01
6.630317402880511746e-02 4.927274656924396923e-01
-9.206003526389951175e-02 7.628138910854453947e-01
1.477116059163189610e-01 6.432557348677641063e-01
5.162858008264821219e-01 6.066525268896277856e-01
5.390843672411502752e-01 9.576350024261190974e-01
7.436358989944773235e-02 6.609413482949861862e-01
1.995847967086707142e-01 9.550264799940537674e-01
2.848417969572966113e-01 7.753077514096767819e-01
4.487514909570089472e-01 5.346551463689452888e-01
3.924936797432682090e-01 7.271917954913462712e-01
3.856848824671960108e-01 6.982067281961268357e-01
6.232719528487199456e-01 8.833228469014192674e-01
3.980419574768601088e-01 6.698348257860982091e-01
3.504307268692836708e-01 7.422750686495790395e-01
3.204527445568083333e-01 3.430650241584403126e-01
2.750000270557898530e-01 5.725761185415817467e-01
3.865792092501769694e-01 6.834626437492931084e-01
8.232950441212624759e-02 3.337935476111962840e-01
6.215494908716345801e-02 3.020342288350986726e-01
2.313392770063549264e-01 1.436633379933210941e-01
2.785558828724707392e-02 1.582653960878637744e-01
2.562891189908006462e-01 -7.518760627579779143e-02
5.636383346211401579e-03 1.435718010680412382e-01
2.639857130079388825e-01 3.827227043181624655e-02
3.833885989435966146e-01 2.479614386176988150e-01
3.214508781693329320e-01 -1.333883251841063156e-01
2.013588669805947695e-02 3.343070076256363654e-01
4.430497299718950677e-01 3.226020240113506854e-01
1.322270003399591276e-01 2.141798722521857656e-01
3.513320049832362457e-01 1.608564089814575881e-01
1.633868051311037628e-01 1.100004322600846018e-01
2.611116418726850963e-01 3.911352570225028469e-01
8.529790258743613629e-02 8.532206712990342279e-02
2.842912333659460833e-01 4.193951282858123797e-01
4.961623771421791451e-01 3.042569481827150923e-02
2.676869235111010714e-01 4.235883684948177907e-01
2.667270034213705676e-01 1.889238669474652688e-01
-2.895373089306918502e-02 -1.202481158432765485e-01
-2.289432088759413009e-01 1.041058573596617132e-01
-5.816456725839980191e-02 2.963131303806685324e-01
3.090488029991911856e-01 2.173732408146619166e-01
1.802908866187440950e-01 4.212857831759415084e-01
1.926777680849673935e-01 1.647335011489168277e-01
3.202454565080862237e-01 7.346457446255050261e-02
3.586698831958438083e-01 -2.376534901952243595e-01
8.127520310580456375e-02 -4.404949333421182001e-02
8.773904848795513467e-02 2.370081873492646540e-02
-2.565910754191925713e-01 -2.870842517590268539e-01
-3.989242886666328342e-02 3.445742946075791568e-02
1.898124453607749063e-01 3.045236044815807785e-02
2.008392093662022815e-01 2.840471797342788984e-01
2.974011561386569191e-01 9.595529731233776172e-02
5.465562609935057520e-02 1.650554832604357314e-01
3.621374610105444480e-01 1.374654687766458383e-01
6.719645016511457958e-02 -2.011695475447111692e-02
1.753486398172091065e-01 3.475716840563958243e-01
-2.334091659566224775e-01 2.643151083104859356e-01
-2.580384551185633812e-01 2.216019756041556210e-01
-2.435433437473856488e-02 3.395127403340538752e-01
2.351437644672174920e-01 8.492882415154978659e-02
1.872986063875947127e-01 3.476265065064851334e-01
1.392228095682983002e-01 4.818015005813562346e-01
1.356145455487768325e-01 1.475007060865581865e-01
1.923296092247101519e-01 2.039942854379299675e-01
-2.935954465938667157e-04 1.152795730700844901e-01
3.751547019153606555e-01 3.710317185523628325e-01
4.515327157265950908e-01 2.253147576214986347e-01
3.262005551687662264e-01 5.128053457100442136e-01
1.086009201889061582e-01 5.298482021199796277e-02
8.601901616051919885e-02 6.115555063564536153e-01
-1.252345139494438764e-04 3.381915418692268971e-01
-1.627494031049923073e-01 2.737668033779400156e-01
2.882678860339957239e-01 4.731956959699491483e-01
-9.728866073905946543e-02 2.603357147211147193e-01
3.445739231091277111e-01 9.413153480372360438e-03
1.545004757141030804e-01 2.723036207080524740e-01
2.223691162753210770e-02 3.309711100927044680e-01
-2.537793707774348428e-01 1.977190861600598148e-01
-1.223002258562555511e-01 4.563271118506715407e-01
1.778757115632886854e-01 2.046490865365627743e-01
4.746113488475719316e-02 5.853762725655836663e-02
-3.314185055689676807e-01 3.114198599851158988e-01
1.835466878290220871e-01 2.595099749037317327e-01
1.376663911006939522e-02 3.209568775978194344e-01
-8.683077421048374100e-03 2.205077975763711784e-01
-5.820668721299049331e-02 1.477581055770114393e-01
-4.725020934621173008e-01 2.332821396099286626e-01
-8.249682200332902893e-02 4.959338660574991176e-01
1.197353065913162318e-01 7.931980412364414423e-01
2.199288546165562019e-01 5.397630166047917566e-01
6.467675098702169167e-02 5.306655960859236743e-01
3.218292360001872021e-01 7.476280413607857556e-01
1.578451731731941310e-01 4.897944998859781740e-01
2.084743634715071070e-01 3.706776539106461099e-01
9.621693537927375472e-02 3.736242649906039714e-01
3.273442732613458528e-01 2.098346054971548524e-01
-1.093611538715508064e-01 4.909628855451508289e-01
-2.506212013198910737e-02 3.020666090609697152e-01
1.006923513719404223e-01 6.168653789157336753e-01
-9.485249156095060252e-02 3.535823809560587616e-01
4.441396551306091983e-02 1.060518005184782897e-01
-3.155756196464882812e-01 3.360964884142998987e-01
6.231051323451204660e-03 2.855352993916198123e-01
4.379132406411261058e-02 9.370361227941381710e-02
1.244105615064685921e-01 2.040085016677817553e-01
-1.710394738498437206e-01 4.653128642809747917e-01
-1.219570324611537332e-01 3.103808697878588929e-01
1.333738390304623489e-01 2.691993630913769309e-01
1.352576476057448102e-02 2.053151286545426002e-01
-2.762763863831568800e-01 2.273295509620776866e-01
-1.801441375984528248e-01 1.377048854887170104e-01
4.396756857270489594e-02 1.143295043077341422e-01
-1.315648211343396212e-01 2.651914861388392497e-01
-1.594535400558665106e-02 2.806934547924861412e-01
-1.224554262393817844e-01 2.756679837621890394e-01
-1.945448177825513381e-01 1.590759328418310525e-01
8.798847248976685020e-02 2.291279039354671143e-01
-4.078849318545636482e-01 3.451231380045184927e-01
-2.822429513333704620e-01 3.155631727319486712e-01
1.027954993458479044e-01 4.135804954029346781e-01
9.103314306433171743e-03 4.268107268866128678e-01
-1.173021428802741295e-01 3.888190594477696216e-01
-9.107035701292737206e-02 4.500751868076136031e-03
4.534001063638634643e-02 2.578210753369556962e-01
-3.052657270131946543e-01 6.125390896702270771e-02
-2.283268126862996739e-01 5.153152233002600280e-01
-1.711860587927733768e-01 3.451648252562936059e-01
-1.815609847948142230e-01 -4.298533054157993583e-02
-2.126449533963045979e-01 -4.591307901595739760e-02
1.487606811494637526e-01 2.293605101390721324e-01
-1.665997779371852783e-01 4.535534984048830154e-01
6.603834858268492480e-02 2.895323186873338672e-01
2.037236560967034815e-01 2.831183566166896592e-01
-1.286654516836249762e-01 -4.387960564427875743e-02
-3.714306492006143323e-02 4.326468540361517179e-01
2.166983714686865903e-01 2.686035511467362857e-01
-2.514044907852752697e-01 5.947233031280491078e-02
1.275893052665463823e-01 2.731107357295327054e-01
1.301224577559045859e-02 1.758231418806924795e-01
-7.228910348159860166e-02 2.375470901476016417e-01
-3.835480245757524886e-01 4.371889632793793945e-01
-1.385604153906139224e-02 4.196043536983405375e-01
-2.316919721969078194e-01 3.709501382073684961e-02
-1.356799277526948844e-02 -5.836263249883752446e-02
-1.651595498790760230e-02 3.433005855386864202e-02
1.802838638400719451e-02 -1.193021592645880646e-01
-3.482959420629515579e-01 2.995890752730387963e-01
-2.635863134756412096e-01 1.073722030982827702e-01
-1.949484971808322920e-01 2.883622830448482888e-01
-1.294255925862923540e-01 4.640589968364871032e-01
-1.817595682396984658e-01 1.990104360641501147e-01
-3.023124876448172738e-01 1.673748008088964956e-01
-3.323107895055238403e-01 1.766093407522571213e-01
-5.326408378895437501e-01 7.181997393708453026e-02
-2.727339654110300105e-02 3.248330435246217229e-01
-1.816155244873665919e-01 1.812850071252968820e-01
-4.338462245789612148e-02 2.320873980402793912e-01
-1.321880871709527616e-01 5.216094785820577506e-01
2.028928730750579335e-01 3.671117158805958236e-01
-6.076737331523168750e-03 3.204113787339979980e-01
-3.286485387792417168e-01 4.515289398748187355e-01
-1.469671896428621227e-01 2.063587821018594837e-01
-5.809355172247801513e-02 1.239003818471915430e-01
-1.855157321005787563e-01 1.987508217812407330e-01
-1.508989012078435499e-01 -1.311604071667191174e-02
-2.564938521891143020e-01 1.155206482892627562e-01
-1.964777125860794893e-02 2.097132989209136988e-01
2.463187146769568181e-01 2.444740154440126489e-01
-7.490402631920950460e-02 2.540972846877778135e-01
-1.676840284105045598e-01 3.676131920638542883e-01
-1.028134509745649849e-01 3.067584884729783190e-01
-7.741059446556469714e-02 1.116876621320022356e-01
4.558734872802414073e-02 -5.669601429648829516e-02
1.065219859406690284e-01 9.969070541723254464e-02
5.512734047702250173e-02 3.776298443729815824e-01
-9.520599674383434241e-02 1.590681665383741339e-01
-2.283962546228374135e-02 2.577448972941053240e-01
-3.098719319493926649e-01 -2.035186205957711381e-01
-1.823385950055787519e-01 3.971983636330105871e-01
-6.815026840546950515e-02 4.386972639395808615e-01
2.991423611180701325e-01 6.825586738271077758e-02
7.289707726601257765e-03 4.364155095742424662e-01
4.721595184543839197e-02 4.865484160646720846e-01
2.895627774675271215e-01 8.102518780090257611e-01
3.835960832518663099e-02 6.329953560546909275e-01
-8.393099893970948355e-02 5.174561410654698879e-01
1.197385374453818208e-01 7.523240065146715727e-01
2.944326964677235203e-01 3.106382908879238292e-01
4.426619747065953514e-01 6.831855942882563149e-01
1.182716539949164869e-01 4.936142451779761409e-01
2.655794912696593513e-01 5.822102014696159955e-01
1.133580087184865581e-02 6.385989054794423136e-01
-1.912481345490406326e-02 4.910948252030389316e-01
-1.190704346094556554e-02 7.877480252044212206e-01
1.466409599773074723e-01 5.471091226679348773e-01
-1.509506482222253698e-01 5.783239313170192020e-01
1.711693856084226806e-01 3.044578961229448266e-01
2.648253472387391838e-01 6.961530931393322685e-01
2.374918767907299999e-01 6.089861282060272663e-01
9.818459038315527354e-02 5.028344198618126537e-01
2.514506520377712828e-01 5.213325244477632348e-01
3.685071087696853431e-01 7.215329729641647427e-01
1.840035421861651310e-01 4.315977120264505307e-01
3.311106147155658541e-01 9.650201099766463342e-01
1.933477627379390773e-01 7.285579989993656858e-01
3.795118796831321584e-01 9.411646754212594779e-01
4.996465558536151153e-01 4.914321217646836493e-01
1.946418991441221102e-01 7.564668807943576434e-01
2.530267249521181427e-01 5.337326764277109392e-01
1.895047808371639608e-01 4.463240848624071555e-01
2.937652256055548472e-01 6.479323594668359165e-01
5.212518985838821006e-02 5.564870523753798759e-01
1.945928504666945558e-01 4.785380609975051214e-01
3.157274827596061595e-01 6.044290904870491810e-01
4.262053598637612906e-01 5.927182256256839921e-01
1.008874806871485619e-01 8.169441635448893013e-01
1.092600583317090562e-01 5.621892289767373985e-01
4.593530385602246913e-01 5.361770945730151006e-01
3.116014410891742581e-01 5.601183055099043795e-01
3.409265858653107162e-01 4.896828387310222519e-01
2.199245401761208418e-01 8.555307861080526655e-01
5.389154083987586219e-01 4.510768577853085382e-01
2.162456049774778843e-01 6.144852623796741575e-01
4.753635279354386234e-01 6.640655464396925112e-01
2.032105902697037836e-01 7.326566324470610292e-01
5.050720968628556740e-02 7.314160214473351962e-01
-9.837576645248236051e-02 5.607893779406936119e-01
2.954657270202790675e-01 6.588768259411652561e-01
2.496932848508141012e-01 8.852757424658086460e-01
5.825682783595660386e-01 9.651324874737530202e-01
4.429517804927557423e-01 7.194675464700955869e-01
4.197056642836829443e-01 7.936781091133533472e-01
2.948861069949988978e-01 7.110230263914161242e-01
2.819291765838004560e-01 9.459822605920782390e-01
4.930550742921308571e-01 6.244190601590319245e-01
5.281713556314338032e-01 8.103218354168131299e-01
7.013310918628423707e-01 8.313952017424983687e-01
6.519804172192459335e-01 5.109631523810767018e-01
7.924195041786777916e-01 8.690019116164033885e-01
8.063733598511080292e-01 6.917944997362321935e-01
6.106380816477318119e-01 5.761765257878781465e-01
7.927920706667763717e-01 7.343230562479936552e-01
7.000583885875826251e-01 3.748068908353646700e-01
6.203764653634424864e-01 4.396279893955779006e-01
4.885163536845684717e-01 5.684197790093515890e-01
2.880119733179243302e-01 4.387551883918731632e-01
2.875342112344949630e-01 8.628551093378935555e-01
3.047605502395550059e-01 5.504957070351876869e-01
4.940827247878765704e-01 7.749156802916781217e-01
5.108935620374390751e-01 8.144116873995066452e-01
4.095597047105210553e-01 9.365408326919582027e-01
4.684680644332380739e-01 8.714121777048592365e-01
4.151042656254938512e-01 6.916928228787084798e-01
4.081460805560428451e-01 9.291620906728611518e-01
2.506002375415302685e-01 7.910381830155710503e-01
1.906957369177556816e-01 7.956674846378187782e-01
3.886659322368333225e-01 6.958977558558375742e-01
3.837277218565740000e-01 1.009007601930458575e+00
5.180898598183404369e-01 4.951497517360159972e-01
3.910366945488343293e-01 7.041387801546878933e-01
4.371491994652418889e-01 7.183758719683970284e-01
3.670091386132114386e-01 3.955467860628670285e-01
4.735250288739090152e-01 2.593316978833917763e-01
2.411507262879362123e-01 4.408945946565553942e-01
-9.431234042557197494e-04 3.257714058579885275e-01
4.440720665936913059e-01 4.256456925005546732e-01
3.184526498038326991e-01 4.438812808811872790e-01
1.094041626347851265e-01 6.471792297975617059e-01
1.131494991752237805e-01 5.565258430215591634e-01
3.281710625662004333e-01 3.421522682213891664e-01
9.817127920139778752e-04 3.502439148827560800e-01
7.015825260107008687e-02 1.490792390962725200e-01
8.393127093502014691e-02 6.825876936897270486e-01
2.977383114777991668e-01 2.999350254126619264e-01
2.715777130331630262e-01 2.506828500015909622e-01
1.995388254996272870e-01 3.039651795530656786e-01
1.728645653903501667e-01 5.725120471195277450e-01
1.222001648863934031e-01 3.039140048174633346e-01
2.605350766449751054e-01 3.580541296048222466e-01
3.701840919591596890e-01 1.879892444469860313e-01
-9.773997341691810503e-02 3.593227097011187365e-01
2.378248146415625763e-01 2.314933273996112040e-01
7.481850911320048203e-02 2.698092905406765385e-01
1.977881784239274299e-01 4.462631600055763648e-01
1.007868320213128888e-02 6.308847658004271830e-01
-2.499870956832325464e-01 4.348898020592361635e-01
-1.135867559864400939e-01 5.811035993600519589e-01
-2.229819533712580903e-01 3.473415042600073166e-01
-7.091366107961173670e-02 4.215864825319668996e-01
2.198239519553902843e-01 4.743926521886302483e-01
1.882331039930287275e-01 2.463682230171566623e-01
9.934944485796312619e-02 2.704485845546480416e-01
-6.992197216789836078e-02 4.733730873602446376e-01
-2.679224120485012017e-01 2.901449718513497977e-01
-7.790087020295546894e-02 2.125505774203386711e-01
1.389875822407548867e-01 1.353278203312885397e-01
1.220518978820008538e-01 2.646224905049500142e-01
1.476878972200528772e-01 2.766571665627839405e-01
1.378634515380915970e-01 2.130706670458281660e-01
1.669155230021592551e-01 5.432455934988779100e-01
6.991227160379677452e-02 5.621181105631167796e-01
2.663339761410860596e-01 5.443593015007497371e-01
-1.583789131861896571e-01 3.256146274885233782e-01
1.359557985382223722e-01 4.518201775006454035e-01
2.718688699226040062e-01 2.982571297257221588e-01
1.935687524489340672e-02 4.516100501771062037e-01
1.347419913105441236e-01 2.181569957036568197e-01
-2.222912363651092238e-01 6.722645902227567527e-01
-8.147053171554863304e-02 5.784672356663655979e-01
-7.811297169194343637e-02 7.090647828191464219e-01
-1.236357628631891414e-01 6.325833395466676778e-01
-5.502099527598618145e-02 6.894411000829442360e-01
-2.481348093680155187e-01 6.967765371697293153e-01
6.292882337152821970e-02 6.474492160203242364e-01
7.593670775175379029e-04 6.132406650955328775e-01
8.766732694638096346e-02 7.600480270709448760e-01
-1.450067183105505086e-01 5.562047391231906834e-01
-8.817899324733646793e-02 7.445565625072688709e-01
3.046276863155990000e-01 6.167225822722445239e-01
2.375654253335980903e-01 2.704405123486178231e-01
1.083694375641565955e-01 7.802939720708743643e-01
1.669320836253037899e-01 8.750031782224394483e-01
-1.073741465242821214e-01 1.078593314950245130e+00
2.940109471385775608e-01 1.237208262372421874e+00
2.135811859604301033e-01 1.108250682923864527e+00
-1.650101724101127598e-01 1.142841247154152695e+00
3.549800249601730573e-01 9.806690609476140796e-01
1.311328878492227235e-01 1.037806210465159973e+00
1.275188927920222204e-01 9.962910732124150570e-01
-7.744728869392367154e-02 5.701185887580014766e-01
1.725148605302042337e-01 6.983123147580966306e-01
-3.786451455597331789e-02 7.971413119768107070e-01
-3.845363797099904390e-01 9.383937791405594364e-01
-1.478663619756410696e-01 8.241031722652828462e-01
-1.445938183728956161e-01 6.838496877905788640e-01
1.428999619870305882e-01 9.161873417328160185e-01
-2.311196876467355721e-01 5.896315212696177088e-01
-1.197149656151007269e-01 9.260265568156755833e-01
-1.350836279888118219e-01 8.283944859815074446e-01
-2.166449790557741228e-01 8.455947398049354913e-01
-1.126256897712782368e-01 6.768466818721183831e-01
-2.500223746429601213e-01 9.524370917969785522e-01
-2.774391915657459240e-01 6.554954608247294257e-01
-7.550117461078270642e-02 8.825481925548832596e-01
-9.712613812759475496e-02 6.804688136380898644e-01
4.380796716275719982e-02 5.063751202690972564e-01
-1.189267085953496228e-01 6.899386862273562127e-01
6.414236459657660094e-02 6.909090865195725018e-01
1.274789875414795715e-01 8.316242509387632431e-01
1.056898531412619746e-01 8.658607669352875735e-01
-3.932026769180640979e-01 9.399157933576445245e-01
-5.611703695960241767e-01 5.652351254876495368e-01
-3.596677532187425030e-01 8.514543854852500981e-01
-3.950045464078461022e-01 4.954986949458593526e-01
-3.434521103187133662e-01 7.644314443400274106e-01
-1.916967052896491053e-01 5.760326786414178279e-01
-1.615051118198614077e-01 9.838970807580723621e-01
-3.482610726963850656e-01 8.319826776561440873e-01
6.314086665192777947e-02 8.863364088862200063e-01
-1.742780268981087566e-01 6.672646814857041697e-01
-1.877320651043801469e-01 8.330101114289973907e-01
-3.007493552509837298e-01 8.574671683144353684e-01
-4.074067919581294550e-01 9.064916060466099434e-01
1.805578484191105171e-01 7.947010955127501441e-01
-1.563822973574176545e-01 8.444115646034153766e-01
-1.005153093802159947e-01 7.874268648055107178e-01
-2.014815353020386612e-01 8.544897586584028204e-01
-1.694815456800670139e-01 8.621037166614005098e-01
-3.066607621587346122e-01 8.619258009195254200e-01
-2.295643396627958521e-01 8.943593960344744520e-01
-8.997653026064833526e-02 7.012066536031726915e-01
-6.051694235768752261e-02 1.000994917334232293e+00
-1.032607624724236062e-01 7.700692791829449879e-01
5.793432768938913680e-02 6.816661718185059726e-01
-1.347505877939755015e-01 8.253616233252192291e-01
-2.861654623707051703e-01 8.540079314715032233e-01
-2.171279998132369382e-02 8.461898578578891383e-01
-1.233526506514193016e-01 9.493506315548008168e-01
4.196105645905054415e-02 7.020747173987766931e-01
-5.915157674834006785e-02 7.305148442888746985e-01
-3.157080313141417127e-01 7.924348609255214004e-01
1.899436560706594390e-01 8.523316656558762583e-01
-3.755395142636313438e-02 4.630134272761079473e-01
-1.551849779216251113e-01 6.542628805761814270e-01
7.854338789692306977e-02 4.788161695832647280e-01
-1.989381715569552012e-01 7.767099452440322516e-01
-2.091448027369524620e-02 2.500363126403011282e-01
-1.735376297727250217e-01 6.244667375127137543e-01
-3.341751471343653024e-01 3.807655283171725857e-01
4.229103698069387740e-02 2.491786817130584308e-01
6.171815212768707454e-02 7.212750693270877367e-01
-2.728588641855821395e-01 6.077929381760519556e-01
2.637781841858749532e-02 5.047269004479769672e-01
-2.697907584711078388e-01 7.733410220366305765e-01
-1.695650425419590324e-01 3.760521313148907918e-01
-3.229989758192326060e-02 5.499593246719101103e-01
-2.372234065351748467e-01 3.406614697814600579e-01
3.801777856501753483e-01 3.348433877753992371e-01
3.853849800495311867e-02 2.176278463124666218e-01
-9.695213584437954724e-02 1.246162531516566696e-01
-1.620663742968165844e-01 6.392055499241938721e-01
-6.044510129721564207e-02 1.385728038023690267e-01
-5.701336089377768701e-01 3.066665624053978578e-01
-7.595192874314968257e-02 4.496064640357208542e-01
-2.171803362239312363e-01 3.648738916198430160e-01
1.184240425262541169e-01 3.435869464489705871e-01
-3.288143287211516275e-01 3.243222991858375481e-01
1.887058355610672922e-01 3.805902227480548738e-01
-2.025244973631748213e-01 7.052752290680612823e-01
-1.972206349193485198e-02 2.697248574905972140e-01
1.145469392572417977e-01 3.159243800202922725e-01
1.771267638492846908e-01 5.294010585102357780e-01
3.121795422823993027e-01 2.689639575000837834e-01
1.445965698891679974e-01 8.618953331268339735e-01
1.161027581540788889e-01 5.672743901932318922e-01
-2.056787629054575850e-01 6.971967859185370653e-01
-1.201079733872667532e-02 5.608162222085164572e-01
-1.046375281404293700e-02 1.154998335759878536e+00
-1.780278407021585740e-01 9.676645111899200291e-01
3.705208609269043940e-01 1.056923185697977052e+00
5.752993264731370848e-01 7.572024745578953553e-01
2.492641830734677044e-01 9.330765827014619873e-01
4.047489040362551860e-01 1.074440835950127848e+00
4.864792921006393378e-01 5.503052816281122084e-01
4.707346962290535619e-01 8.153689878050772721e-01
5.040782682245918966e-01 1.070261292381606832e+00
2.436180297685663076e-01 9.335556910748288306e-01
1.014573997847668385e-01 7.435178635754375875e-01
-9.288061892167492895e-03 9.301927180962870079e-01
-1.706062056655621717e-01 6.435522530448256617e-01
-5.559059055872245247e-02 1.272581474873179186e+00
1.815773100639465620e-01 1.193292070383664027e+00
3.289908570724588421e-01 1.143241381690618841e+00
1.607992614181340540e-01 1.182478466388098948e+00
-1.616212454885747052e-01 1.041124163350325205e+00
6.551768733959631441e-02 1.199156307941846356e+00
2.767702367449751399e-01 1.423515685648758522e+00
2.685555377293761259e-01 7.722686476801813305e-01
-6.005939885860225869e-02 1.047330779273144996e+00
-6.261945719181755132e-02 9.087686212756098669e-01
-2.485841611644904470e-01 1.064336680093133092e+00
-6.906579915508734291e-02 9.364949396328693387e-01
-2.842690840920384376e-01 8.743762823744749557e-01
-5.118019826401539740e-01 9.722706142216797076e-01
-2.995196658471293572e-01 1.082987902713837158e+00
1.277766559528697998e-02 9.345251513531627197e-01
-2.594572862695241899e-01 6.968911085567270902e-01
-4.320442356776072468e-01 1.062332231418183337e+00
-1.654375728658940559e-01 9.116155418742409866e-01
-3.076865590475474921e-01 9.641503090600684889e-01
-8.967704238189228017e-02 1.050084864322677225e+00
-2.187254754313053828e-01 1.062735609426359584e+00
-3.006437420201280020e-01 7.989094600438206850e-01
-1.406396864608085440e-01 8.190176314566381954e-01
-1.568075031485516579e-01 1.061486111378841413e+00
-5.254133647060664769e-01 1.162016102580991639e+00
-4.260252465094142016e-01 1.156813949042805767e+00
-1.588405575551365412e-01 1.068990130567876840e+00
-9.214618732460982953e-02 1.113446654911543376e+00
3.179919858500193652e-02 5.274311852435525916e-01
-2.711513434891379970e-02 1.189511461287308114e+00
-1.647782417095520757e-01 7.765673357411083666e-01
-2.059729457469316738e-01 7.916218907874053023e-01
8.621985551335295539e-02 7.830144398234750724e-01
-2.651339312169601059e-01 9.793809178733696719e-01
-2.013221083147380963e-01 8.224973067120550096e-01
-1.616190638981407357e-01 1.035994365686414120e+00
-7.642045247509854367e-02 8.706504712915223987e-01
-4.998687039272514676e-02 8.331836835649599760e-01
-1.451131154823284142e-01 8.833624869636026444e-01
1.476208593497236876e-01 6.845466564682158861e-01
-1.804300298016453530e-02 7.092380261188734325e-01
-3.169610467614468186e-01 9.120101035863448224e-01
-1.988724129347771985e-01 8.263908416717354877e-01
-3.546361378469123360e-01 9.357426130715215118e-01
-2.546827851757605954e-01 8.847946328507955149e-01
-3.346606163060541483e-01 9.848974856669928668e-01
-4.381925973249927719e-01 6.239863839221745367e-01
-8.162045506160089947e-02 7.792797591769400345e-01
-1.810174818225995241e-01 9.128908708946614770e-01
-2.143128176423478304e-01 6.416055734407837274e-01
-1.220701597778729719e-01 7.125679610391359997e-01
-4.528143459041028551e-02 5.988156902724909303e-01
-1.741619795924300718e-01 7.601854817628148631e-01
7.377585607702877302e-02 3.922065468411639055e-01
-3.291881989873579606e-01 2.244014137215136762e-01
-3.193031828525057514e-01 4.499996378335924252e-01
-2.392728162133248848e-01 5.887120998038299913e-01
6.094362160887936697e-02 7.335224977371423982e-01
-1.418107718348728397e-01 7.606709758206708916e-01
8.129365379038200334e-02 5.103983672963680052e-01
-2.501877853312819977e-01 6.628072492622476553e-01
-1.709901178118243825e-01 3.816621018015998734e-01
1.012636752977815191e-01 4.497421559240629696e-01
-9.188249286455571485e-02 5.423862493069155910e-01
7.053682831225630001e-02 4.443156653153075286e-01
1.893763527718943795e-01 4.197008696148942231e-01
-1.598411031788888881e-01 5.273593711488931968e-01
6.679988939892252120e-02 6.938586936959711959e-01
-1.639645013656841344e-01 3.284208731505991463e-01
9.600231263225975087e-02 5.954846106592166510e-01
9.820678266201271489e-02 5.170687721916819024e-01
-2.628083248126254490e-01 7.080848931850750594e-01
-5.300538280906824662e-02 4.250578807318516894e-01
6.385738302924656717e-02 5.166242359239701099e-01
8.682518442242720402e-02 5.470113849651627724e-01
-2.878318198967689812e-01 6.851286238010718677e-01
-2.938739684141941644e-01 6.399499030334563354e-01
-3.994420959512721137e-01 6.005262678317772052e-01
-2.139563480271590157e-01 6.193439309047725772e-01
-1.914136849372375104e-01 6.695066411706965814e-01
8.671994554829512425e-02 8.534608608624251191e-01
-1.408697638409287800e-01 6.128062131742668672e-01
-1.763324580028455268e-02 4.752033927885919162e-01
-2.271887238648766585e-02 9.274557167372183830e-01
1.047171532133863436e-01 8.471027662368566524e-01
7.446059517075352685e-02 9.145032116892641838e-01
1.126866443076640634e-02 8.773004869795233418e-01
-7.048013328929567112e-02 1.084222296111583050e+00
-1.301082764380347423e-01 7.297117976507645487e-01
2.112229703204092923e-01 3.774799834476069704e-01
6.031158449804230326e-03 3.122462727197132248e-01
-1.800276497737108294e-01 1.042617757019632524e-01
1.758293669148249527e-01 2.670764831619630852e-01
6.295815888379757697e-02 1.990347673627649583e-01
2.134729537664796784e-01 2.198769177222980875e-01
-4.857516616665503995e-02 4.283262009536079051e-01
-4.659651072015114082e-02 2.541802267423817763e-01
2.654310692249918224e-01 2.655245219482048058e-01
-1.358988947555380897e-02 4.224420997668146827e-01
-7.311587762754870323e-02 1.339944437393038035e-01
4.699337223790378548e-01 1.651101861969281881e-01
-1.760612072454512123e-02 3.047198117828171515e-01
3.216123445483916043e-01 7.712108863148386950e-01
4.520956598742031929e-02 7.757912734409273536e-01
2.251508856984898999e-02 7.189415858217081956e-01
1.805697922192058547e-01 8.309983215581101534e-01
1.530239578191612271e-01 5.690793218016990673e-01
9.689211031264241547e-02 4.942067851571612658e-01
2.412434351157796697e-02 1.641147305639612808e-01
-3.271371130850631026e-02 3.923805472538260952e-02
-1.592613524209819664e-01 2.383195366932932546e-01
-1.567825501381582554e-01 1.815631836980455827e-01
-1.527330119537737563e-01 1.178859614340596607e-01
-1.134912589982727121e-01 2.482589062201129293e-01
-1.673383568933253518e-01 5.044200316022163788e-01
-1.903981955435089801e-01 2.907828290670860794e-01
-1.998239303287086543e-01 3.924317841366927739e-01
-2.936424633189238520e-01 1.452972691601545907e-01
-2.431660626093515298e-01 3.482480023242272571e-01
-1.061181319020177566e-01 6.400105211567859165e-01
-1.459645624744411174e-01 6.142094630879612049e-01
1.885909342737649985e-01 7.164838181961277197e-01
-5.677579767798958399e-02 8.144302856624974218e-01
-9.980818014778360114e-02 7.464030944215760410e-01
-4.604140235036621731e-02 8.357717877201117362e-01
-3.310053704023931398e-01 4.762436840540814620e-01
-6.180223653894098036e-03 7.998837917274893572e-01
3.428228305646991991e-01 1.056381324149142875e+00
1.401675654266280602e-01 1.356525924185729481e+00
6.854647912973366175e-02 7.138319439776725783e-01
4.657030790888609662e-02 1.189415520716306407e+00
1.109764602746086820e-01 1.216608393935543431e+00
1.045189021722857103e-01 9.553438600610157927e-01
6.719730018272412897e-02 9.278905199242963864e-01
4.085690792055042264e-01 1.033687628732010921e+00
2.134906699303376065e-01 9.133493800758861747e-01
1.738001587980120832e-01 7.620921785967395001e-01
1.381628075718832616e-02 8.469118872305706480e-01
1.949556625410778787e-01 1.080506554852502132e+00
1.557595986606895022e-01 1.307725682617701501e+00
-6.395470877819678379e-02 1.336603611044157258e+00
1.336682005171896948e-01 1.145275661366278230e+00
8.862509155634351599e-02 1.069320540949662446e+00
1.468464075400070235e-01 1.108219799574690745e+00
1.277953151592390590e-01 1.254485189148552449e+00
2.541999269683339890e-01 8.205450859213139214e-01
2.720784987941617938e-01 1.073881855086205483e+00
3.491228480788787780e-01 8.348092000012081737e-01
1.607090280690733897e-01 9.272908831127693041e-01
3.627617895640485313e-01 9.869827890833208217e-01
2.474363909488750124e-01 9.582650460596308095e-01
3.005685496670780152e-02 6.872699709734955142e-01
9.648069911188963954e-02 7.077597006040058369e-01
1.280245013754085504e-01 5.165810636774922360e-01
1.317822186883895741e-01 7.882491544353414925e-01
1.924925895397273934e-01 9.982293774953071575e-01
-5.650418019410546888e-03 1.134857548996315968e+00
-2.340166608815576477e-01 8.016074305759041119e-01
4.039874887816694016e-02 9.109789802242804768e-01
1.164841162419496812e-01 9.428036066904705859e-01
2.881979581974608573e-02 8.025784945025297157e-01
-7.525027003461015607e-02 8.399407296122243238e-01
4.384010015560574347e-02 6.910629081981692901e-01
2.390055666866154060e-01 1.129053017426502326e+00
2.067854330632542537e-01 1.527360344409346204e+00
1.866972912217476632e-02 1.010072339183410106e+00
2.279936191758185626e-01 1.185418695406949219e+00
3.380844592535647286e-01 1.063623761052157501e+00
2.412642079585716193e-01 1.322526680127127374e+00
1.417939533974451605e-01 1.421523879912615751e+00
-1.673036686029887032e-01 1.232089904195233787e+00
5.021495674906306661e-01 1.442363797863872144e+00
4.570532194840317142e-01 1.400014234423750725e+00
2.937044489159629790e-01 1.195470156058340949e+00
2.578667083190791520e-01 1.101886921840046885e+00
2.107385517429558042e-01 9.713595599103244105e-01
2.967566787231529224e-01 1.224304526386562397e+00
4.945455481919429075e-01 1.302803835234573437e+00
3.175770356008909556e-01 1.352037233631812274e+00
5.758731879884343430e-01 1.214613177602790195e+00
3.666154276285721325e-01 1.279980067856546500e+00
4.165775257228307438e-01 1.391466826856305516e+00
2.503405837530210398e-01 1.312457816591468207e+00
4.708658344429067499e-02 1.411319982127574590e+00
-1.114093868035248569e-02 1.283621363674744442e+00
1.079887583284628305e-01 8.425094234041445862e-01
4.965756036206437907e-01 7.772196860344532388e-01
3.480041732783359931e-01 1.262580671669632171e+00
1.779490422993792453e-01 7.962370050283194001e-01
2.927717522883367396e-01 7.827079641801844012e-01
5.124963099998092186e-01 7.334401724772908748e-01
3.057537030540495304e-01 6.227400652203033404e-01
4.507102907845965123e-01 1.016092710285521727e+00
4.143324350601242934e-01 8.703700579322665165e-01
6.351793224399464588e-01 8.290341212537223337e-01
2.498955002897580435e-01 1.113273417559720535e+00
5.785059644705345949e-01 1.073765478657336958e+00
1.783233796195130005e-01 7.847729400661282995e-01
3.834892371230446129e-01 9.340069826705477141e-01
6.759072013460658557e-01 8.406790569791835477e-01
-4.995418218107853386e-02 7.021401817667041190e-01
4.207906330222182523e-01 6.445403459626593001e-01
5.553051529934915909e-01 5.366173632563715490e-01
2.793362724015461263e-01 7.783813622457598225e-01
5.233096595338276869e-01 5.931395638920589075e-01
2.726509200956427348e-01 5.405976211450504998e-01
2.997388255268860768e-01 7.071536154152749942e-01
1.626371761518527470e-02 5.819500695364582254e-01
6.464140009816782273e-02 8.904271822369844713e-01
5.145898573414351418e-01 7.456122827029543210e-01
4.481385826188109545e-01 6.817000213526237529e-01
-1.994237737748150996e-01 3.105418163881633054e-01
9.075155917386618087e-02 3.096842368610181473e-01
2.035340146876137291e-01 2.617670248185648418e-01
-1.338723750823651581e-01 2.899407031841927385e-01
-5.120747504865136301e-02 3.164219837249089284e-01
1.587052139819528640e-01 -9.506433923470070102e-02
7.348186949285523406e-02 2.639007482839924035e-01
1.786510164503116727e-01 -5.450303120950089619e-02
2.767285678690422079e-01 3.197904694189278585e-01
1.044989636943721573e-01 2.984216829169602514e-01
1.444604934739434077e-01 3.791462092631908698e-01
3.777460421855652895e-01 2.579254600602237657e-01
-6.870975605186119273e-02 4.161300501081909853e-01
3.033849124594137914e-01 5.124552519546773377e-01
9.802472681912699493e-03 3.058963430956808116e-01
7.699511257459100422e-02 5.045864318734252230e-01
-7.317391063400929818e-03 5.550037374477684304e-01
1.560706628573357846e-01 5.386613213130441169e-01
1.724746404466502014e-01 3.994156449270330200e-01
2.512803955616861318e-01 1.539234678146930713e-01
-1.458032386582254480e-02 5.845232752649744956e-01
1.437355286174959446e-01 4.677980866535112470e-01
2.966465130851348997e-01 3.144894177857178730e-01
5.181789182143068384e-01 3.919508887001417197e-01
2.095415584896348771e-01 1.590938350423784509e-01
1.691620370002958895e-01 3.579027730858645451e-01
7.998282640278528421e-02 6.114769682752119184e-01
1.957434593070828677e-01 1.975479238465175369e-01
1.923908531737509309e-01 4.286322044216520633e-01
4.919537364208592112e-01 1.987882799057044125e-01
5.021054892689060800e-01 2.078356985427864401e-01
2.793185001933142786e-01 2.649831945963732616e-01
2.866967232180452907e-01 2.791206233853230079e-01
4.120268600519613189e-01 1.652585812692110578e-01
1.803129273730534055e-01 1.035565293350100002e-01
-2.133078422474929403e-02 1.470680806622657877e-01
1.242489335811703954e-01 4.136084003275063425e-01
-6.474589469349510684e-02 2.873654287085543602e-01
1.935149191824912240e-01 1.220252096074825043e-01
-9.645759898326622395e-02 4.700188279235460453e-01
-3.552161073189502583e-02 3.693581945990771498e-01
2.388456350004151130e-01 1.879704299507574672e-01
3.450371637865715657e-01 3.818531402499729666e-01
-4.894789346924333096e-02 2.919193182223119298e-01
2.794346447801216438e-01 1.992359134103988128e-01
4.531677016133008884e-01 4.645909676527384402e-01
3.506758794579550864e-01 5.517395883609319540e-01
4.651190203252703048e-01 3.997507970081503048e-01
4.519254395436196337e-01 2.797834294476460593e-01
8.934574113627327674e-02 4.362936202496968674e-01
4.116558784410924154e-01 4.361083394755014275e-01
1.928356756933313765e-01 3.690050459156936080e-01
2.120120479194443908e-01 4.670072177295241933e-01
-2.883595744054143206e-02 2.722938138006284481e-01
1.237323603119074578e-01 3.357592039787821170e-01
-1.213161706121035632e-01 4.714806967499612922e-01
2.570703666285995004e-02 2.719151067066244432e-01
2.868501340625007057e-02 1.929157781867401333e-01
2.132102310587835059e-01 5.533156107454579864e-01
-7.443236595967239744e-03 8.587219095975323624e-01
-2.067324080012462872e-01 5.635975156772243810e-01
-2.049985678989006410e-01 6.141940360107418506e-01
-1.012482489485836412e-01 7.462471351830605171e-01
-3.927149222521608696e-02 7.858405963101132707e-01
-2.735274456838705515e-01 4.704494036477987473e-01
-2.347289680079450436e-01 8.476532240237745208e-01
-4.127124688500475869e-01 5.950800882707959483e-01
-3.603407197843447318e-01 9.467409193076512519e-01
-3.617763908850895049e-01 9.891178372048363698e-01
-3.897946509964522743e-02 6.560058190926535415e-01
-8.171870988063797969e-02 6.336355068519550215e-01
-9.319914788002546524e-02 3.589529066760106524e-01
1.172451679151805815e-01 3.243702495497845506e-01
-2.452896436966334193e-03 9.229544689415275505e-02
3.028824123769698895e-01 3.888036814063090540e-01
1.571721263413611847e-01 3.204369804444695546e-01
3.214526197763829529e-01 1.758992909680660577e-01
2.185412930738128701e-01 1.796894174610498829e-01
2.878816719066307761e-01 3.847642230900572002e-01
3.155745093312438132e-01 1.442069685944133428e-01
-3.159196942362058058e-02 5.676645200158179083e-01
-7.793079659417334604e-03 4.614816321904382512e-01
1.161498167225761408e-01 7.151333127699444070e-02
9.077282391484808866e-03 1.506572815577253421e-01
7.177141867520164809e-02 1.659550407594194976e-01
3.768154395821618485e-02 2.305706573141466653e-02
1.005062460646986011e-01 3.094256107810161582e-02
-1.534975302707810296e-01 3.278755877579381250e-01
-1.135926515069020648e-01 5.576615653288203855e-01
2.335736327187069861e-01 5.575783807738345921e-01
1.472419257095303191e-01 3.849744768339553036e-01
1.776940489159229974e-01 4.531890334727634029e-02
2.647136506021086633e-01 3.974450069382695627e-02
2.771320662209056374e-01 2.033718647352942277e-01
-5.079652329511866182e-03 2.773878738577570391e-01
1.129450174016308761e-01 1.266378544961081487e-01
-2.236224134182285828e-01 1.274511777276460256e-01
3.615943220091879517e-01 3.005751020476729041e-01
1.169360326300340064e-02 2.173873564141975967e-01
-1.089213732140407870e-01 6.818848409846425263e-01
2.100489042448141497e-01 8.348490422908965147e-01
4.626043648271795927e-01 6.444047876566916244e-01
3.509327588649962526e-01 4.849192407229124813e-01
4.240564494210934399e-01 2.936366187723003507e-01
2.627434913100551439e-01 5.981682346005287032e-01
2.133163504765343277e-01 2.043979748381127282e-01
1.987397120783589988e-01 6.188674207937078231e-01
2.449769722453523091e-01 7.758590122419005697e-01
2.211501503218624709e-01 7.149336995620189095e-01
6.469981273975559111e-01 1.018050144051537931e+00
2.529179770068120114e-01 6.446716853749849818e-01
4.420801031297745265e-01 8.032501128075957286e-01
3.306702554499974522e-01 3.117140647860079383e-01
5.029417861887564012e-01 4.288538254767399471e-01
3.177250460824945222e-01 4.314261383747087231e-01
2.663276953574850170e-01 9.518408589951969923e-01
1.705306006401683672e-01 3.754481884844567130e-01
2.989802479014961878e-01 4.270504321060411002e-01
5.158261601468212554e-01 5.073626333367109442e-01
4.069603128916393642e-01 7.570767491338126209e-01
3.291247410178551047e-01 6.522256808605438883e-01
2.706708698867255070e-01 5.509947956379691592e-01
1.784970722991900127e-01 6.951762587452453568e-01
2.186760593634392014e-01 7.157229293303420947e-01
3.882345431083890075e-01 6.146652408500882236e-01
5.937788234901010265e-01 7.510448662955222510e-01
4.850530551422748138e-01 5.211148144805002325e-01
4.449913521480438616e-01 4.344262080470765452e-01
1.373074365927052787e-01 4.421225322838632787e-01
3.221226432936635797e-01 6.363378119597966620e-01
5.957138194266704545e-01 5.942874603875547557e-01
3.992686867294055197e-01 6.311139152311449063e-01
4.462979813385436478e-01 6.224680061951297638e-01
7.318949399924998822e-01 4.868125872361833140e-01
3.957141008089387624e-01 5.213614935837218578e-01
1.980208324459317715e-01 3.373380453670609125e-01
5.005821050331287214e-01 6.336268461758642889e-01
6.475254269549226560e-01 2.160003003257718879e-01
4.373338282298367963e-01 2.505503396934083415e-01
2.944264217066288603e-01 3.623905947328445731e-01
4.604363776756472681e-01 4.592063636411872762e-01
5.416500182792507445e-01 4.637362600253543965e-01
4.578117946452298082e-01 2.102164548794086540e-01
1.517862692400525348e-01 3.659513094096147334e-01
3.895586382469128917e-01 -7.624671121226667125e-02
5.192254950654442425e-01 3.048599735153003643e-01
5.638641806157023151e-01 2.627777067653052079e-01
5.856086709645962340e-01 7.675523865191835604e-02
2.862368637288152939e-01 1.770914930759974193e-01
6.183373958506358514e-01 3.486988951071805509e-01
4.493942503072143047e-01 5.810259108316325749e-01
7.065677573102191467e-01 3.387102224729587330e-01
4.422253264076775325e-01 5.224264329923921091e-01
5.399077400460763343e-01 1.968281711874696749e-01
2.515433975203469341e-01 3.535029010761595591e-01
5.225248242464675119e-01 1.693551109608351091e-01
3.967473052752598095e-01 1.157784413699224357e-01
3.420257910553065606e-01 1.568995179190039169e-01
3.655290479514447521e-03 1.129562200548550610e-02
1.878955215512730925e-01 2.005370016006757794e-02
8.335064175824180577e-02 2.566834018748270774e-03
2.018501312766763089e-01 2.755412339783742670e-01
3.288854782633247043e-01 -1.066677581481179637e-01
8.351267153930636011e-02 1.368786610618317190e-01
2.547402644822960305e-01 4.384782278439380843e-02
3.029333530173641265e-01 3.775667793139303452e-02
3.037948264331465920e-01 -1.473809843294532351e-02
2.814939523830928270e-01 1.101064649345996488e-01
2.039401194986272259e-01 -8.648532093415914335e-02
1.522294328113424355e-01 -3.349639427894169352e-01
1.554330753132409093e-01 -1.223843919505768207e-02
3.717662166877112040e-01 6.456574403403733675e-02
1.740360520375134334e-01 -3.763785479398235045e-02
3.496002402854568314e-01 1.141388454062784996e-01
2.805336764406551886e-01 9.773729962578400765e-02
5.471605037573066266e-01 3.474268698550164736e-02
4.797596008948105673e-01 -5.359630922605584935e-02
4.601206598074912835e-01 -8.588326464387696646e-02
2.222599215320985588e-01 1.135963819900876470e-01
2.362579461651052037e-01 3.222787573098233604e-01
1.418158818210699113e-01 9.145905995268960309e-02
1.467397090300014140e-01 -4.184295203352687009e-01
2.640759786003044063e-01 2.158605381953992985e-02
3.954067298147158072e-01 1.149502526715812101e-01
7.291673653687102963e-04 3.741691258387735974e-02
2.644800014676853550e-01 -1.868573968713396760e-01
2.309951075539292686e-01 -5.314869415279116494e-02
3.620624268842386750e-01 -1.535255654236226119e-01
3.589914907285707280e-01 -1.137166663738042871e-01
2.397490827823476334e-01 -2.718017755041189365e-01
3.217501824610779493e-01 2.353192045599125093e-01
4.176426643683323059e-01 1.960856232220875572e-01
4.647320167216686393e-01 1.360092210269615298e-01
4.996037120133135501e-01 -2.111680436682580597e-01
3.610029444531555609e-01 2.373486191444069138e-01
2.386156549178897190e-03 2.869319220219574973e-01
-1.484582620191063906e-01 3.021190728276706983e-02
-8.048597478284971740e-02 3.287787288444012079e-02
-1.658509507255573334e-03 1.404660297096166355e-02
5.196871218946532700e-01 -4.980063970267700757e-02
2.953702457351862765e-01 3.967083706039131741e-02
4.033507040034406410e-01 1.030919133867170823e-01
2.850967929242650412e-01 1.137016960959458811e-01
2.076552222579386431e-01 3.091695850279789215e-01
2.614089615747498818e-02 -5.040598846411392664e-04
1.564142244326384712e-01 -2.113655019491839093e-02
3.690587171003895106e-02 1.895560939451971794e-01
1.258142623666880788e-01 3.171122522524435494e-01
2.002232769928352640e-02 1.254268109917658913e-01
5.307500753790803660e-01 -2.736186832729027296e-01
4.967620716853066165e-01 2.591796501825188725e-01
5.350775115703589879e-01 -3.002831724346640141e-01
2.386300533031870397e-01 -9.179558205302307261e-02
1.827474172978211242e-01 -7.742044177133061700e-02
2.859434311063923650e-01 -1.404487205887463563e-01
1.703153279557904076e-01 -4.384976100167495283e-02
4.012579703320857671e-01 9.130274607535626696e-03
3.273920465252267431e-01 1.928716801059262020e-01
4.550446536374497253e-01 2.414952871652953359e-01
-5.761345007378038119e-02 3.570955538951650632e-01
-4.230876941495154142e-03 9.357913788062049987e-02
2.722043927709600908e-01 1.164058705087222534e-01
3.383087004911524143e-01 2.331327826189344421e-02
-8.602088615699543528e-02 1.376205249858209190e-01
2.676124576908675556e-01 -1.102797192430449158e-01
4.418307803534551881e-02 -1.408269528178660024e-01
1.508705188273033182e-01 -2.950691790176040996e-03
8.012569507217090492e-02 5.893709530550161890e-02
1.744785605525871475e-01 1.015880768885762953e-02
2.576508843255143066e-01 -6.165229749945419502e-02
3.195810165841716510e-01 -3.491714943076112965e-02
1.202114567566477665e-01 1.322563588671801793e-01
2.568313958707102995e-01 3.481046298160175856e-01
5.023217863958031604e-01 1.779623297411265237e-01
5.953583098373138593e-02 5.040456135832724893e-01
9.383648350365403346e-02 2.060047550027113150e-01
-6.904186883604684910e-02 4.111112074889352597e-01
-2.366302550850346575e-02 1.113787955463779733e-01
4.858122599791439566e-02 4.490501869552952496e-01
-1.562888833301046831e-01 -1.907765494329871081e-01
2.084313930895479727e-01 2.351515807212882780e-01
1.524809484970004736e-01 7.895166867916325604e-02
-1.539684582972578042e-02 1.711024666155087637e-01
7.086219447421102102e-02 1.515261042438520445e-01
3.546850985473279372e-01 2.676290925582863189e-01
1.619866861062954078e-01 2.237440598739782738e-01
1.098623624433688190e-01 1.947028159711572393e-02
2.596377802599504903e-01 -8.582438838823036598e-02
5.035524665088239038e-01 2.317507114315747740e-01
2.854376793394182710e-01 -1.383259883265882118e-01
3.000550052465317252e-01 2.176234478354703850e-01
3.680983555624780523e-01 2.121602673632744240e-01
3.123602959087234954e-02 -7.274395974902603257e-02
2.131762934961511924e-02 2.807202815174425492e-02
3.366106322262787942e-01 1.367603647997835958e-01
3.888632729267606503e-01 1.602991921232209682e-01
3.310640433433269525e-01 1.053544588364524470e-01
2.984637321599860615e-01 2.808509195761682564e-01
8.510096970459292420e-02 7.359564208421065512e-02
2.191354655019550068e-01 7.441297291974823258e-01
2.771802081923882000e-01 5.629206767649496124e-01
5.245715990670901663e-01 6.495511876416041330e-01
-3.546856903349221435e-02 5.201542410062581778e-01
1.662281946798116472e-01 4.260863168453346006e-01
-2.455812503141147074e-02 3.113126759117847975e-01
1.538374656675406960e-01 4.599700111972093164e-01
5.387972796798901065e-02 6.011906382434396567e-01
4.205412430214564012e-01 2.267622206641236038e-01
3.342770953830687675e-01 2.721245560966170651e-01
1.081453403086585219e-01 1.093973012614469775e-01
2.122297945094330229e-01 2.016755348660790315e-01
5.236618270411242948e-01 2.562574083788793367e-01
6.129017994613069620e-01 4.764540662871546983e-01
2.856332305483756384e-01 3.422932265786707839e-01
5.652953152129116532e-01 5.139696962448672135e-01
1.172831974884153139e-02 2.693411312960293236e-01
3.341655480808742862e-01 8.799848183517344768e-02
2.349865207768887521e-01 1.858154185592235663e-01
2.534786629666513913e-01 2.354401422781859932e-02
3.468113893643712808e-01 3.914987425363514184e-02
8.741268113074371349e-02 1.983904726397189844e-01
2.824430339358709463e-01 1.899709998976452097e-01
2.664664736979807658e-02 6.896130606499828453e-02
3.755013903003353581e-01 3.160377991014460264e-01
2.586333142684266173e-01 3.267813468206420269e-01
2.319159880720026989e-01 6.709386496520231002e-02
1.256993377083374386e-01 3.608780576962439257e-01
1.233128051512983880e-01 3.690971740764190101e-01
1.125135208166703760e-01 9.138467615597589688e-02
4.036876919443091460e-01 -4.443352903190822545e-02
3.614419620856857418e-01 1.368648900006367852e-01
2.401226776032160948e-01 1.022035349309456387e-01
4.453120769337480245e-01 2.780304190815681142e-01
2.800011016723782942e-01 1.278327021128961016e-01
2.331435980458543833e-01 2.153836758437522314e-01
3.106693407808479024e-01 1.065937480656944381e-01
-9.332534593843200277e-03 -2.018970575678136203e-02
1.179489149958302674e-01 3.871044508473631129e-02
4.069271511199161750e-01 3.557172215987624009e-01
3.889738588439845546e-01 2.025888529394704318e-01
4.149248425820273312e-01 6.084047492932898038e-03
4.002136053933569859e-01 2.585329607438583976e-01
5.004246048797330593e-01 5.120152141903697718e-01
5.154039155699317032e-01 5.577361733138802569e-01
3.192020365990267394e-01 3.302234957644200608e-01
1.589645053424704191e-01 9.955491500584401354e-02
2.514042152737375191e-01 3.153120495115914745e-01
6.168623894577818234e-01 2.559269794251197716e-01
3.149119849759942080e-01 6.294972387034319938e-02
4.927909013530022975e-01 1.674460492446704918e-01
5.903065257128707888e-01 1.477363001450918700e-01
5.494080042733237024e-01 3.284533833138706393e-01
2.042309544588644388e-01 1.485350592880968490e-02
2.586833191845478996e-01 -5.633962058290115094e-02
3.843868294383624429e-01 2.335205634577752487e-01
2.894270741159818416e-02 4.734015111304807344e-01
3.965545021554742755e-01 9.939252269498788372e-02
2.448681133364356832e-01 -1.330240805349447442e-02
1.749733245928498659e-01 1.266480504737110824e-01
6.453335451396187139e-01 5.858284915310785212e-02
4.512946748845581557e-01 3.471463354958426173e-02
4.728451043733667980e-01 -7.518614800351425265e-02
2.131018125153115728e-01 2.024857685555592202e-02
3.046696195553810216e-01 2.011204884232022372e-01
3.019578935651462959e-01 3.191479413064657322e-01
4.903932379003467235e-01 5.194303874635464169e-02
1.527542758648990084e-01 1.567823609548466557e-01
3.444273183130179827e-01 2.080366852800127342e-01
3.737948793892451049e-01 1.927179533286023094e-01
4.247934345618992191e-01 3.380346385993560077e-02
1.734737287961692354e-01 3.616871506070433728e-01
2.390690746631455865e-01 2.442385200068802886e-01
5.593247943364946240e-01 2.864637978539857910e-02
2.135532739674000369e-01 7.134147490151954152e-02
2.245640526561132333e-01 1.310831519863004391e-01
3.677198616610596882e-01 1.259725706880957530e-01
5.603683231009619625e-01 1.499220316630138217e-01
1.882609437859976143e-01 2.028173185999088135e-01
3.351494711674401494e-01 3.179742362256404720e-01
3.386071071809282906e-01 2.768514070810257355e-01
4.768013365789977587e-01 3.551186712842176463e-01
5.637266972515815322e-01 2.093377824629411021e-02
5.616269525158000819e-01 -1.042068165519841605e-01
5.609904247626826823e-01 2.712225832739646458e-01
5.726563507241548834e-01 3.810125222163662784e-02
5.137708804589204981e-01 -5.959950466307206707e-02
2.841885580536523959e-01 2.678521052841146277e-01
2.967804987673091643e-01 2.703321034726584582e-01
1.728834677244568963e-01 1.083924140321284035e-01
4.149021050746269923e-01 3.651693459412550524e-01
5.073532300467171741e-01 1.256718025372875469e-01
3.848920060009770605e-01 1.628422758819381699e-01
5.201381514469063383e-01 6.838615597580227634e-02
4.617846105378449195e-01 3.222587434954813923e-01
2.230649046674067493e-01 1.578377816427731783e-01
2.452324917342796895e-01 6.522621472757361705e-02
3.136452066979867892e-01 1.602532212765313546e-01
5.118563295650286893e-01 3.616656919728384323e-01
3.490121517498731007e-01 3.397634465094131473e-01
4.210146979056157979e-01 2.261470781107955408e-01
2.161415852087708311e-01 2.770252241021523565e-01
2.117492600177858231e-01 2.150828994470830868e-01
1.615530127292655882e-01 3.466356527790411257e-01
4.647007906272009325e-01 4.087103937271197585e-01
2.834498932110739444e-01 2.157929941047613820e-01
4.055507568031344046e-01 1.495429389052067015e-01
3.327413808358218317e-01 6.826419644776254847e-02
3.143766337274531697e-01 7.180072571583628882e-02
1.966416471314361702e-01 6.942636358522669138e-02
5.429895262451263083e-01 1.063213345886994121e-01
2.885158234195650540e-01 -3.325225550449617540e-03
4.119591851202966115e-01 -2.453705974946072121e-01
1.454968409196762957e-01 -1.780414447373577791e-01
5.163246925432078971e-01 -5.149805023925491110e-02
2.465522104687600802e-01 -1.405568014654815512e-01
3.521617742840023046e-01 -2.055911034860869457e-01
1.154781779698161870e-01 -7.771643420635454547e-02
3.120524394754072284e-01 -3.569927891032660949e-01
6.298631553032354446e-01 6.337288684444383202e-01
2.764806605208005585e-01 1.517964404061838968e-01
5.160572715780340491e-01 2.167531475133399055e-01
3.516580319456827919e-01 6.489625110711970679e-01
3.785209856299827647e-01 6.277376034731348975e-01
2.108723025042127663e-01 5.123774445407697220e-01
6.007877583936187538e-01 3.827255718909513549e-01
3.214924608669726958e-01 3.099770602647742290e-01
2.882764014459343049e-01 1.553959376636775414e-01
3.731978216136319082e-01 1.668412804233317948e-01
4.188576949246471948e-01 3.709307216343890601e-01
4.624934076313463871e-01 1.987717181596277971e-01
4.486725775633164659e-01 3.950988345235781907e-01
3.318355329462370773e-01 1.924174526937849627e-01
4.708899977181084107e-01 2.235103010280504732e-01
6.306621521716863077e-01 5.550330692859795079e-01
6.630606470240776318e-01 5.054039763840643129e-01
4.812316349074531319e-01 5.977617074335008773e-01
4.047447966147978970e-01 3.563381845548602711e-01
4.024348188804555693e-01 1.719131903825394936e-01
4.998186136660893730e-01 4.702470096817963352e-01
6.432658585140458296e-01 7.872915922846914771e-01
5.533864522224689608e-01 6.520103708071389725e-01
7.824566606749987496e-01 1.044702425623840636e+00
7.806778746649163381e-01 7.509413926837678055e-01
6.603204120125584220e-01 5.721173430821104855e-01
6.951221900112498631e-01 4.612257133593929970e-01
6.898520304224028399e-01 4.810734771243411756e-01
5.867862382786382947e-01 4.359447169088438989e-01
8.735007758043428217e-01 4.768909819555831042e-01
3.021210392068121031e-01 1.693774040422600935e-01
5.070764841020268809e-01 4.563015791422493361e-01
4.153478985493325171e-01 6.196409387312163952e-01
3.002593490024665357e-01 4.577061444505393650e-01
1.047553945558712396e-01 4.189161896614119751e-01
3.315840811095644991e-01 5.754526168753988369e-01
3.207993015067890363e-01 3.977596249311684540e-01
4.490450817144537865e-01 4.325448459461656014e-01
6.077485474909090080e-01 6.440521153779512620e-01
6.950872390925544320e-01 7.950419306090381610e-01
3.766476239843202789e-01 6.006926040531509470e-01
3.569514253398089476e-01 3.394969435789099155e-01
5.327335063455822528e-01 6.364078640557632172e-01
3.734989853966694806e-01 1.774223354000646902e-01
3.257412783857980276e-01 1.056066249509610144e-01
3.304614993081765872e-01 2.379923750853276121e-01
3.445265412051324305e-01 5.785317324525918181e-04
4.907900436384917686e-01 2.912646682710079427e-01
3.279281688468392297e-01 1.353748902557224687e-01
3.924829155931456315e-01 3.325706879917263437e-01
3.118412092456502860e-01 2.238593132543107989e-01
2.022708711986990759e-01 4.506473841186990903e-01
5.552589591933073665e-01 1.026674845008194725e-01
3.780868366570788730e-01 6.925417527167687659e-02
1.967585828503193301e-01 3.136552438940442000e-01
2.365696792665075154e-01 1.299850069868930813e-01
3.272250759298542810e-01 1.769200875597386480e-01
2.468607588049225587e-01 1.837282720627183008e-01
3.041281126229942178e-01 1.302346378926775294e-01
5.625329332432660312e-01 -1.477785835360360123e-01
3.811617922427630867e-01 -1.485569215243090491e-01
3.764748860008261255e-01 2.846833053898740751e-01
5.639438008643922196e-01 3.755247862695418326e-01
1.337061303227181641e-01 1.253538780259556562e-01
1.884531225660061038e-01 -4.876672003239157505e-02
1.452413160808233572e-01 9.506710865976791824e-02
9.052079307091581706e-02 1.408767608517357273e-01
3.236331348377629036e-01 -3.768261350977697433e-02
2.189759546433375503e-01 9.439715302678175490e-03
3.270466975899514739e-01 1.823777324227728869e-01
1.483664836555241839e-01 1.285467279616918646e-01
3.811731790977547774e-01 1.620354581017824369e-02
3.413541383697566989e-01 2.329508728341023738e-01
3.061765962641513905e-01 2.581948750572395923e-01
3.088668091225560963e-01 5.469834901227704771e-01
3.046833059055217841e-01 4.549974307525793682e-01
2.228272056844866345e-01 2.806272436228726130e-01
2.598631321360208579e-01 5.197211559484180565e-01
4.337952995934967748e-01 5.044628145186220713e-01
4.269330228111795078e-01 3.759765310526288484e-01
3.729860666453843066e-01 5.133354014674996746e-01
5.779714373456690257e-01 6.230643344080168955e-01
4.421007643801900810e-01 2.671835366379999854e-01
7.700671931062530451e-02 7.244394757754952785e-01
3.360027654897210225e-01 3.444371535975591092e-01
3.955645709914730190e-01 6.562792206222720637e-01
5.219942166157865993e-01 2.018888236183332685e-01
3.066347042770266595e-01 5.631821881905008098e-01
3.438105816277423066e-01 5.492110599976466334e-01
4.662333602824497714e-02 3.711122726478271461e-01
5.687608379600919140e-01 4.514833837827820773e-01
5.632537264370244268e-01 5.406715432138302635e-01
8.166222050633233920e-01 6.228865998659047776e-01
5.654818355733088886e-01 5.593761661636011961e-01
8.687692757299809720e-01 4.333123961047966599e-01
5.212955026988213003e-01 5.794432256319310692e-01
1.533192963265676834e-01 6.438389239951163301e-01
4.909988985445019605e-01 5.937337974659608886e-01
4.809968573210073872e-01 2.820609177511369525e-01
4.937823953639444152e-01 4.614058287677064163e-01
6.050564965212337221e-01 3.746170754548244775e-01
7.724226481008847900e-01 4.016321995069126460e-01
4.487386081014620443e-01 2.935120499449549447e-01
6.845640820640225277e-01 7.213252028276161409e-01
4.616980984965810553e-01 5.834060392506849047e-01
5.243889252758702213e-01 5.298446409194388362e-01
6.023192910859411775e-01 4.970067422539701241e-01
5.906515527381244191e-01 4.339018704918469194e-01
6.957248066181547230e-01 4.722925941942480721e-01
5.797074455147750438e-01 5.754316249598000477e-01
3.557150118275516082e-01 7.977694997615560890e-01
4.907686906459131082e-01 5.077200429173387430e-01
8.026202172202399066e-01 3.409134764897832071e-01
5.597998532240433534e-01 4.263163589603667925e-01
5.810681621158285681e-01 5.727994558687639071e-01
5.453959692885486099e-01 5.286018730330286353e-01
3.621007701191012451e-01 2.489010908946845402e-01
3.117686268272640282e-01 1.732433914060665381e-01
1.917411776463184836e-02 2.858257753265723289e-01
1.465917015317012018e-01 2.880630290600671994e-02
1.616049944595333021e-01 1.949669073631291050e-01
2.643312554705770090e-01 -9.391305528165450056e-02
1.196437966376401318e-02 -6.624860906458629461e-02
2.628786850968761191e-01 1.543588100743392144e-01
3.162557065996834949e-01 -1.053814642241079902e-02
5.137202577407495863e-01 4.822150665338362230e-02
2.408048492468586876e-01 1.385758138948067764e-02
1.639829126640789669e-01 1.775951657877339329e-01
2.302926108428171581e-02 3.379105216092556097e-01
1.738937291162146181e-01 1.611550809259449379e-01
6.469644804870393617e-01 1.026807083588299752e-01
4.812516676726060760e-01 1.003881637931051118e-01
4.909146169007996274e-01 3.076355787422757615e-02
6.364031578403401834e-01 1.040048738574931853e-01
5.807750368275600428e-01 -5.257465817237055861e-02
4.600110168192217408e-01 -6.683478793119979056e-03
7.732164327260389047e-01 6.084803938432339354e-01
4.249509987700097469e-01 3.205101599139232316e-01
6.902209483573464865e-01 4.776222931463115495e-01
6.098055524311536413e-01 1.189970466512567659e-01
4.332969492921950883e-01 6.017442939534477508e-01
2.709661996748810586e-01 3.037435453261166929e-01
3.574648534279513123e-01 2.674055820638460701e-01
3.462968780699834381e-01 4.507687729291913747e-01
7.781899818306621253e-01 5.772284182091840243e-01
6.632118883106850049e-01 6.221892018070454000e-01
6.314209909004155907e-01 4.453359500264640891e-01
2.920887535275237257e-01 4.675980786000114020e-01
3.405782000225975326e-01 6.237556552130214538e-01
5.845626999321624773e-01 4.550213304409968518e-01
6.927980032115866882e-01 7.194651320147995577e-01
4.580802262195843855e-01 5.252970209293236215e-01
4.115839584887188707e-01 6.205816470296041665e-01
3.814167810842950535e-01 9.139259640943513396e-01
4.543496050666042119e-01 3.468586845012770481e-01
4.405438180057972830e-01 7.077388277764123936e-01
3.070757426864932915e-01 3.604119532721390962e-01
5.312010275032117423e-01 -4.239110872590573509e-02
5.280713666332623735e-01 4.061515638969814823e-02
1.527827814064481593e-01 2.392488265485526178e-02
4.667985856401132838e-01 1.834172201697734095e-01
7.064094774939229104e-01 4.358788404848706888e-01
7.720705660548843330e-01 4.884818086116832214e-02
9.903666081820536871e-01 6.902402304719172932e-01
6.509569511137434095e-01 6.592485540308448133e-01
8.433308540466712966e-01 6.153319963361025824e-01
7.378667091057860006e-01 5.176784706979160600e-01
6.330568248031771539e-01 9.306141705539997533e-01
9.819547442184473063e-01 5.658155478931646831e-01
6.400336758847129381e-01 6.312337414587489981e-01
9.035485527570813469e-01 7.628109778801780427e-01
7.157951858820992275e-01 7.663356397182667923e-01
8.178465462235395833e-01 5.402088190613493213e-01
6.828638267801867556e-01 6.125976264546899586e-01
9.322898189340509401e-01 6.274309343721118370e-01
7.076354207557711273e-01 7.025495368816998543e-01
8.418474963098384611e-01 6.224996418160404499e-01
6.449518164368137629e-01 8.413453420035572616e-01
1.054998998654425701e+00 9.069566126875290291e-01
6.310637507717582473e-01 7.938190371513265120e-01
7.380459983732059470e-01 6.620986796153781606e-01
1.056419509080255947e+00 4.936276188482296989e-01
9.206536451530555887e-01 6.563442075087141392e-01
9.595927032826275793e-01 9.721195480746116502e-01
9.070256381354800945e-01 9.075072749178723086e-01
6.157408926974985430e-01 8.108404665710633452e-01
8.035055528513949108e-01 6.555403557130519143e-01
6.857892574276613917e-01 7.337037645002106867e-01
7.555247834987914857e-01 3.643599385017430303e-01
7.359639242155673333e-01 6.968530887182888822e-01
8.828898350905852732e-01 9.306465023016096128e-01
6.777093851863791318e-01 9.007586116329966419e-01
9.085234140421372118e-01 6.599028984381256624e-01
7.755088409565966678e-01 1.010014315827789444e+00
7.780393633522360020e-01 8.248719010595619849e-01
7.094733194471130044e-01 5.560196559059744636e-01
3.797184939689965955e-01 4.994269738785375168e-01
6.013599833547644824e-01 7.241573364523449241e-01
9.911283740477010440e-01 1.259285895974890490e+00
1.061313856471045147e+00 6.357925159106765367e-01
9.965178298359652631e-01 7.932391136112254548e-01
9.779778491420858533e-01 7.203408701614538723e-01
8.840743531405822475e-01 9.351379123470061616e-01
9.041315661136046788e-01 7.585606427552951114e-01
7.461144202953705618e-01 8.293922795058161768e-01
9.543029044228490410e-01 3.648456219877923012e-01
7.059071246133967747e-01 9.820678597607565008e-01
1.110253678993591731e+00 7.171612408092260527e-01
1.126802751326825280e+00 9.260641261268289792e-01
1.162598611549765959e+00 9.034091042577218067e-01
7.668029832875860041e-01 9.614859568958217251e-01
1.038011746019750881e+00 6.150052056516162047e-01
7.902652125767822833e-01 7.709831543596605830e-01
1.018970596697812203e+00 6.701891869102791777e-01
1.163486845638028289e+00 1.133316564445296049e+00
9.115323834279012161e-01 9.578039860161656760e-01
9.365032065918968973e-01 9.033859494936282708e-01
7.409306909110850992e-01 8.272150938533781028e-01
6.988237280343583269e-01 9.048090125325315425e-01
9.818128368025964559e-01 7.751181501972330690e-01
1.178113693126800143e+00 8.807067617169936913e-01
1.032896814902120486e+00 9.497062846459768393e-01
1.101860284441967153e+00 9.000603127060724518e-01
9.592489539817465882e-01 7.548263136290216391e-01
7.905526911993747685e-01 9.527298813052100801e-01
9.139363969229574725e-01 8.132234377278222404e-01
8.317207373103185919e-01 6.938857044872206448e-01
5.104994153977154836e-01 9.619283379423125835e-01
6.162173659520084890e-01 6.508626536660329087e-01
9.805756776936563890e-01 8.853530827894348088e-01
8.179493415441869697e-01 8.472422675536463998e-01
5.140761457513500776e-01 9.423030702278025750e-01
6.567943559018876165e-01 6.060857254547868944e-01
8.919754170325784326e-01 6.554934310896144423e-01
8.444335239878801858e-01 8.513857936195704523e-01
9.152796351635745786e-01 6.348082813611599651e-01
9.857343286868847088e-01 6.562212934684298338e-01
7.594953986378101263e-01 8.918953476004447545e-01
8.231715744040517535e-01 1.009398873753518888e+00
6.694735268393328109e-01 9.475217985880625138e-01
8.598146066492373674e-01 8.674515529299731131e-01
8.834168402640223405e-01 7.541756659774019322e-01
8.582611685296157589e-01 9.312206042141135676e-01
1.027380193546454379e+00 7.597006529977208267e-01
1.090938560508745159e+00 8.425008471070076776e-01
9.913561660706223799e-01 8.519310463835431113e-01
8.127382648017646982e-01 9.343113274375554056e-01
8.146685523491521419e-01 8.067001192587609504e-01
8.603742199181818595e-01 1.086765099297197557e+00
5.354224552448541008e-01 7.425723441428755400e-01
8.561973525773942661e-01 9.077897241522392413e-01
1.100854916250521232e+00 8.947183334387946996e-01
8.834549230799263464e-01 9.217525733927784959e-01
1.012080942557350483e+00 1.161643731499443888e+00
1.217480295280566338e+00 1.326373236884284879e+00
1.036205120099451982e+00 1.170452546842832175e+00
8.004016505729643072e-01 9.913761954944256827e-01
8.880320621930339886e-01 8.831444016873130076e-01
8.402928094940409487e-01 9.687934770115538274e-01
8.062514504284268302e-01 9.319416903132236030e-01
9.100733964787679486e-01 1.048210352637958920e+00
8.920448665359657081e-01 7.824385193886749246e-01
7.411041625103019781e-01 7.627622554431289226e-01
9.616268070280331592e-01 7.722005420182644908e-01
1.121933508292298542e+00 8.052921311187589692e-01
7.732661938562968018e-01 4.980625487475735524e-01
9.592804832338025500e-01 8.425244782058425308e-01
5.579483585736222384e-01 1.038909213613315119e+00
9.333707164194201544e-01 9.331564893098165392e-01
1.083798264453719407e+00 7.727698335399360019e-01
1.016876186069454402e+00 4.607269215042358312e-01
7.077300498745073831e-01 5.912570207884432216e-01
9.372633229567342017e-01 9.117255484208024452e-01
6.775164547872187804e-01 5.976140516163225280e-01
9.945799274942546120e-01 7.808393199541500129e-01
5.742555152308295163e-01 5.476158090988835214e-01
6.922183856719923423e-01 7.947164785568628931e-01
7.544847022008758231e-01 6.564625663950003354e-01
8.097898264611287367e-01 6.711279261578784183e-01
7.125353369020284156e-01 1.120209621919223020e+00
6.187546676986266370e-01 8.582900715368027011e-01
7.338795955963681727e-01 7.451546160604851643e-01
5.819545936615119208e-01 8.793152480702089990e-01
5.896293817585034347e-01 8.017915289020065561e-01
7.936984092794601153e-01 7.239978944751963574e-01
8.326242986717922179e-01 4.942703516327484614e-01
6.014261761870682843e-01 5.962609269225133124e-01
9.466948070516422176e-01 3.167733354942421919e-01
7.451845244439390115e-01 3.754361904968748775e-01
8.483062088557981051e-01 6.835146839950612119e-01
5.586935594327351318e-01 5.452833590367069938e-01
7.247909365782456703e-01 3.364446282951630285e-01
7.130244804776919576e-01 4.733246158878486876e-01
6.384901415093955368e-01 5.392328974788134222e-01
8.565952744891958126e-01 2.705906802042062353e-01
5.776473124075636179e-01 5.719627762252994518e-01
7.941404247689149987e-01 6.499789123556931614e-01
6.377427411001013180e-01 6.894320006396226219e-01
4.526409648999928925e-01 4.772851909226892286e-01
6.142747982071961044e-01 5.955162379209157919e-01
4.386475908366904153e-01 5.615452308189576858e-01
4.933479141428558923e-01 3.639677225614667000e-01
3.575971264814554740e-01 4.853752587908675142e-01
7.102009836092741946e-01 6.592837212672142400e-01
5.046671750387032862e-01 2.126328459876788146e-01
6.409713135504007120e-01 8.043129340569874497e-01
8.065938568042099188e-01 3.836734479222694283e-01
7.065591325550846236e-01 5.254154586313706243e-01
5.989726393390948367e-01 6.581709203432185573e-01
8.443830012086853687e-01 8.246667961051116214e-01
5.584800483832439433e-01 8.684583691839936614e-01
9.734537558138935953e-01 6.851887773519241831e-01
7.705308335732494740e-01 6.980373920707321211e-01
7.967616000150241629e-01 1.059563041708021514e+00
7.193915001903388173e-01 7.275429766338994408e-01
9.582081198823406698e-01 1.048021713971511115e+00
1.036885848904153029e+00 9.158793785225975981e-01
1.011610973349372333e+00 9.621942417777868961e-01
7.830857738799346102e-01 1.149612418551785531e+00
6.140824162902851491e-01 5.351144649197082659e-01
1.130772401673871608e+00 7.032386023262024999e-01
6.722925453392216699e-01 7.891696804135603927e-01
7.666100643483010346e-01 7.969393431604759881e-01
7.643296839500440809e-01 8.219063794352077235e-01
1.208300881022136064e+00 1.002406205402920580e+00
9.826690864206721887e-01 6.957042659498183790e-01
7.864299252495496884e-01 7.644730901764583697e-01
1.058347096187769454e+00 1.083636886438089864e+00
1.109684691791433364e+00 9.898158341792064885e-01
7.410209773598022132e-01 5.610452713045291917e-01
8.334753401780312654e-01 7.703664358036346194e-01
8.838726354343584557e-01 8.371432132345071331e-01
7.446556063299263339e-01 7.534185588250755794e-01
8.211672936521374755e-01 9.604995658550081750e-01
7.130672981512793385e-01 8.979505464546457816e-01
6.515961045623512859e-01 9.033160288789522374e-01
6.825617080166949124e-01 8.526923168262583452e-01
6.426029471099753421e-01 6.340520999338086217e-01
9.197103191541327050e-01 6.312272553208688741e-01
8.072829179764071661e-01 7.866233327964227140e-01
9.706587592351243465e-01 6.670057479156559221e-01
8.668137804174969041e-01 7.571204141584338965e-01
9.914553780673766026e-01 9.173091391512564474e-01
7.690972684968963025e-01 8.537212152452974268e-01
8.134030177395153993e-01 9.262595948723374439e-01
8.679839604108325890e-01 9.226136976312930837e-01
9.871320389729949518e-01 8.739164237713036298e-01
9.167576424077851227e-01 9.065801166147349210e-01
9.057729085698578153e-01 1.062338742353130527e+00
9.367198609501202755e-01 5.995520971315937420e-01
6.665007193281898834e-01 8.231855753616589277e-01
1.031160907719952391e+00 1.133660203159669422e+00
6.515776913838291495e-01 7.796737000157815123e-01
6.600295897113456212e-01 5.500722411082743513e-01
9.905183004022026783e-01 7.964833310235299724e-01
1.124905998172623711e+00 1.097836704002143726e+00
7.948780659360922263e-01 7.410472738737579057e-01
9.683031068881255976e-01 9.473925171480046536e-01
8.430602302648170232e-01 1.023789147811133837e+00
9.513790599321823027e-01 1.447361527813599835e+00
9.999754741008941572e-01 8.504770685317473156e-01
1.191010051419490345e+00 1.124859272815170730e+00
9.667675176623381494e-01 1.138435464455611612e+00
1.081482203371390671e+00 1.299940332029859480e+00
9.515167538673235947e-01 1.344335706471338820e+00
9.189846700797259516e-01 1.137355018012310426e+00
9.369026352397769042e-01 1.066868681736901303e+00
9.077153899601602127e-01 1.133317843872588604e+00
1.009105433394786200e+00 1.360819486418010982e+00
1.014856445675776930e+00 1.188923974482638313e+00
7.283866512853187647e-01 1.119948408048850208e+00
1.187979674549302533e+00 1.341578715906333708e+00
9.728244308000673080e-01 1.303552908439287394e+00
9.223310535811806155e-01 1.328659347124979018e+00
1.029129734886433667e+00 1.307566155049380896e+00
7.572423452537647703e-01 1.127615881951179455e+00
6.202078254182696870e-01 8.616522015994187988e-01
8.706055785828444860e-01 7.269187640169141318e-01
8.798629764997885072e-01 9.908244900633793595e-01
7.104076298233514830e-01 9.240306254237644623e-01
7.646197257160404215e-01 4.122544346414796501e-01
1.049118923251019186e+00 6.195963699609862152e-01
7.909105607159272466e-01 6.973930620634158917e-01
8.558881788186718520e-01 9.109690274225755724e-01
9.975365541579368500e-01 7.186971741773897637e-01
9.323577378027898543e-01 7.334868409818458002e-01
7.875982369368597080e-01 5.452915876836877951e-01
6.379923662589974676e-01 8.399193387388702581e-01
7.859168795532641694e-01 7.898203043934856060e-01
1.125626462910211290e+00 7.673275647027578694e-01
9.914372358392123941e-01 7.136570127203500924e-01
1.005664650621053147e+00 5.644245431010763703e-01
1.183029718444059686e+00 8.967740193777411495e-01
8.480033724272957318e-01 1.085330718084176915e+00
8.602425944851506134e-01 8.374747132593809429e-01
1.162023460392625385e+00 7.993910017260649203e-01
1.089947996987741252e+00 7.907093332126789997e-01
8.353328455674985387e-01 8.413907900698898157e-01
1.042088500284934938e+00 6.690777231607987208e-01
9.390907910122228142e-01 9.474353363119247806e-01
8.091063162517183605e-01 8.201306513512844898e-01
8.014665269873739728e-01 6.590136427221083837e-01
9.036335082351831804e-01 4.157740792403925023e-01
1.030318883072248726e+00 7.241595113922376648e-01
1.019456630994076018e+00 3.091630992412242041e-01
1.116259552729419013e+00 4.776091881272976902e-01
1.030212773396814718e+00 7.332205714364415927e-01
1.013473808748778904e+00 2.514143027139288944e-01
6.384368954098393889e-01 7.841595119392779090e-01
9.827080983459109964e-01 5.197424928821028356e-01
1.048236263098421217e+00 5.959533993476767710e-01
8.965745285065970238e-01 6.821454529649161325e-01
9.038690400684815662e-01 4.648126246651011484e-01
6.740322919122381240e-01 3.635519162234331914e-01
8.782273614677043039e-01 4.920733479314621794e-01
5.473988710079772391e-01 3.698127780361274985e-01
3.652312073848357210e-01 5.430601610686309755e-01
6.401898365377316491e-01 6.531996277746993096e-02
8.389770229729729412e-01 3.600796522495131602e-01
8.208637153609954495e-01 5.267467966366117249e-01
7.195599622777456572e-01 4.719773216146256889e-01
1.099489440933297146e+00 3.225814252076351085e-01
9.795911133391277392e-01 2.233753836756414701e-01
7.827200745816895733e-01 5.256491141512493748e-01
8.699722322473029124e-01 2.964763305483084643e-01
7.236222000933866250e-01 1.527349330928139404e-01
6.899476301194976680e-01 5.396575403817419625e-01
8.208119239359393804e-01 8.205367451414224966e-02
7.357491527248389840e-01 1.981563029944123921e-01
9.450833156508843258e-01 5.077962925137936567e-01
7.848693177659058495e-01 4.850018212098823889e-01
7.583947937085664392e-01 5.738791635391966572e-01
8.188190807708095598e-01 4.708134221039386169e-01
7.471499498350464563e-01 1.708690834747105258e-01
7.622446278289632948e-01 4.058390316256831332e-01
9.646940492728972583e-01 6.466391460940391633e-01
1.049290073079686358e+00 4.556874218499421536e-01
6.872604336343151044e-01 4.408769559891460021e-01
7.795428606020615714e-01 3.565175436397846620e-01
7.527922308467791535e-01 2.450549701200904207e-01
9.640209410846645177e-01 9.327994544378122033e-01
1.010510139946585229e+00 9.165695089539983575e-01
1.066812554792823331e+00 8.339960145048547213e-01
7.645267644059658974e-01 8.521935440400159045e-01
6.316735346683175489e-01 9.084816381124231066e-01
1.101718219948093491e+00 8.254742643498791388e-01
9.249452121584255115e-01 4.437884298418930396e-01
9.731433077412123822e-01 7.248865293381656638e-01
1.026466695883119673e+00 9.096520991964121006e-01
9.196737276604984856e-01 7.583153397015649499e-01
7.554768090339976094e-01 9.004134719468110948e-01
7.597714897650775789e-01 8.312644352088702782e-01
9.769431316627230633e-01 7.003991515402221424e-01
8.300186555084178019e-01 9.720966101619011868e-01
6.443547592389502476e-01 7.713979334718561454e-01
9.472839778244774855e-01 8.466358802866142952e-01
6.790404928380675553e-01 6.495856746944670412e-01
8.438547011238117790e-01 8.289607254288572369e-01
5.625692430123516719e-01 7.514178234967026082e-01
9.497503579284687358e-01 6.623155629240162767e-01
1.054571047750672008e+00 6.046057294058462261e-01
9.515134673185756675e-01 5.807913367950520156e-01
1.021768506129038023e+00 7.178086145815617547e-01
9.108814903565516374e-01 5.870602353819658337e-01
6.750490048963876388e-01 5.752508895366245101e-01
9.819804138397376647e-01 5.565222753013395751e-01
9.299674364407622962e-01 6.463689133364575179e-01
9.481812161996791000e-01 6.757533855648641952e-01
6.462478507629070279e-01 5.026809283202116063e-01
8.023148507076547364e-01 4.678161850668030031e-01
6.880502422571622700e-01 9.416076496612804103e-01
8.859081939357269508e-01 1.118932856555529209e+00
1.180271879259741308e+00 7.515757488723999735e-01
8.387391785683515621e-01 5.337027543192778278e-01
1.142314541051480559e+00 8.325488195439088024e-01
1.018492142047185078e+00 8.796526251490137671e-01
8.202423819533759541e-01 3.697151259489195319e-01
8.799820545754291068e-01 7.181998765949179075e-01
7.510482380895788790e-01 7.622291261924828421e-01
1.073603417990827591e+00 9.588905127283816610e-01
8.029197163104473400e-01 7.093264449417281403e-01
8.156553518773269618e-01 7.354276571265266904e-01
8.304949820438647379e-01 7.307514085780477675e-01
8.362752224309362159e-01 5.656991198629061079e-01
8.212636070212815387e-01 7.117943948779138497e-01
9.020435410430514001e-01 8.496211564803941574e-01
8.021946723147067582e-01 9.156807773644105586e-01
9.299836402457299922e-01 6.479822625726039398e-01
9.040425989847388211e-01 5.047308774971428491e-01
9.059569249860367490e-01 6.008389931473252510e-01
9.589923295358149247e-01 7.256417529165331004e-01
9.059286530764307788e-01 7.647698523584141039e-01
9.047955153899035485e-01 4.929969616284636258e-01
7.363851918976698219e-01 7.992794538939763660e-01
1.060862857102997214e+00 8.190529277855650436e-01
9.287215267276855979e-01 5.615886738892017505e-01
8.737029616612890237e-01 8.108737828979043494e-01
9.529997140854014059e-01 8.618907907184334416e-01
7.389158047763890735e-01 9.151368794853073085e-01
6.889028211887686659e-01 9.903831906176587818e-01
7.126881202351058597e-01 8.028428509996483609e-01
1.224020919669865481e+00 7.549302219026433614e-01
8.794391762606157403e-01 5.644284453394952106e-01
5.992936542618405582e-01 6.957695650162558643e-01
7.958962202980339740e-01 6.693248335235739699e-01
9.949708286668863533e-01 5.368167757940829343e-01
1.071753028530360252e+00 3.727969159072838101e-01
1.044324536310903717e+00 5.018541160987335381e-01
8.158998636680151462e-01 3.653786142943162840e-01
9.743065421678257509e-01 3.759489025914912186e-01
4.517529885854337235e-01 3.580273518839838243e-01
7.254398510051085491e-01 4.735338727981922013e-01
9.347787949770373084e-01 3.437108344069014221e-01
8.199276527785426261e-01 6.087075564595207933e-01
4.618907178287370296e-01 4.095368621819496235e-01
6.393556130140577443e-01 7.719854026459618268e-01
6.351537203722771308e-01 3.044552902423252050e-01
6.127790464625829658e-01 4.483211923248724418e-01
7.224837531072162422e-01 4.974763800066778208e-01
4.929454126190332408e-01 4.810959153137450706e-01
5.240648020510263461e-01 4.408376534555255022e-01
4.806605462911162086e-01 5.199757315973929650e-01
4.182801607876716066e-01 4.211020252567245770e-01
3.361301076755233153e-01 3.992705104230321322e-01
6.362330004920631055e-01 4.078973885831755353e-01
8.465499842153754173e-01 4.100467013348247924e-01
7.147700416973336024e-01 3.149252149239494258e-01
6.264102192418758985e-01 6.047786007103336248e-01
7.975116538763707963e-01 2.532904848048338486e-01
4.819109886291005895e-01 3.282296862714564334e-01
7.459979092511302978e-01 6.465088403404360973e-01
9.585009754841320451e-01 4.715968648800129559e-01
7.806331511183909333e-01 6.217418563546095456e-01
6.980015185810115597e-01 5.262084966743336700e-01
5.861839073590348059e-01 5.634519095674419553e-01
5.055151277175307101e-01 1.938751359914521188e-01
6.146042847402169995e-01 2.722222124314226388e-01
3.944447917920171354e-01 5.544310818866374779e-01
7.319300678336705390e-01 3.909164260661049939e-01
6.317780361097351527e-01 2.578988896136263920e-01
6.722523743603108226e-01 3.250872498853418224e-01
4.831103160483064540e-01 5.463736140680883757e-01
5.574480698463604167e-01 5.777566323222580458e-01
4.261094616310988625e-01 4.039827433698863768e-01
5.527173289335738371e-01 4.480844220289207369e-01
4.565936677126887222e-01 2.052055581540504492e-01
3.694814195370852428e-01 2.655429440565004739e-01
4.769893241532660588e-01 4.439425959687034462e-01
5.669198738387678516e-01 6.364005619039798667e-01
3.001822537794225365e-01 3.793829790242715938e-01
1.432260483491603065e-01 5.614553227300371763e-01
2.183892423827832885e-01 5.127432641360037957e-01
5.815680570042244257e-01 2.776448404251083413e-01
3.610737168673025521e-01 4.238075166268343574e-01
5.552676840574523043e-01 3.887376673859677112e-01
6.471944239428941703e-01 8.211653587326511738e-02
8.392376854564972399e-01 4.779148602387161548e-01
5.429106824714258206e-01 -6.410184328988166591e-02
4.191525005093282297e-01 5.310852056699830737e-01
3.766809816100146202e-01 4.324607354396615144e-01
7.727577851615212712e-01 4.046041486543100474e-01
4.075089567324329809e-01 4.092135155739003438e-01
3.722942446457623844e-01 3.514817588726438236e-01
4.557864950739721754e-01 2.797749449378214015e-01
5.269071800889018053e-01 5.029615603297734605e-01
6.474365097053718099e-01 5.422972204277287656e-01
6.961968143247555529e-01 2.544899716185009542e-01
8.016424627260203550e-01 6.275683995348082522e-01
6.050618012243005328e-01 5.672026288051649212e-01
7.778062096729889685e-01 3.793638501081625924e-01
1.103040529882886700e+00 8.731574841913795071e-01
8.311909008871340987e-01 6.364651560562440968e-01
4.139643909254149268e-01 6.503678857319094009e-01
8.538807225756048780e-01 9.322387164530658854e-01
9.242495871436273713e-01 9.900681828983189936e-01
9.014248981762709167e-01 1.057561377194254248e+00
8.800349729386024444e-01 1.044428361379484471e+00
8.440269800800045408e-01 1.241842942131679894e+00
7.348594963454886386e-01 1.234605884611969406e+00
6.253247456246322500e-01 1.002960462278380982e+00
6.290662728423964678e-01 7.685475376194864650e-01
7.524471665148948496e-01 6.774969944009477940e-01
9.893941655062366003e-01 7.963746893713024022e-01
8.047574768117440325e-01 1.221704747720216755e+00
8.627237330591782660e-01 8.642348098349024177e-01
8.038938341071824034e-01 9.406897310488060437e-01
9.663155563230516609e-01 6.522594138903679006e-01
6.604279884773153197e-01 5.578442427397897196e-01
9.990756352417100583e-01 7.198458512516403562e-01
1.074577666653634411e+00 8.284504069550164829e-01
8.269687170544857135e-01 6.672046433106212371e-01
1.120949031262235218e+00 6.855887656942176722e-01
7.267316628760368546e-01 6.212702157184570861e-01
9.107957311975432013e-01 7.990191809407539703e-01
8.222976048866879051e-01 9.077567811874240888e-01
7.264172010205978136e-01 7.943854943176892336e-01
7.644610672740677071e-01 7.233237387510701444e-01
9.332911474644870475e-01 5.718464107153031772e-01
9.057971260307045025e-01 5.715760050996898656e-01
7.909979937203475142e-01 6.710459016638125052e-01
1.040326941991127629e+00 5.974959496997429564e-01
8.909965078643121705e-01 9.013622926914600653e-01
9.183235374043998700e-01 6.777171486778409415e-01
8.766920364973392887e-01 -4.106350957118642953e-03
8.586335294762871273e-01 2.605309333906711267e-01
1.010527867031455251e+00 2.689974734733334705e-01
8.410407352434084993e-01 3.162592465424863830e-01
8.254989307583553426e-01 5.403237073968830684e-01
8.088868914059400561e-01 3.234794613490370452e-01
7.649751059990246294e-01 4.128464652856197459e-01
9.157338039720858136e-01 4.066158113954045361e-01
4.463901280149154549e-01 2.888990537565177541e-01
8.005110284884231486e-01 5.327142853855780791e-01
6.490978393725554962e-01 4.771420860754721494e-01
