# Supplementary material for: The SARS-CoV-2 spike protein is vulnerable to moderate electric fields
Source: Nat Commun. 2021 Sep 13;12:5407. doi: 10.1038/s41467-021-25478-7 (PMC8437970; doi:10.1038/s41467-021-25478-7)
Supplement: Supplementary file 6 — Source Data [file 41467_2021_25478_MOESM6_ESM.zip › FIGURES_compilation_source_data_NEW/figure_2/c/FIGURE_2c_SourceData_EF_off_10_5.dat]

2.103960569403079628e+00 -5.962572320666241765e-01
1.938442076850573903e+00 -4.451041285800248493e-01
1.935134665607430859e+00 -6.036387328611433345e-01
1.973537723991102499e+00 -2.633356381774666355e-01
2.197052128925252035e+00 -6.687736230096568146e-01
2.071106933753046331e+00 -6.958900930252984729e-01
2.193438698191173764e+00 -5.208594330400467820e-01
2.255356239601719270e+00 -3.656102261959363608e-01
2.071054266613584716e+00 -5.126885527414376531e-01
2.104292145143777049e+00 -5.910610346827357420e-01
2.086234906319028859e+00 -3.500823261241435835e-01
2.110329747762567987e+00 -3.463347351694172627e-01
2.061858043656745743e+00 -1.924411787689260522e-01
1.942917240027223436e+00 -5.279800814997739344e-01
1.860110098827704395e+00 -5.107404889044245833e-01
1.937467639107869788e+00 -4.396720518785915965e-01
1.967846211929213718e+00 -3.956292772130861612e-01
1.992233886073435434e+00 -2.590096538161090201e-01
1.970777702481602667e+00 -5.629906680708893774e-01
2.196436665550071776e+00 -3.027736166725893963e-01
2.090968434590440683e+00 -4.964252186805312439e-01
1.967807776858132129e+00 -4.737874496684905123e-01
1.974938432375398900e+00 -5.204006817284924091e-01
2.090849708488593084e+00 -2.922364035007818939e-01
1.986604222069894732e+00 -6.555486418016754913e-01
1.982240358770807731e+00 -6.855683850104505872e-01
1.825085146476757014e+00 -4.406426014007530090e-01
1.970730385067036350e+00 -5.564657382347781844e-01
1.801252150985516387e+00 -6.515960455681761854e-01
2.296967768378252117e+00 -5.236318109829886103e-01
1.780292371728523726e+00 -7.451867269575694896e-01
1.840094205863723076e+00 -7.712243393692947979e-01
1.942918513096077771e+00 -1.030931410449708929e+00
1.867634614519764424e+00 -1.135910225490579961e+00
1.810423955067743007e+00 -1.411800459259418661e+00
1.780966680453079487e+00 -1.341417912974967708e+00
1.681531841799839277e+00 -1.354856516044161685e+00
1.688724582148708242e+00 -1.065690481544887325e+00
1.629591162685197103e+00 -1.291762880637137290e+00
1.771538926794669955e+00 -1.185614480088341249e+00
1.812446589280738873e+00 -1.224961317755866697e+00
1.880747084682404591e+00 -1.167707135004824259e+00
1.890895410812162947e+00 -1.098581889396339273e+00
1.516578395681539071e+00 -1.004285630249495354e+00
1.331483888588187670e+00 -1.635894601322872122e+00
1.818321478165698224e+00 -1.240406642644696245e+00
1.383959226765841155e+00 -1.315159122926153668e+00
1.595470940712899743e+00 -1.188879758191305536e+00
1.764079427798903144e+00 -1.426767333445325692e+00
1.643803713127290900e+00 -1.161616929594449177e+00
1.555638392177633555e+00 -1.333124140146660475e+00
1.497198140267259836e+00 -1.688882173168082090e+00
1.698513679776351815e+00 -1.690127686609821156e+00
1.554719800826106280e+00 -1.455996551187726418e+00
1.595993938768650811e+00 -1.389446148435473427e+00
1.356259092472172689e+00 -1.484765562454452903e+00
1.596865285444039717e+00 -1.541064887173845932e+00
1.609682716546307901e+00 -1.541570527142543723e+00
1.609452444197303711e+00 -1.188084581926897476e+00
1.667107281047275347e+00 -1.313670172127072489e+00
1.685508994626109480e+00 -1.306884847296033492e+00
1.312385598813734511e+00 -1.461447857618985546e+00
1.196347198735168371e+00 -1.225183446165708290e+00
1.164819012735590853e+00 -9.991621091153459755e-01
1.082338414317651321e+00 -7.622211580498120531e-01
1.472460741951781671e+00 -1.179944680652591282e+00
1.624644056633496536e+00 -9.583233547739244962e-01
1.530674255123445571e+00 -1.008358904491952091e+00
1.567204751619840186e+00 -1.111084364580347872e+00
1.568386112959816892e+00 -8.993295828731627806e-01
1.266317160986738521e+00 -1.102760780633867288e+00
1.673614583213757445e+00 -1.738002902851917053e+00
1.629367430511266424e+00 -1.754705514194130789e+00
1.557700697199841500e+00 -1.450255082562000863e+00
1.455513710598689503e+00 -1.148170160450534993e+00
1.362561858161710493e+00 -9.641539212880900767e-01
1.472549926163496004e+00 -1.386496603744412193e+00
1.434510450644413071e+00 -1.227902029612625956e+00
1.432224299739088824e+00 -1.155745529322736553e+00
1.714347956631267156e+00 -1.138998859185107682e+00
1.436954752320506179e+00 -1.011271486555444854e+00
9.235858948640922605e-01 -8.601301855747742753e-01
1.417547532541293620e+00 -1.052147142644409783e+00
1.425634970380617705e+00 -9.570098821923382904e-01
1.334511647071881857e+00 -1.217026626641379838e+00
1.359148382957230172e+00 -9.755856973592759163e-01
1.436869290645812480e+00 -1.057785379140058879e+00
1.531007039317447527e+00 -1.107049354958818732e+00
1.584369494306224535e+00 -8.092239161543397508e-01
1.344501085142743246e+00 -6.065358224565738920e-01
1.539433929253540390e+00 -6.712497457853798810e-01
1.541023437197693635e+00 -9.440328637095852793e-01
1.462415844613659477e+00 -9.653219138341546657e-01
1.551292530978661377e+00 -9.851625761298967721e-01
1.384303948576467214e+00 -9.431517009847941724e-01
1.491516815221437975e+00 -9.574950939196487099e-01
1.755999345012460022e+00 -7.896578748292252259e-01
1.431530714740852250e+00 -8.822543994361022879e-01
1.738821392959169820e+00 -8.696532372325852522e-01
1.816215922546106976e+00 -7.708056948127512964e-01
1.550271128311677238e+00 -9.590708796930176305e-01
1.561902074964360398e+00 -1.232875862849650339e+00
1.757433417995275970e+00 -1.162148066872467966e+00
1.442881035451971439e+00 -1.056786698706708938e+00
1.862171497962507249e+00 -7.968993673631769026e-01
1.582953305496720642e+00 -8.854304145837257334e-01
1.483824856378833656e+00 -8.136896899448455844e-01
1.847905844295366640e+00 -9.806667281919746459e-01
1.740592524984964307e+00 -8.828872089090586961e-01
1.620637740269037730e+00 -9.053899721337177464e-01
1.726034536809365694e+00 -1.018890148759544534e+00
1.667545610939876743e+00 -7.739732086362162145e-01
1.383406819367502649e+00 -1.004677965369271009e+00
1.626032849020051518e+00 -9.825960391810041328e-01
1.887569197086718553e+00 -7.594591023045860201e-01
1.500838522220393711e+00 -6.991474879150548771e-01
2.042848039493991852e+00 -4.968458947479348353e-01
1.769137290023017339e+00 -2.471777717238927696e-01
1.642302055403589867e+00 -4.402126384837238282e-01
1.945249875952277385e+00 -6.525348782801193570e-02
1.684874300324734619e+00 -3.026114998754118046e-01
1.539324490711365456e+00 -1.720934688686208136e-01
1.698749263872438187e+00 -1.854298683576231510e-01
1.929141388082622255e+00 -5.025259826644311589e-01
1.878837173277254635e+00 -2.386366016169867432e-01
1.948372235185914292e+00 -3.562567503495432941e-01
1.829852727280165237e+00 -3.215741797493667509e-01
2.109323145471757144e+00 -9.795877589684032216e-01
1.634972692903099656e+00 -5.937107734747497645e-01
1.527508964485253529e+00 -5.624255990589134280e-01
1.768423466523618703e+00 -6.361565056720936973e-01
1.545275451615119700e+00 -6.777260737384789291e-01
1.707114982271384473e+00 -6.964625521996929969e-01
1.926989881050257036e+00 -5.941554666133195273e-01
1.784482342632241814e+00 -7.652117361081615110e-01
1.915677354701507795e+00 -8.463785068002669387e-01
1.521962930071016018e+00 -7.312105838409101999e-01
2.040802252742106582e+00 -6.190393191254703886e-01
2.084948192729473071e+00 -6.669877180114107684e-01
2.197058428194306856e+00 -8.308462378211994848e-01
2.324605588790716659e+00 -9.735781799227901656e-01
1.948698199397717934e+00 -9.065804056505643027e-01
2.057765678151487254e+00 -7.690344353633892238e-01
1.702050930453350652e+00 -6.814938158093126752e-01
2.017062250437152038e+00 -9.059293714255806096e-01
2.030318245251696574e+00 -9.660039390281798255e-01
1.880151147595265027e+00 -5.827547880573749062e-01
2.004970201867291024e+00 -1.518698854840297430e-01
1.705697232055031431e+00 -6.951949031640762833e-01
2.070092677467444631e+00 -8.379817760888039757e-01
1.744491828125640520e+00 -8.834668101459407508e-01
2.218781393247177380e+00 -5.661033572635137956e-01
1.880384811661110600e+00 -5.210091075077095679e-01
1.769261676353773183e+00 -5.375383378200659923e-01
2.063381978164116504e+00 -8.397508212897931701e-01
1.933044855063872358e+00 -5.828940680744649772e-01
1.989379896555532712e+00 -6.401855662699869054e-01
1.881874235328563350e+00 -7.086783725817049628e-01
2.014714306429005397e+00 -7.463870978140042522e-01
1.828221032627243225e+00 -6.899041589697419985e-01
1.754171040420139160e+00 -5.625032963157032828e-01
1.863778017392636821e+00 -4.751964568282271983e-01
1.749100689089567728e+00 -8.112775184033980125e-01
1.861290418668833269e+00 -4.873666262484311895e-01
1.816586700566348078e+00 -8.955621595608249663e-01
1.841567565723488897e+00 -5.701712544868136057e-01
1.825805412567041763e+00 -4.521221025819655015e-01
2.433104916266703110e+00 -4.403443274462322532e-01
2.012664625166637133e+00 -4.711725334362484863e-01
2.206595020216128411e+00 -6.290745012102342271e-01
2.115270308322582782e+00 -2.202587233601858152e-01
2.122192992862846239e+00 -2.994023737502833904e-01
2.186955387965328068e+00 -4.246856016798514766e-01
2.051186665771054685e+00 -3.913768720508032928e-01
2.173834667955979238e+00 -6.909390139149851340e-01
2.025067474685614322e+00 -2.636990583834827317e-01
2.426624642034600488e+00 -4.913506340419152574e-01
2.282975599423118673e+00 -2.549350451596572587e-01
2.116843405682546475e+00 -3.975450875818634655e-01
2.132640893330143506e+00 -1.215869597135192381e-01
2.282479546869348397e+00 -4.044537891083103132e-01
2.482421959207748330e+00 -2.934355987187831638e-01
2.166464071435202587e+00 -2.097072033075952913e-01
1.946557700208585651e+00 -3.984588355397361559e-01
2.176718000327669156e+00 -6.154072578408351646e-01
1.905630680699096802e+00 -4.142367697170936669e-01
2.135183391276761711e+00 -4.255868172637415903e-01
2.206041605792910865e+00 -5.969899044402886545e-01
2.179389286707856588e+00 -4.412972103232112864e-01
2.349103939253379458e+00 -2.160603558911416699e-01
1.978979457775986717e+00 -6.434480978690277908e-01
2.143338220136126182e+00 -6.658868018184973536e-01
2.214173135877214094e+00 -3.507390762063311018e-01
2.298890326121666661e+00 -6.375061834395570060e-01
2.229937597381225878e+00 -6.161994221455510123e-01
2.304861400326566834e+00 -7.476790569313727097e-01
2.251567934832691797e+00 -3.343871987242315602e-01
1.885959817639002223e+00 -5.283311245377364518e-01
1.775936483213477413e+00 -6.752945331105253413e-01
2.055827376267470363e+00 -8.981890289444117714e-01
2.235188344101683988e+00 -4.255820157316839714e-01
2.019230733119189658e+00 -8.148403384756294221e-01
2.043703641405358429e+00 -6.981257242501376359e-01
2.137459022618325655e+00 -5.990769825313297936e-01
2.276947770215723033e+00 -4.187113875112251082e-01
2.024966930953397082e+00 -8.045895469065926786e-01
2.192713865364607884e+00 -7.385756580988881437e-01
2.322274223012159577e+00 -9.777927283009926196e-01
2.289876038186378970e+00 -9.607762590218487109e-01
2.228506778382507214e+00 -6.512980310499159042e-01
1.980500928419790529e+00 -1.205583735082192520e+00
1.956974242211733550e+00 -9.949532546282063850e-01
2.087217701635094791e+00 -1.229077607437121911e+00
2.038841246315191480e+00 -6.465388446561957103e-01
1.732039645929090543e+00 -1.141330636777157848e+00
2.078823036854993589e+00 -1.134157834797205888e+00
1.880073464524578242e+00 -1.005536291061379428e+00
1.740268462558398621e+00 -1.133433676866002493e+00
2.119605765943875397e+00 -7.540821459470425925e-01
2.158299323806027736e+00 -8.379296230514945432e-01
2.298032218105348079e+00 -9.965084882422087231e-01
2.090524456184249757e+00 -7.171487281144534043e-01
2.180568140763559093e+00 -7.665490154298838510e-01
2.099590515795672907e+00 -9.727188835128622868e-01
2.586069472418153659e+00 -5.380063351537351934e-01
2.213150319682831935e+00 -5.568495932613258814e-01
2.184028256749506625e+00 -5.172929762502671558e-01
1.948869875958999298e+00 -4.263261386627525407e-01
2.064607492132096045e+00 -4.563311252039522481e-01
2.106195177733114932e+00 -4.277515362895505380e-01
1.836477359916788732e+00 -4.755459545998883542e-01
1.576047997507912912e+00 -3.697659171112208099e-01
1.959660324266190301e+00 -4.934308641578972754e-01
1.998124367454506167e+00 -3.480959679336856905e-01
2.036009185196268056e+00 -1.389151094585056034e-01
1.826335121753884128e+00 -5.112895060270086223e-01
1.790054187182108958e+00 -5.655327145976498660e-01
2.001874414819067916e+00 -4.481018795033691049e-01
1.800442381606996767e+00 -3.426971976776554407e-01
1.680867488987110470e+00 -2.318970017874269485e-01
1.689449775833424594e+00 -5.122740972883581545e-01
1.681837076128736896e+00 -4.834664672027550458e-01
1.858651425743592878e+00 -1.897170436010310879e-01
1.685336049142619252e+00 -3.029538384030912024e-01
1.727694715476998599e+00 -2.752821604458403626e-01
1.518523522807938786e+00 -4.532843321483701060e-01
1.671506435863292506e+00 -2.930226525948600447e-01
1.739294136076999120e+00 -2.631099433900380702e-01
1.567816306026666773e+00 -3.378987223637008874e-01
1.926107802394176893e+00 -3.445841149865815911e-01
1.731361573538714449e+00 -7.606209478429998283e-02
1.335399092569180102e+00 -4.086085547749236380e-01
1.855645092367641968e+00 -8.120090040932151920e-01
1.863033602808185307e+00 -8.760162873568806408e-01
1.484919436165664575e+00 -4.989647566266575685e-01
1.907925513043249754e+00 -6.253513301500870369e-01
2.102035890117775807e+00 -6.310369270447666601e-01
2.024720562301813853e+00 -3.840215403373976044e-01
1.689789557727773062e+00 -1.994361076433155411e-01
1.543424434149704982e+00 -5.355427874996390170e-01
1.348485535925687984e+00 -3.227111419601776943e-01
1.632682270795487778e+00 -8.918344017041356375e-01
1.834949376902872853e+00 -7.894767555164069472e-01
2.013721301714292089e+00 -1.090075843704343628e+00
1.781497449421139079e+00 -1.205095536799884348e+00
1.664163734373018677e+00 -1.096013138342322391e+00
2.218825081966120827e+00 -1.158562291592716065e+00
2.127713744149861697e+00 -1.220162353035689984e+00
1.795291794527964058e+00 -8.741023578262897553e-01
2.172781626836736812e+00 -1.032410363905110096e+00
2.238946164268839301e+00 -1.070861876438159221e+00
2.260460624656906781e+00 -3.327293758027344839e-01
2.289114305216313650e+00 -4.508703612246887094e-01
2.108785932074315639e+00 -7.110192909423824759e-01
1.707010180739911176e+00 -4.440848113855206947e-01
2.088512632931626811e+00 -3.917645001541705807e-01
2.044327041482860263e+00 -2.206733672135492430e-01
2.300686223270423714e+00 -6.981300504150227404e-01
2.171764856148185707e+00 -7.395055408317556811e-01
2.289624515791449877e+00 -6.697520287810746487e-01
2.272408244529439791e+00 -3.856386085584540546e-01
2.497540173603037594e+00 -8.458098570764648327e-01
2.078355483139374460e+00 -6.362334230984914019e-01
2.402124646561344612e+00 -6.610890796773906120e-01
1.973441877852384785e+00 -5.427784492095573121e-01
2.123125475840252019e+00 -7.011446924587287910e-01
2.339302422849130370e+00 -1.059203459940300407e+00
2.363786003918879608e+00 -7.014736541484778432e-01
2.145943211252934191e+00 -7.247529162023740312e-01
2.173454000219329885e+00 -6.046396093809527361e-01
2.166979583390431952e+00 -6.894687769229121965e-01
2.275368963991132532e+00 -6.411714591488859583e-01
2.064057488074843683e+00 -6.560834672930506706e-01
1.580196120608515775e+00 -1.002769770716944953e+00
2.028118640968313180e+00 -1.206161889508262641e+00
1.957426435088983174e+00 -9.005283042586104125e-01
2.080204919061452884e+00 -1.024312669960330435e+00
1.974927416475764197e+00 -1.051934560524760975e+00
2.327057962455392648e+00 -1.110756746539965034e+00
2.475059200927133940e+00 -1.118242942509705351e+00
2.417936859903342839e+00 -9.190611899472773683e-01
2.386193697093392352e+00 -1.084811747583525054e+00
1.953459914803995723e+00 -8.999869711784956872e-01
2.052992079387115698e+00 -1.004070095632856541e+00
1.892630981654661593e+00 -1.138733957755037718e+00
1.612337380927163277e+00 -4.873634096438678176e-01
1.978631984488452122e+00 -7.651521575813158282e-01
2.217697204196360516e+00 -1.238884653168859984e+00
2.032055562827944861e+00 -8.893772842397971168e-01
2.095889545543046850e+00 -1.113576788845082266e+00
2.016397514131733182e+00 -7.259768497776464269e-01
1.699621183974171723e+00 -8.040570747062320001e-01
2.110755622970310164e+00 -1.003716582401059876e+00
1.730597305476232695e+00 -5.552948558780822497e-01
1.623287274180788220e+00 -1.033044877618761292e+00
1.861294539731623399e+00 -6.863914901058465468e-01
1.949397506522678736e+00 -1.115482792884666230e+00
1.824460941381924606e+00 -1.012123346451583750e+00
1.646865251397072516e+00 -1.006899437918128193e+00
1.890567078221058628e+00 -1.108740978101478314e+00
1.491236337762547937e+00 -5.722952493070097013e-01
1.230364156548667154e+00 -7.668236152911835912e-01
1.442921236303397414e+00 -7.806398168620641842e-01
1.628613580665410066e+00 -6.026236018462920452e-01
1.516524747655641381e+00 -1.279328997650357458e+00
1.167162187582243327e+00 -5.815531340450459385e-01
1.487621996770769339e+00 -6.055859148382038981e-01
1.420330836777647932e+00 -5.978823743751536801e-01
1.399655429549442109e+00 -6.776406337743497987e-01
1.387701744630030376e+00 -8.250697860236696490e-01
1.507198587906330989e+00 -7.545767213196912238e-01
1.433062007616616285e+00 -7.982147150457545859e-01
1.679264579941268876e+00 -1.102504626306341162e+00
1.487355706387690546e+00 -1.026125524244166920e+00
1.384267921496661113e+00 -1.067158098180490233e+00
1.276606293860964136e+00 -4.968270332489904129e-01
1.133911054168138088e+00 -7.153461635245113026e-01
1.175692364905454257e+00 -7.070629642864445508e-01
1.462366249970012522e+00 -9.378322203830756765e-01
1.478153924718423440e+00 -1.170832162408879551e+00
1.721380510332913172e+00 -1.142984437688272514e+00
1.442837585982800652e+00 -8.623434878441390561e-01
1.531570847138544078e+00 -7.482306621589464024e-01
1.466354254050222128e+00 -6.593240633950783192e-01
1.284206904899707791e+00 -5.904159549887801894e-01
1.653241667600235054e+00 -9.947823061811846834e-01
1.361837084375644435e+00 -6.308159799482013774e-01
1.444428372247870129e+00 -6.957404715850183941e-01
1.661996902996194958e+00 -6.969636751454291179e-01
1.651652389594169712e+00 -9.426949329283201839e-01
1.599693888286123578e+00 -5.207829879718433030e-01
1.540914073168959009e+00 -4.879930367791739387e-01
1.656976842876844103e+00 -6.355885773589851073e-01
1.358796131531223805e+00 -6.392988029514243831e-01
1.481217507384282595e+00 -9.064892902244254813e-01
1.565367240595089804e+00 -8.301817593048476107e-01
1.623648793324281581e+00 -6.137662676817978724e-01
1.414076474021981111e+00 -7.576178111140371429e-01
1.576656159416189862e+00 -9.737505001475807997e-01
1.308409676407656264e+00 -6.060062069500120607e-01
1.599840658639641200e+00 -7.942140670283338588e-01
1.656450088998646208e+00 -8.139498205099555683e-01
1.135952947621544862e+00 -8.199731639391869553e-01
1.334149121348795486e+00 -9.306247504173135177e-01
1.338161316048115168e+00 -4.340923400847719882e-01
1.550739161732246352e+00 -4.721775397479832659e-01
1.512119153222641454e+00 -4.709501972483894350e-01
1.243017562398325726e+00 -6.248637406772470371e-01
1.608494602629767956e+00 -7.004592841492244260e-01
1.613655325456096357e+00 -7.492878298411346227e-01
1.457640585238230369e+00 -6.824493527795707504e-01
1.481105066574353923e+00 -6.083840900987993461e-01
1.346643013414745793e+00 -4.902013165538854356e-01
1.524087647477863516e+00 -6.242226152943457507e-01
1.406096441737091141e+00 -6.862803514722650711e-01
1.322338329048347250e+00 -6.938120267133798258e-01
1.412539105089116953e+00 -7.021117730706210036e-01
1.226958835475273624e+00 -8.725341140668334550e-01
1.287070387727389242e+00 -7.693266560526534903e-01
1.604683197105484016e+00 -5.930488218707767878e-01
1.667833590093343421e+00 -3.122757413051633901e-01
1.440934114874775407e+00 -4.337699811522114923e-01
1.413844757193480017e+00 -1.463290881941657906e-01
1.651055936451569339e+00 -2.715380060395437556e-01
1.767711979112791099e+00 -2.099182235110434447e-01
1.503441661123797068e+00 -7.053378596784393162e-01
1.438207861209217509e+00 -6.694933500686378602e-01
1.314726036140558829e+00 -7.697825360028524022e-01
1.723123647341589404e+00 -5.637897160374349959e-01
1.640974689213440474e+00 -6.403278612813393389e-01
1.557427182699409052e+00 -5.299835872108623613e-01
1.457722356750753789e+00 -6.638011625562871831e-01
1.340799862684029176e+00 -4.416689293404132965e-01
1.460812517804347621e+00 -6.242284915967658554e-01
1.962855094892746344e+00 -6.814360481043632012e-01
1.761601484981689447e+00 -7.532881367921294702e-01
1.397183677914034750e+00 -5.657543300540780473e-01
1.508509604306880192e+00 -6.784448536722422762e-01
1.847330999082344771e+00 -4.063299407723329759e-01
2.142124475531435479e+00 -8.302040862851700620e-01
1.547426030726024138e+00 -1.042524599818286379e+00
1.650512427851946073e+00 -2.877591443102350821e-02
1.706098501028299630e+00 -4.326945708986222883e-01
1.908156478679705392e+00 -4.074129908093294672e-01
1.873590531813586590e+00 -1.420360112866770885e-01
1.583371542886474526e+00 -4.899879044943085682e-01
1.786541265999064487e+00 -7.258783065152860647e-01
1.772648218005664855e+00 -4.431736299920816524e-01
2.074689565427046301e+00 -9.123168096958401696e-01
1.735077814522083317e+00 -4.854539189648054975e-01
1.767426133461998283e+00 -8.218735700276741385e-01
1.713795384359600327e+00 -8.072124364835244759e-01
1.652228486704573562e+00 -3.360912499921471785e-01
1.700360872909839394e+00 -9.247478156350851242e-01
1.661167637425256860e+00 -7.915905653794227392e-01
1.618847490573954495e+00 -5.774100237239305766e-01
1.556186975212707546e+00 -1.023094007520358284e+00
1.526177157269188012e+00 -5.148000166651931497e-01
1.750821455953752270e+00 -7.467728433689447831e-01
1.546931061823136222e+00 -4.760383230901271689e-01
1.671904140200899391e+00 -8.145996683443467168e-01
1.547303699237437158e+00 -1.073491432157187786e+00
1.744667021694419118e+00 -7.480560810488194878e-01
1.649110892873870249e+00 -8.840420992347317597e-01
2.023135123259798718e+00 -9.184979715876654405e-01
1.798120055554886410e+00 -7.262296548685890363e-01
1.564953391962538243e+00 -1.143369859841941061e+00
1.717942412130255114e+00 -1.103761505037982982e+00
1.630288523401328682e+00 -1.125469966021156454e+00
1.905799519215815696e+00 -9.090132468595549797e-01
1.507186176052618620e+00 -1.047845101443182436e+00
1.749653653138087739e+00 -6.662872064866247612e-01
1.698909090821481671e+00 -2.912820101551463203e-01
1.435480672175463823e+00 -3.161045691723062268e-01
2.027284370949181458e+00 -4.182497977902753794e-01
1.703256192041792350e+00 -3.306712529783931709e-01
1.412615094194261900e+00 2.565168934001827994e-01
1.470919976428344711e+00 2.920853234152588351e-01
1.594608000303593842e+00 2.801570612368192714e-01
1.591886560750949808e+00 3.758727624963824621e-01
1.730049332116182059e+00 3.229474627630161132e-01
1.706135637738426913e+00 2.890351118371824457e-01
1.946489852282105693e+00 1.155409310166447545e-01
1.756244055912467905e+00 1.948210870857591814e-01
1.319657722488704277e+00 -1.724472762515359414e-01
1.472452792010069178e+00 3.326481822060800564e-03
1.648652182476175732e+00 -2.107627901794452696e-01
1.790743332853599323e+00 -1.489876246935801507e-01
1.323494207629958064e+00 -1.751683570923409650e-03
1.410741015429101353e+00 2.727009960258178212e-02
1.100328884296683629e+00 -5.166809809932174091e-02
1.807799400353461206e+00 -2.755347336842036698e-01
2.052871744651833197e+00 8.564117265411896884e-03
2.065551101891609065e+00 -1.235850947362333030e-01
1.914452576142702256e+00 1.556019869277833201e-01
1.795826356037475424e+00 -2.883866573403826017e-02
1.847311020135939064e+00 3.655404285134382092e-01
1.539327061232904192e+00 2.528995000249463221e-01
1.684272435245967037e+00 2.831269830037354551e-01
1.654666604409238406e+00 -1.412292903809070355e-02
1.690662521053964973e+00 8.971936247048961643e-02
1.384067187831109713e+00 2.026837749568222158e-01
1.548411145094441999e+00 -6.776883381890563829e-02
1.561293589525341918e+00 1.079719897327947598e-01
1.625628622945869628e+00 1.094532148287153950e-01
1.669786231655113085e+00 1.304751553246637497e-01
1.781596378873232744e+00 1.304355644078697418e-01
1.492881104808385651e+00 2.256131547247278157e-01
1.694121067535480307e+00 1.354016288997780815e-01
1.951342695117866732e+00 1.251388885011772700e-02
2.135356280838827114e+00 2.087197037432373392e-01
1.868278189573112424e+00 -1.711208460245149388e-01
1.890163243158983875e+00 -8.727948314369327054e-02
1.926669581900378514e+00 3.746879341046543965e-02
1.766810132799369271e+00 1.541512500543329445e-02
1.872416369655428570e+00 -1.781789117739058792e-01
1.925737050820150564e+00 -1.016196467307651230e-01
1.772542565424991334e+00 7.019441696208594816e-02
1.887040598737421693e+00 -1.113837237883830156e-03
1.901586992863423475e+00 -7.064449963091939955e-02
1.804560612273308884e+00 1.736918818053194702e-01
1.867228855714824221e+00 3.130749656199349751e-02
1.739699317289543856e+00 3.728877012125639823e-01
1.970681154607490937e+00 -1.358938487726558675e-01
1.771168691999875033e+00 1.272363544584392825e-01
1.949518166561544419e+00 3.123399323471035549e-01
1.902503968516440214e+00 1.354021635793248857e-01
1.812443989866675098e+00 -2.427489493884071869e-02
1.941948552532552608e+00 1.719073380552003094e-01
2.094204898733033726e+00 2.262147986156917145e-01
2.011127606143055857e+00 4.810117394674617852e-02
1.800853410835207447e+00 3.199394478136947662e-01
2.058422395772904423e+00 1.864073343231478219e-01
2.095743050694562903e+00 9.044231879100261828e-02
2.019743346688962049e+00 3.477980992490428136e-01
1.968337168165701812e+00 2.640645414394916513e-01
1.982079001035168098e+00 4.288981897755966277e-01
2.049782054604881054e+00 2.451878933419076034e-01
2.080021275533654901e+00 4.266043711806617456e-01
2.252414897662110782e+00 3.499937219931962828e-01
2.046167484011842674e+00 3.528208094927796079e-01
1.961997588092259548e+00 4.895443709089172257e-01
2.089484929758127940e+00 2.998069757629043264e-01
1.806925022398786940e+00 3.969448725693103253e-01
2.052463651655995758e+00 4.100436370401819852e-01
1.845259655276415778e+00 5.974007892194059810e-01
1.918904972666225284e+00 5.043708222215941284e-01
1.841105325804920145e+00 1.281563407804229282e-01
1.970033213966493779e+00 -1.997792384083185713e-02
1.967704724482431056e+00 3.711558530121927824e-02
1.845728616959939394e+00 -1.840096769291086343e-01
1.849768975009427940e+00 1.431134828382696900e-01
1.999199129950716802e+00 -8.376263661163418917e-02
1.776850509191352234e+00 2.504265048093467505e-01
1.717009964912739495e+00 3.926084064322398204e-01
2.005020460856134168e+00 1.162046768325636359e-01
1.722059147135090118e+00 -1.489384628031001911e-01
1.878480234454029452e+00 -1.629040142056270013e-01
1.813646080198840771e+00 1.655580446122983940e-02
1.860324055777913044e+00 -1.572223042581093466e-01
1.914421078815243593e+00 -8.864343613025565949e-02
1.911141608226902600e+00 -1.422196420312975551e-01
1.778092439905577082e+00 1.557541922886241936e-01
1.564301952700917653e+00 -4.546298334535625596e-02
1.476955411195266521e+00 6.235969803517249499e-02
2.034938564206143496e+00 -7.654533445662831115e-02
1.923113650320677159e+00 7.063103049686819679e-02
1.874462632580679911e+00 2.967770978851959618e-01
1.689418521454513655e+00 -1.707016972552694578e-01
1.494765378892542573e+00 -3.309161293343320098e-01
1.636716404256119750e+00 -3.255672257174321294e-01
1.654636218214045273e+00 -3.981705651908181709e-01
1.489625806769954819e+00 -3.217385011351214796e-02
1.748052705933375472e+00 -1.374616277346952797e-01
1.557424977855464299e+00 -4.324654488481823877e-01
1.704921659731514438e+00 -6.412258267129593570e-01
1.530939195433475897e+00 -2.932784485675494768e-01
1.501196467593623129e+00 -5.594345180110377180e-01
1.790966460832204010e+00 -4.595465173653122126e-01
1.535015661263077202e+00 -3.868083774721330359e-01
1.611583013895395933e+00 -5.274801097877234168e-01
1.824167859842268147e+00 -6.114966196492899186e-01
1.456508933671492922e+00 -6.693618594500649888e-02
1.723928815377006263e+00 -2.593015718124935809e-01
1.738449569471355982e+00 -1.653719626132075793e-01
1.469669386647144194e+00 -1.154549970415991167e-01
1.978134684565205026e+00 -5.163272940334184824e-02
2.061411601598735821e+00 -2.345121640650249528e-02
1.959690351761842031e+00 -1.169824491789135390e-01
2.080069046516388909e+00 9.176333008338494190e-02
1.556944304316364658e+00 -2.381154741022954990e-01
1.735496336035180054e+00 9.669235156863553726e-02
1.933265989521899098e+00 -1.195841634938333842e-01
1.672822522651581156e+00 9.573689253935735444e-02
1.885924689574046909e+00 1.565306318438077215e-01
1.879742454262970153e+00 2.666769327789864086e-03
1.801218886098174377e+00 1.979761835044413498e-02
1.573342464906383409e+00 -7.940894895171241030e-02
1.828578876754507476e+00 -3.694236524946030720e-01
1.938868435814651736e+00 -2.978023214140406161e-01
1.643872570143031231e+00 -3.036422252497358309e-01
1.787838881360813925e+00 -3.199019954604989113e-01
1.639722335566030864e+00 -4.698424548221932229e-01
1.605443104930946108e+00 -1.436493126109925633e-01
1.409669358975094600e+00 -8.049336797283812572e-02
1.390389934171451403e+00 -4.901023974389934201e-02
1.575461583038586966e+00 -6.342810739547777299e-02
1.862718450307325746e+00 -5.283886687908556645e-02
1.518251442585510924e+00 -8.403860413186092782e-02
1.607821795263567388e+00 -2.722932099927767302e-01
1.548235498218400785e+00 -6.864078466501618569e-01
1.624724767207003984e+00 -4.319017950743875289e-01
1.816842186767353651e+00 -8.039259648267305103e-02
1.774410581131789399e+00 1.060572743558121922e-01
1.755236817500779090e+00 -1.649387367324334219e-01
1.900654330177997231e+00 6.838758366633707064e-02
1.924352218393367009e+00 1.678228574945017648e-02
1.750018996883443645e+00 -2.873757422059258770e-02
1.713184057725000820e+00 -2.097367035981680949e-01
1.611218521204413889e+00 -6.017712388987159766e-01
1.817838298974736144e+00 -1.512772903362680221e-01
1.794158701219113361e+00 8.629778751159111749e-03
1.820388243039068321e+00 1.651117113865221420e-01
1.901476229407434326e+00 1.528439667109973699e-01
1.848224114649428707e+00 2.250838095820834606e-01
1.682210775997558638e+00 -8.827828143517246762e-02
1.915904807425820700e+00 7.764507388149366474e-02
1.962299777768144793e+00 -1.650581291437999143e-01
1.815926046835589780e+00 -1.213871488330916515e-01
1.649248957097292578e+00 -2.600804441322224214e-02
1.764309765860995860e+00 1.144986084112703528e-01
1.917861030355906493e+00 3.271946517714286462e-01
1.964635515622799034e+00 1.770165619012872837e-01
1.786682668006857932e+00 -9.401677668145880240e-02
1.429822542614163527e+00 3.000930622537750225e-01
1.730208029074896459e+00 -6.973108317788984101e-02
2.036392577463070008e+00 2.039896006215419222e-01
1.977200049689947114e+00 2.441462474346136058e-01
1.653573129734997149e+00 2.264306219636332274e-01
1.721684200251385022e+00 -7.235086410232227649e-02
1.364319167744743933e+00 1.574489896103999920e-01
1.921985204056649854e+00 1.953054211835780762e-03
1.921936568675022716e+00 9.724537642062358600e-02
1.771368713320248700e+00 -8.518933902774639133e-02
1.541745928795386078e+00 6.150551807126325432e-02
1.670895278991506139e+00 -6.261474752154100321e-02
1.856619430038911389e+00 -1.203803594389180054e-02
1.357281350659861996e+00 1.534516780703491512e-01
1.803103793091629825e+00 1.959961012345963760e-01
1.334679572616566556e+00 8.132491238346462037e-02
1.773629525799660378e+00 -1.620056816201232430e-01
1.623339091205347584e+00 -2.154083476314411216e-02
1.512891407191810700e+00 1.011560055931135516e-01
1.719557991028560995e+00 -7.450983369575447934e-03
1.665089532109487180e+00 -2.729367785790581813e-02
1.593629434104738340e+00 9.920784975271101924e-03
1.490309310137829968e+00 -1.581398548661793191e-01
1.805932616045778927e+00 -1.636146401062588129e-01
1.591760061479336796e+00 -1.905678013070966625e-01
1.692885849878625892e+00 -5.336559753475025314e-01
1.697707155055367956e+00 -3.669183176283642989e-01
1.686776902694594238e+00 -5.250548101516279154e-01
1.507847082438402708e+00 -4.738231415033127281e-01
1.555975463884852861e+00 -6.072066039651584646e-01
1.407500510639714264e+00 -4.012508264805217384e-01
1.518529125375663646e+00 -6.921472124863728981e-01
1.590009312537040476e+00 -5.420811257871317457e-01
1.513675556607998018e+00 -5.281257445498300784e-01
1.591161138248149420e+00 -5.051798979405465184e-01
1.709159661425813770e+00 -5.365689406136874284e-01
1.732741157795184561e+00 -7.369394089671490455e-01
1.896327140150268598e+00 -9.169133546881800267e-01
1.645058145502751312e+00 -1.025071141975973266e+00
1.776853405334063440e+00 -6.075413497717924161e-01
1.928636677935200439e+00 -1.027611268983874115e+00
1.796446781718365582e+00 -9.697640120616344284e-01
1.728936108550798600e+00 -1.148323314001121087e+00
1.837910561620174521e+00 -8.718869141540308565e-01
1.675351182453364007e+00 -9.951688057382299668e-01
1.682166020844177101e+00 -7.920122691007579485e-01
1.830816033749221861e+00 -9.332310075204615085e-01
1.600395771631390351e+00 -8.729827666609567549e-01
1.739817271633711471e+00 -6.801719233827845379e-01
1.707418016159337526e+00 -7.289607848524635170e-01
1.799105457760306503e+00 -6.078917607885500063e-01
1.381791864161326489e+00 -7.774614388969456336e-01
1.991940446863447178e+00 -8.287541833559138871e-01
1.801770877545506799e+00 -9.145044109828834866e-01
1.822273614077980497e+00 -8.915385471845409526e-01
2.106439051759179115e+00 -6.702334246111911753e-01
1.994663023382975187e+00 -7.710190147643065650e-01
1.448837853167162404e+00 -6.546945488634279275e-01
1.751377856471505456e+00 -8.745972469852201225e-01
1.701452394779039423e+00 -7.268879128064779094e-01
1.594869198597863136e+00 -8.028642717028653397e-01
1.368630027984431008e+00 -9.886002603002667088e-01
1.687387142419253472e+00 -9.074267964510029927e-01
1.609288054834197235e+00 -3.808356548624301507e-01
1.439993941365377061e+00 -9.836039972380239416e-01
1.617410341595566514e+00 -1.088588937339523888e+00
1.852974656336554560e+00 -9.901888990509480903e-01
1.642849271705719705e+00 -1.082147626371542382e+00
1.774347808662067205e+00 -7.771123542587958788e-01
1.861426329468562013e+00 -7.419358466602486990e-01
1.822944787032688474e+00 -9.855353570411314879e-01
1.524128078019267640e+00 -6.847949576493466139e-01
1.570028731471737160e+00 -5.119218987806068988e-01
1.745368504178256730e+00 -6.948754159889127813e-01
1.731252617480764755e+00 -7.358353585599052282e-01
1.584127709097559400e+00 -6.548858991504618032e-01
1.924523371412506290e+00 -6.587535257013756862e-01
2.247012456314065432e+00 -7.723541987977488033e-01
2.183330711722793804e+00 -6.012615091897091091e-01
2.168706852097494586e+00 -5.651929988544257544e-01
2.051567722059057797e+00 -3.379895801838644909e-01
2.373501753135982106e+00 -3.878689074806847548e-01
2.020320659829192511e+00 -3.541702869863234682e-01
2.071386367646980364e+00 -6.931039903197531160e-01
2.124907034137518469e+00 -5.553978997659840822e-01
1.915511315619734090e+00 -3.149939815173827817e-01
2.055815004417612446e+00 -3.317557961731820715e-01
2.197796127535462496e+00 -2.221799364178257963e-01
2.109058418122994993e+00 -3.674533953009356813e-01
2.072488158774192790e+00 -3.958175341234044242e-01
2.084741084418554102e+00 -6.874282310954562547e-01
2.054039205606132956e+00 -3.113385839438892466e-01
2.093622391862495657e+00 -5.314170216163938143e-01
2.205382523523380822e+00 -5.209137508581141995e-01
2.003353608735177982e+00 -4.945535602819771670e-01
1.899108558488626475e+00 -6.092972647531134101e-01
2.153945362561511256e+00 -4.249913084151573650e-01
2.312139012550447958e+00 -4.860990502693620652e-01
2.127025947932332350e+00 -3.225074814233279130e-01
2.285644533892121633e+00 -4.456069462373344336e-01
2.088692952186690821e+00 -5.237903275664196334e-02
1.981390043064250150e+00 3.255097150727111477e-01
2.350629391038324023e+00 -2.357636560259606662e-01
2.286060525528192056e+00 -5.437554046475461256e-01
2.282552506654746516e+00 -3.941679069205839547e-01
1.854770127991751671e+00 -2.184436647589959035e-01
2.383189707800674739e+00 -3.763010102229524811e-01
2.114730003619150089e+00 -4.561018487108613462e-01
2.097819609232625115e+00 -4.777117277048167354e-01
2.294670153258086209e+00 -3.796756330067136975e-01
1.838431305001039462e+00 -4.232776714360945158e-01
2.053335056360519939e+00 -2.280581261957878580e-01
2.200999757525353928e+00 -2.575533686626270136e-01
2.144335614575541449e+00 -1.848493799535093629e-01
1.964817406149884205e+00 -2.003500236018350145e-01
2.382806393931818256e+00 -7.519324532946303208e-01
2.223585691651813079e+00 -6.602421969049383499e-01
1.970079015586344795e+00 -3.441246332084118564e-01
1.970635698703133043e+00 -5.451705140076835709e-01
1.941936534999400443e+00 -9.316623620454490551e-01
2.375954875568615510e+00 -9.689330001467940656e-01
1.964867855278172870e+00 -5.261874223932945238e-01
2.212848561749662046e+00 -4.805067730617159083e-01
2.202810146607581121e+00 -7.684431955618832299e-01
1.978669745430283733e+00 -3.718137215054686529e-01
2.277754358655486033e+00 -7.478233986813384027e-01
2.402906330524892997e+00 -6.035751700903115857e-01
2.387451509593569110e+00 -5.280342191766277393e-01
2.044008222609167813e+00 -5.680339339250874975e-01
2.143577260127218054e+00 -3.447747112825589877e-01
2.230167660673554764e+00 -4.019142115843349905e-01
2.285700402551393395e+00 -4.452085204026675069e-01
2.066204721418196222e+00 -1.093483574853295170e+00
2.200891246867393125e+00 -8.695064168849943043e-01
2.084313595536935182e+00 -1.058153552614884862e+00
2.095860672170608119e+00 -9.431435925474028759e-01
2.140932822699201932e+00 -8.997802835950984290e-01
2.096503227182857199e+00 -9.447546671937426810e-01
1.964724888749039167e+00 -7.585624174078162696e-01
2.319547870448562588e+00 -1.068524900096329500e+00
2.035462379048126547e+00 -9.304318065065860788e-01
2.090603939362659425e+00 -8.089114442754394840e-01
2.197525453017499686e+00 -6.661642926583843938e-01
1.947412427741410657e+00 -7.475395128022119806e-01
2.317535944619606880e+00 -9.824226986864387223e-01
2.247669505718627558e+00 -8.229523475894382489e-01
2.217991778538203285e+00 -5.395725575303202959e-01
2.316359164063010567e+00 -6.446493922454458181e-01
2.115850771834044242e+00 -8.143947176778035812e-01
1.841628734227182207e+00 -8.480354685828185302e-01
1.759091219439958387e+00 -6.666814814694117519e-01
1.698582922850051746e+00 -8.465274570248219055e-01
2.010544904849579151e+00 -7.843665464683334809e-01
2.187712461458188873e+00 -4.619709782280151944e-01
2.060968655588512721e+00 -5.536647608745361993e-01
2.156127519163436368e+00 -6.450610339011141336e-01
2.363765737717870685e+00 -9.041313958131309558e-01
2.066990729333771704e+00 -7.440029738873257248e-01
2.265681501245576879e+00 -6.511295414501894196e-01
2.288351217858884734e+00 -4.223117153588351602e-01
2.244041318667771012e+00 -2.823805849982423677e-01
2.471714523072070513e+00 -6.604009564088557660e-01
2.278656732332382084e+00 -7.741663054561009893e-01
2.117870745604595317e+00 -1.023586115878293956e+00
2.363025295744025644e+00 -1.452882550041926457e+00
2.491016406072688483e+00 -1.080415163252890665e+00
2.342805897424562023e+00 -9.970212460283973677e-01
2.641567788359613367e+00 -1.214426724827370352e+00
2.437342620302945129e+00 -1.172566957379809427e+00
2.565421330172973136e+00 -1.247701620602648553e+00
2.595496393812040559e+00 -1.284179171138678077e+00
2.480793447622026804e+00 -9.563946386410387968e-01
2.606633889049291497e+00 -9.472898387526915709e-01
2.137086312758740725e+00 -7.974502475366099796e-01
2.163099903069981345e+00 -9.459436585034300959e-01
2.657170331943362829e+00 -8.053602683732511425e-01
2.518841637032990910e+00 -9.687572830912878352e-01
2.321228635904002857e+00 -1.039784501848282527e+00
2.243100681392971030e+00 -6.979730724430363020e-01
2.471122471643925067e+00 -1.179928039718574295e+00
2.233575011335129368e+00 -6.695248734290604187e-01
2.263417642426650556e+00 -1.096757735909818843e+00
2.384941191932604010e+00 -8.784702695028354658e-01
2.506201624883150458e+00 -9.230991581761972542e-01
1.893814621988072711e+00 -7.182111497108745191e-01
2.214818991219579036e+00 -9.240475186598243740e-01
2.127150635567082837e+00 -7.988682184208985015e-01
1.912300699231707979e+00 -6.588221758312527987e-01
2.040511396868921690e+00 -5.749299468351198872e-01
1.812566529113414315e+00 -5.891442757859259860e-01
2.054469820192302176e+00 -7.147439690711612226e-01
2.280074496106317739e+00 -7.553526194478311639e-01
2.187109002440842609e+00 -7.266396267960052446e-01
2.336848569319051272e+00 -7.375247401987260476e-01
2.455288523396837341e+00 -1.057204727960459945e+00
2.573468710980480356e+00 -8.369904915554345903e-01
2.334146682709179466e+00 -7.941066568068227971e-01
2.056314925210545042e+00 -8.591351238818051295e-01
2.169061780356858815e+00 -1.225273298246093212e+00
2.261710418937253220e+00 -9.267054072597871173e-01
2.174648295651229191e+00 -9.069073324217838961e-01
2.271851997651805455e+00 -9.669237268345357572e-01
2.323519166330953123e+00 -9.683776967264674518e-01
2.453603961990542537e+00 -7.523472996060898144e-01
2.340425386972672772e+00 -9.024629911550163808e-01
2.256324721785536447e+00 -8.578331539057260091e-01
2.067026084856196544e+00 -7.617448848050049071e-01
2.457278735502622435e+00 -9.345127888799281690e-01
2.193219091685317590e+00 -1.214523362803140438e+00
2.519215974483881126e+00 -1.108300391984357036e+00
2.488047381354918208e+00 -6.387073116803378969e-01
2.253415915055818175e+00 -8.216157031315742820e-01
2.315459643483784191e+00 -9.234802766084679870e-01
2.369763876044082895e+00 -9.708603134220232800e-01
2.269127250632531734e+00 -9.234390053051442226e-01
2.385177253161119282e+00 -7.844388021519586029e-01
2.168227701954644537e+00 -1.011490740112417352e+00
2.218985620253875801e+00 -8.327860127552393354e-01
2.364604200394232691e+00 -9.381153460702686964e-01
2.110050402060922092e+00 -7.294801369125191171e-01
2.210577541059802087e+00 -1.027675449210567971e+00
2.236861004456153879e+00 -9.760435974118409908e-01
2.008151501168958575e+00 -8.696248084565626479e-01
2.008148178650452476e+00 -9.979386751163351610e-01
2.074478017617745529e+00 -1.063844152854702907e+00
2.077085160845864475e+00 -1.112188689769697980e+00
2.315246916835903335e+00 -1.005657274598664497e+00
2.214499150796381599e+00 -1.003404123287481520e+00
1.994990388842278639e+00 -8.620120931450835355e-01
2.539671434765165436e+00 -1.050032889486356869e+00
2.321607936429533225e+00 -1.119488635822244005e+00
2.430631229819884442e+00 -9.570277329145807643e-01
2.054755353038952848e+00 -9.218471521856506090e-01
2.512525404062577294e+00 -9.958562752950653740e-01
2.160925143701119211e+00 -9.364034954378721576e-01
1.966595711955808401e+00 -7.823275953955903805e-01
1.962511582561326851e+00 -9.742732613964302235e-01
2.420515763828557709e+00 -1.030175514696893835e+00
2.334416583198445139e+00 -7.884354768661141488e-01
2.180715736564390550e+00 -6.384052450279523727e-01
2.317161880995985079e+00 -8.373225063443141547e-01
2.287169352867600480e+00 -7.066665370726000761e-01
2.380446968412356146e+00 -5.533557310211069113e-01
2.510973805159287586e+00 -6.939778804144386415e-01
2.279119706948949275e+00 -6.173086555628195526e-01
2.661302861304777334e+00 -9.337472501835569760e-01
2.174497225790252397e+00 -6.135176810148936788e-01
2.362423681434437484e+00 -4.413792194148343784e-01
2.193381307849433082e+00 -1.159575137588557903e+00
2.261647694749602699e+00 -8.135612059788933648e-01
2.233638109222658930e+00 -1.323892348329045010e+00
1.944223542924989445e+00 -1.017671655130212738e+00
2.343625994355998721e+00 -1.296494956070021409e+00
2.263075893104273817e+00 -1.313783479567999901e+00
2.457320906487190371e+00 -1.346009898811988625e+00
2.235217257123833345e+00 -1.148226848241153952e+00
2.095476025480919713e+00 -1.458190404343983504e+00
2.326297478419793396e+00 -1.360697891727350672e+00
2.539138970874943002e+00 -1.134143298236192310e+00
2.158134103746903065e+00 -1.112359963753510650e+00
2.218573775389317326e+00 -1.024546610036923155e+00
1.975662304658886370e+00 -9.151744104190164819e-01
2.327971923898560558e+00 -1.339702262774482788e+00
2.061398660695821228e+00 -1.076645818884010675e+00
2.472265123175869661e+00 -1.325208821451622443e+00
2.490924047061843005e+00 -1.411407723900213185e+00
2.170819650591071959e+00 -1.388621124712590582e+00
2.357089343392912095e+00 -1.488582236258179758e+00
2.133043246883209676e+00 -1.157692994933032127e+00
2.158408313573750625e+00 -1.221463204362927657e+00
2.247489597517898563e+00 -1.173620615814746415e+00
2.289501702581966391e+00 -1.169495189873772212e+00
2.066599367507002682e+00 -1.346642260834753912e+00
2.311185499755185724e+00 -1.215880442578513687e+00
2.173309193568456088e+00 -1.334423498381252404e+00
1.954282183869257228e+00 -1.444734725342728066e+00
2.010859057131146876e+00 -1.615197820207543877e+00
1.821681234293093254e+00 -1.376680204257573870e+00
1.693758949390917312e+00 -1.451676571259490123e+00
2.295295432241115208e+00 -1.121491738903792834e+00
1.970972450892248151e+00 -1.343077716450289394e+00
2.198086167569677674e+00 -1.577486203518884578e+00
1.943469871941841287e+00 -1.630298125797352338e+00
1.985097523172646872e+00 -1.322598971497018550e+00
1.828809471095577344e+00 -1.100253223998888252e+00
2.200199592826221906e+00 -1.666864146751850795e+00
2.151300138766142567e+00 -1.392893765481756141e+00
2.208833594893902408e+00 -1.249208332390189913e+00
2.033794976791320153e+00 -1.690250004627706470e+00
2.172121486588002970e+00 -1.499736362394840539e+00
2.018741304845835138e+00 -1.648615927941432968e+00
2.146071102894686611e+00 -1.557237550064701770e+00
2.233207773876059843e+00 -1.737467110385791047e+00
2.154207852767359377e+00 -1.618582182658272917e+00
2.196721412645549432e+00 -1.669300275054462546e+00
1.858898103233421750e+00 -1.486760318597572850e+00
2.175139029784506572e+00 -1.683431327926581567e+00
2.400129698182781546e+00 -1.498560985630456477e+00
2.265689881006685891e+00 -1.780033019131967986e+00
2.220779301861215860e+00 -1.687131068032854841e+00
2.022106605072795382e+00 -1.508668115031688961e+00
2.142736874342506592e+00 -1.403609834180389537e+00
2.139849938012874375e+00 -1.554824572059535281e+00
2.176178742975808600e+00 -1.612563214671225431e+00
2.250628769030867282e+00 -1.470927733136986326e+00
1.982245966460166375e+00 -1.488275085058357483e+00
2.163088155963754922e+00 -1.261214054447473032e+00
2.339243067038546009e+00 -1.405321937869207227e+00
1.898202052737727907e+00 -1.587949617416861914e+00
1.906249355480417851e+00 -1.416710586547484718e+00
2.435966207984563425e+00 -1.438083183217787386e+00
2.415800747267085491e+00 -1.616505212480857878e+00
2.287115680816545371e+00 -1.853617579541251281e+00
2.093912437527926773e+00 -2.004379104096114084e+00
2.519198497948914817e+00 -1.473214746247816009e+00
2.163900479294493362e+00 -1.474086448850059128e+00
2.131051363193072756e+00 -1.508950460121500470e+00
2.445782555628438271e+00 -1.395283714046530843e+00
2.389170132825135795e+00 -1.366080250648150418e+00
2.161174113448942613e+00 -1.243276320718393224e+00
2.351351092745519900e+00 -1.335509515739536690e+00
2.273954323287109336e+00 -1.217415617768671687e+00
2.108761531861699012e+00 -1.362216567459772154e+00
2.219086700741101481e+00 -1.535783675729097908e+00
2.356012635920104348e+00 -1.372469877292203044e+00
2.369737515022775742e+00 -1.566633463380857627e+00
2.269518966547861893e+00 -1.522586358260244577e+00
2.266932830761095197e+00 -1.754182958070988452e+00
1.921641001228084011e+00 -1.366330951797371851e+00
2.222280744471913039e+00 -1.708459662571454762e+00
2.265295451448442243e+00 -1.666950818219477215e+00
2.385680795441534663e+00 -1.374029699947051597e+00
2.396564588762621462e+00 -1.531932427749269188e+00
2.127339843998458324e+00 -1.940764187269072183e+00
2.305851406178226259e+00 -1.428562543923810990e+00
2.406555018989941175e+00 -1.581088802912703262e+00
1.962156081431835952e+00 -1.317661674009682038e+00
2.082944047282785593e+00 -1.408172286688607278e+00
2.426748980557769997e+00 -1.371368154069710243e+00
2.031870722268360296e+00 -1.693866759627357776e+00
2.265390201928299430e+00 -1.717198231490854710e+00
2.306646280895865875e+00 -1.625040008911954104e+00
2.136635148269564688e+00 -1.660880954676600574e+00
2.013474657189861627e+00 -1.684040128128228453e+00
2.212292372389252471e+00 -1.487126837814035873e+00
2.008772172853735327e+00 -1.790840700166001165e+00
2.288275669412276780e+00 -1.473753602080515535e+00
2.229072097771267025e+00 -1.824997556781429386e+00
2.142267163066408298e+00 -1.694905226503415907e+00
1.842325750087603575e+00 -1.692703981357637000e+00
2.142823508160057067e+00 -1.758768304447874797e+00
2.211006605091943023e+00 -1.493514034920438771e+00
1.967715028194582771e+00 -1.518596616812071920e+00
1.829096658190084934e+00 -1.595955041462657764e+00
2.076810148216999607e+00 -1.718898235649350958e+00
2.097097920790480075e+00 -1.261441989301468780e+00
2.189537600825228747e+00 -1.375876775502830496e+00
2.216467888996843882e+00 -1.669688541874718268e+00
2.220010084760080993e+00 -1.468988153984430722e+00
2.040494535790005504e+00 -1.701842827898011778e+00
2.082588844061867839e+00 -1.506580438678513101e+00
2.378000246514426319e+00 -1.558558111725049544e+00
2.151808799257310945e+00 -1.641396485835208363e+00
2.264995067131070350e+00 -1.443306070964197385e+00
1.985003306291400538e+00 -1.790769928966832847e+00
2.057753460912674637e+00 -1.916936119253443760e+00
2.219796460919544856e+00 -1.520052740039266936e+00
2.175294086907390234e+00 -1.598862619572314125e+00
2.231122477768349377e+00 -1.826390583437097925e+00
2.344390173275058942e+00 -1.310120371192947664e+00
2.232297152971594922e+00 -1.619534890719863673e+00
2.346327345069917136e+00 -1.674667966454131074e+00
2.344628586524593494e+00 -1.680545598438289767e+00
2.242455494907170443e+00 -1.411720392606694796e+00
1.956550257316240771e+00 -1.627328022566811416e+00
2.020596537989068242e+00 -1.667892431542948861e+00
1.956703785357179592e+00 -1.204917783310249124e+00
1.876104292568799181e+00 -1.408701291520612298e+00
2.042820181376769906e+00 -1.260606694234404968e+00
1.646672191575934363e+00 -1.101079647285883478e+00
1.821390257713155325e+00 -1.160775540038659681e+00
2.104175005905065898e+00 -8.553927307665769586e-01
1.971752964965190369e+00 -8.806785749383807538e-01
2.111306496118174447e+00 -7.566070219092935201e-01
1.946991783469001813e+00 -9.233002495625591832e-01
2.145493760493648594e+00 -1.143776970522825787e+00
2.224950517147677775e+00 -8.294821909356415723e-01
2.306038758188385884e+00 -7.926258389741842603e-01
1.996053788872335533e+00 -1.119009706007172866e+00
1.956535509605097367e+00 -1.179509820668734665e+00
2.116651924708315313e+00 -9.075837776418611558e-01
2.296527022207731861e+00 -1.148055094304791135e+00
2.141025664373984227e+00 -1.060273645086176275e+00
2.120712514382403935e+00 -1.509663080641551636e+00
2.369710819165060656e+00 -1.238560223936028715e+00
2.336129651197367707e+00 -1.063768489637078485e+00
2.319066363963028898e+00 -1.280065098963850012e+00
1.863669109482974928e+00 -1.188967413780962046e+00
2.085203496320165328e+00 -6.994449717845461212e-01
2.398434072191752531e+00 -9.172890887685263284e-01
2.067931314772521123e+00 -9.383664776350701953e-01
1.927917304287607436e+00 -1.098789323355179759e+00
2.286867564365530292e+00 -9.330723236105871177e-01
2.219724669258980931e+00 -1.094472874982407529e+00
2.144753018620139340e+00 -9.758181106119869774e-01
2.346200886388038587e+00 -8.823918766579027517e-01
2.250810611015660267e+00 -8.894896020649469826e-01
2.371155804210142826e+00 -1.156690011738418011e+00
2.368890667146656526e+00 -6.684614479880857107e-01
2.653584020401595023e+00 -3.973244402558496757e-01
2.547526467305860187e+00 -4.543926539328276282e-01
2.542333219612709083e+00 -6.874750143220058618e-01
2.717982455715068912e+00 -9.251199701770265182e-01
2.619335204657772920e+00 -7.455511440139199753e-01
2.326313699378370181e+00 -7.057873747090894767e-01
2.410257771181196773e+00 -8.806683360926390591e-01
2.232094650371285738e+00 -8.173818647854009800e-01
2.410904573568632081e+00 -7.234216532453169313e-01
2.637656350986882003e+00 -7.566271873535772574e-01
2.359177251375903950e+00 -7.765604386888347310e-01
2.249393167956815542e+00 -8.353751161808086190e-01
2.589780876172751434e+00 -8.864006417899444878e-01
2.442202877510050385e+00 -1.108285548827835143e+00
2.177570019938962709e+00 -8.339131661142038521e-01
2.280921465978855700e+00 -1.001214158283072475e+00
2.936626886503157507e+00 -9.481953774187880102e-01
2.688861630126742064e+00 -6.456429179798774953e-01
2.571164377433587944e+00 -5.823462660195802831e-01
2.361020445420797031e+00 -3.752440036893064379e-01
2.414362508990635092e+00 -8.818915298489296006e-01
2.519591255903471883e+00 -9.245688419298447869e-01
2.400547341994211159e+00 -1.032368578622218980e+00
2.379205080889166268e+00 -7.900846257540632411e-01
2.227868679218836689e+00 -9.340727225093033992e-01
2.352763631660881316e+00 -1.095542047590413626e+00
2.309150894229639928e+00 -9.862663505469349001e-01
2.519674392365384819e+00 -1.133176315450838967e+00
2.360622804816592701e+00 -9.441585558518714727e-01
2.406167693414796194e+00 -1.077320055634555018e+00
2.452955386043763397e+00 -9.377421717637983711e-01
2.556486535087949541e+00 -9.190626558625456521e-01
2.368638283487939145e+00 -5.360465128313899319e-01
2.306612454052270778e+00 -6.620715464660844596e-01
2.554215362660422706e+00 -2.880813979227931920e-01
2.340226658461753928e+00 -4.132947361190518754e-01
2.479346705592687883e+00 -3.959153057741059412e-01
2.490513880909280608e+00 -5.731554905823076362e-01
2.341876159252471279e+00 -4.011072820357191038e-01
2.307919589168148988e+00 -5.459334099238590809e-01
2.393488424836263562e+00 -4.533822145472533038e-01
2.443106929118577852e+00 -5.940137221585982674e-01
2.182135442592937125e+00 -1.103637667989645355e+00
2.246780193873176845e+00 -9.557753376883960650e-01
2.303276168744889052e+00 -8.446835017870129025e-01
2.296682965955084477e+00 -8.770991069686006059e-01
2.458628611011027587e+00 -6.635841325456717232e-01
2.154366073436825069e+00 -1.267423539541851163e+00
2.130436666560303394e+00 -7.753840594054191016e-01
2.168512670426424815e+00 -9.275828212089611835e-01
2.034107648206234131e+00 -7.923045020413358452e-01
2.368803311835812941e+00 -7.469825385460482359e-01
2.244319739250009604e+00 -6.108879610201479737e-01
2.439310162408790283e+00 -6.459670450034158407e-01
2.639933139935673800e+00 -4.879395298647036805e-01
2.728530012421375162e+00 -6.005345211243264814e-01
2.465445523862515032e+00 -9.596419588271802859e-01
2.345484511718603393e+00 -7.528523596393237316e-01
2.236737115975951706e+00 -4.756455050358497361e-01
2.228787725803065722e+00 -6.771142484141031703e-01
2.252048464000629302e+00 -4.693990853864190016e-01
2.436900563419571952e+00 -7.124488834507956003e-01
2.338657481180171249e+00 -8.509132269344757971e-01
2.309626051914084321e+00 -5.446597657154611527e-01
2.027917613646077033e+00 -4.510331520849163445e-01
2.184117252724879776e+00 -4.571202497863519620e-01
2.163859730016266525e+00 -6.089401496744678566e-01
2.241366435225152998e+00 -8.281998542476550762e-01
2.339828349557521836e+00 -7.161656823381485903e-01
2.327297759846499225e+00 -7.831798636178644024e-01
2.641150325320394288e+00 -1.010590656750396166e+00
1.909370937868722473e+00 -6.610045219507202363e-01
2.226283221289755421e+00 -6.916562410493423130e-01
2.151656360328555007e+00 -7.835356331777462158e-01
2.342719757507865985e+00 -9.196835006474132213e-01
2.438440603257297390e+00 -8.452921486856326272e-01
2.193405023813010501e+00 -7.192554840140356065e-01
2.265197214876191190e+00 -8.430883761274423627e-01
2.406570121024200759e+00 -5.512371015657538953e-01
2.334892711403731447e+00 -8.443522094660920185e-01
2.251170129663582209e+00 -9.395830675256844344e-01
1.975036827612477452e+00 -6.047464573554752754e-01
2.118275807454046866e+00 -5.916907024654063374e-01
2.061711129287001398e+00 -4.259311102400980542e-01
2.244606072257443685e+00 -6.258913089505732108e-01
2.252764765376847222e+00 -8.016684096631307987e-01
2.096113289797285617e+00 -7.273294944044543797e-01
2.193936123894043799e+00 -6.787008086842323262e-01
2.202733783426023439e+00 -8.591474542945516379e-01
2.133119884565689794e+00 -6.846493201126621075e-01
2.094887658456134005e+00 -7.220087407419866210e-01
2.136654708250675938e+00 -8.626862537385985297e-01
2.360832168187593894e+00 -7.802228083306711470e-01
2.308751310680971613e+00 -6.728156743779030169e-01
2.088451787953635286e+00 -9.147557311215288589e-01
2.164396153009976231e+00 -8.913463598998103699e-01
2.051940834967953542e+00 -1.455752826145883638e+00
1.991924527193531080e+00 -9.652652742618714754e-01
2.121718442616255640e+00 -8.454395226942426067e-01
2.109210679203001870e+00 -1.354850939143883437e+00
1.906055367616130258e+00 -1.032644176483661136e+00
1.730546922749993444e+00 -9.700762850739887977e-01
1.947860759040490386e+00 -1.156525423075328352e+00
1.785430048786525115e+00 -9.811128340171946238e-01
1.609731968813162162e+00 -1.033407231460376607e+00
1.730990861218923982e+00 -9.691472735027766294e-01
1.678249712671817440e+00 -5.739209406416144743e-01
1.719856184126990595e+00 -3.486398632695256183e-01
1.907934098255126276e+00 -3.112101963568666418e-01
1.616303288860404086e+00 -2.416795458197760760e-01
1.893844667448644437e+00 -7.111889629252985401e-01
1.690673080119577731e+00 -7.742026413244997851e-01
1.966213468886142568e+00 -9.085056098673263136e-01
2.111749609141988504e+00 -6.713015118242157131e-01
2.084609259435945994e+00 -9.295106744881481697e-01
2.069503699342021275e+00 -7.397983981611211401e-01
1.897839907489705880e+00 -7.759858134029895549e-01
2.055395613240342367e+00 -7.089099832409956337e-01
1.887010491999152606e+00 -5.944324891661671995e-01
2.178335628411436353e+00 -8.254616975183527439e-01
2.111999338168543794e+00 -4.914311778172485989e-01
2.167296290730353014e+00 -5.041969223254205712e-01
2.062004303103097680e+00 -6.284183978680170091e-01
2.167110067082364200e+00 -7.601104383838832579e-01
2.143661965353831356e+00 -7.942694650537849288e-01
2.470908803927105879e+00 -4.635056308049239071e-01
2.335297940762021796e+00 -3.535217533180834981e-01
1.970470232648096287e+00 -3.476474582821382775e-01
2.153682144180209868e+00 -3.704503092676102449e-01
2.237912510388003540e+00 -5.147157277359346583e-01
2.046258379327519972e+00 -4.737336861141275834e-01
2.095324778735669913e+00 -7.961735305727906109e-01
2.049645490779014700e+00 -8.383065609234404691e-01
2.285251990672919398e+00 -8.469777108211210548e-01
2.020216789741458907e+00 -1.063657159050403367e+00
2.304610686116853380e+00 -9.483987246097586032e-01
2.253036751435168128e+00 -1.054167494002274719e+00
2.244770521530814467e+00 -1.288072677884908090e+00
1.958359940387404130e+00 -9.740463977999808121e-01
2.288856019733143121e+00 -1.181763537787241969e+00
2.152819406534097091e+00 -8.816629520214666060e-01
2.579923321079516718e+00 -8.208168189798361603e-01
2.318033074549000094e+00 -1.346276442364167769e+00
2.394951597475697191e+00 -6.960630862220407167e-01
2.476820727736610106e+00 -9.103069729652690789e-01
2.479408022308218662e+00 -1.013101659807423616e+00
2.372643732517290882e+00 -7.468079836370311586e-01
2.244690450069049437e+00 -1.179700496119578945e+00
2.554223493926269128e+00 -7.786495326449331955e-01
2.281073629994741836e+00 -9.714772231521635604e-01
2.175263663964366323e+00 -9.414907012341513504e-01
2.292862415929859843e+00 -1.243612086716966658e+00
2.296732137210414137e+00 -7.358809990646619781e-01
2.164395125129397357e+00 -7.917123208861395200e-01
2.147708129429420687e+00 -6.446336477876051241e-01
2.138657093257797737e+00 -8.569757511429474395e-01
2.042268320972685736e+00 -8.418480855877294999e-01
2.102892079238364076e+00 -1.467837664531700836e+00
2.342800250145552710e+00 -1.064131444887585598e+00
2.054006795202481417e+00 -1.056570096243893087e+00
2.351289781765462550e+00 -9.767313106599732064e-01
2.027654815004432898e+00 -1.021951363157014292e+00
2.094926551902529077e+00 -1.451472559895566228e+00
2.145412323062374949e+00 -9.208010817851814966e-01
2.361955170575798846e+00 -6.908620561146806560e-01
2.266475704725936957e+00 -1.089523452502629608e+00
2.393132873606407252e+00 -1.059584052019034939e+00
2.127383703693542572e+00 -1.229284702627143178e+00
1.952073842399288717e+00 -1.131470462298817425e+00
1.981108803553554232e+00 -1.045289151973212149e+00
2.082215543765185028e+00 -1.151625078734443974e+00
1.839883178966018384e+00 -1.281018088173693670e+00
1.968535056769836755e+00 -1.098276065425566772e+00
2.234286111011265064e+00 -1.248903061454623264e+00
2.062787985900948584e+00 -1.346307530877316250e+00
2.271170735634410409e+00 -1.347826220563773658e+00
2.041672054279870974e+00 -1.239146303371140956e+00
2.226822128342881069e+00 -1.336901276702286978e+00
1.799790535892137111e+00 -1.137856378918825406e+00
1.885634357417431239e+00 -1.336129282001658591e+00
2.205841613003110435e+00 -1.207565770101048708e+00
1.927119808089436948e+00 -1.280323063625908864e+00
2.325757799664898595e+00 -7.716910861967477553e-01
2.206000623014213069e+00 -6.524358342170393232e-01
2.100305624608846511e+00 -9.222888262302287865e-01
2.215824679652769635e+00 -8.728591702415692266e-01
2.131802048336274069e+00 -1.092325598517109420e+00
2.339150335902851374e+00 -7.456032027009349417e-01
2.160268817534455099e+00 -7.352099928869998413e-01
2.024821756120370075e+00 -5.460666259803487188e-01
1.900649759166721520e+00 -9.317065803979716065e-01
1.915435165328720934e+00 -7.737145776006322251e-01
2.319997304258389015e+00 -9.074384106268797989e-01
1.873445822210976885e+00 -4.977359019528176942e-01
2.124751266638682523e+00 -5.373011764468844653e-01
1.967698018057848941e+00 -1.145448167544929063e+00
1.965389579767454320e+00 -1.020831015763760785e+00
1.990284363291009218e+00 -8.889490426344877072e-01
2.099658434294917164e+00 -1.095469978754660900e+00
2.124359598290082474e+00 -8.459906293294638946e-01
2.238357702557212114e+00 -7.132812958270786652e-01
2.395943632290472358e+00 -6.070987804954677269e-01
2.548662849487459692e+00 -1.111502152789807685e+00
2.678768690126026808e+00 -9.146671065096986242e-01
2.555201163666266151e+00 -1.030292940243105582e+00
2.254344776361295377e+00 -1.028916610076683780e+00
2.435531438237891866e+00 -1.174736907634558847e+00
2.331735122924411652e+00 -9.203398890800444931e-01
2.029204757829014660e+00 -9.891710725504084811e-01
2.493328848511459750e+00 -7.864459457513675034e-01
2.198002093039324034e+00 -7.227866733710071045e-01
2.120819190985780534e+00 -8.663182221549738937e-01
2.053622894173781965e+00 -7.594672703123874768e-01
2.207286926534241189e+00 -8.682715204570801149e-01
2.274949787477799745e+00 -8.774308235961861824e-01
2.297922401890758692e+00 -8.635499778538706650e-01
2.006879837786213816e+00 -8.817706851725536366e-01
2.167560812918416957e+00 -6.219209876208502408e-01
2.386392604568312592e+00 -7.062003263042284651e-01
2.105481216256110955e+00 -4.927262869321778482e-01
2.324265596072666362e+00 -5.169380404022678732e-01
2.515966856046734534e+00 -7.021433364331743920e-01
2.365416790151439130e+00 -5.511258585689380318e-01
2.075767950097933578e+00 -7.904973864019255725e-01
2.342345548593920856e+00 -8.104084033120785291e-01
1.967380442106686722e+00 -6.805760539792664598e-01
2.130033123075506296e+00 -6.783803378119328542e-01
2.100916943292981287e+00 -1.136216381566068190e+00
2.019605543609999998e+00 -7.523208625759768564e-01
2.247356567417911233e+00 -4.928346217616177971e-01
1.949996692016324973e+00 -8.627283535799445957e-01
2.099433154987587535e+00 -6.635189598061915772e-01
2.166395992537604620e+00 -6.575583488443058622e-01
2.160039828764590997e+00 -6.713337993764322276e-01
2.274923457946211869e+00 -7.354638999866515148e-01
2.464962882975780811e+00 -7.185409226761190205e-01
1.923335501802112546e+00 -4.855748636976054411e-01
2.542219561131827454e+00 -6.605189633528041337e-01
2.321789558439773415e+00 -1.187337453648749319e+00
2.055030314117124668e+00 -8.695661795497302560e-01
2.422625269824233651e+00 -1.007807410210464827e+00
2.291161956683187562e+00 -9.669865305466358585e-01
2.271753279900859290e+00 -1.097287640933385378e+00
2.171544123935527981e+00 -9.890656994516782152e-01
2.183927016101166796e+00 -1.465088561850377724e+00
1.864074602853310170e+00 -1.179652453404740564e+00
2.038824499727371453e+00 -1.302670272969717935e+00
2.000271106990260783e+00 -9.758183259396454590e-01
2.088949610808375379e+00 -1.248587176897504092e+00
2.103282028671462633e+00 -1.368122258579671735e+00
2.217162306091728485e+00 -1.301149554353604021e+00
2.249632512471080759e+00 -9.887954607725754075e-01
2.182586444100834022e+00 -6.716660813242804062e-01
2.172603544772154560e+00 -7.045258794232103217e-01
2.359470529218966828e+00 -5.226112873129596936e-01
2.332305738436300402e+00 -8.929535871654866730e-01
2.424681335049499786e+00 -3.407764154001654555e-01
2.214200465965758813e+00 -5.075282959486843160e-01
2.300278394335776966e+00 -6.906568831719860357e-01
2.500697793881713871e+00 -4.652292277204319593e-01
2.306781210920433978e+00 -3.953137040820948744e-01
2.024483282278713325e+00 -7.944044211562040214e-02
2.548492230777840817e+00 -1.741290835537790960e-01
2.434586032248211573e+00 -4.197265561256530164e-02
2.353299576983682861e+00 -9.377161962161434383e-01
2.376245442862475521e+00 -4.019218413351047792e-01
2.306908502395204508e+00 -7.346615712694934963e-01
2.061745171435909629e+00 -9.771030683583135090e-01
2.380462751916402553e+00 -1.007894595283091332e+00
2.129727798802401040e+00 -7.905533273689562268e-01
2.398431270790589487e+00 -1.022811756241390313e+00
2.465278018783007674e+00 -5.632419023330754726e-01
2.243487912800786965e+00 -5.888261552783253805e-01
1.877815481200006964e+00 -7.558263339219403187e-01
1.863926050439871140e+00 -7.637138970586846431e-01
1.851829653268954878e+00 -9.316869748743804580e-01
2.170556612263372376e+00 -9.418041399166298122e-01
2.132381868217143150e+00 -9.944281369024906558e-01
2.216411808235857706e+00 -8.776426946851632049e-01
2.114912700385449096e+00 -8.578744483200624327e-01
2.109505762221813185e+00 -9.212907535500796108e-01
1.980375917738882885e+00 -7.279083861052093596e-01
1.979968424444657149e+00 -7.956477357670223016e-01
2.296033203288756930e+00 -7.405051929216865947e-01
2.126687201050851073e+00 -4.834620615396995058e-01
2.306614011098838457e+00 -8.915481632622561659e-01
2.614005899892902995e+00 -9.074183947553047247e-01
2.190132793242067777e+00 -7.398373582961850214e-01
2.330262914327596580e+00 -5.173413004898332890e-01
2.261611409483046842e+00 -4.571560341546708761e-01
2.251049295723321020e+00 -2.067842422327749174e-01
2.138200657304725638e+00 -1.571386848580503259e-01
2.067061008522583343e+00 -9.256408406296529057e-01
2.135446244477271716e+00 -1.123828547087945662e+00
2.550613180481315911e+00 -5.746015646321186443e-01
2.257270338640022800e+00 -4.671634581959930310e-01
2.556701776623553801e+00 -2.297199572320818006e-01
2.412550457819532923e+00 1.058842831936096518e-02
2.251566812015974417e+00 -1.712784936793244062e-01
2.503454697471378054e+00 -2.330650360199025550e-01
2.519422109242280161e+00 -7.625349673537871187e-01
2.620148433958590317e+00 -7.402019312843916010e-01
2.538341190362774391e+00 -7.520730388173997305e-01
2.407553322851408328e+00 -6.990156489312600030e-01
2.781059806901490461e+00 -6.713700649486742389e-01
2.430700155522552031e+00 -6.851532883976489963e-01
2.660001474174528369e+00 -3.957190744308801134e-01
2.513784443786494904e+00 -6.044738426758928806e-01
2.315272105804254021e+00 -8.728970773588913268e-01
2.498601198622167452e+00 -8.407838875829606318e-01
1.980106229679830632e+00 -5.148955882291151864e-01
2.210345310750954528e+00 -6.712419735764012518e-01
2.152804790628862541e+00 -8.691979000374698838e-01
2.297434006563880526e+00 -1.060798956865110831e+00
2.287602496227290505e+00 -7.055102592898953029e-01
2.227309418694101151e+00 -7.682200912471733867e-01
2.386010309963979559e+00 -8.219644661285284704e-01
2.371116474195921864e+00 -5.800943102172162469e-01
2.179296176360822290e+00 -4.691512289057130913e-01
2.093754640787870436e+00 -5.010986438072959626e-01
2.137392779497024442e+00 -3.199533993195970982e-01
2.511605595016587866e+00 -6.054109784364729574e-01
2.208331422233679397e+00 -3.672788089533468026e-01
2.202660393265674088e+00 -6.792173704429448344e-01
2.125222722848942869e+00 -8.973083623792444952e-01
2.142139825377169071e+00 -1.003949806291720481e+00
2.102163532106531285e+00 -1.029466035571844129e+00
2.091201126251445608e+00 -1.189441502104735093e+00
2.173222583504236027e+00 -9.066428172029694643e-01
1.936680493398327929e+00 -1.020045976056526360e+00
2.311460419848131664e+00 -9.418331095618259763e-01
1.948967309111605317e+00 -1.152963802512423142e+00
2.139244507681236307e+00 -1.196936250632355758e+00
2.064446987207171347e+00 -9.635917506428925972e-01
2.063687785369201055e+00 -1.005147148221952946e+00
2.120052261216384792e+00 -9.194440814899478287e-01
2.251162972881862068e+00 -5.172969142117996855e-01
2.316186084212560559e+00 -1.136084870180041673e+00
2.013574940042557770e+00 -1.113919524146592233e+00
1.964805809326102715e+00 -1.373208351972235564e+00
1.989623460091328511e+00 -1.147223714433898811e+00
2.022738104768589285e+00 -1.285814058611753463e+00
2.132836867880600007e+00 -1.195171606832148736e+00
1.830293224183644707e+00 -1.045706175869816734e+00
1.839887582235981256e+00 -1.066051788365499409e+00
1.635630585697291917e+00 -7.035669671576798567e-01
1.720885077269728392e+00 -8.642378142922865214e-01
1.727455594320838728e+00 -8.019765553434358152e-01
1.492111698816115384e+00 -7.601307519387601186e-01
1.598152040518416861e+00 -8.465640738696929013e-01
1.783840030814524358e+00 -8.845448274557288215e-01
2.032799152407838594e+00 -5.403009552438794438e-01
2.029101164931879531e+00 -6.383537495951372431e-01
1.832562134195863113e+00 -7.591899001739619290e-01
1.729865013378200755e+00 -6.509871687273781626e-01
1.820050031642901356e+00 -7.382869407277736773e-01
1.718359438086869195e+00 -5.052951706905531859e-01
1.890982833168970201e+00 -4.466572839838089393e-01
1.707972165177980006e+00 -1.159164347797005501e+00
1.561852231975290994e+00 -6.739993425173672614e-01
1.511502684724471912e+00 -8.813241381472891600e-01
1.549818955575552160e+00 -1.024787814878843406e+00
1.717462534650174844e+00 -8.957140546143677051e-01
2.406067549286361462e+00 -1.126179039774473978e+00
2.149358976122248688e+00 -1.309026554290113165e+00
1.824930279921846754e+00 -7.177416860501889539e-01
1.738384611858865947e+00 -9.253660973942574586e-01
1.751040709968679110e+00 -6.590395584717989585e-01
1.813843816106145646e+00 -6.987122314630441755e-01
1.720899404489418361e+00 -3.583044500310973990e-01
2.040518433046758062e+00 -8.804270331652528370e-01
1.878362754599368190e+00 -8.047025612408459372e-01
1.783271967068353003e+00 -8.880471363188611189e-01
1.745879986419394125e+00 -6.376216384905426526e-01
1.935726167658933239e+00 -9.741144809049505637e-01
1.960547563123981263e+00 -1.138298526590752591e+00
1.846673436138391855e+00 -7.395341614137983521e-01
2.203205047705575570e+00 -7.234304554893049577e-01
1.894969945581852944e+00 -5.930157441516248351e-01
2.015330521821478538e+00 -1.069229828812157113e+00
1.709070092569957788e+00 -1.002268425948995789e+00
1.703832648337399558e+00 -1.023500975967045923e+00
1.599029166059818596e+00 -7.208728419109324825e-01
1.573003933464428572e+00 -1.039184337711601014e+00
1.838252639185791182e+00 -1.400837386663330797e+00
1.957496104192411268e+00 -1.224575742539610879e+00
1.699253783841407461e+00 -9.993794272307146009e-01
1.754209434576193605e+00 -1.348484255304339019e+00
1.854858523731922393e+00 -1.233532611988064298e+00
2.026942089166086092e+00 -1.280472001890604616e+00
1.974568056081905443e+00 -1.274844606865501273e+00
1.702747696991530280e+00 -1.238977465834603553e+00
1.594192595407994517e+00 -1.213772585290738393e+00
1.812967699747778383e+00 -9.385580186047534079e-01
1.911182875852267316e+00 -1.230622135265182715e+00
1.987637930268337350e+00 -1.291734389492607438e+00
1.912372523011504510e+00 -9.195402231797541459e-01
1.931347076077144065e+00 -1.510330784071195920e+00
1.589623045713573157e+00 -1.408247831943693518e+00
1.691262158605369104e+00 -1.349328802976263786e+00
2.028130324081371949e+00 -9.859285553301658789e-01
2.048561348121213044e+00 -1.165175692560532994e+00
1.917772612972759472e+00 -1.090514108539240690e+00
1.839860898581373583e+00 -8.846776553556729983e-01
2.030472135176225823e+00 -1.125819346036310176e+00
1.878424731902305744e+00 -1.532025853358271128e+00
1.816042513307534190e+00 -8.218330856410988039e-01
1.790371790754274883e+00 -1.120206101340076144e+00
1.785833230352111833e+00 -8.739587809627988868e-01
1.975201564145427469e+00 -1.199374576091054134e+00
1.615747746678578789e+00 -7.664177545408676906e-01
1.695693827361868689e+00 -8.759519043002789163e-01
1.458647668764361249e+00 -1.062622882358540854e+00
1.802162713888417311e+00 -5.266964160756885116e-01
1.951041898978690625e+00 -3.883996889305236788e-01
1.730312157099120896e+00 -6.942467580047404496e-01
2.081446642558170801e+00 -7.675776270992928918e-01
1.954727771297402494e+00 -6.935512707619224670e-01
2.059854846177032517e+00 -7.884435164779448613e-01
1.973700563863121538e+00 -8.739339888049578731e-01
1.643974136572119438e+00 -1.135939278736724178e+00
1.949381594639586712e+00 -9.659894486066744612e-01
1.667444169044433711e+00 -8.959394647034727432e-01
1.659560607221518103e+00 -9.637497765290065077e-01
1.692612624689884937e+00 -9.906046941429005326e-01
1.811154949998125874e+00 -8.198436295542077534e-01
1.834018677540447451e+00 -1.089635926691280066e+00
1.629053932718311781e+00 -1.199369187237968593e+00
1.708043272285146408e+00 -8.003242060874629082e-01
1.959542003824895406e+00 -1.270127260531990210e+00
1.873953061183088131e+00 -1.352292047224274540e+00
2.059757718860277365e+00 -9.955941812707163052e-01
1.872234490897983772e+00 -7.085825468974793484e-01
1.791460928300316668e+00 -1.093175075859153411e+00
1.828421713466203080e+00 -1.252863526232804725e+00
1.778564500576015561e+00 -8.863744923220239214e-01
1.655148488538809692e+00 -9.863783939772160503e-01
1.796016530944744449e+00 -7.508678050454982156e-01
1.757204293728135802e+00 -7.517530724268562947e-01
1.448539963473665093e+00 -7.338958963484858433e-01
1.690897879125932146e+00 -6.441613602425133589e-01
1.487984740676013384e+00 -9.722993010000581249e-01
1.968989541324430270e+00 -9.953187104292519072e-01
1.635361293065238808e+00 -1.064951501841866710e+00
1.694437103401258859e+00 -1.240557407498511067e+00
1.724665125299155166e+00 -1.005198399629947836e+00
1.694465903638115556e+00 -9.570427659494292749e-01
1.646696600241831288e+00 -8.543484217760491939e-01
1.539551593092644888e+00 -8.294019077135191820e-01
1.471679755809001566e+00 -5.604077850954954920e-01
1.608786709144851557e+00 -5.728940281074832441e-01
1.140254093300607119e+00 -5.629788045859208667e-01
1.615164940337109112e+00 -2.516907117686241202e-01
1.565670914106367828e+00 -3.650526849333488033e-01
1.633901221410863913e+00 -8.021084771660228485e-01
1.569463217940849198e+00 -3.957464997435658494e-01
1.638343452809889023e+00 -1.228555680680159412e+00
1.692524870837254003e+00 -7.256477710679283266e-01
1.598765984635013737e+00 -7.474693547301214380e-01
1.520447729315220098e+00 -9.183845118335254298e-01
1.582839987613809285e+00 -1.146306574982773441e+00
1.727182900172329116e+00 -1.176867736143653476e+00
1.599568604498068369e+00 -9.225072260584397110e-01
2.140272399910990497e+00 -1.202724294234891023e+00
2.219728510061755422e+00 -4.817528702398385931e-01
2.006316270811894231e+00 -8.880881159795325219e-01
2.231332409386173943e+00 -1.590730984914046520e+00
1.986179246280581623e+00 -1.498191704926163492e+00
2.133942727736535261e+00 -1.559680865482460987e+00
1.945960307102277742e+00 -9.147108156596135409e-01
2.120488686467556505e+00 -1.000800300140096910e+00
1.926695247075074224e+00 -9.516123140729249030e-01
1.600472162522133424e+00 -9.900161917133951661e-01
2.075463983475247076e+00 -1.109494741305739662e+00
2.161913982721844985e+00 -1.360219072093695303e+00
2.175660925967181747e+00 -1.063864883229890701e+00
2.152229850128539734e+00 -1.386610578456330511e+00
1.886053361130429096e+00 -1.080070103626442179e+00
1.778144095454447626e+00 -1.288901621710780265e+00
1.930612536490893039e+00 -1.390150211014104187e+00
1.496238182554178175e+00 -1.046096578294279489e+00
1.811945898560320956e+00 -1.315963150930707704e+00
1.888279785377771969e+00 -1.207658043580165375e+00
1.742420101372754493e+00 -1.121089881936107924e+00
1.826785065740114344e+00 -1.249687851024688268e+00
1.839668138252517959e+00 -1.188572702749493448e+00
1.611929441642764527e+00 -1.197813390740492423e+00
1.697022413358803217e+00 -1.059623485498360163e+00
1.868183616383560786e+00 -1.399032126254279751e+00
1.936484419156045744e+00 -1.079106412019776418e+00
1.699315392713468320e+00 -9.031601560223463387e-01
1.969107704579217799e+00 -1.072728881748709506e+00
2.069196447615104795e+00 -9.585416427957289542e-01
1.911498584327485428e+00 -7.806051732750929339e-01
1.803482802976742461e+00 -1.473472034922314489e+00
1.962287046882446706e+00 -1.081011517185368698e+00
1.955102493673974484e+00 -8.784605642780439760e-01
2.096630960112096709e+00 -1.027527843041686317e+00
1.855589592653997588e+00 -1.346366554223070278e+00
2.292804958596321718e+00 -9.031086219232122847e-01
1.892759700220516095e+00 -8.369879193026534825e-01
1.707303047623777159e+00 -9.784352310120213447e-01
2.035636399949619868e+00 -8.029359166560319228e-01
2.147290265117882679e+00 -1.159531806594883641e+00
1.807444156247122846e+00 -7.490520018676805059e-01
1.936272856910329798e+00 -8.002440379789774738e-01
1.897691601042411413e+00 -6.400221878899515771e-01
1.985834187643813031e+00 -6.477660657951220813e-01
1.897260897994464290e+00 -8.826948792853381853e-01
1.948020964113990061e+00 -8.306886242880109350e-01
1.803139623857364926e+00 -7.506010909989162538e-01
1.639076508619770500e+00 -1.200702635935898988e+00
2.047720086322604161e+00 -1.040969535892369624e+00
1.910840416385035656e+00 -1.331204019062148358e+00
1.630287461699412965e+00 -9.018229015635819135e-01
2.248122886605058213e+00 -9.100208093678630039e-01
1.818933096072377520e+00 -9.397298548387967854e-01
1.678667398816244383e+00 -1.217994453597768034e+00
1.982313099521710642e+00 -1.276196887452061723e+00
1.898941768415831399e+00 -1.067525096689250219e+00
2.092169823416075491e+00 -1.517796603124635269e+00
1.871496711233329613e+00 -1.372661403691979309e+00
2.260085024171354817e+00 -1.239115088556279387e+00
2.211243991999478187e+00 -1.611066485277685256e+00
2.128972999211620643e+00 -1.409698237284642719e+00
1.690976555796154912e+00 -9.937469243334896563e-01
2.208682657592623499e+00 -1.399195246513063484e+00
2.034492785588594810e+00 -1.250015808186365485e+00
1.884235494816614676e+00 -1.392780402863003086e+00
2.198302416468145282e+00 -1.518679663837324334e+00
1.782307279569529612e+00 -1.473307051934105383e+00
2.379887826371573034e+00 -1.621660813527556755e+00
1.714484633359368182e+00 -1.355203809483555455e+00
1.893095594827451711e+00 -9.594734505809093816e-01
2.191766865372542394e+00 -1.129310976870330219e+00
1.801586255975030415e+00 -9.903701348277603733e-01
1.971998365364330486e+00 -9.173840742642473955e-01
2.203150775233956082e+00 -1.077442970731559591e+00
2.041446569596907512e+00 -1.142103958297814748e+00
2.065365801316211503e+00 -3.985135231627721097e-01
1.878656984018746368e+00 -5.903339476409158459e-01
2.080603366027216961e+00 -7.648223461691395775e-01
2.063505954566351885e+00 -1.051341322831240932e+00
1.941064197912431677e+00 -1.132681087630629246e+00
2.055886428579940528e+00 -1.412744232938438316e+00
2.065361956067366833e+00 -1.075877807893433236e+00
1.880635552443224334e+00 -1.460712825238262846e+00
2.101222334217219156e+00 -1.229620682738800763e+00
1.766480160106592034e+00 -8.090298459291289657e-01
1.971739789666413945e+00 -1.181240786263953124e+00
1.864565938900377029e+00 -1.093145340585235159e+00
1.783734661489323692e+00 -1.054989603888748739e+00
1.814146075085390386e+00 -8.558535059393914679e-01
1.690874785975677863e+00 -8.767651754612950654e-01
1.925355066479530697e+00 -1.023012141849082068e+00
1.850433482460323908e+00 -8.062145859337030984e-01
1.935060845546991981e+00 -5.432610658176142415e-01
1.927327851075383069e+00 -1.089834797500188746e+00
1.551124929173948175e+00 -1.035494371846960249e+00
1.726071532736008773e+00 -6.373944049539952417e-01
1.809573071973408664e+00 -5.606385305384278261e-01
2.234611982423383658e+00 -6.380512968739089352e-01
1.587515561456325885e+00 -6.916395611571896085e-01
1.485528801700933599e+00 -7.584758593354817835e-01
1.881253461759297751e+00 -8.562083183598224734e-01
1.774881200999178565e+00 -5.555771944417465802e-01
1.902293587507146277e+00 -7.861690863401491480e-01
1.394417628024373412e+00 -8.138966578849595734e-01
1.521168869847757232e+00 -7.559068458265161272e-01
1.529395805103804573e+00 -3.238612102437615214e-01
1.494914428608392853e+00 -6.092144386816495949e-01
1.858871135714328826e+00 -7.435250615604712676e-01
1.108975554886982851e+00 -3.968624588625442873e-01
1.868822634763767976e+00 -4.165881951469134759e-01
1.782225014022551512e+00 -1.233590998275857054e+00
1.747205997663148658e+00 -6.016772203778206762e-01
1.782954222887447315e+00 -7.436552893076385784e-01
1.913840562311597937e+00 -9.418625977711063690e-01
2.116761445458455793e+00 -8.313478883647263951e-01
1.703948321999489313e+00 -9.151084321803433230e-01
1.633795850934506078e+00 -6.454105898071760272e-01
1.656931443668896220e+00 -6.897188853781219819e-01
1.869856536584061146e+00 -3.249437480587327176e-01
1.578431451093659010e+00 -3.467022124255491056e-01
1.758902539328923931e+00 -5.126799843449756366e-01
1.749167094696073566e+00 -6.231475422736783010e-01
1.646311139767603349e+00 -4.458846608232549524e-01
1.624165043221820870e+00 -5.005116681186421168e-01
1.575339765379359047e+00 -4.129123644062603904e-01
1.596643398195318309e+00 -5.715470737275161195e-01
1.873595917189600613e+00 -6.605627372177739209e-01
1.636835956178217311e+00 -4.512589766128142776e-01
1.732785910864729662e+00 -2.515600469966510211e-01
1.543068169356785813e+00 -6.018150622911282444e-01
1.662885277399520412e+00 -2.028981689029434321e-01
1.480238851965977709e+00 -5.080737944811484219e-01
1.516826677034848636e+00 -3.802363768994450055e-01
1.457123159995213246e+00 -1.108385906450390257e+00
1.766838142932626976e+00 -6.014048703041575683e-01
1.743089717671771233e+00 -7.230502170986179422e-01
1.729747205085585993e+00 -5.132958078048364126e-01
1.473199204064482792e+00 -4.172031607814806753e-01
1.839125157434249314e+00 -2.839542639614346387e-01
1.674388354069414664e+00 -4.347139213135526870e-01
1.905685130742211797e+00 -1.217264398821911453e-01
1.478202600153889712e+00 -5.950589634506107117e-01
1.694669251201308402e+00 -2.440148344676570935e-01
1.742432539840395478e+00 -4.286420086365395621e-01
1.805691801920615625e+00 -5.814546848921767763e-01
1.621389066938028201e+00 -6.422227516227329014e-01
1.965711596622946145e+00 -4.138371007516422617e-01
1.380179969490260561e+00 -1.198269271264484348e-01
1.668921609719329346e+00 -3.190361217978357478e-01
1.585453935715019691e+00 -4.495271101781075362e-01
1.290091053286789968e+00 -3.266183242466663694e-01
1.282871379909110043e+00 -4.320677526666306667e-01
1.548351919291444112e+00 -4.855450681456381368e-01
1.335210980032034200e+00 -3.365441929726101233e-02
1.498578122059224249e+00 -2.344426781604300458e-01
1.368758104928941677e+00 -3.336165636994712358e-01
1.370401081845068259e+00 -8.452866292082743260e-02
1.244368412083320719e+00 -4.761385205754939953e-01
1.365718545177680543e+00 1.529505331652655786e-02
9.775206811052974398e-01 2.564328660268452298e-01
1.117288411627429756e+00 -2.559633006456897841e-01
1.345359160125863873e+00 -3.142011846386183471e-01
1.020998745967173216e+00 -4.647533500673407536e-01
1.063831118633520978e+00 -3.047385923148308584e-01
1.146415457332683019e+00 -2.582957674820962612e-01
9.827360849149906485e-01 -1.757281556309808757e-01
1.471861886261586871e+00 -3.086746325610517649e-01
9.250739035686784684e-01 -3.500007129511747972e-02
1.102811223374041250e+00 1.345332094428849379e-01
9.496517583021457654e-01 -1.711959044568049926e-01
1.702167948242133244e+00 -7.316964796836007423e-01
1.417760858405546553e+00 -6.152224665663148517e-01
1.614678797938429167e+00 -7.084153046343012461e-01
1.750973778976451012e+00 -7.619298741545317277e-01
1.574246498058727184e+00 -3.796128610528748393e-01
1.808383458670875132e+00 -5.866219478032747014e-01
1.810253202626684210e+00 -6.950518339545519453e-01
1.468256876231040176e+00 -8.947726937087250310e-01
1.489742216047963641e+00 -8.664090665743935382e-01
1.812660389371661296e+00 -8.999669088300072950e-01
1.589228337757658593e+00 -1.063061878054409437e+00
1.605492410358963173e+00 -1.147940125851583781e+00
1.730836958246685597e+00 -1.545151486900053328e+00
1.896985326022909035e+00 -9.527759421699126818e-01
2.067198186924407821e+00 -1.241873068230552324e+00
2.118203809388503611e+00 -9.429116946292630530e-01
1.780106628174574990e+00 -9.095343230054375727e-01
1.882641574842637944e+00 -1.110104183856073012e+00
2.130440419117746842e+00 -1.315347960832452090e+00
2.082848810726311228e+00 -1.250630336977086365e+00
2.069889353770022034e+00 -1.375502006857783233e+00
1.983633633463574686e+00 -9.398093764939973171e-01
2.127104359843059012e+00 -1.133101878042869437e+00
1.721835007756853386e+00 -8.823841659795848003e-01
2.133964477042046504e+00 -1.056051633632895559e+00
1.468146486635527825e+00 -5.219293398532377504e-01
1.865636645468690569e+00 -7.537547492314110587e-01
1.714145653324632423e+00 -8.378799132820370366e-01
1.366712845880431626e+00 -8.333328516849891621e-01
1.477924153118795214e+00 -9.262451891665883785e-01
1.705723662742625990e+00 -8.860671279967503589e-01
1.551261228289101624e+00 -1.203957990576132397e+00
2.056184021867237810e+00 -9.936084643878237976e-01
1.820681395772575595e+00 -8.710233041073340843e-01
1.846866552867335143e+00 -1.117434895819228391e+00
1.926434440014062943e+00 -1.051260481580733153e+00
1.996003533960189813e+00 -7.160431791521629785e-01
2.085763179566252568e+00 -1.093674512746130478e+00
2.096240199274221006e+00 -1.327553429548501196e+00
2.066093026461370830e+00 -1.230045067387097735e+00
1.756196726064919167e+00 -7.974318605401571336e-01
2.133243791025132730e+00 -1.164818602464841035e+00
1.511044689720864254e+00 -1.093263236578237541e+00
1.582714514867882283e+00 -9.936773020364711995e-01
2.051179762289524700e+00 -9.735408065866781868e-01
1.769037429065162925e+00 -9.282901019407228116e-01
1.982508057430559356e+00 -7.844938213589358611e-01
1.742926242637033107e+00 -9.534168776940403767e-01
2.031181237304769738e+00 -1.213614085356857331e+00
1.803367549117209201e+00 -1.300497053038482953e+00
2.245945784953224944e+00 -8.919167008002403252e-01
2.123569408061305452e+00 -1.452164501256235862e+00
1.865717133392464699e+00 -7.531090930159118901e-01
1.804860929714831919e+00 -9.801717118501673820e-01
1.810092391123490518e+00 -9.760792133518705338e-01
2.244339312985244028e+00 -9.511350798768731796e-01
1.942105191595202118e+00 -1.095156506433113464e+00
2.155415386629234931e+00 -8.776561330690827445e-01
2.053478429230098712e+00 -8.577610502788630686e-01
2.027964040172160143e+00 -1.016523198507900627e+00
2.012734894822171050e+00 -9.475025420500259310e-01
2.222362351054377516e+00 -9.352205411271082847e-01
2.087457430345434073e+00 -1.192400710583872758e+00
1.699685977247365809e+00 -1.070243384842883838e+00
2.118296945081524996e+00 -9.383016822328580364e-01
2.130444605999938013e+00 -1.136926510508760479e+00
2.094426059668920370e+00 -7.631448555791183752e-01
1.807490128721221057e+00 -9.463709669214601661e-01
1.980054467917009564e+00 -8.389432680917134899e-01
2.136497084852611472e+00 -1.035141033338547345e+00
1.595030435561228366e+00 -1.018435648403642979e+00
1.553890481024902570e+00 -1.148768256916251840e+00
2.055082439910614234e+00 -9.864786346638929615e-01
1.817332381230765570e+00 -1.212266332470623542e+00
1.933490461295637841e+00 -9.661193742945840546e-01
1.475962504167531275e+00 -1.242062529681747796e+00
1.533444704242611145e+00 -1.175647549618896281e+00
2.074003995272278189e+00 -8.908314440469458084e-01
2.052944837525414457e+00 -1.193725260620073003e+00
1.761619037115347064e+00 -8.593359880434828790e-01
1.986928632379088011e+00 -1.054521522907960751e+00
2.262400979696105541e+00 -1.067393368289867084e+00
1.789358828320306571e+00 -1.322374306496778562e+00
2.184133627662851573e+00 -1.296125844435615626e+00
1.986652751549404350e+00 -1.092731799152417693e+00
2.116570598100591116e+00 -1.083610843247009736e+00
2.173304391229001542e+00 -1.431731515953550637e+00
2.144607268039443682e+00 -9.413757811224063854e-01
2.214724342652185207e+00 -1.191083046231090847e+00
2.091435883656448613e+00 -1.328205174113802345e+00
2.250277090716456652e+00 -1.007260836150705607e+00
2.247309747447083339e+00 -9.368009601574673884e-01
2.473841419425993671e+00 -1.383135426806630042e+00
2.337463705712217177e+00 -1.196388944810037991e+00
2.126959011619222295e+00 -1.189269098051326745e+00
2.113327229487641290e+00 -1.381818672707290752e+00
2.099310107096976630e+00 -1.401208290264611467e+00
2.217384094402331307e+00 -1.272596970279591400e+00
2.277176332362087940e+00 -9.323489629243904009e-01
2.045421711091529815e+00 -1.378854990005389247e+00
1.897828345161915564e+00 -1.137669266674328439e+00
2.048064489753206097e+00 -1.252825816079024435e+00
2.200567935636431383e+00 -1.500783336651958511e+00
2.207496218388371734e+00 -1.213609997986171418e+00
2.260569039959004822e+00 -1.203276866364703990e+00
2.192245119958783128e+00 -1.208382532190534375e+00
2.042902480481939342e+00 -1.163729453234171762e+00
2.220583127873481111e+00 -1.121038591924972572e+00
2.354630464502637022e+00 -1.149827006029182641e+00
2.212761237803372083e+00 -1.247905267797252193e+00
1.833297142280616576e+00 -1.127432210934556922e+00
2.372769180332042094e+00 -1.357036039235102409e+00
1.989917093522163727e+00 -1.200648810285886769e+00
2.269215881425773240e+00 -1.115971487477396717e+00
2.540727222996946644e+00 -1.482759756183740008e+00
2.321377497517656874e+00 -1.191848787638234874e+00
2.126413512778775772e+00 -8.872736075534142230e-01
2.041661960034358181e+00 -8.957747016425037234e-01
2.187967918005296664e+00 -1.267280430834973215e+00
2.415226624534562383e+00 -1.407135628891444945e+00
2.110399063149331234e+00 -1.214368360902383426e+00
2.333884499755088271e+00 -1.467836002782434646e+00
2.359641527345516465e+00 -1.300581655686650961e+00
2.565640027741021623e+00 -1.654193100293611218e+00
2.666435591541779893e+00 -1.675521725849585142e+00
2.457669586785605098e+00 -1.644180790604039988e+00
2.326505957134842983e+00 -1.560709494322351620e+00
2.121388046427905572e+00 -1.447100143093482671e+00
2.521693847746357520e+00 -1.543170460539253330e+00
2.326523262244377666e+00 -1.444585953742631101e+00
2.148421610070856858e+00 -1.542097695784389710e+00
2.313270143423459047e+00 -1.597784720321768326e+00
2.425620220392174176e+00 -1.784184328395126640e+00
2.283343318325957494e+00 -1.736900164038059691e+00
2.323768345457021933e+00 -1.452796214800173624e+00
2.523789071618420810e+00 -1.497247231815130197e+00
2.433358313861194500e+00 -1.623168992924379106e+00
2.055435301199646680e+00 -1.497330963184481112e+00
2.533449202333845740e+00 -1.322644853423110556e+00
2.361173741588507902e+00 -1.576150186066523684e+00
2.350999718063302435e+00 -1.309873746893727375e+00
1.660484940685982291e+00 -1.484590403208307041e+00
2.217475383298709080e+00 -1.484841725994931139e+00
2.033729224587354167e+00 -1.652409884067488788e+00
2.277946129004438269e+00 -1.547013830306508853e+00
2.079825315796381968e+00 -1.691548221197650026e+00
1.975726579758007251e+00 -1.578847990677610946e+00
2.184439021387411639e+00 -1.406840608983669139e+00
2.162183507568629093e+00 -1.544459402163953499e+00
2.344203309367134835e+00 -1.759221339641142023e+00
2.288987661647172711e+00 -1.503109868531223192e+00
2.378368857094519839e+00 -1.786926603437334782e+00
2.338223241585483336e+00 -1.639457456048621697e+00
1.923489529457361291e+00 -1.617805212479261234e+00
2.037973096914182491e+00 -1.835615956101512847e+00
1.952166869778716674e+00 -1.752785591882914940e+00
2.316521670079777717e+00 -1.433939442693531907e+00
2.147577939850756845e+00 -1.412089232427036434e+00
1.876273997862942799e+00 -1.350528611435804827e+00
2.180957840187336405e+00 -1.407731300571771982e+00
2.053079507001610793e+00 -1.568155770198361276e+00
2.029002398780547445e+00 -1.452819512016782388e+00
2.386158767722993623e+00 -1.641444865964478250e+00
2.069195978560419480e+00 -1.408050353962584600e+00
1.938049229375271798e+00 -1.567288331827505932e+00
2.235711694990456522e+00 -1.830604208216991324e+00
2.180175959469501823e+00 -1.661871295745714017e+00
2.027624819401590450e+00 -1.634207962066314579e+00
1.818513125454884971e+00 -1.649119887833080611e+00
1.782132620354424990e+00 -1.470573277647754029e+00
1.770647549160555556e+00 -1.507793131841997702e+00
1.837703109026214587e+00 -1.320874933692131492e+00
2.563417381487360203e+00 -1.362735929996326645e+00
2.219791655514081974e+00 -1.231708568357999134e+00
2.519937008664917322e+00 -1.760531961796196532e+00
2.736920409019215406e+00 -1.533386007595119338e+00
2.428487306078294328e+00 -1.349159378186291836e+00
2.611234482985093308e+00 -1.478838390423000471e+00
2.490594742877445533e+00 -1.317851169350922058e+00
2.565570674254327166e+00 -1.395759964357683014e+00
2.535768685373421150e+00 -1.345723959286649229e+00
2.497325249031543404e+00 -1.450164123952535800e+00
2.424061528464207527e+00 -1.380669630760508415e+00
2.485861401269551685e+00 -1.326298451056983296e+00
2.398032501788352810e+00 -1.263461435684694933e+00
2.467263140626476670e+00 -1.273838024726111851e+00
2.437562043676492429e+00 -1.685247189422856895e+00
2.952394878024114711e+00 -1.829511862814571455e+00
2.689679205215722124e+00 -1.118283480268950747e+00
2.687480001065262414e+00 -1.448910268881891117e+00
2.571030504715380971e+00 -1.456484520446814646e+00
2.714322340372805620e+00 -1.622729979756987406e+00
2.901404832894447949e+00 -1.379017897782379043e+00
2.819283541880801103e+00 -1.160578545085606095e+00
2.304697139365279313e+00 -1.146346546574552150e+00
2.594463821614635179e+00 -1.096013267372099476e+00
2.675124768949337817e+00 -1.309149463052323270e+00
2.403550800061424741e+00 -1.380553204064843609e+00
2.535531924353112476e+00 -1.224618846310023157e+00
2.559710353698712471e+00 -1.183910994709009179e+00
2.642640034104453584e+00 -1.390058127693918788e+00
2.359801948678661887e+00 -1.488944106312893423e+00
2.573196296787367832e+00 -1.506377876962104789e+00
2.491148403388813826e+00 -1.153378672259963267e+00
2.666446048954168369e+00 -1.475532183551459209e+00
2.994172517809368106e+00 -1.396965939050804462e+00
2.969033389464689421e+00 -1.484415653503324606e+00
2.873358372823609841e+00 -1.280434246314753333e+00
2.818982176370607107e+00 -1.252419225409140413e+00
2.825152718268972407e+00 -9.205854667630005705e-01
2.833888828181287067e+00 -1.079145130172286748e+00
2.802801572984696232e+00 -7.496063087146208614e-01
2.876033838149148814e+00 -6.619852412232001271e-01
3.424811678355110356e+00 -8.079809486717192124e-01
3.041692684858756213e+00 -8.660990686179793618e-01
3.172285607080814085e+00 -8.718089594181186452e-01
3.009518433253445036e+00 -8.922172022456493767e-01
3.039219334168259845e+00 -1.096694125836908285e+00
2.981202428475365096e+00 -9.137828407789900798e-01
2.860864215893231144e+00 -1.043099379645208380e+00
3.237124734055399244e+00 -9.609014696098161501e-01
2.951200642857740419e+00 -8.389447387740522899e-01
2.796944758587879054e+00 -1.371013883377909304e+00
2.679524067010189192e+00 -1.506599133657332112e+00
3.094450888617414019e+00 -1.465198959562393100e+00
2.839394418939337861e+00 -1.473819354823560301e+00
2.752122671996234615e+00 -1.553763629945518199e+00
2.787230444928039397e+00 -1.652744919019601078e+00
2.766944205386066002e+00 -1.611719973269326367e+00
2.782628892941954035e+00 -1.292608426997734483e+00
2.740027403420257635e+00 -1.372094717211689296e+00
3.020775408633430636e+00 -1.915205892139113075e+00
3.010622534735361011e+00 -9.633244565214452715e-01
2.822870238792641651e+00 -1.149444949444273334e+00
3.084657609812583967e+00 -1.277259048063833280e+00
3.185691088526470871e+00 -1.469594311668400044e+00
2.664690928481346699e+00 -1.521728957601043986e+00
2.973161453808593091e+00 -1.632505785088081751e+00
2.784605390121797530e+00 -1.820498598985324179e+00
2.627343812417660018e+00 -1.873103637891457174e+00
3.011320367734519721e+00 -1.676174474520471414e+00
2.605478929062283733e+00 -1.630657453097558607e+00
2.961942296435288391e+00 -1.657770181079699201e+00
2.552116284467460972e+00 -1.771284050464936755e+00
2.444029632154645526e+00 -1.946758673373157000e+00
2.690945307542593756e+00 -1.708412489596785599e+00
3.037724342313588899e+00 -1.818267997933128655e+00
2.346894919846724825e+00 -1.618562051631719179e+00
2.574137646683615444e+00 -1.694087502981832749e+00
2.616643976125968329e+00 -1.852514134035194715e+00
2.867326693158949169e+00 -1.820195735775055335e+00
2.036773440061713902e+00 -1.603970185102601587e+00
2.520914259383538081e+00 -1.088604535685237407e+00
2.743491871160647300e+00 -1.653750374070626750e+00
2.444713634273336211e+00 -1.404046676390163340e+00
2.693630777453747793e+00 -1.168100942444868728e+00
2.474947415529923589e+00 -1.341176197823807703e+00
2.340774997484851294e+00 -1.591397779007153401e+00
2.576495637722350907e+00 -1.692932920228852556e+00
2.712160137237709989e+00 -1.633852668101842820e+00
2.793205656264268200e+00 -1.704247698763007302e+00
2.571698978769604071e+00 -2.072964593686301260e+00
2.481752055974108195e+00 -1.925436249250007226e+00
1.944218341330051558e+00 -1.945593026109929014e+00
2.210995431450178295e+00 -1.762628190089307045e+00
2.048346555846275674e+00 -1.679091560552430584e+00
2.198925102531055664e+00 -2.088552720300409504e+00
2.414022997663479497e+00 -1.642061482971902686e+00
1.944726715629299330e+00 -1.818006040933104028e+00
1.728262512352431557e+00 -1.986658324075019078e+00
2.171860056631233160e+00 -1.900117212064776240e+00
1.886586907642849864e+00 -1.684399447978116360e+00
1.792840289842262624e+00 -1.628169468735451986e+00
2.069263754815580114e+00 -1.623042966779807195e+00
1.900228300265872639e+00 -1.719663513680128819e+00
1.704341494147968206e+00 -1.979559868736733508e+00
2.215284466414078501e+00 -2.118763179056949220e+00
1.794563602530456770e+00 -1.978735571079635047e+00
1.541804059239780145e+00 -1.911683864902859797e+00
1.523616249393477062e+00 -1.863827763159478623e+00
1.593781918495726035e+00 -1.880614987535799365e+00
1.553642699165555641e+00 -1.912178065128167681e+00
2.077003410456685017e+00 -1.710418729496776979e+00
1.914328130529339145e+00 -1.953345588656766330e+00
1.767197113741941994e+00 -1.994802340241407457e+00
1.631631866710315126e+00 -1.846437469480727067e+00
1.957278658359666856e+00 -1.751689393074463919e+00
1.805439641603416856e+00 -1.831323015195475357e+00
1.988008556095148816e+00 -1.693084920008821825e+00
2.002838010467558938e+00 -1.465931235410313782e+00
1.945257605603036399e+00 -1.810453054689324270e+00
2.041820825718248855e+00 -1.532235578022667521e+00
2.017183834752867888e+00 -1.646542210078389523e+00
2.034423541601616758e+00 -1.351801960265159419e+00
2.259900964112574240e+00 -1.486247293783796941e+00
2.108548692984492767e+00 -1.283411343006319427e+00
1.915020386921197026e+00 -1.328825688037176711e+00
1.992893082759982892e+00 -1.144471323970976950e+00
1.938046539769800791e+00 -1.355236859020990892e+00
1.969481802667861992e+00 -1.208632580635812470e+00
2.096734892181878696e+00 -1.368702330420599189e+00
1.933745358955442528e+00 -1.391595633933288667e+00
1.797350507841210199e+00 -1.519718784226731456e+00
2.377535623522054387e+00 -1.555124082690253040e+00
2.221150066967132020e+00 -1.546521018082105847e+00
2.197904382046048433e+00 -1.450851901251861920e+00
2.060017843917412605e+00 -1.175929607370120200e+00
2.146148443812684548e+00 -1.448943474033336232e+00
2.036161088484668813e+00 -1.318286855828802562e+00
1.697576667491307756e+00 -1.503124878854552371e+00
2.225417125089359516e+00 -1.504078285647000524e+00
2.529149610672648318e+00 -1.524681007874194805e+00
2.491998817282260692e+00 -1.537582958554089885e+00
1.863143018995820910e+00 -1.535033475555148019e+00
2.137855850156064719e+00 -1.525995709769287334e+00
2.448885706030501375e+00 -1.418605697057192749e+00
2.265607469992485079e+00 -1.556251791666598994e+00
2.264572909366160403e+00 -1.403161512435158187e+00
2.146780184847692396e+00 -1.395241441038750585e+00
2.184606726678028465e+00 -1.664857389457762737e+00
1.800269236026283526e+00 -1.435383268911107901e+00
2.164758784934382341e+00 -1.287317494891504932e+00
1.955192223776743621e+00 -1.227914939209811429e+00
2.393355184654974099e+00 -1.369246110885693923e+00
2.240873063126592069e+00 -1.473016016955445373e+00
2.386129670932469971e+00 -1.462165522184776911e+00
2.472894553008542218e+00 -1.444740203456271299e+00
2.388343758103196990e+00 -1.459128209106214324e+00
2.167021472145623573e+00 -1.458777012380723992e+00
2.457528060690473914e+00 -1.287085224030570796e+00
2.401597536915418551e+00 -1.467512654364501179e+00
2.298999771199936148e+00 -1.529177411147854881e+00
2.468260948834723134e+00 -1.561824700694280033e+00
2.351442719177355922e+00 -1.184639422944290921e+00
2.165705174821652701e+00 -1.358596272901063884e+00
2.261293950079359849e+00 -1.657188600219534180e+00
2.088535709686495601e+00 -1.581538397544431707e+00
2.532580682906868219e+00 -1.755644747345329826e+00
2.252441968730306776e+00 -1.281577702391453633e+00
2.452145573503330844e+00 -1.383973126412818999e+00
2.235411088149836356e+00 -1.230115238836677616e+00
2.334096167418854506e+00 -1.259163764162515964e+00
2.477754624748880197e+00 -9.683738598746817194e-01
2.276188903540030672e+00 -1.378843841523127001e+00
2.061744607161515752e+00 -1.436610964666614088e+00
2.457901439622338202e+00 -8.625507158861949186e-01
2.164236934549198299e+00 -1.550193386184147037e+00
2.323035996864919461e+00 -1.092982506126509268e+00
2.212392637517144323e+00 -1.282889736498814104e+00
2.261792761507851246e+00 -1.033242064484633183e+00
2.035348447842520336e+00 -9.718197887556679904e-01
2.333858738989762482e+00 -1.213764497870792436e+00
2.090367124005405586e+00 -1.556383485291014113e+00
2.220073795507836678e+00 -1.416856744983146843e+00
2.493940963687028223e+00 -1.478320177893265530e+00
2.250799762681884086e+00 -1.494638681217810738e+00
2.250591009796266917e+00 -1.389368829388931470e+00
2.226558467331271718e+00 -1.284075140134012472e+00
2.337084289556031536e+00 -1.153488603400943502e+00
2.253928281581828230e+00 -1.123254071563110079e+00
2.169075902071980533e+00 -1.176699011097466441e+00
2.087198024453467582e+00 -9.921207374420055736e-01
2.267649615763049020e+00 -1.284665863365907601e+00
2.289690091613656442e+00 -1.450665229421942870e+00
