# Supplementary material for: The SARS-CoV-2 spike protein is vulnerable to moderate electric fields
Source: Nat Commun. 2021 Sep 13;12:5407. doi: 10.1038/s41467-021-25478-7 (PMC8437970; doi:10.1038/s41467-021-25478-7)
Supplement: Supplementary file 6 — Source Data [file 41467_2021_25478_MOESM6_ESM.zip › FIGURES_compilation_source_data_NEW/figure_2/c/FIGURE_2c_SourceData_EF_off_10_6.dat]

-5.562812821485563219e-01 -6.551962994526865092e-02
-5.923336838759096779e-01 -7.719657412036591559e-02
-9.541039272751474787e-01 -1.047255822524324614e-01
-6.845307715619707301e-01 -3.636118436916814245e-01
-3.770493137181581411e-01 -1.740926131041841962e-01
-3.414490357724943026e-01 4.406243775694614340e-01
-4.396467506755835641e-01 8.132895698221775937e-02
-4.352187335792367939e-01 1.413606082113654239e-01
-3.429870705336331427e-01 -1.354781652017597593e-02
-3.955094476039805462e-01 1.781138049786489264e-01
-4.504245106004572952e-02 4.055509596005240636e-01
-2.830632012412961918e-01 1.441543326077873721e-02
-5.024415575301210968e-01 2.869336364779773163e-02
-1.808190599802776133e-01 1.358574818952902052e-01
-5.936035025956157840e-01 9.256390722613969113e-02
-2.532867864757246679e-01 1.929903020004507253e-02
-5.406351176031015671e-01 -1.252302448099164855e-01
-1.678931175197670711e-01 3.532211959564642845e-01
-1.768831135437283764e-01 3.325275716356312916e-01
-5.323894168479293976e-01 1.452448264582986981e-01
-4.851911522843597169e-01 -2.268984151817614314e-01
-4.641078235451307488e-01 3.337878771059425709e-02
-2.103138864676236952e-01 -3.123366542815821795e-02
-4.280851793510789816e-01 -6.963036241406025950e-02
-2.075005092817737706e-01 -6.563916942546725586e-02
-2.531962622000880070e-01 1.191684376204194679e-02
-2.614054605832696887e-01 5.064668880229693526e-01
-1.709622711340258450e-01 2.705781660894236440e-01
1.038405445547870565e-01 8.003470606751034166e-01
-4.779167694658847942e-02 7.103911240412997818e-01
1.141510616840236275e-01 7.742956689498933232e-01
-1.467769697384629923e-02 1.017035587143918285e+00
-4.923894661958959362e-02 9.002967042915382967e-01
-7.655808866875851715e-02 8.127821221517870232e-01
1.200581364465350132e-02 1.089630185660325878e+00
-2.280735501057970238e-01 5.715701802381364383e-01
6.753240950750111216e-02 9.392944516667340871e-01
-1.375801897188338174e-01 1.024587570629362787e+00
-1.559109034505445912e-01 1.034166208359796002e+00
-1.401286821373981528e-02 8.630697265198721269e-01
-3.770622300448581155e-02 8.075002713421586265e-01
-1.334740725747673440e-01 6.712945357424346948e-01
-3.378645539415561783e-02 7.727831894158415649e-01
1.757574505419248756e-02 1.143212646985127812e+00
-2.955065324539771776e-01 7.733108820797189864e-01
-1.476507038321625553e-01 8.735076369203713664e-01
-3.455773604626961870e-02 1.147959686503106091e+00
-2.287444440112200161e-01 9.330001745991082229e-01
-3.944051684456096885e-01 1.280654705407335392e+00
-1.841737185213707662e-01 6.912677472702852821e-01
-1.867072566923940746e-01 4.355157944476950038e-01
1.764920201989847448e-01 9.664395099482012697e-01
-1.038940181632666548e-02 6.862267409995606027e-01
1.134674897363343871e-01 8.625103826896528547e-01
-1.447206918879243021e-01 9.393417423810253020e-01
1.122406540628011207e-01 9.108114483889324653e-01
-2.080641157399202301e-01 1.054263590455601030e+00
8.023236161191418803e-02 8.673277823296169364e-01
-1.167510865411578586e-01 9.029964339077944935e-01
3.409218906914762703e-02 6.814143949290617508e-01
-3.547778476291135741e-01 5.477928261073237159e-01
1.291637091498779588e-01 1.053180716940211425e+00
-2.139560025620989014e-01 1.066099282267776394e+00
-2.148898724636017499e-01 1.118913265692629055e+00
-2.345334843696339142e-02 6.405155411055571957e-01
3.543451695199305029e-01 1.091387178013769166e+00
2.512164524011809563e-01 7.628937614455275629e-01
-2.638560103878871341e-02 2.007403982921086849e-01
-6.406653189200817167e-02 6.954331932966082430e-01
9.996184820505703283e-02 5.708448478052919883e-01
1.644419262639745805e-01 5.952993909259738370e-01
1.272015045292506086e-01 7.255104900938215140e-01
3.428420767426409443e-01 8.803296931971000827e-01
1.737588239960068115e-01 5.417039219232003822e-01
1.123861699768584077e-01 6.757760519512601149e-01
1.122913930954084691e-02 7.735285681452023221e-01
2.690956737559709877e-01 7.177773162674790930e-01
2.223759715044147656e-01 6.698205046102129190e-01
1.165400688927391570e-01 7.183950068355432483e-01
-4.578407073146553707e-02 6.336541889111888537e-01
-3.848787505755169036e-02 6.449065088304550830e-01
-7.236285092794174367e-02 6.703781519715465986e-01
8.361488032811051352e-02 6.926873582478356717e-01
-3.046587428068431858e-01 7.752752852094779712e-01
3.394173304374975553e-02 8.419865503727296252e-01
-1.641339410987080472e-01 5.735594732712393506e-01
-7.818305901706526506e-03 8.510366921790766259e-01
1.200981724837114628e-01 7.197344904973375090e-01
-9.841822813119152635e-02 7.330791422509201904e-01
4.228255264086764470e-02 6.803587727074040803e-01
-1.160817434575469459e-01 6.837049694095480579e-01
1.087584261499073834e-01 6.977421124435507771e-01
1.725533284611802110e-01 9.319155647881280924e-01
-9.383972905002785359e-02 6.487840899511255754e-01
-3.342587261550647448e-02 7.741167267142383679e-01
-7.385152816815815369e-02 6.616533780426785416e-01
1.844753649872994117e-01 5.418829980560538884e-01
1.627866129037220111e-01 6.720183481438196660e-01
-3.459084149945529374e-03 1.126484709587625810e+00
-6.597473305489665041e-02 1.029814590417750253e+00
-9.789061299635407054e-02 9.177318355007033635e-01
-9.191572373106704497e-02 8.267512707647488579e-01
-4.005302947535324676e-01 8.081909070711270626e-01
-2.035978450744510282e-01 7.314842364197464697e-01
-4.870301903011207134e-01 8.694070916180065556e-01
-2.128883993721270573e-01 7.038384742854101317e-01
-1.455699678402386787e-01 8.179588635997024904e-01
-2.644726174535200203e-01 7.666317383796170670e-01
-9.785205188557261069e-02 7.060407590562705060e-01
-2.121898373380429192e-01 9.265102662725956950e-01
-6.933898057784557145e-02 8.806222464180334386e-01
-7.661413736561548116e-02 8.870390601208585357e-01
-2.334383800051454405e-01 7.674369019019795513e-01
-3.292584753209460563e-02 8.378499810530823932e-01
8.600615173845033157e-02 7.907279309244381604e-01
1.444909693951604568e-01 6.337041191209584756e-01
8.900304679947849962e-02 7.470730247800838608e-01
-2.719953929798386016e-01 6.727552185136083107e-01
1.927636050388076283e-02 8.972199831218786725e-01
-5.478493825194312716e-01 1.017886740260355305e+00
-4.006412016433686940e-01 1.219637565751197528e+00
-5.294955011500526720e-02 5.273720326222601784e-01
-4.976220731566569078e-02 6.876824247018644698e-01
-8.391407913132037377e-02 7.752671819007170839e-01
-1.260706868143564030e-01 6.478263726566744207e-01
-1.158580668089294330e-01 5.732265677494700062e-01
-1.558250914193371750e-01 6.830481706837667755e-01
-1.314810681030659234e-01 7.143987747837121649e-01
-1.717468839124000612e-01 6.020553828518935280e-01
2.586806708013264511e-02 8.531210369547128636e-01
-9.696979699251724594e-02 6.462748318051246832e-01
-4.522185453753868600e-01 7.012738801848825698e-01
-2.600788581056231452e-01 6.504445327573239455e-01
-2.556273573175102398e-01 7.216108242516703353e-01
-7.097826203284710034e-02 1.003283147768597949e+00
-3.158985033764627470e-01 7.969454889749355564e-01
-7.778027444119747780e-02 9.116885962685745692e-01
4.688285085710844347e-02 1.011854447567969606e+00
-2.410053352890430545e-01 8.838859684862048205e-01
-2.464749271579003420e-01 5.389092176125724887e-01
-2.980240289029290057e-01 8.119712815254007676e-01
-1.813395727100452770e-01 8.861588408817047124e-01
-6.385058814786214176e-01 1.314754471515342749e+00
-5.634843949291257204e-01 1.211376703822943490e+00
-3.830541771509644033e-01 1.140981768223885418e+00
-1.817075250075309012e-01 1.069261082612613212e+00
-2.465304345635633831e-01 1.065574383173207185e+00
-3.585216117833616156e-01 1.203809618365865530e+00
-2.130376654410716109e-01 1.365155870653672165e+00
-4.110525043533114209e-01 1.561256067302571937e+00
-4.236501428829083093e-01 1.532575061485482060e+00
-4.595501039901064150e-02 1.124219797707728397e+00
-2.328508343672680558e-01 9.634392272694531911e-01
1.997057367192713040e-02 1.007663181672480812e+00
-3.684929835653760061e-02 1.060681507741350060e+00
-3.452914883829999448e-02 1.163615695363073854e+00
1.606887049821517366e-01 1.643539765908801353e+00
1.485012682724175248e-01 1.358081444158928397e+00
3.187177948744152611e-01 1.385500817054511113e+00
1.488539447043121799e-03 1.159610014201834183e+00
-1.896637896302762749e-01 1.356800179500564196e+00
-2.801445052592906881e-01 1.028534069195030209e+00
-3.174869815218728242e-02 8.751288163470068993e-01
1.183907029014184542e-01 1.031256087943374311e+00
-2.999994328883935635e-02 1.223625693854733409e+00
-1.788662384482990475e-01 1.008261836519913635e+00
-3.176465519122602110e-01 1.105984869301453566e+00
-3.416354466736347684e-01 1.153607062953122764e+00
-2.119889487263937888e-01 1.062176316940099507e+00
-2.117626713068202493e-01 1.227111541294568564e+00
-3.076416928291079156e-01 1.157166067640246432e+00
-6.250954240688021135e-03 1.208510194407482974e+00
2.009843527753508996e-01 1.074825984290322056e+00
7.340423098350155884e-02 1.019641262173380136e+00
-1.056165371178335727e-01 8.522352284358387653e-01
-5.529046191437309021e-02 9.899119751621894281e-01
2.801683683698427130e-01 1.101352180922561264e+00
-2.833119518417898108e-01 1.022157009067814482e+00
-1.132074054282791314e-01 1.079295682668536038e+00
1.040755382142235543e-02 7.591147616159050759e-01
9.216311980628898171e-02 1.064028718306186505e+00
1.696926024680249501e-01 1.044546006120657067e+00
-6.542334785935707830e-02 7.864945278711628074e-01
3.572253527217515712e-02 9.855511157616425599e-01
-1.467370572342614476e-01 8.606597212551760911e-01
-2.969348851149723467e-01 7.895543230930857082e-01
-1.548807028783066586e-01 9.554326175263898602e-01
-2.544488698230655821e-01 1.272969255759399676e+00
-1.404837368874725101e-01 9.332277092469647428e-01
-1.767279071117346667e-01 1.147217109894577591e+00
-1.503064035300760715e-01 9.609258883973972321e-01
-1.247077290079224854e-01 9.797751377793720851e-01
-1.470326632027298963e-01 1.173343174024930047e+00
-3.373581654670675944e-01 1.072431858711153652e+00
-4.392168440261330908e-01 1.204564866819990865e+00
-8.386937491152969548e-02 1.235224883131988527e+00
-3.650292802725935148e-01 1.294018129209615120e+00
-6.755524431319101519e-02 1.048092775926767084e+00
5.837579938092989085e-02 1.323403032688891479e+00
-1.384295679428949877e-01 1.258696534374866394e+00
-3.166870521171026853e-01 1.250998234998047520e+00
-3.118384308074249045e-01 1.046959765180446755e+00
-1.440772401736679087e-01 1.279756473503653291e+00
-3.054160475054757962e-01 1.406916646729623466e+00
-4.010423361792125885e-01 1.385074362836497208e+00
-1.462403972735999980e-01 1.365027672715734663e+00
-2.353482806549206940e-01 1.214861073316096496e+00
-1.834763748781571002e-01 1.200582988454120148e+00
-6.323000513519977384e-02 1.137941914136186394e+00
-2.752961262309610024e-01 1.082082933593558671e+00
-3.738727441849973299e-01 1.196121369518099886e+00
-2.921337260577001604e-01 1.215859592832727820e+00
-3.546150028987012370e-01 1.416694309220531078e+00
-3.048325151309711489e-01 1.302878234508352495e+00
2.401049421920047749e-02 1.330206370072280819e+00
-1.855107668737739079e-01 1.360448020614230646e+00
-3.491215545034777046e-01 1.185074963768152800e+00
-4.002880663326937039e-01 1.148334063338732669e+00
-3.607852158974529377e-01 1.085347960767612419e+00
-2.384941343089286292e-01 1.273353941065452632e+00
-2.103290076724768365e-01 1.114035334811383837e+00
-2.094948373602040226e-02 1.323216172752535336e+00
-4.197812464953994960e-01 1.396364187017472114e+00
-2.740747306979317566e-01 1.466292147796844247e+00
-3.384730331761802713e-01 1.454493788804480658e+00
-4.420593770018060864e-01 1.071375700100552386e+00
-3.622505929459413077e-01 1.145686593188401048e+00
-4.768715092489952956e-01 1.444888243297357766e+00
-3.609436729962612889e-01 1.137230220614231513e+00
-4.242611979387306276e-01 1.313197461728482285e+00
-6.959011575148156270e-01 1.224584219766011284e+00
-1.947050410260109110e-01 1.306471181228229028e+00
-5.341124777404014923e-01 1.020164587953725110e+00
-4.337276020054418035e-01 1.236316351887738030e+00
-3.753843401514355138e-01 1.135021984465799161e+00
-2.466234494488294127e-01 1.058413427212387736e+00
9.821637054125872957e-02 1.771750173989779187e+00
-8.171111439310824176e-02 1.644770207297078679e+00
-4.332984532825620017e-01 1.727301971790863977e+00
2.363124670282776979e-02 1.569054189530204146e+00
-7.739699588987891676e-02 1.513412991184494905e+00
-1.451908044395772979e-01 1.556497398946548705e+00
2.016582043344108122e-01 1.614808806069801372e+00
-2.244756994758137780e-01 1.716823260095827308e+00
-1.243534954338283982e-01 1.610242605916027969e+00
2.114924714007892503e-01 1.697855639762788416e+00
-1.800566463250815319e-01 1.498823964858117641e+00
9.685761833775582974e-02 1.639926096279964218e+00
-3.606678119674022742e-03 1.658179664657905228e+00
-5.467270443241167843e-02 1.588545405841982783e+00
5.713162559707868349e-02 1.635314036949459648e+00
-1.844561456303667746e-01 1.221901416130851903e+00
-1.480547307074549790e-01 1.460775278957326506e+00
-1.702587181964869689e-01 1.767514905231504230e+00
-3.873830969539910490e-02 1.570503521448317397e+00
2.455609424437384669e-01 1.660665664133258890e+00
-3.252616710141369438e-01 1.564268743480840662e+00
-5.725781279069625668e-02 1.598207084672805589e+00
-1.701150600347285102e-01 1.601448927184876414e+00
-4.902224365020974028e-01 1.646661422883820558e+00
-2.191990039810982338e-01 1.707176169451381842e+00
-3.640176128034450231e-01 1.733704668083204892e+00
-2.690270653203547524e-01 1.597698016978406521e+00
-4.076672131251917186e-01 1.692950627290248811e+00
-2.830287047004887979e-01 1.822930721723766023e+00
-4.703692967853451701e-01 1.812505199833289948e+00
-2.045019444864773217e-01 1.526362424008298024e+00
-4.046152557670830152e-01 1.964044470223593297e+00
-2.261070929041118505e-01 1.954896987091577332e+00
-2.360838515295093643e-01 1.354745051984639348e+00
-1.848836516771659721e-02 1.531709221051101188e+00
-3.629982558059624553e-01 1.854861905282037204e+00
-4.453719960818363077e-01 1.756802597805086297e+00
4.388194574432560668e-02 1.821511339578141708e+00
7.316655511023129055e-02 1.533778928877415737e+00
1.605435956772239270e-01 1.784265167918139827e+00
9.666035564934355451e-02 1.803420035834479185e+00
-8.636913701600319737e-02 1.665717264864966740e+00
-3.437295798788307377e-01 1.528992762787063864e+00
-2.671406708671174024e-01 1.682950433261197976e+00
-2.934750889258415651e-01 1.515734545050942073e+00
7.712876594539788688e-02 1.611040862785146022e+00
2.954816259122579059e-01 1.385436307593034044e+00
-1.685308917396618200e-01 1.443355464285389189e+00
-8.537413662981782614e-02 1.626725158389022319e+00
-3.263777496199050943e-02 1.571150474796435326e+00
9.794802720820640352e-02 1.509481295065736584e+00
1.630812549837531988e-03 1.788796540811870450e+00
-5.726950160533900158e-02 1.935820860128108833e+00
7.320542090655429712e-02 1.917132574862366656e+00
-8.332715581178432723e-03 1.584050835384446909e+00
6.775624996974610736e-02 1.840098556383770401e+00
-2.210266568499786310e-01 1.588902447531886697e+00
-2.632922865821562541e-01 1.778163059543595104e+00
-2.851119827673823659e-01 2.149259210571565770e+00
-1.137628752103249374e-01 1.445385494564607853e+00
-3.431982931061799968e-01 1.458670671496949511e+00
1.710314617883315624e-02 1.383722922729570648e+00
-8.882023218951845545e-03 1.589258421282687239e+00
-1.213273206769308055e-02 1.489965034352738638e+00
-3.755806508606163163e-02 1.418848039100556679e+00
-2.613907273408805354e-02 1.731777381213338574e+00
2.169749929990150705e-01 1.624235979959539389e+00
3.417291291310492474e-02 1.590467507311636775e+00
2.046857245557765492e-01 1.940244562345414980e+00
2.848550936912345177e-01 1.532526893461364281e+00
5.906472473970350578e-02 1.577486978974053322e+00
1.864013679278513635e-01 1.902915195492102862e+00
1.986499500978096133e-01 1.901254542138474335e+00
1.520978510406997275e-01 1.583849000813402297e+00
2.107664865658648301e-02 1.475690985494108709e+00
1.001348574895452315e-01 1.643868641482956416e+00
1.938285892281668421e-01 1.608329480701500280e+00
3.188211486392631411e-01 1.859102616614252135e+00
-5.292395895978851961e-04 1.813016146552489660e+00
5.317877217594308981e-01 1.978082238487782085e+00
-1.753471078634886993e-02 1.987340626152222622e+00
3.169558543210870827e-01 2.109565111796291248e+00
2.146340364155013558e-01 1.972367508963252858e+00
4.472756900548707781e-02 2.062267436751022309e+00
1.023580981286421332e-01 2.007243263236435649e+00
-5.278515953540466321e-02 2.151135775313643972e+00
7.711072520947273579e-02 1.841121800993627655e+00
2.936419814955751328e-01 1.944182682216214708e+00
8.044829838298915570e-02 1.897915063725109652e+00
1.012015246552447623e-01 2.192500079875523866e+00
4.393168487675360723e-01 1.996920684557048631e+00
-2.443742784395439016e-02 1.985937959976653122e+00
2.006925981248382229e-01 1.831529662364584254e+00
-3.976090954506243391e-01 1.570929726209608468e+00
-1.197371368905278260e-01 1.424480227981655300e+00
-1.733400320740141887e-01 1.654521627314181842e+00
-5.990357991559802642e-02 1.129646747947915975e+00
1.136255023611333903e-01 1.481513543236416375e+00
5.195002648478549978e-02 9.483403775813644687e-01
2.205322210084648127e-02 1.280865939092982853e+00
4.887035518376589560e-02 1.468685763448013493e+00
4.542174257019598871e-02 1.181294121093573679e+00
-1.937455460377146832e-01 1.101100080633526046e+00
1.398800003124782976e-01 9.751284548581026224e-01
1.110196558970264480e-01 1.184463080663244128e+00
-3.981808535180519915e-02 1.119457840106101720e+00
-9.589965304120173784e-02 9.498757634185841514e-01
2.079490432772980735e-01 1.170543315679767993e+00
1.824991469562681212e-02 7.319228068818619537e-01
3.733166205562615247e-01 1.032771175902190031e+00
-4.966323502238506604e-02 9.921699649431723333e-01
-2.680832589706768077e-01 6.801550174917387892e-01
-1.592665915226142981e-01 5.686427020796764875e-01
-1.469271005702364741e-02 3.894922429965091970e-01
1.201347908943866394e-01 7.059553241811449276e-01
1.402632458683556460e-01 6.693414003391791045e-01
-7.615618853951591771e-02 6.534328443275265741e-01
-6.589325663445583237e-02 6.849923485445812421e-01
1.249431564806974815e-01 8.814750876637091892e-01
1.997093389606023617e-01 1.240060729702119335e+00
-2.596635670197646739e-01 7.573742949127544311e-01
-1.343671480986519673e-01 7.065876075432648840e-01
-1.505406800452579186e-01 8.051901811522181873e-01
-2.362687301934651707e-01 1.002709289818359828e+00
-3.410141490733205327e-02 8.717024387391665297e-01
-3.943482135483288853e-01 6.838519843914369067e-01
-1.165226192924949944e-01 6.818937562745960301e-01
-4.500495840055483976e-01 6.264451569675159037e-01
-2.641790936240722143e-01 4.705371081525627774e-01
-1.486246693668415442e-01 8.462335019054905150e-01
-1.647925299243158115e-01 5.904143691719767606e-01
-2.874335636069773048e-01 1.008193095385388371e+00
-4.481655372069922594e-01 1.317252593881519385e+00
-4.907804388816066621e-01 9.662485439940800003e-01
-3.841599003156336845e-01 8.889636273857053350e-01
-5.625407836948697060e-01 1.003951864275539396e+00
-4.063079609556182747e-01 9.248057741480947280e-01
-6.255092472045118424e-01 1.351653844282587613e+00
-6.261283246590418905e-01 1.072019382918448116e+00
-4.573427741927881263e-01 1.179634169072559580e+00
-5.765958074572279379e-01 8.321190452406863614e-01
-6.289967373569870235e-01 1.310666302354537294e+00
-5.382286796320143729e-01 1.021278647305192910e+00
-8.747642557743002811e-01 1.234530832070971362e+00
-5.900373624468330247e-01 1.451492752949117282e+00
-6.070044249848998152e-01 1.453119659493289362e+00
-6.248600531973960148e-01 1.067868586144048892e+00
-6.446119894716542120e-01 1.303804674506360062e+00
-1.029965188442345386e-01 8.276542668728680274e-01
-3.786554609104200719e-01 6.321413601179479702e-01
-4.200009551394455198e-01 5.903162069996745753e-01
-1.561508471190501957e-01 6.558828806672050149e-01
-3.244068387067163273e-01 7.722566793162470855e-01
-8.872332088211229428e-02 7.286220966486314232e-01
-3.971140445841593869e-01 7.485718798774723126e-01
-2.787793390580434738e-01 6.297814600127615847e-01
-2.701708777823719210e-01 4.902612752172759714e-01
-3.336144754434599013e-01 7.400231817117899347e-01
-3.775902150812413538e-01 8.364729831806485549e-01
-3.455085440654868667e-01 6.794834514414445081e-01
-1.087312018276367642e-01 9.077986632562602409e-01
-3.705711698211177074e-01 8.959740604967402211e-01
-3.583056009972425127e-01 7.189879788680673123e-01
-2.357173069720935044e-01 7.116720952040909154e-01
-4.344703073062489151e-01 8.787516000328290389e-01
-4.489312449050968101e-02 8.871382997716010799e-01
-2.679715512431185553e-01 6.885106937364995350e-01
-2.987482502011636898e-01 7.099558501660683252e-01
-3.174580981823937886e-03 9.048159606782746334e-01
-1.622186540471332039e-02 9.023751440592325812e-01
-1.217270632322106916e-01 5.127789431618688942e-01
-4.609619083108573712e-01 9.393841188496657724e-01
-2.980516674447171166e-01 8.258076703351137082e-01
-3.881684178376852978e-01 1.104538044884587622e+00
-3.048555524621454071e-01 8.778061777070762517e-01
-5.045931369511832965e-02 7.564968758569616814e-01
-2.763563412863611068e-01 9.682352687169043515e-01
-8.325100846042779446e-02 5.592780598962516780e-01
-2.406156207240667255e-02 9.491176407687913485e-01
-1.505681534020536227e-01 7.725003654848034973e-01
4.474375523408577471e-01 7.380823425337141863e-01
3.308760408931032404e-01 6.122235237636342031e-01
2.654907158505954712e-01 6.818560506733502002e-01
3.348367590110562508e-01 7.172844055391518481e-01
2.510443488611225904e-01 5.072110727509635542e-01
7.266318445832492534e-02 7.866530283871056017e-01
2.166886729877039452e-01 4.421596643190491838e-01
2.643136829242364039e-01 8.418999166706726545e-01
2.853302545909301990e-01 4.586793042661737596e-01
3.365175725271168927e-01 7.095207660347846446e-01
1.521184579064425724e-01 5.872131518094351188e-01
1.781081801339347015e-01 5.244985228921055231e-01
1.842777421765819379e-01 1.017466740603183206e+00
4.129171061542859511e-01 6.977422082310436036e-01
5.093677154151459163e-01 5.439276791292212421e-01
3.396151504955891021e-01 5.887746516422758258e-01
8.440423468909932780e-02 2.553635380327994864e-01
4.002742774432750950e-01 5.079497941170526554e-01
3.747914269970600287e-01 7.433747586744268165e-01
3.952653593250055053e-02 5.893105560168938606e-01
-3.518487601861447489e-02 5.323976801752008381e-01
1.705596007642724010e-01 5.061904134382311238e-01
4.221981381034243253e-01 4.266208721367885648e-01
4.618575691083664503e-01 4.669500887150473956e-01
3.771650016930082061e-01 5.189749711002396015e-01
4.325009471622176527e-01 6.373112273049033050e-01
2.647258447895154410e-01 4.576324794541559715e-01
-9.779056712943196006e-02 3.580115083098436290e-01
1.134859604002514399e-01 4.919299374926264234e-01
8.507941855645440032e-02 7.427384556703549023e-01
2.909134534257931115e-01 5.030995973194545279e-01
-1.610777085804282471e-02 8.694524733453878884e-01
5.936298293984121344e-03 1.243801213264754235e+00
2.710405175321380922e-01 8.320117858063731386e-01
1.968803293096046403e-01 4.887228639931412433e-01
-3.281567521364658901e-02 5.148514875997792783e-01
2.648397294417359493e-02 6.142552343902847323e-01
5.362672148093738933e-02 7.170516681797072245e-01
2.153110208747995857e-01 1.242606357250882088e+00
2.608177261163885374e-02 8.651945957576256951e-01
3.832133235555496009e-01 6.337243942705107491e-01
-3.983648499610675797e-02 4.734357082055102861e-01
2.206287053940933496e-01 9.125698100308392569e-01
2.177674911844318939e-01 6.541324172463134357e-01
1.329285527587296123e-01 7.185282638702190638e-01
4.714795192559038117e-01 9.327893282884061055e-01
4.898082761400086582e-01 8.644035013854984850e-01
4.504913894487947990e-01 6.226231801420271106e-01
2.661674707234020776e-01 8.568396715269404051e-01
2.625405526426710101e-01 8.939607008690564349e-01
3.011151858290842531e-01 8.235718101403288749e-01
4.505552000019532599e-01 7.839539977993406072e-01
6.649575190652141643e-01 9.388429493252790081e-01
5.109268698306997925e-01 1.007358890477490609e+00
5.583746913742788642e-01 1.143794283192655969e+00
5.259646899747613125e-01 9.367441814889565510e-01
3.433900406106831227e-01 9.829599934324831922e-01
8.005389073202950900e-02 8.208743714525925661e-01
4.977444660574096291e-01 9.161313826584951414e-01
2.387969199204519333e-01 1.002873634294964234e+00
3.176932751280409084e-01 9.510510903622277912e-01
3.257901391648019285e-01 6.436540062200690748e-01
4.921463074401514204e-01 9.965900879095810350e-01
5.171891277039767365e-01 1.262744769541454870e+00
3.190483873715413976e-01 1.237486821932349379e+00
4.722427077011671082e-01 1.065966295603219205e+00
4.805735568539689639e-01 1.310686714997557845e+00
3.501745226042966008e-01 8.234420354990604762e-01
8.257238919342902994e-01 7.375810247973419997e-01
8.856898021485601902e-01 8.130771708182472635e-01
9.904054482157018668e-01 1.169527771571828190e+00
1.100465713222482655e+00 1.010810010178353924e+00
7.168301070266527297e-01 7.145939992563721255e-01
6.591606884738289152e-01 6.116549298622575570e-01
1.038053584100206317e+00 6.296102842607198546e-01
6.500083109867177411e-01 5.495956364248627546e-01
6.091292575174651613e-01 8.240957954154062293e-01
8.434732305532914864e-01 1.104496321254345492e+00
9.121322900756729801e-01 5.261466029080479334e-01
5.984558083525262084e-01 6.934680313370035210e-01
9.695181258019490711e-01 6.441907068224411725e-01
8.405968426976325736e-01 7.034224716884309725e-01
8.167934839752633014e-01 7.760499593370543403e-01
8.461006048870916008e-01 5.688921010057977901e-01
8.414781695597330913e-01 8.590998052878086044e-01
7.272433662683148725e-01 6.989654327843324300e-01
6.578024491631029314e-01 7.573339759914980984e-01
9.059207310873389485e-01 6.544971539810846561e-01
5.975737660374753624e-01 7.951373170022855152e-01
8.058227820639674022e-01 8.569525441295504642e-01
6.329802984824768330e-01 3.621977684596832114e-01
9.949408827451206028e-01 7.167903461702420653e-01
9.799828204294334100e-01 7.651629777477071404e-01
1.119867695558547149e+00 7.899069822114398454e-01
1.008541279027967974e+00 4.432666756467678049e-01
8.254296334050370554e-01 6.584876380232375093e-01
9.537596124961483790e-01 8.967100484319894260e-01
9.744235025787589821e-01 1.213012754389371173e+00
7.893133135896736041e-01 6.916617918572798285e-01
3.048306534308095617e-01 6.877312862921419745e-01
6.436462549548603862e-01 9.839609626596068637e-01
7.743622000513251669e-01 9.543270915793763409e-01
9.204205509377443306e-01 9.529312804444556306e-01
7.587452362328298561e-01 1.105675731886565982e+00
7.029591932478722605e-01 9.894981627761338938e-01
8.971242824287777307e-01 1.144539780099288251e+00
9.069637660219447284e-01 1.171272957468314724e+00
6.898225459917545210e-01 9.989088735712399192e-01
1.021767475506143663e+00 9.087665803695575972e-01
9.655151310350957861e-01 1.308885303465689987e+00
6.787404160787453566e-01 1.371398564252326313e+00
6.070331099057770796e-01 1.251220091084614072e+00
5.329626734971369961e-01 9.979276537614250042e-01
6.003845574719499645e-01 9.701824654912043489e-01
6.599261678245327278e-01 1.357635748235789031e+00
5.671479889236678007e-01 1.369632878038253176e+00
4.481895674057287948e-01 1.135226887412394081e+00
5.880939409045072841e-01 9.288027466065462701e-01
6.885617741186313978e-01 7.015635652838951852e-01
8.137023930027236229e-01 1.068502624926537248e+00
9.564880775906824395e-01 1.059482618080413108e+00
7.145036506162933954e-01 9.125328518130813027e-01
8.844757350046874578e-01 1.222619662422913756e+00
6.160951090808173269e-01 1.247418917845801722e+00
9.041427638643977360e-01 1.307722067742938865e+00
6.594946400381856977e-01 1.096721777600734971e+00
8.622973589528696303e-01 1.079316378065982462e+00
8.978906090935518947e-01 8.383542541339079612e-01
1.216601869007613912e+00 8.194680932438802579e-01
1.137478629403041230e+00 1.177161531903169633e+00
7.540931172183990006e-01 9.719840877175958127e-01
7.921614828388283680e-01 1.173217330409584314e+00
4.635409947492563076e-01 1.284709262655507445e+00
4.252982109088537799e-01 1.318341131786940235e+00
5.878852476776919023e-01 1.029516312476923323e+00
5.954157433791137377e-01 1.378334046944169611e+00
7.205716565343054381e-01 1.114196020698450695e+00
7.877337268802442338e-01 1.168799997435976401e+00
2.022833519126513713e-01 1.416407741133632658e+00
1.982503397435024795e-01 1.496049680348017219e+00
1.509093081066976427e-01 1.392222103490916796e+00
2.518103015901136388e-01 1.457627428630620781e+00
3.772126501831341017e-01 1.477614192106255331e+00
3.510226431863749941e-01 1.302461801000860397e+00
5.839925950732984816e-01 1.163018773113248860e+00
6.091941932731406162e-01 1.156797411774671325e+00
7.553970042904059046e-01 9.963734255723261102e-01
5.495723350623725745e-01 1.282572660042647694e+00
6.943316122360052578e-01 1.169562390661092133e+00
5.450597068843041626e-01 1.219128364087140426e+00
4.420280064051353985e-01 9.515624171463079595e-01
5.394342743404052509e-01 1.171714457978393797e+00
2.203873377997583871e-01 1.155832626821503339e+00
6.981934782147468654e-01 1.001714741743661374e+00
4.893680747266292430e-01 1.020254298430985251e+00
5.390215345633989630e-01 9.195619416180507155e-01
5.440508617121064816e-01 1.046006844429158145e+00
4.639453121343440900e-01 1.100469192388474848e+00
1.413522318396427113e-01 9.858792164194924990e-01
1.370050987318928715e-01 1.248650119507201950e+00
3.531523079617432392e-01 9.786385929163159414e-01
3.822714700349642003e-01 1.278027167536909037e+00
2.091680805231992957e-01 1.193720373776034460e+00
1.605533422869406257e-01 1.223777717049730818e+00
4.168758337754436827e-01 1.346303021652690335e+00
2.439220845465478460e-01 1.063589964871273885e+00
4.348082271432872625e-01 1.023081178485488518e+00
2.924289660635995824e-01 9.896032071301217314e-01
7.415820397592563784e-02 1.236128101453985551e+00
1.522984885933897636e-01 1.132540584013860485e+00
2.704326816978310788e-01 1.008676007859009127e+00
2.601859203905091955e-01 1.010285655296447427e+00
3.550832548912348230e-01 1.249901955484916893e+00
4.036555790080558759e-01 1.354932747385385161e+00
1.197269713375771205e-01 1.257545040547536797e+00
5.688640728481172970e-02 9.879533993854010543e-01
2.321332518423754876e-01 1.346445849195166966e+00
2.335334291967758324e-01 1.292754913250871329e+00
2.780379793918605902e-01 1.500805111176989559e+00
1.425861228190071495e-01 1.019517913185123525e+00
-1.547626787440044005e-01 1.103141621683570994e+00
2.330463337928251888e-01 1.375523300189942510e+00
-4.175036123814965250e-03 1.215740277550546145e+00
4.493303554610451056e-01 1.263603683015372070e+00
4.271181760642960706e-02 1.401390876171406230e+00
-1.517700738343209232e-01 1.514360671383878643e+00
2.399910639410494095e-01 1.063906831102223727e+00
2.119387175676814006e-01 1.407607384167450792e+00
3.248538190799026282e-01 1.129073535006055673e+00
3.784589500450787070e-02 1.162740388759318844e+00
4.374639636708558266e-01 1.366312735474175977e+00
1.355407556667501123e-01 1.365330446357411187e+00
1.736405445594339236e-01 1.309931542644718894e+00
3.148255545528303445e-01 1.108248996590836422e+00
3.654519740115161897e-01 1.185880932733568871e+00
3.280903820851822639e-01 1.426491322490315738e+00
4.201250865068172358e-01 1.428590418021221886e+00
2.357100270272217968e-01 1.120456233291271531e+00
4.130514225427472930e-01 1.662188038463614514e+00
2.821887991844980181e-01 1.632035222645440875e+00
3.710814798470938314e-01 1.313944422902504794e+00
3.551005892139944553e-01 1.516974052427440434e+00
4.370834246286540159e-01 1.270649297094036179e+00
1.770294433469535578e-01 1.282620409776578763e+00
2.164511651260049296e-01 1.213519996873433815e+00
2.328315620097637373e-01 1.478945764338581048e+00
3.014377582075888351e-01 1.127587265135301831e+00
4.055554745092545543e-01 1.282953348684923167e+00
3.977369434054544572e-01 1.390787818072189541e+00
3.215799145697444961e-01 1.229581081644523177e+00
2.028023417167972853e-01 1.384523613788222640e+00
3.725837775046736411e-01 1.386981164614645490e+00
2.227336882369091997e-01 1.253925994202354843e+00
3.359333636824057834e-01 1.220352914095480301e+00
1.351249042187077087e-01 1.450211125470556528e+00
2.528780015026185768e-01 1.479805311984701444e+00
2.476513481827741225e-01 1.488023492933520542e+00
2.003444324836656798e-01 1.392469046240925934e+00
4.217485284365706244e-01 1.347468554871087631e+00
5.521197329924778519e-01 1.351426612023351570e+00
5.455193238124013133e-01 1.289938721563045565e+00
6.506578004807284099e-01 1.254984431202511796e+00
5.489281202623496059e-01 1.146284189183625735e+00
4.842609284838803596e-01 1.180280668198383509e+00
3.562900978127245821e-01 1.424425830663300641e+00
2.441378921471637764e-01 1.328171211430443366e+00
2.294156503250048829e-01 1.538270529324063718e+00
1.921509338059284588e-01 1.475990944879807643e+00
3.763258833684881011e-01 1.137972594684468763e+00
1.188225976458673616e-01 1.355596878230532543e+00
-4.641313646378204816e-02 1.311163449599426656e+00
3.673394887047499724e-01 1.346183135373006046e+00
1.352441014912975081e-01 1.473704128335207475e+00
1.734824862526386791e-01 1.394265963787180374e+00
3.532283878937903521e-01 1.431045992892137075e+00
3.070587730386964420e-01 1.424172392592357062e+00
-1.206333111783694512e-02 1.335831782015649338e+00
1.640367140227024512e-01 1.363725428772099235e+00
3.482191862608982058e-01 1.221292847948159732e+00
2.410534182650647395e-01 1.401899459763727318e+00
1.764764623716276459e-01 1.327974270631280262e+00
2.888695040755571153e-01 1.349174699927180310e+00
2.842395390858342141e-01 1.346535307470893006e+00
5.740420185281214227e-01 1.192931613076523512e+00
1.737388628834840021e-01 1.379036960955551727e+00
3.813686693824643870e-01 1.196861041501778411e+00
1.916490555613241109e-01 1.340699205356956636e+00
6.144479432838474420e-01 1.528420839066174430e+00
-4.556277867227606637e-02 1.183974502360457981e+00
-8.811972919856747577e-02 1.439398295113748061e+00
7.797533645699261662e-02 1.681273726822076764e+00
-1.385456442795471310e-01 1.501753598601272000e+00
-8.687584443961393621e-03 1.559609424508138886e+00
1.317957395103226959e-01 1.486132435171672483e+00
2.693721795882186854e-01 1.637182682428810265e+00
1.676951017651880371e-01 1.525342427818954683e+00
3.745353965683538844e-01 1.619713640167647295e+00
1.200400119365717666e-01 1.238225625132455932e+00
8.036857502991165414e-02 1.291358018705832666e+00
4.131284968155372606e-01 1.506976504381726034e+00
5.313201691998921117e-01 1.305158486079893709e+00
1.704543766299873309e-01 1.553719771463803356e+00
2.382900870380219582e-01 1.507273519505965886e+00
1.579652758920827571e-01 1.773520440467862613e+00
3.555994869289968996e-02 1.252993220262391016e+00
9.259204526097192245e-02 1.425304063538511024e+00
3.742822316045604780e-02 1.445390363713806581e+00
-2.891982084106209938e-01 1.810562854367735230e+00
-6.155162588424206715e-02 1.050702935638017088e+00
1.478650143457601318e-01 1.215227397427372846e+00
5.582845445070752088e-01 1.375051120678189243e+00
2.848649542369832144e-01 1.130279559387234789e+00
4.145792648836270633e-01 1.255604090280680873e+00
4.185433600651888852e-01 8.915227507972174337e-01
5.922601114095416008e-01 1.356659791899009537e+00
7.281147355577164415e-01 1.354593682933899146e+00
7.475865159514791802e-01 1.181167525112228889e+00
3.206529655787258570e-01 1.072584730910453255e+00
6.290444198476686788e-01 1.383618389104484869e+00
5.001595906231695032e-01 1.436364829975583790e+00
2.161523364977740447e-01 1.218708859475420070e+00
4.565082294724527867e-01 8.148623045055770620e-01
5.523495338229871265e-01 1.066054769284707104e+00
3.496571253991132000e-01 1.044258216017106111e+00
3.322816062569169948e-01 7.721198902718560131e-01
1.114566321881289013e-01 1.138573034054055633e+00
7.873849351320849621e-03 1.228877293329205367e+00
1.888001809621650817e-01 1.050203385470261708e+00
1.837071909704044992e-01 1.011946344259542219e+00
1.897761209160357954e-01 9.249633768506199116e-01
5.043114460971018786e-01 1.357791395696259285e+00
2.892794181303134926e-01 1.082462900479462142e+00
4.296735775585632244e-01 1.417866770810149557e+00
4.447418651480359864e-01 1.344997013785648621e+00
4.616645875744994632e-01 1.617479381212161282e+00
6.734249221075718772e-01 1.248114123363234462e+00
1.856220963007018110e-01 1.326222816721257303e+00
5.079360847426995784e-01 1.268361595304404954e+00
9.398345181794492964e-02 1.284337621940079721e+00
1.856092031615186599e-01 1.329484872277113094e+00
1.312133674692702034e-01 1.423465560651981265e+00
-1.251008549613507048e-01 1.422022706751813637e+00
3.627938797055773601e-01 1.323763713245774909e+00
1.107525604468410918e-01 1.518939621107652904e+00
-9.287283828702447286e-02 1.161194565471269868e+00
1.294250826385654751e-01 1.160861355892328417e+00
6.249917374401364745e-03 1.480610191583941582e+00
-1.628016151241388348e-02 9.288754243289319978e-01
2.492588070148224477e-01 1.188720650521531974e+00
3.587192567218555617e-01 1.135062124113681126e+00
1.758940357722753589e-01 1.480152892585575142e+00
-3.671275591287331136e-02 1.083726896418733210e+00
-8.707938244515975312e-02 1.640201085205871490e+00
-1.815373905238207575e-01 1.334848326118482476e+00
3.057258544533701661e-02 1.321012600143753435e+00
-8.570559404395698688e-02 1.397633463942415721e+00
-5.122642076777421394e-03 1.319433360442772374e+00
2.348331032523176543e-01 1.302648745340232672e+00
1.389338092805214864e-01 1.274541856713234278e+00
3.520550623855759342e-01 1.214629755560011404e+00
3.449401838383438501e-01 1.235711703245145454e+00
7.766466528732919594e-02 1.407098226576668054e+00
2.370188003496195850e-01 1.381607258901210944e+00
8.134126590245094324e-02 1.330659071854581654e+00
3.138350638544046972e-02 1.248013962919747311e+00
3.401709258431117600e-01 1.581787222239543267e+00
1.934567550013164827e-01 1.468292466049640366e+00
9.877919817605888830e-02 1.331120314194008669e+00
1.442785740739352118e-01 1.697867287053081320e+00
4.124169015679817196e-01 1.123669819587846508e+00
2.249738851709480458e-01 1.183233059001292720e+00
5.612192669421085800e-02 1.428879620863518607e+00
1.795348204973499506e-01 1.578235771396210296e+00
1.194281984133849922e-01 1.316001941827728672e+00
-7.468723980777541849e-02 1.362082652370919300e+00
2.091120870230973039e-01 1.469755632320308036e+00
1.028902898366974572e-01 1.635642518885608965e+00
4.534605465980622307e-01 1.689094855129449346e+00
1.482065589450237419e-01 1.798130205028443562e+00
1.516469614368583518e-01 1.475151216040439195e+00
5.202275688289190736e-01 1.295367554945699995e+00
5.074093391144384180e-01 1.192737940110001116e+00
9.798151300586879775e-02 1.257224398021086653e+00
3.102268464582081942e-01 1.394298408678470214e+00
-4.573416251558312662e-02 1.502315091895265020e+00
1.885864089891355622e-01 1.354139929936879261e+00
3.045396791297328987e-01 1.090013370098916523e+00
7.680100331768539845e-02 1.455733479511208461e+00
3.158103730774188822e-01 9.167305192304515682e-01
9.732105269810956139e-02 1.023837012638532551e+00
7.537433247083823173e-02 1.125132185330071088e+00
-4.842070104477461112e-02 1.156233599119367739e+00
1.591657669444773715e-01 1.521983063688972404e+00
3.331130657193601130e-01 1.099866287890732153e+00
6.074399880689575898e-02 1.072274670345297443e+00
3.209399343464018894e-01 1.290226283123041107e+00
4.734160864375637490e-02 1.200012919479456652e+00
1.045273717022166260e-01 1.272555323584061870e+00
1.428157096935883108e-01 1.052240042923984653e+00
1.467455453935921916e-01 1.020516651163458910e+00
1.217835595443022556e-01 1.156637367720908305e+00
-3.040610561743120610e-02 1.172093179315065736e+00
3.802934256465730911e-01 1.490921211611879960e+00
3.896641819626631698e-01 1.191314282224209986e+00
3.059627257618663387e-01 1.268109419538391514e+00
3.771120898371778385e-02 1.287840931310213932e+00
2.592273774847232426e-01 1.185034708431764283e+00
4.410578562387980350e-02 1.007150606385120550e+00
3.046239746520253977e-01 1.490637487726609978e+00
1.128635276935163467e-01 1.208919825203964571e+00
5.917744016022044584e-02 1.369981072664025135e+00
-5.282291575306713449e-03 1.259229930391180918e+00
7.685390999518146304e-02 1.278297395119303737e+00
1.557860598602580360e-01 1.426147338914231177e+00
2.667496572700043811e-01 1.299895622033455878e+00
-7.184976975178428149e-02 1.093163120633757757e+00
4.172669928267117023e-01 1.145200713781083346e+00
2.574096021655793431e-01 9.967572806457605239e-01
4.701803777027405151e-03 1.617978827610709658e+00
6.039694785818302408e-02 1.117499083998476195e+00
1.642599573597632867e-01 1.452423336692271416e+00
7.209770639885151877e-02 1.083276014698559830e+00
6.285086352377262930e-02 1.524290013930599264e+00
2.514275264193096548e-01 1.336269016066416793e+00
2.781478723774684081e-01 1.174875604634469495e+00
2.917898387929653836e-01 1.135368955155064530e+00
-7.788706246018266277e-02 1.518758601268203279e+00
7.047019974548200671e-03 1.186868038145947324e+00
2.108630756328806477e-01 1.263210307958591461e+00
-1.395136616416754217e-02 1.328932559190674212e+00
1.265691261086684116e-01 1.336694693556931490e+00
-9.178068355628375002e-03 1.410550342084623932e+00
1.006293154666993706e-01 1.331128984704807783e+00
1.101598817330134983e-01 1.779097477179519604e+00
-4.647138119476137974e-02 1.372195657336809926e+00
2.346721097592862348e-01 1.544770656287367983e+00
2.407904703973376692e-01 1.491608242486392122e+00
-6.451282071862726730e-02 1.538780903719494164e+00
1.974829180408411711e-01 1.344247571052493928e+00
-1.088617753286374029e-01 1.583405620042671824e+00
1.495776143305047878e-01 1.517540026587339552e+00
8.123393133678855071e-02 1.535795769134986166e+00
-7.197319962340406607e-02 1.701179358132039798e+00
1.248676473123788710e-01 1.333141453618870820e+00
2.582991351937802826e-01 1.544454201034428653e+00
5.326517451238262091e-02 1.482485000384590634e+00
1.690661236904077436e-01 1.450030925484017574e+00
1.587641329749703567e-01 1.284939151564036042e+00
2.519308154148485190e-01 1.262559937353734840e+00
1.516637042353422837e-01 1.398762997204152647e+00
5.406083230276373386e-02 1.351762365069244520e+00
4.106342945423095414e-01 1.267298585153466828e+00
8.560908570325623246e-02 1.405589634124473797e+00
2.124111462159475050e-01 1.281877631750309998e+00
1.924248876976937528e-01 1.260656565838548016e+00
2.790480675070993177e-01 1.184073592379725870e+00
8.666891614717874004e-02 1.212350779826703029e+00
1.417972738759119555e-01 1.527668362088064447e+00
1.736245368987032744e-02 1.406226721883198305e+00
6.541835632955868285e-02 1.274788284507359926e+00
-1.254151368188648197e-02 1.300234221472690965e+00
1.057655293761549653e-01 1.222842844685399832e+00
2.991356187250303611e-01 1.833229581679275189e+00
2.395772027031635165e-01 1.443846659436978097e+00
3.426739846193184169e-01 1.589700051931332014e+00
-4.597123535144903572e-02 1.504446034557644918e+00
3.010683650354667451e-01 1.586254455319683565e+00
9.360355880852877508e-03 1.613102366921464359e+00
-3.721818636589896423e-02 1.544705528162640729e+00
1.885725499051886522e-01 1.291059832886380487e+00
1.103801451699115421e-01 1.610345726417874435e+00
3.287995912110709407e-01 1.451578022215565866e+00
9.370999569659324568e-02 1.190889202955177417e+00
1.870410686238037079e-01 1.205286901615025830e+00
1.159085725685353035e-01 1.495436584633882848e+00
-3.575910144130833856e-02 1.085713058718589696e+00
-2.918879222351511427e-02 1.173074761280049616e+00
1.107346133372071051e-01 1.276042894069544076e+00
2.411575637212561296e-01 1.386322581286927313e+00
4.879078590475133259e-01 1.468294763149162296e+00
1.431387319122282009e-02 1.389458507281110533e+00
-3.164216603047062537e-02 1.050731832501517138e+00
1.193697954963781199e-01 9.960294087435268562e-01
2.546050658385291543e-01 9.070395777748294641e-01
4.004235557090017883e-01 1.357904155963366666e+00
2.308388607447316165e-01 1.405043913286914137e+00
2.051748947171548876e-01 1.350134404273771960e+00
2.907152709992613104e-01 1.557328930376215670e+00
1.497275833281063173e-01 1.229303100287786998e+00
2.532883338212031377e-01 1.636183638350678926e+00
3.166949423717965728e-01 1.392303051134850200e+00
7.711621570126986347e-02 1.521448449623981070e+00
3.628352678866003656e-01 1.588127221715065485e+00
1.131153182750248010e-01 1.524867103518209532e+00
2.067596379643919235e-01 1.430246632510238314e+00
3.960196747028381092e-01 1.680784575102319600e+00
2.910666395935651574e-01 1.232714494036957653e+00
1.845273004692336571e-01 1.413554994909806073e+00
2.159036160567036622e-01 1.268758983684772135e+00
2.023491892588056285e-01 1.530149015973584881e+00
3.142318600702534437e-01 1.652942031842819404e+00
1.725729476538320761e-01 1.617971094094841522e+00
1.719038455660843179e-01 1.371823467996237333e+00
3.507824282771475621e-01 1.334563493212830743e+00
-2.161089545158928482e-02 1.623905987968133235e+00
2.780654529149914067e-01 1.676807800757333933e+00
3.550085359691226294e-01 1.539177049027202759e+00
1.506819746034488705e-01 1.353690949939842181e+00
2.808809406898185590e-01 1.505768631660322487e+00
2.827642726800680406e-01 1.558875276728879822e+00
1.856691668981775289e-01 1.652357326390652137e+00
3.031609341691934301e-01 1.311574675486862240e+00
4.730258392890515640e-02 1.314289282455852526e+00
-6.953416536645197488e-03 1.506450298043563674e+00
3.046408366706465642e-01 1.541690709081572130e+00
7.090491817546379361e-02 1.484767526914068547e+00
6.600050465437658220e-02 1.545993365533696817e+00
1.206903651446634279e-02 1.258333894361653549e+00
1.186750245583306496e-01 1.575262036025283141e+00
1.838500956826107091e-01 1.169215969825942780e+00
5.093990128249381577e-02 1.347059537829006448e+00
-3.217084421533405458e-01 1.792525409036789474e+00
-1.634369063449437331e-01 1.318371092134208444e+00
-8.344459396016040698e-02 1.612636419293599133e+00
-3.273702086302683334e-01 1.440313269125945261e+00
1.049336360889575881e-02 1.670191002156581783e+00
-3.611226798044698261e-01 1.650936770390575070e+00
-4.456639933756613436e-02 1.652711290019493351e+00
4.389378067235666370e-02 1.736473559968094937e+00
9.778157032528335402e-02 1.666138515246800678e+00
-1.283347423313397351e-01 1.328003246743865162e+00
1.071113549122320319e-01 1.285285599113736410e+00
5.597904472310650803e-01 1.311619416702347607e+00
2.484632515838360312e-01 1.452720222589110044e+00
2.384686873761256987e-01 1.382420112367653608e+00
3.309175915068150453e-01 1.507085669176856157e+00
2.642404246402674795e-01 1.582639701642438057e+00
6.204252811960757619e-01 1.480908674799650937e+00
4.443257839024742362e-01 1.511710102866840266e+00
6.819150417737633862e-01 1.552756920550770747e+00
2.149502230232552269e-01 1.509490050026238261e+00
4.988776155020644421e-01 1.281987780524595610e+00
2.974228523289221271e-01 1.549483402442652702e+00
5.396221480081837552e-01 1.400375097938612035e+00
2.110848395930517429e-01 1.623045664930439447e+00
6.272005649316705345e-01 1.329677897119446062e+00
6.897809391065243823e-01 1.353170724300118977e+00
5.575659081208268475e-01 1.152181736089724406e+00
5.010577780947038651e-01 1.300408296154788923e+00
3.921927735967736250e-01 1.193623402422172797e+00
5.017575838435944791e-01 1.024663255506679915e+00
5.576390324243520880e-01 9.310099946901988499e-01
6.059939353470243928e-01 1.269869691104269283e+00
6.618591479493246554e-01 1.587572054965396440e+00
3.159184286064494751e-01 1.291704430081845434e+00
5.292272851973600645e-01 1.446034123578970654e+00
7.297407686846906216e-01 1.224536935985387709e+00
6.721102503136217043e-01 1.032553564492654896e+00
6.946727864874919778e-01 1.359134803826230975e+00
5.302332021004201312e-01 1.101892044645596425e+00
3.842395734392843876e-01 9.809631908676887946e-01
6.034567784531266188e-01 9.031734281928275321e-01
2.199188566625065178e-01 9.307412663821896803e-01
2.826572854299461701e-01 1.178990909749589644e+00
9.763908600569969065e-02 9.411797502293535178e-01
2.576610257355143596e-01 9.916901443685779416e-01
3.227755045313146498e-01 1.431522342226483779e+00
3.533395371867950607e-01 1.424110184876979490e+00
9.817809316513852191e-02 1.378687320935212846e+00
5.338911019789696066e-01 1.344218546624376120e+00
5.981403437970995718e-01 1.294755453900303444e+00
4.872045002228850841e-01 1.150023454689753866e+00
-5.810657410579744830e-02 1.174172518746881000e+00
-7.975232233671920856e-02 9.835858343603175458e-01
1.270171712896330518e-01 8.042908432927156070e-01
-6.792562801865345556e-02 4.159292418753119946e-01
1.234701783571169886e-01 6.625788161811390076e-01
-2.618105190359967804e-01 9.674755060167048448e-01
1.458634333769692759e-01 1.155716979705150305e+00
6.958690888452437329e-02 8.569341144145814493e-01
2.077326393880121191e-01 9.683097929246514690e-01
2.063571447483354415e-01 1.228539734050295484e+00
2.176790951260117735e-01 9.508035257760367731e-01
3.445178481174739904e-01 1.274095306372680758e+00
3.171357546989616027e-01 1.113852722086818403e+00
5.141184563131304674e-01 1.383354370442178460e+00
4.553960649808108108e-01 9.472557655881951311e-01
2.291585662649796573e-01 1.089535536023135354e+00
1.951087275161700885e-01 8.616380995599108861e-01
4.493324728441414062e-02 5.397874404105300616e-01
2.991891100359814759e-01 6.550787902845760513e-01
6.976723992396162422e-02 8.514329495961746597e-01
-2.321281458012563192e-01 4.261452470710790363e-01
-2.307405149171814496e-01 6.135188096533982227e-01
-1.916334024068973574e-01 6.302994786038198516e-01
-1.623319312544468374e-01 4.075721479116394819e-01
-4.686736825225216174e-01 3.595481412535626586e-01
-3.696268715079150669e-01 5.345655717006002616e-01
-7.026743432002099943e-02 8.202774603336450143e-01
-2.095970471862974582e-01 9.431525679741166179e-01
3.298146114814323737e-02 8.508686243592196163e-01
-6.467001108459236036e-02 7.355117510558880634e-01
9.971448293969820131e-02 7.649361785359298782e-01
2.767144392262133046e-02 9.468847277977555654e-01
-1.601009561889252808e-01 9.968775730389889400e-01
-3.287553324098057561e-01 6.314341689318263562e-01
-9.826631195576043809e-02 6.764864247519005724e-01
3.004843513727500914e-02 1.014255816535419408e+00
1.136906467285669076e-01 7.549417854238198444e-01
1.639540018850202396e-02 8.702422396381263026e-01
-2.784098467164869417e-01 4.478871444355777554e-01
2.434299138527393214e-01 8.452850661377898644e-01
1.041013416793530877e-01 8.670508462620871715e-01
1.648782748628258854e-01 8.756616532948892084e-01
9.818275948834109812e-02 7.687402114459017666e-01
1.036230007462018987e-01 9.165182499398347726e-01
-6.715365428692457450e-02 8.197195890943684837e-01
1.285955451234750413e-01 8.695322879868395693e-01
-5.020002113360583218e-02 7.949436982447560807e-01
1.878852157734136608e-01 7.776122024656415554e-01
7.407236446107640093e-02 6.959017459232419434e-01
-1.744609818610383667e-01 1.034478790608232224e+00
-9.499093029128934107e-02 6.707583373767668222e-01
-1.998100754792566103e-01 8.726246580226748595e-01
-1.698290217025850424e-01 6.421213116575563706e-01
-6.115598779888616054e-02 8.665777036443532699e-01
2.341349617629719382e-01 8.500810738256656673e-01
2.135581482675458220e-01 7.993334030901314557e-01
-2.719497908477757075e-01 9.149690591457396716e-01
4.173116953820243946e-02 6.561179556730107887e-01
-5.085280081558909981e-02 6.306492122799263189e-01
2.031562795165038904e-01 3.388907689556166503e-01
6.445239629518631497e-02 6.025576284941551730e-01
3.793642905466718118e-02 5.402780925659994571e-01
-1.048863471413178650e-01 3.015941353168938299e-01
-1.622028984107042882e-01 6.201596963311848398e-01
-9.020501436204184098e-02 1.671967353474506646e-01
-2.310952170031231323e-01 2.196040745548036299e-01
-2.349586030549020432e-01 3.984099563389392751e-02
-1.360020007280581256e-01 2.393672930905016427e-01
-1.693982338848028235e-01 2.567583292549950880e-01
9.221586616582017060e-02 4.761594404536929614e-01
-1.343823433527006062e-01 7.343019454443194816e-02
-2.065465910920983861e-01 1.973032153523989196e-01
-2.976948167843359583e-01 3.407548205789975304e-01
-3.072988569261903002e-01 -3.444474770217237358e-02
-1.412183990260961197e-01 1.022315871542858190e-01
-1.664069958229766333e-01 -1.879400465443239465e-01
-4.291416618231028712e-01 4.765259454441689302e-02
-4.315501661812614631e-01 4.107571615802613207e-01
-3.212625172706060628e-01 1.497734265299694445e-01
-2.046495129250663070e-01 2.747859679724463655e-01
-2.671876427498766637e-01 3.243797606302412651e-01
-2.971485590145948597e-01 3.867120604565140174e-01
-2.837765216350756070e-01 -7.407216815647488239e-04
8.206786273880217752e-03 7.678166539040226501e-01
1.674468382702584413e-01 6.701839447808366490e-01
1.283124743665867151e-01 7.112013955398237552e-01
-1.009031299416975475e-01 8.206400514052630824e-01
2.107076115533043636e-02 6.852812623363812028e-01
-2.360535375344224307e-01 7.717815332596034139e-01
-1.921820813354192248e-01 1.018775007459631343e+00
-2.431682415393562613e-01 6.706654362584074658e-01
-7.414605489061250332e-02 7.855409609877258559e-01
2.723187636830780023e-01 6.496331687160201707e-01
2.297823700113621470e-02 7.819452884091098177e-01
-6.457585145017522010e-02 8.282888665380507831e-01
8.288363328413123066e-03 6.020210067435607382e-01
-3.647070145290448595e-02 5.893766366387247491e-01
-3.686900654773653807e-01 9.010359061114047163e-01
-7.839863600269791899e-02 5.930487614623884962e-01
1.999852591683373704e-02 7.615838286887781639e-01
9.040673231784482344e-02 4.056010763654139817e-01
1.990123270618896489e-01 4.468121473248438114e-01
-3.620564455715130636e-02 6.638897203349809484e-01
-2.579618852564992681e-01 5.608137779455494298e-01
-1.944713292865540011e-01 5.716715764826777457e-01
-3.135868601259102217e-02 3.458709160318128584e-01
8.103123188008501399e-02 5.494007632019743959e-01
7.811373866865145565e-03 9.262576783327769459e-02
2.598820723790485343e-01 3.207178051211870273e-01
2.443695291627643595e-01 2.415274242865174115e-01
1.468516425211739418e-01 2.070798447466481451e-01
6.125623193469249828e-02 1.898069991514539923e-01
7.119514031449000052e-03 1.837914958879762195e-01
-2.475074974963097363e-01 4.642044570853553487e-01
-1.208908657484690508e-01 4.245655478878950784e-01
-1.144642538996415854e-01 3.573489451864505506e-01
-1.929568792131583777e-01 3.398920492098342905e-01
4.494865315014329177e-02 3.737463486934085588e-01
-4.177761140868031520e-01 4.283734384090048253e-01
-5.130000934534714174e-01 6.125057419973909401e-01
-4.744141040131085174e-01 3.221113146030994967e-01
-4.928759490774752283e-01 4.477009517742711608e-01
-3.539241245095359756e-01 5.093381553480361701e-01
-7.293020662793674169e-02 2.367872676698444812e-01
-3.580281284345969151e-01 1.121138630997477459e-01
1.250309141945376012e-01 3.247787227469463023e-01
1.360638996303571990e-01 3.978452130092280381e-01
1.565358968185517896e-02 2.222881885311914218e-01
3.099876773132990981e-02 3.907453112142263985e-01
-1.640957460150031244e-01 4.403815293820782517e-01
-2.408429586696199109e-01 2.901422907689715780e-01
-2.677640070355468138e-01 2.720436216901657156e-01
-2.139705926694028260e-01 4.578131746629222065e-01
1.676907357636121809e-01 1.004171691723600990e+00
7.944299816665911784e-02 9.077327710441343012e-01
2.413938961016837692e-01 5.922074118109215135e-01
7.062577530373156942e-02 9.201635515492536666e-01
2.116710543183244475e-01 8.756375197056908144e-01
1.949242641210253701e-01 8.462992336196357712e-01
2.134085211518773340e-01 6.620559875589908660e-01
7.019621789936497658e-02 7.069421935010339331e-01
-2.018045185124000551e-01 8.632282411559755175e-01
-9.020654839646040368e-02 7.284975233694492847e-01
1.153866628480104267e-01 4.018131773120913186e-01
1.457968270395272603e-01 6.380348211408464199e-01
3.280846192679311990e-01 1.040815802807834478e+00
-4.373002323682301240e-02 8.570569444129819692e-01
-2.253875749074189111e-02 7.421351497091450700e-01
1.412599842471975453e-01 5.468131017598241161e-01
6.756016669107324513e-02 1.047616189253256280e+00
1.741490462048028154e-01 4.699606668974734558e-01
7.905115226844468268e-02 6.597140097221930732e-01
-1.186482511173330007e-01 5.612252012931405742e-01
4.372641357699199594e-01 6.630964115957740379e-01
1.905366135501657399e-01 5.783944585004610062e-01
-4.167289005815916214e-02 5.546423386906143005e-01
4.704082196904318947e-02 7.698771770837489203e-01
2.023545606328156499e-01 4.267542246383606575e-01
2.403597280211598464e-01 6.846286371935039750e-01
-2.284512849096127507e-01 9.515900115643379786e-01
-2.521989799565431400e-02 2.707188541318689134e-01
3.006942572461731578e-01 5.009302528794874476e-01
2.371184160619030923e-01 6.539355115094256377e-01
3.780865133357039221e-01 7.684675997459724517e-01
4.310809461302361756e-01 7.587945931722362980e-01
2.197543091264043680e-01 2.832674448930241340e-01
2.419368796753626483e-01 8.141921917116474727e-01
2.692903914588644088e-01 4.216279712179910044e-01
7.393512596577483942e-02 8.304066309591304762e-01
4.092624249154546701e-01 9.028841332346758675e-01
1.218395380758673652e-01 5.939388586239948697e-01
-8.332277642695531950e-02 1.087093999737169359e+00
3.451660177521416184e-01 7.080861092087824549e-01
2.839691550548119059e-01 1.047552444652372960e+00
9.892093089771725190e-02 8.704750495559880896e-01
5.247777674961400241e-01 7.447564156019803594e-01
-5.956825614592203832e-02 3.973679089800171704e-01
4.969569803846389244e-01 7.060618841069024043e-01
2.819138478736684106e-01 6.893722799842284532e-01
3.607908823338369375e-01 8.074511025269861531e-01
4.020307548701019806e-01 4.037848698245804502e-01
3.492079421895801783e-01 3.644407513893918593e-01
3.352293661787925094e-01 5.097371444556881848e-01
5.953606335389154403e-01 1.227897633508283626e+00
3.318235435814141931e-01 8.231792635890112786e-01
4.646050464600088303e-01 7.737673796171471441e-01
6.631955970325082994e-01 8.635473757701602748e-01
2.552415310492854306e-01 1.066059525716337664e+00
1.280294037339280711e-01 1.408868406941627516e+00
1.621342514453493200e-01 1.206360878806026049e+00
2.075621855624487089e-01 1.096936179296350788e+00
1.901745001508273192e-01 1.354450643895289019e+00
6.455957923797334130e-01 1.028307885767332674e+00
5.452790207915456655e-01 1.250917340180841109e+00
6.004013915197005113e-01 9.047881722675554794e-01
5.346588821348527976e-01 1.382896685296786554e+00
4.597930749007347329e-01 1.657332710038440737e+00
2.840423898233737088e-01 1.369068347496918969e+00
1.846575345529958834e-01 1.529498761356081538e+00
7.765737289153804568e-01 1.126631976040978422e+00
9.208288020848556243e-01 1.392947616526537979e+00
7.701590239072554356e-01 1.224130246644227871e+00
6.251728683489495841e-01 1.675408208906863816e+00
7.597948474709581568e-01 1.178763950981978059e+00
5.305672180090716950e-01 1.327177482970297140e+00
5.469399972267607879e-01 6.089712826028037540e-01
4.579241969531570033e-01 8.465888381681124786e-01
2.802817497123772927e-01 5.958352129315541701e-01
3.775087103696646018e-01 4.806040962202183797e-01
1.880136410687554827e-01 4.696370909755799294e-01
5.294571651337953710e-01 7.053356715431647883e-01
3.140600091338405786e-01 6.690149245499856789e-01
1.809889923277088752e-01 5.318186138280878161e-01
3.706020998433243174e-01 8.757118106152231851e-01
1.780702004422092255e-01 7.856075841005306648e-01
2.955128249108158189e-01 8.903389916917952007e-01
5.070820338651603754e-01 1.155451645688576168e+00
5.235283664222805111e-01 1.052972242681989190e+00
5.594250834871838940e-01 6.888145493330941616e-01
7.138981882736570306e-01 1.125775474308544410e+00
8.114270891452535217e-01 1.761253212128513823e+00
9.590557266344292842e-01 1.526005068250908758e+00
8.962310372823207860e-01 1.428958684477526386e+00
9.019233500952237303e-01 1.305468025563978340e+00
8.724993095824474798e-01 1.328454082530946323e+00
1.380459784488744290e+00 1.437433992362488144e+00
1.274483806989535672e+00 1.418390495064946855e+00
9.699980920813950913e-01 1.011977601651315117e+00
7.016870719905944354e-01 8.894422182536213528e-01
4.564201783332618723e-01 2.500672590845014476e-01
8.652774332603765384e-01 8.818271411170576224e-01
6.180254021043717350e-01 1.030832173919127515e+00
9.695139753236956537e-01 8.636194828765726417e-01
8.606728788222175464e-01 1.984592516267580375e-01
7.936015976649406500e-01 1.259251339592323715e+00
6.970450759891211323e-01 1.052726331141270011e+00
6.775749919101281549e-01 1.263831643762844514e+00
6.171755986688018947e-01 1.348963616007156308e+00
6.399157510138773208e-01 9.552988491918062985e-01
5.528844347427412931e-01 1.172402361101098300e+00
6.006367901730922387e-01 8.890109909554607670e-01
3.581089780165557235e-01 9.352819817098029231e-01
8.560572580931127273e-01 8.293072525334235223e-01
6.546424328534579118e-01 1.175561986176999474e+00
5.896517437302886133e-01 7.646726780921269118e-01
4.576556001603849233e-01 1.018020463437695255e+00
4.033544073392462126e-01 5.839033738984569233e-01
6.004959437749172180e-01 9.159923373471418051e-01
8.865359393735150473e-01 1.544033206186133045e+00
6.525699605105788059e-01 1.428057591693970618e+00
7.818017816201808801e-01 1.250042461974607999e+00
3.774574002475763468e-01 4.896251872394009608e-01
2.003548225938102112e-01 5.110640901811493997e-01
9.307822781910095322e-02 1.073429830290974163e+00
7.786857890494003342e-02 8.623806518031207347e-01
2.459295624636999578e-01 6.546666013395191497e-01
4.511100341502215505e-01 5.432725908334008480e-01
3.427636190275696881e-01 8.411218255965366986e-01
6.114780955796477180e-01 5.523366892513014159e-01
1.671111056699888797e-01 1.212506476172785730e+00
-4.890163962669386022e-02 8.055705061066312789e-01
3.552173940329902413e-01 6.873222090043225041e-01
4.175742658271955898e-01 8.516001218244870774e-01
2.810027751943776075e-01 6.269353096443124329e-01
4.171526759549616936e-01 5.505686233297010235e-01
1.290476010906482229e-01 5.553293504846349427e-01
1.043585929737658735e-01 1.356798612986747754e+00
5.600135710814531098e-01 9.390264229441764865e-01
6.628967619329890759e-01 8.835179764466365437e-01
3.401378989811724707e-01 1.029606333196460666e+00
2.636099937722093389e-01 1.264433664113784328e+00
8.334299199958594695e-01 9.602766184140080208e-01
6.605264334813411020e-01 7.571478704161114237e-01
5.833809837059714676e-01 7.299111993666720366e-01
4.757301186392799419e-01 8.395233684293910148e-01
4.724020856255221057e-01 7.034634612667911568e-01
6.358674302419816682e-01 6.227015168993340621e-01
6.608987452350645331e-01 7.445329779175882123e-01
4.583861321667145883e-01 7.496768954409958052e-01
5.080551638314191321e-01 6.589703820859520444e-01
8.214279660557094465e-02 1.246288246270725875e+00
1.825900961280707557e-01 1.082954202922833842e+00
2.164027120419595440e-01 1.030184358712988413e+00
1.740878087795758589e-01 1.407544045287337120e+00
4.126140959215773840e-01 8.933117624331485818e-01
3.940604262720744377e-01 1.237510592137423204e+00
2.690207302442759185e-01 1.229245248566724236e+00
6.551314626542940056e-01 9.933011551841404163e-01
4.034704549879597479e-01 7.931975313930925697e-01
8.274478545283053821e-02 1.063074496005500524e+00
4.311152734572455403e-01 9.732834314359932737e-01
5.800719262265040255e-02 1.108355638786916453e+00
3.553473899914508238e-01 9.640028546835458512e-01
1.179043358020744059e-01 1.080020733583976877e+00
4.578428829726300942e-01 1.113145854657879630e+00
1.438851713753327433e-01 1.156093256643470513e+00
2.467275429718536472e-01 1.201969409135240641e+00
4.812978152767835582e-01 8.620832372057740667e-01
3.972554301628351547e-01 8.440352431742446093e-01
1.055536067970256064e-01 7.519885818700531299e-01
3.479394987345322821e-01 1.382635463457549285e+00
4.329732852600414739e-01 1.006245510135697740e+00
6.384052881037493021e-01 1.371879037420991709e+00
2.640612623059892528e-01 1.125082793407647497e+00
7.105698158158912925e-02 8.923115420579013080e-01
4.377365881045490736e-01 1.165742057153861921e+00
2.734073597398631872e-01 9.535004298979705695e-01
2.512015893284352819e-01 9.786777688325714042e-01
3.112949810218185176e-01 1.085434325623374718e+00
1.688880176174977765e-01 1.376844295653684158e+00
1.887173703924538426e-01 1.312359311661682071e+00
4.436925705106263829e-01 1.050352718362909332e+00
1.597067491851537624e-01 1.397122808302161179e+00
2.766176167226004345e-01 9.318922829471353309e-01
1.460147413240289738e-01 1.030645092869961754e+00
8.079854424193705364e-03 1.063998699682670690e+00
4.943623913335780662e-01 1.068817061992475281e+00
7.595004234476539218e-02 1.196832830617193588e+00
1.746432871315899416e-01 1.060905175027516245e+00
3.347212981088139583e-01 1.304867600010201301e+00
-3.847623320181725592e-02 1.112885101848863245e+00
3.135742820309359580e-01 9.800912285780973843e-01
2.405546137819570274e-01 1.132405422799039663e+00
1.043726912666380069e-01 1.177165004772652512e+00
9.238941156696556245e-02 1.012739933309410700e+00
1.944745790832017318e-01 1.166113761052932185e+00
1.282085727062718672e-01 9.562376954733804446e-01
2.442942943293406333e-01 1.019189867578437880e+00
8.774252730540366141e-02 7.941270328036105219e-01
4.195882219229329357e-01 9.745229920700143600e-01
5.238737849925259038e-01 1.575451639886668698e+00
5.051212406799050481e-01 1.687617658378296914e+00
8.124779824874799328e-01 1.163787727787263915e+00
5.789295223656382161e-01 1.749818550926262706e+00
5.042078259566853404e-01 1.758012541854196531e+00
4.287132430040940245e-01 1.729057780334626537e+00
6.764661388641507456e-01 1.951955917834991894e+00
6.726352019597574561e-01 1.393952611882023573e+00
5.400772763756587214e-01 1.510852308350336459e+00
6.192444550597304698e-01 1.661537849975431858e+00
5.701444794384968873e-01 1.359403765244113327e+00
6.995297037599037537e-01 1.654276913654458170e+00
9.315661116079462234e-01 1.775786792942063208e+00
6.037565221753278255e-01 1.654278810492780361e+00
6.899964161522713635e-01 1.726983824277257273e+00
7.097509392194198963e-01 1.373789013632374711e+00
7.770240827158150232e-01 1.697278264755545329e+00
8.765382611735659246e-01 1.263427014444736374e+00
9.958621991793830119e-01 1.451005579697937753e+00
4.417943169487240085e-01 1.560425134801024516e+00
6.183969593074390980e-01 1.370022255211790219e+00
8.517757215144827754e-01 1.533596785956928610e+00
5.967389375043234967e-01 1.037969381519016077e+00
4.538772768025530757e-01 6.172778548309638680e-01
8.901567292749477112e-01 1.154164620048976131e+00
6.305793286958811805e-01 1.007644120539126664e+00
6.475214979520389491e-01 1.453406107707952089e+00
7.281710621451402687e-01 1.082534066279158713e+00
8.615841105159580682e-01 1.392033631592199061e+00
5.742381679153284457e-01 1.018945156225125936e+00
7.681198794430266208e-01 1.196756075287076282e+00
4.654380179189313571e-01 7.801317805874687927e-01
1.110802091116018353e+00 1.058700027546674471e+00
8.606724501835465446e-01 1.226402665529571667e+00
4.641922809807523809e-01 1.373909426953388024e+00
6.361521444331994513e-01 1.094580050041848995e+00
6.535396789055938349e-01 1.084797753007504362e+00
6.175335271261344072e-01 1.182321315261880335e+00
5.214760735424363025e-01 1.254433594454315237e+00
6.421142328306850278e-01 1.358804220835969634e+00
5.692027676166631078e-01 1.286148318227062770e+00
5.868967025711946395e-01 1.285116874983509572e+00
9.834444090282741247e-01 1.164242786559821052e+00
5.303444960358043581e-01 1.260078876832142925e+00
8.276038980543589663e-01 9.464240432783151968e-01
7.493441184623683693e-01 1.226413993510900413e+00
6.984497776116476153e-01 1.109698060346026693e+00
7.355164158257585516e-01 1.172131170285927615e+00
6.919706070148513577e-01 1.214139238589994285e+00
6.713260722033589367e-01 1.087455111204262748e+00
7.526997157293997542e-01 1.273304176542912725e+00
2.483403212419091344e-01 1.433139840458854231e+00
5.735063976694874111e-01 1.352682754590676550e+00
4.326262613804700008e-01 1.613945518615740093e+00
4.794582099495462990e-01 1.561787479704013215e+00
5.357933185761905026e-01 1.257718660080288542e+00
4.289218394869061535e-01 1.363056727299541526e+00
2.599711984190208880e-01 1.380734498787876241e+00
1.593517316964987995e-01 1.383556409434241630e+00
5.515944885526987695e-01 1.275041487501129556e+00
4.322204991276853980e-01 1.273051052873900080e+00
5.023144640560581742e-01 1.464795319336958723e+00
5.162253758320439756e-01 1.242552911253332448e+00
5.506301669072311000e-01 1.277683533645973313e+00
6.307412843309676553e-01 1.287697673346708704e+00
5.179538977415341083e-01 1.249623848967748030e+00
4.161276663329097625e-01 1.449440243033262909e+00
4.738928031956218812e-01 1.498116788173825764e+00
4.614450138770017085e-01 1.333591017366113851e+00
7.559531101612413373e-01 1.017228682646141191e+00
8.852240036740290918e-01 1.051871222926496596e+00
9.393141542717986514e-01 1.058947859771726563e+00
5.033882744171167545e-01 9.378121879247454107e-01
6.463293699647618684e-01 8.529895205311897044e-01
7.429860064561810695e-01 7.512806996533334392e-01
5.825333336935616391e-01 1.008678438957791412e+00
6.670048257444276540e-01 8.901799281604989567e-01
5.234021119696892210e-01 8.588480968143633598e-01
1.193226403312250689e-01 7.634664318396263694e-01
3.755621781137084003e-01 1.000133817288359594e+00
4.685799637488493596e-01 1.047390914146322238e+00
8.245188322459199304e-01 1.330764873033321694e+00
5.415970585447992258e-01 8.429255222242464374e-01
4.846258258768806337e-01 1.061935718905754111e+00
3.947930109838533874e-01 6.664890047571208065e-01
5.667393386470963579e-01 9.368179287321145576e-01
7.468021267313471601e-01 9.790686612934754729e-01
7.288943350842791435e-01 8.390078238731835114e-01
7.002606107773190480e-01 8.161312732043798368e-01
7.579987295381345191e-01 8.601301651164928730e-01
4.749257552389333226e-01 9.885520946700281364e-01
5.216144003615565961e-01 1.192200037211229580e+00
6.614799716629088389e-01 9.729613736624939113e-01
2.488756127606168711e-01 1.070588158102681042e+00
5.972020105720555749e-01 1.278253823077904361e+00
5.928520545045696810e-01 1.328586932642543683e+00
5.308340751438076488e-01 1.287015715289850037e+00
4.675375410821477340e-01 1.516017091155898999e+00
5.379640130557762356e-01 1.619824670122317567e+00
4.052746636596107899e-01 1.628375264607119899e+00
6.433418142128108919e-01 1.648308159515154081e+00
5.828354616568598434e-01 1.629346068435827188e+00
4.737506486457452315e-01 1.762743092204124729e+00
3.181964603914313461e-01 1.112111983573605967e+00
1.798165913605786759e-01 1.268163541793974947e+00
6.259291002673308402e-01 1.118129869143314137e+00
5.893030594154811119e-01 1.367117913006796970e+00
4.785683564824800840e-01 9.832082367638506071e-01
6.214537359373084602e-01 1.148678033253983877e+00
8.420402981631421868e-01 1.446189864914901424e+00
7.918959240172582792e-01 1.550431567100726937e+00
5.958823944877527090e-01 1.511728192048970687e+00
6.236605360589786429e-01 1.582789539832940573e+00
6.942724710429615254e-01 1.454881274659048263e+00
6.789629204728697687e-01 1.674217068384165508e+00
1.028429265709879026e+00 1.499379023619949347e+00
7.348904833650509172e-01 1.665278587971899427e+00
6.509242705096484061e-01 1.528318964365914967e+00
4.138632229862865275e-01 1.541033905245157154e+00
4.914289612943359975e-01 1.143652680744060346e+00
6.531764014186070000e-01 1.301142657396153535e+00
7.268803353151570557e-01 1.549898750967350747e+00
9.140285748416996370e-01 1.721564517186194632e+00
6.766727547060014114e-01 1.661722004736105429e+00
7.609584339275550224e-01 1.641959975272012873e+00
8.749249372468439478e-01 1.851090897629865673e+00
7.323220252049180701e-01 1.512063710935987348e+00
6.864178690621267620e-01 1.506074174835847490e+00
9.615997116097646513e-01 1.389994119027977648e+00
7.449029044118358200e-01 1.657030540451515765e+00
8.231922388616644826e-01 1.497464291814242010e+00
9.230040533377847911e-01 1.640436151488417593e+00
1.050551943252507892e+00 1.314321507548346757e+00
4.754428433174949786e-01 1.665117075758125509e+00
2.909669818413440079e-01 2.319782428247700423e+00
2.435887241682155313e-01 2.388009215272764774e+00
-4.620921754549942029e-02 2.258569130330135177e+00
1.947572579882702604e-01 1.902010043435631070e+00
5.292130503250114248e-01 1.724694787979227151e+00
2.511217466599513504e-01 1.999465715723944825e+00
2.163890994044796734e-01 1.955600839724568107e+00
3.744769087732111035e-01 2.017469715855042978e+00
7.257910765487936011e-01 1.884081205693348693e+00
1.013997939792550929e+00 2.029502384681920013e+00
6.393045491983366801e-01 2.012765839550785696e+00
3.218581881810727019e-01 2.318624039008926552e+00
6.867681953993267641e-01 2.110480404364774021e+00
5.091319038353232518e-01 1.885326157459378260e+00
6.150819767249937620e-01 1.991809156880354648e+00
2.998994985662475909e-01 1.769570378760345841e+00
7.221368124755986884e-01 2.062374333217268152e+00
8.076765806004766457e-01 1.945533712027616602e+00
7.572233447848900623e-01 2.129430843821162878e+00
6.043020636436613469e-01 2.013884152187135790e+00
6.112996803978556493e-01 1.809965093188764751e+00
6.512535842158511112e-01 1.917697148697482090e+00
5.049614932085968455e-01 1.715704835487227076e+00
4.328848903874931708e-01 1.899531334192030796e+00
4.205437302605249394e-01 2.049120269060772159e+00
6.526850275813320668e-01 2.108537320116289138e+00
3.720895860583156578e-01 1.526940476124591495e+00
7.837658668377813775e-01 1.853778326075870009e+00
5.640973395444285332e-01 1.636351750246589187e+00
4.170094659880710930e-01 1.683754460822219912e+00
8.331827431917984139e-01 1.948374419845479100e+00
5.307017688018104140e-01 2.217022137272441462e+00
5.035408841363586685e-01 2.317733240773286241e+00
2.287824548522543189e-01 1.979077973966955506e+00
4.620369364307603255e-01 2.015519655760924511e+00
5.906732779445675874e-01 1.956423772018048624e+00
6.186879030094107890e-01 2.256919189452077923e+00
3.119647893682241935e-01 2.210640409995316524e+00
4.939091633016667870e-02 2.562101254200188194e+00
4.650271200419088258e-01 2.011294552712058703e+00
2.586925931359760344e-01 2.195644027843723478e+00
2.589900401310398226e-01 2.122609317834838194e+00
4.581133071748836882e-01 2.094747534407467526e+00
2.197242445105751507e-01 2.154865185774365699e+00
5.026980212888910726e-01 2.201795175077771560e+00
4.639362643043432044e-01 2.197049134024396722e+00
6.751402710895929582e-01 2.352568234798847691e+00
5.354316616550395258e-01 2.314383748693845888e+00
4.338167410627991050e-01 2.338037361194521324e+00
3.108545170934121638e-01 2.335961454237836854e+00
2.274783045730224829e-01 2.181031581104164285e+00
1.949673042248070143e-01 2.327430092179818999e+00
2.481306008783207839e-01 2.286590132460647684e+00
1.861403747417332832e-01 2.287412554347024063e+00
3.374495613811483441e-01 2.255178983417960303e+00
2.405248730605423213e-01 2.217842964181189203e+00
3.962438125663121369e-01 2.319780588423939527e+00
2.638529401964271326e-01 2.020645553063634914e+00
3.085714645663095723e-02 2.302731711904998591e+00
8.170105190512530480e-02 1.982084131408581085e+00
1.540741084523386539e-01 2.250490844077012387e+00
3.462943389027052232e-01 2.472265127223122860e+00
2.778899244841939731e-01 2.388916128223461222e+00
5.634085801836472562e-01 1.907830733508949717e+00
4.297485510589171831e-01 2.050206213664074184e+00
4.236433805018257059e-01 1.832138902967961114e+00
2.952156011493646814e-01 2.019983033199326261e+00
4.437299127291929324e-01 1.990713513860236983e+00
6.033586303155824559e-01 2.034443862694829797e+00
8.373557132237903211e-01 1.921566588497199746e+00
8.138898137367183150e-01 1.666826922505942665e+00
6.326183329597421245e-01 2.046189250619529609e+00
7.598301944642531502e-01 1.706182077971619915e+00
6.165380719111983598e-01 1.920819152058722779e+00
8.073487913531486315e-01 1.756283345574769506e+00
4.849274444074780921e-01 1.809711075923746915e+00
6.760009856507547266e-01 1.672669252971265674e+00
7.496050513664829218e-01 1.789779840695768343e+00
5.648024528985526871e-01 1.879052212370826869e+00
4.816595564722322420e-01 1.816120355754054394e+00
8.980606765594076890e-01 1.494295074116783972e+00
6.244071934533172996e-01 1.750856697243077686e+00
5.930616244194708564e-01 1.065586065590433229e+00
3.648586342401614058e-01 1.520234988985859736e+00
6.948403841617336596e-01 1.431938849833942928e+00
6.133291697591534142e-01 1.344710302951966696e+00
4.967362896352683910e-01 1.499558558415190035e+00
6.964514802381426284e-01 1.354211694294462198e+00
4.079787098393462541e-01 1.225488907227973767e+00
8.956965691647065242e-01 1.665687838604560156e+00
6.015219242852747339e-01 1.345948480726822050e+00
6.139400383591590016e-01 1.383646317174414442e+00
7.124952395374823944e-01 1.614532856602630684e+00
8.189015046782817109e-01 1.215979136916637948e+00
5.874935929022687686e-01 1.619342692198301625e+00
8.701873118348203429e-01 1.330033687840441292e+00
7.069359563898485188e-01 1.458634683184625302e+00
7.630354212243997125e-01 1.778384313701201425e+00
8.169202423637841326e-01 1.612859324927559346e+00
6.231556028958092908e-01 1.317827318566425099e+00
6.228063938647725450e-01 1.391082161947902573e+00
7.637658885415054000e-01 1.210497184591547537e+00
7.008103607648756839e-01 1.324825409062294401e+00
5.036052985191840081e-01 1.241756915152355978e+00
6.290304797212487031e-01 1.327035320504144522e+00
6.311805409675409484e-01 1.469541630358528028e+00
7.345692125572751419e-01 1.353643684693814020e+00
7.340902039148550218e-01 1.299488885570430741e+00
4.790381019134082319e-01 1.308696775765869180e+00
5.794705098913874863e-01 1.282260796971645522e+00
5.613507256904123333e-01 1.551239867511796877e+00
1.026792097063728426e-01 9.605550816148049620e-01
2.433250617314502429e-01 8.613077946204337199e-01
1.111458943989103304e-01 1.019312658759577328e+00
2.406018021103515647e-01 8.668293277340793912e-01
3.289204318569913243e-01 8.998518880291641597e-01
3.216247282517172845e-01 9.578683302403661060e-01
6.865312979924174108e-01 1.457761501598836773e+00
6.406934901776529800e-01 1.272667535568079433e+00
6.963748113522131300e-01 1.301507442812155357e+00
5.569832464049436771e-01 1.291952929968755104e+00
6.657848515310150761e-01 1.433050518057902956e+00
2.900077289127271918e-01 1.371272350416691266e+00
6.966922446264970370e-01 1.363105883429318821e+00
5.107904187630574189e-01 1.363525654369344586e+00
2.270490177405870835e-01 1.594624574128048256e+00
6.552799184347004591e-01 1.421422997365073826e+00
8.435457951990443792e-01 1.497281827099426366e+00
7.440786197226540999e-01 1.283990411416726429e+00
7.190225000932060073e-01 1.616308356196658913e+00
6.486822915817204160e-01 1.430017879694728489e+00
5.190639983839417937e-01 1.401205105901246917e+00
7.439206468605342737e-01 1.708806710040900789e+00
4.127220743555891080e-01 1.350785955748545319e+00
3.025493190728036907e-01 1.205043974768267745e+00
2.793986522603577605e-01 1.217433816096434640e+00
5.534721562675897211e-01 1.511605915835882108e+00
6.432249438145442033e-01 1.554440996745796610e+00
2.553698433492447295e-01 1.066928731940510522e+00
2.477016301312669477e-01 9.205545033928739240e-01
5.013641393765211340e-01 1.633733799001364062e+00
4.332799509965358231e-01 1.185611948954650607e+00
4.229332207239029917e-01 1.196796291659240730e+00
9.990172596679660622e-01 1.218852983797576783e+00
9.431705547590811811e-01 1.156065977011156543e+00
9.820105584742891969e-01 1.378837036977057728e+00
8.512445652794986550e-01 1.041661084893380940e+00
8.003343317885769359e-01 1.379624431119786276e+00
9.906304084322047343e-01 1.283107276301536759e+00
8.740188679539933059e-01 1.081988349851184861e+00
7.070860301779229307e-01 1.219876154207670815e+00
9.107090779761011223e-01 1.305583230017173468e+00
8.910925058127416865e-01 1.472705512021311502e+00
7.897302747024054215e-01 1.457286702825388858e+00
9.182479570600445840e-01 1.693487772740448261e+00
8.568914793440514099e-01 1.622209410479610314e+00
7.982685257183279592e-01 2.034004102628641508e+00
8.986816789188437626e-01 1.515947980302992715e+00
8.998900137824558110e-01 1.760780050277052977e+00
9.702375289945706083e-01 1.697992927111178219e+00
8.228466718559044324e-01 1.474376997788600319e+00
9.239440355839623198e-01 1.720645942484765101e+00
8.039306323385213560e-01 1.697583513211053718e+00
7.519591380392258717e-01 1.596002836871122987e+00
5.771369683607477929e-01 1.672080425263872572e+00
9.548315635459904138e-01 1.729347909942490880e+00
6.959167892875990358e-01 1.757992928078776274e+00
8.148384213414938682e-01 1.704403805268285721e+00
8.283822467208430407e-01 1.611026629167651603e+00
1.013317825711048670e+00 1.867110063320094326e+00
8.354918489751710364e-01 1.805217189480915696e+00
6.439965329329225829e-01 1.874292524124187231e+00
7.091489940418107540e-01 1.872523107632283246e+00
6.548591885190570006e-01 1.857443337711978559e+00
6.456990304313929840e-01 2.037699286985129810e+00
9.133243386713828516e-01 1.754138203450450240e+00
6.548270477147826174e-01 1.884584246446324718e+00
1.014271827963199035e+00 1.807747917929948267e+00
8.135837060357989925e-01 1.626409795681605708e+00
6.960013993491436235e-01 1.600413746911146795e+00
8.410616784938486079e-01 1.682877778833219651e+00
7.916349038648384795e-01 1.780281098904858528e+00
8.019099277789978331e-01 1.779417490664117363e+00
6.060680543720151636e-01 1.257024509833523540e+00
7.283513373623260456e-01 1.362898045589933549e+00
3.844206978640358763e-01 1.328911319017868076e+00
5.457852707653354507e-01 1.416287582581215343e+00
6.664932165391510566e-01 1.279902887379165355e+00
9.276264698254116370e-01 1.624860454095114370e+00
8.301827104862307127e-01 1.768347148052604734e+00
8.955760962706171835e-01 1.557745564543560501e+00
9.095365141051392488e-01 1.682494798632454991e+00
1.260290631463033328e+00 1.500540366667773018e+00
7.915464683706200377e-01 1.644399713889232562e+00
1.044919003800079293e+00 1.724552198461052122e+00
7.449409286021129173e-01 1.756403354250933857e+00
6.948433593734577585e-01 1.970811880781460079e+00
6.069704932789060647e-01 1.833736832191630750e+00
5.918991169786472772e-01 1.983346563015426334e+00
7.050520849013895974e-01 1.933061016916701291e+00
6.287219399052762503e-01 1.834778905251087444e+00
6.136208514459298158e-01 1.792125967553980237e+00
6.026034045044632581e-01 1.903436483767820597e+00
6.616086153031494055e-01 1.990832013883542917e+00
8.187755266142416888e-01 2.051202370456722157e+00
7.360925695338077501e-01 1.951886905074756262e+00
6.225654599667804767e-01 1.784421692669558634e+00
6.464122944289806272e-01 1.819877282284877884e+00
9.991123989513752690e-01 1.985200765080147978e+00
5.866628667563176247e-01 1.938876784766951467e+00
7.506865820174255521e-01 1.977672228141122091e+00
6.772394628728847232e-01 1.871100149498629239e+00
7.286992671989005466e-01 1.846258905397264893e+00
1.051349983328816684e+00 1.600979909686084168e+00
8.913727204746306754e-01 1.809558630211070440e+00
6.353078019501641194e-01 1.701508887550445825e+00
1.040212769387165448e+00 1.775487678677284409e+00
6.288589467858893833e-01 1.691256675765037576e+00
1.038594429570958155e+00 1.657927552886578670e+00
5.725078329823584111e-01 1.686637992765434246e+00
8.611211484657722570e-01 1.834404555575078088e+00
8.179064098286937812e-01 1.864762235441242311e+00
6.318404921279430209e-01 1.661611627654465240e+00
8.896841769092056484e-01 1.615829922582487921e+00
5.518620123148041401e-01 1.815706677971192340e+00
7.179643600445629881e-01 1.808884611926213415e+00
8.717260955892071062e-01 1.674725634991879097e+00
7.715235751178917134e-01 1.638432562577154084e+00
8.127011858252608523e-01 1.634092269232620076e+00
8.594579036409426553e-01 1.742199486053393143e+00
9.255350692927526435e-01 1.887793006907459326e+00
6.845067462031231287e-01 1.899349148560104616e+00
8.140930826464467529e-01 1.554935389042346294e+00
7.309076088675869887e-01 1.833292265865477777e+00
8.528785724834065940e-01 1.831040428082121307e+00
1.045809739638319913e+00 1.587373624448501719e+00
8.922948231205753977e-01 1.709779142484161074e+00
8.887023477534090610e-01 1.988759562890706878e+00
6.052160098969799895e-01 1.945634660719649744e+00
7.765615568977306538e-01 1.878392711217029776e+00
1.100307230456994523e+00 1.862049632969347446e+00
8.174572277437155421e-01 1.848283535329898086e+00
5.286646066701685687e-01 2.001075562134713604e+00
2.695391217524459870e-01 2.034406690075379665e+00
3.507908845978924273e-01 2.040611413370764904e+00
5.838114678302337435e-01 2.087071261367049679e+00
4.929235698907205587e-01 2.054742794581091658e+00
7.817740089663658409e-01 2.094245233089349512e+00
4.663231159232946732e-01 2.008502871163459158e+00
2.814019756236588732e-01 1.897642324651415802e+00
2.777696404014715070e-01 1.854750368178205822e+00
6.223975480661021464e-01 1.967380123755570143e+00
5.708173409431364087e-01 1.912695593262148108e+00
4.093904750704931428e-01 2.028620675921688932e+00
7.994951002634709258e-01 1.834751794018907756e+00
4.113302790897966910e-01 1.593827307126317372e+00
4.756869346411896626e-01 1.982703025917202044e+00
1.023092770180615840e+00 1.583742523773396638e+00
8.063215370499987600e-01 1.762517265554152335e+00
7.129320860882927269e-01 1.757340902225790424e+00
8.391384212299395351e-01 1.617977227010019003e+00
8.801903075553916267e-01 1.786056726001886474e+00
8.747318033885616018e-01 1.617334412643695707e+00
7.318358295712510397e-01 1.406337707658734226e+00
6.998018626838840017e-01 1.696361239101163987e+00
6.540714973496315476e-01 1.614588764589094616e+00
9.030240724988523038e-01 1.775727612037552250e+00
8.373295631799274608e-01 1.526751519791952560e+00
6.441619220910534960e-01 1.484727224644212917e+00
9.027339334673956106e-01 1.600933878904864160e+00
7.214073269793552790e-01 1.697492226231797741e+00
6.407307038325497084e-01 1.976271790803679762e+00
6.385468404220386862e-01 1.885750734582252841e+00
4.965347086693444600e-01 1.868218611921478978e+00
4.514555969346717434e-01 1.695666101552764760e+00
8.874428531276052912e-01 1.949832064463012271e+00
7.358999299120874138e-01 1.759860466369672194e+00
5.212611760898069324e-01 1.635464606009443767e+00
7.826461286654524674e-01 1.441175229667379654e+00
8.313386414980172834e-01 1.630381707878380659e+00
8.871370727312635207e-01 1.818761880520229024e+00
3.397288134234330848e-01 2.040662681093492914e+00
5.717472682459410205e-01 1.804918709762091122e+00
4.654245978325315392e-01 2.017141090314466201e+00
3.979776913283020745e-01 2.360006789247920178e+00
2.922255119063930096e-01 1.813703278259957363e+00
6.967065504390969055e-01 1.846274927010201017e+00
3.841163276982897390e-01 2.069598657035049527e+00
6.588261789557101622e-01 1.962698315712877672e+00
6.527785325341286526e-01 1.886688329639083062e+00
7.279004620959044214e-01 2.207700868301119446e+00
6.587438098479309057e-01 2.288406015298705132e+00
2.861514011871656438e-01 1.878018338363053319e+00
4.642748379362239830e-01 1.909512073820561540e+00
4.906038101829421350e-01 2.110346030921622429e+00
5.014671131682741922e-01 1.851716616328910936e+00
4.090404245276585415e-01 2.195061110753518285e+00
1.656877819403408947e-01 2.049991650873631777e+00
8.348529703321528883e-01 1.920828904604776621e+00
7.704745905169556597e-01 1.797040823909615170e+00
5.817239281982440335e-01 1.843306915696149906e+00
7.997663679560437222e-01 1.956109252640114926e+00
7.165835643793346810e-01 1.977260795586240683e+00
1.094815449915252703e+00 2.050944708866523136e+00
8.872533962718088807e-01 1.990292161371868485e+00
8.407919631599800603e-01 1.790132142714094599e+00
9.215614064160437824e-01 1.958671556563789551e+00
7.266756757298459268e-01 1.668199323555849656e+00
6.219712588915548013e-01 1.459889992418720528e+00
5.409479885414081313e-01 1.997465193409211803e+00
7.394275828350675983e-01 1.657369487778012740e+00
5.397573489939861968e-01 1.910694474170072876e+00
5.412483672729966333e-01 1.766663699457724723e+00
7.577771513154399896e-01 1.740964133656556445e+00
7.184544655288612747e-01 1.917176551861191847e+00
6.546656308752543119e-01 1.876507201899407340e+00
5.131748956361904535e-01 1.875292584980721378e+00
7.174071067858891482e-01 1.975034181287434354e+00
7.666254188100773970e-01 1.818014044735539958e+00
4.434111446927562206e-01 1.696131352139431225e+00
5.164200626797084137e-01 1.720812463513053281e+00
6.865743020222503379e-01 1.640243990778309513e+00
2.030298356245814895e-01 1.876704474280619372e+00
5.186084139680210425e-01 1.811323430202355533e+00
5.706969749926729119e-01 1.758678372769820974e+00
7.093921719037969975e-01 1.777337799696389720e+00
7.798594232173927665e-01 1.777069418181895344e+00
5.965078006257036325e-01 1.794582398959247982e+00
3.712122889183140928e-01 1.810823532081759168e+00
5.884761372463832574e-01 2.155541398751658733e+00
7.106679260810803145e-01 2.046658996214146597e+00
7.123336945205183124e-01 1.671920372854945214e+00
5.507792147410608408e-01 1.736581713732015642e+00
9.977324501221975783e-01 1.775860117181406350e+00
6.004736049674215259e-01 1.951107165672489874e+00
7.623413520066495419e-01 1.743698373169142224e+00
8.903371326925538787e-01 1.654091146497460585e+00
5.751917353234188290e-01 1.809402474995983834e+00
5.633171557594797152e-01 1.720409030695973840e+00
1.635760904663819404e-01 1.813120512408281426e+00
6.446165187955334996e-01 2.028936403459157045e+00
7.880338493042892134e-01 1.548580596205161086e+00
5.375678186833969807e-01 2.016455880381674781e+00
4.302287546406756147e-01 1.618333699566732342e+00
7.887534800013811243e-01 1.447100399078021571e+00
7.449858977782184422e-01 1.837202011379766020e+00
5.328429782753849597e-01 1.528746740602778598e+00
7.474992157236701740e-01 1.638071507423259465e+00
8.323791299868861238e-01 1.873141155333967411e+00
1.167568442169265142e+00 1.886533807025868370e+00
9.825956895824359272e-01 1.836741948172818661e+00
7.952683586936258875e-01 1.607231774698330007e+00
8.807739682453049612e-01 1.681893258100489952e+00
1.016270392914848886e+00 1.920356837292215957e+00
8.164165138585084414e-01 1.763594329158189034e+00
5.651751327909961820e-01 1.884717337324955277e+00
7.732457766040781166e-01 2.029310077175186855e+00
1.170064069748025126e+00 1.764816260229586931e+00
8.571087123160859855e-01 1.734620671184300189e+00
1.003543189867619034e+00 1.718046969803492363e+00
6.234810951388758404e-01 1.869993017216760478e+00
7.778632350182307365e-01 1.730411306665612381e+00
8.276140283531832065e-01 1.722244882786151843e+00
7.984901962604959991e-01 2.022553398995119878e+00
6.823133402862842090e-01 1.603431831743470592e+00
8.958811283343433018e-01 1.954926617908896880e+00
9.477613388834145169e-01 1.862287166759537982e+00
8.043642966835100605e-01 2.000131394935617202e+00
7.755877501134862406e-01 1.867489297867399145e+00
9.447705244039077410e-01 1.693043598281196216e+00
5.607582253502125802e-01 1.720091539773362044e+00
8.667258224497098595e-01 1.992447444760462982e+00
7.360373759171513486e-01 1.960624451202734209e+00
5.209265256770607699e-01 1.563693444623607931e+00
7.555995545397461988e-02 1.423533182485521742e+00
3.854763954552837824e-01 1.367242068770738728e+00
4.478686295632223757e-01 1.224489403500656604e+00
3.614696435227864324e-01 1.275791164878463668e+00
4.189185623419098281e-01 1.271992140412775640e+00
3.896274667236422351e-01 1.241461198369241625e+00
3.792783922330418833e-01 1.223661654599712101e+00
1.439429286703014232e-01 1.199648837964429005e+00
4.516344759244395046e-01 1.315674440702741199e+00
8.822907351354102035e-02 1.351329096408375285e+00
4.809752243168898822e-01 1.349997495507440970e+00
7.132147452204843363e-01 1.164055411730363865e+00
3.997564513972933220e-01 1.308312783960579262e+00
5.157062426280012435e-01 9.227060660459784902e-01
5.237363121770659546e-01 1.043751867587355608e+00
5.520133499466948201e-01 6.957590228217579442e-01
4.671133054797861339e-01 6.236732667592769230e-01
4.565054371072775896e-01 6.688578847360754365e-01
4.552587297119103926e-01 6.424263528894240682e-01
-3.658658285997820614e-02 7.242179802161350377e-01
4.018187213719592310e-01 1.135110548915538420e+00
3.738519025116831540e-01 1.153446728200170135e+00
3.446708490850565743e-01 1.129334207321813999e+00
6.514500447614230971e-01 1.333327950041426124e+00
3.515917870137368340e-01 1.398614944031070451e+00
3.905616689123073138e-01 1.219186920696600396e+00
1.040693318035613713e+00 1.443022438603868141e+00
9.569829992987605172e-01 1.076351514365209372e+00
7.060034455737681514e-01 1.496336957225887332e+00
8.045027479528410463e-01 1.368285791613840008e+00
9.371931648979230367e-01 1.567858494814087900e+00
4.752804159592204925e-01 1.398706141136281778e+00
6.708342647418992222e-01 1.569684490650273379e+00
4.711421224169302646e-01 1.279021498481484276e+00
4.177877473443715184e-01 1.241452529600179266e+00
2.839125795009457276e-01 1.376415225017396438e+00
5.548257254379607151e-01 1.157130090578965875e+00
2.884977564138384576e-01 1.593691790005058451e+00
3.108912619634385255e-01 1.592748938839013029e+00
4.474707998945853804e-01 1.556538539180311265e+00
3.874145832625460750e-01 1.545679608294141749e+00
6.237487919162534311e-01 1.365788674938951175e+00
6.230855473493223107e-01 1.381758988437241875e+00
4.444135097915877797e-01 1.186646254077083684e+00
6.502299629993204544e-01 1.326641133607648015e+00
5.804792742188791266e-01 1.564966556888607307e+00
6.341177936832431694e-01 1.408847407710368760e+00
7.126044850542047060e-01 1.507948587193394197e+00
8.954701154618793790e-01 1.341878626929545959e+00
7.496168436876620156e-01 1.298528615725524471e+00
6.557621786691890664e-01 1.657400659624645112e+00
5.747199577133474957e-01 1.305325710066849387e+00
4.829925637352888712e-01 1.284561038860662308e+00
6.275393167656860838e-01 1.473018492437183191e+00
6.034383250660591003e-01 1.596464141567934591e+00
9.797916863364271034e-01 1.804772060754356477e+00
7.756806533359332789e-01 1.908059098623801519e+00
5.363680406648904109e-01 1.548974528353663782e+00
7.328108591877127154e-01 1.944583801062216732e+00
7.313797546634284164e-01 1.689968429757555235e+00
7.501238745018521392e-01 1.839623499809956542e+00
6.331393831916006798e-01 1.682274918798952523e+00
6.676202959250633340e-01 1.847336275402269745e+00
8.075711294121250550e-01 1.606702806582648524e+00
5.733726234037315184e-01 1.649783155187038108e+00
4.881650486567665759e-01 1.765954397455992808e+00
6.202660175999080705e-01 1.689956064256425083e+00
6.682045506340864582e-01 1.898785272787250733e+00
5.947783271157152107e-01 1.784400437500772263e+00
5.751720888797827724e-01 1.524670603725104545e+00
3.857790685292193933e-01 1.535839701438112881e+00
9.338804438640683214e-01 1.827613265431848877e+00
5.986091568324187762e-01 1.786608926208375969e+00
7.471557893358686808e-01 1.940979325378637599e+00
6.407575649784245098e-01 1.774510634183048552e+00
7.710973525298371323e-01 1.578081750389963123e+00
8.142077811984882452e-01 1.891961131360566428e+00
6.228346324133070544e-01 1.897564049682627818e+00
7.614675429404378360e-01 1.510616951454798684e+00
7.687250802135368044e-01 1.467633341005646130e+00
8.186779447941887611e-01 1.615752861894984127e+00
1.093617076040382941e+00 1.742363334942859776e+00
7.536599020167895624e-01 1.845285872943990491e+00
8.992003560939325624e-01 1.969032588067645140e+00
9.170328007745289778e-01 1.739300933125687010e+00
1.226342712914096245e+00 1.817431842342488446e+00
7.883089223321277927e-01 1.543474923007685629e+00
7.220407285824249621e-01 1.620940005295323783e+00
9.613294383070641880e-01 1.658527849927510012e+00
7.075085551121964578e-01 1.727749951027128805e+00
7.247614327610958362e-01 1.518080545298526207e+00
8.280005415155624604e-01 1.729274941829755718e+00
7.992122676072885845e-01 1.674616719815428922e+00
6.781464715088232342e-01 1.959138281147068117e+00
6.197604405580858788e-01 1.775692298679501846e+00
9.383724201232681583e-01 1.733127885328419548e+00
8.363461890944310362e-01 1.843555116393599702e+00
5.039574277628475762e-01 1.716880058834943767e+00
7.710268497373906627e-01 1.784929110734968516e+00
7.200765293886098872e-01 1.734936957964202442e+00
7.433604097764046070e-01 1.850406804092233237e+00
7.018425624334849733e-01 1.946690459747833835e+00
1.122599645759404297e+00 1.616503146370389832e+00
8.236787531057376821e-01 1.504980433537199680e+00
7.837623041239707433e-01 1.626258538131073905e+00
8.970432875134329853e-01 1.581463575103942087e+00
7.096210940745248941e-01 1.539794895253932427e+00
4.803904699397740785e-01 1.494079529205153634e+00
8.697039317717145668e-01 1.521575738610297934e+00
6.751830190647154506e-01 1.711096382435767893e+00
8.384644897383883855e-01 1.674040417926734303e+00
8.598499166304779395e-01 1.827028619177299973e+00
8.409257322972171211e-01 1.783625951097048912e+00
8.550610666938035509e-01 1.840763046000213787e+00
8.698367853048977194e-01 1.431247043976180411e+00
8.423888544891933172e-01 1.688280299557425312e+00
8.346905156000448134e-01 1.836035378534786044e+00
8.182674111207415280e-01 1.601432398724626394e+00
6.184905462758745198e-01 1.407110259745633973e+00
6.073022693903660230e-01 1.671472546601805220e+00
6.703540825042931806e-01 1.640094986739724980e+00
5.919098040665979887e-01 1.859740380974423068e+00
6.638881008117423210e-01 1.935433163042905358e+00
7.447092112493438609e-01 1.761692870414143464e+00
9.858837182679258682e-01 1.594432483246881249e+00
1.014944969756094828e+00 1.976343432362742014e+00
6.427389760456667656e-01 1.785561468384790018e+00
1.051896085715852580e+00 1.949196006520855562e+00
8.561665185991194083e-01 1.513626821992428262e+00
1.160297209328379431e+00 1.885423846863000907e+00
7.486615848964230935e-01 1.632129240845200169e+00
8.088108380884657667e-01 1.789977327525866801e+00
8.595473591207651864e-01 1.481339534033559335e+00
5.899936041051199176e-01 1.879006202447652818e+00
6.512981688097092547e-01 1.997496928314136833e+00
8.120505470518729618e-01 1.544990943510515802e+00
7.286614787510468094e-01 1.805144409875593325e+00
9.632282146051891480e-01 1.861980969302361455e+00
8.051157729363220827e-01 1.885968977232106436e+00
7.306460962446583718e-01 1.544574565892294693e+00
9.963302934039754977e-01 1.882894625128451516e+00
8.259680380830843882e-01 1.654097046618081768e+00
9.441278294326693743e-01 1.932446673306279505e+00
8.330822852561927672e-01 1.673235236677032223e+00
1.092233987296673536e+00 1.918033911034105810e+00
9.998612681431804372e-01 1.949344425120021818e+00
8.859591339162168344e-01 1.641538931726294948e+00
7.368794210574903802e-01 1.646391445689618926e+00
1.139941687071387655e+00 1.840731182182526737e+00
6.304797726217510334e-01 1.586784276739748201e+00
8.348864780888962667e-01 1.747152402402674554e+00
7.909982684623170224e-01 1.606187871341380857e+00
8.549284429869109525e-01 1.627601891629918640e+00
9.930983384979144013e-01 1.714437211816684403e+00
7.907316012300972252e-01 1.771433619802824211e+00
8.218724788763970279e-01 1.507470741477735077e+00
8.959426622667601148e-01 1.929107674704487074e+00
1.217763790128283619e+00 1.815761100415642648e+00
9.787380994144133650e-01 1.525685651920956953e+00
7.853746472236227127e-01 1.514007360494122878e+00
4.041842520277352246e-01 1.254055016639008091e+00
4.454695538980855130e-01 1.277872566272973742e+00
6.309149125010387049e-01 8.850825702739685275e-01
5.240620077762760953e-01 1.294592060204810657e+00
4.816880919148915918e-01 1.181722111188150404e+00
5.449166019767929248e-01 1.492718367659546796e+00
1.962190601762979769e-01 1.389906849514438880e+00
2.512689985350288202e-01 1.527475796236658967e+00
5.318967461001929964e-01 1.327325667517889496e+00
5.755400369842480490e-01 1.397407330562193906e+00
4.565493665744013163e-01 1.031555043454580378e+00
4.883484996445233151e-01 1.219291063598736846e+00
6.515565840028790801e-01 1.204517146257707783e+00
5.522847155315081524e-01 1.554444397366237851e+00
3.830496965592553593e-01 1.368358486923562989e+00
4.659223162396783358e-01 1.578769546165005311e+00
9.225516587746115937e-02 1.343943203551995147e+00
5.480135142327577924e-01 1.322887472902239292e+00
4.586323378900750147e-01 1.403666960325496760e+00
7.581623610106718036e-01 1.333179989276176203e+00
7.569381697950459120e-01 7.852854690026501716e-01
4.766308236755547600e-01 1.147676084808312069e+00
8.349167982089265028e-01 1.013545245106539205e+00
4.941459813691971847e-01 8.176248006737574237e-01
6.231024507829779902e-01 1.164441008886674789e+00
5.507730995652613259e-01 9.043869407342229882e-01
4.555924880072077521e-01 8.530552073642920785e-01
5.489975674140822326e-01 8.681501464791884226e-01
7.598276879352647839e-01 1.020828975443447639e+00
5.446441471923675337e-01 1.196486472803323320e+00
5.151454227643563755e-01 8.503788343012472772e-01
1.354273973743477799e-01 1.048457894304342553e+00
2.552061257125201599e-01 1.245314057637991301e+00
4.977161329086579045e-01 7.565008490656777163e-01
3.940917352040139154e-01 9.096139836856307337e-01
5.568519891670622446e-01 7.344575142764683262e-01
1.968717437398772585e-01 5.604642449742047727e-01
6.658091957254195226e-01 9.614584241133166120e-01
6.979834557648691984e-01 1.053398831530411472e+00
7.374549534834129449e-01 1.174234915709126081e+00
4.142755559904176543e-01 8.728833395521280458e-01
6.698893852602966215e-01 1.143564757344046612e+00
4.105652712220923539e-01 1.023345194617198750e+00
6.314414456551873389e-01 1.192494518316530749e+00
4.672118766903508580e-01 1.084449797524735803e+00
3.383457620161272050e-01 1.063046949800411589e+00
5.719653202821918248e-01 9.354379909761608713e-01
5.491144537496179812e-01 1.038871703861680151e+00
4.232037726365100450e-01 1.290569064799717225e+00
2.675152697258071921e-01 1.285285275019478313e+00
6.659425469624370431e-01 1.378859719890419111e+00
7.027127538565943743e-01 1.636294218057944727e+00
2.338040703152000077e-01 1.049097739201727553e+00
4.581277943128517216e-01 1.586604728009695098e+00
3.740320572258074017e-01 1.474762602312587489e+00
5.624265307985887308e-01 1.190495020915320445e+00
3.843081738269448211e-01 1.064293154829266896e+00
6.898005239340401218e-01 1.466407719738371807e+00
2.100127689103228057e-01 1.299031251447848367e+00
2.087382282919647003e-01 1.407360707902657992e+00
4.762296476514389365e-01 1.481538065057870224e+00
2.910139411764533501e-01 1.240525108956634259e+00
4.329124579242331072e-01 1.244439554727414743e+00
4.637617181533967292e-01 1.312796456072570894e+00
2.202735834045406460e-01 1.296711294841754736e+00
4.292039421022401657e-01 1.278195892654273580e+00
5.180165578821104289e-01 1.323220174526059001e+00
4.779149171221530046e-01 1.113860468256828939e+00
5.302518182708286787e-01 1.325871970257201049e+00
4.745230097246436740e-01 1.221520531009101740e+00
3.823586547393674206e-01 1.225055048431398674e+00
4.505442513745342437e-01 1.339946274219760314e+00
3.878450819491066626e-01 1.805040139900576435e+00
3.242989754359934529e-01 1.545669353194238926e+00
2.321973088990340051e-01 1.149646826377332953e+00
4.654710850421733825e-01 1.153046215364374572e+00
2.888180296756754362e-01 1.411734922922752711e+00
2.430022192025901862e-01 1.206933915920763489e+00
2.356670612468542703e-01 1.275930628206258799e+00
5.247143979595340069e-01 1.584067445672203478e+00
3.848637805655279465e-01 1.363001132232992685e+00
3.996660675655347994e-01 1.227617883729261283e+00
5.425283368104427684e-01 1.046002399005488748e+00
4.730571388141754929e-01 1.292093194438701964e+00
4.041078303131446781e-01 1.206808941756501330e+00
5.836169811052742684e-01 1.090183567444255264e+00
6.357876048582249418e-01 1.305015010941661835e+00
5.779985192168879404e-01 1.092813946251741442e+00
4.856454242571274782e-01 1.224131150507625776e+00
5.904044106455685892e-01 1.044652063646784201e+00
6.498489433362814038e-01 1.215189114102098511e+00
2.063979519724145062e-01 1.334559615359390161e+00
3.914383902835167905e-01 1.057125564764488379e+00
1.032766977020131843e-01 9.881506508236962416e-01
7.777789214098524972e-01 1.287202259440081153e+00
5.095441507597057162e-01 1.343374202183262645e+00
3.239341852566821611e-01 1.286783183697536526e+00
3.335483886064083414e-01 8.366746659541202114e-01
5.209432325921029561e-01 1.210361231580404429e+00
7.518655710500683487e-01 9.859731750011424545e-01
5.181956321681252531e-01 1.023719927695122989e+00
6.842103535523530455e-01 1.231961645936311855e+00
8.628692252999301537e-01 1.134508637027833222e+00
6.016771161141665214e-01 1.075090997464385190e+00
6.910668926068815887e-01 1.220214099788752504e+00
4.350242217502860997e-01 1.170635088274998736e+00
4.728655847393936629e-01 1.066886800573593863e+00
3.117768337782487742e-01 1.277177332345745819e+00
5.158579659569848541e-01 1.126275511683278996e+00
4.622178895401812815e-01 1.237432588329101968e+00
6.037376100141050861e-02 1.482063856678607294e+00
8.456457146521056956e-02 1.440333275122591239e+00
3.286293874342333110e-01 1.622938729213768472e+00
3.371713255819026034e-01 1.015330961172663748e+00
3.810942333600020326e-01 1.219360797795742801e+00
3.609720965430587292e-01 1.145612337996023467e+00
5.968021090521884453e-01 9.591956816851540113e-01
3.933441211627357603e-01 8.397592828113168428e-01
5.026785036090773984e-01 1.060118273492430596e+00
6.080108492747680060e-01 1.188462334346561455e+00
5.533829665367757666e-01 1.191960951746165787e+00
6.342767404790188301e-01 1.024522669361365157e+00
5.549332418269964373e-01 9.352320241374597609e-01
6.035885056179879360e-01 1.129819360614686907e+00
6.598422720931929053e-01 1.054302568386321193e+00
3.580793780165520968e-01 1.141575562786292686e+00
5.374738469844387856e-01 1.018951824836703102e+00
4.195877108718518711e-01 1.039571229773916805e+00
4.059442188064420476e-01 8.651687010680433332e-01
4.589545885336477338e-01 1.200234534512502949e+00
5.403818564972092675e-01 1.168844269361120514e+00
5.755906074621502944e-01 1.242218204844952378e+00
5.807452770044175816e-01 9.576490667074230023e-01
7.073152045654782505e-01 1.097073149795395830e+00
6.349290818926583979e-01 1.005961184305521172e+00
5.889361506638434163e-01 1.083058410281718453e+00
4.074952207649722435e-01 9.931327402444050101e-01
4.746201662534107468e-01 1.211346558190497191e+00
3.543586957619284106e-01 1.237619580229852634e+00
3.029215233162938503e-01 8.600562864195364643e-01
3.078395051825596473e-01 1.049189523233913901e+00
3.205940731068219751e-01 1.117582642213973632e+00
4.600008481705446517e-01 1.178644549838644862e+00
3.340961805504235049e-01 1.155527610626960522e+00
5.413353872929951294e-01 1.107292041125824689e+00
4.297296724153316649e-01 1.158804454993803912e+00
3.895561779309957839e-01 1.232595368890052612e+00
5.168976442159513018e-01 9.120123929490133730e-01
5.284262859067755391e-01 8.821952408174290605e-01
3.359611851638968361e-01 1.283831980907900183e+00
3.699905344365812532e-01 8.247852091112367612e-01
4.074529124345275255e-01 8.949842601438713352e-01
4.687887853973172758e-01 9.980756117826052876e-01
1.514457916271281790e-01 1.080573444592936250e+00
3.775310144691892411e-01 1.189788003377987735e+00
5.077658506748969902e-01 1.168659907587793478e+00
1.512967110060015052e-01 1.159955361468106627e+00
5.158551444882784054e-01 1.019623513949205362e+00
3.495588816139162947e-01 1.009813709333059251e+00
3.234983628624884533e-01 9.599447007301916690e-01
6.918785921091973323e-01 9.713407299678824547e-01
3.834999111086916379e-01 9.196389090013955547e-01
4.057445269523951570e-01 1.061633485989537107e+00
4.386262871364102200e-01 1.074937186567746839e+00
6.266744494521123698e-01 1.007395889908736297e+00
4.445700741869663686e-01 1.078074657834033445e+00
5.786673759626771441e-01 1.087221465812282517e+00
4.786972685612586598e-01 8.206348302715643639e-01
5.875753309352620413e-01 1.096220132595727037e+00
5.746663201963935208e-01 1.112752058852689796e+00
6.029251515702799269e-01 1.236303456060254824e+00
5.873753645836923276e-01 9.294934297502135401e-01
3.860377243896658817e-01 1.084137396857965507e+00
5.854854494057698533e-01 1.266021631005390446e+00
2.136983724334685086e-01 1.295414041410080763e+00
4.867879321177465690e-01 1.366205438967802221e+00
4.008541027228934017e-01 9.831019965464498078e-01
3.457244303410941244e-01 1.145072564181549346e+00
3.233820056642556229e-01 9.847270554055685965e-01
3.181262843599706458e-01 1.043418188628995713e+00
5.096314846239975438e-01 1.251471287892166551e+00
5.312057936184343410e-01 8.983124323509806830e-01
5.501256549963590148e-01 9.207394687760576124e-01
7.396532667755830737e-01 1.017434721535174669e+00
8.370054988479127545e-01 9.997451870003251084e-01
9.392043621441481527e-01 9.512638394048114066e-01
8.879624407452584300e-01 1.103893953088941782e+00
7.355267500058673136e-01 8.514652895548751044e-01
6.361851419038202504e-01 8.022887011421286907e-01
7.221809611524452333e-01 8.427812818141134921e-01
5.727274165156780450e-01 6.406362244188870125e-01
1.043675658741392898e+00 1.081372156998988698e+00
7.992706410572367748e-01 9.389746765498997449e-01
5.236359284493337096e-01 1.486015494599627340e+00
7.406250735942102592e-01 1.306464811117005631e+00
5.547433566724100373e-01 1.178006962868778817e+00
7.795072013715742543e-01 1.234141465270462312e+00
6.338792330759344118e-01 9.336244179394386222e-01
8.226535781964577909e-01 1.185087009877470177e+00
8.711854066004722785e-01 1.110349237063315897e+00
7.185427583683285935e-01 1.169147715390072895e+00
6.541351436800766361e-01 1.135937422461176460e+00
9.270114567275684614e-01 1.177390169575087242e+00
1.016130633632513103e+00 1.030563448590939846e+00
1.113489113816972242e+00 1.332593266053524239e+00
1.097318344713998250e+00 1.191059257143377792e+00
1.098900594943175602e+00 1.071067196394697385e+00
7.577473504836473861e-01 1.001973120667720707e+00
7.602791717146002437e-01 1.239440980944435111e+00
8.407061424623049062e-01 1.574031122885733103e+00
7.014546552126554868e-01 1.280744918199244076e+00
9.182568546852045710e-01 1.500670147783699893e+00
7.696291646673452114e-01 1.603559148417315061e+00
1.023585031419621316e+00 1.477434441621524819e+00
7.016749179121024582e-01 1.552990284327337323e+00
8.851413976294092434e-01 1.366854194310553883e+00
8.780619133285172406e-01 1.358042913186481293e+00
7.384803991821041746e-01 1.125452182350819452e+00
6.888412117972699811e-01 1.211785171439413222e+00
8.620712977163218493e-01 1.169035308334899881e+00
1.008643300825815992e+00 1.471143967061264934e+00
1.056000819409864233e+00 1.399061651939021766e+00
8.781030036264497740e-01 1.589898536344362068e+00
7.387072777048511174e-01 1.267195288510979179e+00
1.080885273503168875e+00 1.495690963608536039e+00
1.034803524063220737e+00 1.517194310476696506e+00
9.401702243501173228e-01 1.209861159619864512e+00
1.132243446230406292e+00 1.506429612412132357e+00
1.047134085582094087e+00 1.431411645593671622e+00
9.577322340356191344e-01 1.168124822255276474e+00
1.236402398937403335e+00 1.519470182823284610e+00
1.149565575207199153e+00 1.416749059506906327e+00
1.135362865024293955e+00 1.249349095457895853e+00
1.010544698226892191e+00 1.196053249780534511e+00
1.031983980163985848e+00 1.167421466453760104e+00
1.216697512181918128e+00 1.254752832827690456e+00
8.760617615720062146e-01 1.232680446039639222e+00
9.051244844959607239e-01 1.191969246219983791e+00
9.474961495117687482e-01 1.338260394642532214e+00
1.034370854210807877e+00 1.169381221155608941e+00
8.938012314533054781e-01 1.366352482380035038e+00
6.959267245036008243e-01 1.489310335273036578e+00
7.974568034400887351e-01 1.407280917621998251e+00
1.047344572530037876e+00 1.452798745676666670e+00
1.063367715756588394e+00 1.467244248831605535e+00
1.076083932809675625e+00 1.531168454568154758e+00
8.992834907485827145e-01 1.406003187259575515e+00
1.064830203596365488e+00 1.330350783166412754e+00
9.626113813073144954e-01 1.573885071512752587e+00
1.074648630249010139e+00 1.266738944118317889e+00
1.038051640478910187e+00 1.626648545479529862e+00
6.507505692143980003e-01 1.351437574080299964e+00
8.657278970509991733e-01 1.174696116530288936e+00
6.886148254119537349e-01 1.108605136320094164e+00
1.027989689828489928e+00 1.260075713214267923e+00
7.366855308752295883e-01 1.281538344641346416e+00
8.233292681417028192e-01 1.080589508972605861e+00
9.269691430847640801e-01 1.152506286834150906e+00
7.974129353483780935e-01 1.095747802243847158e+00
6.724482097651036661e-01 1.134011037543345424e+00
9.409719609542233076e-01 1.162211100152525933e+00
9.003946463920555754e-01 1.474784231819355362e+00
7.198215674751715643e-01 1.491778139098892009e+00
8.098112349111510344e-01 1.383494562439251174e+00
7.299396290701485324e-01 1.387901869787864229e+00
1.059517753788297378e+00 1.580030526224677878e+00
1.009458575506898326e+00 1.554883631765149321e+00
8.427365787918509321e-01 1.414814483679051049e+00
8.320253511269162239e-01 1.222510376216388917e+00
9.777966771456061412e-01 1.447947418024381427e+00
7.651655069571472456e-01 1.748374869706598833e+00
8.575350018218925729e-01 1.533534588346859184e+00
1.026917204980228870e+00 1.516661769216473221e+00
8.326409126907037273e-01 1.540336069316946999e+00
1.066097948373946558e+00 1.556537971027255551e+00
9.311902739951856134e-01 1.442457743380358481e+00
8.916983105315237079e-01 1.557969555683852425e+00
6.129617600403479694e-01 1.538680772771567007e+00
8.429345654987200342e-01 1.436578225780631435e+00
7.402900923101242148e-01 1.078965315263542557e+00
8.007795809390856334e-01 1.555014677305018633e+00
7.586285484113544086e-01 1.675270632671300941e+00
5.795393511001285525e-01 1.479024972068088584e+00
6.650786180956211879e-01 1.594165837237262462e+00
6.719691790481284732e-01 1.603474658617640713e+00
6.587473025499578361e-01 1.694004423248903102e+00
8.489007180619030368e-01 1.461665216234372844e+00
6.813454618286163278e-01 1.698349492910046443e+00
7.985673505706720743e-01 1.387013403422434399e+00
5.593513042177165051e-01 1.763226359632594775e+00
4.633440255974617950e-01 1.743293149469365311e+00
7.306311777312004541e-01 1.775739046797768061e+00
9.280770826389366235e-01 1.558097699787814872e+00
7.012663695153372734e-01 1.581055694968767966e+00
8.417150397106105686e-01 1.849901332181041358e+00
6.981269160668712725e-01 1.551146681074644595e+00
7.470342710988864265e-01 1.640695505168427326e+00
6.095256366545728222e-01 1.511875534692886269e+00
6.285433252546568372e-01 1.549197601882835951e+00
4.970412001869712326e-01 1.491697943688889971e+00
6.122365295335371327e-01 1.495707586405216061e+00
4.201212934481086680e-01 1.568659799222225537e+00
5.520949172610298827e-01 1.523925881793020576e+00
6.881487852001452188e-01 1.545521154188702173e+00
6.336599936953464240e-01 1.437254349191682490e+00
2.859863580786802251e-01 1.598418277458131254e+00
7.615413698358234340e-01 1.635188184448580717e+00
6.841337293505667105e-01 1.372833591068225001e+00
7.580285857198723054e-01 1.210500803552350568e+00
5.588734890202395889e-01 1.435261871007804002e+00
6.279991149814010409e-01 1.474684276448029907e+00
5.867499120566554982e-01 1.509154750476829232e+00
7.279080582243788733e-01 1.418814743893644703e+00
7.587409538743479231e-01 1.478978761552876886e+00
4.831599028847659572e-01 1.462342191608799080e+00
3.270757828095130493e-01 1.410376814472824147e+00
2.376484587296126549e-01 1.092525265448589300e+00
4.836272220743667027e-01 1.752745119276913677e+00
6.661711904232981984e-01 1.541481188891467013e+00
4.186548107711304256e-01 1.450834354588189656e+00
5.495508847516601403e-01 1.282412111933135090e+00
7.247970477966919622e-01 1.741123062930901799e+00
5.744689677001829642e-01 1.754424863231262011e+00
5.064662695322869057e-01 1.466460590131134278e+00
5.742723008333728840e-01 1.466194137063809855e+00
5.434209089818548000e-01 1.499654506870303550e+00
6.365516812572367122e-01 1.583130677308663969e+00
3.531565702708281407e-01 1.246015446317171094e+00
4.951371980259858252e-01 1.083170126648207887e+00
4.151544550165584546e-01 1.152631872102542143e+00
4.935051723637852716e-01 1.217465355310632269e+00
5.660256030019954476e-01 1.012535204974561731e+00
6.952408870318568246e-01 1.110324731581197710e+00
6.741447806077192073e-01 1.173504650116230064e+00
4.255848308171727989e-01 1.254791742793809117e+00
5.786143979976050566e-01 9.200597832761231443e-01
7.467534510874141995e-01 9.976260247858819152e-01
7.496517102215303208e-01 1.187526164386457861e+00
8.634897921252409070e-01 8.799706729249003878e-01
7.885483162446175198e-01 1.137225472720001296e+00
6.325660842339035916e-01 1.301422101147316379e+00
7.000037352645964717e-01 1.126450357372441591e+00
5.512734408237045525e-01 1.322955358749771548e+00
8.780305918009126964e-01 1.206533896272290907e+00
8.198367265222684663e-01 1.159022261687099098e+00
6.431306309967106394e-01 1.565094746699396522e+00
6.452344029577394835e-01 1.220360574962072508e+00
6.479225868843601077e-01 1.144384418480004495e+00
9.724063907487787706e-01 1.531358846522334893e+00
7.647453572455165105e-01 1.349920739382637791e+00
7.905817507115351361e-01 1.470504925508490768e+00
7.943019066798604477e-01 1.420154826495720446e+00
5.749285118338589573e-01 1.316641193165609458e+00
7.880242937645816070e-01 1.191756524096992065e+00
8.067136370631139419e-01 1.126316690019976807e+00
9.137287612275626358e-01 1.201523174794373539e+00
6.325097700627966280e-01 1.154160832522690194e+00
7.391061664088574013e-01 9.949616324237782194e-01
7.551956685450229578e-01 1.274925522685493195e+00
5.713597290727918665e-01 1.276837794549888994e+00
7.342528214952699361e-01 1.268239916595088612e+00
7.365678355487078610e-01 1.450053697022928523e+00
5.620323164176436181e-01 1.572489728396596398e+00
5.053897800902094062e-01 1.485148007403378934e+00
6.673878487327699061e-01 1.808491329989242224e+00
5.471769504479692126e-01 1.732403798971996700e+00
4.394426648617774656e-01 1.494285098427074576e+00
6.487849613439753416e-01 1.374754341756364795e+00
6.393841537439712841e-01 1.695909658917351903e+00
7.231040553242167324e-01 1.577876912792057329e+00
3.068657357368612670e-01 1.518379522235643098e+00
1.045766064394422212e+00 1.634264058707806777e+00
6.060947942256071919e-01 1.792705048615714780e+00
4.380804211468864451e-01 1.759913941159958917e+00
5.181002111841872537e-01 1.746191023991133129e+00
3.224893244795364877e-01 1.787375457704974302e+00
4.636940307915700110e-01 1.685579861825934778e+00
5.955575824650812811e-01 1.828876149516710736e+00
6.287558582595180745e-01 1.831411732000013393e+00
6.492917520823062727e-01 1.543958856157282566e+00
8.129750926800016764e-01 1.735579760717067099e+00
4.437529738569060411e-01 1.659513029449885657e+00
5.710136132622112282e-01 1.412305916633584513e+00
5.608602887974806217e-01 1.283414565651925354e+00
5.756863219255599073e-01 1.274137681029788638e+00
6.105923172246372488e-01 1.434535514318647564e+00
1.750918878316695404e-01 1.557783898881411222e+00
6.199155973789658436e-01 2.118429060192092095e+00
6.949509086656029400e-01 2.133817061853441110e+00
8.141330031141564838e-01 1.611951614179892189e+00
3.960301109169078737e-01 1.720686334235594250e+00
5.606532334221592251e-01 1.896412100849900639e+00
3.892673071217924718e-01 1.874147624969147330e+00
8.467642788125986364e-01 1.576635467331626295e+00
8.389684856331307561e-01 1.644076732958655640e+00
8.651022709035530722e-01 1.557945781097456628e+00
8.702005410158357712e-01 1.777066712889004529e+00
5.445979335353308137e-01 1.801484702265101046e+00
9.913511537433743470e-01 1.808781578219345487e+00
1.331352179511306133e+00 1.920538420190573969e+00
1.205911752094804390e+00 1.688475573116878570e+00
7.813664720241844108e-01 1.872826916762250882e+00
6.848308366785520462e-01 2.155469366186329339e+00
6.653838912176819331e-01 1.896059765317962054e+00
6.322748609540224107e-01 1.812859145948328976e+00
7.940353692569024346e-01 1.784425782501104951e+00
9.976017758752766529e-01 1.963938335004677960e+00
9.320821335330827795e-01 1.950049520375066958e+00
9.078700688933136753e-01 1.667136115237299876e+00
7.992547053051860528e-01 1.759662095810405003e+00
9.363282744223770937e-01 1.432041227714249132e+00
8.479350702223049652e-01 1.406778900082578776e+00
9.912340359381289767e-01 1.559800861496994928e+00
1.195528786574941549e+00 1.683567352540344064e+00
8.583282788103403504e-01 1.770969285293827911e+00
1.185746264647101089e+00 1.716615001389719009e+00
1.027652881106810412e+00 1.425287450972049674e+00
7.878063484798686344e-01 1.379487704587358587e+00
9.554405423085674531e-01 1.342185229295623561e+00
1.209521541935818734e+00 1.246994278237362863e+00
9.837378429817866810e-01 1.356771293382037946e+00
9.008371997549473598e-01 1.526868289642323795e+00
1.000422645443937775e+00 1.441942901618446182e+00
1.051408339588741025e+00 1.318357077536153499e+00
1.144300693950061731e+00 1.531862725468497111e+00
1.115496150534768027e+00 1.434129368576516184e+00
1.086632845659072366e+00 1.335299705916877855e+00
9.868045228740776054e-01 1.541766527328432446e+00
1.072567225627101273e+00 1.232903183201015995e+00
7.809498657623907825e-01 1.347784451941773209e+00
8.891658816551526456e-01 1.721907351791040597e+00
9.282011012921251858e-01 1.536276556331811927e+00
7.872790280004811070e-01 1.513500535935410340e+00
1.071773501041061394e+00 1.604299734849696124e+00
1.074046729378080434e+00 1.571634505905476820e+00
1.126526020360908209e+00 1.401348484721228971e+00
8.925233382097471635e-01 1.403808944467832998e+00
7.127801738316239533e-01 1.464885215615689074e+00
8.285846254485129680e-01 1.431114617094483954e+00
9.760394842443415042e-01 1.548393998823829332e+00
8.592541587116023782e-01 1.354522670672568818e+00
7.932224407031411850e-01 1.343280389937566710e+00
7.955519401262555190e-01 1.576351934098224827e+00
8.854241966538524133e-01 1.409753076402788796e+00
7.341762084003822242e-01 1.634224346351608625e+00
9.047647807386162144e-01 2.012798373793684537e+00
9.149998557748149075e-01 2.007478893137919940e+00
7.939577157241335392e-01 1.917764231446231094e+00
8.105855612001013899e-01 1.884338185949019362e+00
8.015932055184367133e-01 2.016409362560154239e+00
8.567067924727352901e-01 2.113698170454942904e+00
6.809129152677106944e-01 2.001962229634206114e+00
7.572460351488565777e-01 2.026324571601894053e+00
4.764217178151829990e-01 2.102029097461011631e+00
6.931565898354168365e-01 2.044339148300931885e+00
6.634830786971102068e-01 2.109391033423821504e+00
1.010315028271383087e+00 2.013281581433694178e+00
7.907848850708354416e-01 1.844422709918060566e+00
5.093052831870171770e-01 2.018881642201410642e+00
6.833978315095290412e-01 1.848348199887295928e+00
7.350925673489098200e-01 1.672289315125414122e+00
7.529844871389481664e-01 1.829343768516199065e+00
7.928423435701495992e-01 2.055583324122797428e+00
7.420704244159702645e-01 1.680157403608163014e+00
7.855234713130102575e-01 1.778462031328355009e+00
5.991346042297880370e-01 1.983798985436109774e+00
7.175915832277310891e-01 1.926357880053032545e+00
4.669663838190246663e-01 1.782976834627146623e+00
7.780869270775225832e-01 1.990873762729318930e+00
6.138031164875961121e-01 1.762876918822640526e+00
8.692325228918746927e-01 1.980064926911669465e+00
9.548187432661833229e-01 1.876687943634099520e+00
7.414154805432073836e-01 1.721224552748131575e+00
1.037246216111832986e+00 1.451505559276022428e+00
1.068614784325065736e+00 1.377329062580415764e+00
1.062209466726898865e+00 1.459821274549004677e+00
7.649882892616782781e-01 1.365602879750484222e+00
1.049066000738683613e+00 1.641588732145762064e+00
7.771611536485032445e-01 1.570633280256242825e+00
1.077027751123914801e+00 1.546392797525849350e+00
1.175654746872490053e+00 1.525541916776814055e+00
1.268700947004184343e+00 1.631597444004247777e+00
1.238614204238664307e+00 1.589584313494010859e+00
1.350295798496919941e+00 1.447408390048504856e+00
1.178135690935834035e+00 9.923252965521733859e-01
1.401974077703497912e+00 1.416108391682081136e+00
1.151431970676120464e+00 1.710440802719474629e+00
1.160421714416591144e+00 1.495475138070597954e+00
8.202965546717816414e-01 1.513860815867927645e+00
1.082403325918271708e+00 1.469120148926357228e+00
1.173531017048147218e+00 1.471968632705826341e+00
1.136263574613313398e+00 1.707547450929066679e+00
9.788198864524625398e-01 1.484045512846242865e+00
1.188598989225796876e+00 1.464011386305053897e+00
9.833412508331311752e-01 1.526880627006370617e+00
9.628857973545631443e-01 1.199608481653126280e+00
1.087931378149273653e+00 1.337578946783404277e+00
1.298379184618156046e+00 1.545278532207918332e+00
1.201840416047509352e+00 1.491532232230841970e+00
1.245978617014281475e+00 1.638684127678703861e+00
1.119674375425828483e+00 1.498698743427075097e+00
9.506169139152484959e-01 1.262830417128120830e+00
1.196943753587639714e+00 1.486086007586805646e+00
1.099631393152430858e+00 1.507231939240945673e+00
9.127869440822380387e-01 1.487917142066083942e+00
7.515884430242347758e-01 1.481802808706186081e+00
1.310298580551539693e+00 1.618211158538321204e+00
9.382481647049967233e-01 1.740039645907001109e+00
9.996059973562851919e-01 1.455120907353977255e+00
9.918980469973937009e-01 1.477623247446542720e+00
1.057102409257355102e+00 1.542682572355419612e+00
1.141983765998785927e+00 1.337550314501437132e+00
1.320803660859442452e+00 1.565912774403882768e+00
1.269726430923631577e+00 1.337707680234006213e+00
1.105431421425498995e+00 1.197059558660175771e+00
1.229415539625736908e+00 1.495564830637617248e+00
1.111939696814862266e+00 1.596781180097182506e+00
1.100681048234504411e+00 1.524995742401499044e+00
9.834204137512667643e-01 1.389241663236835400e+00
1.514438012412492540e+00 1.790812816964045151e+00
1.323280429820044901e+00 1.586228741387323726e+00
1.135733347898996382e+00 1.633434631678772231e+00
9.570195658685147766e-01 1.465002605199007935e+00
1.186425078778419850e+00 1.446346988262951605e+00
1.216172559040345824e+00 1.705328995831961070e+00
1.473310169145552351e+00 1.563096031941019204e+00
1.228721069749910022e+00 1.676513784359584314e+00
1.155391690550156003e+00 1.816645030407654904e+00
1.092850069867479235e+00 1.627248154470462227e+00
1.178334887572989764e+00 1.623988283950500655e+00
1.118041461623257238e+00 1.463368812015115150e+00
1.304126636421135910e+00 1.525653095175931728e+00
1.126325577004420264e+00 1.416724103291052916e+00
1.282804110915385154e+00 1.552342456553872152e+00
1.028342724991079704e+00 1.517282023604369590e+00
1.330709645127249541e+00 1.527747140369588141e+00
1.230370609927522230e+00 1.684841140574990570e+00
1.133337603593882470e+00 1.395691910886044385e+00
8.912772155825887666e-01 1.733442369114809978e+00
1.408665599639851607e+00 1.640423883718005404e+00
1.315667629166900721e+00 1.700103002729919321e+00
1.185099437807231482e+00 1.651391293641445657e+00
9.993745155885541687e-01 1.524929719402618566e+00
1.254895040187324451e+00 1.531358835113950434e+00
1.101158931022907295e+00 1.749497410295163702e+00
1.104406824457952796e+00 1.614667766049867392e+00
7.668323991371910342e-01 1.473021493422635553e+00
6.878069265887847283e-01 1.825191408135379056e+00
1.076859774640573919e+00 1.581345393637439756e+00
8.191350601475014814e-01 1.600823939875319457e+00
9.512829768889421445e-01 1.337090240984806666e+00
1.122247452998969885e+00 1.710345463666014254e+00
1.249083483346376422e+00 1.521979634310608454e+00
1.037468124916088197e+00 1.583645200217092208e+00
9.786140002008891781e-01 1.350072840796863627e+00
1.118032624246620310e+00 1.368474563048541315e+00
1.137919119007728241e+00 1.396889693710509750e+00
9.289493030706827970e-01 1.550044362836013434e+00
1.334294384045848325e+00 1.452677553679093236e+00
1.101759804013308308e+00 1.499504373273421454e+00
1.029979249346425263e+00 1.780741498776152065e+00
1.003272726108712432e+00 1.510580443678608109e+00
1.057361084403505735e+00 1.447074523761280762e+00
1.099312220888269742e+00 1.703815142965350304e+00
7.365306267089399839e-01 1.515966894542455368e+00
6.726621383172520785e-01 1.994464143361887709e+00
6.668091407411738114e-01 2.109096756184896115e+00
9.651036261937702143e-01 1.692203882726360131e+00
1.107434245090473945e+00 1.531799862778472132e+00
1.007929420763711281e+00 1.837488607003693541e+00
1.048568559839934133e+00 1.742156472456532601e+00
1.200811063027823256e+00 1.638056648733995146e+00
1.107706222724990086e+00 1.531381637757789793e+00
1.261888213656472413e+00 1.664791684775237091e+00
1.173927214413072351e+00 1.331628382384920872e+00
1.148980405169677699e+00 1.466790929737785909e+00
1.216636556208393394e+00 1.896122884901201511e+00
1.378616197257838127e+00 1.332107492947690375e+00
1.481296252765486265e+00 1.795552217827534269e+00
1.431967084087088171e+00 1.828309194409286853e+00
1.523759391436509070e+00 1.891403856433564012e+00
1.755045913390774537e+00 2.022771624678064040e+00
1.350577771912387925e+00 1.755503258905702468e+00
1.499913920011556989e+00 2.010279116133346644e+00
1.465148848089946831e+00 2.129762254775833252e+00
1.330737433105951606e+00 1.978830875010208379e+00
1.097315777023383898e+00 2.219991897942503734e+00
1.557588939462907884e+00 2.173656082738283590e+00
1.418758794270936763e+00 2.191117680287679725e+00
1.461265702347726236e+00 2.183810299650757791e+00
1.279374557365887011e+00 2.145654056545162724e+00
1.405582032270142889e+00 1.760716939590845076e+00
1.357658148229852868e+00 2.127405769477351605e+00
1.113333109685188393e+00 2.288593897092497720e+00
1.289128668424504909e+00 1.836072926309694653e+00
1.269784072818584075e+00 1.987929274109010880e+00
1.465798587484550275e+00 2.297756118944693782e+00
1.428407140304160494e+00 1.964724252575739349e+00
1.297552100712833223e+00 2.278540886916658792e+00
1.424685056686055828e+00 2.119031584992931982e+00
1.360101440094364289e+00 1.951374231871927600e+00
1.345575291473479762e+00 2.040296189183037345e+00
1.196211176576330804e+00 1.837392696245167212e+00
1.211203374931282051e+00 1.987618039389618785e+00
1.471574231372252850e+00 2.057178987783536694e+00
1.340890307851988261e+00 2.301602651423686474e+00
1.199177815371315292e+00 2.007545421858250467e+00
1.290280027599673529e+00 2.174258681058509168e+00
1.535009026687658595e+00 2.042519356602988445e+00
1.429964459852685499e+00 2.106527668671472675e+00
1.396473617631608821e+00 2.187672096081529460e+00
1.418812270486055738e+00 2.004218237611822495e+00
1.241684552312656287e+00 2.108724620604192523e+00
1.156059751092424648e+00 1.978372715082949540e+00
1.181175352576718351e+00 1.978438005588895043e+00
1.333142013351163779e+00 1.872830821996206430e+00
1.433618996021889913e+00 2.226065953141033837e+00
1.653564565846402878e+00 1.811131689890890462e+00
1.650306701876983473e+00 1.708613314711913578e+00
1.151458283540400807e+00 1.918929372753706453e+00
1.495299871295127092e+00 1.958531085855905740e+00
1.380704538090662181e+00 2.030466292668303474e+00
1.296551307569748346e+00 2.141937842883049115e+00
1.597856686867190401e+00 1.887207785348850919e+00
1.293450899899772910e+00 1.855546232695747699e+00
1.338807436470858203e+00 1.865941805513438467e+00
1.378885610624866143e+00 1.938391331943188023e+00
1.431201182383110115e+00 1.990807335857071259e+00
1.171195591038421746e+00 2.018957117465596696e+00
1.494004981226902729e+00 1.771777833693862547e+00
1.509654390806790536e+00 1.983765472179942924e+00
1.159075503708698829e+00 1.785161914597370725e+00
1.328792600011218239e+00 1.924768967368583272e+00
1.424770360093253752e+00 2.101974447950077707e+00
1.126792489838403188e+00 1.660114919011775214e+00
1.431309476621200005e+00 2.156058108922475292e+00
1.318857866356143660e+00 2.055553773886437785e+00
1.216058678563219475e+00 1.761812645027749813e+00
1.474054025361468678e+00 1.903329797221796627e+00
1.400375064242859624e+00 1.928405979665288594e+00
1.444988212382947168e+00 2.037167620978362237e+00
1.503672506300719913e+00 1.866595714021687114e+00
1.438652671236646086e+00 1.837934442458211359e+00
1.386147017455839237e+00 2.055050122758452336e+00
1.272690663465708916e+00 1.827399302092466593e+00
1.442685632933677020e+00 1.997139091231371122e+00
1.410025918907130915e+00 1.785442153347575722e+00
1.352111106049151745e+00 1.959352196248850708e+00
1.491761043125012343e+00 1.949792845433750088e+00
1.425816317825363777e+00 1.840888783786132299e+00
1.500404711992916917e+00 1.773674337213129393e+00
1.529512359035683833e+00 1.823546488947161315e+00
1.458179387219655787e+00 1.877360989000456781e+00
1.476699349100564884e+00 1.975414708593133284e+00
1.456541438537814592e+00 1.888242613120834079e+00
1.138259783017825599e+00 2.078941387629596349e+00
1.258286166609049683e+00 1.747333291000080724e+00
1.296136525205580092e+00 2.034274922846397882e+00
1.331378350492609108e+00 2.064681652627432751e+00
1.142708948239630873e+00 2.189523911534912326e+00
1.206331067678983793e+00 2.031048377624735224e+00
1.279620313559145295e+00 1.949762529711966952e+00
1.268804508440610324e+00 1.939376394391573166e+00
1.283981723563072386e+00 1.918570853171606139e+00
1.279703768091826621e+00 1.777433517266572283e+00
1.277588021509171057e+00 1.922401642690337198e+00
1.218216764412492159e+00 2.083801589126155651e+00
1.371709412483953283e+00 2.024566903436185950e+00
1.335082923642667119e+00 1.767054195291605900e+00
1.560997739756335712e+00 1.963963504562272089e+00
1.331115480134203111e+00 1.896332807015216781e+00
1.095056114098486244e+00 2.084727131343780293e+00
1.361820259588630400e+00 2.084634953783776723e+00
1.423229841661544093e+00 1.901016065766836016e+00
1.209766762188962730e+00 1.999062230042804256e+00
1.354720768296905131e+00 1.966150563999720990e+00
1.436989998964599113e+00 1.949591520966296843e+00
1.724811718766490198e+00 2.047781524599003866e+00
1.274028404783610569e+00 2.291125467799970394e+00
1.355576652122676418e+00 1.992742763373843040e+00
1.559190885450852049e+00 2.083397258083533377e+00
1.551837909269626614e+00 1.786484626718854996e+00
1.612155692584781530e+00 1.920011352532509097e+00
1.447199405043201548e+00 2.180880872619179289e+00
1.382516414167493268e+00 2.271699789472471309e+00
1.179634204582375112e+00 1.980346333273323989e+00
1.447554196027521112e+00 1.943828577838923488e+00
1.298909051662638481e+00 1.960330700325881415e+00
1.252087763459461822e+00 1.936836109587409371e+00
1.475837540879480603e+00 1.916365340596244859e+00
1.360203368988819994e+00 1.973964513352959971e+00
1.447592496039441290e+00 2.123211857980859207e+00
1.689775941516383106e+00 2.076440835045882949e+00
1.655942488342618590e+00 1.781077059830711962e+00
1.731755792053250920e+00 1.929307769998710009e+00
1.484831134122031715e+00 1.746427762525080807e+00
1.323803025145460888e+00 1.925233444096066782e+00
1.439682671093174715e+00 1.991638577668941590e+00
1.379489433773165796e+00 2.024735105638204136e+00
1.408616673045470558e+00 2.332492780077495276e+00
1.195575854166653684e+00 2.109392133426633453e+00
1.197998937130595909e+00 1.865297541708363482e+00
1.357341574332695533e+00 1.827095223824208414e+00
1.289217851589338215e+00 1.655035895710284866e+00
1.098740834145351730e+00 1.795249686188047811e+00
1.124328591205241423e+00 2.296813422629758072e+00
1.369096811199491448e+00 2.177489295517343937e+00
1.308060652981064997e+00 2.176197490826638159e+00
1.487302485577441935e+00 1.861198250414026978e+00
1.397659790195245222e+00 1.947461736478235172e+00
1.084368168485870365e+00 2.074947053867077784e+00
1.058451461443320030e+00 1.871607710001626179e+00
1.259892014934884008e+00 1.999543670123429262e+00
1.205025882174650675e+00 1.659912593213991094e+00
1.166825445782347259e+00 1.515375495395157479e+00
1.150801994188919375e+00 1.870763019835489427e+00
1.583056540729165240e+00 1.683405114197517261e+00
1.187875623344841536e+00 1.817895098926710862e+00
1.314085028769892638e+00 1.675166253907025338e+00
1.219119350046814487e+00 1.591215853099120947e+00
1.172065764513114505e+00 1.304250055443984868e+00
1.352179506753204086e+00 1.675465993858439528e+00
1.286042396671946975e+00 1.620274011514473811e+00
1.179673996475779418e+00 1.792701663674453716e+00
1.296799820572188677e+00 1.632653551035589734e+00
1.248809541332367878e+00 1.325240927165752147e+00
1.408081229759416964e+00 1.494685683577997803e+00
1.286001471203479962e+00 1.750555623174737896e+00
1.451817221609476016e+00 1.579806579340245154e+00
1.333230181292816230e+00 1.207357615903244419e+00
1.092335105195522349e+00 1.472358530308737201e+00
8.859073326241742041e-01 1.309188814577197491e+00
7.740526559963641917e-01 1.550744208158862047e+00
8.030539755590890838e-01 1.611563762972622493e+00
8.767751232317175791e-01 1.418715180383132157e+00
7.651201057971911412e-01 1.375843423659334652e+00
9.120129763133979495e-01 1.291228365743530615e+00
9.259117820155151612e-01 1.263449496142651896e+00
8.470103911437733002e-01 1.537605563556669663e+00
7.198890514051241585e-01 1.512854845733916376e+00
9.583883987019508055e-01 1.554363716231559334e+00
8.834896738090651791e-01 1.690581369822330871e+00
1.027632488013219492e+00 1.515805170152162429e+00
1.024461787595536855e+00 1.500974349698292354e+00
9.746353682579131927e-01 1.597124376871490004e+00
1.260168881324984058e+00 1.490786377288034537e+00
1.080793284085400652e+00 1.677370428578939254e+00
1.030701190266325007e+00 1.347569686852462922e+00
7.715992576617277665e-01 1.447753101469862580e+00
8.450507725873064313e-01 1.292390418467340485e+00
7.846181187620733244e-01 1.852181257198082687e+00
9.002748447475841242e-01 1.829877088823908871e+00
7.380377908777623341e-01 1.325485891450945974e+00
8.947402027424444793e-01 1.318516180243059166e+00
8.386954370361698885e-01 1.330331521162288588e+00
9.043859378284682116e-01 1.501378197993284314e+00
9.236158599015965587e-01 1.379929742249498048e+00
6.191871092180739611e-01 1.310057852242826559e+00
1.122122816890279040e+00 1.331450217248799639e+00
9.803146622488728701e-01 1.215518163316667843e+00
7.904515187403903242e-01 1.117592246584411031e+00
8.840563878823470834e-01 1.343615654259550096e+00
8.992456464163542940e-01 1.610996184527111019e+00
8.922906577610580925e-01 1.373528335002637046e+00
8.435810993955288328e-01 1.689441298702763827e+00
1.018678967691246218e+00 1.427092709945575910e+00
8.595114357875357491e-01 1.348706721503109662e+00
9.021833125101950124e-01 1.308019147893106027e+00
9.000492407800597672e-01 1.541946236983424479e+00
9.178542168838651483e-01 1.358426267493833439e+00
7.195433186953827942e-01 1.424450569763589858e+00
1.043024297643220688e+00 1.559983160541636327e+00
1.096275118682860317e+00 1.538849796989394392e+00
9.505104632150358501e-01 1.456535601727352525e+00
6.595131051008429335e-01 1.414081337962970863e+00
1.074773841827365350e+00 1.432005591005899303e+00
9.483806100117293525e-01 1.740630573389851055e+00
9.507536954796170781e-01 1.419701838076700362e+00
1.085501226113847251e+00 1.398099675262549635e+00
1.126705923363737316e+00 1.404524353807785397e+00
7.997330220153576752e-01 1.332901203901939446e+00
1.196573887810014059e+00 1.393118071029613603e+00
9.438467828274783589e-01 1.594611160521042237e+00
9.343784783745633371e-01 1.493585479127695237e+00
1.285018725320479893e+00 1.392822090472724650e+00
1.221612610933469290e+00 1.643768658052696896e+00
1.192605358431981122e+00 1.655571693313234505e+00
9.762276498404576230e-01 1.608704849851097407e+00
9.230863173025255497e-01 1.835660226413788010e+00
9.039453582827032818e-01 1.592174913477541143e+00
7.383360220823635967e-01 1.479925785269248673e+00
1.055240561620978124e+00 1.225408622083045351e+00
1.055037819898394957e+00 1.378885045203511739e+00
1.074041825808387474e+00 1.495900845619846598e+00
9.359138947782230655e-01 1.334775702285796672e+00
6.740207914301836745e-01 1.461219280292093359e+00
9.160930394478435934e-01 1.533064058559412857e+00
7.445610548708733178e-01 1.362356313586188694e+00
8.098988233168364914e-01 1.463557814314771388e+00
9.909807438436438742e-01 1.404532662979690816e+00
9.162124843731360713e-01 1.315755252239344752e+00
7.898658194615290062e-01 1.361368626882058841e+00
9.806894690629718303e-01 1.374986087620205133e+00
1.028564187655669926e+00 1.606910516492595642e+00
6.605006458290759719e-01 1.391515468398882849e+00
8.835447027351421845e-01 1.601781327388967613e+00
7.552267660567479890e-01 1.456870608403605827e+00
9.231623043481933522e-01 1.683786745161773624e+00
8.829020992053979722e-01 1.217205758438512309e+00
8.291621245325500045e-01 1.463935968864358950e+00
1.009389244985307243e+00 1.495337220750743379e+00
1.054297417658027980e+00 1.470599288602634447e+00
9.669541926931439768e-01 1.466190096315453939e+00
1.305961659430816546e+00 1.353292771318139298e+00
1.164065004725577834e+00 1.381969959713329477e+00
9.940752573557712912e-01 1.055052287617476381e+00
1.162420772371704825e+00 1.581632434117222763e+00
6.062974681193438187e-01 1.347432500875811234e+00
9.628352053942326183e-01 1.548867585584686513e+00
1.109514664343562940e+00 1.592102805073459360e+00
8.843747032942207431e-01 1.535004512023016021e+00
8.553776774391350646e-01 1.491236727403034035e+00
9.928855417944491002e-01 1.347680890263271092e+00
9.471211151323970512e-01 1.398293899820348019e+00
9.795007271180802277e-01 1.513717016191631348e+00
5.994049853537593009e-01 1.321259021172125347e+00
9.540875417283140036e-01 1.446566870233501056e+00
9.565930509306233009e-01 1.716531443643579458e+00
1.119090308239969689e+00 1.243660518626759970e+00
1.072816673482089422e+00 1.512462390537876900e+00
9.930045533870524022e-01 1.379807516150206581e+00
8.667114648562582735e-01 1.352914325316177058e+00
1.311202316455208461e+00 1.209904422109461697e+00
9.811301776859264745e-01 1.596503144745224478e+00
1.198650147549506162e+00 1.586525471558353217e+00
1.024422656929492081e+00 1.597787325586031759e+00
1.045499512241804485e+00 1.402138460281059373e+00
1.069410213505023410e+00 1.498114773912736730e+00
1.168426214965516463e+00 1.392149311175901349e+00
8.283450830536440712e-01 1.594466581995545251e+00
9.472880327034091108e-01 1.366727088662821110e+00
9.336814726280965315e-01 1.326915635768627810e+00
1.337512336210923802e+00 1.695296918925449869e+00
1.110258584236477830e+00 1.574779903589879737e+00
9.155508722498894025e-01 1.342137772453070088e+00
7.883312709418357489e-01 1.679329358421997931e+00
7.073594980097048790e-01 1.250330443069416653e+00
8.564910633139842799e-01 1.151172088776638791e+00
1.231348398536608491e+00 1.473110307077502013e+00
1.286755383186601653e+00 1.276296794018647596e+00
1.182043989454566901e+00 1.336200616999847046e+00
9.435320314315589485e-01 1.458280481638406734e+00
9.894093254334440646e-01 1.760101700750880571e+00
1.139075783939880848e+00 1.604376118880195712e+00
1.134023452657226594e+00 1.365047080694397508e+00
1.102660275238716903e+00 1.637849796841342798e+00
1.042877360554266719e+00 1.599253319243824523e+00
1.197552798726382317e+00 1.707402641124295739e+00
7.589314370056606807e-01 1.725153489056580280e+00
1.148093317022683468e+00 1.846978962532320745e+00
1.128310749142244385e+00 1.856825757298798063e+00
1.042534011426726526e+00 1.786091728968120629e+00
1.021323224819038256e+00 1.521185890049198797e+00
9.733870504194157558e-01 1.718105810873809203e+00
1.176271037631615224e+00 1.653158109790997088e+00
1.476928195437661628e+00 1.458611951377581484e+00
1.588615403402342974e+00 1.517047022419714342e+00
1.512238832319657833e+00 1.625364202967058080e+00
1.070014096018427896e+00 1.161744705916771814e+00
1.011725156438032069e+00 1.544714380481435612e+00
1.029230488708318125e+00 1.597148858609154232e+00
8.775305434065434618e-01 1.655804800823014844e+00
7.059830806168946316e-01 1.570523572270423607e+00
1.332879714663384396e+00 1.842026021653727197e+00
1.525997597153321728e+00 1.920564489929512675e+00
1.520429885629791311e+00 1.720944627331327581e+00
1.160897495831698212e+00 1.728013373243357798e+00
1.331246032839479954e+00 1.553840061654841787e+00
1.270096961492032994e+00 1.694452389220977295e+00
1.314022224701274499e+00 1.789626219354782277e+00
1.128033485186332285e+00 2.016529153493327620e+00
1.168727261845608600e+00 1.594984010259732354e+00
6.587590283110773548e-01 1.490535752063542940e+00
1.082120991695532108e+00 1.817211317341967280e+00
1.252121552701068508e+00 1.828738463313061224e+00
1.090186268560934479e+00 1.640487220207258234e+00
1.249511823943351363e+00 2.034240102085588919e+00
1.263590406520734399e+00 1.936917294659342481e+00
1.251491738212458849e+00 2.031447963169028981e+00
1.216289747743691807e+00 1.708116135639439648e+00
9.890648944156670286e-01 1.626991647348190018e+00
1.026987496456437166e+00 1.729712113311328681e+00
9.446239862188337000e-01 1.760675627108174046e+00
1.162551415938403832e+00 1.713628419938685088e+00
1.083744934467201215e+00 1.517765758813262700e+00
1.071117752951305624e+00 1.587720358796948616e+00
1.221212995709979765e+00 1.771352812693880896e+00
9.580818187001967079e-01 1.685425356575960709e+00
7.948285000872249428e-01 1.467915415686878111e+00
1.163887952616742050e+00 1.459403399774874099e+00
1.008354166751743275e+00 1.641281762682085699e+00
1.368523733245953888e+00 1.248670391443333916e+00
1.537369421346830745e+00 1.769489795552177114e+00
1.416560725343992688e+00 1.745408531258885620e+00
1.317799980457755371e+00 1.452414217172656841e+00
1.254163380431212005e+00 1.606793636949231052e+00
1.108463907291724837e+00 1.487364704346341160e+00
1.226723885658906443e+00 1.556800025843952717e+00
1.265910869109883929e+00 1.592763697086394092e+00
1.315949340569960713e+00 1.235211552567661020e+00
1.265052866684280630e+00 1.578492478186102721e+00
9.973750013188977803e-01 1.756085676005101792e+00
1.638030187336535715e+00 1.366833513057590377e+00
1.576357125789431546e+00 1.453269816790339952e+00
1.312369129604306073e+00 1.245725751760233813e+00
1.260480861811497322e+00 1.632563124637168350e+00
1.222306211787760333e+00 1.518319235101009301e+00
1.103664871089001132e+00 1.656986062519460567e+00
1.333550893527236880e+00 1.310834763197914254e+00
1.234416299735632716e+00 1.538433490437872253e+00
1.202534819466290372e+00 1.918595399363698828e+00
1.241893076023769193e+00 1.712671001243238678e+00
1.141393079321056270e+00 1.640504907084318731e+00
9.410901640415036962e-01 1.620255170337205897e+00
1.159923471313732080e+00 1.417403158990117040e+00
1.433705699724739713e+00 1.521036370888926736e+00
1.480961226758515714e+00 1.522386990563594722e+00
1.222798340664549954e+00 1.693585947867509489e+00
1.242891005324131548e+00 1.697605593028265636e+00
1.195378962716462379e+00 1.528312504556425200e+00
1.128259567573220545e+00 1.533080388145323214e+00
1.407497653004074145e+00 1.505581394917786753e+00
1.334096221981311281e+00 1.680680188610955694e+00
1.488441308121538409e+00 1.579783581340566290e+00
1.213993006423198517e+00 1.568021773435452237e+00
1.149337173245241539e+00 1.676826949575982884e+00
1.163913525701214535e+00 1.526167962584098259e+00
1.217748423236559852e+00 1.596909455009170697e+00
1.065450396999298111e+00 1.585012962849771112e+00
1.389208657799652524e+00 1.540175493238549409e+00
1.224298125422553118e+00 1.490560536602949071e+00
1.233948980948639251e+00 1.680204753970226506e+00
1.114105955829538086e+00 1.722888797827462071e+00
1.317902665068906742e+00 1.377559622302770848e+00
1.186743747894262846e+00 1.877191977362824726e+00
1.231427513376427196e+00 1.551535710392307976e+00
1.473352807119161278e+00 1.741699059254026016e+00
1.027803910443053192e+00 1.425296709323966571e+00
1.061178839000225693e+00 1.421800081221978207e+00
1.216175284564141368e+00 1.497476015343027322e+00
1.184377506707493311e+00 1.468703437560181513e+00
1.355543562049870809e+00 1.692965568872462523e+00
1.291462975100804655e+00 1.545468491035118408e+00
1.447435659719925827e+00 1.601699923670893089e+00
1.182467977906276335e+00 1.430232361686757603e+00
1.258324482634673114e+00 1.673451673197936973e+00
1.439641363527780937e+00 1.569690662866295439e+00
1.255412713021229143e+00 1.677130692959118319e+00
1.522394397984597525e+00 1.732554802771778313e+00
1.525895551287349994e+00 1.672448832763799631e+00
1.270644335281704507e+00 1.543193362584418971e+00
1.431302322309367270e+00 1.358640596358851704e+00
1.411852745221023442e+00 1.699222673353707691e+00
1.332852080608767142e+00 1.666635333438615252e+00
1.421807884456598448e+00 1.713924332897797331e+00
1.345157133297447682e+00 1.654387136083271592e+00
1.239610869017893524e+00 1.377086891952295167e+00
1.520706221264298996e+00 1.516642249350447891e+00
1.539207658151395375e+00 1.658539710914521459e+00
1.332022257216196603e+00 1.961719496836720866e+00
1.715258927963899893e+00 1.715225302691946840e+00
1.232354192980503971e+00 1.526579307262388774e+00
1.505071622722362390e+00 1.627322215887846424e+00
1.345479583329890705e+00 1.538412382524174449e+00
1.223058350677692863e+00 1.727172736528559405e+00
9.155655876040906804e-01 1.537998574861738188e+00
1.164941465517333352e+00 1.693196653757141457e+00
1.337889078784723296e+00 1.746344287978119247e+00
1.202393954030531509e+00 1.697065420452966933e+00
1.494180805801013090e+00 1.678744068899408637e+00
1.202537274550195434e+00 1.891116086205976821e+00
1.377282388979048644e+00 1.536121520789351269e+00
1.287874030126665570e+00 1.738831447257926488e+00
1.069381640942614897e+00 1.682673653479134446e+00
1.346274390077361272e+00 1.408142137605355337e+00
1.064541065126241026e+00 1.558300929392446799e+00
1.134087929169966147e+00 1.330548001799386704e+00
1.068876856776760587e+00 1.456221622747820188e+00
1.337161087007920912e+00 1.891821308754923381e+00
1.330871407745732871e+00 1.484938126781131906e+00
1.183061961398027329e+00 1.515545139948596187e+00
1.150307104564911587e+00 1.364602792310121604e+00
1.246998944318590707e+00 1.610894480900957770e+00
1.166263644910271680e+00 1.498523589144614920e+00
1.285670194355807983e+00 1.457049562781818519e+00
5.860770187330557324e-01 1.977692068726276453e+00
6.188795312775360324e-01 2.121373324599183263e+00
6.159482986223254741e-01 2.166605972837275296e+00
5.142600396762353476e-01 1.939233605903677882e+00
7.246807973245177337e-01 1.891726906976724631e+00
5.521137873140822272e-01 1.821769601417954965e+00
4.072654761969944359e-01 2.391880262130599455e+00
6.486665038238048631e-01 1.984273792980197237e+00
9.328244042656879120e-01 2.231718836639738690e+00
7.526040996748930567e-01 2.103692174072509413e+00
4.573191367946093377e-01 2.413270156451830406e+00
5.069781392604271186e-01 2.259071877904347936e+00
5.898879227118467572e-01 2.226894029401393471e+00
4.785095241317014469e-01 2.242805339886254856e+00
6.696682224289576268e-01 2.102181585127953056e+00
8.447638899298097748e-01 2.063407791617039244e+00
6.841511701495144315e-01 1.824232364361180636e+00
4.059062943850136884e-01 1.883079847528838835e+00
8.718062015229519623e-01 2.252607553408837227e+00
6.469348696370892382e-01 2.219722949924762823e+00
4.057309625577323886e-01 2.192553607804919480e+00
6.652419464056000820e-01 2.524573374313376029e+00
6.268674996490993800e-01 2.229376457708885262e+00
7.143088816564167054e-01 2.147030472301239001e+00
2.373275190405140789e-01 2.352028694384652674e+00
6.026132949922411441e-01 2.668085833695918119e+00
4.795397400971515567e-01 2.434594487108606042e+00
4.951875356844495091e-01 2.053605880185962018e+00
5.075565391310293828e-01 2.166657390325496646e+00
8.021675282453228917e-01 1.871287984998858622e+00
8.098694776411681229e-01 2.123806561169652607e+00
8.281077599795926281e-01 2.356131398989480541e+00
6.671164199670693851e-01 2.594694737586038080e+00
5.140309730102343710e-01 2.451106159097501624e+00
7.306755248584195783e-01 2.439248334075304836e+00
8.378853546949911468e-01 2.300756697301280074e+00
8.230371980182592528e-01 2.171852242714088277e+00
4.300601851188727842e-01 2.338901688373943522e+00
5.465684274169936296e-01 2.370662284209799964e+00
5.712655577773301241e-01 2.354907294779151616e+00
6.075396317276944291e-01 2.296181058012285447e+00
5.700245466540236894e-01 2.236305159603273474e+00
9.132486205923204814e-01 1.984436479093828476e+00
6.440600644365362948e-01 2.254618327962105262e+00
3.616657974966840938e-01 2.140735372944082116e+00
6.429316832375512325e-01 2.513208574990998478e+00
5.176296213414947056e-01 2.359074047172684097e+00
8.102891856563604334e-01 2.284325658541159765e+00
8.486800609734839185e-01 2.093797727071064152e+00
8.167133946976496972e-01 2.379520619207192489e+00
9.504202685878134771e-01 2.311463278464438442e+00
6.301698809454021610e-01 2.315860074684909620e+00
6.018189897505266117e-01 2.109258650980613936e+00
6.393212897538235184e-01 2.390234785278764651e+00
6.620850121069857819e-01 2.124652893869058534e+00
8.071940485109030394e-01 2.267773976087022803e+00
8.395160125936809159e-01 2.383056109190139438e+00
8.572031400907629273e-01 2.176727134815813702e+00
7.131161890628420208e-01 2.173086066630537161e+00
5.110638189464337122e-01 2.173714190185614292e+00
1.198826801140371323e+00 1.994918387078462807e+00
8.804623524785801791e-01 2.203660471330771919e+00
1.128217558323392211e+00 2.114066586676556447e+00
1.148159597566761114e+00 2.129930184648425762e+00
7.183372939132547375e-01 2.077093138622224444e+00
1.246448112222908966e+00 2.032305831588788969e+00
9.661739321569503547e-01 1.990420817783692620e+00
9.167246476429549151e-01 1.867095521519616108e+00
1.099998164732331363e+00 2.080666645377164947e+00
1.025226757169125813e+00 1.888521635502472318e+00
1.137524432001018715e+00 2.025885237713424658e+00
7.525733308908177932e-01 1.884291095980760389e+00
1.017687949031846451e+00 1.867760103790921500e+00
1.234878324374964587e+00 2.202821549141054991e+00
1.029777939703966361e+00 1.771598985992453690e+00
1.227723401876648524e+00 1.777011842577317369e+00
1.107325297609629278e+00 1.934870459375852114e+00
1.038132712310773975e+00 1.686716383090273386e+00
7.604072972844149181e-01 1.908507582523969237e+00
1.022354812622650044e+00 2.015723788323496635e+00
9.420342625729017927e-01 2.003064321319246499e+00
8.286454692122594556e-01 1.829001278305540046e+00
1.087507899749138751e+00 1.977091197708666037e+00
1.150177226385785456e+00 1.992398049257551929e+00
9.473217194701605282e-01 2.157027223696582841e+00
1.223924324271054687e+00 2.154904205710816090e+00
1.325595516852690947e+00 1.746631170691315571e+00
1.151686765032458704e+00 1.835642212670430817e+00
1.091547463149501684e+00 1.554985832341953422e+00
9.993350546697340464e-01 1.871066172158832863e+00
9.532257830105782537e-01 1.350275429132549831e+00
9.194760993150689066e-01 1.457347925793377685e+00
1.043412373816203553e+00 1.786638190802252169e+00
1.102578998934755861e+00 1.918365327864366865e+00
1.150230836862641493e+00 2.007357060784458636e+00
1.100770140247373741e+00 2.085003084388276307e+00
1.313834296317252015e+00 1.926215543755514403e+00
9.775649954466738567e-01 2.022169385969043276e+00
7.639597505261037647e-01 1.734141085746797151e+00
8.152130337520908654e-01 2.239089088530480609e+00
9.134853812210405044e-01 1.765599878858508998e+00
9.826578495987102757e-01 1.812482989788808174e+00
9.979428460076975593e-01 1.975191217303023272e+00
9.371107238279023921e-01 1.861724826145251921e+00
9.524359180097063948e-01 2.071078310275488832e+00
8.311800488389684549e-01 2.006182899519068030e+00
9.294401288317567511e-01 1.922916021305955070e+00
1.137061298374993923e+00 1.592970073142623733e+00
9.576928851065571457e-01 1.743592779060125109e+00
1.161405511679876046e+00 1.501796670606621031e+00
1.066766866437919070e+00 1.608923788197417437e+00
8.573329172032529977e-01 1.761537746404059135e+00
1.122112502225063313e+00 1.862245239057853219e+00
9.855116958614476008e-01 1.941679499344544979e+00
9.094015617115472905e-01 1.928155597183812908e+00
6.792749807252869143e-01 1.613567540217773377e+00
7.822921980854801172e-01 1.564729262509843677e+00
8.982431818499065912e-01 1.429395947844786185e+00
8.695109875405571120e-01 1.994220753818859881e+00
1.236828176908836729e+00 1.915633240835055595e+00
8.324108771511937732e-01 2.182202465620761700e+00
1.214623158798011193e+00 1.879894784124522600e+00
1.005819193457764937e+00 1.310670262745631032e+00
6.798073950673870769e-01 1.528990285435398278e+00
9.719364226799733775e-01 1.552281232455388293e+00
1.195380682029218988e+00 1.894595955793036968e+00
7.536205906013326850e-01 1.589163922779178506e+00
6.774634135474504326e-01 1.660637388701971195e+00
1.141642260460995928e+00 1.783604249781922002e+00
9.402544419842420176e-01 1.464373535170049756e+00
8.449967412201170314e-01 1.696413461753600194e+00
9.288080281132002902e-01 1.475385812790612761e+00
1.045407536832090534e+00 1.583495486155077181e+00
1.217065688282163993e+00 1.600444275728071242e+00
9.233762040348725275e-01 1.882796700660312128e+00
1.191048116765816900e+00 1.937885088984008242e+00
1.271201201032427619e+00 1.714939338311145089e+00
1.044219244311598738e+00 1.788685917166379813e+00
1.329119460351265491e+00 1.910937734511250374e+00
1.017206958823759777e+00 1.888817047495339407e+00
1.023649598997214971e+00 1.864039020914438627e+00
1.084655320422936109e+00 1.730489419607071255e+00
9.374657608499009642e-01 1.811121403080152792e+00
9.197589772063451408e-01 1.722042879992897735e+00
1.127362762216630010e+00 1.659472039157125156e+00
1.228887134106848134e+00 1.498130463471528895e+00
1.016488424317409489e+00 1.517303127215790637e+00
1.142407423514744558e+00 1.763489552058654652e+00
1.075628590060237810e+00 1.444037669393002599e+00
9.720911667911129594e-01 1.749635418853625612e+00
8.865980290022394961e-01 1.600902302633818497e+00
8.217048113776472817e-01 1.585742062722455437e+00
9.235209481696393663e-01 1.894364805227252146e+00
1.045203659117202699e+00 1.850047999989113290e+00
1.265292924750831105e+00 1.676249674643885079e+00
1.232386999540394878e+00 1.830847619007576865e+00
1.189633690624376960e+00 1.791667941995942481e+00
9.773785491468739428e-01 1.757992085660236015e+00
9.903758378737943513e-01 1.848463724844991773e+00
9.743942527226537864e-01 1.747621380486444886e+00
1.269953715963330509e+00 1.860806635896739891e+00
1.359739169588336072e+00 1.793229206213382554e+00
8.936606119097583179e-01 1.797179163235590904e+00
9.971110705942374253e-01 1.775199887323041015e+00
1.018383590352300638e+00 1.677465290564847500e+00
9.351471936056905410e-01 1.952477569439702076e+00
8.774658809362515521e-01 1.913214299829463449e+00
1.076048154542947888e+00 1.839832038923567836e+00
9.144933721542956029e-01 1.722526820899643152e+00
1.025968617218142143e+00 1.586776957164923507e+00
6.899208803559111480e-01 1.667797906220237492e+00
1.016611238565514608e+00 1.572226570104451993e+00
7.874073339941314309e-01 1.418335560887029834e+00
9.757491792910890638e-01 1.617148351550103058e+00
1.054608514684174825e+00 2.262883416065499809e+00
9.812442412894333277e-01 2.035484770195629345e+00
7.095439513574151036e-01 1.853112316638771961e+00
8.561074074181083127e-01 1.610929285905405628e+00
8.398040898861285353e-01 1.726037912880972414e+00
9.926434965181517578e-01 1.918545088456005576e+00
1.116964826964100821e+00 1.740421490162183282e+00
1.243398608378902814e+00 1.793702387854067659e+00
1.058758612602221039e+00 1.631819326517863766e+00
1.071429441030191443e+00 1.765113596590627720e+00
9.641478380454777675e-01 1.721537272565909937e+00
8.719476479913044198e-01 1.655143597863135696e+00
9.919329702723261866e-01 1.618371867119484886e+00
1.121393682190971131e+00 1.717644588447587273e+00
9.311152571675951339e-01 1.880650704610769219e+00
1.046220185362444655e+00 1.626105323892802490e+00
1.129514987111646107e+00 1.633960399351628290e+00
1.103236064054192944e+00 1.644567884166012961e+00
8.880663524708330980e-01 1.779594649280614949e+00
6.836013228571947709e-01 1.600750921725852205e+00
1.040688525359091177e+00 1.757313267779450516e+00
7.580070245194471257e-01 1.524987448331963646e+00
7.517365701825675650e-01 1.629701459324711887e+00
8.675937340804392717e-01 1.816504743838563307e+00
8.654133399105554680e-01 1.873531544197216903e+00
9.514752928747780558e-01 1.906413014130420969e+00
1.029178988525158100e+00 1.656264749318239859e+00
1.184996950009408190e+00 1.708479527673554044e+00
1.258677384250388664e+00 1.547838168137237069e+00
1.397034425725987905e+00 1.688146509072717016e+00
4.753459824960855618e-01 1.694359846284799520e+00
7.105022455979012053e-01 2.014446188981369179e+00
7.872628719741424641e-01 1.578874894435312370e+00
1.176040062968502831e+00 1.873172825308890843e+00
9.957126549572092866e-01 1.619559389470256017e+00
8.705794535818420776e-01 1.955156880133413821e+00
8.588963703626498747e-01 1.754912242072692141e+00
9.725514820802761973e-01 2.006318745856879637e+00
1.071461686532511948e+00 2.018123438747909226e+00
8.203874665368739993e-01 2.208083949300457149e+00
1.170260621297511516e+00 1.862251649692173272e+00
9.527949923456560111e-01 1.876465338004789984e+00
8.634864871294701816e-01 1.571498915185208123e+00
1.091299760788681628e+00 1.619399546536167245e+00
9.465306352262050638e-01 1.723025690672657539e+00
9.142159318906606380e-01 1.943753021787726798e+00
1.044107848705866370e+00 1.893342983580609040e+00
8.668979917092367593e-01 1.723466221241186647e+00
8.144124938920791479e-01 2.032680982801808867e+00
7.352885568440663544e-01 1.717454241014091387e+00
9.366328691815060115e-01 1.888906125220215060e+00
8.821627167077253917e-01 1.706247193026090292e+00
1.029502590322946221e+00 2.037267951013596257e+00
8.736092231919119211e-01 2.023548867572177112e+00
9.781551863438925354e-01 1.639654281667643154e+00
1.093027433806204041e+00 1.831533771124980836e+00
1.096981692416173049e+00 1.828807195286683562e+00
9.574476052760823030e-01 1.902504906365247273e+00
9.721326415171658297e-01 1.926857483526058124e+00
8.615664886115620424e-01 1.750887804334505082e+00
1.127804822697979770e+00 1.704408451823078430e+00
9.576279273290595473e-01 1.791837712227823731e+00
1.269883285726537192e+00 1.680160445441595263e+00
9.839452657432338212e-01 1.967045489243240519e+00
1.166825151674644845e+00 1.785825458139580713e+00
1.297835919793727921e+00 1.730933959539531664e+00
1.018592664958831051e+00 1.821235995542890285e+00
8.552358811250414528e-01 1.708345326304207878e+00
9.715552919965666501e-01 1.682860134963489518e+00
1.054736643277303099e+00 1.882170912864935097e+00
9.413775616299728810e-01 1.596225293029941872e+00
9.302319925911401999e-01 1.694649909212067040e+00
1.065035194029975596e+00 1.948929735704053368e+00
1.097094664966578481e+00 1.895250184213582934e+00
7.975927879259683273e-01 1.798014037298519607e+00
1.007001867844486309e+00 1.714157402055416668e+00
9.856063171964063452e-01 1.737930635365242615e+00
8.958418633022114941e-01 1.860890003202750886e+00
1.008262872481930916e+00 1.979703700768925323e+00
9.003776643814506153e-01 1.864241533402581030e+00
1.058239611841620631e+00 1.633589867163238285e+00
9.578640712541466318e-01 1.695232586866637803e+00
1.140220472951086084e+00 1.948367032996621173e+00
1.315870474578060279e+00 1.652503070052195211e+00
1.029807159237871472e+00 1.766526199741113246e+00
1.020216432428644904e+00 1.874261482964766135e+00
1.283244279635450624e+00 1.854241672537110031e+00
8.602762839537041462e-01 1.423834331606376180e+00
1.091474186048523309e+00 1.878316615506649745e+00
8.695284051744507359e-01 1.830150503655010308e+00
1.154000460669018402e+00 1.607821335802877449e+00
9.675016014861883562e-01 1.888593053952953182e+00
9.550393056295380934e-01 1.901539618827784439e+00
1.144808797705803238e+00 1.820950303891724964e+00
1.099517672639209964e+00 2.071418311078672581e+00
1.159498969341105967e+00 1.670270106324782455e+00
9.657901270112158043e-01 1.842010546140605332e+00
1.008306476500707483e+00 1.555843483541435202e+00
1.214074998321090559e+00 1.696049112058855002e+00
1.211195335982783394e+00 1.687316178488043938e+00
9.487557019285863813e-01 1.749572958631319342e+00
1.133227658966333928e+00 1.602796480608854157e+00
1.061984810379248856e+00 1.575073401191195988e+00
9.626274403082792919e-01 1.681049772525059716e+00
7.856058143863670074e-01 1.722818645908601676e+00
8.890232427452846586e-01 1.914881847362521317e+00
1.206744214011459260e+00 1.994532772061059056e+00
1.117900347866481958e+00 1.829808830268780717e+00
1.146351739503599587e+00 1.955417314233809378e+00
8.793196464887385044e-01 1.642109601809343067e+00
7.971357110234357224e-01 1.859110892859697550e+00
1.161159381944368851e+00 1.925060400930882487e+00
1.089575068377542255e+00 1.676840142494946839e+00
1.219848061738523004e+00 1.763020363619448805e+00
1.006018455831225955e+00 1.739872665591293721e+00
9.891027314364004841e-01 1.713414228249753535e+00
9.814483046116869724e-01 1.959350916829087241e+00
9.464498244259317294e-01 1.941992403808879608e+00
1.035659677592995154e+00 1.944827323894142479e+00
9.079313584110189073e-01 1.638301655980233917e+00
1.002663770289412559e+00 1.637192854211610982e+00
9.460007580661023985e-01 1.762647263883328597e+00
1.107458251381695735e+00 1.912230001146130398e+00
1.113485137113469747e+00 1.669102655428019943e+00
1.003243340444779808e+00 1.489910723804402037e+00
1.210898668009915635e+00 1.637449881242035943e+00
9.672632091842990887e-01 1.587978339234723091e+00
1.004279691291358079e+00 1.803671794637101033e+00
8.770197367393768317e-01 1.571153338365023799e+00
1.096902268792442348e+00 1.755847818755211343e+00
6.957784812725840151e-01 1.721998602537754941e+00
1.021815808272730219e+00 2.016298103037243994e+00
1.214141852350399953e+00 1.686394004120141510e+00
9.873352176651246648e-01 1.576496574495125147e+00
1.162343180632771533e+00 1.828732316896857668e+00
7.841996902133356873e-01 1.840671152217273621e+00
1.187523397218512189e+00 1.883595556605138555e+00
1.276045124425491561e+00 2.039388700864560811e+00
1.243019353272251326e+00 1.624414682434056179e+00
1.197853440822641335e+00 1.737304907880472982e+00
1.009762535885872614e+00 1.471489514652985608e+00
1.078626475109987881e+00 1.665924229591595696e+00
1.058753442214244389e+00 1.843585933628804074e+00
1.151183558555607389e+00 1.726505607297334599e+00
9.897278372011836245e-01 1.816233351893429937e+00
1.224986865698364014e+00 1.855213062640016508e+00
7.162863869112012782e-01 1.629584176301964948e+00
1.112343800924853188e+00 1.616549681138268912e+00
1.392227780687284922e+00 1.943936648156250779e+00
1.064337378901962117e+00 1.550315791146340327e+00
1.289418612641770157e+00 1.882607949860707786e+00
1.185929227565851729e+00 1.670945158072112857e+00
1.048866518900611222e+00 1.781357116638216720e+00
1.109210477735558698e+00 1.775016116507404096e+00
1.237182403338478398e+00 2.032501788334135195e+00
9.451470778651732685e-01 1.985540477126877867e+00
1.070879707397415448e+00 1.798573716986613835e+00
1.016598148788836919e+00 1.860075210756159780e+00
7.843460953662863000e-01 1.914132903126801954e+00
1.029920643356450061e+00 1.709275748997502786e+00
9.070019635750433684e-01 1.981021190770321905e+00
8.325306202743258943e-01 1.652251406076373552e+00
1.111953308178847077e+00 1.941996240233980320e+00
1.259058479915793338e+00 1.653042455168331593e+00
1.268910180152490241e+00 1.771102797803633333e+00
1.278969808706431843e+00 1.848178078443849959e+00
1.177665669753741318e+00 1.799245076605691551e+00
1.227690424458437679e+00 1.755544805359358529e+00
1.264277842671484686e+00 1.642543348353345589e+00
1.237198589692563466e+00 1.689862944499677999e+00
8.836103219102040551e-01 1.802820930734729155e+00
8.446975320805935050e-01 1.858203515732682609e+00
7.845814355600336798e-01 1.835145475763995337e+00
1.010579564455601043e+00 2.055920351221479425e+00
8.439713659773566690e-01 1.884777823981003131e+00
9.645716776195967235e-01 1.645706511860496546e+00
6.147454549405272362e-01 1.587630545087518774e+00
9.213963953642574367e-01 1.628486288503857793e+00
1.026170776639992788e+00 1.839646052790738118e+00
9.723192243311222782e-01 1.649882058033543597e+00
1.086796476704644299e+00 1.552756151708414079e+00
1.159637034698433711e+00 1.746165000466507689e+00
1.239957239191315619e+00 1.933401409634567969e+00
1.235294311779064014e+00 1.504873731865551623e+00
8.598109005401467497e-01 1.647532006019016393e+00
9.176767876197282625e-01 1.841634687798846981e+00
9.016598330341294432e-01 1.539308897762528883e+00
1.207258081567403885e+00 1.682041274274147735e+00
9.918333686134273020e-01 1.463521776166161192e+00
1.108111841758241400e+00 1.620662463955148791e+00
1.090806577313805370e+00 1.823777143938293932e+00
1.173654994402553831e+00 1.747028865552569421e+00
8.855358534038373364e-01 1.619693883819925961e+00
9.784465567179451151e-01 1.866474159844119907e+00
1.063619463945517873e+00 1.746769589865813543e+00
1.076503688906281786e+00 1.789722384299256674e+00
1.214478145615472515e+00 2.039976710837771101e+00
1.241506283874109773e+00 1.952085784981376193e+00
1.164184925217884414e+00 1.923380361681993111e+00
1.201389607556832662e+00 1.704066182252189865e+00
9.752878914313386494e-01 1.458023403149455444e+00
1.051490137796456503e+00 1.486500880214661979e+00
6.292713573819372908e-01 1.481730484567236328e+00
1.047501555772448745e+00 1.276463513959146701e+00
8.271114434711104302e-01 1.123221617821367868e+00
8.789931945143399927e-01 1.399892134968040880e+00
7.266531556701268935e-01 1.146431476733192234e+00
1.065025694980944682e+00 1.252795058626070546e+00
1.178121296094862824e+00 1.079917390556078605e+00
7.413354573110743084e-01 1.312119383492966307e+00
8.500059480459206673e-01 1.342078340389971203e+00
8.189982709983542053e-01 8.984038916669971897e-01
1.260433236825889036e+00 1.510504100178659215e+00
7.960682383792934136e-01 1.571672659216409196e+00
9.352632185617680838e-01 1.415925693620252224e+00
1.268068661108897155e+00 1.678346067375060535e+00
9.306538708895316647e-01 1.540355656028125297e+00
9.452233933080341766e-01 1.547086894623997289e+00
5.295230056103634730e-01 1.943075231067158626e+00
1.033648106681039458e+00 1.906587194391520246e+00
8.162491745916653496e-01 1.543746201256610107e+00
8.095727523335001230e-01 1.603289736950701538e+00
5.087121885639798169e-01 1.700809291095541909e+00
5.333753706273896000e-01 1.517956739624270579e+00
5.830478255584466973e-01 1.633248939294097202e+00
8.017043374748430429e-01 1.652995045422270604e+00
6.440248820650404937e-01 1.489132910827437595e+00
5.055321753737751500e-01 1.697510915109043728e+00
9.259604554128375575e-01 1.678746865082107798e+00
8.259338423435461651e-01 1.803666565342411987e+00
5.292705678385110080e-01 1.767356921896565680e+00
7.383670653559306629e-01 1.908256588293007372e+00
5.320199676881659512e-01 1.652725439718031319e+00
7.214819206184442946e-01 1.738642079411125918e+00
3.907688598821642545e-01 1.771626213649904358e+00
7.351514342449241290e-01 1.765086897628219909e+00
5.669106897017524016e-01 1.746254317310319326e+00
7.503239986049948795e-01 1.460272215122776274e+00
5.451417973123154903e-01 1.718983286700150659e+00
8.782130046778661159e-01 2.003549625388447275e+00
5.479814114473406939e-01 1.803946765793292162e+00
6.475127791834536239e-01 1.905379843357674297e+00
7.121872888375865296e-01 1.898406725239377923e+00
4.292253727229040638e-01 1.734938892912382791e+00
6.301925515545278023e-01 1.557110525516798960e+00
7.565732308288324326e-01 1.749793173829940152e+00
6.031863713881567834e-01 1.698570105650072382e+00
5.109535771394022596e-01 1.817378163222444165e+00
3.726533696820599206e-01 1.462475721335372514e+00
3.341603734029888195e-01 1.539528913530653575e+00
5.776389292885808491e-01 1.620133601617156360e+00
7.542138006747576284e-01 1.663935953475850660e+00
7.284945542579005506e-01 1.614332702701540168e+00
5.187933609109460775e-01 1.507089194906566121e+00
8.406945295157078890e-01 1.427377462829285015e+00
7.643198922839645748e-01 9.080556756331306101e-01
7.191560446027834841e-01 8.083870415171029444e-01
7.253383966193642785e-01 9.075741683604070520e-01
4.879369230129408930e-01 8.337413743687918100e-01
4.580516675788171010e-01 1.179923426006339593e+00
4.768989271218138648e-01 1.147632348246467870e+00
7.008731039873075108e-01 8.007324939547764142e-01
7.300923039273647941e-01 8.968721650103914644e-01
6.393540064667607714e-01 1.080781532978325021e+00
7.841736482232027905e-01 9.505243179607207882e-01
8.063467596035622798e-01 1.087772220161450143e+00
5.480612062739047552e-01 9.341900337215255368e-01
8.866087860618229177e-01 8.903030424582123459e-01
5.280294066744740666e-01 1.107465019382610327e+00
7.611205124026677593e-01 1.111813735129656866e+00
8.063184721656264653e-01 1.232852061444519531e+00
7.020221923592351310e-01 1.161936952863549921e+00
5.616037559953885872e-01 1.039187960256480414e+00
7.586618896802432843e-01 1.261148833538347613e+00
6.246037134220490117e-01 1.403722328677712072e+00
6.863254001103942237e-01 1.274927850387962636e+00
5.591920802140368796e-01 1.098931334152534856e+00
6.989828945219128675e-01 1.169759279886315451e+00
4.914318307505943229e-01 1.425054675395185155e+00
5.993460167034664332e-01 1.417217795641980693e+00
3.009769267531480774e-01 1.500044735546893770e+00
6.357192253481518396e-01 9.436211423664914166e-01
5.300050041588175720e-01 1.258199595283888694e+00
6.463500348090726044e-01 1.388980564921712180e+00
8.693421683489779284e-01 1.377428884292279054e+00
7.710018455816702865e-01 1.174486181425733244e+00
6.582969292870392009e-01 1.208076991116762589e+00
7.318729532202622456e-01 1.358507399804363303e+00
5.404381685879832142e-01 8.844852168829471228e-01
6.657599832695132447e-01 1.172173499948765851e+00
8.951471432426043595e-01 1.127630133895683784e+00
7.506819876824761817e-01 8.284868210007773071e-01
3.100274790024065696e-01 9.305655904567404768e-01
4.129943935163389312e-01 1.109040078006570340e+00
6.376010984025501926e-01 9.538645709801838457e-01
3.834161392571305282e-01 9.888162850795820802e-01
6.103948826753231582e-01 9.047200659773491083e-01
5.652927793223789799e-01 8.744630804604107688e-01
8.176411959650000671e-01 9.508542812397342558e-01
7.456223108782660258e-01 1.263596087918237965e+00
6.314107968630024992e-01 1.119435290639343883e+00
7.509579671798914946e-01 9.570353341397191960e-01
6.010275205973906187e-01 1.294063315920907620e+00
7.484178244080047504e-01 1.107323660810462185e+00
6.034010291235093471e-01 1.387767528060589672e+00
5.282462285076320319e-01 9.574828077098286316e-01
5.078207482817183038e-01 1.230455617853939199e+00
3.474823072444810923e-01 1.026543550040572406e+00
3.004106571625834721e-01 1.010589813506369339e+00
5.214787628932452401e-01 9.277485637684750319e-01
4.324510148577538349e-01 1.061541618321512725e+00
5.927381085727615462e-01 1.000539159524671096e+00
6.085575154191442682e-01 1.292956079766360622e+00
3.775720511605100138e-01 1.065899307966608367e+00
2.693644941392320247e-01 1.021180297782561253e+00
4.597425341431711776e-01 1.037080135075084009e+00
7.807792235120982749e-01 1.096454992626627156e+00
5.921225143608928043e-01 1.007082510162264910e+00
6.447217468583124056e-01 9.191078141788142641e-01
5.871047117372465429e-01 8.676965034752337491e-01
6.011242446371984904e-01 8.698530331383524938e-01
6.098826204777995086e-01 1.277240923845400333e+00
3.707852927766660533e-01 1.354587997193914539e+00
7.492232624422638931e-01 1.190517484847034790e+00
5.163253693970527580e-01 1.302935095344057714e+00
4.557092231523027781e-01 1.349580276599358530e+00
3.227176356795304901e-01 1.326546747244307989e+00
5.852072273126036617e-01 1.511253390370133509e+00
6.671598591997631722e-01 1.698442836735901240e+00
7.339269267498820248e-01 1.501016490169121642e+00
5.620968406025603770e-01 1.723229729240929542e+00
7.652525951030104689e-01 1.679080806151800775e+00
7.022413536249058064e-01 1.520904206103021128e+00
6.539392386787002964e-01 1.603033638959528107e+00
8.395405275317526783e-01 1.505388701063679280e+00
7.430886903987303782e-01 1.860395906633811824e+00
4.276083178909083071e-01 1.506195222939761491e+00
5.297308107638787344e-01 1.635731487956986197e+00
5.565280353984577433e-01 1.746967935600294730e+00
4.797147596377482337e-01 1.268647870737065642e+00
1.266365490475535038e-01 1.051613154920222781e+00
5.687713239842486779e-01 1.136955616043664241e+00
5.633443898662464644e-01 1.343762990775263289e+00
2.124332752942497404e-01 1.204074220216749147e+00
5.894051661366914718e-01 1.419807630206803895e+00
5.011405913197208850e-01 1.192550209632808667e+00
2.702816669605030420e-01 1.217050352023464121e+00
4.913475822415557803e-01 1.597580415385202457e+00
3.629710781726623314e-01 1.464831784420100869e+00
6.444743407882842501e-01 1.611051875077110340e+00
6.412108168918561057e-01 1.834459046505983126e+00
4.491865507687458070e-01 1.732411768670157670e+00
3.965459782580361137e-01 1.711363602679210061e+00
6.015623548202920778e-01 1.653517999537311489e+00
4.468599765917938282e-01 1.162699137781512793e+00
6.360567716504057501e-01 1.508549229975506112e+00
5.256972220687576858e-01 1.629404519272668050e+00
5.708460821718535083e-01 1.556082949247766800e+00
5.318046780686284114e-01 1.478376309872727834e+00
5.476264955713674443e-01 1.358851160743844488e+00
5.328866574979347348e-01 1.509084497690548421e+00
4.849376382416669684e-01 1.902477649385004188e+00
7.387572929938341915e-01 1.706502415151580188e+00
2.340575390966209424e-01 1.770717822895456539e+00
5.648602207068332826e-01 1.888204780964636065e+00
7.463159455527293984e-01 1.954391958002847041e+00
4.692746448882592070e-01 1.941687302658938963e+00
8.226189200760474218e-01 1.361403187628224210e+00
7.030446915968558974e-01 1.427986148091278107e+00
6.907234763468368399e-01 1.360342610576191325e+00
4.289376810742040469e-01 1.584916379675385567e+00
5.627528005182521609e-01 1.762144007897129327e+00
4.378926991246457900e-01 1.345702122911512477e+00
3.407463452355963263e-01 1.205322635085809502e+00
7.730699004510442895e-01 1.660917887030890050e+00
6.198964583928572303e-01 1.700667725210313508e+00
6.056996657716517962e-01 1.458325617787451955e+00
4.891588737774769102e-01 1.531541738096666272e+00
5.394470009213231387e-01 1.440786525407932839e+00
6.692756306839613423e-01 1.851863161550591386e+00
8.213979506145159259e-01 2.055452274213588559e+00
7.877700203556844416e-01 1.533866223571881848e+00
4.426155204837465273e-01 1.810695289480082959e+00
1.102278559622126008e-01 1.541262966578998750e+00
5.538785435832985771e-01 1.641882835361569093e+00
6.245775990208315420e-01 1.419825812947059784e+00
6.433898446254924242e-01 1.500015831793303001e+00
4.256847549463994573e-01 1.340102656514404078e+00
2.652426282582170947e-01 1.428848313225683508e+00
5.444038605290796307e-01 1.579812689404817672e+00
4.047870477480308149e-01 1.274088611111557245e+00
6.088545026601134280e-01 1.798529546550634572e+00
5.138214444672790648e-01 1.309201739199820080e+00
3.705225351628209651e-01 1.226804370213006035e+00
6.252779036564892756e-01 1.410561546743163142e+00
7.000274337680196801e-01 1.677254845292129648e+00
5.578644944463753141e-01 1.745581854348736472e+00
6.368691467634439718e-01 1.457048161099954386e+00
5.372348329315599358e-01 1.375169133439896552e+00
5.967384411621573514e-01 1.583641129556971006e+00
7.515409630398960372e-01 1.237337175057292349e+00
5.796675994258300157e-01 1.405404012653011403e+00
7.386860361938017983e-01 1.633942642572194348e+00
4.481005894313390137e-01 1.394956993477277862e+00
3.533458505838932839e-01 1.433832225476751931e+00
5.288722070647871032e-01 1.489937477542881528e+00
7.978949581976684247e-01 1.313571410125657701e+00
4.918656615311405855e-01 1.462625155756303919e+00
3.281497550117569717e-01 1.724484354189860902e+00
6.179988483258006537e-01 1.185690066381681618e+00
7.054962249319558509e-01 1.182192941358438887e+00
7.647895917852688408e-01 1.209227834767382603e+00
5.070763827796194168e-01 1.318678679206093163e+00
6.338223543968217744e-01 1.253330716048987048e+00
3.819389330001697891e-01 1.187522465748979350e+00
3.666587147690823500e-01 1.215115159693322955e+00
3.779246589317000748e-01 1.393710805766840588e+00
4.344844616549842220e-01 1.504036561990973020e+00
6.660016003264602746e-01 1.601317190378312771e+00
3.818001557712947802e-01 1.315816366617243105e+00
2.029884854029496699e-01 1.519510964481437298e+00
-4.864903948430930603e-02 1.067863294963266485e+00
2.771862151723759049e-01 1.598302901609938598e+00
5.049740662452684159e-01 1.440014339130956333e+00
6.814534776149296924e-01 1.455783273482506912e+00
5.994752867615533720e-01 1.234464750774494801e+00
3.751400219859403196e-01 1.327160363594248604e+00
5.866835629660497320e-01 1.436088880549483804e+00
5.744390278727016241e-01 1.340668692027673359e+00
5.517609738935914665e-01 1.481776402599344067e+00
6.900953551545333520e-01 2.079164604348975764e+00
7.311636491199540178e-01 1.901336862004653128e+00
1.132568353906688641e+00 1.817836850818214778e+00
9.649631769284690019e-01 1.627145146060160474e+00
1.044320975607396562e+00 1.824068680615273275e+00
8.601966958195295110e-01 1.857275541154129073e+00
1.027522901939373901e+00 1.654867586941231483e+00
7.482400230496140114e-01 1.794516513901942112e+00
1.187983361740222898e+00 1.717636635392968403e+00
7.018692182423889037e-01 1.674223958047231342e+00
1.060436537821663805e+00 1.717629228123575214e+00
1.028294999617016536e+00 1.896428183102051079e+00
9.810028195106190729e-01 1.689894909109164178e+00
7.513516657933810849e-01 1.615526806170179519e+00
7.201601191107933619e-01 1.716735105083486701e+00
8.812377239838529164e-01 1.805587866395275354e+00
1.016525716000860502e+00 1.601939807068219590e+00
1.168285195970963031e+00 1.726460608023105303e+00
7.803678618582212678e-01 1.517919246963161495e+00
8.235766350847231188e-01 1.838338901260248903e+00
9.341582126917507001e-01 1.664980854224661577e+00
8.724807838709318641e-01 1.478544085966002175e+00
7.391929896400503130e-01 1.792381646670247353e+00
9.287797728112376916e-01 1.960774535688847742e+00
7.368804044910581830e-01 1.676495885280980813e+00
1.071885814648903867e+00 1.532034119038648168e+00
6.573352717089016028e-01 1.546609822653334687e+00
5.922579978920222699e-01 1.777823405503758281e+00
6.808703536464056905e-01 1.867205987573953951e+00
6.144523684828774313e-01 1.714674517149854527e+00
6.436167141499147260e-01 1.819405232725450183e+00
8.532419540034115180e-01 1.683556789039645452e+00
5.966745687629504413e-01 1.635090885531190530e+00
1.141949227592761407e+00 1.883712046763068360e+00
6.863278181012102408e-01 2.029491956727780266e+00
8.497358082618535757e-01 1.869104468349169768e+00
8.732769927540293686e-01 1.767910759514035535e+00
8.340631284632693543e-01 1.623200549151907479e+00
8.940581863154335451e-01 1.718770122828777946e+00
1.004526433208391634e+00 1.686014024757407581e+00
9.856578205497972256e-01 2.022219619854577211e+00
8.755133378245976150e-01 1.506524975300505886e+00
8.480600803185454062e-01 1.522473954303211530e+00
9.058773257252769051e-01 1.700871472416558117e+00
1.048294831643675096e+00 1.949244181359541361e+00
1.050581036333397389e+00 1.484181315403781287e+00
8.038251650290726413e-01 1.774322019721965127e+00
1.046152512500858389e+00 1.524909397537231648e+00
8.582047424224743537e-01 1.716028126458285730e+00
1.099882348403016685e+00 1.608361725320575086e+00
5.879998885338681980e-01 2.063049396681751357e+00
8.707032044921666492e-01 1.827458515647157000e+00
1.076967343385528686e+00 2.047384821264622623e+00
1.009669224914402363e+00 2.090843940206409179e+00
8.662591240197275999e-01 1.790898680006551169e+00
6.952545055490279013e-01 1.908909429458433671e+00
8.101674503122724413e-01 1.942726719193834883e+00
1.122661684246377689e+00 1.483645155152704342e+00
8.846542746474034269e-01 1.883358508630299966e+00
7.909801111027795484e-01 1.666055706993200047e+00
8.075759662786170523e-01 1.662321730835836675e+00
6.931383510202469012e-01 1.895236230441480041e+00
1.033842588239451965e+00 1.678380690176167533e+00
9.254816650279031887e-01 1.690378259445037834e+00
1.112152877950291163e+00 2.015029567173941327e+00
1.215660704369362133e+00 1.763792928420021999e+00
7.996518435466895003e-01 1.845394489860304965e+00
8.627223325475965598e-01 1.818530102590470321e+00
1.105332233072968684e+00 1.565786178927498939e+00
1.172858686890758673e+00 1.820042480946836960e+00
7.418346764960586093e-01 1.465945555297754721e+00
9.460722037459246003e-01 1.554302476073221362e+00
9.049077950360218114e-01 1.561459663413562238e+00
6.400108325697426714e-01 1.617185949479563511e+00
8.125895090320045533e-01 1.723548634326322659e+00
9.787122365415572567e-01 1.913028370850287985e+00
9.292654102730717458e-01 1.348458864809093383e+00
8.818966499422202787e-01 1.576809558265165334e+00
9.848162522610203196e-01 1.829791783644800107e+00
9.278852881419827892e-01 1.828157944952618852e+00
9.155868849685360189e-01 1.525518608855068958e+00
1.006608715385595598e+00 1.878625078362613054e+00
8.738829202530939977e-01 1.754926135307945945e+00
8.176017416807382920e-01 1.562697869333507850e+00
9.487870151864455925e-01 1.853749892685542910e+00
8.899442510549671059e-01 2.180333780902824703e+00
8.702138232498388692e-01 2.088279229637896695e+00
1.031326192571427214e+00 1.659443990366020305e+00
9.244781200871619031e-01 1.585071593813470514e+00
9.128761019594356929e-01 1.787541283830259786e+00
8.100359107858690066e-01 1.797698516799991708e+00
1.005120200582730217e+00 1.811845645890620027e+00
1.006541258729541255e+00 1.641473293967974811e+00
9.092333006775930038e-01 1.722222808387501303e+00
8.308559626450466862e-01 1.752061997784285730e+00
9.768643106750295457e-01 1.746457529598686165e+00
7.053876818574219554e-01 1.446230804221645183e+00
7.875329405141603401e-01 1.643400656271263749e+00
1.104571640812277211e+00 1.750888252664454026e+00
7.137282831545875839e-01 1.507303143533234024e+00
8.831745544740412512e-01 1.363320006778467874e+00
6.958087002722657122e-01 1.263573518952024966e+00
9.177041734929261008e-01 1.579135067859721575e+00
1.117436602609171103e+00 1.529937185907210395e+00
1.083737999074949609e+00 1.901254224308271068e+00
8.923991469664518394e-01 1.380085160911847630e+00
6.917465861302021235e-01 1.389219017581965865e+00
6.908279686210296866e-01 1.633082676757221297e+00
8.500710121958734433e-01 1.536934371192393733e+00
8.647532596508167302e-01 1.371672550648182387e+00
6.785414382109267173e-01 1.634090099600185253e+00
8.125476633314351327e-01 1.618170014803835155e+00
1.032755067547279859e+00 1.633317463466382513e+00
1.066748567586748297e+00 1.743893663886045609e+00
1.007527145473843255e+00 1.963550846236575609e+00
6.174522643994302395e-01 1.525209904946893902e+00
7.904725960230045700e-01 1.550410986269673552e+00
6.937995958352780601e-01 1.626061300361351769e+00
8.429058161562308360e-01 1.836892011072646325e+00
9.951233025945376287e-01 1.529236386120535141e+00
8.786157465152188983e-01 1.484440943427934645e+00
1.074489938552029455e+00 1.744240461440134116e+00
1.139768710517521821e+00 2.042307321456984237e+00
1.056560682819443375e+00 1.495820867323129466e+00
1.234956261039145575e+00 1.690751640911460463e+00
8.044024462676457876e-01 1.693159664300855738e+00
1.106203626509105753e+00 1.851878492720665736e+00
9.197591309983724761e-01 1.688309254057444697e+00
1.016141993650277131e+00 1.913135655355238107e+00
1.091931273850952122e+00 1.813031675173474078e+00
9.567101743313530804e-01 1.846581801881060692e+00
1.164594397473167398e+00 1.683665557190560103e+00
8.970257264248695517e-01 1.498939437412494247e+00
9.180251070652799550e-01 1.822327038862085580e+00
1.056224303757141936e+00 1.802500877667720491e+00
6.749730656077270741e-01 1.949319206978489483e+00
1.029962852637748671e+00 2.121393069721752678e+00
9.172132041671843261e-01 1.716299965500723168e+00
1.036591520357547536e+00 2.197126621191364038e+00
8.126682511387204322e-01 1.763152661987287040e+00
9.840200886815519965e-01 1.999802900272619421e+00
1.029576999778444302e+00 2.254060829382577680e+00
9.981159193618986958e-01 2.037753064565082539e+00
9.841526098715843718e-01 2.340493921994473148e+00
1.020116210541115453e+00 2.001811059967439910e+00
1.229867558055889987e+00 2.073631418723520525e+00
8.971803222380387854e-01 2.173197444841346027e+00
1.010146405511781253e+00 1.637474914616770638e+00
1.042962531067399556e+00 2.026317031873264618e+00
8.803366517828919990e-01 1.962101806358762524e+00
1.118474282101554085e+00 1.971501996737329732e+00
9.834000356002156051e-01 1.940955048000456262e+00
1.020458181318415480e+00 1.923963064909350429e+00
9.863156574007968524e-01 1.855870728049545004e+00
9.386486393248529847e-01 1.885806459378063016e+00
1.102378000429224514e+00 2.203234166063858801e+00
1.249577105073469419e+00 2.078726717732987339e+00
9.425959623574939883e-01 1.908305700461997212e+00
1.080731459707858555e+00 2.043405156206983708e+00
9.345566071735296187e-01 1.912477210342693024e+00
1.012707037509014585e+00 1.661471206204685469e+00
1.189967630099526996e+00 1.929820150322469674e+00
8.507770206919382794e-01 1.894774433726069240e+00
8.410213685166130215e-01 1.669647179563496842e+00
1.127851224458288115e+00 2.070954023550060530e+00
8.106795163256688141e-01 1.839222004799360821e+00
1.077609818622587090e+00 1.949628167415673019e+00
7.933286509420142130e-01 1.913224073818629023e+00
9.429960455399611918e-01 1.979348449063757842e+00
6.473360258318763272e-01 2.020391284182185831e+00
8.279510481674603461e-01 1.766053378612061575e+00
7.979139981245818580e-01 1.517775143400664106e+00
8.573527883561029572e-01 1.733135504064716947e+00
5.898633136407569477e-01 1.779321169582031015e+00
1.025167702988857510e+00 1.955806820365398879e+00
8.361758569167017097e-01 2.026993144279473746e+00
1.151794560601014261e+00 1.808149889740294114e+00
8.874985810958561094e-01 1.903962581670111565e+00
8.779884665874000405e-01 1.845915368220288455e+00
9.753040639547474466e-01 2.141952360567505931e+00
9.365523874686849659e-01 1.840541067593187474e+00
9.831236836376016086e-01 1.922013873113630922e+00
9.598709954286046564e-01 1.834462204836195376e+00
6.794594303145261582e-01 1.638044571797135696e+00
6.305869640246020147e-01 1.951443849263380104e+00
1.014699286130106515e+00 1.761292083013886733e+00
1.168807228426914424e+00 1.780614779030264216e+00
9.437841590950695192e-01 1.903493418930592096e+00
1.221456425081062003e+00 1.947277815538440038e+00
1.085344570095382544e+00 1.975923078726859350e+00
1.010817855917980346e+00 2.075511477956506035e+00
8.111364550192575740e-01 2.066156391426454686e+00
1.050244107824613415e+00 1.931111018600897511e+00
7.172649242990603025e-01 1.942042565218403682e+00
1.066761799634653007e+00 1.944250974866716497e+00
9.510025498096825736e-01 1.964361017798966325e+00
1.031145700274919808e+00 1.921833349737694263e+00
8.856030346464700553e-01 2.040222740067578755e+00
1.232862263157236571e+00 2.182533779097271420e+00
6.361781643101107608e-01 1.885931742033282177e+00
8.752044434803726292e-01 2.051747035124483087e+00
8.670756964492449814e-01 2.160322389159574641e+00
8.977877747933510344e-01 2.117931288859423944e+00
1.007576286078769146e+00 1.797860215576307708e+00
1.113529363873047906e+00 2.013884854837701965e+00
8.214900414838117726e-01 1.638585852006759325e+00
6.848012581047446812e-01 1.885690294445773185e+00
8.902000596536612242e-01 1.786608330915492093e+00
9.002274606658514644e-01 2.097593965862035059e+00
8.300810698158935796e-01 1.598405195314914540e+00
7.999622491174767092e-01 1.862317556253742179e+00
7.854072665540572373e-01 1.677379651110756598e+00
8.563424581444758488e-01 1.725549147944863471e+00
9.103068007932425543e-01 1.636402774335478316e+00
9.760525811797946538e-01 1.800702006661872634e+00
1.056550733617451776e+00 1.906210742185558082e+00
8.256282562985247653e-01 2.051947227852859879e+00
1.078910070414081490e+00 1.759716601698163352e+00
1.001140191756443087e+00 1.934268978155178953e+00
8.509960993717645694e-01 1.982090166016119870e+00
1.115747804453547154e+00 2.277538070476169629e+00
9.179891334559708849e-01 1.865596067790104673e+00
1.010267693343195994e+00 1.749206770228037167e+00
1.082167379333946577e+00 1.919265195907932542e+00
1.016263576891629938e+00 1.887030344489326383e+00
9.007417080134659804e-01 1.975404091189437938e+00
8.251570175870484025e-01 2.061287271976441016e+00
1.050433327650911686e+00 1.925094014526630204e+00
1.149799036921189455e+00 1.763072987251250723e+00
9.701552943501674520e-01 1.970571657486503536e+00
1.048666460488038243e+00 1.985581853986811751e+00
1.059385597368093901e+00 2.096496943623987974e+00
1.230164076190422673e+00 2.076989851825338462e+00
9.477083765370182267e-01 1.957642575498446780e+00
1.296759998241887812e+00 2.114014354750270996e+00
1.172990719927471392e+00 2.056036398646135410e+00
1.339775166290805508e+00 2.016869159535231049e+00
1.065095661871740873e+00 1.953641418823712783e+00
1.086681473529447661e+00 2.041250507808546999e+00
1.098854697955757409e+00 1.878350460847073133e+00
1.245347100693598552e+00 1.814577647635767343e+00
1.110625414112305531e+00 1.843324409889842030e+00
1.299711088462956354e+00 2.166480575251553020e+00
1.066776927502923300e+00 1.956182316943100297e+00
1.290285542233421179e+00 1.808651021781416013e+00
1.208266985455978215e+00 2.286405005519525080e+00
1.026468783031644127e+00 1.791937808242186181e+00
9.169766016125168173e-01 1.872041464221027685e+00
7.831828088895109730e-01 2.076722237279146288e+00
7.278534210076638145e-01 1.807209207315326305e+00
1.155092688464361528e+00 1.820677728909199766e+00
8.999758697288191556e-01 1.955864613543033315e+00
7.719522657184914038e-01 1.959213733993778739e+00
1.095032334705661192e+00 2.017970059197410571e+00
9.509538351384836385e-01 2.005224162787770048e+00
1.029778750536736620e+00 2.065070248756806670e+00
1.255830552784885201e+00 2.049993359874372256e+00
1.133890222957179228e+00 1.862789035698790840e+00
8.254541476801104949e-01 1.838677219911460270e+00
1.160854416746637252e+00 1.916509707504899129e+00
1.021394583289087166e+00 1.610713629364442401e+00
9.924592701378149862e-01 1.881651590948855812e+00
6.280915714191832588e-01 1.863035729369441729e+00
7.729510169590931845e-01 1.873143123125863951e+00
9.724423002781786840e-01 2.073619978920948626e+00
7.169403001385286078e-01 1.924815500915386668e+00
7.121250241151702021e-01 2.028084155945060196e+00
7.701095049503448031e-01 1.830942833143340387e+00
1.105465715808074290e+00 1.763245820017118382e+00
1.063731186038233245e+00 1.924937427626245423e+00
8.371896579070370326e-01 1.861559385746533124e+00
7.754172937966778978e-01 1.988659742030060462e+00
6.262652823688725778e-01 1.911395591106699543e+00
5.579871606582610388e-01 2.362181754183850568e+00
5.717465985956886598e-01 2.095592595021265936e+00
8.725429459721204539e-01 2.023263135760470455e+00
7.241311134307683028e-01 2.285540937052736865e+00
5.630207298012338546e-01 1.867422376474002998e+00
7.005065824927010354e-01 2.078152622913209235e+00
4.742132330660635553e-01 2.128240310356388054e+00
4.517129179854059706e-01 2.104116112364002866e+00
6.738176298689750876e-01 1.998700535270186318e+00
6.494054565252597166e-01 2.242990251573252714e+00
6.914899703884300752e-01 2.299126927886880889e+00
6.020143151393294589e-01 2.014234060158931250e+00
3.698721544585134025e-01 2.196644144768547413e+00
2.531412852987048878e-01 2.237454994354667992e+00
5.079618425247417468e-01 2.258647284806658995e+00
3.718287603636194483e-01 2.106898733533990598e+00
5.242768055922527592e-01 2.247552991642418618e+00
6.865675555627305249e-01 2.155476055992805229e+00
5.914248349844706265e-01 2.211321738927745972e+00
4.096003782302955476e-01 2.085983445080994869e+00
5.300272280971382033e-01 2.139796458384020994e+00
5.132531899851147106e-01 2.170405867925435661e+00
4.356416646534668202e-01 2.379793250750907863e+00
4.415542962557798545e-01 2.263525404817824160e+00
4.150011327014920259e-01 1.853867378312056502e+00
4.444738435655040121e-01 1.943502691241322022e+00
2.014707662736185123e-01 2.158764096144068390e+00
5.168288705704823238e-01 2.325393988673159829e+00
2.241742003238980097e-01 2.153111712615443984e+00
5.511479928889516655e-01 2.239531683687659758e+00
4.352810489010900952e-01 2.351564952154928445e+00
2.618382044729791192e-01 2.162948765242789673e+00
5.640044891368940494e-01 2.309047727678985584e+00
4.380347502149577466e-01 2.052475968768801451e+00
6.432162773467291483e-01 2.247631239937208036e+00
5.933446785442507698e-01 2.358603635329705739e+00
7.263543668108274343e-01 2.087811322713486462e+00
4.652222774405789796e-01 2.064427146306259786e+00
6.362883755256826257e-01 1.842336337847473970e+00
4.295442155156889985e-01 2.065246272059567012e+00
5.290872970926704388e-01 2.265659556604321168e+00
3.613485018298334683e-01 2.309870429029659000e+00
5.737519048492918383e-01 2.019360032486474665e+00
5.340507948008306194e-01 1.716029372099838524e+00
5.024806265861186949e-01 2.226853965903740296e+00
4.812325051983563640e-01 2.271987034097423308e+00
7.261459778651704333e-01 2.076680747177916508e+00
3.763827729055460036e-01 1.991192460568259381e+00
6.347394833301573946e-01 2.091435934607998703e+00
5.047227162113232524e-01 1.666362031800227905e+00
4.370598462814582197e-01 1.897897689414356215e+00
6.363385084559654015e-01 1.943250738317940041e+00
3.190132400387240552e-01 2.097411271834244140e+00
4.125830651963714457e-01 1.825399381201717519e+00
3.415879018842469250e-01 1.863485235874998702e+00
7.202218382912440875e-01 1.330070411030597644e+00
7.804928063697162965e-01 1.311828532728689156e+00
8.047387998491761785e-01 1.719914463415522565e+00
8.027790638342968688e-01 1.504080599836629561e+00
7.296128546247664381e-01 1.622914491369371603e+00
8.752584488321346612e-01 1.731356879182165187e+00
8.449268411887234098e-01 1.642716808464770750e+00
8.303666739000273855e-01 1.899174372083188622e+00
6.321370864056657934e-01 1.635569174863492403e+00
6.099909098157796361e-01 1.750607770953076514e+00
7.358515589875348484e-01 1.426223802337610591e+00
5.422799078037467968e-01 1.905515070111021503e+00
7.224820440014622092e-01 1.658250532852897141e+00
8.620053923512113192e-01 1.732475772153945881e+00
8.444649176933618495e-01 1.722181855684636886e+00
6.933588918481992103e-01 2.024032634520092966e+00
5.436208234843886711e-01 1.555652830499815398e+00
6.540809096605367801e-01 2.004666816547553410e+00
5.992515139750983488e-01 1.562768620424316079e+00
5.971323821645166952e-01 1.886526171401237795e+00
8.504448500291661439e-01 1.911675982122607698e+00
8.814511180197013296e-01 1.857708580292378731e+00
5.890115620775839833e-01 2.136613693157381810e+00
7.804317359062127313e-01 1.787179769461356926e+00
6.827322467855516663e-01 1.718609859377964177e+00
8.856883333799345781e-01 1.771608564478607262e+00
8.711988442173930203e-01 1.961017215058293850e+00
9.457011568421831438e-01 1.983118162700088227e+00
1.046767571147418252e+00 2.222382180327042267e+00
8.766774930305042401e-01 1.661394522989446010e+00
9.182853010674645322e-01 1.810956224625809963e+00
8.004958277025103763e-01 1.818847092924004816e+00
9.891352615330416542e-01 1.899745491741088088e+00
8.582449695890059793e-01 1.515420055985446712e+00
9.128824198173739468e-01 2.069015620490572083e+00
1.180118066634237683e+00 1.932161115587275768e+00
1.302150305207116165e+00 1.963374841883178235e+00
1.122717584458013729e+00 1.988431259872344814e+00
9.605879832152164344e-01 1.772639413883920323e+00
6.600748954850710337e-01 1.790412226769231285e+00
9.005149121989292071e-01 1.900144329144387800e+00
9.012018589039539895e-01 1.599516674800795624e+00
9.388724217921144977e-01 1.582676248525365148e+00
8.611436112362218509e-01 1.986084567112500032e+00
9.809027677055754957e-01 1.892791077539963451e+00
7.687415133189149374e-01 1.942998872102232877e+00
8.930978050396081169e-01 1.772150816395616335e+00
7.398680606397529669e-01 2.017880073662079887e+00
6.204873809599569245e-01 1.925090120086740075e+00
6.993681399960791634e-01 1.837249414099688227e+00
9.163244406772024231e-01 1.867597052887320919e+00
6.951382286842267000e-01 1.826242683989080628e+00
7.639239923435994228e-01 1.646285398858606364e+00
8.835021786852478298e-01 1.852913114887467794e+00
9.519182102596814854e-01 2.022081579214989766e+00
9.984447084529219918e-01 2.078746128251077518e+00
1.182901714698043394e+00 2.042134781601789850e+00
9.871608213035708568e-01 2.187578216650425400e+00
6.727073329332853291e-01 1.735184582624297533e+00
1.085495410888682510e+00 2.128581395236722074e+00
1.159604517974015758e+00 1.974061692124858602e+00
7.236789845056610382e-01 1.825527579516784238e+00
8.873499704747532801e-01 2.217042502592025954e+00
6.049706290885009663e-01 1.723099635728641221e+00
9.591555707980767842e-01 1.914210282702489163e+00
6.441172948216928873e-01 1.845971173778695906e+00
6.679569252910829702e-01 1.592417074430047208e+00
6.051660044628697221e-01 2.102233707616086633e+00
6.663354577586799721e-01 1.713532959518039300e+00
9.194646566835120716e-01 1.850340206542373522e+00
8.789355592979930520e-01 2.079731105849818462e+00
7.892716530965973032e-01 1.926997055995230079e+00
6.081240494144525277e-01 2.021858246779085544e+00
8.575346401716477107e-01 1.857728516139454999e+00
7.066040172431964361e-01 1.958928176072183280e+00
8.555865599170342506e-01 1.949687573758856596e+00
5.731714914091650126e-01 1.936466539453471913e+00
7.919179333938719534e-01 2.108057889803574891e+00
9.603184314579847891e-01 2.198472057794164325e+00
9.480533217134514690e-01 1.703830226311948692e+00
1.088987722929586788e+00 2.136545880028138278e+00
1.028591568255295297e+00 2.037346157258137502e+00
9.115475788159217441e-01 1.868863705698341704e+00
7.581498624192676283e-01 2.149623386866416297e+00
6.764537967731367729e-01 1.550790784018175383e+00
7.110145919338022313e-01 1.439395301443092468e+00
6.021976792870445960e-01 1.568030733630714657e+00
8.921910408074664733e-01 1.760485656134984422e+00
7.629163745176811284e-01 1.875974665422107446e+00
9.884704642088255611e-01 1.823650884610208411e+00
9.653788564998710964e-01 1.925084819012448545e+00
8.566024500444600065e-01 2.140093073589260264e+00
8.760504416493057889e-01 1.808120855838750263e+00
1.102202043858484748e+00 1.920203164403508467e+00
9.651426763220288807e-01 2.033488976441665486e+00
8.200294507996130910e-01 1.605227359606209880e+00
7.003659205196269832e-01 1.343023445367053315e+00
8.331321170306182911e-01 2.030436124795492958e+00
8.077274319343359377e-01 1.960945814326891856e+00
9.181046372912828879e-01 1.786712609450825662e+00
1.231950611882690616e+00 1.962049151757976784e+00
9.112308881981805442e-01 1.945454294534697315e+00
9.433369742290698134e-01 2.044933361587442100e+00
9.281980016703719194e-01 2.013510298771993945e+00
7.217192519511537174e-01 2.037741244672812702e+00
9.198708405364657281e-01 1.724165084403968429e+00
9.523659757014135696e-01 1.466379474335296251e+00
1.015597238775423961e+00 2.233523208312803376e+00
1.000488852848669064e+00 1.918402122463682247e+00
5.085749173855869110e-01 2.240257784793730611e+00
7.970476231134560052e-01 1.863828949809996249e+00
8.302825793742831806e-01 2.218181616666205613e+00
5.958512625465386403e-01 2.169120901052636441e+00
9.616731756187786306e-01 1.866979005471624653e+00
1.279602271687855897e+00 1.905010144234041469e+00
1.337408870958611828e+00 1.759285502851113181e+00
1.137696401091132570e+00 2.055189616865970681e+00
8.503760477532713580e-01 1.899681155558592627e+00
7.177579065228349986e-01 2.101299329478592881e+00
6.754595073093483393e-01 1.983582048587584801e+00
7.899641507344706826e-01 2.001326740797567449e+00
8.928643254039791977e-01 1.882706757912118389e+00
1.020944970311401967e+00 2.021630033010249683e+00
9.955341760967477693e-01 1.751264362068383429e+00
1.277927375722776482e+00 2.076824599705752394e+00
1.313341220134032206e+00 2.066296935073154817e+00
1.328550054311088191e+00 2.138812257780937198e+00
1.212138887440913582e+00 2.220239168188214318e+00
7.693692880835474313e-01 2.087766306939319971e+00
1.213902762000897528e+00 1.937898397555135155e+00
9.986949789973178504e-01 2.077297595337725511e+00
7.829716849624170916e-01 1.998358771868669947e+00
1.094818323666270743e+00 2.006990347067567626e+00
9.394526535410381296e-01 2.202456033733669383e+00
9.208898632856148403e-01 1.963705061480520930e+00
8.931487014874630592e-01 1.975638039803549351e+00
1.046014187723472988e+00 1.914461704746545534e+00
1.238747977327816940e+00 1.850521929120812814e+00
1.096814020332880446e+00 1.920923024490390096e+00
9.935164499292076234e-01 1.938746761600669277e+00
9.117080575001195175e-01 2.090606185688459018e+00
8.451535666062832686e-01 1.880299086084255000e+00
8.998619542634382906e-01 1.969762852498996741e+00
8.475945824496458059e-01 2.001773916256403663e+00
9.382576366845419846e-01 1.978434900174887767e+00
1.017154736667301940e+00 1.809801795553938497e+00
8.288314649481244301e-01 2.208454032356371943e+00
7.958193679173839463e-01 1.973114233854288635e+00
6.587350128605833355e-01 2.005606370779754677e+00
8.094625529352907911e-01 1.951529706826334420e+00
7.373085252425209957e-01 2.003516991127454183e+00
1.027164491037498406e+00 2.085615386941828575e+00
9.060023607831246828e-01 2.091783897396564118e+00
9.219211541543570476e-01 1.875838391221431589e+00
9.868415584473329005e-01 1.955274693190589330e+00
7.412805153076871267e-01 2.084697369493685670e+00
7.622218166243253101e-01 2.018090977150785115e+00
7.812194594930474967e-01 1.880425595693707486e+00
8.599199342985122119e-01 2.211285609895893955e+00
7.864190380031359506e-01 1.961202697524601080e+00
8.613946686647145912e-01 1.929644212654633373e+00
7.014202761170755807e-01 1.882651891276855949e+00
1.101844977617392862e+00 1.954430766491592308e+00
8.426329959100475886e-01 1.964991729786395247e+00
6.951268222480437853e-01 1.916617352778503758e+00
9.254382050351191991e-01 1.937857166150055210e+00
7.077023140260469969e-01 1.889847658521125684e+00
6.725521567970655923e-01 1.995077172953173772e+00
1.080134286460722404e+00 2.079281574710288627e+00
7.472020617188506186e-01 1.830303941589907613e+00
1.044207817912317537e+00 1.553788371399967394e+00
8.786139197377200727e-01 2.186779055128407201e+00
7.597193339402632528e-01 1.873510926706737356e+00
8.221532087710986536e-01 1.953945443908400748e+00
8.410503458099699570e-01 2.000523426317148967e+00
9.691124689148105098e-01 1.936520435167262244e+00
1.038571459941923347e+00 1.814859015723149893e+00
1.194572761549493434e+00 2.205227589424826107e+00
1.129918289775629248e+00 1.911982975611921098e+00
9.335463448677761011e-01 1.907899058199880482e+00
7.699022791809386757e-01 2.001330918097714129e+00
9.295584629827502443e-01 1.977492736782683114e+00
9.445825334935015194e-01 1.884155780252642964e+00
1.148134172116126672e+00 1.930921907910060353e+00
8.924496944179393099e-01 2.131171864473425437e+00
9.069546098116834099e-01 1.993415229880800998e+00
8.702347470739573154e-01 1.912070516949601950e+00
1.067590129679183653e+00 1.908124789517813058e+00
1.016668786098755994e+00 2.013638327015184082e+00
9.919159578147556111e-01 2.137833643174720244e+00
9.392324645334910738e-01 2.045921681919251611e+00
8.122216811447524609e-01 1.657597105112742053e+00
1.010216867412154773e+00 1.876556689732630456e+00
8.914196085049039819e-01 1.740093661692228233e+00
8.040531394729043546e-01 1.979557664254446125e+00
9.919124350125709810e-01 1.799380738968823668e+00
6.666893096116430772e-01 2.009494708780510841e+00
8.845172616361205442e-01 1.771796698560886174e+00
7.813615709590830960e-01 2.032985633732744546e+00
9.099784322547312954e-01 1.917020764831627311e+00
8.542153981884970104e-01 1.900909969490193863e+00
9.319779715805991405e-01 1.888836678093736676e+00
8.063996313535715110e-01 1.818218911525629089e+00
8.185281471562773081e-01 1.958237222013146539e+00
8.125725367345696393e-01 1.644981001227844963e+00
6.178208927992717703e-01 1.890112520631226589e+00
9.444570919508634699e-01 2.199037657428338122e+00
8.299458861681405786e-01 1.841297770982772031e+00
1.016321841542881632e+00 1.735388081234386703e+00
9.549110728870204845e-01 1.581847779676723409e+00
1.042808267217749219e+00 1.808637805025251843e+00
1.236879959732147594e+00 2.070176924769159488e+00
1.160988876638644696e+00 1.820280282834500607e+00
9.880854256177677986e-01 2.151999249054361130e+00
9.508121401634233028e-01 1.926684004116342663e+00
9.517492906976371403e-01 1.982264810802484289e+00
9.242871969497690188e-01 1.968545214645382568e+00
7.999374287757252677e-01 2.076975965932104096e+00
9.612565722203927354e-01 2.187448789625398682e+00
9.817643483491841350e-01 1.920445498058274136e+00
7.099515880333122642e-01 1.884012924413402512e+00
9.302845739112882706e-01 2.208433866977444371e+00
9.325859866722022717e-01 2.070667995587851085e+00
7.321840561425470018e-01 1.907906061518963359e+00
9.630906656262907539e-01 2.180641298527346894e+00
9.531673756581766632e-01 1.818584044510741737e+00
9.422080352190571606e-01 2.025287297106102002e+00
8.851955437913026081e-01 2.096964655750879647e+00
1.094486815583279871e+00 1.877137794328565423e+00
1.008382218235000183e+00 1.903273295266337373e+00
9.987513192231716186e-01 2.264220396498090260e+00
1.069521951982902896e+00 2.090073536329460246e+00
8.091454736909858836e-01 2.054383268580578736e+00
8.830942123138942890e-01 2.013207564749884604e+00
9.557997152547081932e-01 1.932743698155386047e+00
8.329287396135571786e-01 1.907560491393161195e+00
8.399734410865340450e-01 1.809986269978979045e+00
1.030943832981814579e+00 1.788266587935164686e+00
9.190438444480613089e-01 1.576915287626160955e+00
7.039420016929456292e-01 2.120100704992720075e+00
6.900672400945029317e-01 1.836896153429664391e+00
6.378867903878794321e-01 2.086494047175711408e+00
7.668796580274308550e-01 2.015081543049575430e+00
7.322044888086671754e-01 1.612754536560402130e+00
7.258893093208793612e-01 2.019306779421569331e+00
9.655204409445561353e-01 2.129390178322192906e+00
7.589103442746487627e-01 1.739659013512398156e+00
1.160361135197476079e+00 2.041709311684980044e+00
9.081392211289202043e-01 1.703818831182235538e+00
9.504949356614513789e-01 2.097706383705827626e+00
6.942702082445040279e-01 2.164751616533644452e+00
8.282975513011358037e-01 2.150523587830998729e+00
7.889641243502385493e-01 2.161087339419876852e+00
7.403838576679757644e-01 2.032509853351456286e+00
1.029307919082265155e+00 2.157266536572493010e+00
9.580714492943021021e-01 1.906598492309991677e+00
8.289930196587751432e-01 2.078702442603996392e+00
8.458109617871972796e-01 1.992698104717282037e+00
1.021924452750258894e+00 2.020691579078513378e+00
6.705078273747799855e-01 2.118986954075388951e+00
8.216628317707779239e-01 2.010669070401138736e+00
7.628295807983507260e-01 2.026442006992994038e+00
9.243145134363089932e-01 2.200021206282102959e+00
8.433890350820966164e-01 1.980883223169523255e+00
1.139651225225296383e+00 2.163540027773941610e+00
9.621766604507580034e-01 1.984244981156206400e+00
9.445967944721604947e-01 2.201790041696971567e+00
1.093442958295907763e+00 1.932623250013998373e+00
8.804413620907907134e-01 2.020467664176300193e+00
8.902834483350792194e-01 1.870534365656597142e+00
6.834682861307446178e-01 1.980827783842224132e+00
4.866396562353435540e-01 1.838518053111442896e+00
7.145525378021508889e-01 1.962795453984293115e+00
1.070749611528103440e+00 2.083102214101646865e+00
8.633403640153742842e-01 1.908091674673892069e+00
8.825891882054468507e-01 1.871534694868140170e+00
1.130204190853235424e+00 1.802260701834597079e+00
2.779400927663348009e-01 1.910652063061769379e+00
8.023794509447265133e-01 1.830712161529616466e+00
8.886364042284247144e-01 1.779067205104073679e+00
4.423387930946713897e-01 1.799477257273461195e+00
7.989629947555918488e-01 1.842913847539826122e+00
8.306688437619516030e-01 2.126470804179223961e+00
9.793401246426582940e-01 1.981255558483898227e+00
8.825180094812998810e-01 1.891241736217417202e+00
1.087312431675852231e+00 1.912723843193258499e+00
1.141833876726261909e+00 2.026199786397731017e+00
7.228066781341523361e-01 1.669510489008176002e+00
7.672773558228056512e-01 1.850481550176410472e+00
1.160323551509277129e+00 1.834729876915181634e+00
6.847404725411490034e-01 1.662047736820409849e+00
9.512150632019114038e-01 1.910201758707851694e+00
7.150282353227868093e-01 1.742203922644942837e+00
6.444800157188497192e-01 1.817683724900460707e+00
8.779900119870319708e-01 1.625488473550075863e+00
1.060286552758601619e+00 1.874923186577205803e+00
8.953621992131186591e-01 1.962611783850477298e+00
9.459626091907415990e-01 2.140739025652292682e+00
1.077369333310495003e+00 2.071710159149140473e+00
8.565651612217770605e-01 1.941678824301811712e+00
1.274544247305230638e+00 2.066056396686685392e+00
9.114254799737182555e-01 1.685423591667045473e+00
1.139941641045973730e+00 1.973828187266430056e+00
9.621740371610807419e-01 1.823028529642188200e+00
1.222710423501004895e+00 2.093535397070704462e+00
1.171493461308547479e+00 2.121982774210753320e+00
8.844175776529240585e-01 1.838339828367826723e+00
8.432389998373175377e-01 2.176552492321183863e+00
9.542634149945968813e-01 2.098793291207660339e+00
1.116826238119438486e+00 2.104134918921466202e+00
1.151207992814266889e+00 1.920375787902549591e+00
1.088320206386678146e+00 1.907459988631343251e+00
1.144888041888916685e+00 2.202131673714477600e+00
1.146544354661338527e+00 2.231465902303801485e+00
1.177139463499325300e+00 1.926239726663015350e+00
7.589991557158610735e-01 1.847895091412494084e+00
7.863996615404549306e-01 1.918549157346240541e+00
7.668086390829556009e-01 1.644655442412743085e+00
1.104960601052836555e+00 1.718994528945851918e+00
4.587787640680592305e-01 2.136065086300642513e+00
5.543906566878494813e-01 1.990660311044593733e+00
7.230159976381111964e-01 1.860265703529949910e+00
1.963789835725701094e-01 1.536707184305047491e+00
8.625815965472111158e-01 1.671937087550784184e+00
8.670241586545743839e-01 1.978938801072806619e+00
1.122781783043724557e+00 2.060259594981238340e+00
5.311633489481033532e-01 1.806401195471014631e+00
9.095773089773238063e-01 1.843266818283160635e+00
8.415074436609397690e-01 1.710051169932669257e+00
9.997566988582932135e-01 1.809639303290034640e+00
7.419988601167448738e-01 1.779506259236113497e+00
1.020560397345411818e+00 1.882664300992378248e+00
9.682835928710208373e-01 1.820410927828034708e+00
9.989610979391765344e-01 1.878114774132098708e+00
9.962936026510209597e-01 1.656171546701934005e+00
6.944299997552014769e-01 1.979479566307448035e+00
1.002196713913780846e+00 1.918819305813513676e+00
9.730671152701045878e-01 1.810052603517033454e+00
1.051140292858357972e+00 1.713180214652556543e+00
6.716920972469585527e-01 1.518230704456559943e+00
1.008812237757307217e+00 1.828597432298006309e+00
9.719342914848585480e-01 1.861724615137246852e+00
1.053241760886124645e+00 1.898759201927477491e+00
1.195704888417334910e+00 2.029577428222740121e+00
9.045784350329386658e-01 1.677260061903993460e+00
7.955852202610347312e-01 1.513319299131985929e+00
1.014500735898385075e+00 1.893919801210242948e+00
1.189710936015167420e+00 1.851448130107510748e+00
1.055281653761270588e+00 2.029781900599633371e+00
9.289128529258683376e-01 1.984892308686613926e+00
9.016884831321978488e-01 1.965311836720687433e+00
1.269901323727295361e+00 1.669755073423920599e+00
9.020648008414349217e-01 1.666927887819636300e+00
9.835050393110473799e-01 1.721723667107655453e+00
1.003783863804627474e+00 1.924561513969103688e+00
1.189272310230466534e+00 2.152158311875166596e+00
1.275199689453705432e+00 2.054761398474886036e+00
8.089370482578772670e-01 1.916248383751468554e+00
8.477253292288982056e-01 1.817372025984948625e+00
1.092846953992396841e+00 1.789899465863032280e+00
1.203197189005190681e+00 1.736874811279058184e+00
1.019170412979718110e+00 1.972361326755379229e+00
1.233164165297869097e+00 1.796522370039593142e+00
1.305701530580297254e+00 1.939627785666672599e+00
9.275867058358997497e-01 1.991610478013822627e+00
9.099080312417976435e-01 2.023743005990700894e+00
9.202816072995892993e-01 1.876396478139529922e+00
7.485836710961497609e-01 1.760460788922547870e+00
1.195261684047761452e+00 1.848107391511265796e+00
8.778354740374207932e-01 1.788524122605306799e+00
1.013434587788999197e+00 1.661835756660925867e+00
1.130895910350353084e+00 2.025910287626362383e+00
1.195583346834696581e+00 2.103686080507662037e+00
1.428014730011577527e+00 1.773491093509345307e+00
1.320938696501274379e+00 1.850164811503409723e+00
1.572455664771654327e+00 1.983640995236165327e+00
1.251715541895695338e+00 1.715635281236634224e+00
1.367957999296188998e+00 1.947211187358365736e+00
1.307983351720839238e+00 1.816015138403172191e+00
1.647312761013945526e+00 1.937305676762743456e+00
1.301389036166436197e+00 1.607969217738205892e+00
1.117195801980210401e+00 1.849421816021199483e+00
1.403487357138533120e+00 1.963567387542800136e+00
1.318181643908374001e+00 1.830018928550594559e+00
1.394341510500275438e+00 1.748707334645427158e+00
1.294903679892963400e+00 2.053513647157544142e+00
1.451244525114199657e+00 1.982027977301826560e+00
1.328642787191357311e+00 1.991706017543116047e+00
1.537164864487770899e+00 1.835477933313613086e+00
1.395755084928506751e+00 1.883984124316841147e+00
1.281674233361862258e+00 2.018254847655678752e+00
1.159699105410925135e+00 1.908477837580329295e+00
1.103233415472114176e+00 1.920090837703335662e+00
9.760231008840841715e-01 1.807756852052439189e+00
1.078178768168604140e+00 2.016426958480461273e+00
1.234343587204111303e+00 2.108339637535847189e+00
1.365199847664499533e+00 2.000130061444603591e+00
1.110945884454831223e+00 1.924445614562459106e+00
1.397677035057752093e+00 1.532441487269911473e+00
1.309853814881722922e+00 1.758581330188956127e+00
1.297873878367025613e+00 1.841311298545677211e+00
1.473303610819538756e+00 1.727677632428105348e+00
1.450928593380838905e+00 1.655081959083403831e+00
1.352333904225439420e+00 1.729256968757560298e+00
1.048181377439037387e+00 1.837301154909458001e+00
1.402249740329798877e+00 1.792016841695291518e+00
1.395423350296554510e+00 1.933048526717886961e+00
1.088699691079261678e+00 1.927777988517177965e+00
1.336611077329599384e+00 1.899880465731036416e+00
1.384313871744056179e+00 2.028268614615881482e+00
9.495553078793350643e-01 2.305885146158738408e+00
1.304384847966610028e+00 1.656663904756729755e+00
1.192685355821819559e+00 1.762385245983030924e+00
1.065218213606160536e+00 1.618117420307178866e+00
1.273751733462964886e+00 1.405949487285007571e+00
1.323324681815657211e+00 1.610729550538954058e+00
1.361752953599610905e+00 1.613403074968389639e+00
1.159128713868885274e+00 1.692882961530775665e+00
1.226069336065477966e+00 1.639371081492003279e+00
1.128493485960992748e+00 1.667146780420707852e+00
1.066772501913451965e+00 1.722262714676906503e+00
9.523969910335874367e-01 1.799512638069105996e+00
1.136556577683006442e+00 1.883816926511912904e+00
1.014491787113873889e+00 1.575405858275799709e+00
1.323576264617652321e+00 1.700138542653449214e+00
1.104090745171262933e+00 1.700641730251593486e+00
1.473451722396242891e+00 1.870456280100901481e+00
1.429242500672899041e+00 1.704098813721927952e+00
1.193245214066165794e+00 1.535030111940788755e+00
9.714231322495524568e-01 1.220285792163734229e+00
1.084287948716557315e+00 1.273180629813069231e+00
1.076169077590224621e+00 1.281535778250218138e+00
1.045475175949230673e+00 1.343339099421501759e+00
1.030501414559828799e+00 1.215035573982829575e+00
8.816910940323897661e-01 1.530751528868617761e+00
8.581390608627719185e-01 1.210843477081295916e+00
9.873872971464126014e-01 1.290150545465068799e+00
1.251465305293346209e+00 2.125686965110032300e+00
1.261610873682338596e+00 1.680969516640897776e+00
1.486063286198044953e+00 2.021988194649104287e+00
1.291554374690302875e+00 2.025163507766311710e+00
1.116483737524656350e+00 1.637544519288509415e+00
1.069086854674305087e+00 1.682973035826492270e+00
1.099924417575841140e+00 1.728296479314584300e+00
9.752405779752435500e-01 1.742079812467496769e+00
1.097767372175654677e+00 1.737903823607848786e+00
1.190441202895068606e+00 1.651176480777970301e+00
1.537776664885271982e+00 2.223923001832882385e+00
1.416158879008008409e+00 1.868650496719955090e+00
1.443666111922246031e+00 1.854540358115278398e+00
1.401101781108377686e+00 1.836604333566367320e+00
1.074215621565684842e+00 1.841205414520174166e+00
1.302360768495294474e+00 1.980195277134417120e+00
1.185989793623644761e+00 1.642710536102311547e+00
1.102185417209098794e+00 1.704646906763925607e+00
1.356652282517893493e+00 1.844940590362443400e+00
1.306176978793567311e+00 1.956823274444811744e+00
1.264943525398818380e+00 1.789228599377457485e+00
1.224055441518359322e+00 1.556125320947263635e+00
1.246784406618173691e+00 1.595445781698089815e+00
1.283450247591775728e+00 1.579433805604604668e+00
1.165796784431984090e+00 1.754945635895434730e+00
1.088716141375648538e+00 1.863276165099137183e+00
8.894815817584356132e-01 2.147384136147782563e+00
8.414234481909237395e-01 2.515025117705320667e+00
9.295293669660569247e-01 2.356530609990724834e+00
1.146311052263330854e+00 2.058201115749477061e+00
1.071862713088340469e+00 2.260761332092763531e+00
1.060220262894479681e+00 2.192512773293225692e+00
1.087235352309884995e+00 1.983750874704670153e+00
1.053449842011787929e+00 1.770366976156625416e+00
9.025899429826371723e-01 1.641926624462277218e+00
1.114067746123295954e+00 1.576298499773121309e+00
1.202261041356903482e+00 1.614338424546131190e+00
1.119132610866683697e+00 1.725609520988351520e+00
1.648206894667519462e+00 1.737800844674501466e+00
1.310202519980176561e+00 1.717558493947685561e+00
1.170622676824943920e+00 1.762251851743074749e+00
9.277626075093605706e-01 2.019431422594815118e+00
9.028626575339311344e-01 1.806413464257023538e+00
9.087995363291904161e-01 1.647547214563143569e+00
7.996820424034600805e-01 1.858406158146251652e+00
1.157934072687476945e+00 1.697881354495820005e+00
8.922470974147131972e-01 1.817675487759976782e+00
1.214652859119290884e+00 1.691001217271966617e+00
1.227012579698696815e+00 1.668521377312267795e+00
1.314222845866166889e+00 1.724156635076143473e+00
1.223487614134236345e+00 1.586237506658970009e+00
1.399347333511284042e+00 1.702162201367956929e+00
1.444782159720356507e+00 1.708972927242645934e+00
1.203333294901655304e+00 1.973237254153865639e+00
1.199571349889827054e+00 1.979555988491279894e+00
1.277470033282423589e+00 1.800196311480337208e+00
1.148972342795810953e+00 1.845148020825905899e+00
1.253386508178356173e+00 1.985051740286821520e+00
1.484627067678562673e+00 1.695067953040530817e+00
1.260523531969461875e+00 1.609351930432200595e+00
1.229270117229610992e+00 1.842307133350102655e+00
1.162078248150400839e+00 1.810351295783419801e+00
1.289001923949607775e+00 1.848201453627015045e+00
1.432523155295152062e+00 1.754903869220773016e+00
1.614375695107163278e+00 2.098827570424116384e+00
1.449447727674536335e+00 1.759281361285547574e+00
1.333026758403630385e+00 1.827910013732111816e+00
1.143719987115832559e+00 1.953368892580433336e+00
1.418899201123974940e+00 1.806720080029251552e+00
1.311564395156094687e+00 1.687753777389988441e+00
1.389969692356026520e+00 1.908263830715084541e+00
1.351569335214986900e+00 1.687905556258762596e+00
1.266497434862649429e+00 1.918002002779178428e+00
1.405550283667073241e+00 1.727409900265009401e+00
1.258924446080893267e+00 1.619939668046932013e+00
1.435089248323116795e+00 1.610387913669360405e+00
1.422029651881367762e+00 1.633409580622498192e+00
1.383313909516249440e+00 1.748915367489435768e+00
1.231414589357628930e+00 1.933484799537669163e+00
1.458942842344442159e+00 1.872230898923962883e+00
1.271695714295295598e+00 1.782530187883891282e+00
1.159478966621043217e+00 1.741908485838892684e+00
9.623366824427810329e-01 1.732480880473572071e+00
9.432289646683413853e-01 1.820829775053695698e+00
1.133518027725908706e+00 1.818326666106114597e+00
8.734928359734670522e-01 1.706030485048459111e+00
1.270848052498022795e+00 1.921854417375019830e+00
1.143573825501052355e+00 1.926735356286543244e+00
1.030131389204727022e+00 1.965433288607639994e+00
1.425088393222237348e+00 2.516539726906125818e+00
1.474334406587417767e+00 2.314835925441078412e+00
1.195411965986101110e+00 1.392760919259446339e+00
1.196492940631991519e+00 1.925722848124605591e+00
1.183413035481853948e+00 1.659611031982711982e+00
1.232112702713001662e+00 1.809806954013178260e+00
1.212727346527567640e+00 1.879615293221274630e+00
1.136555173179422340e+00 1.763057483087178356e+00
9.383905122717740577e-01 1.903170039617315457e+00
8.178451539892525046e-01 1.614134167635988604e+00
1.141522589118521225e+00 1.760014688136428251e+00
9.971620736861366296e-01 1.765169297147978433e+00
9.421770388105920047e-01 1.646437566219670412e+00
1.218576185625589003e+00 1.755063231665301426e+00
1.330858793852390587e+00 1.828563392964740908e+00
1.145452230138747973e+00 1.750802473349516886e+00
1.375114564463286504e+00 1.740824008171561577e+00
1.347659490734084642e+00 1.547451126140440003e+00
1.355909091417133006e+00 1.873434782919632280e+00
1.154992363679814726e+00 1.768850053306219916e+00
1.233514748230326585e+00 1.807171597584971812e+00
1.510358798941297209e+00 1.764810431104335775e+00
1.181547625936951285e+00 1.586025734515727148e+00
1.063506871535573550e+00 1.443524487970468062e+00
1.411773440061577123e+00 1.923082560289253617e+00
1.479103796485258915e+00 1.755095758309653586e+00
1.770705513262932351e+00 1.584497480181633833e+00
1.568593296045071694e+00 1.857342773683883896e+00
1.401096063779666334e+00 1.641582425196125961e+00
1.274066775547639141e+00 1.723560000275774939e+00
1.196533222532291774e+00 1.627154511460951802e+00
1.298168914775894578e+00 1.667776432043253543e+00
1.265482093910901495e+00 1.458756316889420201e+00
1.507144718452651855e+00 1.448563311488495264e+00
1.217832515418002748e+00 1.619932817706751127e+00
1.780291144457129437e+00 2.003335761834972750e+00
1.522792512430212408e+00 2.131534978498489163e+00
1.638213764198944045e+00 2.382138546759392295e+00
1.337914967930273313e+00 1.854296289364602668e+00
1.459297508464885595e+00 2.336602026580392621e+00
1.703606024584451095e+00 1.978691931658339342e+00
1.503068418406932505e+00 1.757666194197142318e+00
1.282573247828757923e+00 1.453154265906921427e+00
1.475205628653182721e+00 1.555622366103973420e+00
1.572271130308582565e+00 1.776146803529899509e+00
1.321571328540555701e+00 1.570913950531774406e+00
1.432582067764774925e+00 1.639594101893468103e+00
1.360383851252336740e+00 1.863916382890191459e+00
1.337355313522094358e+00 1.816823879619372084e+00
1.227177011925702166e+00 1.477261512124889320e+00
1.519849845223340878e+00 1.516022476955618092e+00
1.560478871727299710e+00 1.886372775014239833e+00
1.485896698636587132e+00 2.122000074086525689e+00
1.651926196523509249e+00 1.933962556918541464e+00
1.474646882628961819e+00 1.908941116223854317e+00
1.463699582390360243e+00 2.203295170910049450e+00
1.508342290961941945e+00 1.926082227167222660e+00
1.378174957544934687e+00 2.043266475479753375e+00
1.659835099519144874e+00 2.332400518946102785e+00
1.611036053687664893e+00 2.063781012793798553e+00
1.489269651526116789e+00 1.991379121994812262e+00
1.485869630501659433e+00 2.132842363563201005e+00
1.282362365709796670e+00 1.975933333541517012e+00
1.635079007181352795e+00 2.379499160041642192e+00
1.559189214580996907e+00 2.103917152579350081e+00
1.499693764754346015e+00 2.008409195240035139e+00
1.722830059473330344e+00 2.256264441348378114e+00
9.407885904957687950e-01 1.888073967098539141e+00
1.109412655661744740e+00 1.541830574106330731e+00
1.323329967921986317e+00 1.666413813469357796e+00
1.210357498424333933e+00 1.634383319906374865e+00
1.375880890498877074e+00 1.564253297708775747e+00
1.151385292672835181e+00 1.800248031915504754e+00
1.148214587505380635e+00 1.567002554101086798e+00
1.349036846037516835e+00 1.580023378041021775e+00
1.159710111199022897e+00 1.575685789057057695e+00
8.620672031409083447e-01 1.481379264733445389e+00
9.747375009318904882e-01 1.610933441208525885e+00
9.184934383778244893e-01 1.454239324872353967e+00
1.334498455394880434e+00 1.842369719708755404e+00
1.274750349663977822e+00 1.313651595956476292e+00
9.777815633928246264e-01 1.394125544803304528e+00
1.064600532184446058e+00 1.470678495555586718e+00
9.874294508616892063e-01 1.138297855023442828e+00
1.161330287520857540e+00 1.281115362836897642e+00
1.265295416595507927e+00 1.360143738916234746e+00
1.310803206091442075e+00 1.703022060550047012e+00
1.297021940827595810e+00 1.525718033399075413e+00
1.077541316589463616e+00 1.360103220293401138e+00
1.098790286734257826e+00 1.561411865083051520e+00
1.254737915434251061e+00 1.548712938344706025e+00
1.199324429088272748e+00 1.522146234927492348e+00
1.277886041220755331e+00 1.550622863375445082e+00
1.425763141520369093e+00 1.376023311825401940e+00
1.448046659054663010e+00 1.836002294054252859e+00
1.092837675009343368e+00 1.442152423140579565e+00
1.500523405555737044e+00 1.750745583377087300e+00
1.331130316409106396e+00 1.679777284491323686e+00
1.372602543487956961e+00 1.596661851284087774e+00
1.606323661665717939e+00 1.642982730994094975e+00
1.374149577699564251e+00 1.314855520411768008e+00
1.131832328718730185e+00 1.464344500145047689e+00
1.281941942031958437e+00 1.978988253546467568e+00
9.041162292600850581e-01 1.534032558409671232e+00
1.485158482035799254e+00 2.027981600252917627e+00
1.387416793119381486e+00 2.103506324678868999e+00
1.138463721240935644e+00 1.795105006833417782e+00
1.327491162749561138e+00 1.703658740505948899e+00
1.451121571832725055e+00 1.711904147297353962e+00
1.383917406494508784e+00 1.928215120183664366e+00
1.457982654102373488e+00 2.214022917592282980e+00
1.131702336808853460e+00 1.986154520682537283e+00
1.211628854569573033e+00 1.892802336463459190e+00
1.109008806600018993e+00 2.412861336050535321e+00
1.221974493121745553e+00 1.972415468255619864e+00
1.115929766682738355e+00 1.967521367345094641e+00
6.739824192866047392e-01 1.666991532925579778e+00
5.774559670560478475e-01 1.608851810808238803e+00
9.097089548722595564e-01 1.622195144355102814e+00
1.130875743649478071e+00 1.678559092260303531e+00
1.105282307795745433e+00 1.953426883238073453e+00
1.021074300468211904e+00 2.012687639289168828e+00
1.127667479710960929e+00 1.907914190357778317e+00
7.115523649794796013e-01 1.703684010115193326e+00
1.017089790692773388e+00 1.626295161647963727e+00
8.217439842613900591e-01 1.765973577585336018e+00
1.006220027142424644e+00 1.682422432835410930e+00
1.022350053132241143e+00 1.664445537167585920e+00
8.841719050368093136e-01 1.364061966072257270e+00
9.964711836403226108e-01 1.669496909154588149e+00
8.639484660220357881e-01 1.828949351143530411e+00
8.339047491154627512e-01 1.644093341374292194e+00
1.141799213416920367e+00 1.373000385772579879e+00
7.754142649484694338e-01 1.911027359719284835e+00
6.797563977248854972e-01 1.738832588602089002e+00
1.141199577650299890e+00 1.707169068385747668e+00
1.014301791443523282e+00 1.626356835102045206e+00
9.321003716447976428e-01 1.700190666691293151e+00
7.376393390592654864e-01 1.609338206288230211e+00
7.701620636099120176e-01 1.760758614372639919e+00
1.137024181233817988e+00 1.871434845999376595e+00
9.576780461325811178e-01 1.889058460980536980e+00
8.295865421332052625e-01 1.633663904128906053e+00
7.920703223375893387e-01 1.905038888168401723e+00
8.457678122152860745e-01 1.763935598040249353e+00
1.140718846158923050e+00 1.618926077789401230e+00
1.049350897896068391e+00 1.633899467338385314e+00
9.562123327030380704e-01 1.311657647781861336e+00
1.031207578530373148e+00 1.881089672313416283e+00
1.093843765286339087e+00 1.689103350262305181e+00
1.031474786267141619e+00 1.731796858881442081e+00
8.191551032646426922e-01 1.922900660960537467e+00
1.348915055041328692e+00 1.706806343785415070e+00
1.444436847622769360e+00 1.758559180494281726e+00
1.273229439031598353e+00 1.682014271521140136e+00
1.385401117611690713e+00 1.759979493332866518e+00
1.200583642677274243e+00 1.932069727464539977e+00
1.025977883110514854e+00 1.774066291286696906e+00
1.404636003001202171e+00 1.310718831154292108e+00
1.457983798847209078e+00 1.754056521138393610e+00
1.381565817918487760e+00 1.931148604376370148e+00
1.073358184579008334e+00 1.513363436598023304e+00
1.478627690772069680e+00 1.691058725340876201e+00
1.206787852985771625e+00 1.867294729546529419e+00
1.236460284121471576e+00 1.996682829517575364e+00
1.191766696703663975e+00 1.600216109804492026e+00
1.455004817716884613e+00 1.628890193358030647e+00
1.289449871742204046e+00 1.545245531930921734e+00
1.249089760471375321e+00 1.835210682487493639e+00
1.469593832478637285e+00 1.950609441889361806e+00
1.521434551251414025e+00 1.562259027072067541e+00
1.493468307173777543e+00 1.479713743821513328e+00
1.343247531626259761e+00 1.587275558652101903e+00
1.484822558779351542e+00 1.800959976024859355e+00
1.473666771496002781e+00 1.585147016377684182e+00
1.058404839976593070e+00 1.834174761032867584e+00
1.131187073180976999e+00 1.726979740640255834e+00
1.264520052415109674e+00 1.546160959328355622e+00
9.916902303843823097e-01 1.473747647589317200e+00
1.143823027187342412e+00 1.706087191962047278e+00
1.174829531801801163e+00 1.722942262759739496e+00
1.337186943900794622e+00 1.810960141013925107e+00
1.149439076487756006e+00 1.762354914346285550e+00
1.390723984454163897e+00 1.924865142398224815e+00
1.284731366060948954e+00 1.738468163650314979e+00
1.064988779803984986e+00 1.756419079997258770e+00
1.092799149948401993e+00 1.682523895959654237e+00
1.357271234733197440e+00 1.705876425300098198e+00
1.062462185059325881e+00 1.417294007482841733e+00
1.004383553141575902e+00 1.512639191073204437e+00
1.344053428659198968e+00 1.681323848630787765e+00
1.355290154188098839e+00 1.884966295834963557e+00
1.212539197834629601e+00 1.656265400046021297e+00
1.207870329574538992e+00 1.682129083453605789e+00
1.252443646771918218e+00 1.668596308048677201e+00
8.662368141279248590e-01 1.814543641159313214e+00
1.203782208952070665e+00 1.615432240624829818e+00
1.049031665664119872e+00 1.354472225906397043e+00
1.045906624808224716e+00 1.472157640726421413e+00
1.274669703360930217e+00 1.774614365916562964e+00
1.260393807061243487e+00 1.971723313357535368e+00
1.227946661904055770e+00 1.708359156444203553e+00
1.046434395623724534e+00 1.366166157534517644e+00
1.083408399942849876e+00 1.697419721072730647e+00
1.058044165553695848e+00 1.757510103491188191e+00
8.918448264632760081e-01 1.704800813928927239e+00
1.471400880650437948e+00 1.497894724652483855e+00
1.180065634669170915e+00 1.852430090511872907e+00
1.190274805118558543e+00 2.030319827894067508e+00
9.897981689855056553e-01 1.660098545537990855e+00
1.027781898720704135e+00 1.849774814461129679e+00
9.974118058496317385e-01 1.948624750606121836e+00
1.393521407217801489e+00 1.581301798251904867e+00
1.368118214435446234e+00 1.652720085936592476e+00
1.469315182888718541e+00 1.549485984286480100e+00
1.131635771525530521e+00 1.940479369382450026e+00
1.026420011116271791e+00 1.948333708127534702e+00
1.163127519604366000e+00 1.491245901735417156e+00
1.325381329533589447e+00 1.885553274168516591e+00
1.415444361798399608e+00 1.660696691518707357e+00
1.209590839361868841e+00 1.960054439879077792e+00
1.074410025884895425e+00 1.983417593348577146e+00
1.229824023944791733e+00 2.108053951530344694e+00
1.106494640007871011e+00 1.721507920287701277e+00
1.117651418579908906e+00 1.720098707293796991e+00
1.066598414794311722e+00 1.918231331778552873e+00
1.041109379327890494e+00 1.835660724977463243e+00
1.168383699671362352e+00 1.744202142171350278e+00
1.069839940406674739e+00 1.850056060805145286e+00
1.403243023694254576e+00 1.943178115951622598e+00
1.296876750132608169e+00 2.170361666006220158e+00
1.401801461776493118e+00 1.953091358356697338e+00
1.248474973295900625e+00 1.649459955281884493e+00
1.231478274572424869e+00 2.240361296077512332e+00
1.475767436010920752e+00 2.433642635341964677e+00
1.288773833463353835e+00 2.197974777545648628e+00
1.546374413522058067e+00 2.425297579278101523e+00
1.315337138490821456e+00 2.308828270110170777e+00
1.052165133121496954e+00 2.483893339843109782e+00
1.282410341569417467e+00 2.171946571657173752e+00
1.024609138854127632e+00 1.946561831149837829e+00
1.105466023266646225e+00 2.515205721240134196e+00
1.345602181571345035e+00 2.193700119404664584e+00
1.498550575841004928e+00 2.367186133343279764e+00
1.516870944287753709e+00 2.159466647910471604e+00
1.352777517028305176e+00 2.212881588918891751e+00
1.373137133081565153e+00 2.293681121432260106e+00
1.429967072127509287e+00 2.099658932693040825e+00
1.729851306700314950e+00 2.260066811005088105e+00
1.411945236738154419e+00 2.435127401145500414e+00
1.115024136929854137e+00 2.488207115004363423e+00
1.109199162029840702e+00 2.675581645761907712e+00
1.501298019596604139e+00 2.194655082431826720e+00
1.245480061582841191e+00 2.298160358774893552e+00
1.376963872634040964e+00 2.430605757325722927e+00
1.260396764167501793e+00 2.278021483302341110e+00
1.201647382138656184e+00 2.067240563027128886e+00
1.524205797292844888e+00 1.921723549924178265e+00
1.450491573508052578e+00 1.984947782581738762e+00
1.604014929971663506e+00 2.160577803717522283e+00
1.454539056052978729e+00 2.153863743361503325e+00
1.306062790901072468e+00 2.199350096971161683e+00
1.132375533574515147e+00 2.339654522643643375e+00
1.559752707621673506e+00 2.255086229711920076e+00
1.351427391807628275e+00 2.108672029532817405e+00
1.390870281417680321e+00 2.071490494433391394e+00
1.319490651494557021e+00 2.221444783078193375e+00
1.282642558441599245e+00 2.387320048375483061e+00
1.217740770856897470e+00 2.452607433666018188e+00
1.337749200609871014e+00 2.458150564634466129e+00
1.659443331366777796e+00 2.311135453606806944e+00
1.773200878387920953e+00 2.281960476998040832e+00
1.595455676950870538e+00 2.600927375526469021e+00
1.136855841395670419e+00 1.952931651720025918e+00
1.360455853800031090e+00 2.404011426254667683e+00
1.165270005164769307e+00 2.440347352883395438e+00
1.501262210809395370e+00 2.410135907317843440e+00
1.535516356140842698e+00 2.402310061382227246e+00
1.264548006478648512e+00 1.972053748657623284e+00
1.282719365059890926e+00 1.775015073765009443e+00
1.196303196028877469e+00 1.665618026008510055e+00
1.203075316425002761e+00 1.291638846166567323e+00
1.116161233871968861e+00 1.962125414264365597e+00
1.239276248723219176e+00 1.652904236485229328e+00
1.211996267832309293e+00 1.651043379687459289e+00
1.297494604495255999e+00 1.717091224564202268e+00
9.017553107789690880e-01 1.681289614816505296e+00
1.369397081908892089e+00 1.557511763336139721e+00
1.468334964696466294e+00 1.926512513869374832e+00
1.404354561901580922e+00 1.608344377847391815e+00
1.271164895104825110e+00 1.602629218009314904e+00
1.371825470492202825e+00 1.679618322603661618e+00
1.338621938980473658e+00 1.796236003808560078e+00
1.499582618309062587e+00 1.620056266397584155e+00
1.130419611780169697e+00 1.639957333396674155e+00
7.925792749821956029e-01 1.835726077028458914e+00
1.086892056984729571e+00 1.864865261394574647e+00
1.167117899594434238e+00 1.790423134852487497e+00
1.180283162754090398e+00 2.081758988967138180e+00
9.187375224711761268e-01 1.925899435156132933e+00
1.085942724886802768e+00 2.129215156095397354e+00
1.049027144555548352e+00 1.912284456339592209e+00
1.239879737635380064e+00 2.240130170960335398e+00
1.339272800295042476e+00 2.153344095316553020e+00
1.424420420959279454e+00 2.136403910824793861e+00
1.400398037629858816e+00 2.110605842051742620e+00
8.113129027869449006e-01 2.428057098382296886e+00
1.201532717891713009e+00 2.123033890704355997e+00
1.244946615375990051e+00 2.246732377017876203e+00
1.173662570291427176e+00 1.806884510946845657e+00
1.115948808121459690e+00 1.736233701675646390e+00
1.365161976027669866e+00 1.943427189548131651e+00
1.341495595673986907e+00 1.775208784981344490e+00
1.298401973490546091e+00 1.824316624497403616e+00
1.366416511668461009e+00 2.003350492589644816e+00
1.113305991177506282e+00 2.017998097526970902e+00
1.083154366299202920e+00 2.011435597874017933e+00
1.297489854716302737e+00 1.997222096406666481e+00
9.852374084725536996e-01 1.777548224545783206e+00
1.073224870791822383e+00 2.207022966512956597e+00
1.037351355162445143e+00 1.871838499950484014e+00
1.303156256770443111e+00 1.998117868996179158e+00
1.005743295316844144e+00 2.010845864967786945e+00
1.198636602839753040e+00 1.625822864910424270e+00
9.987584925454370266e-01 2.112566710159273331e+00
8.910850144434602216e-01 1.955786163102400721e+00
1.076452294283264832e+00 2.075411858573743551e+00
1.071117581544864361e+00 2.224968088914136999e+00
9.908590146991138603e-01 1.918359960632888273e+00
1.002434546999803500e+00 1.937313847805012479e+00
1.045473098635457232e+00 1.627733415856302601e+00
9.738885840819643258e-01 1.822061218383281833e+00
1.141384107145521742e+00 1.991498052648287720e+00
9.064068079444522752e-01 1.865957114749575929e+00
1.358021482778868361e+00 1.731370962515843104e+00
1.132617819399442061e+00 1.421318857568601102e+00
1.199650865833175262e+00 1.521338642840867061e+00
1.251888946366461530e+00 1.519501971686002539e+00
1.205461074790431297e+00 1.388475786529840272e+00
1.388898614927981612e+00 1.584202424765582595e+00
1.298133910803083158e+00 1.431342169238581041e+00
1.380491520907588754e+00 1.723327444975582434e+00
1.173250854761683115e+00 1.646690331327436141e+00
1.158055393256819166e+00 1.620245056642138692e+00
1.152797952907844259e+00 1.761567839992695728e+00
1.186940950956876462e+00 1.504157060793623657e+00
1.550055658499088329e+00 1.875215757031306385e+00
1.367147818233073853e+00 1.597721840448659947e+00
1.629577563756399394e+00 2.053565208780226303e+00
1.468458160200515561e+00 2.018917050600099738e+00
1.606165169280650229e+00 2.298004639648572045e+00
1.319227975434609457e+00 2.305432078888077996e+00
1.329012226178475586e+00 2.026549319565944085e+00
1.378430772578537855e+00 2.412767591033094128e+00
1.436739691466717206e+00 2.329251771858127817e+00
1.315912594698056548e+00 2.069354630763844849e+00
1.600199632530514338e+00 2.290091879485632198e+00
1.419742758617000167e+00 2.144664020542862204e+00
1.721355000468012708e+00 2.319952821312654567e+00
1.445465184723115692e+00 2.453152043423903361e+00
1.404477315540765270e+00 2.006865358279326550e+00
1.099089413661900494e+00 1.784850298634167665e+00
1.546814703371009347e+00 1.960374548849918241e+00
1.292755773744302283e+00 1.753693681247995517e+00
9.638673331905852626e-01 1.768997081833954876e+00
1.124949434480680299e+00 1.946487079053191183e+00
1.082724524685434897e+00 1.893659978638728703e+00
1.081997951197208874e+00 1.885057513859666578e+00
8.251725197467210116e-01 1.979021638639745673e+00
1.160521384815668133e+00 2.200885642553896737e+00
1.115807216882675812e+00 1.798976768330404319e+00
8.599613287822597263e-01 1.680565099722354461e+00
1.396202484500260965e+00 1.688527999693486104e+00
1.336421318899295052e+00 1.522044373553525620e+00
1.248241953156907780e+00 1.347447445421286805e+00
1.033211735965992251e+00 1.554192905416754922e+00
1.568287069964951819e+00 1.928520596779299545e+00
1.146053197552928005e+00 1.607091891285505003e+00
1.412935434179108940e+00 1.870675016743660768e+00
1.241838870358028757e+00 1.785044801806619175e+00
1.263957928564222399e+00 1.613355431564391651e+00
1.078896262165438547e+00 1.591593903314218128e+00
1.203944020285887095e+00 1.482057297196860635e+00
1.260892648149712691e+00 1.620469515350395850e+00
1.208330502196349077e+00 1.687083509012077487e+00
1.208303491654550310e+00 1.757364333580203164e+00
1.253321882958008393e+00 1.572479768037619241e+00
1.129705981606830445e+00 1.410396396444682399e+00
1.102866345255991032e+00 1.595596671769262009e+00
9.673623534604274266e-01 1.952468841255994736e+00
1.422595690918563083e+00 1.558767263644638579e+00
1.307233888845135139e+00 1.681315338274393945e+00
1.364780931197381086e+00 1.749305084126705934e+00
7.277449692114772439e-01 1.496876887299203318e+00
8.526207672258510062e-01 1.969693905063475192e+00
8.809708854946265433e-01 1.690888673868014003e+00
7.685619868418342993e-01 2.053145412403996950e+00
6.967537990616921029e-01 1.833941928512583530e+00
9.144131408733033872e-01 2.109352930362542899e+00
8.724301292605047831e-01 2.166808696479161522e+00
8.757325130266268021e-01 1.948690686751161749e+00
9.196986840046950107e-01 1.949738371671168702e+00
8.665143123415446347e-01 1.995281058558620479e+00
7.581121178679710582e-01 1.961990362000261223e+00
1.005395372632871487e+00 2.017479824061279459e+00
1.412617440036260774e+00 1.797534206820133207e+00
1.296244917993763845e+00 1.978612988737732170e+00
1.610935276983080922e+00 2.171666236674571593e+00
1.238132597142215019e+00 1.939270419555907399e+00
1.324664446944189944e+00 1.817329987145801296e+00
1.160203052280214253e+00 1.647006308541630437e+00
1.255009366523144987e+00 1.615946379373279118e+00
1.184035646818363929e+00 1.784215424997300348e+00
1.222986584172459423e+00 1.645339554137793092e+00
1.334630438245755002e+00 1.729196840938733271e+00
1.391878443545174537e+00 1.914533889585843029e+00
1.214281684949287454e+00 1.834817479855387568e+00
1.198043699189281774e+00 2.017344986547933594e+00
1.208120475707250785e+00 1.951238837253816971e+00
1.441327245281116110e+00 1.655225151786275273e+00
1.434180628265069757e+00 1.734311061783528451e+00
1.276409971237062235e+00 1.874296692849175994e+00
8.025971813711787473e-01 1.807303781587825231e+00
1.088157845843991334e+00 1.832934281411797928e+00
1.238521323381353456e+00 1.865871890747260453e+00
1.374866723353020515e+00 1.917164470239627327e+00
1.017150896915189673e+00 1.973220520566495662e+00
1.205056968495493930e+00 1.804957754344104881e+00
1.145499273417823094e+00 1.794212951589322369e+00
1.162473503995840929e+00 1.650929641445141982e+00
1.039551012414854370e+00 1.879209052636757304e+00
1.121562153364174197e+00 1.843920354299391384e+00
9.416419441520151867e-01 1.977281540203597920e+00
1.274337189733960818e+00 1.591992978112163115e+00
1.431355413730090564e+00 1.792961726316471660e+00
1.149549253246257674e+00 1.459791105333142269e+00
1.373183819078592993e+00 1.620245566230350764e+00
1.586759712923167198e+00 1.849805621241832121e+00
1.304066248782092874e+00 1.951665151058938674e+00
1.042000949831178191e+00 1.705978019226933595e+00
1.220143781135195837e+00 1.790588962566322273e+00
8.688766178643194671e-01 2.236237092475408694e+00
1.002619092807372603e+00 1.813540836404389012e+00
1.222507472973648479e+00 1.880544375344916475e+00
8.845007949077037246e-01 2.058881609363669263e+00
1.325210777230632297e+00 1.802351019986215830e+00
9.690465815539874850e-01 1.500985173953262475e+00
9.771156984113349431e-01 1.660157233576448510e+00
1.520740385957174867e+00 1.829238527889839983e+00
1.417338456491884280e+00 1.662632980918012260e+00
1.181237329811832826e+00 1.320038646534363203e+00
1.354055320657090444e+00 1.492543304306455321e+00
1.477515147220241465e+00 1.762684157944764740e+00
1.507639494522927226e+00 1.553686817351306981e+00
1.429255199344353189e+00 1.671921032570832022e+00
9.456435139170744630e-01 1.465581410267433160e+00
1.321420695919006683e+00 1.432369829935806527e+00
1.509841480941924718e+00 1.791236127113462029e+00
1.285487018393531855e+00 1.570962779125210762e+00
1.207052760944261172e+00 1.474033779310456760e+00
1.297942091371179441e+00 1.764740505587284458e+00
8.550213219091946648e-01 1.201832713500168071e+00
7.470625247949388426e-01 1.117579180562687124e+00
7.325340186206403814e-01 1.124179342477702459e+00
9.642759277904144888e-01 1.193903853172336937e+00
8.885813982409758172e-01 1.378310895858347429e+00
7.019221056044824270e-01 1.152647285459698301e+00
5.246753637211689636e-01 9.346796065055651415e-01
7.263262292414570664e-01 9.636825545310001573e-01
5.102324728536163922e-01 1.065157828808211304e+00
6.918231364094377112e-01 1.069837405114630435e+00
9.948624954945765042e-01 1.072638757089148021e+00
9.011863518299730869e-01 1.247585920311482521e+00
7.398725724027133133e-01 1.570780665987033586e+00
8.859274095442766228e-01 1.407515733259230739e+00
6.583859451860905043e-01 1.345671251819556158e+00
9.638020766724544330e-01 1.382372568808585500e+00
9.700680060499043966e-01 1.206084988536375358e+00
9.471631999956378056e-01 1.288715101700401711e+00
8.746650992450532014e-01 1.478270639071152193e+00
8.605785602150245461e-01 1.068494108734145520e+00
9.527996978837742770e-01 1.267331901244460157e+00
9.146738652589677665e-01 1.114644919835712455e+00
9.246749652639632000e-01 1.413427830240528538e+00
1.241066556761110995e+00 1.140332513838040907e+00
9.900345448884771971e-01 1.308752492221568531e+00
9.909170633851175358e-01 1.055642406103019848e+00
1.122736160137012273e+00 1.054795817226025889e+00
1.057392133084587460e+00 9.433618750097174654e-01
1.087982872639572385e+00 1.014336360107688240e+00
7.515000477377169474e-01 1.159657476317569991e+00
9.543016656920494389e-01 1.294642815425636417e+00
6.603716078043024851e-01 1.241705940390575691e+00
8.513400571152353047e-01 1.339395185936463673e+00
8.869070013162934085e-01 9.379654043909911865e-01
1.000818967838247531e+00 9.224670490946131896e-01
1.048664693491766720e+00 1.199983604063756593e+00
5.554208849010567883e-01 1.307711406483730743e+00
6.011307954184508251e-01 1.318733690265817771e+00
6.930301070267704810e-01 1.568226399332887322e+00
5.457894851975844119e-01 1.489578021358256565e+00
6.276344042800021672e-01 1.527549061819579723e+00
4.645194990033726379e-01 1.639543710734562953e+00
5.337351412662856287e-01 1.545823594477499174e+00
7.552430132678878971e-01 1.659779840737810597e+00
5.396478307543592923e-01 1.245665485113307547e+00
4.496777230869863362e-01 1.554997597041289481e+00
7.192505081997095928e-01 1.601472544223465633e+00
8.710103450414743431e-01 1.649959438603766149e+00
6.138872940296131731e-01 1.504366758721659147e+00
5.627527913068639531e-01 1.735588093435056489e+00
6.830665934411027651e-01 1.364063767252268411e+00
6.407700364422340700e-01 1.381557808953461919e+00
6.167968363971683132e-01 1.443993920101684481e+00
5.535288631756960509e-01 1.564531260718682759e+00
6.804733403988421081e-01 1.226303998775009507e+00
7.901437572988861957e-01 1.569309989916953807e+00
7.356999100455200447e-01 1.549780242737371250e+00
7.232867597956484929e-01 1.327795113252912440e+00
6.830100751655183711e-01 1.379131792327922490e+00
6.034730927032415648e-01 1.572814468487759187e+00
4.119834633744883234e-01 1.686912178155733688e+00
8.323742853238482731e-01 1.797156334458973603e+00
6.438657690278368761e-01 1.693407087175268444e+00
4.843481608070272504e-01 1.223970409229481415e+00
4.504769317771474824e-01 1.049166543142747710e+00
3.403258479221252797e-01 1.185086881886303622e+00
5.356604931997313024e-01 1.620706552862336780e+00
4.153016098330355454e-01 1.412203328995377039e+00
4.871859079155336225e-01 1.362062018427403931e+00
7.432375039988690091e-01 1.525146182983689425e+00
9.391284390137937255e-01 1.439227047961199712e+00
7.447853286671906048e-01 1.732376611927066712e+00
8.862865826635012434e-01 1.824770710651256955e+00
8.130772347187440463e-01 1.809556063366059675e+00
7.295854976627580424e-01 1.438350315758272657e+00
6.328394508541048680e-01 1.850776680337075986e+00
6.098636931784635618e-01 1.516137222510425708e+00
7.251266222878482992e-01 1.294789362175826852e+00
9.003326267629130353e-01 1.457440454674582497e+00
5.092854972531075664e-01 1.305488025013864295e+00
3.635222592534805841e-01 1.125417866509086817e+00
6.708866949801619572e-01 9.890492722486825539e-01
6.074004019995227210e-01 1.203567044142635600e+00
5.055812214759959344e-01 1.253129572818094672e+00
6.815733087036303095e-01 1.603689954305580478e+00
7.994836300394461137e-01 1.450534396578099461e+00
6.104897124757477922e-01 1.337616739440032010e+00
9.047125209277223634e-01 1.466599132657054216e+00
4.797111798681101269e-01 1.271556889615415464e+00
8.312298239464820382e-01 1.254426588877212811e+00
7.799949745425973635e-01 1.226005599004496904e+00
6.014943334973140709e-01 1.391157827697254490e+00
8.904507598525867040e-01 1.382060896707062891e+00
9.148607693999322166e-01 1.336561844864137649e+00
7.224514705893139155e-01 1.524760989978724668e+00
2.487431427468601575e-01 1.540617067410597452e+00
4.613874051208546323e-01 1.481870394441921812e+00
3.723438305875553800e-01 1.364015677376289926e+00
6.735157176534295465e-01 1.431198130053279671e+00
8.102667643939294173e-01 1.366960204320554872e+00
5.627966334112541880e-01 1.448481067919946907e+00
7.217212673458607286e-01 1.553120208860361950e+00
5.228330930245632668e-01 1.449828354763869065e+00
6.123044201304849166e-01 1.647967969052960058e+00
4.777227283029990001e-01 1.597595892972586640e+00
2.740174255992697816e-01 1.257999865391290939e+00
4.041594988044759917e-01 1.401241423760295923e+00
2.703699689576504195e-01 1.421717777024385176e+00
5.395920552301387563e-01 1.238106405422360723e+00
4.751714060130114436e-01 1.394537215480586845e+00
3.063512816317334742e-01 1.266419642187426753e+00
3.146948660168059630e-01 1.033831902205591957e+00
2.934272777347708416e-01 1.252732869009933747e+00
8.624417064043061742e-01 1.164127541662900889e+00
7.721752051477422940e-01 1.048149617517583287e+00
8.532568624331591245e-01 1.125479157733800806e+00
9.191847577737750630e-01 9.481255040569109838e-01
7.930311201969018065e-01 1.365383209466561887e+00
8.182914988545462176e-01 1.379460365381393050e+00
1.101961940212029978e+00 1.193544624835378265e+00
8.826859249037823929e-01 1.165650001342875441e+00
8.627722352917077675e-01 1.366313159511651554e+00
1.127259340757058581e+00 1.583247260557230307e+00
1.075076251928898330e+00 1.173161198116656756e+00
9.599305792156673789e-01 1.424751534843507583e+00
7.669306896613115043e-01 1.111364289866930477e+00
6.189362834967772065e-01 1.140339844115428658e+00
9.208206731436268111e-01 1.445780213560862615e+00
8.210050337121299613e-01 1.467440096007457395e+00
8.405788778034912756e-01 1.238201422496766124e+00
7.355888290687703224e-01 1.119360951267446946e+00
8.978753783656460152e-01 1.080272703763987430e+00
9.269620259168739329e-01 1.082084405340158595e+00
6.300702381899468962e-01 1.014531784945054582e+00
8.082949520630962059e-01 1.497747158627313446e+00
8.523639334512949084e-01 1.439690304448566716e+00
8.564765929402162747e-01 1.405227241009740391e+00
7.391101771325314651e-01 1.359253044670158062e+00
7.059882431361900190e-01 1.080283661896997760e+00
7.262169501521171799e-01 1.458961011618176151e+00
6.568363380239405913e-01 1.113530274156316224e+00
