# Supplementary material for: The SARS-CoV-2 spike protein is vulnerable to moderate electric fields
Source: Nat Commun. 2021 Sep 13;12:5407. doi: 10.1038/s41467-021-25478-7 (PMC8437970; doi:10.1038/s41467-021-25478-7)
Supplement: Supplementary file 6 — Source Data [file 41467_2021_25478_MOESM6_ESM.zip › FIGURES_compilation_source_data_NEW/figure_2/c/FIGURE_2c_SourceData_EF_off_10_7.dat]

-6.235601323523548345e+00 9.766405555537963634e-01
-5.980757869413473315e+00 7.864963862537152073e-01
-6.132645964604291677e+00 9.504930011548209379e-01
-6.035003229001731029e+00 9.593667952149682598e-01
-6.503099493626576688e+00 1.121333624711422061e+00
-6.167150417400788953e+00 6.439648731267302306e-01
-6.403101475470521109e+00 9.667406672761182929e-01
-6.356689313436950428e+00 8.972667892429577741e-01
-6.024991418649509711e+00 9.711116227630125497e-01
-6.296552693844304827e+00 8.464691760888535255e-01
-6.179427395763758213e+00 1.006798231297392876e+00
-6.089797498448795032e+00 7.867385897335520406e-01
-6.336758121510698061e+00 1.062229334283407489e+00
-6.206856747766417826e+00 1.141032904419614580e+00
-6.282690272174018098e+00 1.106806802896129982e+00
-5.869115600397881494e+00 8.995549683678332187e-01
-6.255188168470326104e+00 1.008864768384585053e+00
-6.305073911326697811e+00 1.054942585955520151e+00
-6.008736850693411569e+00 9.869099486618191364e-01
-6.135615038773549301e+00 1.069692377915292925e+00
-6.128257821186252841e+00 1.416349051297536299e+00
-6.247533313344559858e+00 1.343697908722067513e+00
-5.974418874840107030e+00 1.299801515362893234e+00
-6.157564370382498709e+00 1.006314576945121608e+00
-6.207066825964940193e+00 1.057569475780899770e+00
-6.234208211332834537e+00 1.044192684126346693e+00
-6.198637589056144925e+00 1.303457266469949749e+00
-6.182038132431648236e+00 1.151952045864225394e+00
-5.895791731344269593e+00 1.169430319793570705e+00
-6.044887597696606107e+00 1.189421689980784347e+00
-6.251434156863437508e+00 1.034830331557817784e+00
-6.150024902270908811e+00 1.213946930308988703e+00
-6.362614385652879179e+00 1.138655240616229580e+00
-6.410019581303972203e+00 1.313026662153720547e+00
-6.343538696809852162e+00 1.351272448095519163e+00
-6.327111191256701517e+00 1.613315629408566876e+00
-6.394064027220923485e+00 1.606992043194817033e+00
-6.198574529413725998e+00 1.692177750321242291e+00
-6.328244386399024535e+00 1.641791857298827484e+00
-6.263885562317478062e+00 1.708360469504562218e+00
-6.469307778428352584e+00 1.723438086852566054e+00
-6.258898316855386668e+00 1.438962809039381563e+00
-5.985362370225750794e+00 1.677162265285814691e+00
-6.165801983993050683e+00 1.473055680884099328e+00
-6.269844071269881525e+00 1.322880208289911153e+00
-6.246838489519225490e+00 1.420176853300215702e+00
-6.478189068102564896e+00 1.229806239627385445e+00
-6.364876965730508651e+00 1.316080940777436759e+00
-5.963224555913757996e+00 1.322704575004898686e+00
-6.045324966716780324e+00 1.147424390185875609e+00
-5.900385300928874699e+00 1.143077580765044843e+00
-5.759628204932390361e+00 9.768545767123198997e-01
-5.738973686583445755e+00 1.177609370465279026e+00
-5.829753185459172649e+00 1.052922091048901221e+00
-5.715252710793828683e+00 1.086909752935667717e+00
-5.822890501586821976e+00 1.336859038140058686e+00
-5.532196822203351516e+00 1.183259184785298013e+00
-5.802594931851611904e+00 1.216542883419231114e+00
-5.632603086300436601e+00 7.068172886108916586e-01
-5.823231889698091024e+00 9.989611536872233799e-01
-5.953316692066337623e+00 8.959516467718596777e-01
-5.833739662655516689e+00 7.279955410953884432e-01
-5.607273703854819047e+00 1.113626307479897992e+00
-5.763052773742563417e+00 1.108407150116814233e+00
-5.978030077653441410e+00 9.561962207196195163e-01
-6.001147744075119306e+00 8.810434953930214030e-01
-6.100691622401512859e+00 7.727703434915336178e-01
-5.924823821027034754e+00 1.206911118783286607e+00
-6.197191433568759678e+00 1.003664014442113395e+00
-5.952323118167472060e+00 1.107360885647195259e+00
-6.115055179355438852e+00 1.112807843292254129e+00
-6.040046092985845938e+00 1.124772395464364916e+00
-5.945180535717360826e+00 1.293198404889485564e+00
-5.977764312155867898e+00 8.737465292327416533e-01
-6.020645894286143829e+00 1.056579676700982073e+00
-6.291669403591805931e+00 1.122355450056283566e+00
-6.089613923419570085e+00 8.541038972419721098e-01
-6.054814328765388609e+00 9.674252050611750198e-01
-6.068594459524223161e+00 9.586316684892005613e-01
-6.278884783605128028e+00 9.828108467336559295e-01
-6.026817965354899442e+00 8.104026015482941325e-01
-6.416687227418473860e+00 6.871024906882536865e-01
-6.452744882372510205e+00 6.726551576506234476e-01
-6.220226952990989489e+00 1.042741244091454078e+00
-6.117690543036378159e+00 6.664576134966939680e-01
-6.167946255787888354e+00 1.074997324172921376e+00
-6.297550362625257137e+00 6.315447588202620643e-01
-6.293283694538134299e+00 4.162423938921239186e-01
-5.900335987628124279e+00 3.747090642347293832e-01
-6.006298857852428341e+00 4.989043515478329693e-01
-6.096991208934907647e+00 -1.383634373882070001e-02
-5.569416872581470557e+00 5.168009034380371958e-01
-5.961686839453953723e+00 4.495213813060596197e-01
-5.982770497150781353e+00 2.687586725398544152e-01
-6.123596296182070020e+00 2.318405503656880695e-01
-6.522225030047912320e+00 4.459138624029067577e-01
-5.930339399072292572e+00 3.635660148707619554e-01
-6.330785513366768313e+00 5.903770349550399033e-01
-6.364234704591455127e+00 6.263228103791514956e-01
-6.236672295002014366e+00 7.850444611519928895e-01
-6.117853693632970824e+00 7.406614186727928928e-01
-6.322978863783788483e+00 5.534461181373295791e-01
-6.164917792283332254e+00 7.773937638967811647e-01
-6.166365077783150461e+00 6.492304308579851524e-01
-5.988212067037817832e+00 7.673387803432006882e-01
-5.988128323824099652e+00 5.769714094334877919e-01
-6.245215482157460585e+00 6.766631540943809364e-01
-6.039725671462862877e+00 7.526194748747979668e-01
-6.267261797209130236e+00 6.891278391570143658e-01
-6.068109659961875124e+00 3.134123756720110787e-01
-6.043200966369540517e+00 5.672701885627828844e-01
-5.920625160004389542e+00 7.265122009148744509e-01
-5.910485190100541963e+00 4.723539666686354943e-01
-5.702180218551934132e+00 1.216146311581659534e-01
-5.930674198986988443e+00 2.376451161114756794e-01
-5.723352370113794052e+00 3.222902525941503393e-01
-6.078238097502715931e+00 2.181547737637485329e-01
-6.075355452752852159e+00 4.892727010523864051e-01
-5.947438710452232158e+00 3.724129130276154775e-01
-5.959609195290364703e+00 6.968484521652286157e-01
-5.957972926364762500e+00 4.959045178770355444e-01
-6.093147508501260745e+00 6.758205647722537179e-01
-5.757039597573831102e+00 4.744397233885303544e-01
-5.631876692204889068e+00 5.745394996975169422e-01
-5.928362677502468259e+00 7.191256906603562538e-01
-6.034142333543398351e+00 5.694901171559463293e-01
-5.933158754463025097e+00 9.321822195844569059e-01
-5.765567079434058329e+00 6.285172295912075935e-01
-5.825680755519911713e+00 5.301763606679705809e-01
-5.840231252061050427e+00 9.104310169592733093e-01
-5.759571787327542935e+00 6.161036702006315036e-01
-6.086154587178549846e+00 6.563570645482634802e-01
-5.938949452173007515e+00 7.670556385312702341e-01
-6.045088129317607084e+00 7.205185217592874336e-01
-5.678308676153545065e+00 7.829533580030269002e-01
-5.643182212431240075e+00 3.064002965474543760e-01
-5.314774618151019148e+00 5.269362432657594963e-01
-5.889313545818020579e+00 6.508722745080189886e-01
-5.764661627080730710e+00 6.960862127311662206e-01
-6.102574582857163144e+00 8.452110772461318700e-01
-5.973651112677488939e+00 6.134578992496773076e-01
-5.959145054526112872e+00 6.532430405849769528e-01
-5.785718638223391608e+00 8.310804989033158119e-01
-5.927634817791451738e+00 7.279699518618555354e-01
-5.724182646263373364e+00 9.575503994172176458e-01
-5.729222602279095966e+00 1.013327722377301399e+00
-5.624035055946167816e+00 9.972121457896764296e-01
-5.684176305471405399e+00 1.010082610947181214e+00
-5.600015042512104912e+00 8.684473542741638630e-01
-5.430896700108165831e+00 1.039812006807665501e+00
-5.694329581059944800e+00 8.807814949413494965e-01
-5.697572244302822497e+00 1.034219800446436688e+00
-5.716014486479652490e+00 1.110106635005482900e+00
-5.679335782133550836e+00 7.090885432480228401e-01
-5.543966172428878458e+00 8.324209322474673822e-01
-5.512348928515891089e+00 8.008199347527790168e-01
-5.909489943304327753e+00 7.766995414947641674e-01
-5.898656634113653041e+00 7.318506847760839484e-01
-5.846626913637901879e+00 8.075475567016563438e-01
-5.796521763122573390e+00 7.469588500439250378e-01
-6.072003189148859725e+00 8.028529817925835754e-01
-5.700840601452742185e+00 7.729365815513092874e-01
-5.917846743778889085e+00 7.271552754726072765e-01
-5.666460322238789260e+00 7.251167766324548847e-01
-5.437146369472181107e+00 7.612963889954567076e-01
-5.733013121607807960e+00 8.506019718970654342e-01
-5.826658137487026323e+00 1.023065734472897947e+00
-6.014796068379348881e+00 9.103216829707903024e-01
-5.814798538976298836e+00 6.053493881994809200e-01
-5.995706112366251617e+00 7.687182580844649227e-01
-5.970364036413373654e+00 6.085531046208806361e-01
-5.858497045048350671e+00 7.532306549779852478e-01
-5.625826451422650365e+00 7.234996943428160243e-01
-5.767784719176948016e+00 3.045973759112212687e-01
-5.692491199911422939e+00 6.522649208233535223e-01
-5.907643945867842028e+00 7.459358036172206718e-01
-6.097726823331828250e+00 7.577824690196477420e-01
-6.178635178149359142e+00 8.825786498107974776e-01
-6.112895800782967015e+00 7.827254652416962832e-01
-5.724810452570540775e+00 9.851417263797824786e-01
-5.956150438532473501e+00 5.476649662836088339e-01
-6.144037788675110079e+00 7.407892254445588298e-01
-5.855001993279570272e+00 7.120839017098148371e-01
-5.967012561082002620e+00 7.865428195729466943e-01
-5.939666871868588771e+00 5.393175273627316413e-01
-5.825396454457415274e+00 7.396405423444353255e-01
-5.816042620956739739e+00 8.498642558528497482e-01
-5.857861201909633664e+00 6.604950901060600010e-01
-6.025385465319037515e+00 7.722169105224652164e-01
-5.897309938209303937e+00 4.433878361797800594e-01
-5.829351208442192345e+00 6.862631050884098194e-01
-5.915882617596132320e+00 6.273721366163138580e-01
-5.517875872327122622e+00 6.153930383588653852e-01
-5.639756584836260522e+00 5.049981625506563265e-01
-5.862241876641686389e+00 4.714942312169235761e-01
-5.719326481906699122e+00 6.545644828949903626e-01
-5.487725110951699570e+00 3.354509293062046815e-01
-5.208549654211354962e+00 4.427652776477027929e-01
-5.532214677396886771e+00 3.700521808883476815e-01
-5.466501965049548772e+00 3.039177080837662803e-01
-5.561201895845698573e+00 3.712334858090484691e-01
-5.478618511703425398e+00 2.174741360745194307e-01
-5.478780110209225285e+00 2.219513997094431645e-01
-5.205960802699662437e+00 2.529297824306754316e-01
-5.497408518014179180e+00 2.095941183223964388e-01
-5.202921728101323140e+00 2.368721501501779292e-01
-5.594929122869050531e+00 -1.217772832383340331e-02
-5.745425659626695492e+00 -2.028507356245434767e-01
-5.575554338863055293e+00 -3.730592589842627871e-01
-5.726455480163677336e+00 -4.352756800448112084e-01
-5.800395069527365166e+00 -2.651191430979591979e-01
-5.546725148930224947e+00 -5.940793103439184764e-02
-5.592189657333253905e+00 3.429453162039133862e-01
-5.295914379226966950e+00 4.389858170992965158e-01
-5.271906844709483231e+00 1.961008915331857727e-01
-5.509674689889815014e+00 3.714342315374398740e-01
-5.395704760699122637e+00 3.329559390009588227e-01
-5.378294004320936850e+00 3.940876735069743231e-01
-5.562747074809401227e+00 4.305779921329632720e-01
-5.222087496259079309e+00 3.047112642900515755e-01
-5.597370432673548279e+00 2.723529851508795785e-01
-5.656538492702560816e+00 3.026278190420442771e-01
-5.350626330728008639e+00 3.103567440573898328e-01
-5.227777729485882929e+00 1.051663030689828360e-01
-5.573120187306495055e+00 1.328690277197754344e-01
-5.252456038953956963e+00 2.380272691391242534e-01
-5.572044353419887130e+00 4.969081069399017836e-01
-5.423737121476808198e+00 4.366484021609980948e-01
-5.564571300846689716e+00 5.281304993488916688e-01
-5.528003033737747707e+00 6.125117016769794365e-01
-5.567599527502672174e+00 4.556952738694547977e-01
-5.745781505519367727e+00 3.498118195260029317e-01
-5.743114580989441720e+00 3.138365711834871230e-01
-5.579305823486739868e+00 1.880571721117770267e-01
-5.518986175665155258e+00 2.665060893424626154e-01
-5.356619076042212768e+00 3.658971445055516636e-01
-5.775800073216002417e+00 4.559922720519674066e-01
-5.458029821097835743e+00 -3.767892340842537990e-02
-5.892513249847080914e+00 2.399043889839522770e-01
-5.630489923763015270e+00 2.126186997354073682e-01
-5.613249565795516816e+00 2.144604179940672317e-01
-5.534270248236523138e+00 4.728885177688868513e-01
-5.605750102198096663e+00 2.315738670801217314e-01
-5.375476021017837169e+00 2.997150191001319297e-01
-5.662727803602758847e+00 2.311027662581033315e-01
-5.722523122828217623e+00 2.718177886854016845e-01
-5.757868745011171185e+00 3.099178242838543929e-01
-5.755425179301713712e+00 5.345339653579506134e-01
-5.652888361794662586e+00 4.720993698061619614e-01
-5.882520891608384872e+00 3.300384920427731350e-01
-5.571116902294575013e+00 4.085072940098888883e-01
-6.028711057053119049e+00 4.972400557232816154e-01
-5.856547433221902743e+00 6.754286117417466206e-01
-5.874598386077842349e+00 5.532905597071184900e-01
-5.825376717853594677e+00 4.709057540712657253e-01
-5.865369393161829592e+00 5.255101684501333192e-01
-5.936195277610231358e+00 4.538743728544223921e-01
-6.113962708779242305e+00 3.590274514404545592e-01
-6.090669714056183182e+00 4.588993701214371668e-01
-5.850567581286000518e+00 3.242044243923791758e-01
-5.676488997908082368e+00 3.945094312973127515e-01
-6.138288699473226195e+00 4.800928286363905229e-01
-6.101972204750493844e+00 2.820268457140040486e-01
-5.876960516077254226e+00 3.024215258418945229e-01
-6.199195920961741990e+00 3.265504081530753999e-01
-6.043254110801326462e+00 3.351987313968199933e-01
-6.016339748196611659e+00 2.737787380612141108e-01
-6.142320977802640414e+00 5.153167350492479093e-01
-6.094969427070778600e+00 3.873395218146415964e-01
-5.897635956363162180e+00 5.816619516375975962e-01
-6.145469778022811802e+00 6.910074220433179981e-01
-6.252384362990943245e+00 7.096478484349844074e-01
-6.391560122624216689e+00 2.510243901111945952e-01
-6.233186716163308105e+00 3.975252040351704430e-01
-6.342262791780711062e+00 2.250188019795944516e-01
-6.325657426258645799e+00 -1.215845988515318332e-03
-6.448001025787922558e+00 -7.236422555465832351e-02
-6.150674686990535989e+00 1.212417399501897197e-01
-6.181996204081592339e+00 2.213352462243036722e-01
-6.125527765710734762e+00 3.720113226708920973e-02
-6.181075545986274733e+00 2.351925642232579605e-01
-6.399703514635249668e+00 2.876452938253826197e-02
-6.235756181373288243e+00 2.988645728865543250e-01
-6.126183217345229082e+00 -2.143887188149447565e-01
-6.225750512397477010e+00 1.360748252094748922e-01
-6.031299187735259082e+00 2.055872317351997713e-01
-6.161453230640554501e+00 2.721954825214957796e-01
-6.216843268391111010e+00 -5.788771007116821909e-02
-6.328465482466258507e+00 2.072695810851621356e-01
-6.180995967489479881e+00 1.417629078455739933e-01
-6.123543339179188472e+00 3.364648235737681681e-01
-6.273737613484428266e+00 1.007366203054772535e-01
-6.167704814343306197e+00 -3.203207928914183489e-01
-6.173436321501990065e+00 -1.948821145867017379e-01
-6.136006227766564791e+00 -1.301785900649999883e-01
-6.063376615294224337e+00 6.867557030584614530e-02
-6.208687479589117153e+00 9.820338432003361540e-03
-6.242236288952716095e+00 -4.342365430745864785e-02
-6.017992994561145892e+00 -1.574199157985400888e-02
-6.097000851921893450e+00 -1.114420990339792805e-02
-6.034409687437131353e+00 -4.250480640767662077e-02
-6.014627013718746973e+00 -1.651612613844415378e-01
-6.058949183366234337e+00 1.317872723839763616e-02
-6.257349644141635636e+00 -1.575780573184941691e-01
-6.080199110744193725e+00 -1.755330957814186243e-01
-6.046877132258430265e+00 -2.429845031665518462e-01
-5.958685256558099219e+00 -8.582871966511529394e-05
-5.972377856283943132e+00 -1.242893009186221143e-01
-6.007841718494727701e+00 2.601643677248628439e-01
-5.941788560884873505e+00 4.280085886923294947e-01
-6.184444937551157651e+00 3.387362505248333600e-01
-5.900789411517584071e+00 4.552856723974411102e-01
-6.011426615167412280e+00 3.763269180687901505e-01
-5.955947729377658817e+00 4.000846263387967117e-01
-6.027941599681809315e+00 3.102170674978848020e-01
-5.875816231923489674e+00 4.720744258666977333e-01
-6.013046245338096618e+00 1.625441696433234662e-01
-5.826950383203938877e+00 5.181450627819685906e-01
-5.908871150450949017e+00 2.574413471802622921e-01
-5.989989639167248470e+00 3.824739792112497594e-01
-5.875729887469098855e+00 3.762560236410859016e-01
-5.763401913707901336e+00 1.372230961704655750e-01
-5.894832223566215390e+00 1.670481717140065436e-01
-5.666781700284703405e+00 3.330363240434974781e-01
-5.678758852186083672e+00 3.553808519989037906e-01
-5.865569630338143270e+00 3.699928765202596392e-01
-5.689244215120835335e+00 2.517543687591035639e-01
-5.537509014784919970e+00 3.365274486908473306e-01
-5.910292344235635653e+00 3.594151841209096143e-01
-5.832896094705907863e+00 3.396493167137799030e-01
-5.828021344427556372e+00 6.139804457847070074e-01
-5.977158631991647653e+00 4.913851591989770173e-01
-5.853416496740907249e+00 5.064076691706720368e-01
-5.872359203801865490e+00 3.858963516134004124e-01
-5.988544634441019809e+00 5.006789156831998877e-01
-5.803108226278235193e+00 5.956949152622221799e-01
-5.948169122795436969e+00 2.877560470610111554e-01
-5.965789804043529543e+00 4.257670096537918836e-01
-5.954291496525815575e+00 3.905095426675142534e-01
-5.842316180562975525e+00 3.075303652722102266e-01
-6.008525243173970409e+00 2.503018598893778646e-01
-5.773976804908814486e+00 2.657487469365829025e-01
-5.899183986305314598e+00 3.986840956737344732e-01
-6.090565538416568003e+00 4.421499459072963933e-01
-6.104517982099901374e+00 5.226289052975097160e-01
-5.813660247113405788e+00 3.486966731992880431e-01
-5.812775976412258849e+00 6.452891930383054531e-01
-5.725471518943940019e+00 6.282065713567450693e-01
-5.713327207768216454e+00 4.672016033144991698e-01
-5.595061181924506855e+00 6.383486077963130834e-01
-5.808025046806728042e+00 6.937111623341198907e-01
-5.852372499164687270e+00 4.341184249249880889e-01
-5.634449134738688691e+00 5.507377850974979339e-01
-5.861904489117374162e+00 5.440148197520938700e-01
-5.900462760059919098e+00 4.770766246195012328e-01
-5.845302917225575712e+00 4.604589835351787785e-01
-5.890133350330876816e+00 5.445233936140316811e-01
-5.699852020652802054e+00 2.026352565690504592e-01
-5.768666204505143114e+00 3.115019800961452145e-01
-5.956453192748193182e+00 4.229242715884353743e-01
-5.675339764763440265e+00 5.702920851185423468e-01
-5.824500923598998625e+00 3.777927148699274928e-01
-5.698231073351595732e+00 4.558071930728346821e-01
-5.673662534972942595e+00 5.678314313128005608e-01
-5.939133792841081672e+00 4.372995954604465552e-01
-5.958258021710147290e+00 4.479775846222600055e-01
-5.771481705567421905e+00 2.718367802088402230e-01
-5.976650325462839142e+00 4.548113886531423566e-01
-5.873031222056647849e+00 2.395200568096234606e-01
-6.085694499410909231e+00 2.803038154051163966e-01
-6.002173071245874958e+00 6.470459310269429665e-01
-5.784121455135348810e+00 4.111264299006639478e-01
-5.961243301799869165e+00 4.114856244028351484e-01
-5.922751725514462606e+00 3.853163284914404851e-01
-6.029938338764418759e+00 2.844448526299888647e-01
-5.875832954982632472e+00 4.842404817130116501e-01
-5.916366738529573510e+00 4.646447780668831462e-01
-5.775514343039409582e+00 6.262323236032170115e-01
-5.960166422516043561e+00 4.664393941799596655e-01
-5.898130251499493326e+00 3.682597998154280572e-01
-5.891190199410637263e+00 5.559344704209137067e-01
-5.701271931081151934e+00 5.102034841475173721e-01
-5.827545707292966171e+00 5.338189637530240672e-01
-5.607445134996548397e+00 3.870465754952254200e-01
-5.667081189566154364e+00 2.468141144765994555e-01
-5.853103590081449425e+00 5.180414733439417940e-01
-5.582991089022273812e+00 4.226424562322510514e-01
-5.818118711889775696e+00 5.496229905191788445e-01
-5.878577669457242472e+00 6.731161219127200779e-01
-5.653266227442412806e+00 5.346671225058047261e-01
-5.778405737057831004e+00 6.677579630052947746e-01
-5.718190584726345449e+00 7.712357577831712163e-01
-5.739023840204440674e+00 4.902798151840463969e-01
-6.027088853424763748e+00 8.076837541706820556e-01
-6.229323979883663043e+00 7.214865677895112572e-01
-5.805125151525063920e+00 5.542717855673995331e-01
-5.876441943594233663e+00 7.996172615299461661e-01
-5.710596118743092475e+00 6.038427609989671652e-01
-6.041317105472765903e+00 7.192173796475931358e-01
-6.005008581760018060e+00 6.615965900202342986e-01
-6.194072828170224199e+00 6.927194044135910334e-01
-5.901632510053286929e+00 9.043080022500945558e-01
-5.999099095724198527e+00 5.891446459209375153e-01
-5.934368053173466606e+00 7.512078644632058655e-01
-5.757498568393179639e+00 6.904778727565908936e-01
-5.606694039465629942e+00 5.833544842969731192e-01
-5.817437363632928182e+00 3.920951654159466337e-01
-5.694543657578998719e+00 3.017810922104684490e-01
-5.752836491345489023e+00 3.632348965770144655e-01
-5.840427852726692848e+00 6.502749372406662065e-01
-5.557586230504477420e+00 5.059743881124758591e-01
-5.821218636245594880e+00 7.891460218480857991e-01
-5.671293641169750543e+00 7.279195060064737044e-01
-5.879186375175845747e+00 6.209977240353857786e-01
-5.871370340774653585e+00 6.089390920749362390e-01
-5.871766436991501692e+00 7.773400255845936968e-01
-6.048439298017328269e+00 9.772203172528988180e-01
-5.807971554511924595e+00 9.369600749159227027e-01
-6.091566025466049084e+00 6.493826896187144815e-01
-5.887105237847054084e+00 7.288732964010748994e-01
-6.074354994723648815e+00 1.059821431677074210e+00
-5.883742042860475863e+00 8.687879884164945166e-01
-5.956271005094976090e+00 1.018469324079342764e+00
-6.062604871227668113e+00 9.454868741319725212e-01
-5.877376936976627775e+00 9.839467185875019339e-01
-5.783399611730819956e+00 9.998796000823650942e-01
-6.090098059571293909e+00 7.966362951505678858e-01
-5.896887901372398488e+00 8.800515450565905562e-01
-5.719590583043826726e+00 1.040884161056320867e+00
-5.899026648125731853e+00 6.029640551635081502e-01
-5.620221359745003475e+00 7.494404959059665083e-01
-5.458501745370934799e+00 6.657763749657903407e-01
-5.758280030723794241e+00 8.339479552395838713e-01
-5.516120569040580790e+00 7.069795805838826608e-01
-5.869246620692543104e+00 8.248944776904355569e-01
-5.749038195017996955e+00 6.770830813967885220e-01
-5.800254629614558510e+00 5.583688716128131224e-01
-6.011575190886052411e+00 5.110895917348341477e-01
-5.621199921146128986e+00 6.686292885638986938e-01
-5.620004521353322957e+00 7.534085555558802660e-01
-6.016709933244058561e+00 7.274749259522625966e-01
-5.818410592417908589e+00 6.126065326776204412e-01
-6.111061179604884153e+00 7.003980541387417880e-01
-5.910226912653138598e+00 5.899297261707373563e-01
-5.632496543929885746e+00 7.227842827110102508e-01
-6.086643986560615893e+00 8.751905983277550316e-01
-5.807770718085190964e+00 6.287733583432206785e-01
-5.716078030037497371e+00 2.882806690745185474e-01
-5.692345589703839082e+00 5.575539583645476860e-01
-5.919124639146280842e+00 6.613545787792294295e-01
-5.692440043187444232e+00 3.986102382332871175e-01
-5.591327928588301077e+00 5.122692709802705302e-01
-5.734048952835260948e+00 2.280510324548176149e-01
-5.703117398513780856e+00 5.294125332222827662e-01
-5.700170945417106338e+00 7.096103628337622204e-01
-5.677962410035291008e+00 4.966983905233391394e-01
-5.848644890948840214e+00 4.520472046968473934e-01
-5.787403191059323326e+00 4.672009947208025649e-01
-5.836567555813387820e+00 1.195799295643786841e-01
-5.968057616885634076e+00 2.863086377254897563e-01
-5.587472860475404701e+00 -3.707066796515168239e-02
-5.243939726792323341e+00 2.981822127796052158e-01
-5.407056202149112423e+00 2.203202017237171351e-02
-5.594856051937140862e+00 9.482839103472029407e-02
-5.512346214074072215e+00 2.485099450430592882e-01
-5.438769604834677196e+00 1.904184158361031387e-01
-5.586380321965789264e+00 1.233291404766487243e-01
-5.468243872605421885e+00 1.472609147402694774e-01
-5.458597072986357546e+00 2.830195085080893236e-01
-5.651247760335389003e+00 1.913634500432361829e-01
-5.591724337730722638e+00 -3.933524737125682069e-02
-5.405554804036780681e+00 2.067406914802947249e-01
-5.600178019292876286e+00 -2.239062615725980754e-01
-5.724439676138686650e+00 2.262523329438017594e-01
-5.337808373314882004e+00 -6.767326593892430964e-02
-5.498917960460097731e+00 2.385082949184634815e-01
-5.226990634063430008e+00 2.081575552197706402e-02
-5.237117949133740069e+00 -8.148582907976475997e-02
-5.546402583036569744e+00 1.068459466745972364e-01
-5.276737414359925715e+00 -7.877559116109633663e-02
-5.522250585220840335e+00 1.231299115337520789e-01
-5.454391942042126296e+00 7.925670250538663364e-02
-5.804021830049912900e+00 1.314815809804833480e-01
-5.659770947686902254e+00 -7.409078418219106066e-02
-5.838540668812754575e+00 -1.873363721794495396e-01
-5.826379555051343750e+00 2.678292806017785743e-01
-5.527964583157457312e+00 -1.565695483813117628e-01
-5.384766393024088771e+00 -4.875985415035671844e-02
-5.580785371112810367e+00 2.104443731885241586e-01
-5.556977127251133020e+00 1.469131919568652522e-01
-5.588819460656724303e+00 1.057539619021019561e-01
-5.678587943119904224e+00 1.618602793109060745e-01
-5.871742506210123835e+00 5.873717630943520174e-02
-5.701378340842862436e+00 6.210633895330258669e-02
-5.732504595639831280e+00 1.532781790007670675e-01
-5.452909891363044714e+00 1.856547196279129119e-01
-5.557778459906711710e+00 2.284337289066995513e-02
-5.684633052502797490e+00 2.215344862554137206e-01
-5.643260056688227166e+00 2.175070665288010296e-01
-5.849412433793926169e+00 3.355677130266462305e-01
-5.540787152079102995e+00 2.722752622168437275e-01
-5.440434233507345674e+00 1.523897815629372543e-01
-5.342356810997464400e+00 -6.573162690016631782e-02
-5.755219029971071265e+00 4.612283558074758982e-02
-5.527489238709630825e+00 9.854278763039869826e-02
-5.636805695046916753e+00 6.625633340716641229e-03
-5.609056804945341312e+00 8.126306461180043961e-02
-5.463781393100081374e+00 3.334526689238437314e-02
-5.549677303246185467e+00 1.137667752678448441e-01
-5.229196527739004452e+00 1.364606837547870377e-01
-5.472911183221074616e+00 -6.597565319777087822e-02
-5.705085913134968933e+00 1.456068193788093712e-01
-5.648269749211380031e+00 7.449912879732445425e-02
-5.359722529773087274e+00 1.652009755140341207e-01
-5.446335046544201752e+00 1.445253253351771461e-01
-5.476862603217238501e+00 3.479609133301477808e-01
-5.517933049718866556e+00 9.556856067471120042e-02
-5.801623191112710742e+00 3.040448476117494359e-01
-5.582368104339336057e+00 -1.853962656649033036e-02
-5.272873551345543142e+00 1.286520274486893101e-01
-5.517386900497707636e+00 1.515491992963509116e-01
-5.408505866482712143e+00 1.352062366707714736e-01
-5.413868753913137155e+00 -1.507555147919232286e-01
-5.766883746447589054e+00 -1.074340982316569493e-01
-5.592461791426027951e+00 1.749211850897308129e-01
-5.548546836719969733e+00 4.928326296163310083e-02
-5.409680890437986278e+00 3.239400389840052519e-03
-5.565721261637841977e+00 -2.179093514011972710e-01
-5.583332437148961880e+00 -4.466421455687918929e-02
-5.760559121702373275e+00 1.910566091390988319e-01
-5.653242682408280650e+00 -6.968999307462175885e-02
-5.926121215348070237e+00 6.305292592301503518e-03
-5.709949027283093947e+00 2.971333524717371111e-01
-5.711140718393844296e+00 -1.766970769708009481e-02
-5.832021833090065499e+00 3.697497714160280502e-03
-5.635162625526561442e+00 -1.400935441528485814e-01
-5.667113602680949214e+00 2.244139683293611132e-02
-5.714241416116092154e+00 -2.413964944422177794e-01
-5.496670563286917499e+00 -2.789292711223703702e-01
-5.712228879596838560e+00 -8.267407029817747111e-02
-5.618794407161089133e+00 1.089261778626471333e-01
-5.542182621953834598e+00 -1.856590564474679406e-01
-5.677419771573378959e+00 -2.334898469134677468e-01
-5.459193350123697996e+00 -2.748492610995700303e-01
-5.686293644446587692e+00 -2.228138956050872976e-01
-5.543106302775147931e+00 -1.453520309698816959e-01
-5.612891746977636487e+00 -4.988274931486297303e-02
-5.673507637190855490e+00 8.030355400158678547e-02
-5.738496482125041709e+00 -6.013675724176553716e-02
-5.280489658724015101e+00 -1.955328606145012582e-01
-5.423486654141484564e+00 -7.150153662072955552e-02
-5.571736977402184543e+00 -2.133047011157132300e-01
-5.577523788298044849e+00 -1.272022335278548133e-01
-5.436896324334473007e+00 -2.708416844364935905e-02
-5.794770567241771531e+00 1.176228685880847946e-02
-5.624980045861635247e+00 -1.114581972233058549e-02
-5.662671184764706211e+00 8.654439076721909263e-02
-5.358425931051373325e+00 5.781716944468512365e-02
-5.502668664241622487e+00 3.183354621400000251e-01
-5.877122839646428787e+00 -1.884105820208809012e-02
-5.650957819056915632e+00 1.090222864768284339e-01
-5.834917705469123028e+00 1.490269612963628365e-01
-5.605109537587148694e+00 1.944790739233296928e-01
-5.904272814222855104e+00 1.869054082979070275e-01
-5.700538751016296146e+00 2.041597731392126303e-01
-5.633087645680971534e+00 1.846026788779232264e-01
-5.751108704683170814e+00 1.724695875395102773e-01
-5.613842524803157374e+00 1.824703535492647744e-01
-5.365896246945760950e+00 7.277080846003186609e-02
-5.313194212069424438e+00 1.727599847474969863e-02
-5.558872608114083569e+00 -2.427261046701705283e-01
-5.515908827546389226e+00 -6.720806067200443823e-02
-6.004202318876901145e+00 9.339520682813068353e-02
-5.430044139918004831e+00 3.632160841125179340e-01
-5.541575826534001159e+00 3.933001015525386945e-01
-5.728974323139218505e+00 3.120375782080290206e-01
-5.564735118086385768e+00 2.882321943274959719e-01
-5.079571037452743631e+00 -3.268681282026730806e-03
-5.595295350012854385e+00 2.286153396018050232e-01
-5.410396038068320479e+00 8.896998003574835279e-02
-5.489357228062992533e+00 -8.201753998325322925e-02
-5.436930639025049139e+00 5.247198300673661109e-01
-5.381970633662586323e+00 4.768247864632170763e-01
-5.485798571711919536e+00 4.538158922519208160e-01
-5.677285030319081827e+00 4.912525587594358534e-01
-5.704352147324421196e+00 1.294196096396655338e-01
-5.559399365020238903e+00 -3.732405235356972550e-02
-5.545217553877045624e+00 2.098277518082202198e-01
-5.766682064403521935e+00 5.840673594540257696e-02
-5.431110620990009075e+00 -2.926925934624384773e-01
-5.444842538212096628e+00 -3.557926989628182879e-01
-5.599197278590883897e+00 -6.423626089085332502e-02
-5.561476766625371049e+00 -3.351297976103095877e-02
-5.629452067778823121e+00 -1.720235850997537952e-01
-5.905244405453110801e+00 -3.380325668346484402e-02
-5.581436232836232136e+00 -7.825065944264142370e-02
-5.743685163805075433e+00 4.474029535714939554e-01
-5.569816917970559444e+00 3.594020942117014394e-01
-5.709864515080353975e+00 1.791763995528384279e-01
-5.605438051133214472e+00 2.238235432055070140e-01
-5.441302864968395880e+00 1.282488664971417891e-01
-5.313631757665096877e+00 1.209163182869958386e-01
-5.594821147644172044e+00 3.568889068751993077e-01
-5.719929196513128034e+00 5.199724085445520672e-01
-5.453380235371100504e+00 5.740295864680285964e-01
-5.632257473174366424e+00 4.683492961982091973e-01
-5.573803948669118213e+00 6.015319075122155246e-01
-5.794607301670643196e+00 3.607601782621758790e-01
-5.464420901491648053e+00 7.947231707970624504e-01
-5.673897323054697850e+00 4.511883946767160647e-01
-5.981920852403904476e+00 2.575864363191371353e-01
-5.519694024928147869e+00 4.383105161453672571e-01
-5.651949389750554609e+00 4.945266536239577015e-01
-5.525284137527231465e+00 5.250173609102412042e-01
-5.779091869314222585e+00 5.311921342440487637e-01
-5.624688964935554480e+00 1.256290337155352432e-02
-5.445848191006732897e+00 1.138938103094342680e-01
-5.808668210166201717e+00 2.824623140883797401e-01
-5.651278806093372076e+00 3.430985552150988549e-01
-5.510477241973820384e+00 3.741621384667298544e-02
-5.741686713166972211e+00 -6.555585249636891598e-02
-5.580530486550239644e+00 1.989361673679013176e-02
-5.775168813776993204e+00 3.109534294023210688e-01
-5.410402612943899570e+00 2.518147793146117697e-01
-5.796030137697281148e+00 3.536652462079968307e-01
-6.037432906826257550e+00 3.082154519984555696e-01
-5.777022928085630227e+00 -8.259039740634632754e-02
-5.923508991671281976e+00 -6.640339512463899752e-02
-5.867558201516253291e+00 -8.970113773082477593e-02
-5.605352234763070207e+00 -3.259278571105881928e-01
-5.752871018931632996e+00 6.055055918259116821e-02
-5.928031760939795447e+00 -1.536119032718371580e-01
-5.814063032351509008e+00 -8.249206101373179889e-02
-5.613323283369178185e+00 -2.374578536572968801e-02
-5.620342790106631625e+00 -9.471262526655460645e-02
-5.806583571968570112e+00 3.435464517109126925e-02
-5.727384210530013675e+00 -2.568064376004172700e-01
-5.697140990373362968e+00 -1.330813101762111650e-01
-5.720013075900934219e+00 -1.142156815411378701e-01
-5.852038551942968070e+00 -3.505832360225702438e-02
-5.820971362214367062e+00 1.447742976845398100e-01
-5.683869380758096668e+00 -2.159840896072698913e-01
-5.575461999968986504e+00 -1.555880926294153643e-01
-5.871437909106930420e+00 -1.022510893305562663e-01
-5.708615930203446709e+00 -2.936255042788371572e-02
-5.811708600106659794e+00 -1.867530923662192865e-01
-5.866833898420008353e+00 -2.962320976597232480e-02
-5.795016476539190720e+00 1.055264998145732935e-01
-5.669203082857800169e+00 2.245680202756403232e-01
-5.590842035685730238e+00 8.559535076577184931e-02
-5.626485447464498080e+00 1.775984425463885685e-01
-5.420954671443574568e+00 1.188990666561273724e-02
-5.438764812156358985e+00 -3.974422253941056749e-02
-5.466961711038010208e+00 1.357011162797624459e-01
-5.252340899287116116e+00 2.334411228186399345e-01
-5.468288387714634879e+00 1.666676363402030403e-01
-5.944861240840193517e+00 8.016536111310346158e-02
-5.378805747563404793e+00 9.939948865808545531e-02
-5.307117861233085598e+00 1.348238791678202375e-02
-5.786673144607192398e+00 -4.946662445148140574e-01
-5.731765599774022668e+00 -7.701268544800043969e-02
-5.470296039164363577e+00 -9.932613927481737104e-02
-5.663836443552213495e+00 -2.908807915673349287e-01
-5.788606541892502122e+00 -1.624549799443777975e-01
-5.795017205446836961e+00 -6.425356623498246211e-03
-5.808557592897942712e+00 6.932293729262462012e-02
-5.554164941679360368e+00 3.866007580534371879e-01
-5.441288641987850561e+00 4.474922512272907493e-01
-5.161328089699622979e+00 8.825726655671183307e-01
-5.463926114054009631e+00 2.314474581412900855e-01
-5.290743939846886512e+00 5.125374477648221294e-01
-5.487451920825801466e+00 4.736997177970587170e-01
-5.351049198263670093e+00 3.678767120503476096e-01
-5.589914271904889986e+00 5.620704789267888524e-01
-5.464405541450984671e+00 5.774358805593136079e-01
-5.321483584386217380e+00 2.218830872579103941e-01
-5.731543581002410903e+00 1.565472270238624231e-01
-5.308078180160920923e+00 2.439515836385716674e-01
-5.080436804214389923e+00 4.162239216409535647e-02
-5.575855617502936568e+00 7.318346763893274209e-02
-5.313067779799158785e+00 2.001708718441490009e-01
-5.496115054165571223e+00 3.758318979521108050e-01
-5.645214527656602144e+00 -2.284949963628865877e-01
-5.666408920002860228e+00 -7.306880286864686491e-02
-5.420918817458625583e+00 3.066510799624945771e-01
-5.553702091903184979e+00 2.899612925241920602e-01
-5.424053772551545194e+00 2.502998045377586300e-01
-5.633854438662545761e+00 1.393372448212862325e-01
-5.385374609044340843e+00 -2.765026366308731554e-02
-5.578129412645778551e+00 -1.628717512474053830e-01
-5.510385194354793903e+00 -1.766771996253171384e-01
-5.174737395694243069e+00 -1.924202232374652710e-01
-5.519993663725924371e+00 -3.896572778892429256e-01
-5.638851998330070003e+00 2.048299298241046396e-02
-5.503510676418972736e+00 -1.279806301387562684e-01
-5.147441590477781936e+00 -1.733026619870650098e-01
-5.219779185845064617e+00 -2.819523950668534340e-03
-5.556967751408232736e+00 1.989149974952791333e-01
-5.502531747768269810e+00 -6.355560451075803474e-02
-5.450482057912356737e+00 4.204710907770478068e-01
-5.387425597474977401e+00 1.950130462081284266e-01
-5.282900279363667018e+00 -1.144808907721125424e-01
-5.246242337242893683e+00 -2.411162811745570789e-02
-5.189552123979762399e+00 3.148018644458117077e-02
-5.489181090342278857e+00 1.972550664099611550e-01
-5.430241923272348892e+00 8.064833231089907351e-02
-5.216662408052588518e+00 1.655325004390099664e-01
-5.246689040513496494e+00 1.673545179686152240e-01
-5.171548430754445036e+00 -2.952276201264103506e-02
-5.259271356632101657e+00 4.906992194712223587e-01
-5.679993128735630670e+00 1.657674545276296429e-01
-5.242425693412869236e+00 4.346816564595664123e-01
-5.179529647175519003e+00 5.762739823754466917e-01
-5.429263018566798493e+00 6.520474506646556367e-02
-5.229369757797655005e+00 3.315767853499871354e-01
-5.161019016333446174e+00 5.083371403894518803e-01
-5.349840176075023379e+00 4.354690378169211451e-01
-5.576521230397797346e+00 1.905756378196501455e-01
-5.402831467273408350e+00 1.219983566174876466e-01
-5.565333798698937962e+00 1.897576255149457380e-01
-5.205388643572504748e+00 2.611804440757165557e-01
-5.454754531879117962e+00 3.048410682450592990e-01
-5.694752583171737825e+00 -4.342654380038324380e-02
-5.605818786196712367e+00 4.937104132299718895e-02
-5.444964676559970407e+00 -1.117591056123244941e-01
-5.155407550540539674e+00 -1.744470032455913699e-02
-5.596110411100607251e+00 8.638582564785879381e-02
-5.464416692258305730e+00 2.187481847228077703e-01
-5.548940709905412660e+00 1.707686413820386218e-02
-5.585016519505238364e+00 -7.089689594803416650e-02
-5.715069334398165779e+00 -1.010908262908170041e-01
-5.403007827873439695e+00 -7.584174796016251996e-03
-5.393032321251519434e+00 -2.814754914393906016e-01
-5.413882444755754086e+00 -9.608030968677994110e-02
-5.648031022960350533e+00 2.352792430398499279e-01
-5.473896614593009247e+00 2.165691143884336256e-01
-5.433922967694648776e+00 1.529274275271871320e-01
-5.176796178134456028e+00 -2.505766994380942414e-02
-5.420191888762262877e+00 -1.973889967507822529e-01
-5.250331189775417684e+00 -6.998363130902796048e-02
-5.395329261324661729e+00 -1.833205804881822831e-01
-5.407934533615594397e+00 -3.114092608312493682e-01
-5.435124668842765239e+00 -1.563614151736067437e-01
-5.646934277966576765e+00 -1.779627436489197301e-01
-5.495315143272906155e+00 1.571113484103850433e-01
-5.658774073118545189e+00 -1.564014408321026672e-01
-5.248859026033397157e+00 -3.193300270216320458e-01
-5.205343260683941153e+00 -2.448694384982161854e-01
-5.287431483930197018e+00 -1.856983554186687480e-01
-5.216356136305997815e+00 -9.064615037200185466e-02
-5.193747338414681280e+00 -2.078504698940014106e-01
-5.518318160410263573e+00 -8.522439538412751592e-03
-5.085855273202973592e+00 -9.269354994358447453e-02
-5.410258793884318074e+00 -2.511354819515125847e-01
-5.449027126840800150e+00 -1.234766374258786659e-01
-5.510522353371909432e+00 -2.008671530873508138e-01
-5.479519283493742066e+00 -2.667314616875166022e-01
-5.123868637267655402e+00 8.727335810023401086e-02
-5.410335240866102069e+00 -5.378546084331266020e-01
-5.230289172377397655e+00 -4.631291486414133018e-01
-5.365056891947340034e+00 -1.126688154818221710e-01
-5.337946307815862212e+00 -3.273863283377328459e-01
-5.390599250918963747e+00 -4.111836344259529041e-01
-5.355171298103302391e+00 -4.611847601303976640e-01
-5.669559670900135018e+00 -2.964910434487231239e-01
-5.489535845114740908e+00 -4.010798589153948823e-01
-5.260075510966087720e+00 -5.410858090370884721e-02
-5.589872742984943521e+00 -7.972321916407365539e-02
-5.286962066918380110e+00 -3.319532364216623010e-01
-5.671448264656346439e+00 -1.665167582000961488e-01
-5.720154019176642457e+00 -3.499461451036101067e-02
-5.316768620530018197e+00 -7.839268008129657295e-02
-5.274530702743149391e+00 -2.252307176195889604e-01
-5.483153652221871788e+00 1.150577648361826855e-01
-5.421998217359834449e+00 3.018503415269252477e-02
-5.294528209033538602e+00 -5.251344711577949909e-01
-5.222496105600570537e+00 -1.782986432933795218e-01
-5.437344907518020243e+00 -1.856312202556333613e-01
-5.207848552722707858e+00 7.835325756754724091e-02
-5.577571921097016272e+00 -4.627511803298467452e-02
-5.528996929141698047e+00 -2.321976949864539286e-01
-5.616617567892773444e+00 1.905229772431510371e-02
-5.360007723255769463e+00 -1.796842284487226160e-01
-5.464477886155171937e+00 -2.338129355580779167e-01
-5.407847009335661426e+00 8.210456000566956902e-02
-5.283585791981828095e+00 -1.067988277040641809e-01
-5.214611205153030227e+00 -3.252627459622138284e-01
-5.455291081985324197e+00 -4.191494109854360106e-01
-5.268259101416900236e+00 -4.295885334110705056e-01
-5.316196232269426503e+00 -1.545712216931361960e-01
-5.407993482182270384e+00 -3.101601001949821912e-01
-5.406675052733278974e+00 -3.854648447431752167e-01
-5.244919718564934996e+00 -4.015022946142512428e-01
-5.445026494008859075e+00 -4.379265862375772977e-01
-5.197801900060788682e+00 -4.634083582562941173e-01
-5.589146575403143302e+00 -6.449212529171940433e-01
-5.402701446594551093e+00 -2.425277246802058917e-01
-5.484928236193454154e+00 -5.105175119817919605e-01
-5.610369006358835620e+00 -2.578800491499986802e-01
-5.326852083067725729e+00 -3.548812859966400945e-01
-5.456314281311319903e+00 -3.574496917778134386e-01
-5.249378745693309867e+00 -5.766143538888095499e-01
-5.285606998019387603e+00 -5.601549775759414596e-01
-5.256670977968081360e+00 -3.067868294668557594e-01
-5.143908880057695754e+00 -2.327463534230772568e-01
-5.276437148032247393e+00 -3.890945034197084706e-01
-5.228738293896158851e+00 -5.541366670679948037e-01
-5.114145309438184128e+00 -5.269785100629061914e-01
-5.153583998629105878e+00 -3.257592091311669047e-01
-5.409788409070330317e+00 -4.817066670432320619e-01
-5.635711643424748729e+00 -4.344015285186125785e-01
-5.494430623134693548e+00 -4.224188594263948437e-01
-5.468929149525935784e+00 -3.710147967053113449e-01
-5.400342653895071621e+00 -4.888409775271299051e-01
-5.490284766046886311e+00 -7.377284752827695247e-01
-5.677976234339787709e+00 -3.874048888217903608e-01
-5.422679444356020007e+00 -8.922773451898553532e-01
-5.401766074946632301e+00 -3.014504787556878673e-01
-5.386935721950731448e+00 -1.658756133862602233e-01
-5.464493870542957765e+00 -3.988055007142069508e-01
-5.328116436840359071e+00 7.333605873562526467e-02
-5.424761085624478341e+00 1.295095557416317822e-01
-5.200995658737320504e+00 2.481937752991795754e-01
-5.416968367021724795e+00 6.126480834869718617e-03
-5.253085390755777517e+00 -1.246223332129575700e-01
-5.355299829391904964e+00 -2.669742031599421361e-01
-5.649396981346972879e+00 1.132591090552251267e-01
-5.484512652129627241e+00 -1.472155276656337830e-01
-5.528825761143551176e+00 -1.865526241433043131e-01
-5.421132352039385260e+00 -2.099710623254391617e-01
-5.811405480378112998e+00 -5.545217508897888337e-01
-5.706636022304035549e+00 -4.579310163775794362e-01
-5.545511536785367568e+00 -3.363940619460794035e-01
-5.419459358461903520e+00 -4.207328007878428644e-01
-5.280371559495366185e+00 -1.297249326868712416e-01
-5.284779464615428246e+00 -1.659496302414225632e-01
-5.353849524737952947e+00 -5.059448405168420759e-01
-5.445823175088545298e+00 -6.685319249472907455e-01
-5.304204622571914385e+00 -6.420956812660093549e-01
-5.349367141761207201e+00 -4.776558339359422423e-01
-5.562779060977650403e+00 -3.388082474772852182e-01
-5.218299874366843838e+00 -4.160943259663372196e-01
-5.524164117148886888e+00 -2.810677284678778642e-01
-5.299607631087015491e+00 -5.268093729503966482e-01
-5.211962677067282002e+00 -3.496971534880674581e-01
-5.298185090052905721e+00 -3.022425097013551887e-01
-5.210161088633007864e+00 -2.650005862312833083e-01
-5.273193690358559671e+00 -3.268792148626055161e-01
-5.303200604264102225e+00 -3.980914014489324027e-01
-5.053390221774584745e+00 -7.132887715185913802e-01
-5.391470133866939740e+00 -2.386514498116351080e-01
-5.227167128067518931e+00 -3.901086918808366888e-01
-5.301708489440228433e+00 -6.704742292839800388e-01
-5.175637814174155693e+00 -7.332471173029508904e-01
-5.542615256342697805e+00 -3.732038277551246175e-01
-5.547424673289083508e+00 -3.879448588440753132e-01
-5.322021683277210258e+00 -5.876826325945603280e-01
-5.453862885048456732e+00 -7.791269507408334904e-01
-5.058101514723431613e+00 -7.365104980942387414e-01
-5.358649710647191533e+00 -5.246786292734580970e-01
-5.178123530875636149e+00 -6.679054576058893744e-01
-5.337033509772123097e+00 -5.247995327535760479e-01
-5.455953782710572852e+00 -3.985041077380159225e-01
-5.529169440803146429e+00 -5.063724006767280628e-01
-5.440068277705577771e+00 -4.157436155684319234e-01
-5.168703052418072375e+00 -4.739766635582765009e-01
-5.346169715332244721e+00 -3.150138197229955805e-01
-5.187903660929245930e+00 -9.137808444215328452e-02
-5.478130758605662010e+00 2.785514376719044893e-02
-5.327481531067512321e+00 -3.615734275710421608e-01
-5.601669918719965224e+00 -2.582194762994002302e-01
-5.328523047799219370e+00 -3.698886946948080068e-01
-5.688886736447795300e+00 -4.473918443896417463e-01
-5.535328716983872077e+00 -6.333439768311150964e-01
-5.345293906734170264e+00 -4.815415192434713276e-01
-5.493299835837877509e+00 -2.006182173218590270e-01
-5.439213170380238438e+00 -6.053947062321513028e-01
-5.119423090574038326e+00 -9.205840342417170863e-03
-5.589662115763355033e+00 -2.232184908224473796e-01
-5.622583587776389891e+00 -3.996871380790386619e-01
-5.326087871460287282e+00 -4.108023630911570301e-01
-5.629204829284155664e+00 -6.688761625037575875e-01
-5.642860356865087468e+00 -7.954160292827944234e-01
-5.375986690040669203e+00 -8.199072892471693796e-01
-5.185019697418859153e+00 -5.623538570113284507e-01
-5.711006821106143327e+00 -7.428513510697487554e-01
-5.603475070726616103e+00 -6.954658191335061357e-01
-5.602668080179435073e+00 -5.449990239333519781e-01
-5.669948797349208647e+00 -5.273665642379625762e-01
-5.553565476158010661e+00 -9.224226534870321181e-01
-5.521025415298659311e+00 -6.088339995173629449e-01
-5.483282995673196325e+00 -6.558103799199477280e-01
-5.830620359486724524e+00 -7.339266557367661870e-01
-5.400635786868092758e+00 -5.741722194221344777e-01
-5.682441158685604066e+00 -5.985276671374932800e-01
-5.655339551412023269e+00 -8.591168299577450762e-01
-5.498660574148588331e+00 -9.831855345901208132e-01
-5.724155042525724824e+00 -6.674602065202414058e-01
-5.506873180129339573e+00 -4.217161572663989944e-01
-5.684695686457743591e+00 -5.779146350172070790e-01
-5.546585875145901845e+00 -7.249518737725582085e-01
-5.419523630043899587e+00 -6.370414099479828618e-01
-5.651550585432985940e+00 -5.069086774230916470e-01
-5.354328488099771022e+00 -7.273809845811338715e-01
-5.542304594271255880e+00 -8.308820600615832719e-01
-5.405316170783377672e+00 -9.237677964145644127e-01
-5.503774503390711281e+00 -8.540059304943481422e-01
-5.472766599707979296e+00 -5.933333283629560473e-01
-5.507186175628893565e+00 -8.168432059260807288e-01
-5.614701720872427693e+00 -8.284668301324685791e-01
-5.299226712106952064e+00 -6.711173320850194468e-01
-5.329624527990021399e+00 -5.475138582991138092e-01
-5.401705636375864650e+00 -4.600681139090145866e-01
-5.481270288744795494e+00 -6.898332271168008401e-01
-5.625214823596381919e+00 -6.531254521597873453e-01
-5.373744673268832983e+00 -5.111653686866212132e-01
-5.595846658302756182e+00 -7.479725439131262865e-01
-5.472381193052482828e+00 -5.841290828024933157e-01
-5.457631662430824093e+00 -3.877458649097777488e-01
-5.433669684089680985e+00 -7.634988383542890000e-01
-5.372462148081867284e+00 -7.710916519009496373e-01
-5.157525309332086749e+00 -6.346939575743315576e-01
-5.170612816479402518e+00 -3.116596574957472554e-01
-5.559903273491941356e+00 -5.114539314498797173e-01
-5.428439526754557320e+00 -8.089305440128591318e-01
-5.751378293720714296e+00 -4.829428626733078822e-01
-5.460618958202394069e+00 -3.867837791782642864e-01
-5.478271956893113526e+00 -7.626523101997145782e-01
-5.508901481803919253e+00 -5.418831434852171558e-01
-5.353215275859781741e+00 -4.539002833421999505e-01
-5.487357489976750102e+00 -6.598958532272642952e-01
-5.569985322759023916e+00 -4.620685563882692692e-01
-5.659799921029982528e+00 -5.842267351560153088e-01
-5.432923163009670375e+00 -9.851423108706380827e-01
-5.568147066110411103e+00 -6.005140179094223818e-01
-5.640469003215986987e+00 -6.098469881020788241e-01
-5.696565401686719099e+00 -6.804033535367942642e-01
-5.429541790853252614e+00 -6.309987559344056862e-01
-5.540957139110629370e+00 -6.887069141684517559e-01
-5.652749451830969107e+00 -6.089823985980660215e-01
-5.480876751773433142e+00 -6.224082727707402896e-01
-5.604637732508363612e+00 -7.872225511365683603e-01
-5.367092294737043190e+00 -5.303194364094095947e-01
-5.287805944367356403e+00 -9.534474172806619574e-01
-5.358938739578501753e+00 -4.503216994069795254e-01
-5.869598843501304231e+00 -4.358120803343672467e-01
-5.521798149874068251e+00 -8.636841674101519706e-02
-5.598227506760411032e+00 -4.681161160442839364e-01
-5.742390083632446185e+00 -3.256573553248440778e-01
-5.752994692695571288e+00 -3.611490853377844479e-01
-5.645616291957972877e+00 -1.684055846432024328e-01
-5.504378267909682876e+00 -5.927920835591987681e-02
-5.699337002120452134e+00 -4.967459884662122627e-01
-5.669020778597264609e+00 -5.610211253221247807e-01
-5.780815791747231813e+00 -3.937007211390622929e-01
-6.026217375905257967e+00 -2.844593100400808483e-01
-5.695069417240960163e+00 -3.970491905653354414e-01
-5.580148840864183057e+00 -3.128914100554381905e-01
-5.460112999195811057e+00 -4.284521747457893937e-01
-5.764002098160143639e+00 -4.817831096655124101e-01
-5.691115092335730097e+00 -4.381613796667239713e-01
-5.399224372884701140e+00 -5.036868833382620592e-01
-5.622374980174008385e+00 -4.206256803378117803e-01
-5.695099327045587856e+00 -4.242651718388649740e-01
-5.697047172695677730e+00 -4.691956209508339470e-01
-5.457321734624045462e+00 -3.369843027102504829e-01
-5.751267245733181710e+00 -3.641304822586339807e-01
-5.712483760339235772e+00 -4.473788791769925388e-01
-5.408561962641257992e+00 -6.817022969004760125e-01
-5.589666448875524551e+00 -2.433312186180933701e-01
-5.356097394975224191e+00 -4.844744642186142314e-01
-5.705190919970321239e+00 -3.293820653499782702e-01
-5.725673347459897755e+00 -6.395011367464642493e-01
-5.655384859658363794e+00 -3.854483299032629429e-01
-5.566512549452651726e+00 -3.653577206113060583e-01
-5.743982443136351534e+00 -2.834058305030288105e-01
-5.667754678650236855e+00 -4.224230035998789434e-01
-5.640425097141596567e+00 -2.817126655251288581e-01
-5.846029713411637019e+00 -4.620975296207091576e-01
-5.683270475325436166e+00 -3.793690787445320178e-01
-5.671622413529536999e+00 -3.506242791703976236e-01
-5.275197969787180696e+00 -3.030042470336954397e-01
-5.637676949256908543e+00 -4.231098026501975973e-01
-5.713161814327683885e+00 -5.163573015751683482e-01
-5.624863776341926247e+00 -5.356617887568213554e-01
-5.672587027253967129e+00 -3.663657920637547472e-01
-5.580940768474806468e+00 -3.674342383162491066e-01
-5.354306688996967267e+00 -5.154847138372691262e-01
-5.700024187195288583e+00 -4.369716580872180511e-01
-5.515000599261862924e+00 -5.957024694866961401e-01
-5.577736674979904663e+00 -6.334471707669413476e-01
-5.398507190050708893e+00 -5.158388410914935829e-01
-5.512630855196335666e+00 -5.600653914779444298e-01
-5.548586155690573563e+00 -3.987526487459697178e-01
-5.420577425805335636e+00 -7.426929550310903405e-01
-5.382716325545262137e+00 -4.872721428424060530e-01
-5.618188944258520223e+00 -6.574918284308772787e-01
-5.467620466023090486e+00 -3.450316031776479164e-01
-5.449546858951386241e+00 -4.693105320319750362e-01
-5.366769662421107867e+00 -3.570219162370412147e-01
-5.631498698693396143e+00 -3.845743890300308832e-01
-5.708640135214215761e+00 -3.275045734701766964e-01
-5.873657490149750693e+00 -3.808149913274252452e-01
-5.466973741473141857e+00 -9.857466529884023609e-02
-5.398206958550201051e+00 -8.978621666089936504e-02
-5.551870281113661321e+00 -2.891880661680287234e-01
-5.623078430121635662e+00 -4.219310440253297156e-01
-5.520359424009011917e+00 -4.076352079934015826e-01
-5.708103906789551374e+00 -3.232146870349741352e-01
-5.477879136201663002e+00 -1.400996444739242008e-01
-5.067202504296437482e+00 -3.781525048768932251e-01
-5.412263239150787442e+00 -4.931006375054068913e-01
-5.630951350933361965e+00 -4.571737445758026208e-01
-5.722779204739197212e+00 -4.326031608266151518e-01
-5.829067484677427302e+00 -5.232290449529025667e-01
-5.504078150215159226e+00 -5.873263940414126250e-01
-5.629698449234518343e+00 -3.838000514791176099e-01
-5.546949462263301989e+00 -4.445622284366960719e-01
-5.573123872441946958e+00 -6.161824414697378849e-01
-5.609959673885990483e+00 -4.385175813244049370e-01
-5.703637749983506922e+00 -3.994522180023206692e-01
-5.528282582441605086e+00 -5.263396825079909025e-01
-5.466112032366373441e+00 -5.452387284413362512e-01
-5.770758148787251685e+00 -5.118563919098705339e-01
-5.440946851123021233e+00 -6.608151399108448398e-01
-5.383305131542211797e+00 -6.417661023521269437e-01
-5.435969461026170180e+00 -5.087625188888758032e-01
-5.315828682382973902e+00 -4.725530912325490163e-01
-5.160496104063371448e+00 -6.064538141567233920e-01
-5.328922683780195513e+00 -5.946790783443212103e-01
-5.345448949874116451e+00 -6.557861930932292749e-01
-5.406561960788275556e+00 -7.332198618946434987e-01
-5.391158335473674512e+00 -3.091561788440440051e-01
-5.480175833708153199e+00 -6.278917130771136668e-01
-5.499837340146369158e+00 -8.632361504673670138e-01
-5.544018419981743939e+00 -6.563102449126939630e-01
-5.467180768882318631e+00 -6.655594899487204952e-01
-5.812607260425115108e+00 -8.354326717602892360e-01
-5.729185532909621514e+00 -4.484398955197019809e-01
-5.610946207914808248e+00 -4.843108366711632584e-01
-5.635748789599053232e+00 -5.605919650340390747e-01
-5.744041951824803149e+00 -4.301471695011075957e-01
-5.574468186592596908e+00 -6.943170480109297493e-01
-5.284945378440445651e+00 -5.600892922468861945e-01
-5.282811319805013284e+00 -6.697674214753021049e-01
-5.336514334134225379e+00 -4.112015388758301082e-01
-5.740268546706266406e+00 -6.614765409748259994e-01
-5.294283138652239984e+00 -5.404767551485522015e-01
-5.480860379717920061e+00 -5.262097991922505269e-01
-5.484848010773167637e+00 -6.829959035097258324e-01
-5.529186451541864500e+00 -4.162246293267879427e-01
-5.287255029953568553e+00 -4.027420399868182344e-01
-5.620793924740334901e+00 -3.390446201654855884e-01
-5.579102566975463695e+00 -4.181714385197098371e-01
-5.613692773047207041e+00 -5.424457088403814575e-01
-5.514273859602804251e+00 -5.706258583198361434e-01
-5.765457804067259495e+00 -6.629446699113595853e-01
-5.664911947852729668e+00 -1.913492113828741958e-01
-5.292612811584293198e+00 -5.785859304602766207e-01
-5.606314761256951940e+00 -5.028285105456347104e-01
-5.817681538264498187e+00 -5.979081208932068847e-01
-5.498385543253732521e+00 -7.777310152524443687e-01
-5.577192891621872484e+00 -6.814249846344863082e-01
-5.654098094586569978e+00 -7.047732498056745731e-01
-5.404490306141854106e+00 -6.723562303853511946e-01
-5.333332412321547977e+00 -5.192813347595330864e-01
-5.288242667684277976e+00 -4.494069762864276174e-01
-5.520696133929710037e+00 -5.175893465471679278e-01
-5.292797398478638726e+00 -5.383152290301809195e-01
-5.412837359105552082e+00 -6.035749041271702975e-01
-5.643865593643528911e+00 -5.954231602427358938e-01
-5.505434114791324163e+00 -5.256070946031270452e-01
-5.706172687864627946e+00 -6.630070533725529458e-01
-5.578870047801505194e+00 -2.848514006190947523e-01
-5.606740668862248533e+00 -6.265979055997483727e-01
-5.508005769244893379e+00 -7.238228620616479203e-01
-5.787727816443624107e+00 -5.899894030025695235e-01
-5.597559596546413552e+00 -9.499377001694302436e-01
-5.593419432325779539e+00 -7.752500758302930395e-01
-5.465445737051838115e+00 -7.057117977844801215e-01
-5.070839175876603377e+00 -8.788881566092774378e-01
-5.176667296509665839e+00 -9.119555228916451650e-01
-5.671594692271094473e+00 -6.618399205392996310e-01
-5.013151015601902571e+00 -1.016984506148886025e+00
-5.543980114706021922e+00 -5.949594816284240473e-01
-5.383024384858888567e+00 -5.759647122371336359e-01
-5.343855858673149939e+00 -6.172580097778456176e-01
-5.215224250065180200e+00 -7.806997312209644768e-01
-5.254001397059941958e+00 -8.046425980625886432e-01
-5.309283330087999353e+00 -4.980929865764781583e-01
-5.554753484869946689e+00 -6.150422831418088654e-01
-5.449078521347374249e+00 -6.919209315300365315e-01
-5.309577995872531986e+00 -4.618382833316678759e-01
-5.178943037637868230e+00 -4.894273690432543455e-01
-5.288937527749490997e+00 -3.926377639496320682e-01
-5.361790389915620736e+00 -4.902039648867165256e-01
-5.443296099104708574e+00 -1.211148935319842912e-01
-5.378030021089117874e+00 -8.294194960750675971e-01
-5.427340055647518646e+00 -3.419590900225181196e-01
-5.335798811752702875e+00 -4.689449575741773679e-01
-5.560953389937621338e+00 -4.558930985349364806e-01
-5.549693923661248363e+00 -6.766812606149431586e-01
-5.261122378722038917e+00 -4.399443668026926657e-01
-5.461311787847257904e+00 -4.651470508220494904e-01
-5.187666764109193807e+00 -4.533752139480915488e-01
-5.052525410592304311e+00 -1.572078310266415979e-01
-5.261732182941174507e+00 -4.105277045303033501e-01
-5.448408796720835667e+00 -5.410661693918518145e-01
-5.537321447015241205e+00 -4.707432165394773160e-01
-4.719997432847931051e+00 -1.378545282472687927e-01
-5.156166715026747838e+00 -6.986117542304274286e-01
-5.470785334614665096e+00 -6.783535673102405461e-01
-5.483887389537208890e+00 -7.781407289148891682e-01
-5.280482367215147299e+00 -5.064354545601074120e-01
-5.185959100632871355e+00 -4.353928128449308099e-01
-5.348412593672106752e+00 -7.248557076048187664e-01
-5.267804889422756709e+00 -7.715657701867699725e-01
-5.392765581449091350e+00 -6.559092309179251901e-01
-5.449100009940049283e+00 -7.544814353062787582e-01
-5.520562077219135944e+00 -7.156564498637654204e-01
-5.615830650996599616e+00 -4.519736611683012883e-01
-5.602118408067948252e+00 -8.312468786266858922e-01
-5.489617187210034999e+00 -4.836502968705175265e-01
-5.639912160104657346e+00 -4.344750853373926525e-01
-5.662041370808534424e+00 -5.394928721034779606e-01
-5.472790910686882171e+00 -7.412112965943724596e-01
-5.490220687094695684e+00 -5.435655655008044818e-01
-5.370588796602353554e+00 -5.005622638149649362e-01
-5.625966440789211376e+00 -7.009465276766637665e-01
-5.332340299813852269e+00 -7.023927615372675959e-01
-5.226903911183445217e+00 -1.085917070159049702e+00
-5.349311333826003434e+00 -6.085621538154960541e-01
-5.530683507553836975e+00 -5.875468443585872835e-01
-5.088576297555889028e+00 -4.919785538931751856e-01
-5.484718094281266332e+00 -8.569772056484907807e-01
-5.317612482750152303e+00 -6.936814122563554896e-01
-5.276473967512659513e+00 -8.036797815769186615e-01
-5.194634773951293027e+00 -9.190399022705135756e-01
-5.525396651384211211e+00 -7.311626414088097103e-01
-5.295138012117316606e+00 -7.642826232837567346e-01
-5.342034340717290775e+00 -9.977172687632229753e-01
-5.161772255228825657e+00 -5.781012238779820178e-01
-5.510350737846018809e+00 -5.613556198756344262e-01
-5.380585829625353256e+00 -5.596832501764932299e-01
-5.452209506286176399e+00 -3.494054798572203691e-01
-5.186492220777047635e+00 -5.136005281051226889e-01
-4.998769647020409934e+00 -5.299158812297813936e-01
-5.252820391294523716e+00 -6.860918997614181558e-01
-5.098907856096481339e+00 -3.674379954157900308e-01
-5.139348896828318303e+00 -6.120288962522852927e-01
-5.261559083065106002e+00 -7.266278524350761048e-01
-5.145837613179041981e+00 -4.568620654944730575e-01
-4.993530533083601952e+00 -5.929474850550147114e-01
-5.135741818904758560e+00 -6.621845606740898171e-01
-5.198556850690533970e+00 -2.718354375262778122e-01
-5.036583479726724377e+00 -2.188341666061717761e-01
-5.069222544961431431e+00 -4.779896786867521841e-01
-5.161826468960461156e+00 -3.705605676628039857e-01
-5.231756338933765349e+00 -2.279501942938203518e-01
-5.272197024980613378e+00 -4.499823888806875338e-01
-5.325939936164823862e+00 -5.496106323310209207e-01
-5.219579041965037192e+00 -1.425775250082419454e-01
-5.085203240036777927e+00 -2.164465339748568029e-01
-4.913679655627161580e+00 -9.969851617303621127e-02
-4.924950778571833609e+00 -1.711493155998965454e-01
-4.863816850945996251e+00 -1.453504830199397468e-01
-5.110786689408197248e+00 -1.019645143014639710e-01
-5.370929259508129938e+00 -1.024002835348860607e-01
-5.529033726314446895e+00 -5.705134913604057445e-01
-5.392388323165405950e+00 -8.811948069245176818e-01
-5.347409512609152316e+00 -5.821946316241322084e-01
-5.260496651888109554e+00 -3.651533919139696716e-01
-5.316239078874405166e+00 1.277422466706047977e-01
-5.059870093490760112e+00 -3.197289801586866709e-02
-4.934530090081093334e+00 1.494822213888086226e-02
-4.971114289090201588e+00 -4.513414929914932872e-02
-5.118428339444165864e+00 1.322390413386936303e-01
-4.926100994677968359e+00 9.226472410795102941e-02
-5.086340952017410544e+00 -3.968789002546676548e-01
-5.404238144846806868e+00 -4.036256180479307343e-01
-5.073587193477598234e+00 -4.961404373567353254e-02
-5.089412607809563838e+00 -2.869281445362542593e-02
-4.941762041510239456e+00 -2.251982814351069229e-01
-5.185995981674016875e+00 -2.851843241982990329e-01
-5.162818061095832967e+00 -5.087585747142232551e-01
-4.784758930873483251e+00 -3.894506547498899907e-01
-5.108631086265848609e+00 -5.110639967957431029e-01
-4.984382275122502648e+00 -2.853795448242151811e-01
-5.154057440151962766e+00 -2.521256450048782183e-01
-5.004189990223814277e+00 -4.983196377892816775e-01
-5.076760738356005831e+00 -3.159026181014237267e-01
-4.977150799225265487e+00 -3.345525329294460337e-01
-4.942319226481810546e+00 -3.275012267250557163e-01
-4.724381248847192794e+00 -1.147890915503779197e-01
-4.996863689401410014e+00 -4.017521820146437439e-01
-4.872179689009749737e+00 -3.608644140632403241e-01
-5.124220096170096106e+00 -2.998848222371911509e-01
-4.825381612942947207e+00 -6.466542292346708076e-02
-5.000830833995316027e+00 -2.277016326272106594e-01
-4.947500165597757515e+00 -3.826810375164546585e-01
-5.290061323984541986e+00 -4.989880284794125376e-01
-4.818090172220435896e+00 -1.748514300369402585e-01
-4.813524841424042577e+00 -4.718597969571431405e-01
-4.744726673088002222e+00 -2.565314928324694543e-01
-4.765363549711813640e+00 -3.727749443336716428e-01
-4.613273240807218123e+00 -3.981651066781835557e-01
-4.932374815771117582e+00 -1.465593407865947162e-01
-4.672675596303791146e+00 -2.125411340839979957e-01
-4.841556347879444999e+00 -2.748250169162689271e-01
-4.965400479931478372e+00 -5.292869207292036915e-01
-5.079272510794872630e+00 -1.787188708431581008e-01
-5.298401364871100583e+00 -3.413261822982167626e-01
-5.089119834435896550e+00 -2.533737871588536694e-01
-4.589292357789551247e+00 -3.754487821155090832e-01
-4.714169637112795463e+00 -4.962195751694948864e-01
-5.043965644069432486e+00 -4.887979056493210184e-01
-5.034543662271437015e+00 -2.597133398060335052e-01
-4.462187656409374981e+00 -2.056892884133326715e-01
-4.430688825861532010e+00 -3.359037689540567140e-01
-4.642677921781402262e+00 -1.193517005834374145e-01
-4.418798135606299304e+00 -3.996076627985534202e-01
-4.519260698492653994e+00 -3.913023851848315138e-01
-4.633247364767719034e+00 -5.294067487271766348e-01
-4.719291802290831228e+00 -5.218290316912923554e-01
-4.922294454050271995e+00 -2.317939559221194878e-01
-5.144570884137431577e+00 -2.505343652390662479e-01
-4.692623918383873161e+00 -4.783860845375110804e-01
-4.851396511735963202e+00 -2.931753480341788842e-01
-4.910879081340302932e+00 -4.264494620999840224e-01
-5.022386333209622578e+00 -2.903572907463887187e-01
-4.741186234190683635e+00 -5.233634520248444666e-01
-4.807634484455101109e+00 -6.616800769693089723e-01
-4.713433921184867259e+00 -7.772354705801171049e-01
-4.736619236734730620e+00 -4.126393995766679534e-01
-4.839547664469858290e+00 -5.711454876945299963e-01
-4.951973526346252541e+00 -2.431084917414472746e-01
-4.923214093652773293e+00 -2.422440840260169370e-01
-4.910564610476518155e+00 1.088513570784525597e-01
-4.859444214685086472e+00 -9.517492887568429483e-02
-4.854979389044022042e+00 -4.251031064046151275e-02
-4.816466031342995890e+00 -1.055776016127318861e-02
-4.882311165937649911e+00 7.545040035918304522e-02
-4.678174503137077167e+00 -2.115923398959840829e-01
-4.962512724757877969e+00 -1.296705962017774549e-02
-4.760432662365969847e+00 -3.291437924354417843e-01
-4.970935981730337794e+00 -1.935308375737684883e-01
-4.996467244996628310e+00 -2.943509254967924260e-02
-4.854575971341222207e+00 -1.895234052665527025e-01
-4.683885200751682909e+00 -2.770934188372311535e-01
-5.125773011323947692e+00 -2.510802869975504170e-01
-4.822102479778622275e+00 -6.219181418596608779e-02
-4.754367366660440908e+00 -4.072068843307689590e-01
-5.072877787638643277e+00 -1.783595612992312507e-01
-5.143996873710845463e+00 -1.177980283435085540e-01
-5.018790144921966068e+00 -1.721616797011420452e-01
-4.898379727818422680e+00 -8.903868715930635114e-02
-5.019961453976634402e+00 -2.036966191975304041e-01
-5.222261745835650615e+00 -4.220122859187130926e-02
-5.545519623502698892e+00 -9.549176198354830669e-02
-4.877928259445751813e+00 2.649392101020198176e-02
-5.334029734604609274e+00 -3.695424344082595125e-01
-5.266635087560057826e+00 -4.398635488900102808e-01
-5.566298516080999903e+00 -3.676696519163812349e-01
-5.198891315292160087e+00 -1.301098725698623393e-01
-5.064632719645004499e+00 -3.727645280107630410e-01
-5.296101580026817857e+00 -4.045351804371154492e-01
-5.024218705281947805e+00 -1.907160922636678135e-01
-5.116813198910821647e+00 -4.660946116910984482e-01
-5.041332801070240066e+00 -1.112868530491849528e-01
-4.853521296055141043e+00 -2.792446574879999810e-01
-5.129282229385504266e+00 -2.328169301981047878e-02
-5.023456952837734413e+00 -2.998001762776020263e-02
-4.964210759885619773e+00 -2.907714084638873819e-01
-5.028284278775471350e+00 -2.253345902473541107e-01
-4.831686973408913843e+00 -2.326912669585682880e-01
-4.980096101798756614e+00 -2.711529672833217774e-01
-5.115208327618942619e+00 -1.718553517182271895e-01
-4.971198734947436471e+00 -2.341812315377520826e-01
-5.157299856409484740e+00 -5.366468020727730437e-01
-5.342259380784240896e+00 -1.037918219576897894e+00
-5.472300608658672516e+00 -1.084898509332840488e+00
-5.451856307576058214e+00 -7.974951179888287722e-01
-5.248419999647225609e+00 -1.129323758348325324e+00
-5.103207805296937849e+00 -7.360294196803911504e-01
-5.050392690899019321e+00 -5.405879492268679254e-01
-5.092280291197634590e+00 -5.377416432656408896e-01
-5.049475982296112164e+00 -6.835497539650214893e-01
-5.468378096605890804e+00 -2.096163197020972924e-01
-5.118854830748628792e+00 -1.567118990914633248e-01
-4.833684731160523995e+00 -5.026783830007346410e-01
-4.983696113798715466e+00 -6.224148089466674527e-02
-5.000870949425937795e+00 -4.353212080755720637e-01
-5.014123916106092871e+00 -7.193768682356371791e-01
-4.932537494306946435e+00 -2.164566821183433742e-01
-4.750655670616197312e+00 -2.037950699481921868e-01
-4.563162150397922723e+00 -2.014840116711617279e-01
-5.155497399059164820e+00 -4.144678039292026273e-01
-4.684415347881090597e+00 -2.843846180209774754e-03
-4.574069079743397381e+00 -4.372668105784505710e-01
-4.383904865306897491e+00 -1.191346383376785112e-01
-5.038998465871538102e+00 -4.885013852831545100e-01
-4.914878450882049776e+00 -1.057522431484343994e-01
-4.930233125376575209e+00 -3.114712990677716009e-01
-4.866109685140925123e+00 -3.483558038776043420e-01
-4.887252916153012272e+00 -4.217039330466251790e-01
-4.582537699738284509e+00 -3.434952341147731736e-01
-5.226390060585746511e+00 -5.009938162549955054e-01
-4.557328135948568892e+00 -7.088016643495393954e-01
-4.727326278607884902e+00 -5.278157226417419245e-01
-4.904736670978330437e+00 -6.408434747535955989e-01
-4.672991589450851357e+00 -6.457476320072020881e-01
-4.880129453203991829e+00 -6.677293155016363890e-01
-4.859769552626326039e+00 -8.423873004164761369e-01
-4.852290935294892193e+00 -8.745595231003508996e-01
-4.843905602877637939e+00 -5.085869071860602553e-01
-4.664972927269158021e+00 -4.822440476817285715e-01
-4.658745605719289529e+00 -5.881430463701637912e-01
-4.748327020505059615e+00 -4.611284138388533904e-01
-5.248027349010025766e+00 -1.890806064369078276e-01
-4.895852924268928597e+00 -3.623483376789859989e-01
-5.348791039208380838e+00 -3.056333245253086695e-01
-4.948549585165775255e+00 -2.358893726080515119e-01
-5.059097605520134877e+00 -2.747189716014032945e-01
-4.962292099094529618e+00 -3.373359947018863547e-01
-5.453778430011494649e+00 1.189046395402219153e-01
-5.068096713359343752e+00 -2.910662814134328258e-01
-5.230181342940504408e+00 -3.262305637579996365e-01
-5.219492561294281963e+00 -5.077647889206271525e-01
-5.148268085221008761e+00 -1.701960762002153738e-01
-5.092057987996003732e+00 -1.984106244154775767e-01
-5.130105173578232147e+00 -1.270232637749945104e-01
-5.066591134838024146e+00 -2.089474787640488163e-01
-5.194528680186893510e+00 -4.563951537738039632e-01
-5.186874542209210404e+00 -3.400526805950602194e-01
-5.612151311859939540e+00 -5.715473717899599571e-02
-5.405245620365511705e+00 -2.110677261524933623e-01
-5.384963558955963236e+00 -1.550883609149985021e-01
-5.074358057029471958e+00 -1.577404453414620877e-01
-5.435830097868094235e+00 -1.411248271236856255e-01
-5.394032058160910026e+00 -3.895231618915251381e-03
-5.372003790704440007e+00 4.381878259208010773e-02
-5.219021856543919036e+00 8.313665856690014011e-02
-5.458880322002206853e+00 1.349032002784263662e-01
-5.368903605650759303e+00 -7.776147376603409489e-02
-5.465017088778043153e+00 -4.732573685739188685e-02
-5.505937682816030687e+00 -1.108620568020280556e-01
-5.750116605010683557e+00 -1.254754122561955731e-01
-5.385584014690557808e+00 -5.354298801721568690e-02
-5.629293794385150207e+00 -1.735914361726862976e-01
-5.577604436554636891e+00 -1.164328404198034517e-01
-5.450549896729679489e+00 -1.595384752682715013e-01
-5.537017123673280139e+00 -2.837670553843111287e-01
-5.582403267277426195e+00 -3.155730406371954899e-01
-5.767496885399536311e+00 -2.174601802919950977e-02
-5.622478500170466909e+00 -2.594271625311231344e-01
-5.609709376552853399e+00 -4.001161253021828790e-03
-5.426166489529789416e+00 -1.653754926714119111e-01
-5.660319888472562511e+00 -2.290421506574602528e-02
-5.654331076102316445e+00 -3.636280137696953907e-01
-5.593719118884678210e+00 -9.170328445245767846e-02
-5.602318512197351552e+00 -1.497370887727486888e-01
-5.521499491317880981e+00 -4.344808293684065958e-01
-5.454583917630346335e+00 3.334646013576461621e-02
-5.339396628777363318e+00 -6.832016871196253116e-02
-5.186806917835955488e+00 -3.980311824706193047e-01
-5.424382300031349580e+00 1.452711032510456968e-01
-5.496470265881239214e+00 -8.940282329035015296e-02
-4.877710229237461448e+00 -2.833926932903728657e-01
-5.658626347083769659e+00 -1.474984420502460369e-01
-5.512852115978414957e+00 -1.768542407224356072e-01
-5.758913342808432034e+00 9.916831674861846524e-02
-5.390095165302727587e+00 -2.254280203520436232e-01
-5.703804603328716638e+00 -3.763129553664810167e-01
-5.324611902577923495e+00 3.758085106061806457e-02
-5.492201813546294886e+00 -5.669962386261526155e-02
-5.453386881220275484e+00 -1.722503716868502288e-01
-5.379687346129472303e+00 3.279455006061010591e-02
-5.463869096703144024e+00 -6.764330663659529064e-02
-5.245515735718845107e+00 -2.437456507136838146e-01
-5.482284272973426908e+00 -1.689965579710467902e-01
-5.435095227572253052e+00 2.531501570964113101e-01
-5.469247203145384262e+00 1.084723165992082239e-01
-5.495492741404476078e+00 -6.855012011146623119e-02
-5.272831555217436517e+00 -4.729100864872007315e-02
-5.430830853332863306e+00 6.239612863541835197e-02
-5.412733011908642311e+00 1.549753808525201060e-01
-5.172955895545571892e+00 2.156324087506312770e-01
-5.332608192153074356e+00 1.438790843905413119e-01
-5.456872864825218272e+00 1.637902698009772173e-01
-5.405458251272558634e+00 2.347263307074479166e-01
-5.382711760686825997e+00 1.644092180823406579e-01
-5.530322434556055100e+00 1.955475379627533150e-01
-5.357280809965720536e+00 1.524013210775954780e-02
-5.508204196157346466e+00 1.384970835663905109e-01
-5.406691239629649814e+00 9.108702964265810720e-02
-5.517246855751960055e+00 3.965343960545582025e-01
-5.373113556188823914e+00 1.805782379630006262e-01
-5.373135580320250959e+00 -3.511499206897455289e-02
-5.163166724036900135e+00 -3.114565609612045607e-02
-5.350353361256996010e+00 2.230382477889217563e-01
-4.971828933540765938e+00 1.415633626340869755e-01
-5.345834789532556641e+00 1.732369587085337559e-01
-5.405662090521989427e+00 5.246374985775036359e-01
-5.152516468331136856e+00 2.729406786341908031e-01
-5.131831416259266199e+00 3.830868283529657026e-01
-5.320925348228287888e+00 -1.125607544047795699e-01
-5.250795494850958534e+00 2.168168990605432445e-01
-5.488434519653020871e+00 1.389722667546314794e-01
-5.418003800404443737e+00 6.521678314092162199e-02
-5.120362451559603123e+00 1.833511583526045152e-01
-5.173991723815022148e+00 2.055460752652716327e-01
-5.276157161553954644e+00 2.601540606871788897e-01
-5.232166858989531377e+00 -1.926311234670262107e-01
-5.387683987207243952e+00 -2.257499612115629328e-01
-5.201380172618003783e+00 7.128795375770818898e-02
-5.345559116329123839e+00 1.310107559947784606e-01
-5.242239679190577206e+00 1.698793186782379394e-01
-5.246395912804578288e+00 5.670457846755357079e-02
-5.195682958095311221e+00 -7.052439366721557912e-02
-5.161300106210717331e+00 -8.443688245363550893e-02
-5.254648433772983296e+00 4.444912659910596475e-02
-5.313540357146822934e+00 5.373873388407524043e-02
-5.226733539275665308e+00 1.164064399308104569e-01
-5.157089157598179874e+00 5.708186120971020516e-02
-5.136466497372840223e+00 -5.934703398970796184e-02
-5.324933443770958341e+00 1.220668458191986536e-02
-5.182880944926225197e+00 -7.080828201386735188e-02
-5.494085004372756487e+00 -1.761646757620234649e-02
-5.434091363316178480e+00 7.425057301010010158e-02
-5.122543090903826091e+00 -8.618735514242201190e-02
-5.249862701333844583e+00 -1.252298908596596316e-01
-5.426457192967680143e+00 1.209206759365139827e-01
-5.141947560521771265e+00 3.236749813023814815e-02
-5.166399764927986027e+00 -3.735745350392172259e-02
-5.410091378599809708e+00 2.637296286249479760e-02
-5.200356556185925072e+00 -1.319093363060502289e-01
-5.118998309013375270e+00 -1.594753267463190904e-01
-5.352061447203105615e+00 2.133972642564575806e-01
-5.159335396689955111e+00 2.421358449084267672e-01
-5.131036742737697054e+00 1.453702438758091853e-01
-5.499538372955950827e+00 1.271643640011155818e-01
-5.448169871689703569e+00 -4.967257194367773188e-02
-5.403436746331142793e+00 -1.659919555453977791e-01
-5.223167958499005614e+00 -3.389376226630444466e-02
-5.369367494160353971e+00 5.646468914434841363e-02
-5.339135683815591449e+00 -3.587597228231228508e-01
-5.145026487332778231e+00 -1.245998637521160135e-01
-5.220043956603557689e+00 1.922799685549206328e-01
-5.312389349788650073e+00 -1.725823081202124687e-01
-5.073175250902969502e+00 1.651579271907742674e-01
-5.258145420714954277e+00 -2.449296897571232590e-01
-5.021485745202163287e+00 -5.770705787604802905e-01
-4.848167941972422845e+00 -4.561031720441991455e-01
-5.098789766904451071e+00 -4.942564569233670602e-01
-5.074288996575692323e+00 -2.860358384655580233e-01
-5.054634889272883846e+00 -3.010990907238751957e-01
-4.493111558139172956e+00 -2.711787505882419791e-01
-5.069423455741999263e+00 -4.622559883883465837e-01
-4.790243213318434279e+00 -8.403183008134678111e-01
-5.027941237682224340e+00 -5.944720370478073779e-01
-5.158613905308592429e+00 -4.440709034393867660e-01
-5.087380405768743508e+00 -3.026521614968081808e-01
-4.896822841308251739e+00 -3.589845431757349159e-01
-5.051902530080911724e+00 -3.435851244258328885e-01
-4.954754710215923730e+00 -3.095514449506121535e-01
-4.822587680278454414e+00 -5.321020538538685507e-01
-4.859993948031458899e+00 -4.438957496317733620e-01
-5.491968549548203349e+00 -1.719715824189861353e-01
-4.795063715620299760e+00 -1.448446142922826252e-01
-5.331177860241957056e+00 -5.193249268780538719e-01
-4.942698296974483263e+00 -4.741298596407081400e-01
-5.093991643966062632e+00 -4.446011002065242135e-01
-4.847563723926076484e+00 -6.149569135606323123e-01
-4.712729466293563263e+00 -7.815363894546107915e-01
-4.892924679722323589e+00 -4.532740460556457518e-01
-4.853261888160033344e+00 -3.404019127025628699e-01
-4.884618903504265752e+00 -1.020539880543922528e-01
-4.856486608433628227e+00 -6.016152453370144926e-01
-4.920304058052407115e+00 -8.213601490050518317e-01
-5.018109953238171883e+00 -4.704699053808041320e-01
-5.217302099238960267e+00 -5.549823786156957706e-01
-5.086782028139605671e+00 -5.820946481882425250e-01
-5.045314666778072166e+00 -6.279811706277625971e-01
-5.001391388382572245e+00 -2.104465996001542993e-01
-4.540860282346533161e+00 -7.264303230601882877e-01
-5.082711022808493517e+00 -4.356548570812378562e-01
-4.887894080792502649e+00 -3.077831045491088435e-01
-5.124858045602127987e+00 -1.445481202719374469e-01
-5.472340922489173032e+00 -2.820965530687751660e-02
-5.270982616959932976e+00 -6.617013554611723969e-02
-5.168316981652324671e+00 -1.854958048931277248e-01
-4.932521405059480557e+00 -7.967811343704220284e-02
-5.173840501419952886e+00 -4.424133032600228999e-02
-5.224756810362165993e+00 1.763804797751650222e-02
-4.973528637511384076e+00 -1.501113530510434779e-01
-5.082981552567959582e+00 -1.304376371497118769e-01
-5.151964809068598328e+00 -5.617536449745430538e-02
-5.487415635294873084e+00 -1.701852470210762358e-01
-5.238984485669092805e+00 -1.077962367670202565e-01
-4.974559902846872994e+00 -6.520898484455781019e-02
-5.023060644693769561e+00 -2.464603406778136385e-01
-5.370976892687817639e+00 -3.078274595549688672e-02
-5.111023003041822221e+00 -1.605852494932493157e-01
-5.338732865289580687e+00 -2.308809602715600207e-01
-5.211987220328736292e+00 -3.130971156375537134e-01
-4.902406404087959579e+00 -2.579206261500233133e-01
-5.014182728478640882e+00 1.067087539726609136e-01
-5.375322800796468847e+00 1.082919321909145000e-01
-5.500021757319329296e+00 8.785440323220497505e-02
-4.995438158659934125e+00 -2.109213614737795450e-01
-5.039347084578260194e+00 3.569588328472608207e-01
-5.432272015924773712e+00 8.501470463537610933e-02
-5.274319536446842704e+00 1.834004981675339541e-01
-5.394288950140358807e+00 3.134214578642353644e-01
-5.350906936838621064e+00 2.623096053974451891e-01
-5.304546636022150707e+00 -2.310496506637017555e-01
-5.132116218574704902e+00 7.802720328283024864e-03
-5.342468487171812441e+00 2.143622828785269052e-01
-5.193398462004872762e+00 7.002345906935218689e-02
-5.179971973651063877e+00 -2.467755532501694216e-01
-5.310894202290795008e+00 -7.816478178218647099e-02
-5.230848197683382494e+00 2.718970058536374079e-01
-5.059434480491017183e+00 5.681525520304263333e-02
-5.309253886995485061e+00 1.203788873506165397e-01
-4.991383855041830131e+00 -2.834814215043235386e-02
-5.129653116976360394e+00 -1.359831705039709071e-01
-5.127365857018128636e+00 -9.290278745855212739e-02
-5.378929252146562590e+00 1.600103303180347158e-01
-4.994205560887463591e+00 2.723937805119350242e-01
-4.828813662727028166e+00 3.154393738230973354e-01
-5.002870196355309496e+00 6.630877318047133651e-01
-4.917428258221965720e+00 2.221683585497915003e-01
-4.683531144599008655e+00 4.454987790128289160e-01
-4.802904113470440883e+00 4.756388470289112380e-01
-5.138993703754310971e+00 4.248874253246858190e-01
-5.025825663731374959e+00 4.084172641694688854e-01
-4.962738596331072394e+00 3.500530478783196453e-01
-5.393796456667724115e+00 3.722006844848883000e-01
-5.039768603568003158e+00 3.277837743206770127e-01
-4.824702093501757716e+00 7.095969573320826118e-01
-5.067637994167123239e+00 6.378759244889530278e-01
-5.142067715998113187e+00 5.916791996928717490e-01
-5.415881860025423933e+00 2.716762190121220499e-02
-5.811376271348178690e+00 3.203163573404661513e-01
-5.430516258741961977e+00 1.830896049799556335e-01
-5.209410146943247000e+00 6.365616940236833443e-01
-5.759197774800485448e+00 3.834011740843594751e-01
-5.647978843943236349e+00 3.525066287824331346e-02
-5.407280103150434059e+00 2.756701234705141168e-01
-5.521005976803660786e+00 -2.126123547884593012e-01
-5.414634639369958258e+00 -9.285465124745512222e-03
-5.606910845786666542e+00 2.308205632199951396e-01
-5.669102823796766444e+00 2.098963556798303653e-01
-5.276068936762520423e+00 2.521680766510756011e-02
-5.822115446123492077e+00 6.163498923492616299e-02
-5.114796132756141311e+00 -2.462337724173012388e-02
-5.181558662459671893e+00 4.638712076822358588e-02
-5.143938629346259006e+00 3.392981054613574687e-01
-5.368930929913977579e+00 9.188726629140311908e-02
-5.701938030069861441e+00 7.564923595664178879e-02
-5.644198728637138451e+00 -2.850165217569322063e-01
-5.672005546645358720e+00 -1.563557670707379013e-02
-5.382742506618916067e+00 7.240732095491871079e-03
-5.617123522157089432e+00 1.560824603155244739e-01
-5.539478616597625305e+00 1.771371571470602702e-01
-5.554945130936312481e+00 -2.215673129596520963e-01
-5.360408636733813736e+00 2.119612058365339669e-01
-5.649583162490836585e+00 1.792388951405679276e-01
-5.526004382738632259e+00 5.842335564141615256e-02
-5.376725403451755980e+00 2.213136070508071040e-01
-5.201142463709323316e+00 -1.410038151202229473e-02
-5.615739765877597378e+00 2.655576984330343393e-02
-5.563363683365623480e+00 1.361043424297504467e-01
-5.479213580854128907e+00 1.857040131492280199e-01
-5.425954146656951416e+00 -1.794338249851150369e-02
-5.802813933256806500e+00 2.291715233111229003e-02
-5.551740072160056272e+00 1.829480815558322537e-01
-5.738766630584306583e+00 1.054317514023336844e-01
-5.411171295083292421e+00 2.082636049000872458e-01
-5.712351383817644290e+00 6.070408523312337268e-03
-5.230397933613476269e+00 -1.029452329551400064e-01
-5.728284437375517513e+00 1.094284592331538769e-01
-5.321549285762998238e+00 1.194546889589169630e-01
-5.475157720033005049e+00 2.175295068523522279e-01
-5.514387051329472378e+00 8.328179592839390910e-02
-5.685235433602970900e+00 1.455920890530966461e-02
-5.484509277887887890e+00 3.741975063265659540e-02
-5.453323866280681997e+00 1.880682489416758696e-01
-5.450946343194338795e+00 -6.154599975563720266e-03
-5.460085099872712178e+00 -7.107683086897420566e-02
-5.297031960767188963e+00 -1.360887107580051603e-01
-5.422428539299110284e+00 2.614749782602717731e-01
-5.495120235413946119e+00 5.632275107605551057e-01
-5.229913440466404495e+00 5.057584359610729496e-01
-5.360330419299542903e+00 4.152161286752161784e-01
-5.210619809940779668e+00 6.248591240965090110e-01
-5.148374971252939858e+00 5.599455246327084135e-01
-5.181393065392619235e+00 3.292494016553859648e-01
-5.123271719422646697e+00 3.891050415225144610e-01
-5.024537790134921522e+00 5.801273150551194968e-01
-5.242241886894520420e+00 4.033735911162624754e-01
-5.324448266578217570e+00 4.404375443355582065e-01
-5.118412528786347337e+00 4.203393136669530961e-01
-5.047306335923497755e+00 4.467685430850509842e-01
-5.346821518945644058e+00 3.988972388367991728e-01
-5.178610662919627572e+00 4.154763952154048035e-01
-5.369959082706525777e+00 4.207768717471186970e-01
-5.468963642530903613e+00 3.205712838136810794e-02
-5.247923195389235573e+00 4.303544760584556705e-01
-5.249088682135782946e+00 2.318911872117202511e-01
-5.331322513726664880e+00 1.383573815777683902e-01
-5.307323771323758876e+00 1.830548601017374377e-01
-5.627654037057755687e+00 7.043850132529941299e-02
-5.489807019246361719e+00 -1.847972242475919846e-01
-5.772412724414455631e+00 6.993913050540548348e-03
-5.772780779300280329e+00 1.676184824355435588e-01
-5.544263952389544947e+00 7.385477534748285944e-02
-5.576557900344360164e+00 -7.122529958450640741e-02
-5.331332927770951358e+00 -1.341756947576796533e-01
-5.724622143123556661e+00 8.229396249972621702e-02
-5.549590333324406544e+00 8.805382504491912621e-02
-5.484727453510945594e+00 -4.032746626125526257e-01
-5.398801120574947099e+00 -7.101069870369311476e-02
-5.510437843860923834e+00 -8.827892923525454405e-02
-5.481825884881185829e+00 -1.208310682947743020e-01
-5.250406824912180248e+00 -2.183802869035088023e-01
-5.162693857681629694e+00 -2.441709848254114967e-01
-5.459844662046500652e+00 -1.773728927240822428e-01
-5.655245139378907382e+00 -1.912911977642060279e-01
-5.613662319252554767e+00 -3.875420158169813334e-01
-5.863115090764125625e+00 -3.927856282159794543e-02
-5.777721883619961751e+00 -3.746684185003026912e-01
-5.439402795062669327e+00 -2.758790294001076115e-01
-5.553422950615620302e+00 -4.127292015715735563e-01
-5.532024163367886160e+00 -4.178896352819072013e-01
-5.565949432808108277e+00 -5.860063489498790190e-02
-5.493546303840233236e+00 -4.148465504752532618e-01
-5.111065397641113783e+00 -4.025709482170604092e-01
-5.600329575843235652e+00 -3.209143771175057003e-01
-5.409498870729356312e+00 -1.964034104969152872e-01
-5.468081492244538211e+00 -3.557306864419506609e-01
-5.424282546635330604e+00 -2.833912010373959567e-01
-5.588658467616212988e+00 -3.685696312765490146e-01
-5.505680713793935865e+00 -5.244027250107611282e-01
-5.304698049398188786e+00 -1.509929175993904304e-01
-5.353367634207813808e+00 -2.423895756910273702e-01
-5.411743229189076132e+00 -1.128432918300022181e-01
-5.469084907338684687e+00 -3.051802233992186308e-01
-5.502342337152121843e+00 -4.861807510184733561e-01
-5.086401076380136388e+00 -6.523623466732836329e-02
-5.119307039441657992e+00 -4.919799131557833771e-01
-4.975353792330883707e+00 -5.488830810926558224e-01
-5.313345087667372013e+00 -2.662177203320074126e-01
-5.165041185303918425e+00 -4.162127202710589335e-01
-5.182088250135281626e+00 6.476527344028260025e-03
-5.159637824347461432e+00 -2.000011097602754917e-01
-5.171828843718021318e+00 -3.080506144272944780e-01
-5.054480355729154439e+00 -5.080689389094540376e-01
-4.781070528404946174e+00 -2.882537106368764368e-01
-4.947851172163470146e+00 -3.640016370940398760e-01
-5.119978491011917043e+00 -4.946530999833758657e-01
-5.131515126267084170e+00 -1.435542158029591286e-01
-5.000865984420101107e+00 -5.242624612148978347e-01
-4.801375626650838946e+00 -6.149264943131313998e-01
-5.139397958894234897e+00 -3.360667323666385320e-01
-4.975604574070720432e+00 -5.518453082151097977e-01
-5.008808490619717446e+00 -5.647100874401879134e-01
-4.812678104528437473e+00 -6.996768875168152269e-01
-5.139378414188418454e+00 -4.989811153083048012e-01
-4.946840141959432557e+00 -6.262143154409804957e-01
-4.973636657564780350e+00 -4.840793202374450432e-01
-4.978633774919857480e+00 -4.610454847141794987e-01
-4.845102337178246898e+00 -5.327799449005532484e-01
-5.042779579083858543e+00 -6.375533391917027615e-01
-5.161958704844276546e+00 -6.376859822467386696e-01
-4.913030262128804893e+00 -6.506360624161350303e-01
-5.016248548939753249e+00 -7.331315694423656826e-01
-4.944322141023780759e+00 -7.805610400482465572e-01
-5.031819662004268778e+00 -7.713139545838894051e-01
-5.122170465251581817e+00 -8.023278184538558122e-01
-4.793963388166794459e+00 -5.897025086427500895e-01
-4.756963357504385925e+00 -7.212088386958499520e-01
-4.702344330501965430e+00 -7.760507109160832417e-01
-5.003220241929932754e+00 -7.637962846617840640e-01
-5.010682825850111932e+00 -5.993361987393506229e-01
-4.976917910493410702e+00 -6.195041127417653115e-01
-4.999185994539415034e+00 -7.695190508329716739e-01
-4.914163971475350223e+00 -6.413786605627225246e-01
-5.058029748205674636e+00 -4.144619692359549079e-01
-5.211045196874652952e+00 -2.901301761696401527e-01
-5.193477179120323584e+00 -3.877089576132709547e-01
-5.022395281781669496e+00 -4.489790643258396718e-01
-5.160425210109290006e+00 -4.239137060414428504e-01
-5.052339252562774163e+00 -4.353814736962251519e-01
-4.851094074240851484e+00 -4.624320793332041823e-01
-4.771573256922688522e+00 -3.896827119599661771e-01
-4.933637752347737049e+00 -2.924183918121741055e-01
-4.686158328764252090e+00 -3.501036079625210462e-01
-4.693294270854455164e+00 -3.801196179195228675e-01
-5.133202812446048924e+00 -6.628406125745101019e-01
-4.626369759232815682e+00 -9.068529833985752298e-01
-4.744066490117277546e+00 -5.802847069832586246e-01
-4.720103990713546693e+00 -7.491014596899070455e-01
-4.856761324903433596e+00 -6.358067780272592673e-01
-4.883618085584387813e+00 -8.001791462846206127e-01
-4.946492963108957142e+00 -7.298351262839319897e-01
-4.635758842864101226e+00 -7.374448686897830951e-01
-4.931216227948143960e+00 -7.929666064057570019e-01
-5.039518703310553960e+00 -7.170528478367329539e-01
-4.827410134154700216e+00 -7.202252395249785222e-01
-4.645497370095469591e+00 -6.954912349202029276e-01
-4.263816327560255637e+00 -9.092940540227872903e-01
-4.550360765463793200e+00 -5.823843509465554957e-01
-4.780002948330866808e+00 -5.824874986370436325e-01
-4.803065236105110714e+00 -7.189275247596399465e-01
-4.658362293338222493e+00 -6.373528438772793070e-01
-4.569685690928763755e+00 -5.771847483843175475e-01
-5.018450103873535184e+00 -6.103575866165182884e-01
-5.171530858156291544e+00 -9.002553204706076340e-01
-5.089189510394851013e+00 -7.436520499784057270e-01
-4.956819297062168950e+00 -5.264472760140737062e-01
-5.163770745412024077e+00 -6.229616927754462186e-01
-4.939796812246882496e+00 -7.323508762102628467e-01
-4.505299662132260963e+00 -1.063098625493847926e+00
-4.614599855773500181e+00 -1.246439159272386910e+00
-4.591661921318085149e+00 -8.130490887380565912e-01
-5.033018515701813023e+00 -5.668924045842631543e-01
-4.883966407234385798e+00 -9.026935788910124270e-01
-4.819224446682077279e+00 -8.699395294395499967e-01
-4.672280944124119095e+00 -8.406014829531186505e-01
-4.947160228334134047e+00 -7.291386836825616280e-01
-4.752002388670972799e+00 -6.724986378284671940e-01
-5.037152727686021514e+00 -7.177126868700056672e-01
-4.763345824855716337e+00 -6.412945759570751747e-01
-4.959281673928691347e+00 -6.363984815087133651e-01
-4.919294241237595067e+00 -8.030723343765643341e-01
-5.078840279398998625e+00 -9.388686586122532152e-01
-4.781907429396792253e+00 -6.430930101362444251e-01
-5.143931673209410249e+00 -7.145309982728836884e-01
-5.049098735952163075e+00 -7.311002724831420219e-01
-4.745832293825570147e+00 -5.574947323237524621e-01
-4.916294275491676302e+00 -9.647872902843769305e-01
-4.879631779555840154e+00 -8.597531481215545668e-01
-4.773159111583883174e+00 -6.159325465836249514e-01
-4.849539666839679519e+00 -9.599875255978307376e-01
-5.047379454117459474e+00 -9.365813941878553539e-01
-5.033911611639537931e+00 -7.303106852107823510e-01
-4.819920487943828213e+00 -7.705307856950199819e-01
-5.040265943179019104e+00 -7.787629814550257601e-01
-4.851196219389036557e+00 -2.977338922636832974e-01
-4.539443518828681690e+00 -5.592770087341925045e-01
-5.322965657183392096e+00 -4.507268707670717411e-01
-4.682302955791248777e+00 -2.946542627355586697e-01
-5.107098751482974208e+00 -4.385156132578345578e-01
-4.592656559742493094e+00 -6.115803090640657969e-01
-4.355542490845585313e+00 -7.443251793737569733e-01
-4.659691574653828994e+00 -6.683746886605432813e-01
-4.590174229984439691e+00 -8.377719590863121901e-01
-4.493311801637782210e+00 -8.974523744628720712e-01
-4.598395247685221676e+00 -6.896468674193526605e-01
-4.664431462729076827e+00 -5.557054519322868202e-01
-4.733865704795528373e+00 -9.305665124752311446e-01
-4.579730137583698735e+00 -1.070375884996449978e+00
-4.630554084376535151e+00 -7.999610954176341604e-01
-4.836974011539513896e+00 -5.638941145968021651e-01
-4.825466160388605985e+00 -6.298170274702450389e-01
-4.704235660667997365e+00 -8.231921296838043967e-01
-4.742670991418565407e+00 -9.452605869127107541e-01
-4.749520100806080336e+00 -8.732505126170939658e-01
-4.608437650496199467e+00 -8.344122728468414962e-01
-4.488912119576278670e+00 -8.660623142203933700e-01
-4.644770086709180568e+00 -7.699788003538071690e-01
-4.597590757907436654e+00 -8.447557106702129337e-01
-4.463122712810540627e+00 -8.224082658537907875e-01
-4.868223450379977280e+00 -9.323503428122359438e-01
-4.812780381549622177e+00 -7.538059362286197995e-01
-4.639594486036896726e+00 -5.536683951463090558e-01
-4.691867911378129641e+00 -6.471874765032931132e-01
-4.735322600550933458e+00 -4.128193056501960889e-01
-4.552758706327431071e+00 -5.219993851350827052e-01
-4.462340118245617937e+00 -3.502580620968638314e-01
-4.572304127448061806e+00 -6.395301903144721134e-01
-4.645146236290676356e+00 -4.188812729160221737e-01
-4.776679566565183777e+00 -7.982850891354866807e-01
-4.660272046496307219e+00 -7.804785377807558211e-01
-4.649653658059150985e+00 -6.693141509453078841e-01
-4.682273228437309420e+00 -8.105431892936437732e-01
-4.424737966760022623e+00 -5.607545625846895865e-01
-5.001475857524258828e+00 -3.696273417481465984e-01
-4.555025210450571294e+00 -3.210620671775871182e-01
-5.143097709322759670e+00 -2.112000646349776467e-02
-5.033998484713274379e+00 -2.716179577025940595e-01
-4.733721492696250976e+00 -1.400106643582686716e-02
-5.080060310298878612e+00 -2.036798779240281687e-01
-4.689191521444125321e+00 -6.014736618735754270e-01
-4.824607061548312537e+00 -5.254284300146664366e-01
-4.791961853300184870e+00 -5.895141592152985943e-01
-4.609980806588728441e+00 -3.360648842689282767e-01
-4.558459694162969811e+00 -3.266610785957309027e-01
-4.486715966343279405e+00 -4.029530625001997990e-01
-4.492106497667543330e+00 -3.800719746645851993e-01
-4.552116888174739806e+00 -5.474963981315028594e-01
-4.616742455691572822e+00 -6.888381432899987056e-02
-4.426893012264054406e+00 -5.586070936825066058e-01
-4.714052761780449075e+00 -2.108094452455880341e-01
-4.583200723872219662e+00 -3.354365789561178923e-01
-5.011135172778013569e+00 -4.748704260958497292e-01
-4.127482180397412215e+00 -7.258835473432407870e-01
-4.468781030537595456e+00 -7.438351125281831289e-01
-4.643781751997220653e+00 -5.981197914950122652e-01
-4.832073161507052461e+00 -5.379128838011294489e-01
-4.460927394697671744e+00 -6.120763080713886861e-01
-4.294951287843827181e+00 -5.323496974071295629e-01
-4.504243543056722920e+00 -2.470503037277245184e-01
-4.867385492421128390e+00 -3.027786259112884570e-01
-4.546729590655157693e+00 -2.418991455214095920e-01
-4.498049075906028094e+00 -4.610250342532853374e-01
-4.564733491031297774e+00 -3.122585532285859222e-01
-4.796432716367833748e+00 -5.100472776203068825e-01
-4.788136196489535479e+00 -7.218967190293722191e-02
-4.422475277018806494e+00 -4.032789029660235336e-01
-4.687023176767683097e+00 -2.912272647089707012e-01
-4.835748341078627277e+00 -5.429429491286067444e-01
-4.382283193316485637e+00 -5.701074819693235929e-01
-4.577315914591834733e+00 -4.127166868108831377e-01
-4.427191526012396849e+00 -6.749976225177283240e-01
-4.476100013047767945e+00 -4.756073338839557629e-01
-4.741013014838099338e+00 -5.668288436227437721e-01
-4.532618648652576354e+00 -5.192150588679522727e-01
-4.825892611122460707e+00 -5.077856223756200826e-01
-4.446284287048173134e+00 -4.928353539092275581e-01
-4.517084341567096928e+00 -5.180506499499226702e-01
-4.472457149082817551e+00 -5.842311831058113469e-01
-4.632696587602376681e+00 -5.511584262227890996e-01
-4.420219127634060996e+00 -4.927597747407069240e-01
-4.769516496882717504e+00 -6.839507148240675516e-01
-4.638197098783953365e+00 -2.774777778987935206e-01
-4.288583589754379588e+00 -4.016812260659969325e-01
-4.344858963403850360e+00 -2.915113980915882697e-01
-4.668170320677942797e+00 -2.846732806024804274e-01
-4.632338090255767149e+00 -3.038015549359256995e-01
-4.468113584450014386e+00 -4.134755247030771352e-01
-4.702745492457205856e+00 -2.748446029759012421e-01
-4.687405719329309939e+00 -1.467468179265679074e-01
-4.677153051472839884e+00 -2.981039337146983992e-01
-4.411155752791813711e+00 -7.844668248297300694e-01
-4.831346310392679477e+00 -7.913429084253342793e-01
-4.547256396740033679e+00 -5.261918684087014686e-01
-4.688943521776447909e+00 -2.938052449460634152e-01
-4.610010460320772552e+00 -2.991717438434810528e-01
-4.790787639181563584e+00 -8.425371712821283499e-02
-5.238282551462796199e+00 -1.979509014992408833e-01
-4.813455500174301349e+00 -4.581212385154867506e-01
-4.612342612702351907e+00 -1.233413614503273137e-01
-4.648236509732858401e+00 -6.057976997943417263e-01
-4.614160093496375126e+00 -2.039180291579948401e-01
-4.766372438551108814e+00 -4.440299088282786411e-01
-4.631646295147461956e+00 -1.560365338296409998e-01
-4.806911087483738854e+00 -5.348569746947316739e-02
-4.429546596072125197e+00 -2.174870905961513445e-01
-4.507607836989113714e+00 -3.582389521953031619e-01
-4.710610309824692976e+00 -3.596349258941768934e-01
-4.281273231861529638e+00 -3.459149759725519413e-01
-4.629872652277598810e+00 -2.199113171899922947e-01
-4.689905903082163263e+00 -5.320396461750480643e-01
-4.771671599100320904e+00 -6.050578562221038403e-01
-4.830701303296184079e+00 -6.851733738327860923e-01
-4.119889492892487404e+00 -3.405331382227162473e-01
-4.347310311261590954e+00 1.949611642384674326e-01
-4.892646364887893284e+00 -1.962085112579634305e-01
-4.759901726047203852e+00 -9.744813397167220725e-02
-5.088347222411960580e+00 -2.707501294590352048e-01
-4.842786324722479385e+00 -5.235994476459572278e-01
-5.200139394759940359e+00 -4.258021806866507109e-01
-4.597100566560849089e+00 -6.291633701036998261e-01
-4.523038930825215687e+00 -6.041884822361996976e-01
-4.503345212086811600e+00 -8.576010029992341410e-01
-4.624201164086693794e+00 -9.308285906897821871e-01
-4.372951731313472479e+00 -6.710000442200250159e-01
-4.607677470915380269e+00 -6.522038060854830066e-01
-4.731360646335854625e+00 -7.739163274390599145e-01
-4.877287882123209073e+00 -6.452918481312166499e-01
-4.840745315757962075e+00 -3.464709720654716163e-01
-4.909832281167816781e+00 -3.330610610580448383e-01
-5.142179428826682219e+00 -3.401500365555636396e-01
-4.599534727299704251e+00 -8.329060501832432628e-01
-4.571021970544645541e+00 -6.264205600740955227e-01
-4.571571803209586449e+00 -6.725611144188817780e-01
-4.878417364263076372e+00 -4.885136765484980881e-01
-4.907670031229061536e+00 -2.063041860066255895e-01
-4.592684005522001733e+00 -3.469975191065617359e-01
-5.042830432013113651e+00 -4.447343487451938526e-01
-4.967590869810687870e+00 -3.438226316740116140e-01
-5.030040274047803628e+00 -5.011277351867454710e-01
-5.117229282047953021e+00 -3.196338756475519682e-01
-5.016197554712063855e+00 -4.733043215596553499e-01
-4.764074768121727033e+00 -6.361629108234837515e-01
-4.325077040356811509e+00 -1.959364220189370731e-01
-4.584649531859605887e+00 -3.652119956600685668e-01
-4.309574519894001199e+00 -2.725903488940553676e-01
-5.106025863155073452e+00 -4.304802207021511395e-01
-4.846765500027053974e+00 -2.054229115801064209e-01
-4.991150099495619052e+00 -3.622262491905822723e-01
-4.897307229288816011e+00 -5.239260754136294551e-01
-4.890589065180232176e+00 -3.972834163421312681e-01
-4.793159547858831360e+00 -6.889910130932213050e-01
-4.723960702061035910e+00 -4.619099639816028890e-01
-4.951138638432938777e+00 -4.962905478659912495e-01
-5.223477069024502484e+00 -4.264646868145219316e-01
-4.897995164656268940e+00 -4.426001952890367686e-01
-4.918802821917030776e+00 -3.842031923957510142e-01
-4.784709353879080140e+00 -5.587236335152831468e-02
-5.194945492968046530e+00 -3.198469071859809665e-01
-5.040469879131352471e+00 -3.011810289533251583e-01
-4.730567223359932072e+00 -5.725923827242165309e-01
-5.085925964232306029e+00 -4.582866715131972413e-01
-4.485036213013479767e+00 -1.171071664647770794e+00
-4.390118179284470123e+00 -1.023564235752711715e+00
-4.643379714431071115e+00 -8.286806890350622012e-01
-4.649862243473560142e+00 -8.638810218003449837e-01
-4.624873269211562388e+00 -6.748454898742776153e-01
-4.646962727735139076e+00 -7.018175555853569669e-01
-4.403139703854381359e+00 -8.767214967284828742e-01
-4.416393577636791967e+00 -9.149200748038737174e-01
-4.236860850969074832e+00 -6.077659651631555082e-01
-4.747382724511728824e+00 -4.775557414197743600e-01
-4.748967238904630683e+00 -5.088806860442247615e-01
-4.592197165946823922e+00 -4.240479551058038976e-01
-4.791611452576838737e+00 -5.766409182310474613e-01
-4.673302757100034732e+00 -6.724528983464009846e-01
-4.943474559114159561e+00 -1.020760368197637602e+00
-5.244438366612103053e+00 -6.849911626374907136e-01
-4.783349888536319483e+00 -9.115041917299866459e-01
-4.470664457369148082e+00 -8.132531695198794708e-01
-4.829394692707666970e+00 -8.994583220116179056e-01
-4.707894915584993178e+00 -1.088215210703814551e+00
-4.936931168977289452e+00 -7.601051777387792807e-01
-4.623222755947310247e+00 -1.223280026460525693e+00
-4.666204849680049449e+00 -1.024210557816790157e+00
-4.655602451719941470e+00 -1.175686126933662035e+00
-4.623950484405974670e+00 -9.994316768050339750e-01
-4.728326978102917799e+00 -9.889513130697139554e-01
-4.583266759997140838e+00 -8.657491091798206195e-01
-4.435853230489306576e+00 -1.088918599739305826e+00
-4.687812881984112501e+00 -9.026211767924010587e-01
-4.434949504140709209e+00 -8.385028621934172977e-01
-4.526475265631850320e+00 -7.506197293383725100e-01
-4.754270994856086396e+00 -6.784799974943181988e-01
-4.555845326821428287e+00 -8.840223147571181217e-01
-4.660476298306909904e+00 -7.825931323730368483e-01
-4.450611626792028375e+00 -7.560106273436089097e-01
-4.564263980925614028e+00 -1.025425213364181687e+00
-4.128168624735648606e+00 -1.069924684092302236e+00
-4.479761620830579716e+00 -1.127349965360293638e+00
-4.634640755092698683e+00 -6.423380612437974424e-01
-4.086518769238106863e+00 -1.124305664312804875e+00
-4.299714008458096259e+00 -1.139895848840532189e+00
-4.464655466345076817e+00 -1.218488894965705338e+00
-4.114006132621661038e+00 -1.180755856257400982e+00
-4.615658036916002516e+00 -1.180769854785278072e+00
-4.303187301982362101e+00 -1.354056306933592913e+00
-4.483677346424740584e+00 -1.177519201828146400e+00
-4.359058096829253159e+00 -1.222571934386504910e+00
-4.608573612910539907e+00 -1.176967671816319339e+00
-4.365032433610071649e+00 -8.590661372905288307e-01
-4.367815778856940057e+00 -9.513020555347848628e-01
-4.219474189439025302e+00 -1.158140631419518840e+00
-4.284681443395998102e+00 -1.384621599124928659e+00
-4.404683854232608553e+00 -1.357016930769938012e+00
-4.575478322906767481e+00 -1.388874726360528111e+00
-4.514319810963522528e+00 -1.135587912179250480e+00
-4.616146436461414204e+00 -1.468122130760570521e+00
-4.322856232838906188e+00 -1.344039533568152978e+00
-4.421390947133339466e+00 -1.383586740530275527e+00
-4.578964160263369720e+00 -1.102357414730618324e+00
-4.338280933802745487e+00 -8.019923630773705403e-01
-4.660455960543705700e+00 -1.188870060181406174e+00
-4.801317096423968422e+00 -1.115358194816442161e+00
-4.713427588331255080e+00 -1.263909483617645879e+00
-4.709852840400991170e+00 -1.270291460925147664e+00
-4.606957105244338102e+00 -1.255203771041539351e+00
-4.533675608118993061e+00 -1.304588780595778985e+00
-4.557142489657172391e+00 -1.327408954416311238e+00
-4.314682308502542973e+00 -1.336103519273509788e+00
-4.673150872726913541e+00 -1.445174991695884259e+00
-4.539954217204775766e+00 -1.302288715052925649e+00
-4.616703803780556115e+00 -1.290624138893938122e+00
-4.701595740184049355e+00 -1.172048614616810314e+00
-4.704759747087997823e+00 -1.443074380751505625e+00
-4.409061906399520225e+00 -1.377541851710303300e+00
-4.798933041326975513e+00 -1.624744066818776478e+00
-5.089630721818485526e+00 -1.422616776127929583e+00
-4.613472034210758466e+00 -1.227630496176268071e+00
-4.317201387923853773e+00 -1.046548230443880012e+00
-4.718580170832814780e+00 -1.365851863998511773e+00
-4.884682512534165078e+00 -1.595310637621089711e+00
-4.775102389336230324e+00 -1.414055470417538540e+00
-4.521547980179223103e+00 -1.099328107896096363e+00
-4.507150530593901472e+00 -1.535742085066564178e+00
-4.722008350731702109e+00 -1.256727988825801612e+00
-4.849464511658977628e+00 -1.496317142903484498e+00
-4.432725885409363187e+00 -9.849485463892655446e-01
-4.547470624299989161e+00 -1.313293883159668773e+00
-4.669192144994807947e+00 -1.012235851918233065e+00
-4.937034538745649570e+00 -1.491091932739505577e+00
-4.693524127856735007e+00 -1.445231455637719709e+00
-4.887856619556262494e+00 -1.522986939046698796e+00
-4.943322649751096698e+00 -1.701544591678965990e+00
-4.810049667236037330e+00 -1.771531805708764562e+00
-4.427905397668570942e+00 -1.244949410654904831e+00
-4.678431749849483623e+00 -1.596369136150224577e+00
-4.514933545749356014e+00 -1.680173811015142071e+00
-4.271039084891348203e+00 -1.366579947610331303e+00
-4.353840338364863172e+00 -1.368645843507763527e+00
-3.925005921433724509e+00 -1.035099359616149295e+00
-4.434799460629411882e+00 -1.034821072749973592e+00
-4.444140096222323422e+00 -6.260369149708409076e-01
-4.507714898394016956e+00 -7.015353228066193436e-01
-4.605474041395467566e+00 -1.530057438773433809e+00
-4.586658588901283196e+00 -1.343237564105846049e+00
-4.526565050765149145e+00 -1.409882277181262245e+00
-4.501898626724108787e+00 -1.371365223347048357e+00
-4.537866464232103603e+00 -9.534275850470209646e-01
-4.421837927733955453e+00 -1.231534400949932939e+00
-4.379132975245876302e+00 -1.150988257808492232e+00
-4.076446857726208073e+00 -9.680032395916562393e-01
-4.390375192599652365e+00 -1.150848129070745740e+00
-4.783819528201627591e+00 -1.355662149120801407e+00
-4.382213290276976814e+00 -1.176180511153278374e+00
-4.463775424297439010e+00 -1.078863573551643196e+00
-4.474916889629841243e+00 -1.187671714515460053e+00
-4.465275847263049158e+00 -1.316078469080478541e+00
-4.345432363478115789e+00 -7.699423688669534416e-01
-4.257551457823918639e+00 -7.937655111861914303e-01
-4.131370676174068279e+00 -9.040549909637423109e-01
-4.332664579232124780e+00 -1.150910987708535282e+00
-4.536504038835592389e+00 -9.390543428788108438e-01
-4.581615195346086189e+00 -1.015805869824790042e+00
-4.288814960063458415e+00 -1.062986825767028076e+00
-4.515805033673837343e+00 -1.139862125928235104e+00
-4.515653677546896283e+00 -1.395192829609471330e+00
-4.423328105351354900e+00 -7.550111505457439698e-01
-4.163922276033495962e+00 -7.873874433147948215e-01
-4.091108027719875473e+00 -6.746546240590045596e-01
-4.195538287262102983e+00 -9.181081619082789302e-01
-4.465469665435048086e+00 -5.366678806671389967e-01
-4.231924711975527664e+00 -8.516615872588157998e-01
-4.229333236935228335e+00 -9.977128505757439925e-01
-4.066898640210405702e+00 -9.338402235531423345e-01
-4.183508850958116199e+00 -9.018625631932630782e-01
-4.200160222821328837e+00 -5.427179409287294920e-01
-4.607452551304277222e+00 -1.003618284919246095e+00
-4.092481382574628235e+00 -5.805818895088226128e-01
-4.206705357013628799e+00 -8.847770700254840026e-01
-4.102359798417361425e+00 -6.413153158697166845e-01
-4.140659529948280237e+00 -4.753277388077084553e-01
-4.008954430267547053e+00 -8.075914212707291373e-01
-4.287985282779587237e+00 -5.455535198216434623e-01
-4.132710231059198769e+00 -8.352913339410804605e-01
-4.045528710029672403e+00 -6.881634413332373690e-01
-4.168256144234469218e+00 -7.663351758575682737e-01
-4.190356202037869515e+00 -5.364287460342533898e-01
-4.471875796409686465e+00 -9.604340489860896390e-01
-4.056934580702058035e+00 -5.793327986074925384e-01
-4.427433855104729865e+00 -7.444824762422568298e-01
-3.976238453271534468e+00 -7.970543969482275504e-01
-4.375648513167686104e+00 -1.072309123619996196e+00
-4.028379033646043439e+00 -8.031315580348340477e-01
-4.324500891715489459e+00 -6.929918757152243591e-01
-3.952911245863512946e+00 -6.535435878115842812e-01
-3.903721114767854772e+00 -8.564992376877678115e-01
-4.552209239343288694e+00 -9.534316513408347404e-01
-3.906596971641908667e+00 -1.216270199711524835e+00
-3.994974253233545713e+00 -1.131170737755675892e+00
-3.904471426778611587e+00 -1.035552118341562799e+00
-4.369825058104694016e+00 -1.111020940039590954e+00
-4.137688304527238792e+00 -8.133526183672177279e-01
-4.056033135565905390e+00 -1.063301225119957172e+00
-4.006935637133169692e+00 -1.064182755105921085e+00
-4.258813858039537159e+00 -1.284887715865303370e+00
-3.920421278394073283e+00 -1.213003402707708123e+00
-3.957638679148090866e+00 -1.179287202064897899e+00
-3.737838312496923443e+00 -8.515226296692861574e-01
-3.780379112104244932e+00 -6.776366557753461528e-01
-3.987786751072095903e+00 -1.066201928271223620e+00
-3.780804841421482543e+00 -1.042204412819717430e+00
-3.894177846538030341e+00 -9.671968584351680054e-01
-3.889430108352097015e+00 -8.970855750512547466e-01
-3.667847132282017419e+00 -7.634402842377422393e-01
-4.120788526460272827e+00 -7.713279227750391431e-01
-3.813867896482277864e+00 -1.064373779279908394e+00
-3.749514938897817729e+00 -8.669086978896192175e-01
-4.025474782126155837e+00 -8.860768186991359041e-01
-3.823667682307350546e+00 -9.117317610048356613e-01
-3.948641161212653294e+00 -1.098734117211195738e+00
-3.908661837127113792e+00 -9.378446421282592427e-01
-3.659021725228360111e+00 -7.974966770254172665e-01
-3.946385795979792555e+00 -1.145233575586875663e+00
-3.544657247647562848e+00 -9.083787909136602501e-01
-3.677927613457936840e+00 -1.109086799738095319e+00
-4.002264216785869522e+00 -1.011455553936163376e+00
-4.187920409707127867e+00 -9.966141785685707077e-01
-3.916564528649042032e+00 -1.041820942123425686e+00
-3.797043081161946887e+00 -1.016117200233826789e+00
-3.762785188256313695e+00 -1.038530083111459890e+00
-3.719742437310297412e+00 -1.286767782621181189e+00
-4.010061789095129114e+00 -1.135392953702046626e+00
-3.876488859655904839e+00 -1.207335310333839562e+00
-3.865902185770559552e+00 -1.161587573579328847e+00
-3.602884201047626966e+00 -8.756800765591626901e-01
-4.005843163428391307e+00 -8.903339296262298141e-01
-3.795211296949241309e+00 -6.597260106262166079e-01
-3.557711121869197690e+00 -1.087585673261139751e+00
-4.032166056160479961e+00 -1.038239967689631005e+00
-3.836411342097707511e+00 -1.033403267873258979e+00
-4.116129088108381850e+00 -1.076585410986595992e+00
-4.123469210309469446e+00 -1.283701023389153040e+00
-3.908507470808850748e+00 -9.756733343568740890e-01
-4.056096590745410069e+00 -1.233956547588059394e+00
-3.594157635320527788e+00 -1.133838088574285585e+00
-3.964011306354490394e+00 -9.572606698661441094e-01
-3.972145468340158025e+00 -1.428663315592819005e+00
-4.042470544225690965e+00 -1.401471344389063844e+00
-3.545417547230283351e+00 -1.559091057501308608e+00
-4.206196626983492060e+00 -1.296026528821286661e+00
-4.008284260370118979e+00 -1.227356601307555195e+00
-3.970320589054237459e+00 -1.454363220757575181e+00
-4.337349975869230434e+00 -1.342305582324613278e+00
-3.896586101921887035e+00 -1.453177440560717182e+00
-4.376364749662441156e+00 -1.531113019975950618e+00
-4.140850981832200794e+00 -1.328628196317300336e+00
-4.261564475435339006e+00 -1.739185290427016195e+00
-4.157545452216613313e+00 -1.330781545101099805e+00
-4.059448956093839378e+00 -1.393335076059314837e+00
-4.076616190922646155e+00 -1.162271728008741345e+00
-4.119842417489513409e+00 -1.519189197181026962e+00
-3.972254368547628367e+00 -1.382192965354426040e+00
-4.038864917815478073e+00 -1.337288352253958701e+00
-4.050645260771895018e+00 -1.403982811969938904e+00
-4.029397044414685602e+00 -1.413812657378966442e+00
-4.038001024997541322e+00 -1.200290795009724354e+00
-4.258159249292940096e+00 -1.465708770284023243e+00
-4.200080839849642089e+00 -1.531352410661555696e+00
-4.007595770345810493e+00 -1.162249501440891120e+00
-4.032366538460000704e+00 -1.243429575854192226e+00
-3.958003651886239815e+00 -1.088896425719566352e+00
-3.913533544836592881e+00 -1.483172896081816461e+00
-4.218071069804428141e+00 -1.301743788970866955e+00
-4.095096740821013270e+00 -1.193598775513978305e+00
-4.121572741122024652e+00 -9.821055905121244267e-01
-4.334315033532878836e+00 -1.100289474520710575e+00
-4.256954376665407658e+00 -7.126508250405698686e-01
-4.213735595170182258e+00 -7.441321714449224967e-01
-4.175245451060114021e+00 -4.751282314749524782e-01
-4.024687329649355938e+00 -9.220942267691677463e-01
-4.024659746324546816e+00 -6.241977463168255635e-01
-3.896602905970171449e+00 -5.561850619007812080e-01
-4.085596289566233885e+00 -6.742023812001531891e-01
-4.158830078422748322e+00 -4.111603644037312710e-01
-3.903326735567344663e+00 -7.895741260262426620e-01
-4.142464052529347462e+00 -5.256205796305380984e-01
-4.144752825016381870e+00 -4.172486512095096023e-01
-4.322110136056654284e+00 -3.637115563628260939e-01
-4.425796069157787116e+00 -1.308579195909176929e-01
-4.094404861476928836e+00 -5.554961154382485056e-01
-4.074955411484159740e+00 -5.696793311115102565e-01
-4.080368104308226940e+00 -8.056928453203009433e-01
-3.954754489532699147e+00 -4.180529933700534717e-01
-4.048385859443453860e+00 -7.666389128719608426e-01
-4.032819502922619037e+00 -6.319679819188622760e-01
-4.219673130741227851e+00 -8.674060979314082154e-01
-4.008070859468727321e+00 -6.026732352732082632e-01
-3.926056202009201357e+00 -6.203381707002499912e-01
-3.921430802064814092e+00 -6.515822295757955906e-01
-3.889190247142980450e+00 -6.339831647576695817e-01
-3.952074734537671219e+00 -5.982842231256312315e-01
-4.115761216539018719e+00 -6.131948367076519579e-01
-4.030587428657655735e+00 -4.747013788833205350e-01
-3.922499534260508014e+00 -1.063001357676995884e+00
-4.193564095814773296e+00 -1.230242040290400407e+00
-4.119273749738512791e+00 -1.138334975903055657e+00
-3.732256325744683245e+00 -1.023939108189276359e+00
-4.149845396738575332e+00 -1.006683059967909077e+00
-3.726375441761876406e+00 -1.114132876514882131e+00
-3.858764270714587941e+00 -9.129451812065603189e-01
-3.967902535926762120e+00 -8.861338864842548402e-01
-4.061391288028806557e+00 -1.104872184246838085e+00
-4.126579098482812569e+00 -1.040665665498018866e+00
-4.002239774866329647e+00 -6.832262374496883561e-01
-4.039371820655823342e+00 -1.084469846214571653e+00
-3.883241693380283799e+00 -1.102095701729162602e+00
-3.982492066170261857e+00 -8.341104466853208610e-01
-3.885547095158938813e+00 -1.137937906996025816e+00
-3.949304774316670485e+00 -7.490242105467195266e-01
-3.927650407123467247e+00 -8.963033007910110594e-01
-4.178865407300299317e+00 -9.421773131592371398e-01
-4.210932904473929206e+00 -7.954120936391683161e-01
-4.039430664149419314e+00 -9.770469439070988971e-01
-4.119628140655273718e+00 -8.053442857343746653e-01
-4.073417110126769103e+00 -9.164326515657684746e-01
-3.930507824253985483e+00 -5.908286771008852689e-01
-3.896092773215671379e+00 -6.613120073421342449e-01
-3.863232549855186271e+00 -7.235879927841717407e-01
-3.927339655299335597e+00 -5.194477209888490599e-01
-4.119551740797694706e+00 -8.543729634400479833e-01
-4.306215145131882416e+00 -8.277682084409863084e-01
-4.168797055372973404e+00 -7.388275230487245659e-01
-4.008950308301557186e+00 -5.765567042679202725e-01
-4.102020084669693034e+00 -7.522699558469556624e-01
-4.069264835943137371e+00 -7.689721404277435335e-01
-3.957628359887107372e+00 -6.724554855445954438e-01
-4.018631160487221798e+00 -3.390179860997772909e-01
-4.225867314154271526e+00 -6.697998912406646355e-01
-3.885699879659286538e+00 -3.230150839638226690e-01
-4.195220404853780671e+00 -2.580600389550149476e-01
-4.505847362535683409e+00 -4.528027638013716327e-01
-4.255598494940850074e+00 -4.411779432498459386e-01
-4.150613237793086441e+00 -5.156868827613148021e-01
-3.968104475408328113e+00 -6.594680349901164140e-01
-4.241039454787968843e+00 -7.051440833965099131e-01
-4.399900276786544495e+00 -5.102051950874602060e-01
-4.117042140421531826e+00 -7.221774791120030290e-01
-4.273234349969318835e+00 -5.339563682761543362e-01
-4.125285381936787843e+00 -6.360727832015651284e-01
-4.310529564925635881e+00 -6.990075628587910650e-01
-4.255031757816738036e+00 -7.848089494352465945e-01
-4.320720292541835761e+00 -4.017894155839625281e-01
-4.142232933250364013e+00 -5.602954214742037475e-01
-3.869154060457546507e+00 -6.886414263509086364e-01
-4.059375255112915859e+00 -7.074128403815261867e-01
-4.014848073667145911e+00 -7.668891730979499055e-01
-4.429626073786151252e+00 -4.794043889900042599e-01
-4.132575474648847447e+00 -4.736939277807512561e-01
-3.853461473554987471e+00 -7.595181490531393020e-01
-3.823183174834680731e+00 -6.796196542900132531e-01
-4.096088726874713259e+00 -3.951655177627113602e-01
-3.703987068677673911e+00 -3.333962631429172041e-01
-3.921375200294932029e+00 -3.968161496764739393e-01
-4.051219713898597696e+00 -4.648002866856468240e-02
-4.020988353747838140e+00 -3.295324288763241127e-01
-3.752017541182886440e+00 -3.416728088515061934e-01
-3.829478298089705746e+00 -5.646557484273888594e-01
-3.889978822741027020e+00 -6.524435518757065733e-01
-4.029088139214557884e+00 -5.217691069840209028e-01
-3.892059840404831661e+00 -5.059196560650314201e-01
-3.740020151407010829e+00 -5.566815748394633445e-01
-3.690715611742607649e+00 -3.493479952801157862e-01
-3.935338782264626190e+00 -3.307176262500717279e-01
-4.035921823273822540e+00 -5.781378384828403938e-01
-4.352823311358332781e+00 -3.139680880196853430e-01
-4.161072398475814005e+00 -2.784323951879784653e-01
-4.179790765476748327e+00 -3.350028419127109580e-01
-4.262900554859362146e+00 -5.995027341102027174e-01
-4.230623696052508542e+00 -4.240833798901965102e-01
-3.875713084181097834e+00 -2.251529595716744991e-01
-3.974068568348619213e+00 -2.974656898036726616e-01
-3.938105019275675467e+00 -4.483523643865093833e-01
-4.017653308762002773e+00 -2.066214062776487448e-01
-3.967409017561077000e+00 -6.275330516426524952e-01
-4.057899751650118958e+00 -3.832447676056825459e-01
-3.758866140828114766e+00 -4.270151417415740114e-01
-3.888833310770674068e+00 -4.756096581919166955e-01
-4.017156557883011736e+00 -3.832361325736572955e-01
-4.012623322317876884e+00 -4.910029256575949574e-01
-4.254884741466412379e+00 -4.082759574804696312e-01
-3.892911833586384596e+00 -3.848289751322528929e-01
-4.015866699597124168e+00 -3.420155200267521178e-01
-3.734240408822113721e+00 -2.927136959447881881e-01
-4.184501799921168441e+00 -6.963493635318209751e-01
-4.030680088009559903e+00 -1.914300737382415851e-01
-3.701548349856658149e+00 -3.291609948772886152e-01
-3.772034006997769584e+00 -5.161390869729199915e-01
-3.924494945347909436e+00 -3.243524433401013263e-01
-4.050720982719575147e+00 -2.731474227929595600e-01
-3.977236477177532592e+00 -3.616037014956274831e-01
-4.011696604713647751e+00 -3.478038423001735824e-01
-4.055143561381590267e+00 -4.799892211613651094e-01
-4.050614194751583241e+00 -5.124704397968297132e-01
-3.982517613601653572e+00 -5.460695255596146325e-01
-3.984968530420491373e+00 -5.709977432774782091e-01
-3.838403058548942148e+00 -2.602244938583088141e-01
-4.197194005611057932e+00 -2.383827792740082774e-01
-3.767997432692615334e+00 -2.663032705272323497e-01
-3.937313178805418978e+00 -1.082171683418408636e-01
-4.030164887687808672e+00 -9.340133194756830570e-02
-4.073058996935539078e+00 -2.068726612807329779e-01
-3.960736704151776699e+00 -4.043205132006412739e-01
-3.832815231456567773e+00 -4.208093978598844709e-01
-3.770205433984054721e+00 -2.314757962789060486e-01
-3.874332049104810327e+00 1.882829009466531200e-01
-3.827488715266367247e+00 -3.335144105629270772e-01
-4.052124302088286001e+00 -5.062384472800256496e-01
-4.039152561711873979e+00 -8.201996158463036313e-01
-4.064824461794238175e+00 -8.283891025990774981e-01
-4.204182483708838625e+00 -3.778291537808701750e-01
-3.876359364825104237e+00 9.533872676177002070e-02
-3.697296267733480413e+00 -2.068221305358497464e-01
-3.918834121924009484e+00 -5.615577118181027672e-01
-3.753784529300538964e+00 -3.862491721688589008e-01
-4.032210143747104070e+00 -4.885437100583584491e-01
-3.777260710525045972e+00 -4.153912102238436765e-01
-3.914105981216613017e+00 -2.680748760892417426e-01
-3.795633730741277301e+00 -3.637536133723570098e-01
-3.923344340048686263e+00 -4.690421608669770315e-01
-3.959996460374021865e+00 -4.087516263478637168e-01
-3.900269340712412713e+00 -2.681496719683726937e-01
-3.830752366999645719e+00 -4.550400840087567289e-01
-3.680074123593404245e+00 -5.892457801262200867e-01
-4.058056068577942987e+00 -6.985019156281842001e-01
-4.083593136340572194e+00 -3.826740135918215158e-01
-4.013950905837952554e+00 -3.287180220736216074e-02
-3.970773854448416351e+00 -6.451834338815767289e-01
-4.082576515467843947e+00 -5.070039567682813608e-01
-3.926861574610835959e+00 -3.317711943449782042e-01
-4.077331815307182694e+00 -3.975527942069304044e-01
-3.659643922624096213e+00 5.923116886001693338e-02
-3.627697501276379910e+00 -6.730424238968939210e-02
-3.821716514737643955e+00 -1.280113207578714163e-01
-4.056266173439016853e+00 -3.332802412676394432e-01
-3.746891422828606544e+00 -1.164907877757252463e-01
-3.457453965964618625e+00 -1.147757251012127694e-01
-3.892129359348688311e+00 -3.112906354464386460e-01
-3.659372526698346562e+00 -3.793007368598143580e-01
-3.862139022171944269e+00 -2.408557984958148157e-01
-3.534539408646541148e+00 -1.338496532312704601e-01
-3.962180854462612700e+00 -5.588838834339382444e-02
-3.513573314153002780e+00 5.292587428796030613e-02
-3.666830104000146751e+00 4.226665268017293364e-04
-3.553932070567622503e+00 -7.866785918439048175e-02
-3.572616457328530615e+00 -1.888808042763530926e-01
-3.479466684953323785e+00 -2.594387124817125745e-01
-3.531491975090269797e+00 -1.800825552714451772e-01
-3.638413398429570567e+00 3.056856089546450272e-02
-3.696250361121737438e+00 2.446573206383623189e-02
-3.369543454863383580e+00 3.186068411996775818e-02
-3.779925400590717466e+00 6.980966018473608314e-02
-3.170086787227969438e+00 2.217242232870719060e-02
-3.235108885240432386e+00 1.916239625385416090e-01
-3.423174104615056557e+00 -1.195322577447598400e-01
-3.691487716253990303e+00 5.712020319431776461e-02
-3.230597076087762254e+00 -2.561541715890175430e-02
-3.466840452119659854e+00 -1.056630845897560747e-02
-3.473364326772352406e+00 -1.265682030794373913e-01
-3.503568077786482604e+00 2.325004216008139113e-02
-3.518193775566944126e+00 6.823386503351233645e-02
-3.510185348656420956e+00 3.486700844178545339e-02
-3.492604293360276113e+00 -8.521714144140012104e-03
-3.651225942492072996e+00 8.846214912343980386e-02
-3.485586644276558843e+00 -1.160256345599832567e-01
-3.389970562274015720e+00 1.021734366442125924e-01
-3.318601561559531454e+00 -5.254787436526439648e-02
-3.163219964301971832e+00 1.220403302209439600e-01
-3.251266879545676503e+00 -3.820392371184038183e-01
-3.286970221829691674e+00 -4.188072668679236610e-02
-3.468864585403973244e+00 1.042106287237594409e-02
-3.419761929138886991e+00 -4.109364692718961432e-02
-3.341084738075553950e+00 4.422039050287394218e-02
-3.240387119587630593e+00 -1.439073911220616342e-01
-3.420804120651323998e+00 -1.304870284782250756e-01
-3.100608929165585614e+00 -1.330770500882296203e-01
-3.028783024795445478e+00 -6.367766704534762179e-02
-3.322551310208817554e+00 -1.345474728506119433e-01
-3.348662925804662294e+00 1.880553778441013679e-01
-3.488079048338054822e+00 2.542755249604742307e-01
-2.851950149524167699e+00 -2.863470944600930435e-01
-3.290945626302320903e+00 3.232997744259269446e-02
-3.169249610367641523e+00 1.138973410629316729e-02
-3.319705474627437702e+00 7.285804239169973995e-02
-3.149672520893512573e+00 5.426342104611538847e-02
-3.106257993128251016e+00 -1.373894513565336872e-01
-3.099275749757108400e+00 6.705920369212736709e-02
-3.197268056954995608e+00 -1.590878265180092344e-01
-2.924685951066368972e+00 6.049573930474577005e-02
-2.864117334838671258e+00 -5.201690222616156545e-02
-3.307488981727730426e+00 6.463391148038716283e-02
-3.013399556829024384e+00 -2.923859486165877875e-02
-3.237536588553510342e+00 -1.130133288997834107e-01
-3.119399833744821660e+00 -1.164827675930815709e-02
-3.217944097192452446e+00 1.495647247708134508e-03
-3.477651496201325632e+00 -9.103719060159362608e-02
-3.358238158515624683e+00 -1.337846610608877385e-01
-3.218558561952054031e+00 1.110375886208907481e-01
-3.247285960228696311e+00 7.388316915170423105e-02
-3.269595312147472121e+00 7.765385924330936440e-02
-3.521861097750197622e+00 -1.517785066704447627e-01
-3.123632214459684420e+00 2.378807770791633025e-01
-3.077763905979063352e+00 -2.702148179556597418e-02
-3.484186382431167850e+00 6.987321847396023300e-02
-3.425424324653102204e+00 -6.291735559661984500e-02
-3.620241628863395178e+00 2.989674697892612532e-01
-3.300559103675671402e+00 -1.063459681309288640e-01
-3.606857757861891223e+00 -2.060008861256248658e-01
-3.388865840029698262e+00 -7.104769528914514631e-02
-2.829142593548890083e+00 1.884535548251072834e-01
-3.351878524054481723e+00 -1.558002979309292546e-01
-3.382248827496046051e+00 1.809368074991245245e-01
-3.343252987637115758e+00 1.229803643687311931e-01
-3.152014427416311548e+00 9.564945400563024114e-02
-3.513316183429860295e+00 -7.555545990577056115e-02
-3.460374671935882773e+00 7.147642119743474742e-02
-3.226446034813489128e+00 -7.438173113756381405e-02
-3.070237639558059506e+00 -7.123605184899910181e-02
-3.320546869567080783e+00 -6.668556136156417180e-02
-3.031520037736002315e+00 2.963311075880047107e-02
-3.123309731890209662e+00 -1.300307881466450932e-01
-3.351811994448882892e+00 8.643934957499938010e-02
-3.503868533089060211e+00 1.922087997900218115e-02
-3.206272760858642989e+00 1.620002334340235328e-01
-3.281410739634999629e+00 2.395195609589786251e-02
-3.330687694861815373e+00 -2.862775004738298268e-01
-3.296498096218344998e+00 -8.340777683124786512e-02
-3.151780564771665905e+00 7.882448808668812701e-02
-2.819477316252195997e+00 -4.630992839450540771e-02
-3.360526267339758455e+00 -1.923969455611301282e-01
-3.272917304269918226e+00 1.039873579601962167e-01
-3.284690956298757403e+00 4.026254253494057633e-02
-3.148498949364145094e+00 -2.206946926362052253e-02
-3.340121092611401554e+00 -1.029178104575562691e-01
-3.105975185050166232e+00 8.341511802311885049e-02
-2.958778283265080411e+00 3.924882583315229823e-02
-3.336039878187813557e+00 8.207150363796389403e-02
-3.080967025219571109e+00 -7.383528808929518128e-02
-3.284759812368636123e+00 -2.913352976097253189e-01
-3.224854886463111470e+00 -1.256108144570040053e-01
-3.462447825942115642e+00 -1.609511471326315890e-01
-3.064974912508410476e+00 -2.801274492611159350e-01
-2.948082113470049226e+00 5.909578695200007337e-02
-3.154876541798757650e+00 5.412565621295266360e-03
-2.897169255784314501e+00 -7.518208289895519925e-02
-2.995488845046548665e+00 -7.182728957511452794e-02
-3.033778793045916800e+00 -1.370796835862707619e-01
-3.056264557174351637e+00 8.204698715910202500e-03
-2.907911868024967816e+00 -1.273679917908762116e-01
-3.367187605631883685e+00 -2.441523253568022855e-01
-3.250866716058380401e+00 -4.978811550684694720e-02
-3.320624128949477338e+00 -2.621651722745816926e-01
-3.504099126465524794e+00 -3.391810262472033655e-01
-3.329219907015350977e+00 -2.857415267839280570e-01
-3.050591068803762518e+00 -8.690942831551229375e-02
-2.938170870267372337e+00 2.527032270200230135e-02
-2.883033753105070929e+00 8.098457960866942140e-02
-3.187383053315623549e+00 2.997773311527587858e-02
-3.290299728630385001e+00 -9.220368406231721492e-02
-3.173997956329706049e+00 -1.377646424899534594e-01
-3.234959053611806912e+00 -3.915407363449786571e-01
-3.256170927830364548e+00 3.075777374091534511e-02
-3.535655945429681868e+00 -3.996916186402642013e-01
-3.439092724188892447e+00 -5.153518108248074103e-01
-3.491335270551558345e+00 -2.178060739645274191e-01
-3.152354195171807927e+00 -1.630519158431336102e-01
-3.379224800370548287e+00 -2.818468222602368289e-01
-3.172923576216203578e+00 -3.912510745660913725e-01
-3.258390647763727443e+00 -3.441657762241526752e-01
-3.430846185536909232e+00 -3.971491844757922274e-01
-3.153265757032755801e+00 4.005202265019464081e-03
-3.176956799221658301e+00 -2.394560875233886221e-01
-3.184177766042587621e+00 -4.473653859502696450e-02
-3.091312730620781490e+00 -3.733093886957377094e-01
-3.213711375497931400e+00 -3.334475325045076488e-01
-3.214555896838745763e+00 -4.300516128629901513e-01
-3.473043415878696472e+00 -1.840449919911458232e-01
-3.331917197377437745e+00 -8.113244869172500651e-02
-3.689744412643417348e+00 -3.933013987662989930e-01
-3.493777937859755323e+00 -5.200452417531096216e-01
-3.365595044745191444e+00 -4.491408615219801281e-01
-3.518485265588051636e+00 -3.243807343279608846e-01
-3.306313027988785347e+00 -2.937072185528643020e-01
-3.598002832795427430e+00 -2.763812021756433257e-01
-3.336102655525729155e+00 -3.933529915392451892e-01
-3.334840372713002488e+00 -1.822481554994608843e-01
-3.224794651722517003e+00 -3.243703020513049040e-01
-3.397451026666238327e+00 -3.604689278856385015e-01
-3.346608775606285668e+00 -4.119382938084591439e-01
-3.388301770387664114e+00 -3.475352916301858719e-01
-3.307040168858400797e+00 -2.450507093257111024e-01
-3.678324149667323795e+00 -3.843547735032659118e-01
-3.204762579546415857e+00 -3.316951563225656874e-01
-3.508817638745240330e+00 -4.850615878164871164e-01
-3.518662399983005340e+00 -1.633570530484093064e-01
-3.346684708422954735e+00 -2.023159528317330369e-01
-3.684123690164647247e+00 8.274045894489340247e-02
-3.250146539694309666e+00 -5.338446413285360959e-02
-3.376585342020807623e+00 -5.270148925842180199e-02
-3.798528733804832136e+00 -3.379196269152920928e-01
-3.473438572447252959e+00 -3.204623455844655272e-02
-3.389741845181442059e+00 -2.059290410404630567e-01
-3.437926712618392777e+00 -2.321225821110729504e-01
-3.547633866549023018e+00 -1.081167771704552028e-01
-3.287668463660008200e+00 1.826109531071768988e-01
-3.371940561707605699e+00 -2.201434560527443796e-01
-3.535663406503774198e+00 1.483289505297429589e-01
-3.671342340721126973e+00 -2.603544565131331312e-02
-3.406258042815731635e+00 -1.087814770943549419e-01
-3.277819553080117299e+00 -1.742398167687180810e-01
-3.486304593668525076e+00 -4.967596413542890166e-01
-3.379896046891180728e+00 -2.850329274590520101e-01
-3.260717548018967626e+00 -1.914523487629532505e-01
-3.647907914593448986e+00 -3.340825342246258045e-01
-3.535981780817078146e+00 -1.188763601050632501e-01
-3.383795983956699338e+00 -2.705671305270486160e-01
-3.269296937005999215e+00 -2.791966929658072916e-01
-3.235777754207572077e+00 -4.792820403054890988e-01
-3.415405868916594478e+00 -1.334499344068402482e-01
-3.675060807627534842e+00 -2.422532367373730067e-01
-3.534491271928588141e+00 -5.792130554867089831e-01
-3.605098618814516875e+00 -4.495013597351303902e-01
-3.554028647825725695e+00 -4.649880542697025221e-01
-3.482923460831041318e+00 -3.788872258618938282e-01
-3.827947829448796746e+00 -7.223783092839785036e-01
-3.612968736311139573e+00 -9.880876387630708191e-01
-3.814869850150504949e+00 -8.959958443636714120e-01
-3.757230835279879777e+00 -7.255961049011676600e-01
-3.777255291698744522e+00 -8.929702943679788119e-01
-3.766865446858250976e+00 -8.592497359427011538e-01
-3.589143525528846190e+00 -9.935177734920084269e-01
-3.443474276081596841e+00 -6.140379486987102009e-01
-3.547972095993397357e+00 -7.486288769704632085e-01
-3.682759053021361417e+00 -6.460775135005899505e-01
-3.692626491547057022e+00 -5.191795654226116774e-01
-3.499023995618209426e+00 -4.992535958405310281e-01
-3.559523170906392586e+00 -4.867002778463096480e-01
-3.686345085147893830e+00 -6.490073240929014053e-01
-3.846580038637667620e+00 -6.123051090662114948e-01
-3.684592472446730049e+00 -1.088981106437799440e+00
-3.919144421554550561e+00 -1.060578999880638529e+00
-4.024714387032716445e+00 -7.050333446889105460e-01
-3.956106892716152679e+00 -9.217095679475955095e-01
-4.043360142826616155e+00 -8.924109574574847770e-01
-4.273290092474320900e+00 -8.121850513117757631e-01
-4.014493500292060091e+00 -7.751054091793512235e-01
-4.186336918307858035e+00 -6.404566126793258540e-01
-3.847216313281411004e+00 -5.974043377148373635e-01
-4.028016823385740963e+00 -6.135600990118937892e-01
-3.862588866014976752e+00 -7.905576165597364424e-01
-3.951090957807999793e+00 -8.349723083120205169e-01
-4.020965481740473635e+00 -9.778436986993124247e-01
-4.084982975144688666e+00 -8.893283210152891360e-01
-3.966695504772407510e+00 -8.686719996304912428e-01
-4.321517841166722107e+00 -6.882017364111128188e-01
-4.047423338011238769e+00 -7.038184041700658033e-01
-4.058848829865044472e+00 -1.007900395861127452e+00
-4.155380384249224512e+00 -7.558299918518266436e-01
-4.179099626600376816e+00 -1.133155062082468856e+00
-4.112730787484740524e+00 -1.096849210601430258e+00
-3.975367106740474554e+00 -1.072223995334578461e+00
-3.945887801106322534e+00 -1.108098366557766834e+00
-4.079648932815265638e+00 -1.157872793125015676e+00
-3.812927865544431860e+00 -1.292675195256608678e+00
-4.307993494570776960e+00 -1.221710845670612278e+00
-4.344631173489156950e+00 -3.668956802754686497e-01
-4.509163988241132515e+00 -1.113135607576750230e+00
-4.216911558506023283e+00 -5.770938452912536265e-01
-4.468181905127760700e+00 -1.360503588710371137e+00
-4.623310377632945389e+00 -8.824619869440225584e-01
-4.073999042532234327e+00 -8.228255573984044613e-01
-4.154682693598630294e+00 -8.119619137676781229e-01
-4.390497059303095639e+00 -9.171813392751877458e-01
-4.453532096073637980e+00 -9.014822587037345514e-01
-4.149494400367446545e+00 -8.382291552232060683e-01
-4.034495756436893288e+00 -8.425512142823105011e-01
-4.121835959825459916e+00 -7.941836311602659126e-01
-4.452030708673625270e+00 -5.645257063716904167e-01
-4.153984478414882275e+00 -5.886618634593774324e-01
-4.648689520828526156e+00 -7.286546185327034131e-01
-4.321778421258809288e+00 -6.841155377122725145e-01
-4.119153725871989025e+00 -8.640407433059222875e-01
-4.358285791926943986e+00 -6.886758672762153255e-01
-4.399091223046347920e+00 -6.891735364806536035e-01
-4.080813977369579959e+00 -5.375403843103212509e-01
-4.185295964322467199e+00 -4.827502001485509675e-01
-4.263728801573699378e+00 -6.562561302661265028e-01
-4.045098213321320024e+00 -5.918801803176819698e-01
-4.346164095346058076e+00 -1.030683008670325806e+00
-4.330333941103939210e+00 -8.953763966661296703e-01
-4.274550991938122380e+00 -7.747558081924939000e-01
-4.014083486603884587e+00 -6.407527007440885214e-01
-4.160293628865795235e+00 -6.642784576063393009e-01
-4.134032247957176942e+00 -4.320355471582170148e-01
-4.211902883455627133e+00 -8.174518433577775411e-01
-4.131115056210331815e+00 -6.387103140732721673e-01
-4.249042892914789427e+00 -5.843754117994868214e-01
-4.074394142575002320e+00 -7.128363011967524532e-01
-4.225444305858189864e+00 -4.517378382705872220e-01
-4.316664984280636830e+00 -5.219881080723941524e-01
-4.020456501909649205e+00 -5.405638236968491883e-01
-4.207023251119295537e+00 -6.151973268899788572e-01
-4.441160680431716301e+00 -4.775581529071196707e-01
-3.758856614737630331e+00 -8.258556618028256580e-01
-3.952337765988562790e+00 -4.444328822552079394e-01
-4.238479465002491509e+00 -1.347617098998846186e-01
-4.194362474856909273e+00 -2.768364556888813222e-01
-3.703529414886698401e+00 -2.809091671382327737e-01
-3.543926912869207246e+00 -4.125862164108746732e-01
-3.480370740421541598e+00 -5.236474098021670631e-01
-3.480466890234049870e+00 -3.751390963119909938e-01
-3.431868160260137302e+00 -3.538461061904999427e-01
-3.606403441547655575e+00 -3.270680094236032565e-01
-3.937430198625525346e+00 -8.696914903182034751e-02
-3.803678581477472509e+00 -3.056064368643314766e-01
-3.437753439520407017e+00 -3.576836672617489388e-01
-3.714479159388853091e+00 -5.572911344118629540e-01
-3.605140832968920961e+00 -2.932645488205641304e-01
-3.317116865506656520e+00 7.868261998279502123e-04
-3.561037752507827392e+00 -1.583411476171277532e-01
-3.510384501374071320e+00 -1.652770981068712453e-01
-3.467125882827303052e+00 -2.624712559875536089e-01
-3.720622681332790727e+00 -3.740203269028463673e-01
-3.910578102847397819e+00 -5.954597413681553819e-01
-3.752507884973072638e+00 -4.477858138058544712e-01
-3.990163633899396878e+00 -2.581265887076990562e-01
-4.000141176831460754e+00 -5.316188617669739269e-01
-3.851973520744197632e+00 -2.820494073942506064e-01
-3.653884735693449848e+00 2.359544378700172973e-01
-3.544385066757777203e+00 7.063265394264994779e-02
-3.662219736569730877e+00 1.401355162896440465e-01
-3.475887062847139219e+00 2.595296829914035541e-01
-3.474487452410524035e+00 6.072601813576206098e-01
-3.547392889426295604e+00 3.203598487985679366e-01
-3.658360011075137308e+00 8.911124168280634694e-02
-3.550822283952325797e+00 1.926984747747594873e-01
-4.003283228732895438e+00 1.418595997338136239e-01
-3.968434137436922526e+00 1.373276883515591740e-01
-3.671652064435410701e+00 -3.755953596757419799e-01
-3.409431045762233659e+00 -2.671269819818692937e-01
-3.794018653405649921e+00 -7.064970428665431901e-02
-3.886078810195341404e+00 -2.346818092799161232e-02
-3.528288252449775619e+00 -1.360363245113334341e-01
-3.496751589575012531e+00 -2.632131340555839832e-02
-3.265813974208828352e+00 -8.747341272981942750e-02
-3.730692487648457067e+00 -3.357385539990538348e-01
-3.677915345448652396e+00 -1.949515876325229602e-01
-3.560642523342992138e+00 -1.916576590729907048e-01
-3.616033220642210555e+00 -1.950731722798472456e-01
-3.632567015508231911e+00 -1.891593610750818000e-01
-3.740148961719924170e+00 9.450987037971331217e-02
-3.689727785583372999e+00 -8.974893772620107235e-02
-3.801254414281014959e+00 -1.852345225199265311e-01
-3.937230817619400192e+00 -3.556701706847632538e-01
-3.607706327655524348e+00 4.614606405351728835e-02
-4.020017506493061887e+00 -4.239321931045233471e-01
-4.040087520482622097e+00 -5.710755942132935692e-01
-4.061240947990832240e+00 -1.160299944916452497e-01
-3.993685073045415201e+00 -1.157818008218116507e-01
-3.841750895480580130e+00 -2.666099445113205846e-01
-3.707111817214848504e+00 -3.103109372669152766e-01
-4.116303286754654067e+00 -2.676274898971421345e-01
-4.147574352311201196e+00 -1.693305188319391141e-01
-4.233669702932848722e+00 -1.561438277946501363e-01
-4.139608508371354745e+00 -2.698106481081029573e-01
-4.286494609776706710e+00 -2.872841922621291455e-01
-4.246380720023052113e+00 1.592728459038765254e-01
-4.151848165598379659e+00 3.344698706241370223e-01
-4.142551003067564963e+00 1.922777579182133878e-01
-4.014490571633082538e+00 2.883740433231598010e-01
-4.008556201589491330e+00 3.360561331970919330e-01
-4.224186837139567885e+00 5.310108893260597762e-01
-3.901558755480029284e+00 4.972183503043336450e-01
-4.259081076754941186e+00 1.125972022703702058e-01
-4.166576128823214376e+00 3.421895313025583030e-02
-4.101768214499557530e+00 1.925657104264655306e-01
-4.084912041942179606e+00 3.282023832696551735e-01
-3.981872151503701218e+00 2.621613405886702441e-02
-3.943322924956931708e+00 -7.258055141682401290e-02
-4.404212329510975188e+00 2.338581437791849571e-01
-4.175616951240959551e+00 2.091713682147449127e-01
-3.883218609658064757e+00 8.885341961912876507e-02
-3.814971185276129440e+00 7.080556130271048465e-02
-3.845063798125400112e+00 -2.562319914501919316e-01
-3.932212339318037486e+00 1.813565489633376937e-01
-3.613232235274500770e+00 3.221943177248247636e-01
-3.860516522887008861e+00 3.325898365876011620e-01
-3.797681218059131503e+00 6.099395820606738905e-01
-4.029360241404468468e+00 -1.835919060890973675e-01
-4.134741951485115585e+00 2.305702749708175847e-02
-3.802661857312108040e+00 2.174292327706786043e-01
-3.747403502162028666e+00 -1.153189821266369791e-01
-4.139331511785926843e+00 3.223998357486346777e-01
-3.967543844614525916e+00 3.181626386951537100e-01
-3.908345813325910356e+00 2.261541974581675329e-02
-4.041998589318145818e+00 8.311523881175225670e-02
-3.920222855134828599e+00 2.360876580368670430e-01
-3.779038846161617116e+00 3.754698905699116462e-01
-3.764427058256894387e+00 2.905428857733837744e-01
-3.601323143312838759e+00 2.821233731509159015e-01
-3.797153628399501102e+00 3.197801862818636653e-01
-3.874840163260071524e+00 -2.019038099750764537e-01
-3.870541309919985018e+00 -2.528962522804374946e-01
-3.911913184848841762e+00 -1.152501376763231389e-01
-4.066701091728496031e+00 -1.226716505102024013e-01
-3.919923569067489844e+00 1.833449891902755313e-02
-3.794827770447607662e+00 5.353598061498006100e-01
-3.802473438200917766e+00 4.007740071922177294e-01
-3.492263155365002536e+00 -1.493413963012314161e-01
-3.985002691146479759e+00 -2.395525643856978859e-01
-3.457148566711266469e+00 1.523167918344798810e-01
-3.966345092867004318e+00 -2.734907476994931086e-01
-3.700989429310497680e+00 -1.969086820537915283e-01
-3.614944831363154254e+00 3.141101002227340844e-02
-3.849529650076615184e+00 1.319226885629485868e-01
-3.815715492027017763e+00 -2.716967103581691134e-02
-3.737297290978431441e+00 -2.625148655593608771e-01
-3.858951028164448349e+00 -2.964834105399847264e-01
-3.923030279124108510e+00 -8.049034613356584322e-02
-3.631979801040708278e+00 -3.600263747962629268e-01
-4.155895904468254187e+00 -2.025687250096782632e-01
-3.959176150326698007e+00 -7.301233601132880308e-03
-3.864604249523611035e+00 3.017279725830636083e-01
-3.781645008262388252e+00 -2.383508817403732494e-01
-3.771286187598326567e+00 -3.116250929348066134e-02
-3.742810007790727589e+00 3.148621775494152009e-01
-3.791091299256205804e+00 1.991120628745622900e-01
-3.692304898860999884e+00 1.440323250219383566e-01
-3.884396199271254346e+00 -1.264388582990194354e-01
-3.173942596953078343e+00 4.678441296641974723e-01
-3.125290946592030661e+00 6.228315847045824416e-01
-3.495638311678253451e+00 3.178326454603653817e-01
-3.648876965349882262e+00 4.535452195983707968e-01
-3.655665370606672404e+00 2.977625182546330684e-01
-3.597349224027165171e+00 9.662492643177639229e-02
-3.494378919792302973e+00 3.057502077908363924e-01
-4.071320823976900982e+00 -6.465131185696432192e-02
-3.752052147376621072e+00 1.037909237322057754e-01
-3.565699033096101367e+00 1.699882683519841620e-01
-3.704927660002820922e+00 -1.628226049581476820e-01
-3.845451543826470697e+00 6.304929442426626673e-02
-3.642244111067248102e+00 5.128369051648853927e-02
-3.503486162231325807e+00 -6.504446258382451385e-03
-3.637835117121301920e+00 -7.844801116282404396e-02
-3.652543636056606147e+00 -3.096579627709723503e-01
-3.668806159562209679e+00 -1.519334829169727841e-01
-3.644794349307775683e+00 -1.508370229701795351e-01
-3.667773095474472722e+00 -1.556819300554271313e-01
-3.761324444164602543e+00 -2.474427628859037220e-01
-3.605794259691730730e+00 -3.729685022172846698e-01
-3.802304312700789168e+00 -9.576697840717862675e-02
-3.859801613486680161e+00 -3.662146202052744548e-01
-3.924932736871081573e+00 -3.284369141494987154e-01
-3.910268167607789280e+00 -1.456518004895708818e-01
-3.628735141083990534e+00 -1.744950012343675083e-01
-3.734740780397645565e+00 -2.466409302256630798e-01
-3.579319606117488561e+00 -2.057941107374451906e-01
-3.649408357344417375e+00 -6.707349176696474069e-02
-3.747399672765928003e+00 -3.772223772865028746e-01
-3.735247331318988451e+00 -5.798165660883296268e-02
-3.590275981483003420e+00 -3.539302542386011941e-01
-3.526382236651488977e+00 -5.175822106100007591e-01
-3.708980268157979765e+00 -5.887270911024147235e-01
-3.398941211653434991e+00 -4.202186631587159771e-02
-3.760411937282050587e+00 -3.379490934285395154e-01
-3.701908431740922545e+00 -6.061589697670701771e-01
-3.465399168094095206e+00 1.539972023877532736e-01
-3.632018706469888336e+00 4.622626030725420776e-01
-3.307327700556991878e+00 6.575858178467963722e-02
-3.612453088691410130e+00 -4.282576961857859077e-02
-3.705426722052391320e+00 -1.096082455049876558e-01
-3.527265450998882557e+00 7.365496327294610013e-02
-3.608664712429632271e+00 -3.249623205330252618e-01
-3.584468490937104512e+00 -2.478370556924515411e-01
-3.408149364986900576e+00 1.203691723401391911e-01
-4.010808951982448356e+00 -4.486211400570365715e-01
-3.650536781328855174e+00 -9.138711869888312134e-02
-3.617204700947174612e+00 2.333492748092292624e-01
-3.759879193959967392e+00 -2.978418798701770176e-01
-3.912711661325591894e+00 -2.087593633585832498e-01
-3.976829471603858135e+00 -1.366302759103011355e-01
-4.122419970834880765e+00 -7.152530294096323682e-02
-3.709522051373736140e+00 1.938405428025107846e-01
-4.241487131986907855e+00 -2.898920417621256296e-01
-4.361123717044173453e+00 -5.735481489082243645e-01
-3.809513429867440237e+00 -4.794463058368022557e-01
-3.766852051776439225e+00 7.881300816706801604e-02
-3.919964296539177440e+00 4.577914728228804631e-02
-3.805085567439238314e+00 -2.351596451758212747e-01
-3.744329618922803249e+00 1.387613943699129437e-01
-3.789114496692073786e+00 -3.072612917836606977e-02
-3.964151777936648191e+00 -2.740758565564337113e-02
-3.787793674231733299e+00 -3.780291666169771636e-02
-3.973684606608736125e+00 -5.081551434578464310e-02
-3.910455954461621531e+00 1.006767804034838787e-01
-3.824945154240603884e+00 -1.877910389387077439e-01
-4.104305410940000343e+00 3.368853217685399692e-02
-4.034933323840247610e+00 -6.957405797174109896e-02
-4.127190061274128574e+00 -9.057875826772174288e-02
-3.839304863179568983e+00 2.439015538259052263e-01
-3.691982002495762138e+00 -7.006935304501751838e-02
-3.863264524578967851e+00 -1.992106558460216004e-03
-3.959144390347069553e+00 1.692595580999457228e-01
-4.196528203033808246e+00 -3.244408707069552644e-01
-4.315126701345455729e+00 -2.051713065115508550e-01
-3.661977784247884671e+00 1.267063378177324950e-01
-3.804170658583481135e+00 2.494299327976648994e-01
-4.173541854276510144e+00 -2.652551412086791571e-01
-4.255625432581170209e+00 -2.258239089375338737e-01
-4.348411271362223829e+00 -3.738929255640597304e-01
-4.232465031008239897e+00 -4.992228328659314429e-01
-4.390292648707607270e+00 -5.683683964921828480e-01
-4.497529664345360167e+00 -4.601970000614921119e-01
-4.378477960906108635e+00 -5.627638790405563585e-01
-4.092714425130973055e+00 -3.035493176863574005e-01
-4.169394406140471077e+00 -3.830536082479540361e-01
-4.132869049827588626e+00 -3.310987394370577541e-01
-4.222987855316677752e+00 -3.597699017717443937e-01
-4.414674191104513312e+00 -4.707962291029368918e-01
-4.024107967226788318e+00 -6.048090385219601073e-01
-4.408192749886319817e+00 -8.850039112630083693e-01
-4.213678706718635425e+00 -7.326126816723601554e-01
-4.353823727241678654e+00 -7.272416822920831914e-01
-4.333624096964659778e+00 -2.722438300405480849e-01
-4.192988538623436234e+00 -5.810125080917797336e-01
-4.183149647569887719e+00 -5.345002784173122912e-01
-3.826501794408259549e+00 -4.772663039227288406e-01
-4.366067485474852461e+00 -5.711347892124957193e-01
-4.030910756434759712e+00 -6.138626405025761068e-01
-4.041758193518231401e+00 -7.421833491008396066e-01
-3.911485823541888340e+00 -4.943930305018763294e-01
-4.050236104876831611e+00 -3.718905729091741552e-01
-3.795809783704683582e+00 -2.246140470942010192e-01
-3.562388164923944167e+00 -7.104704166251410435e-02
-3.844118855416507774e+00 -2.383252824328854769e-01
-3.931370495373176510e+00 -6.206811669961244393e-02
-3.516567244108513179e+00 -7.731023860920069324e-02
-3.991510605158749669e+00 -3.763922243431654935e-01
-3.897725232382068583e+00 -4.006331151639811461e-01
-4.104431408762674316e+00 2.655891942157026508e-02
-3.956271194763190557e+00 1.144779484825008131e-01
-3.531105859213788278e+00 -1.032379373884163842e-01
-3.828197121101583278e+00 -8.103665470718815489e-02
-3.786660507718203839e+00 -3.649889031384052629e-01
-3.587375905399066589e+00 -2.180705732346435721e-01
-3.887167405816688515e+00 -2.175099277222883876e-01
-3.740187742874338639e+00 -6.964507810859267289e-01
-3.846390766544148576e+00 -4.264529914967752910e-01
-3.927895377750397543e+00 -5.549828116287248703e-01
-4.136805770946306637e+00 -7.991026411537102137e-01
-3.874283006847598188e+00 -3.918510943924218837e-01
-3.930728488103807372e+00 -6.894063154901151069e-01
-3.590176804415368572e+00 -4.102128324894419586e-01
-4.024698537930566644e+00 -3.591654878643469884e-01
-3.841567889388224355e+00 -4.053084575759027253e-01
-3.918021058472424656e+00 -2.716229107175747171e-01
-4.260917497976461910e+00 -5.815638586790147224e-01
-4.087451392719093413e+00 -4.279719546919118489e-01
-4.234677657814430063e+00 -1.577435108517906692e-01
-4.347854212211194280e+00 -8.173235068747166654e-01
-4.254367343484052100e+00 -3.551259329115319385e-01
-3.856420118453681489e+00 -2.495082269145248444e-01
-3.834521522877324173e+00 -1.808446528484374816e-01
-3.788853316138669491e+00 -4.268476642905308927e-01
-3.793987420651904863e+00 -3.731260081942913698e-02
-3.904486837678833311e+00 1.140075131353637389e-01
-3.787645454046814297e+00 -8.098046280546832010e-02
-3.957702535217129114e+00 -5.938219597808332140e-02
-3.906594107691347517e+00 -2.607238885841638432e-01
-3.753154090016037170e+00 -1.333297670568333593e-01
-3.626722730679102114e+00 1.286166019273894956e-01
-3.863115886732421345e+00 -4.046480493598775263e-02
-3.772736850162892175e+00 -1.559456630996139126e-01
-3.704152639477907183e+00 -1.063602992485755405e-01
-3.803645639185829541e+00 -3.615052092078929191e-01
-3.904362844896775542e+00 -1.265395350767871407e-01
-3.708358801702707819e+00 -2.192569129638690106e-01
-3.841724245673090898e+00 -2.968111247923211904e-01
-3.890743815776472214e+00 -1.808774199691585982e-01
-3.744343622732131394e+00 -1.517401269181954393e-01
-3.747650122799861983e+00 7.417991318146495427e-02
-3.817311093244593501e+00 8.943284483985083910e-02
-3.778674211202949884e+00 -2.089943910445830610e-01
-3.902879762083194759e+00 -5.446110712968326162e-01
-3.809373017375720316e+00 -2.572401771839331053e-01
-4.040571729638589460e+00 -9.065712970905111245e-02
-3.687683614330897530e+00 -1.582180242017480198e-01
-3.941409370213278862e+00 -2.485876224167821724e-01
-4.229099307037841093e+00 -1.250333381336311833e-01
-4.024400733082822867e+00 -3.123630394856323211e-01
-3.593272605256816021e+00 -1.544402347281150778e-01
-3.940065697624692831e+00 2.160365337186563942e-02
-3.748710137404844822e+00 -1.163441039722776238e-01
-4.121149357765041543e+00 -2.222624345014546088e-01
-3.758258167147447981e+00 -1.061837955501269970e-01
-3.745015711240724521e+00 -2.095041716008820831e-01
-3.805635455696400271e+00 -2.808198452035456927e-01
-3.919698013641661483e+00 -2.691358463748549923e-01
-3.775823272532603081e+00 -2.368978394785534181e-01
-4.062070140584140177e+00 -3.264143481997582308e-01
-4.125750779165784365e+00 -3.771290783651561340e-01
-4.085452586693201660e+00 -4.069094776410839831e-01
-3.877951237962998121e+00 -2.073288224670362112e-01
-3.962380964705641162e+00 7.373914242771320571e-02
-3.757498894977023163e+00 -7.268139968321890576e-02
-3.862307255531036709e+00 -5.522174338760758860e-02
-3.935451456550800753e+00 2.432186944747535134e-02
-3.768816727012170631e+00 1.463216074521536680e-01
-3.748429812873469658e+00 -7.776411992420488584e-02
-3.757301735044448421e+00 -1.753093312695822026e-01
-4.020066330764430873e+00 -5.221176495558220720e-01
-3.751353797469048956e+00 -6.490196957400881095e-01
-3.589035505534789117e+00 -2.132250763219484535e-01
-3.723786873353374993e+00 -5.118861729943855465e-01
-3.553726978261285474e+00 -1.718597984738892692e-01
-3.732364705525285764e+00 2.487586821873717657e-02
-3.521462345290001572e+00 -3.222227737633753808e-03
-3.882799067453363229e+00 1.954739870194493190e-01
-3.675300341167303309e+00 -2.862815597391602518e-01
-3.705399023869909048e+00 -2.385690317560350271e-02
-3.703257118934441650e+00 -2.537080408991128078e-01
-3.811075549631653736e+00 1.352373095987992047e-01
-3.528941775660444868e+00 -1.509304006375450369e-02
-4.023789875092032453e+00 -2.241250829442237025e-01
-3.539429253699566402e+00 -2.412265156884052242e-01
-4.090082819409746051e+00 -7.259111273627772976e-01
-3.928259577414422221e+00 -4.814640758773540141e-01
-3.998610154705477093e+00 -1.328248268352032746e-01
-4.031503777356689078e+00 -7.845991263016320882e-01
-3.917849589270000266e+00 -5.640557765241644983e-01
-4.200099034981276347e+00 -4.714309940689646594e-01
-4.067564519913491772e+00 -3.463314063206716087e-01
-4.019235427577380726e+00 -7.531362802651875299e-02
-4.172244560415917292e+00 -1.983298758759786673e-01
-4.242486054146111130e+00 -4.625704579883591627e-01
-4.171969996137644188e+00 -9.536922926820334823e-02
-4.097184774775459282e+00 -3.723644884021327650e-01
-4.003265203987983689e+00 -2.941459141648329889e-01
-4.131407435543136941e+00 -6.499636723405352035e-01
-4.054834756058837364e+00 -3.795286155232724390e-01
-4.271112270938259847e+00 -3.365787578099923572e-01
-4.079244795615826646e+00 -4.029559938037070577e-01
-4.191088979596358399e+00 -3.725235530254229488e-01
-4.218557683028708816e+00 -2.969151188321473844e-01
-4.137580015345600160e+00 -4.350518234829475750e-01
-4.445589376816912797e+00 -6.104764730578025045e-01
-4.515139730168916010e+00 -5.673284635786297603e-01
-3.841103646805041016e+00 -8.221479215467137891e-01
-3.863950472779847267e+00 2.076072922635681037e-02
-3.951426480320207268e+00 -1.914043681121286034e-01
-3.993531136895575706e+00 -2.076552814644840317e-01
-4.249860614694339844e+00 -3.090855060677406563e-01
-4.123655349791226499e+00 -2.834712856072939546e-01
-4.029623703622799091e+00 -1.583748778967810633e-01
-4.030746148239229498e+00 -4.749691383911962550e-01
-4.113825726110627912e+00 -6.502954190262174583e-01
-4.009797028036414801e+00 -4.472758515375898081e-01
-4.203763426288716687e+00 -4.968839982567250235e-01
-4.209519546571477200e+00 -1.579256595159416743e-01
-4.134542220936536339e+00 -6.729636338767336357e-01
-4.062422021396975502e+00 -4.236770909943561314e-01
-4.056715169477506322e+00 -4.975825423181048368e-01
-4.035346903864978074e+00 -4.800427905226613001e-01
-4.017307156254599221e+00 -4.656231232858227820e-01
-3.994943015954683929e+00 -3.426542359780254121e-01
-3.890516991238904598e+00 -4.649092069263551785e-01
-4.139388873710819539e+00 -2.967980863233499744e-01
-3.956149449702994758e+00 -2.805624292123250485e-01
-4.010114210652571565e+00 -4.415708472745453195e-01
-4.095614210734428440e+00 -6.245100969620552833e-01
-4.022494843120930419e+00 -2.615781300092194783e-01
-4.176676632936144884e+00 -1.028142074286170632e-01
-4.285763603149185030e+00 -1.712647162632628950e-01
-4.450158060631261847e+00 -1.138804045929299041e-01
-4.027472786333183841e+00 -1.001258457063694540e-01
-3.997668129588964447e+00 -2.002531097121602044e-01
-3.733902059132828022e+00 -1.545534011277487629e-01
-3.715547564936229286e+00 -5.820030174378557075e-02
-3.821681204362279871e+00 -1.870813589637129737e-01
-3.708091944601655143e+00 2.210516754794140115e-01
-3.875699687205350408e+00 -7.783154984335197146e-02
-3.829055265823364529e+00 7.592812133006247854e-02
-4.097045111142267437e+00 1.989561148023730186e-02
-3.971161082476440285e+00 -5.494710538306596392e-02
-3.870316938472421420e+00 2.268452793248665889e-01
-3.849704490358779374e+00 -1.967994791847979263e-01
-3.727462497162202126e+00 -3.266360550864049750e-01
-4.002036453694300278e+00 8.820885892746210821e-03
-4.208133247431885771e+00 -2.648165867934991480e-02
-4.056771741286588906e+00 2.398126491518141196e-02
-4.279549759897605554e+00 5.133082833924415556e-02
-4.015876010653660622e+00 -2.434177573178616938e-01
-4.197462712455610756e+00 -8.089755638876192090e-02
-3.924790906478734520e+00 9.934543289446855219e-02
-4.140974478170869943e+00 2.116500126518097158e-01
-3.974843634377971391e+00 -1.136351628793531299e-01
-4.450849527976172837e+00 -3.922609406191855941e-01
-3.908796256540305158e+00 -6.962201315555138770e-04
-4.235776197182897107e+00 7.009776675627285569e-02
-4.156127092991027894e+00 -1.148375776428849360e-01
-4.312492185012569479e+00 -9.799506455372224145e-02
-4.237481221408492260e+00 -1.854687919703620347e-01
-4.273593007166198277e+00 -2.374899787649418226e-01
-4.025937992979005564e+00 -1.033418320684681424e-01
-3.896285203716410628e+00 1.164298549665599702e-01
-4.138728577640501172e+00 -7.564030150314898782e-03
-4.189603759656488791e+00 7.076018710849302229e-02
-4.282572967578005319e+00 -1.556644975385814422e-01
-4.062713960324445317e+00 7.365549652225872324e-02
-4.174320133060006377e+00 7.037038203735443420e-02
-4.258586092605450624e+00 1.767444193261454854e-01
-3.986566888950309639e+00 -9.352582394561043122e-02
-4.007153479349275571e+00 6.869159770934774034e-03
-4.177991389421283230e+00 2.842538345746231654e-02
-4.191388589927489861e+00 3.488366337709292164e-01
-4.075420108743915470e+00 1.186241962741086536e-01
-4.323911953047568701e+00 -1.035315837915135456e-01
-4.288208791349722659e+00 -1.351128619121309271e-01
-3.926514897154413930e+00 -9.925421015885231568e-02
-4.259216159961044745e+00 1.573566431916936792e-02
-4.371174517038640239e+00 3.069643650157766746e-01
-4.146745336176710595e+00 -3.517633664788168135e-02
-4.121758681004214608e+00 3.190260349309788634e-01
-4.068784402028686742e+00 1.731518993065633283e-01
-3.827226237047134383e+00 -3.711118794704605928e-01
-4.332274353258846133e+00 -2.351450604982069370e-02
-4.075819345193353982e+00 -1.083937424912518738e-01
-4.107083084489870473e+00 1.774085677586337839e-01
-4.173330919775309233e+00 8.423982599186813358e-02
-4.416621116268692582e+00 -3.090720275634645242e-01
-4.440397907686004508e+00 -1.236720629890170203e-01
-4.249177539972838424e+00 1.249996328805003110e-02
-3.985934766849490440e+00 3.330594190701620383e-02
-4.245505384923001557e+00 4.287744725163883386e-01
-4.369553233549455129e+00 -1.742817245667505066e-02
-4.000882041901246744e+00 -2.874209667050825479e-01
-4.282442826571756456e+00 -4.917864112598012427e-02
-4.355959792054705737e+00 -8.349841967768827089e-02
-4.200091862987542335e+00 -4.504605262379356850e-02
-4.414748678089444489e+00 1.105248703052032350e-01
-4.090388735130699338e+00 -6.351191933339772611e-03
-4.367749910810358571e+00 4.037695531335638854e-02
-4.358828644353414106e+00 -2.201812757399378151e-01
-4.088153995308498878e+00 1.583679643730792064e-01
-4.247873724424696462e+00 3.119274168720315155e-01
-4.357388418816937836e+00 3.684071180442541893e-01
-4.328913069263741420e+00 5.498534894688750230e-01
-4.179372878004419256e+00 1.859216373452336202e-01
-3.903472693976259844e+00 1.784597919586844716e-01
-4.506140380993151950e+00 4.164385536051296022e-01
-4.175397697135209363e+00 4.439368012924287399e-01
-4.291964164584708641e+00 3.437513842826087629e-01
-4.216170215712176983e+00 3.218007055015686957e-01
-4.099831829666412908e+00 -1.032445204839938097e-01
-4.060259123308464169e+00 1.759370423691810625e-01
-4.063833960270324397e+00 1.064576530853096753e-01
-4.133227517827586794e+00 1.681886759252682328e-01
-3.673465123902892149e+00 -3.737686680296015140e-01
-4.128569981285420631e+00 -3.232177828995838609e-02
-4.234580705316853155e+00 1.313105645157924273e-01
-3.870357472673191523e+00 3.973508463422290027e-02
-4.191114989136380586e+00 1.226906572699290321e-01
-4.075680508329954321e+00 1.032730835331482078e-01
-3.898975644015288733e+00 2.489366212824015712e-01
-3.919306314196253638e+00 4.809894981174712980e-02
-3.799854852663998805e+00 3.027667012034703786e-01
-3.932286096531145247e+00 1.670554762608543742e-01
-3.931751417849655095e+00 9.263044850277563080e-02
-4.053886492405882613e+00 1.214721777439373707e-01
-3.881655799614232016e+00 5.521789195369890269e-02
-4.132982709979510005e+00 1.071043226073775667e-02
-3.881399458043041761e+00 6.964707463784691743e-03
-4.136947585775654801e+00 2.220954413614318612e-01
-4.019740711824519863e+00 -5.940198259464676833e-02
-3.952449368291166998e+00 2.157358450589640930e-01
-4.173918120868449932e+00 1.080459696510180367e-02
-3.918303178804605658e+00 7.164212344586327885e-02
-3.952358868852077656e+00 2.186221664425643807e-01
-4.183705636192248889e+00 1.985492458179211051e-01
-4.160290436461308694e+00 2.847064407642115325e-01
-3.991921049653299747e+00 1.664166150996124471e-01
-4.154377390956428329e+00 8.021929709208119874e-02
-3.983304865793778404e+00 3.042580210591868117e-01
-3.866331754897936346e+00 2.432709816809147385e-01
-3.911760241688744699e+00 3.462657111691247458e-01
-3.743242862491362288e+00 1.130671535378731940e-01
-4.106393872873767670e+00 2.304816749657782882e-01
-4.071704740439336945e+00 1.897475303041386840e-01
-4.222571312018986056e+00 1.266927995016411401e-01
-4.134524095217286366e+00 1.387130981983022704e-01
-4.128825002129447697e+00 1.966810428021978918e-01
-4.147949877548018804e+00 2.380889164765850330e-01
-4.038788880700981743e+00 3.067970723400501587e-01
-4.174951652797625812e+00 4.847940609640287724e-01
-4.206176913554751096e+00 4.231501356934692093e-01
-4.312068378130038404e+00 5.064029220218735361e-01
-4.195469844787778513e+00 1.059594174381710829e-01
-4.029236776436848189e+00 3.861695391404398325e-01
-4.324639377213862268e+00 4.835753456863094435e-01
-4.255762383590277587e+00 3.936086761867388373e-02
-4.269829998029237572e+00 5.654646462987614891e-02
-4.347217753136883189e+00 9.125578260281036469e-02
-4.371331014664250780e+00 2.650466290269236636e-01
-4.079207621358248659e+00 4.197023631293604895e-01
-4.070475690501041299e+00 4.316383574443951043e-01
-4.129595965859962803e+00 2.774138395395683299e-01
-4.002335482590352100e+00 6.830023154507300909e-01
-4.083122410105969990e+00 4.614706576591407483e-01
-4.107222794288858836e+00 7.365425483365546366e-01
-4.011649583899644433e+00 8.349696667249716375e-01
-4.400882483455591299e+00 9.605738973789941237e-01
-4.328657486628938678e+00 8.780330774583523512e-01
-4.393705104452664045e+00 1.043217195442606826e+00
-4.103633959991933366e+00 7.079674785312849439e-01
-4.257957586087174562e+00 9.010660176642157904e-01
-4.070044028662120894e+00 9.179549505489944528e-01
-4.404342185813973742e+00 8.419650290614008048e-01
-3.917328067231789390e+00 8.986755695049808423e-01
-4.194275871739948869e+00 8.439748038537484565e-01
-3.969911141195924920e+00 9.491331339810935575e-01
-4.124029226554050354e+00 3.808618666611919279e-01
-3.777282637122389541e+00 5.739204324944874314e-01
-3.737659603340373504e+00 9.310991008781634992e-01
-3.897111199411687821e+00 8.478775329479111278e-01
-4.120582872960645737e+00 7.002000985180626413e-01
-3.781923289078789274e+00 8.430880187143425797e-01
-4.014790336691635098e+00 9.949661565334358970e-01
-4.011906666561438684e+00 6.919168246388573973e-01
-4.147189230993260978e+00 2.733024644512500045e-01
-4.218055287347982407e+00 3.465356545029588675e-01
-3.885779963481846622e+00 6.479526271312787689e-01
-4.039326429330280632e+00 6.101582250997502621e-01
-3.785923497674029470e+00 7.819251635766434338e-01
-4.059641234181550651e+00 6.945449900364745188e-01
-4.203167138525961022e+00 7.730622187679150326e-01
-4.006215032550434429e+00 7.997078651657844039e-01
-4.114135734195640381e+00 6.102868701595692835e-01
-4.321747193800889342e+00 2.514896781214032706e-01
-4.262842469023028436e+00 2.577983367081770893e-01
-4.128477752963952696e+00 8.251844950718306704e-01
-4.380622776936751173e+00 5.933262314144632787e-01
-4.038777539543877637e+00 1.754095472054351401e-01
-4.271332142360091844e+00 2.793455942990856755e-01
-4.299495405265889580e+00 4.678966898253766882e-01
-4.219503687024332095e+00 3.980886598806642196e-01
-4.226390884245777357e+00 3.249851356361571630e-01
-4.485805991096098566e+00 3.787893357329547017e-01
-4.388965669695240379e+00 4.653198991274978824e-01
-4.309845170424536853e+00 5.209392544108498724e-01
-4.379261814834631394e+00 3.365123810826528561e-01
-4.413255666074510586e+00 3.972669527481598739e-01
-4.350263632852865214e+00 2.910434149961289574e-01
-4.114740004102033666e+00 5.024934308263108163e-01
-4.613023405507903796e+00 3.930075108077137891e-01
-4.133986046766919387e+00 3.794482325634200293e-01
-4.314023343509715502e+00 4.887798678648688222e-01
-4.324912050898198856e+00 3.436316154074239848e-01
-4.263599274308841558e+00 3.592602707007934160e-01
-4.186655345312866316e+00 7.012114661357958800e-01
-4.404061206411996388e+00 8.018310313650458543e-01
-4.123614519969470038e+00 4.508467216707275904e-01
-4.072719959333314321e+00 1.623847138373290255e-01
-4.155367145201672940e+00 4.458245183403333756e-01
-4.439963267348158382e+00 5.335301279202886438e-01
-4.218631889304363725e+00 3.733217400975968325e-01
-4.319690132955329886e+00 5.206566970443645692e-01
-4.365226437814080818e+00 5.208275510207288628e-01
-4.114951382409163472e+00 4.485330634367915015e-01
-4.129910202369587502e+00 5.197614506254497613e-01
-4.456776118556168065e+00 4.874792010297683276e-01
-4.541980825044368508e+00 4.173346653479130808e-01
-4.358509802891702201e+00 4.891291745938099456e-01
-4.123985418236957301e+00 2.307343820582058447e-01
-4.524600183623396887e+00 7.515179629873998124e-01
-4.225881457227094629e+00 3.264399332123099073e-01
-4.244653050710339492e+00 4.591027225244865839e-01
-4.214403569265110505e+00 3.566165704154455884e-01
-4.526719733792839762e+00 3.991036560373034670e-01
-4.384772175203009326e+00 5.771909436019742046e-01
-3.864014497339203213e+00 8.726973770189427881e-02
-3.899071235046631223e+00 1.630580275444886151e-01
-4.252940167667303761e+00 1.010012047384542810e-01
-4.164785320527727208e+00 4.576542257056371854e-01
-4.093317366340475161e+00 4.282125081315391046e-01
-4.189745146594462177e+00 3.939918302658493854e-01
-4.362670929461142322e+00 3.998859529313450456e-02
-4.138980775711866400e+00 3.506562454203179247e-01
-4.468422006757820419e+00 3.026392790079409645e-01
-4.387549927021364482e+00 1.829653270298269574e-01
-4.314546627513998089e+00 1.792754996306424042e-01
-4.072349341268779455e+00 1.275856269663694365e-01
-3.999898700801583828e+00 4.615232390513545613e-01
-4.318327597992253075e+00 4.303566833151625803e-01
-4.100584496924369660e+00 4.459078595449276761e-01
-4.151353731439415107e+00 4.511819634553488889e-01
-4.257590818427563484e+00 4.834133109712833165e-01
-4.180227678289433868e+00 4.660169173786251617e-01
-4.295407103034161622e+00 4.688859218163342057e-01
-4.104676589054832903e+00 5.402975306382618026e-01
-4.024938412837566482e+00 3.360621557675250726e-01
-4.121191513147152818e+00 2.087938996159632854e-02
-4.100504251116775301e+00 5.260150582727726176e-01
-4.327356340195999351e+00 4.093597774580381987e-01
-4.184038341507965164e+00 2.885610446174678434e-01
-4.170278017529317260e+00 4.880101527806141037e-01
-4.250418250600068504e+00 3.564758657834141697e-01
-4.169561284270425716e+00 6.404956132105206201e-01
-4.015963357527858157e+00 8.990044113911466184e-01
-4.026945248157385748e+00 3.499902077662031541e-01
-4.092583776724322497e+00 3.876865226151424149e-01
-4.241440147621547752e+00 1.630825050190174152e-01
-3.663131140230381444e+00 1.238641908068998931e-01
-3.976078383419558548e+00 3.147129002115465202e-01
-3.909601476682378340e+00 -4.487777976092809096e-02
-3.712432415722334511e+00 7.755577088475741621e-02
-3.929092212437947040e+00 8.569768355409357330e-02
-4.049468928918557253e+00 8.004375436963870327e-02
-3.707295239691797306e+00 2.852678168469788833e-01
-4.215196143388832084e+00 2.638472553402681497e-01
-3.959315108499610769e+00 4.470614054243057800e-01
-4.170139781509634602e+00 4.607874470926977550e-01
-4.123360964862669675e+00 6.304355800242064101e-01
-4.043095930278152395e+00 5.457007404473469547e-01
-3.932181509596548885e+00 3.102660012970708259e-01
-4.069414992405584464e+00 5.272127953811375223e-01
-3.942485799398271595e+00 5.704610412045958423e-01
-4.113529109979368492e+00 3.342759405768051528e-01
-4.428816388169904528e+00 5.607654422465760957e-01
-4.403241098689335331e+00 4.510288397698287710e-01
-4.397014217445491369e+00 5.397270350865396304e-01
-4.529979999025632864e+00 1.969609247132551033e-01
-4.379481951424164521e+00 3.492842797690593470e-01
-4.477697978588887295e+00 1.878748396284290745e-01
-4.630329221513136417e+00 2.929941811612732927e-01
-4.305457821149898834e+00 1.907892924366790255e-01
-4.490288180525220163e+00 1.988932681049455919e-01
-4.380797685952718901e+00 3.002519532020065940e-01
-4.708964598509075117e+00 4.289072178405823887e-01
-4.570045995430711550e+00 8.242840898303757657e-02
-4.229208826363738183e+00 3.064462299528933897e-01
-4.152425248449548079e+00 2.582359611085255358e-02
-4.436943693625991614e+00 2.017914572662245221e-01
-4.287878116656562710e+00 4.588910494533480766e-01
-4.227403405462618835e+00 2.827940466763653182e-01
-4.439517990404045378e+00 1.491162314724593929e-01
-4.655856148391319671e+00 1.383105881260711378e-01
-4.603212796799700968e+00 8.938260448562045102e-02
-4.435382196783583808e+00 -5.962394787233309124e-02
-4.345022270753735150e+00 3.321224740466440783e-01
-4.436010344519676352e+00 1.655342282398662712e-01
-4.504317097727883024e+00 4.042571647264813217e-01
-4.553377767014767485e+00 8.058511076752405966e-02
-4.326518234409858721e+00 2.803432519407292323e-01
-4.403200240843349711e+00 3.083716556458793723e-01
-4.316402954212176013e+00 4.841976075622360098e-01
-4.495688683934968566e+00 2.971886843577325465e-01
-4.359972226420740782e+00 5.601356175780275448e-01
-4.340852872030581899e+00 7.163884626403766998e-01
-4.392306526036861669e+00 3.960200575472297979e-01
-4.257565280258068796e+00 1.060093334405679544e+00
-4.314708603152675792e+00 7.075280079520711585e-01
-4.349029844093288411e+00 7.359354377272577796e-01
-4.289396978792090032e+00 8.461924590198834917e-01
-4.453694549966338734e+00 7.358770700144180443e-01
-4.032238936039771460e+00 8.796780071536260959e-01
-4.192902237040953217e+00 8.495247682021456193e-01
-4.400459117118239227e+00 8.498452958473066143e-01
-4.287292616604438500e+00 9.664419334903100456e-01
-4.436687185722146154e+00 9.862876223008909538e-01
-4.313197639921323656e+00 8.837237500410454194e-01
-4.200779212232683690e+00 9.312419127452926659e-01
-4.090082951641629272e+00 9.266853432531960699e-01
-4.192463155901747562e+00 9.808000678930928196e-01
-4.226074050861637232e+00 9.150401580851905692e-01
-4.209113787311274280e+00 1.209545806752537978e+00
-4.119769765670165285e+00 1.015519554433578442e+00
-4.446479164733746714e+00 8.468327484657431903e-01
-4.206746428209346078e+00 1.081330591130057917e+00
-4.240725644100260538e+00 8.719972683849790407e-01
-4.141226801539692914e+00 8.856680270617425244e-01
-4.317624446125518212e+00 9.697402550610061400e-01
-4.138761812355228997e+00 8.508628833663497426e-01
-4.096202461435487052e+00 8.766578322615187213e-01
-3.961929474864151146e+00 7.329831852082868693e-01
-4.076902482623890656e+00 8.075159386432457786e-01
-4.523574389503213666e+00 7.740677066052871202e-01
-4.485817006081094682e+00 7.124273807179555273e-01
-4.214895354968509089e+00 7.889693167440612331e-01
-4.142302166674452835e+00 8.113517522343485222e-01
-4.286845528675900852e+00 8.489318796800702227e-01
-4.348877860894059033e+00 1.026834300142309253e+00
-4.309924105494749469e+00 9.305614436159372893e-01
-4.032557081172681634e+00 7.397849036989105898e-01
-4.327803398012826541e+00 5.188648894423026903e-01
-4.528028277453171491e+00 4.429178900351228854e-01
-4.357955192784833898e+00 5.672514483442181454e-01
-4.302372514693817429e+00 5.873484891983049572e-01
-4.623299603606191965e+00 7.699780117266332713e-01
-4.243352850368683704e+00 5.554659018575665019e-01
-4.024609240965076218e+00 6.282926254450885706e-01
-4.440688539881062269e+00 7.318147817940329203e-01
-4.258272286817726737e+00 7.721012565004989892e-01
-4.315596383909934275e+00 2.533592822525610466e-01
-4.149465637589993428e+00 6.351758828721312256e-01
-4.023792943224631991e+00 3.151819366426108493e-01
-4.516389380936121967e+00 4.834282109456097265e-01
-4.302340764270281781e+00 7.065810522116244830e-01
-4.430164094232209138e+00 7.622867305261493698e-01
-4.193391814554297881e+00 3.476256684786388496e-01
-4.379895318709782437e+00 4.473264021088863007e-01
-4.331105985101878275e+00 3.575249487513977309e-01
-4.286856628720292939e+00 5.154825155297539929e-01
-4.241516131848499072e+00 2.111990225222244444e-01
-4.278116903391542714e+00 3.642379916394198336e-01
-4.390723617968619763e+00 4.171262314015630746e-01
-4.255470114453496322e+00 2.115395200909025997e-01
-4.300547563408509077e+00 8.305687573692024372e-01
-4.078187616211842226e+00 6.888076946879155837e-01
-3.839529865155976829e+00 7.860127413339835778e-01
-4.184704124296819039e+00 7.700017656349149586e-01
-4.201064310188689532e+00 7.032191184054030764e-01
-4.160785293138452801e+00 7.074005397259885974e-01
-4.458766969443868078e+00 7.170342068155930448e-01
-4.582009958554871254e+00 7.260032494021488869e-01
-4.350410080791421663e+00 1.178378183896192866e+00
-4.391973301600963886e+00 1.082704594020143629e+00
-4.511668698855315185e+00 8.284916277636515947e-01
-4.514437804093002882e+00 6.923656617329104757e-01
-4.400074384770451985e+00 7.214941949147710698e-01
-4.464081017276464891e+00 7.710094754761025460e-01
-4.544089434710127051e+00 9.201665299136994047e-01
-4.236458093717894613e+00 1.041435888552563416e+00
-4.648297486449850524e+00 6.958913191808833165e-01
-4.421603604395405895e+00 8.498434331299113964e-01
-3.883740575867061118e+00 6.788234192607829343e-01
-4.135648262278412979e+00 8.258741698181388813e-01
-3.828218459171414789e+00 8.838290652454650065e-01
-4.119745497783551258e+00 8.897032311285101303e-01
-4.016422302110330023e+00 7.098588390745874666e-01
-4.476883783990111887e+00 7.628721641729404590e-01
-4.149083340148195020e+00 1.153915714364130540e+00
-4.336459394585216565e+00 7.590801135564617663e-01
-4.382159786428257320e+00 7.703974953036962781e-01
-4.627971315582565026e+00 7.901425637459569273e-01
-4.443756218894041154e+00 7.288632305022406666e-01
-4.359909385759127787e+00 5.622682747631579936e-01
-4.666818025530152347e+00 5.896055139722323757e-01
-4.667785397591810437e+00 4.468837731790102352e-01
-4.578211597379485909e+00 6.147540371720321417e-01
-4.605966479853430329e+00 5.924564628537150046e-01
-4.573411693963674196e+00 4.728730961022590829e-01
-4.649645978934453971e+00 6.839705164035034812e-01
-4.482835751636827126e+00 6.662544513067488738e-01
-4.478206577318074366e+00 8.902764928509460107e-01
-4.265243672707908829e+00 7.264845247726064992e-01
-4.291535593468368326e+00 7.543839812192860705e-01
-4.318163807941905574e+00 6.581966706111284093e-01
-4.229941170391477101e+00 1.011262767892199044e+00
-4.439222531406909589e+00 8.992081698097107445e-01
-3.816871588741260979e+00 8.832018979119318214e-01
-4.272230610549126339e+00 1.076392126309579478e+00
-4.073501500993203628e+00 1.325562263230035676e+00
-4.085022694775137353e+00 1.130150579402057653e+00
-4.211531036709741826e+00 1.091675767758613746e+00
-4.213203463272421345e+00 9.528729509328168756e-01
-4.182665640244789707e+00 1.125338851979113208e+00
-4.259334820266015953e+00 1.250653858204518132e+00
-4.311951828823087141e+00 1.250767182632261720e+00
-4.338396438757309959e+00 1.217398700450451177e+00
-4.240274425479924503e+00 1.281137908213681120e+00
-4.341284040748775830e+00 1.321326101570801548e+00
-4.156412260179962459e+00 1.141246743848284950e+00
-4.189020302978828880e+00 1.291166948207594034e+00
-4.363082436088921767e+00 9.130632618783121046e-01
-4.506415918587584279e+00 9.580541145391043845e-01
-4.173184038655068484e+00 9.240785401009077304e-01
-4.510434993307175233e+00 1.086008571013177271e+00
-4.481367145332545654e+00 1.044137456058760627e+00
-4.433394044785782917e+00 9.795174342239609810e-01
-4.723240411715539544e+00 9.083713818707764842e-01
-4.458666810396727520e+00 9.671513688741302239e-01
-4.384590693810331175e+00 9.287004949239806573e-01
-4.922752365576010369e+00 7.754154669923696286e-01
-4.564878152655091448e+00 7.406710404023784111e-01
-4.733904259328719277e+00 9.721020039466541363e-01
-4.447564718682281537e+00 5.888241072209183802e-01
-4.363148310573899735e+00 1.180155184377623900e+00
-4.363007426913272369e+00 9.598484058738113722e-01
-4.697524768902080261e+00 7.361496219726654244e-01
-4.291092390507071030e+00 6.118110742551738923e-01
-4.642561954627678844e+00 7.183630642582342629e-01
-4.361185186193987207e+00 6.869191408069381666e-01
-4.571317699864617445e+00 7.661116500049305333e-01
-4.458569810161876035e+00 8.085932275491701793e-01
-4.575294249543863323e+00 1.147992359667102669e+00
-4.666872803582246654e+00 1.145454892771932798e+00
-4.442454328829411381e+00 8.164493469365001754e-01
-4.660262783323414482e+00 1.065479498000032166e+00
-4.342588475686468996e+00 9.801081804204336834e-01
-4.028494307942632524e+00 1.119499681873461938e+00
-4.276289079379481883e+00 1.005021827721002792e+00
-4.211216133777367254e+00 8.227480807651823547e-01
-4.308485130557993870e+00 7.887505567638869453e-01
-4.520469228272824047e+00 9.043149984628501281e-01
-4.423998968559535783e+00 9.793598563928171963e-01
-4.261389145016625690e+00 9.697644294635228146e-01
-4.567019796148332311e+00 7.881616427867785823e-01
-4.317059164916051017e+00 8.504286489069846633e-01
-4.089986656164155576e+00 9.389911034440261428e-01
-4.642108297944320228e+00 6.962066043053191100e-01
-4.273643724059443372e+00 8.091297142021107724e-01
-4.366054012548273633e+00 7.836868520699407092e-01
-4.440710015566628144e+00 2.397831432209762137e-01
-4.367548058722636739e+00 8.027021681006886178e-01
-4.419565157925013921e+00 7.459922617867151828e-01
-4.568066430263632682e+00 7.314362483275376192e-01
-4.560141131232609446e+00 7.875131713767782315e-01
-4.552324479352549247e+00 1.153302900848935497e+00
-4.372579269027600191e+00 1.106289277200319665e+00
-4.553180687826713147e+00 9.424261425198786624e-01
-4.654816823246724411e+00 9.642497241769623084e-01
-4.528718672834214587e+00 8.860491023722820714e-01
-4.608984849263398687e+00 8.610109337439771915e-01
-4.342905473348535494e+00 8.020650791426287007e-01
-4.328638584935383449e+00 8.819898902572677057e-01
-4.376953485349803330e+00 1.055046306560002645e+00
-4.444048729748496740e+00 7.606128529614615275e-01
-4.540710889872208611e+00 8.163059235156868709e-01
-4.656611843654102856e+00 7.012718344179729169e-01
-4.521210126829671161e+00 7.682671076593219350e-01
-4.316141383162386269e+00 7.091614583114369541e-01
-4.551792316223956192e+00 7.328700654056229391e-01
-4.670359892547399028e+00 4.456954414461252734e-01
-4.552697750147078004e+00 9.687154971985724450e-02
-4.619954196778307320e+00 3.823254293779587698e-01
-4.458628917680015569e+00 2.190493849062092324e-01
-4.261655737600562155e+00 7.424909446386172007e-01
-4.057709528972563540e+00 5.961998418136285061e-01
-4.188180472500692808e+00 5.997790097202149173e-01
-4.119066852065408568e+00 6.581401317637971538e-01
-4.352654321954219974e+00 5.011994337752455619e-01
-3.928156839772763753e+00 5.778072368366427014e-01
-3.842368274515697735e+00 5.955192291591741016e-01
-4.103373180015101873e+00 3.750471072957766716e-01
-4.039331661842813226e+00 7.003541910122168535e-01
-4.056300379834831382e+00 3.919780056114839373e-01
-3.956432834693018208e+00 5.534804558928996254e-01
-4.191285069896232507e+00 5.156287197556369550e-01
-4.492255575810501611e+00 7.098091034686263567e-01
-4.293701943026380974e+00 8.076027656422782863e-01
-4.139059638739603031e+00 7.866214467734408133e-01
-4.443965200340326049e+00 7.761502702177425217e-01
-4.182252943592075667e+00 9.855558522557088530e-01
-4.517988522519902794e+00 9.734561949422557703e-01
-4.372147033818636785e+00 9.407362703621960920e-01
-4.545313742557580916e+00 6.524006097314958286e-01
-4.790027262953166165e+00 6.568964604629250192e-02
-4.733217573675911005e+00 2.366162385414760927e-01
-4.773503127046271111e+00 3.571893324997514885e-01
-4.670877750374812010e+00 7.180094183788010564e-01
-4.902081446127574793e+00 1.732406360700425307e-02
-4.452039175644540769e+00 4.723069667030657670e-01
-4.736389367875110779e+00 2.567342020772023781e-01
-4.622210382081351376e+00 2.465673874119884146e-01
-4.634178704730489429e+00 3.202187629196352470e-01
-4.946452144445204091e+00 2.460099261265756565e-02
-4.923937739524926194e+00 1.243510969840440489e-01
-4.623120992263800133e+00 1.637672053988650789e-02
-4.239867513848454728e+00 4.526073063819214815e-01
-4.584810216515421644e+00 4.533113343927837047e-01
-4.975367994443908870e+00 6.898123819774610865e-01
-4.942552451236476685e+00 4.075285845406211860e-01
-4.670493258835506367e+00 3.499653674843831164e-01
-5.016783669985063199e+00 6.611444122914275079e-01
-4.918862235578951747e+00 7.015835028052309630e-01
-4.653675919498374114e+00 6.894862446538286838e-01
-4.878277897505855165e+00 6.759159993149558288e-01
-4.663652409130945919e+00 6.972636192459977789e-01
-4.924750046110313306e+00 6.582469079245087951e-01
-4.721791311106374067e+00 5.736771952447184963e-01
-4.622168674908166963e+00 7.246365849182161423e-01
-4.706581239858273591e+00 7.823634963145003063e-01
-4.834899913234997904e+00 6.991098271750388893e-01
-4.848552852820128933e+00 5.847263802445870073e-01
-4.813193020324456839e+00 4.551751453411412296e-01
-4.590348587416304582e+00 4.839910254754297703e-01
-4.758321033747954232e+00 9.129197653404778068e-01
-4.660132761828597481e+00 8.129713592374716580e-01
-4.488826109691240518e+00 5.391629257007770626e-01
-4.734486827786454910e+00 5.499954579340675664e-01
-4.827723271558751250e+00 8.359019252006423262e-01
-4.671052389801741533e+00 8.247643198710288281e-01
-4.679742062171233563e+00 8.584614882265768632e-01
-4.682526667146365895e+00 7.700060275290718792e-01
-4.483927054372607302e+00 7.686131078780430448e-01
-4.598180222878296419e+00 8.855047341982047460e-01
-4.437826949428993473e+00 7.640290609821978052e-01
-4.592725924541828597e+00 6.019337228322766409e-01
-4.702155093011975318e+00 8.923035327249535520e-01
-4.534256603728108459e+00 8.294060873672906009e-01
-4.691114389027969622e+00 7.319937481272817958e-01
-4.706379367595626917e+00 6.621126319376493541e-01
-4.635863309383919884e+00 5.203287042324884482e-01
-4.530306340791847575e+00 5.623371901237839143e-01
-4.524505497485777461e+00 3.425998795157798593e-01
-4.863564261651195153e+00 6.290005039568383749e-01
-4.369331755464555656e+00 4.017259677270523244e-01
-4.650250835796121862e+00 2.731999208696210268e-01
-4.401211060614099502e+00 3.315135948387975540e-01
-4.750673349975097715e+00 5.494671407804987417e-01
-4.614136597886534297e+00 6.449952569206022224e-01
-4.697175052052260824e+00 1.280083306190678560e-01
-4.416221273486620191e+00 5.314758621651638482e-01
-4.684050980692020971e+00 3.987247569725141383e-01
-4.141852516872524426e+00 3.215777130452510679e-01
-4.265174833640879903e+00 -1.415915206877513821e-01
-4.045424908027944966e+00 -2.982023156672742870e-01
-4.270978477469904888e+00 -2.348831176031203616e-01
-3.784302370297236706e+00 1.673659549747608111e-02
-3.975798606968943716e+00 -2.539677581206049028e-01
-4.132749987847740059e+00 -3.174055803183605251e-01
-4.273693982767630573e+00 9.435042948861549483e-03
-4.178524640750211461e+00 -1.139400807783865766e-01
-4.146987154519109708e+00 1.830065075980004397e-02
-3.986887085651217966e+00 -3.200661706241184623e-01
-4.023001450678135527e+00 -2.434463101346211467e-01
-4.137637664035146656e+00 -2.361715024428130416e-01
-4.127331640288901760e+00 -2.637851355840161727e-01
-4.015512126833316486e+00 -5.374298791014312515e-01
-3.620926616037590584e+00 5.656958587220339840e-02
-3.844619325736021054e+00 1.298206050375342036e-01
-3.611598212926970586e+00 1.484647299558805589e-01
-3.835895551387293878e+00 8.872156219843889413e-02
-3.861918130219796907e+00 1.620714445044732499e-01
-3.913672282518720458e+00 3.690903179226337483e-01
-3.687746343717480890e+00 9.117517583200340781e-02
-3.631561810649419630e+00 1.829545565436332955e-01
-3.921071817435910933e+00 1.728424068060343821e-01
-3.615470910760855361e+00 3.260481067956022549e-01
-3.600153873192420750e+00 4.176742874153670515e-01
-3.464705369657596901e+00 -1.762061450893179226e-03
-3.540636616988523944e+00 1.402603174107559525e-01
-3.370704201678719425e+00 -2.879637109108940107e-02
-3.409259507598893624e+00 1.564633117145726449e-01
-3.402740363868036688e+00 -1.095380903110072801e-02
-3.378691100807118097e+00 2.369988109775128526e-02
-3.361676525829417450e+00 2.110869730276583867e-01
-3.255356202845055336e+00 -1.567537070035689428e-01
-3.333299418177849915e+00 5.695695248847734704e-04
-3.511012671713086064e+00 -5.444354365048481581e-02
-3.325426303322387867e+00 4.958878776353696505e-02
-3.347945547808817146e+00 9.010155585139276169e-02
-3.258770849590272967e+00 -2.106465759800420223e-02
-3.468027971003021293e+00 -7.611832929479210585e-02
-3.268487340010754139e+00 6.143220373385611943e-02
-3.523699014958608267e+00 -8.630372385024259740e-02
-3.596812287425943389e+00 1.735872641583620646e-01
-3.227433797769895918e+00 1.197918179380962900e-01
-3.326062126200633351e+00 -3.177837814626449653e-02
-3.334824930076684346e+00 -1.474285831190472740e-01
-3.326402946902401236e+00 3.054606947128386540e-01
-3.334009979240019739e+00 4.092565080230878283e-02
-3.203542722923757857e+00 1.231338640425495012e-01
-3.183479722623787644e+00 2.292475894910493694e-01
-3.419412155980134482e+00 1.485033105910280038e-02
-3.138971778022103365e+00 -3.120171162111122498e-02
-3.528983800289473116e+00 2.004742662988542867e-02
-3.260910576619218570e+00 -7.158077006994176261e-02
-3.639412804593755268e+00 -7.708285257515304356e-02
-3.576485218372687847e+00 1.548198438476233174e-01
-3.459804314668597947e+00 1.103146992271443472e-02
-3.326300689777748509e+00 2.317542800991574947e-01
-3.433391848081344122e+00 -7.269098254409159243e-02
-3.422797088614821348e+00 1.432127838763465610e-01
-3.557730959414068472e+00 -4.348259900931519817e-02
-3.623636928249558409e+00 6.023961689677154174e-02
-3.192317552845166162e+00 1.330695345739975333e-02
-3.568622507279784806e+00 1.166355815271023777e-01
-3.608246068693712338e+00 3.194244025331127723e-02
-3.321974099629312782e+00 1.415916552874163792e-01
-3.294935631898783690e+00 9.497456747029169033e-03
-3.562762468660841009e+00 -1.329662847197674025e-02
-3.272359602186315275e+00 2.674485088816824230e-01
-3.288439746275296116e+00 3.446595619822936246e-02
-3.249446369990647732e+00 8.633787210138468837e-02
-3.406503873266170324e+00 1.275151788540471176e-01
-3.242717425886116001e+00 -3.977281084156400470e-02
-3.410071945700493323e+00 -4.462423882321614466e-02
-3.461622653486965184e+00 8.166352524658415657e-02
-3.476040324750436561e+00 1.812366551227582445e-01
-3.584777775744506290e+00 -1.842683522878805491e-01
-3.532393557668274120e+00 1.053459956523255525e-01
-3.486848046861563244e+00 1.127937926517534606e-01
-3.390420360740226347e+00 1.194925205265649354e-01
-3.561221309778443533e+00 1.484066327684624431e-01
-3.512328296584957599e+00 -9.520758842110116360e-02
-3.513238997751103376e+00 1.598415597690037437e-01
-3.408184018447078856e+00 2.047009201938067846e-01
-3.411224449923810909e+00 1.276164866297885558e-01
-3.363340328574341065e+00 3.064348244689417688e-01
-3.399207869601023724e+00 3.896000518388255673e-01
-3.556482944767950016e+00 -3.628879164455703354e-02
-3.343146302619081744e+00 3.524351561872533511e-01
-3.368018351360538176e+00 2.089052559739519865e-01
-3.221052435247891310e+00 2.058504952996147719e-01
-3.598567824560924500e+00 2.067044085339340975e-01
-3.316788225506694054e+00 2.874333825953369337e-02
-3.545345295352470227e+00 -2.004576887602900204e-01
-3.359466080054425596e+00 4.875403712048267946e-02
-3.455237583985915961e+00 2.407310133662653728e-01
-3.355699219070399586e+00 6.279000424863591390e-02
-3.377559065524395443e+00 1.366122080199672073e-01
-3.267753913107513508e+00 -4.471774933819064324e-02
-3.011168208117164902e+00 3.027887374273642296e-01
-3.002089427637216534e+00 9.079508869038570296e-02
-3.335848678106985599e+00 2.539744426757784557e-01
-2.914733923502249358e+00 8.351603272191693295e-02
-3.063796869530849065e+00 1.118752891758414830e-01
-2.814402523174446724e+00 -3.578543723616971484e-01
-2.875527501718594614e+00 2.562964695566121581e-02
-3.224810626162893268e+00 -5.907516834179781240e-01
-3.209578387574717695e+00 -1.731457884005174475e-01
-3.144628976425011935e+00 -1.958345226714970078e-01
-3.289326282939637913e+00 -3.282983981868565770e-01
-3.120545376698916407e+00 -5.054596657703989138e-01
-2.717944782869028408e+00 -4.068073304399022483e-01
-3.197752553131167907e+00 -1.640642276000427169e-01
-3.015557438432209025e+00 -3.964664803469740706e-01
-2.789543540999848137e+00 -3.140436843494361918e-01
-2.870800607818644323e+00 -2.669302692537486310e-01
-3.189057358994527025e+00 -4.951556587863837344e-01
-3.144154091103338544e+00 -4.761657921759767653e-01
-3.123311908598537023e+00 -2.668766637315782564e-01
-3.249249384763476911e+00 -4.763709418329854506e-01
-3.345078105717023575e+00 -6.110139028267985717e-03
-3.374109855399509250e+00 -2.847347035901469092e-01
-3.138431950725085073e+00 -2.805458879489264312e-01
-3.495301454031202848e+00 -2.526635064122323415e-01
-2.898098726007077630e+00 -1.802888225641950948e-01
-3.344031028115209025e+00 -2.494357260041187296e-01
-3.425845357355115084e+00 -3.113325799646993186e-01
-3.184772834706625311e+00 -2.773236765892432287e-01
-3.253664192515477893e+00 -2.392323258868300218e-01
-3.022909507594404577e+00 -3.523190241458769578e-01
-3.258423002510654420e+00 -3.207548812052473108e-01
-3.380691505710910150e+00 -1.607316169737747213e-01
-3.157937650397630414e+00 -2.735634182759165700e-01
-3.033808446784965085e+00 -5.049509600073479043e-02
-2.954559046214439100e+00 -1.570783156532794544e-01
-3.111691020222561388e+00 -4.889543099555084815e-01
-2.936273749076600659e+00 -3.144246902576661173e-01
-3.053041909942487031e+00 -2.103793878266350670e-01
-2.946594484070213404e+00 -2.617113659177243701e-01
-2.903305784402199663e+00 -5.345343920847469565e-01
-3.304293084001955982e+00 -4.329618284582068544e-01
-3.242421189673005966e+00 -4.284865464021022086e-01
-3.331566470746671449e+00 -4.603601799482748835e-01
-3.471869176326617623e+00 -4.627903121000099262e-01
-3.133720377132983792e+00 -2.596709546554058501e-01
-3.300685078042878917e+00 -3.445484596535002830e-01
-3.271837983748684842e+00 -5.383379631620315298e-01
-3.225260416978585454e+00 -5.323516376923185245e-01
-3.510862902288078846e+00 -4.568992459302962383e-01
-3.386301165318094775e+00 -3.322486783462091919e-01
-3.455953025246186527e+00 -4.642956779118935784e-01
-3.134063075293738621e+00 -2.410275698476863349e-01
-3.488465531253495566e+00 -1.146622219368731432e-04
-3.122293395994794274e+00 -3.117671651260207621e-01
-3.534241945373648441e+00 -2.938986485807892901e-01
-3.208976803066642347e+00 -2.986983254166126756e-01
-3.518318899276807965e+00 -4.866685536469356754e-01
-3.472874139482760469e+00 -5.250096398130132958e-01
-3.610920014655108368e+00 -4.414144129851998999e-01
-2.879655545597556099e+00 -3.271030852058549598e-01
-2.970468559608767656e+00 -3.225494500274225240e-01
-2.925490583624818619e+00 -2.678203908458337557e-01
-3.085315646097602560e+00 -2.724983371169594770e-01
-3.293258590226168181e+00 -4.143747030956549393e-01
-3.174384721346618754e+00 -4.332383413639991909e-01
-3.307061393779356706e+00 -2.253391273502382275e-01
-3.215673078718743305e+00 -1.669923153044251263e-01
-3.441572847173923755e+00 4.203132143196496029e-02
-3.511882272222853096e+00 -2.609616043901863414e-01
-3.614415653593393785e+00 -2.278983325094743884e-01
-3.815021611128158074e+00 1.444169250276816086e-01
-3.694713671587780190e+00 1.062825769062138437e-01
-3.628426600114679879e+00 8.369054559594304998e-02
-3.770240202612121116e+00 3.247979684351043339e-01
-3.687512436797571791e+00 2.523889956019527148e-01
-3.726484407009575950e+00 1.481220062672959081e-01
-3.623681319964425551e+00 1.240093273118611505e-02
-4.011801516209987817e+00 -1.929486671911579410e-01
-3.780933102996347550e+00 -9.524378416625445265e-02
-3.796973956085235358e+00 2.319611255154433449e-01
-3.511662959409312279e+00 1.595842328928748222e-02
-3.804289107688485494e+00 2.432806430984482682e-02
-3.976794049373923556e+00 -2.488822513471838915e-02
-3.883089634219671904e+00 -1.119573459250410297e-01
-3.583145768748201121e+00 5.509198720956545725e-02
-3.695852415891897724e+00 1.578565542149302781e-01
-3.652902538629103635e+00 2.023349919386855100e-01
-3.586695102679262614e+00 6.207179385200040089e-02
-3.504127434730172297e+00 6.105106511697111493e-02
-3.394072677664336624e+00 -2.535147680049473773e-01
-3.572724406961472088e+00 -2.819624486511448924e-01
-3.402086813340895688e+00 -2.522843789686308735e-01
-3.599447165104345370e+00 -1.956781744207118923e-01
-3.671145948217850563e+00 -1.709055977433365237e-01
-3.423435064960203000e+00 9.246412214895644022e-02
-3.497012121501633874e+00 2.182747670196490963e-01
-3.526879745259213994e+00 -8.235152080105878625e-02
-3.693762876616741408e+00 4.382254273191665828e-02
-3.593510416261037843e+00 1.515995751792220680e-02
-3.673089934196720918e+00 2.380075074059107010e-02
-3.725023566044233903e+00 2.728907436045042989e-02
-3.345751494914817936e+00 -2.457266078091911443e-01
-3.764438541103248603e+00 -1.540554579594334006e-01
-3.554151580359165674e+00 -9.670707427701383252e-02
-3.611009621183919549e+00 4.311784553623912442e-02
-3.591513618407064179e+00 -6.415230450373773929e-02
-3.628809267345822320e+00 -7.666821507381979539e-02
-3.604578559432780160e+00 7.769094675754767421e-02
-3.170960075350701679e+00 -1.691049337031047539e-02
-3.700280463764068717e+00 2.044157590927109802e-01
-3.333036220331750510e+00 -7.092556897230045676e-02
-3.498617938113239845e+00 -1.792276228867547561e-01
-3.530065054623388932e+00 1.327788116995812784e-01
-3.487207200146361430e+00 1.920242628998258816e-02
-3.595140588636960732e+00 2.029802471782775897e-01
-3.585200984359863341e+00 7.343183168578459874e-03
-3.773430667476806555e+00 1.545201010350171766e-01
-3.858712081794219984e+00 -8.286309381169160160e-02
-3.504560324173323860e+00 -1.119549819832447168e-01
-3.789478771822214043e+00 -8.320294336242907429e-02
-3.332344071220635584e+00 3.365561828650000253e-02
-3.618460564013268321e+00 -2.893800352908212359e-01
-3.533149861294872185e+00 -2.208652779618033302e-01
-3.523035193902984918e+00 -2.348133273087263384e-01
-3.304504938861227092e+00 -1.194331014234232269e-01
-3.374996629124126457e+00 -3.463835517701425726e-01
-3.409915120366780350e+00 -3.127892088342794086e-01
-3.438167685054625444e+00 -2.435076403440127324e-01
-3.470461744472364884e+00 -2.096171980719011563e-01
-3.670353662937978712e+00 -1.355393661145942730e-01
-3.527102829794504402e+00 -1.755152750708044440e-02
-3.445959765480342885e+00 -1.053215582332205358e-01
-3.534248423437575504e+00 -3.369923352166540043e-02
-3.577735431485939088e+00 -4.941125149930167271e-02
-3.694766049316055678e+00 -5.115901614270088049e-02
-3.615877426100183811e+00 -4.379983669552485193e-01
-3.192462338715395198e+00 -2.647151909068986564e-01
-3.329993159950890735e+00 -3.790680092001676438e-01
-3.534468060490898011e+00 -2.932155735556645215e-01
-3.343334775886812160e+00 1.586998499447643818e-01
-3.528640735949591267e+00 1.457763974998346201e-01
-3.682586717190158510e+00 2.991514715099684585e-01
-3.644572055478053407e+00 -1.121445951692008058e-01
-3.755513471702261796e+00 -3.101398481520972750e-02
-3.842133356660083265e+00 2.141598447805593552e-01
-3.868310092045673887e+00 2.559766354257091425e-01
-3.632514044484717708e+00 3.565429637410542085e-01
-3.549542495559330213e+00 1.959298271626939703e-01
-3.942558163773986379e+00 -3.170879464011178150e-03
-3.543318406837273837e+00 8.111822223188591696e-02
-3.600809107415495980e+00 3.529634629047814220e-01
-3.631849491576354616e+00 3.094538891227083255e-01
-3.889950567312776997e+00 3.050835450697848561e-01
-3.746507731014684595e+00 2.414706038867033000e-01
-3.800718931559724734e+00 1.172582986383299969e-01
-3.611781619337831373e+00 2.496305793855900790e-01
-3.831227341474378267e+00 -6.727010766943666842e-02
-3.843411631536499229e+00 1.633515550663562355e-01
-3.695487480067335184e+00 6.724955081063492546e-02
-3.869766110815199944e+00 2.239173887476453018e-01
-3.446814068931495889e+00 2.738984523119498693e-01
-3.308942246659723363e+00 1.851770416672982311e-01
-3.592399859713444332e+00 -5.865323432857671992e-03
-3.720856992212229652e+00 3.112535755515949409e-01
-3.492820366068423610e+00 1.281792075172763778e-01
-3.548752440425118948e+00 1.609128335506501695e-01
-3.617897518622612552e+00 1.092521588409760547e-01
-3.920008367151916584e+00 1.668353358137503184e-03
-3.559083849371898811e+00 4.443640591278824603e-01
-3.701575217951959207e+00 8.059377584325433386e-02
-3.512636437903858155e+00 1.186549599709367797e-01
-3.197452967256229961e+00 2.325590383297682084e-01
-3.677900602746104308e+00 4.727819691758258225e-01
-3.605377888852875579e+00 2.304188943646861831e-01
-3.552719077001630144e+00 9.324770279164690256e-02
-3.939092105049250669e+00 3.833246481290994989e-01
-3.592263322087398514e+00 1.167686162576996589e-01
-3.352588589700057575e+00 7.945834274062926750e-02
-3.529265770145602943e+00 7.945919828609288027e-03
-4.038482273075938878e+00 2.445141561304595701e-01
-3.983951867279786896e+00 -4.506864933685955643e-02
-3.925692842413695871e+00 4.170855417386094555e-01
-3.725809642495534924e+00 1.216723416192536378e-01
-3.747717733772772064e+00 1.459264691448413642e-01
-3.592457425706011342e+00 1.866384467737022823e-02
-3.880859437009934965e+00 2.303050410297149964e-01
-3.638780827414463737e+00 2.614071324453370315e-01
-3.541434863843440972e+00 2.132154116887405582e-01
-3.757254183477312548e+00 1.659519135602640638e-01
-3.883482368889079162e+00 2.187128639149197029e-01
-3.633280155412821344e+00 1.823700445615367705e-01
-3.444033218672237329e+00 -1.886571732643226723e-02
-3.377065454683193302e+00 1.501086879111124817e-01
-3.894121648153679338e+00 6.983784366751338846e-02
-3.826701440952207989e+00 3.014425405627498833e-01
-3.704859497654474421e+00 1.151006216372791185e-01
-3.798389983860102515e+00 2.095666244630143837e-01
-3.706759961176936180e+00 1.953796451341375806e-01
-3.745147336455444176e+00 1.543143919475394032e-01
-3.875458573242637428e+00 1.812079406095333245e-01
-3.874281769861760871e+00 1.505472595971290017e-01
-3.751360906052004118e+00 1.472858102759435628e-01
-3.620133558593759293e+00 1.093165881278058416e-01
-3.785954443886645926e+00 1.797997393857895254e-01
-3.765303387157236337e+00 2.496656460706645209e-01
-3.771244409985123447e+00 7.949841006201316396e-02
-3.862756154830102595e+00 4.291435290692207083e-01
-3.861977060537149953e+00 1.814335435088124115e-01
-3.886232118301354177e+00 1.333057184896923320e-01
-3.666302291776897704e+00 2.026381043199667331e-01
-3.747405146620432781e+00 3.738074603714430788e-01
-3.693334940900639296e+00 4.144571369667330307e-01
-3.692612295132252420e+00 1.464649190652952404e-01
-3.767004196989776510e+00 2.824924908676001989e-01
-3.806553045546418268e+00 1.278205734048318276e-01
-3.816844194173263816e+00 3.363496905647759272e-01
-3.768878946837464383e+00 1.172552399061841388e-01
-3.763683266853358411e+00 2.374173756679073821e-02
-3.751680292024988095e+00 3.775081022273311659e-01
-3.808521667899873897e+00 -3.081087499861803747e-02
-3.730617458504607686e+00 1.543826347756837025e-01
-3.600665699943882636e+00 2.795494088648562414e-01
-3.738324685046254814e+00 3.174871812530193904e-01
-3.500948779090452767e+00 2.282823429779865243e-01
-3.714085782206208108e+00 1.230612357764784004e-01
-3.577757839467130552e+00 1.765312455212731391e-01
-3.371587568428454418e+00 1.357789299618017420e-02
-3.345819524927609478e+00 -1.806863580649637480e-01
-3.617372539767386819e+00 -9.323277304036925450e-02
-3.302446238831049818e+00 -9.757136664026300199e-02
-3.556239493782510586e+00 -2.182429059041091080e-01
-3.418250592878515626e+00 -1.372700116703295115e-01
-3.470389565142743216e+00 -5.736042670592292336e-02
-3.676871324346294490e+00 2.569803106731316511e-02
-3.503156445540883901e+00 -1.083499961030512937e-01
-3.590614669954161453e+00 -2.864514178683090773e-01
-3.434601757094951857e+00 -1.175338764040364525e-01
-3.614756175254926873e+00 -9.037056413035679525e-02
-3.441521061343007837e+00 -3.257376633097316398e-01
-3.158410945497012179e+00 -3.174263302444393364e-01
-3.172286785877846960e+00 -5.754798802307474759e-01
-3.101392587311839755e+00 -4.544316225531104259e-01
-3.142045800447926585e+00 -5.164390954354644014e-01
-3.083231417856354462e+00 -4.613146012176960742e-01
-3.045796858079282909e+00 -2.066664127300175957e-01
-3.140548320089908252e+00 -2.854463964364876150e-01
-3.345275400612872208e+00 -3.049004629746283612e-01
-3.260826838723646315e+00 -5.938520123287299723e-01
-2.842258531983247849e+00 -2.732892506799208254e-01
-3.139891008928200833e+00 -3.347597258626305861e-01
-3.471237873446229472e+00 -3.210050127122242025e-01
-3.220665509813770644e+00 -3.465464118359391499e-01
-3.320768008411810079e+00 -6.831562038502422829e-02
-3.512277428881259933e+00 -3.159545547140558686e-01
-3.197360543288750634e+00 -4.679404672399654075e-01
-3.165815410036889155e+00 -4.318645136098164250e-01
-3.239088009140196345e+00 -5.798449584933552670e-01
-3.148735729041920450e+00 -3.108125616001641833e-01
-3.396803597846414835e+00 -2.254796002914873088e-01
-3.211794249589950745e+00 -2.497922321486996944e-01
-3.000476793866722502e+00 -4.038040039709568929e-01
-3.169679444369681853e+00 -3.065732431783489975e-01
-3.250082647342699360e+00 -5.401230480547137836e-01
-3.229857596948444431e+00 -3.434330507218364970e-01
-3.220559789696131769e+00 -4.494086121374885057e-01
-3.092708046933790200e+00 -2.263065947317607629e-01
-2.859833528128210567e+00 -5.136693378813894650e-01
-3.637498508979611245e+00 -1.016605716125218217e+00
-3.658589786624215190e+00 -9.186524321009474914e-01
-3.582807276623459991e+00 -8.655605697750123895e-01
-3.363841391647031998e+00 -8.348079944346444847e-01
-2.898724271112656403e+00 -1.130724245502371827e+00
-3.147057239056919364e+00 -1.037240968008961595e+00
-3.342645905995575095e+00 -6.716863015632354994e-01
-3.498235900165611589e+00 -5.829531095189541823e-01
-3.716810050106556851e+00 -7.861675653579220935e-01
-3.440362361197543350e+00 -9.778208521612956616e-01
-3.355949536834681446e+00 -9.748922493677885104e-01
-3.171108509099189732e+00 -9.033499648114811098e-01
-3.268774092401887987e+00 -1.113983113966495964e+00
-3.385287881168249413e+00 -8.906609354177007498e-01
-3.379321771527032503e+00 -1.073076626614913875e+00
-3.443534529028830171e+00 -1.025196772204339579e+00
-3.474382685399872273e+00 -9.003242174014471910e-01
-3.367485026615410160e+00 -1.126057026480524748e+00
-3.626498470472052205e+00 -9.220433244500850778e-01
-3.387156577160196136e+00 -8.794694454131073424e-01
-3.714564139031157453e+00 -1.135178019886782019e+00
-3.460342897824922659e+00 -9.737746910526350330e-01
-3.415803876904106140e+00 -8.411484763502901085e-01
-3.282815313694165127e+00 -8.338803754542467583e-01
-3.256797164017248392e+00 -9.745742290982420952e-01
-3.528199643837640842e+00 -8.205960194709871480e-01
-3.409724928258083487e+00 -1.040089555264482879e+00
-3.498083622212106114e+00 -9.911203083230561983e-01
-3.506440679820935991e+00 -9.105452705995594753e-01
-3.359690494501271552e+00 -1.007111724232155670e+00
-3.346316659007736671e+00 -9.609210048986963626e-01
-3.443634953226763606e+00 -8.449534651666075202e-01
-3.296444506640096250e+00 -8.937012595062543419e-01
-3.415792106628288138e+00 -9.327030100894840858e-01
-3.385343397426145096e+00 -8.422312921879815395e-01
-3.600805369299047598e+00 -9.532057034004218776e-01
-3.437455086456236764e+00 -1.021362567302971591e+00
-3.333828377300620538e+00 -1.112917065052781762e+00
-3.371665880525575254e+00 -9.515864563618332550e-01
-3.253517146752019862e+00 -9.288051378044483997e-01
-3.393293636994864748e+00 -9.385208861913585388e-01
-3.337396260403172388e+00 -1.042432226539259599e+00
-3.269247497030682403e+00 -7.217453157077260428e-01
-3.271387917571556336e+00 -1.049979553272213817e+00
-3.340421972709578746e+00 -1.025581373157580245e+00
-3.216932387826411777e+00 -9.754108153146957561e-01
-3.591763804259899384e+00 -9.910068333334227653e-01
-3.533217743583284332e+00 -9.375443410931605381e-01
-3.430953500407452061e+00 -9.799147550148581409e-01
-3.637780239149827288e+00 -9.145661337474176866e-01
-3.268262626068914933e+00 -1.002845584406937940e+00
-3.264825488527486108e+00 -6.579669196039252821e-01
-3.644970083198908917e+00 -5.046811993025925869e-01
-3.389507884426659956e+00 -6.643153194807033257e-01
-3.482258329044474188e+00 -6.194250024514862396e-01
-3.173299244131378316e+00 -4.128652222116105941e-01
-3.180953604171655513e+00 -8.471926561728152505e-01
-3.291714201520194116e+00 -6.184116906782798351e-01
-2.768720608229676472e+00 -9.642732589310898383e-01
-3.178970907583010597e+00 -4.390094743148567624e-01
-3.126157991046087048e+00 -7.377392593871473503e-01
-3.333595117384728912e+00 -5.640488927853684054e-01
-3.138161951401808203e+00 -6.495436253543176441e-01
-3.539319947617395101e+00 -5.228257695682756445e-01
-3.711557273091685261e+00 -6.800535325615502114e-01
-3.358390711990705491e+00 -9.651179421822717597e-01
-3.194475601851689106e+00 -8.261029811132106770e-01
-3.261278327027371304e+00 -7.920068080954326684e-01
-3.286099930241358269e+00 -9.145143051194486450e-01
-3.111020249108631397e+00 -4.781565740073720483e-01
-3.127892343683769560e+00 -5.724050379631483443e-01
-2.964819041492482210e+00 -4.049047160472304951e-01
-2.768258049253226272e+00 -5.266079150422204869e-01
-3.266067275927879265e+00 -7.169475452207783039e-01
-3.032019489346941654e+00 -6.306599196247444361e-01
-3.224142203050038624e+00 -5.664338462362017435e-01
-3.365895474872581339e+00 -6.086434260185569212e-01
-3.202747330094366518e+00 -7.233455919257544275e-01
-3.272356972315717982e+00 -6.790407161549453230e-01
-3.246475037572357447e+00 -6.872932349034832633e-01
-3.293075052282877557e+00 -2.625297247857734106e-01
-3.471911387797105952e+00 -5.986885912987853775e-01
-3.159240239420512353e+00 -7.101801223670383134e-01
-3.352394057937055472e+00 -5.830941291590641118e-01
-3.049749791103098850e+00 -5.062460954783376543e-01
-3.034288805650922072e+00 -6.494987806688441445e-01
-3.282000468931840942e+00 -5.330683383142187370e-01
-3.139652748188127340e+00 -5.236216686678720755e-01
-3.231719351294538356e+00 -7.267963330704405589e-01
-3.108962439126734090e+00 -5.042883645116708058e-01
-3.392461726750006346e+00 -8.152024190991962183e-01
-3.420139306143894942e+00 -5.833614190961482482e-01
-3.211854896049470831e+00 -8.356146143784652924e-01
-3.201906546438778367e+00 -4.349927197200813000e-01
-3.417084245428068989e+00 -5.317214406765923274e-01
-3.222019465591873910e+00 -5.580756282999741469e-01
-3.303741767053401723e+00 -5.617323187205134349e-01
-2.921347981186098952e+00 -5.513190650718748920e-01
-3.264942900897656486e+00 -7.029114690341508043e-01
-3.525575926365511314e+00 -5.886874747375461236e-01
-3.250934270883645283e+00 -2.552961763708589404e-01
-3.314565803279878597e+00 -4.402469703111282495e-01
-3.588913975080888719e+00 -5.180744288677670006e-01
-3.424059375406239170e+00 -5.795975115531246669e-01
-3.462228863264911638e+00 -6.036193741740003560e-01
-3.573414670189789977e+00 -6.697966379315534180e-01
-3.208696857021188897e+00 -5.807222947053370943e-01
-3.622558500582849561e+00 -7.096304050513889683e-01
-3.187765017173841198e+00 -7.313600873369323629e-01
-3.569911080887078647e+00 -6.877791484151339896e-01
-3.257724460061778515e+00 -5.305886732363661595e-01
-3.367810793463487329e+00 -4.835410498910169830e-01
-3.134954840772025797e+00 -7.398091362271915772e-01
-3.310867189246616604e+00 -7.476028506535953300e-01
-3.097583016519810162e+00 -7.600136934225307783e-01
-3.353472873036941415e+00 -6.199857171791887112e-01
-3.164102757879173389e+00 -3.671530233866666104e-01
-3.234248715943277119e+00 -6.608953145505748195e-01
-3.062784966210467807e+00 -6.983151596334814526e-01
-3.193015940446533918e+00 -7.414546203609524433e-01
-3.020436645362223338e+00 -6.331663935456826042e-01
-3.442403553443667441e+00 -4.012046598221929994e-01
-3.191046031759755763e+00 -6.554526386242203184e-01
-3.180710418372324710e+00 -5.099789614669104632e-01
-3.326112580681188646e+00 -6.474422318176169533e-01
-3.371863058401524338e+00 -3.554403648639668511e-01
-3.263211461069186470e+00 -6.359267735401817889e-01
-3.283613105467548365e+00 -5.629138828645804393e-01
-2.921570245490780593e+00 -5.907260288177551555e-01
-3.225458713826664603e+00 -4.468042741638432735e-01
-3.121296509769687422e+00 -5.787414024469439422e-01
-3.198542441561096794e+00 -5.369347640184283232e-01
-3.291994350246138179e+00 -6.617979070931168106e-01
-3.365078759431300526e+00 -4.230813386878550797e-01
-3.506272545620266357e+00 -3.787639328059129173e-01
-3.540696417854421796e+00 -5.030866803647056074e-01
-3.349514893132378823e+00 -4.463730390622333011e-01
-3.524128092266640699e+00 -4.921245542020734609e-01
-3.641070880157018408e+00 -3.631965427304179039e-01
-3.586973972611304351e+00 -2.618073646982159164e-01
-3.537651470637585227e+00 -4.273943070519810039e-01
-3.450947182225226229e+00 -4.253235709301938505e-01
-3.425993363166532912e+00 -2.610638710449332267e-01
-3.279158551148918299e+00 -1.555339339257693076e-01
-3.526613948973518653e+00 -5.423057094463585859e-01
-3.462154735272857664e+00 -6.597946885433698672e-01
-3.284672692239325897e+00 -6.196594565955493294e-01
-3.250412205955902412e+00 -8.323635642188673689e-01
-3.099456344421385179e+00 -8.342708019216116266e-01
-3.063392143025269299e+00 -7.399805483184493937e-01
-3.230572943497755034e+00 -7.338487802550905936e-01
-3.164690180919785156e+00 -7.579018434908463275e-01
-3.409207658879216396e+00 -7.380588215863271850e-01
-3.436328035066976483e+00 -3.231402730548602054e-01
-3.712786879457297573e+00 -6.182508000022182149e-01
-3.617463676706398790e+00 -3.027230522815955727e-01
-3.675872084095419545e+00 -3.858080327064306037e-01
-3.722330798630927973e+00 -6.410118787343355162e-01
-3.597843724776486063e+00 -2.277684060056083537e-01
-3.536414288335781642e+00 -3.869039785795115871e-01
-3.595824135437538871e+00 -4.458532599700384402e-01
-3.471900532423269681e+00 -3.868978242120124089e-01
-3.648057519573846719e+00 -3.543923971318538868e-01
-3.516191349619623097e+00 -4.340755029015809785e-01
-3.629078833879101129e+00 -2.041642625310134962e-01
-3.714237849225594523e+00 -2.061404965330932426e-01
-3.706498560879380122e+00 -3.931110459420155134e-01
-3.443709747902878426e+00 -3.605877593890761679e-01
-3.537845874687831405e+00 6.118854521361188903e-02
-3.828873317869882165e+00 -3.144440059282815336e-01
-3.806626658757540138e+00 1.873017797705487514e-02
-3.820663482273270795e+00 -2.051047075793183683e-01
-3.844835640400633636e+00 -3.056006204569599038e-01
-3.856058309958517505e+00 -3.398208741683774181e-01
-3.773339065243720203e+00 -3.368382833337958404e-01
-3.898433186875754686e+00 -4.355529158923392430e-01
-3.846761306838533123e+00 -3.502050481111751989e-01
-3.725674622607147768e+00 -3.870499094004224983e-01
-3.703493975131064708e+00 -1.977019645231411493e-01
-3.634288373946531259e+00 -4.575356665368604525e-01
-3.481358864347028792e+00 -3.316919705461339740e-01
-3.726263876002820830e+00 -5.660238031629600819e-01
-3.770578891985560510e+00 -3.713089530364527269e-01
-3.772083218949255468e+00 -5.178138241684360210e-01
-3.675724302458798221e+00 -2.519560822617339935e-01
-3.656429710785476850e+00 -2.484672208138139771e-01
-3.752940434564382421e+00 -2.967235579285835700e-01
-3.334797522452034535e+00 5.033059479302628980e-02
-3.573017396557868430e+00 1.856785331646560455e-01
-3.586720917528095853e+00 -2.707626429857573624e-02
-3.418952157180558782e+00 6.143419210439607370e-03
-3.374312322543096876e+00 9.584559086143995543e-02
-3.391085277695406131e+00 -4.290671096586462507e-02
-3.368805948113509086e+00 2.310533084682156180e-01
-3.489543868041544705e+00 2.818996066539547485e-01
-3.704637691929462573e+00 -1.435964037210033240e-01
-3.496256314953834377e+00 8.461464459319634202e-02
-3.392130441739564795e+00 6.455858318144996888e-02
-3.702354004053023395e+00 -4.725001693331182251e-02
-3.549744597909707089e+00 -1.270267920650113014e-01
-3.350473885041745259e+00 -1.311005200551552952e-01
-3.488829116330465219e+00 9.359803063329347195e-02
-3.478613003740324672e+00 1.178950349737264980e-03
-3.238136949991940128e+00 -6.573634064061412152e-02
-3.296460650284597449e+00 8.422502820358308828e-02
-3.280639230192944567e+00 -6.016451889415799781e-02
-3.338169002950482245e+00 -8.631456175629992345e-02
-3.147910693747422606e+00 -1.023536351466277083e-01
-3.220670237216550547e+00 -6.568512624277353384e-02
-3.144663361819588054e+00 1.454729268644726070e-01
-3.292979575302550366e+00 -6.596223958850622182e-02
-3.119732832890901975e+00 -4.748237314696435174e-01
-3.228453039943316671e+00 -3.614114754820018094e-01
-3.465542997735483688e+00 -1.000561068039928780e-01
-3.397044738398817820e+00 -8.865653287441016550e-02
-3.338423397992049679e+00 -2.111940817152759553e-01
-3.539606668203957529e+00 -8.865368694851383236e-02
-3.354739423300587831e+00 -1.744092343906538112e-01
-3.515350743915371723e+00 1.686529175212848064e-01
-3.753322180006478881e+00 4.057971031364809855e-02
-3.398742180329541895e+00 -2.395477922244012570e-01
-3.495890076948613423e+00 -2.083469718648653379e-01
-3.448482566035147023e+00 -3.242702324629251898e-01
-3.526769467680176184e+00 -5.119096960138078134e-02
-3.324980915859986119e+00 4.437661948419027724e-02
-3.591094071844581848e+00 -3.307535915533602738e-02
-3.608097337753791933e+00 6.683994060369283230e-02
-3.361015201840585220e+00 -1.064312859968012392e-01
-3.183163087388997781e+00 -4.685750163966732884e-02
-3.429258675697560488e+00 2.368511282109299343e-02
-3.528190327428885276e+00 -4.732490357451801799e-02
-3.412957296154841558e+00 -1.681819105022684391e-01
-3.648022217251028820e+00 1.681454555594782962e-02
-3.545265736260243550e+00 -1.978754684637763217e-01
-3.664616850088570299e+00 -1.773178798815714663e-01
-3.735599824022537430e+00 -3.723135163645973078e-01
-3.471897180885124889e+00 -1.160623379846131287e-01
-3.838161427386483915e+00 7.113396243074895930e-02
-3.521797252709613524e+00 3.182707922913323162e-01
-3.725730143883055678e+00 -6.555913464008134017e-02
-3.743273722249577773e+00 4.535371918703992589e-02
-3.677214869855878199e+00 -2.150898361077187293e-01
-3.733814209814973140e+00 -1.358188496575198356e-01
-3.878406276490402149e+00 -2.900790888077670604e-01
-3.975245784533176341e+00 -4.646642237334246417e-01
-4.169761150006348949e+00 -2.116464125559476273e-01
-3.924055339329175496e+00 -2.498694831255949822e-01
-4.008947106398002447e+00 -5.839923942934308609e-01
-3.890433021780410172e+00 -6.882804908988306991e-01
-3.989668617598620237e+00 -6.345142075241598789e-01
-3.707597921122760098e+00 -6.583259018329230550e-01
-3.984113989588408788e+00 -5.859677666563234411e-01
-3.588401890871501188e+00 -4.826041809326222509e-01
-3.806608429305184060e+00 -8.393231090008258510e-01
-3.725236413472283292e+00 -3.962717448896239669e-01
-3.709770995799685167e+00 -4.076387422914234393e-01
-3.894217317297027137e+00 -5.394198625415629333e-01
-3.815997545466932372e+00 -5.168436061795066427e-01
-3.776316000638154424e+00 -5.534865614988941918e-01
-3.790649464716857153e+00 -6.966753037432618090e-01
-4.028355244271448754e+00 -5.255450703431749915e-01
-3.962535438470362159e+00 -5.041418302641105242e-01
-3.861314771105841537e+00 -5.437493404825043397e-01
-3.721715510851654418e+00 -5.650008422920604900e-01
-3.636154045435698201e+00 -9.200698443916701663e-01
-3.763852515740631066e+00 -5.337295886058975869e-01
-3.632522961547537843e+00 -4.249820852500065804e-01
-3.809402603597445314e+00 -4.620705310647355013e-01
-4.038988948342900898e+00 -6.731732316664204019e-01
-3.848051909222994116e+00 -6.725124199039470563e-01
-4.175923353510011538e+00 -5.117651739210189454e-01
-3.726669163910580451e+00 -9.938557775241914083e-01
-3.802744498202687673e+00 -7.786791073322451018e-01
-3.814013810688682504e+00 -5.126698181011637434e-01
-3.713771923690041277e+00 -6.857312116432566773e-01
-3.489478499236715159e+00 -1.125768748025266053e+00
-3.470577500134789162e+00 -8.703621477444110077e-01
-3.535317222748759924e+00 -8.346906776730130817e-01
-3.207318189548888032e+00 -6.078796023715002939e-01
-3.628314901946294135e+00 -7.579540588642297294e-01
-3.541004903429780359e+00 -9.009545974538093471e-01
-3.515121874857471518e+00 -8.599930812173157690e-01
-3.481099898599481879e+00 -7.140277264979733030e-01
-3.601808879610921110e+00 -7.766160427679480449e-01
-3.378522955330358624e+00 -8.404364679432405616e-01
-3.296541628066750995e+00 -6.599941790342810366e-01
-3.445667185287939915e+00 -7.522895317801241433e-01
-3.469548383066850761e+00 -5.404798861962361034e-01
-3.570415455964177198e+00 -5.480031611817962611e-01
-3.631713389605677023e+00 -7.501837202767566160e-01
-3.750453336828919682e+00 -6.154646990348118241e-01
-3.640874218018629982e+00 -6.556797696834426592e-01
-3.697555124683848504e+00 -6.045599554938554387e-01
-3.841926662119853564e+00 -8.453954880487581924e-01
-3.688685115363658173e+00 -6.427920807466235287e-01
-3.672200572724070966e+00 -8.740412823253400632e-01
-3.534601761829662792e+00 -9.358164517555285222e-01
-3.703327066100176701e+00 -7.572052797192674323e-01
-3.674293648636629328e+00 -9.254992745001793253e-01
-3.736255316119047709e+00 -7.284652437199941044e-01
-3.622754894552540961e+00 -8.798565482927289683e-01
-3.386382054829466970e+00 -7.065010403637432823e-01
-3.746261103389484592e+00 -7.889536208353247204e-01
-3.703688169554253395e+00 -6.021813011422706419e-01
-3.822689786921353416e+00 -6.986485026005200272e-01
-3.530771317558742517e+00 -5.516366134786790942e-01
-3.387585250739986176e+00 -6.018038584868348195e-01
-3.448578633393505122e+00 -8.067230943651305664e-01
-3.581397207183227849e+00 -1.023213065327859939e+00
-3.608820992343829026e+00 -8.034565038982434126e-01
-3.533646855284831467e+00 -7.806033514178302157e-01
-3.768062726227329406e+00 -6.239715138229701141e-01
-3.448964935734352366e+00 -8.043302011378730132e-01
-3.595250698663075006e+00 -1.006623105713581490e+00
-3.420633612958209113e+00 -8.996691978144326640e-01
-3.652002217511467030e+00 -8.222231363374110646e-01
-3.697787765848105757e+00 -9.786329338641410747e-01
-3.589098063861919652e+00 -8.614166272417558279e-01
-3.454855977452652382e+00 -8.249611062973966069e-01
-3.407977661565250393e+00 -7.973717091222016773e-01
-3.962522324143139762e+00 -7.396326421830580200e-01
-3.573290283010479129e+00 -1.037054970067461390e+00
-3.556825087806086749e+00 -9.788220711519577399e-01
-3.556525244352572557e+00 -9.267191816561712869e-01
-3.717934908013265094e+00 -7.376822009902843647e-01
-3.742192852325147534e+00 -5.571291527807596955e-01
-3.201039184454261388e+00 -8.024378899190118819e-01
-3.313775996191299367e+00 -7.925518023596180850e-01
-3.271452187211585816e+00 -6.795187592884019967e-01
-3.466869192700023028e+00 -7.460557556175361205e-01
-3.544258307959803123e+00 -2.868177300236562921e-01
-3.623801228888825054e+00 -6.334714616227680173e-01
-3.553065377950809012e+00 -8.294554719137328114e-01
-3.644911947634051241e+00 -6.795512797125166093e-01
-3.600878807532682302e+00 -9.119877558114435345e-01
-3.767891917327036211e+00 -7.635110453321021229e-01
-3.514204760547278816e+00 -7.884533528526009860e-01
-3.657114731614983683e+00 -3.140842081360709637e-01
-3.396279762090403942e+00 -1.012393596972340326e+00
-3.667741047512406372e+00 -1.016204103321786345e+00
-3.716191240886296931e+00 -1.243898300372253463e+00
-3.932190551361597564e+00 -9.302526467970420043e-01
-3.640139168488283339e+00 -1.274617106651538823e+00
-3.314710955578025420e+00 -4.947890799219779034e-01
-3.816327353028578173e+00 -5.592633400030189161e-01
-3.414321964005858856e+00 -4.737610829303336435e-01
-3.715714483930765866e+00 -6.816791322097335293e-01
-3.977475258575545958e+00 -7.034980865082531842e-01
-3.769237120342817882e+00 -7.810467693505490638e-01
-3.676258079166105475e+00 -6.984883410886517652e-01
-4.007813548161447414e+00 -6.627605537436418448e-01
-3.790800424557261739e+00 -6.300980515940300952e-01
-3.620317300719245068e+00 -5.127150580086798914e-01
-3.558614429719204164e+00 -7.185861239208675144e-01
-3.703151646235958161e+00 -7.344087215300536542e-01
-3.888063281968213492e+00 -8.240178590381934676e-01
-3.732458159537832110e+00 -5.274171836828274174e-01
-4.076041801167037626e+00 -6.761000150921453455e-01
-3.775129755024885903e+00 -9.308500899226104242e-01
-3.935547626853420411e+00 -7.832812120536111200e-01
-4.005644399541816725e+00 -9.031311671007351549e-01
-3.744801324919929897e+00 -6.216238998081211609e-01
-3.401244411060075024e+00 -5.910710392699636273e-01
-3.943883748544889656e+00 -7.161039757248551796e-01
-3.851093836441168428e+00 -8.428298671363103622e-01
-3.949118830205675668e+00 -6.342193436294554232e-01
-3.991682495051919854e+00 -8.661252017371297018e-01
-4.024747390895317523e+00 -5.225239614736854055e-01
-3.811717381309958519e+00 -5.004071788796337072e-01
-4.076353605545323333e+00 -8.653066779263580699e-01
-3.869679025502936742e+00 -7.462303554998671595e-01
-3.873573127338627131e+00 -7.406422918345809681e-01
-3.738094862238281912e+00 -6.012916903045597561e-01
-3.816002704745734331e+00 -7.229021092452578845e-01
-3.918935985544480527e+00 -9.802073611253543373e-01
-3.673638984432909371e+00 -6.862768134655148344e-01
-3.600920773188198698e+00 -6.206898173166248700e-01
-4.039754618176084833e+00 -5.946976945131551284e-01
-3.708945858370273907e+00 -9.374937532129574702e-01
-3.821696508227618416e+00 -6.191701924553676406e-01
-3.641819001235123032e+00 -7.930913809577717632e-01
-3.844618973196491929e+00 -6.280635542122070536e-01
-3.853903464099504461e+00 -9.082508843855587877e-01
-3.637425064413583264e+00 -7.373290967473653534e-01
-3.763880528383553248e+00 -7.682368151466814066e-01
-3.847692879931300602e+00 -6.266948648596951665e-01
-3.934688986063864302e+00 -7.336276427035929304e-01
-3.725283316460324734e+00 -6.083529912666700845e-01
-4.063747670939762635e+00 -6.750989440955802445e-01
-3.573348795483479279e+00 -3.005514097832920895e-01
-3.817000458671952146e+00 -7.337564761366767163e-01
-3.776623805501821085e+00 -8.314808922328210672e-01
-3.571935470268361001e+00 -3.906001567664253438e-01
-3.892816853708985558e+00 -6.852502680484071629e-01
-3.684964391801154093e+00 -9.255250155014621560e-01
-3.867415862971505192e+00 -7.168805048498936294e-01
-3.638881867309582407e+00 -1.953116174325620902e-01
-3.527113957460398908e+00 -5.905996848422701007e-01
-3.748475577838307871e+00 -5.438860426328109288e-01
-3.592678553837633793e+00 -7.536685167783935269e-01
-3.921278545023172857e+00 -4.807002915170687229e-01
-3.519506683837628547e+00 -5.303585353557889182e-01
-3.705639950736226762e+00 -6.867206560231104984e-01
-3.830514320526268612e+00 -2.880415272363379131e-01
-3.581235331037684766e+00 -3.232974908536554448e-01
-3.634304475471026308e+00 -5.763091556487569544e-01
-3.308386908086791145e+00 -3.329871944740112610e-01
-3.742915164299895014e+00 -5.854200246539390529e-01
-3.679704573015379232e+00 -2.070206934789129427e-01
-3.660574790806711221e+00 -7.656475654938864617e-01
-3.748212789018627866e+00 -7.084573436712393590e-01
-3.383189639611161148e+00 -6.061536354336416466e-01
-3.668347950261864998e+00 -3.068929301756141981e-01
-3.721177934754845928e+00 -2.561448138331421931e-01
-3.550630808273459227e+00 -4.560815399055861419e-01
-3.665425549570030306e+00 -5.073852777237828349e-01
-3.506745048646089380e+00 -8.342864796090670998e-02
-3.732246062738046710e+00 -3.107410620942328006e-01
-3.383883640774461021e+00 -6.480328621358014130e-02
-3.532518420436823625e+00 -2.619845947883862602e-01
-3.252550928074410486e+00 -4.775212297315335475e-01
-3.488503860839512249e+00 -4.449904038908338855e-01
-3.680976023985022660e+00 -4.061041565119273833e-01
-3.557879752990044775e+00 -2.178710390156517185e-01
-3.590587271905823830e+00 -2.893878730607671312e-01
-3.592477469648929667e+00 -3.658726385720861285e-01
-3.909603834710312142e+00 -5.934151818193912353e-01
-3.775899507316450077e+00 -4.310176937028354915e-01
-3.627403276385829933e+00 -4.175892811882440103e-01
-3.736793891069823736e+00 -6.089957502769357545e-01
-3.544708834207217940e+00 -3.418438970514446340e-01
-3.463600711112624797e+00 -3.784546893699466397e-01
-3.626929441247320085e+00 -5.059558284387031257e-01
-3.378990376519903194e+00 -5.730723829829260652e-01
-3.762668476807685902e+00 -6.617610881643374299e-01
-3.166205003876549906e+00 -7.633269815916524648e-01
-3.243597401703903316e+00 -7.713886708982883311e-01
-3.384666461203191368e+00 -5.278224866540437432e-01
-3.319509905051710508e+00 -7.658821120677484773e-01
-3.462092551123183704e+00 -3.423511827369239979e-01
-3.148910816444240091e+00 -4.159844646943984259e-01
-3.661459717733480446e+00 -5.543949757059221106e-01
-3.503423390346493527e+00 -5.091240746963024977e-01
-3.630115521451381166e+00 -5.434979259158628784e-01
-3.603700398054978216e+00 -5.043533448361199323e-01
-3.614013145023888818e+00 -4.160393699078856478e-01
-3.694922495742075430e+00 -4.572190623892494199e-01
-3.616665933178410341e+00 -3.216362009830460167e-01
-3.639930133309284166e+00 -5.722797195946527360e-01
-3.547807364845558808e+00 -4.271652589806929634e-01
-3.527120967653584849e+00 -5.733975826174486645e-01
-3.708560518609136381e+00 -4.615052383004721870e-01
-3.603452028521098249e+00 -3.272442073170814258e-01
-3.225523083977580807e+00 -1.697410458646499698e-01
-3.108131517385789078e+00 -4.020315400372384551e-02
-3.730185286395041100e+00 -5.768944918305638492e-01
-3.552905628013820483e+00 -5.492283000513595859e-01
-3.300099487614907012e+00 -6.545354440025090703e-01
-3.763232732297659311e+00 -8.788628037760410905e-01
-3.694950878798560101e+00 -7.590353774812708121e-01
-3.890479565808615980e+00 -1.018763333407874727e+00
-3.927042157860528793e+00 -1.126565384479862653e+00
-3.669607715344933130e+00 -8.776349697977692266e-01
-3.705633801139398109e+00 -1.086471511461879036e+00
-3.873559317232904586e+00 -8.832203662023229152e-01
-3.921999278921665333e+00 -8.624073197238623090e-01
-3.870207615487707642e+00 -7.626509382090329581e-01
-3.584635933058178736e+00 -8.436347055155052344e-01
-3.692078447793332607e+00 -9.090614579093909686e-01
-3.730953565720018794e+00 -6.851854234733403270e-01
-3.874984551413008127e+00 -7.085498220243354739e-01
-3.741233657426341175e+00 -7.237047596098344915e-01
-3.569975151652121426e+00 -7.200546522471970023e-01
-3.781541342335663636e+00 -6.467688968221877444e-01
-3.768389552227208839e+00 -7.132950822635277799e-01
-3.599254898408486447e+00 -7.140791017943495245e-01
-3.893981004782804511e+00 -5.558102925679622164e-01
-3.828917362619220999e+00 -5.283700466138072649e-01
-3.747225500275447096e+00 -4.520893360750626311e-01
-4.009906021679353394e+00 -7.302133973464079997e-01
-3.882476905690178892e+00 -6.656665387556330860e-01
-3.908835109954862830e+00 -5.807182814175106955e-01
-4.007221251222935265e+00 -4.099509651197916771e-01
-3.696524578772736547e+00 -9.181426121101254889e-01
-3.595686917976647745e+00 -6.343293905934977994e-01
-3.696962886771893775e+00 -7.824266818923441003e-01
-3.580518499679935296e+00 -7.881090193161611746e-01
-3.882239175220697280e+00 -9.458470948764532427e-01
-3.860570398480017928e+00 -1.283026980487980584e+00
-3.813457236132750339e+00 -9.203052139703354895e-01
-3.576817313751713634e+00 -8.095997098222280641e-01
-3.662805827697743766e+00 -6.638864188914037623e-01
-3.525155876138071243e+00 -1.012967413104428172e+00
-3.855158141387567738e+00 -8.671681767096819371e-01
-4.052512839397413025e+00 -7.505786370280242981e-01
-3.634669118508253582e+00 -6.828830865159634111e-01
-3.967003921635451569e+00 -9.865707333404145629e-01
-3.949818813209668100e+00 -8.274241881962679512e-01
-3.789727919460279537e+00 -9.479101908836794488e-01
-3.595235090779823395e+00 -3.839786211634574342e-01
-3.839291789067908134e+00 -7.667257651951691066e-01
-3.812041838047494302e+00 -7.617096770106692727e-01
-3.654716984097273524e+00 -7.505537159927173629e-01
-3.804335559081784890e+00 -8.182685294313196689e-01
-3.669239053390560112e+00 -6.848243369568324246e-01
-3.731294952864356862e+00 -6.766624477836983287e-01
-3.719978149833346848e+00 -8.586900325812006907e-01
-3.532532379254145649e+00 -6.359204503612073678e-01
-3.603119057048818519e+00 -8.434173863567279161e-01
-3.984251816528024293e+00 -7.896039474324137997e-01
-3.743696864105293898e+00 -9.172965201561158466e-01
-3.916432196760900375e+00 -1.059534570544790499e+00
-3.889435735680835560e+00 -6.997472190991071983e-01
-3.734151314485917084e+00 -9.295630553192426593e-01
-3.874288096011578197e+00 -8.517463001982739090e-01
-3.672320774706532731e+00 -7.242220516904961380e-01
-3.690788082010598714e+00 -1.226792246803161568e+00
-3.870241337033775153e+00 -9.989351868054179295e-01
-4.024130573036881486e+00 -8.324842042347513349e-01
-3.431972018929643209e+00 -1.196878882367739205e+00
-3.321071743784629327e+00 -1.207674351469997909e+00
-3.575440848146913098e+00 -8.226398890919914830e-01
-3.578567069428849834e+00 -7.618314305627185146e-01
-4.051323064773496796e+00 -1.132371942679093468e+00
-3.799394359229031792e+00 -9.514957059055326738e-01
-3.753526669807780713e+00 -7.711043263367680645e-01
-3.748584489255181396e+00 -7.719270149110138979e-01
-3.617696944702423867e+00 -8.118667840134377034e-01
-3.729614940263913603e+00 -7.053164954923858421e-01
-3.596917952717019418e+00 -7.846849630145407151e-01
-3.710977260434088265e+00 -6.930917053006682149e-01
-3.509262149645229201e+00 -6.414157994254809925e-01
-3.666918690996696206e+00 -9.517472739773540358e-01
-3.595174567391648424e+00 -9.397964537680765229e-01
-3.786820161396686757e+00 -9.225373290065549403e-01
-3.671542376565321675e+00 -8.375428409565826016e-01
-3.551640301788761001e+00 -8.622739711891092007e-01
-3.685830367407736397e+00 -7.374874184537671962e-01
-3.718041191998694650e+00 -7.372644681567382952e-01
-3.660139931809491376e+00 -9.859553334420845250e-01
-3.504853642172140127e+00 -7.234174601847171981e-01
-3.714179021164064398e+00 -6.579538229622973189e-01
-3.589659476451099174e+00 -6.526015691525132167e-01
-3.572101142419198183e+00 -9.193021331463113732e-01
-3.905311408007784202e+00 -9.605987564525472200e-01
-3.824585500163483420e+00 -8.974911924710718969e-01
-3.588777088877067367e+00 -8.743161567300461456e-01
-3.693463330386050458e+00 -9.189379801343742216e-01
-3.849256785886245424e+00 -6.935176605660517968e-01
-3.584649017343019217e+00 -8.896530061197941430e-01
-3.858036025210389575e+00 -1.016853555120202479e+00
-4.179549851424554596e+00 -1.088501097650596217e+00
-3.756382568089925655e+00 -1.073922911764387145e+00
-3.498420463589604346e+00 -7.469857917938518277e-01
-3.938608909255837176e+00 -9.194220454670991582e-01
-3.893475323534294930e+00 -6.853590990356155377e-01
-3.737015421691721961e+00 -7.957779113667907689e-01
-3.632518096473929425e+00 -6.472684192424067451e-01
-3.628097405365463324e+00 -5.507766456785787579e-01
-3.441809482591867919e+00 -7.994180398593517811e-01
-3.544739020113389483e+00 -6.265868581675956284e-01
-3.664455932125949111e+00 -1.007796547185049629e+00
-3.608285814513080059e+00 -8.852304966260660102e-01
-3.759911549328016633e+00 -8.292123770989059395e-01
-3.512998160973806350e+00 -1.014619666154281674e+00
-3.719553357325078302e+00 -8.858386032532574728e-01
-3.880597000334402580e+00 -8.994344949825932023e-01
-3.572202134751769620e+00 -1.121773021042612228e+00
-3.737718863075047082e+00 -9.567269500542185945e-01
-3.609056264000755743e+00 -9.252599498144076229e-01
-3.612239233563657947e+00 -5.323097051025253990e-01
-3.498912128839225755e+00 -8.394209066154110221e-01
-3.647163963604197257e+00 -1.003477015688504892e+00
-3.773597979263433988e+00 -7.616242802206866225e-01
-3.673273370498884915e+00 -8.872290275635728030e-01
-3.787671512377293936e+00 -8.493086676137706625e-01
-3.829056076343865023e+00 -8.409139822307559742e-01
-3.756006324897932735e+00 -1.143828794513286562e+00
-3.442034256866072894e+00 -7.632850980491731052e-01
-3.710508120623150496e+00 -7.045146151571541893e-01
-3.405537702255294619e+00 -8.885263390095144986e-01
-3.468841455423275377e+00 -6.112198076948238690e-01
-3.540009996112027935e+00 -4.204718829213622278e-01
-3.535897108207889161e+00 -4.235132813100853655e-01
-3.372759558473227059e+00 -3.106630344781786679e-01
-3.356182449077869112e+00 -5.050244529853539222e-01
-3.164974026271965446e+00 -3.262666993660109371e-01
-3.159867348786955521e+00 -4.713555462553377651e-01
-3.528260263048753842e+00 -2.667310392249443440e-01
-3.595699080876582521e+00 -2.633433065648733140e-01
-3.525985788317826941e+00 -3.899035348181907890e-01
-3.507799763005238436e+00 -4.711128882837976040e-01
-3.428896995351792931e+00 -3.771221995514725256e-01
-3.322350548115354130e+00 -3.802244087356185798e-01
-3.452021990818287200e+00 -3.649901684976371019e-01
-3.711863621128284940e+00 -5.428597907103099862e-01
-3.370062231051105250e+00 -3.624085094268738039e-01
-3.551411421785448663e+00 -4.439218001053510942e-01
-3.657485274238498008e+00 -4.131403964797585870e-01
-3.380808287874050855e+00 -5.426255684913989796e-01
-3.687683974878539495e+00 -5.095332509758391248e-01
-3.353835261845591997e+00 -3.889646135541094396e-01
-3.509184511823789876e+00 -7.072305602800390556e-01
-3.627411176546144755e+00 -4.654143180591072126e-01
-3.620834849851857662e+00 -5.922842682774881462e-01
-3.498976196681556683e+00 -5.989903219410510626e-01
-3.476989792265556822e+00 -5.006698757048863024e-01
-3.502518187933918448e+00 -3.011842947429739237e-01
-3.391046147678294709e+00 -4.452253073570783259e-01
-3.631477257276982229e+00 -5.385906262649723386e-01
-3.774327648124521151e+00 -3.922265593812615525e-01
-3.575541475836799155e+00 -5.574875008226811701e-01
-3.735260042706935124e+00 -5.130958969129100211e-01
-3.575217108399187715e+00 -6.410033664882875959e-01
-3.650188930015940691e+00 -4.118390405144180533e-01
-3.568596322848302194e+00 -4.535510310180794202e-01
-3.767699141972266297e+00 -4.702978280969011271e-01
-3.473540381271210009e+00 -2.338259250273468370e-01
-3.721828266399425100e+00 -4.647320320090383428e-01
-3.505040386587746859e+00 -5.743886190022259308e-01
-3.498996733173312723e+00 -4.328883719103478467e-01
-3.520484964556522378e+00 -3.699871611552288386e-01
-3.880015728196310576e+00 -2.985852203097327795e-01
-3.984842374790689590e+00 -3.682660135389830280e-01
-3.714398534356169623e+00 -5.068474984147093299e-01
-3.700168296378513411e+00 -2.924670461915636066e-01
-3.577548574282070071e+00 -7.917354929833331223e-01
-3.469063303847255586e+00 -1.307193341160449496e+00
-3.424702431454308638e+00 -9.701546930877377184e-01
-3.763330804052765544e+00 -1.084287585665475007e+00
-3.229355857216970271e+00 -1.009403036338391679e+00
-3.376242051661533239e+00 -1.018868628325203973e+00
-3.635355385801752881e+00 -1.021364472562293457e+00
-3.355883982028485590e+00 -1.072869726749783759e+00
-3.483672977253613023e+00 -1.080142316370231059e+00
-3.388044118719906184e+00 -1.089829136345593863e+00
-3.581232363452536482e+00 -1.385105721726103356e+00
-3.705910939836419615e+00 -1.076148536777835396e+00
-3.645576872584610939e+00 -1.211862395299615702e+00
-2.951168442568649297e+00 -9.713416983211679012e-01
-3.593910838302113664e+00 -9.470112370579313321e-01
-3.527679921271386299e+00 -1.065398589434919607e+00
-3.680061322749779151e+00 -9.435631426011426015e-01
-3.867559651542949339e+00 -9.855343352015416558e-01
-3.537822323094481192e+00 -9.381779498725041355e-01
-3.515245853550457156e+00 -1.088845707697727150e+00
-3.644488417453504159e+00 -9.805245596539701181e-01
-3.562736664110602192e+00 -1.112527910265399100e+00
-3.207271991962715063e+00 -6.263536814843407852e-01
-3.252505672796332625e+00 -6.135612181005851706e-01
-3.394628854205234525e+00 -7.299395296352753082e-01
-3.226495754627637602e+00 -5.615066451063066566e-01
-3.162692483303886082e+00 -6.562050957264304873e-01
-3.411315524808051336e+00 -8.629549858640430671e-01
-3.154418265236400121e+00 -7.991814582244191056e-01
-3.077916180157801662e+00 -6.878377695228208299e-01
-3.464613114371531299e+00 -6.690324695697649204e-01
-3.147711019711030289e+00 -8.229435170703703895e-01
-3.261168267705390811e+00 -9.555548315727020459e-01
-3.132188658537596204e+00 -8.226529881619407680e-01
-3.153347488188527059e+00 -6.576157650527059140e-01
-3.202726133886339532e+00 -7.636119386359059291e-01
-3.324166329257727703e+00 -7.338452842489890937e-01
-3.367414663196923286e+00 -5.295959919477752909e-01
-3.101354289955557952e+00 -5.787829892133473653e-01
-3.412277100160388876e+00 -4.148215623451996237e-01
-3.134072955475978972e+00 -6.172225969376315957e-01
-3.213336694271318628e+00 -4.450930369545315068e-01
-3.393816487517017144e+00 -8.028171405172437325e-01
-3.273907833171567638e+00 -7.572372221679890547e-01
-3.417244134553413026e+00 -7.503598345563239347e-01
-3.210411334700652652e+00 -7.875356568207889651e-01
-3.096159033555511808e+00 -6.515054782284255275e-01
-3.035307538352252088e+00 -9.325037182454192219e-01
-2.746650759371822126e+00 -4.270767701473319189e-01
-3.091401476247065183e+00 -5.033913001840727430e-01
-3.253255757055661501e+00 -5.708497025798404678e-01
-3.234118227316793437e+00 -4.869097080497826191e-01
-3.255777164151625325e+00 -6.037279585340513677e-01
-3.317669513539935444e+00 -4.978325028732455415e-01
-3.070014065850160012e+00 -4.336346613433117447e-01
-3.187819420650466640e+00 -6.981353371308723910e-01
-3.449044743504245503e+00 -7.643262887285532381e-01
-3.269514661611881756e+00 -3.690180360428785833e-01
-3.346082470679037080e+00 -6.089484211728559693e-01
-3.356510103419950930e+00 -6.143374708004399887e-01
-3.304217990659670257e+00 -3.059931948008964842e-01
-3.028873139064682807e+00 -5.484918948186296994e-01
-3.273040097572228468e+00 -6.561509946799851667e-01
-3.336378710542003745e+00 -5.295073777278380689e-01
-2.986006202835578272e+00 -2.697843650308169861e-01
-3.366484371175044732e+00 -2.378591141511298135e-01
-3.361303870228141477e+00 -4.524045289412090831e-01
-3.215481167024415221e+00 -6.349502626285613571e-01
-3.352574553960575798e+00 -5.290872718427823695e-01
-3.368383263151526918e+00 -4.057150995601178090e-01
-3.287826268840345456e+00 -4.506263414061855155e-01
-3.410033299400780926e+00 -5.284517284823986305e-01
-3.234550884307954455e+00 -6.117406041818409523e-01
-3.305962013394734722e+00 -3.507828096983536814e-01
-3.562075742963815017e+00 -4.273564484991571599e-01
-3.544336841819993644e+00 -6.671229058488019614e-01
-3.520168123049668196e+00 -5.404571843427700140e-01
-3.506710249268771395e+00 -3.051513053476544446e-01
-3.717441054045306448e+00 -4.013514754134861473e-01
-3.664401086880186398e+00 -5.246466730688271740e-01
-3.485311205011190516e+00 -6.934915245869486267e-01
-3.480995597679431341e+00 -7.863528121764461476e-01
-3.635861773867858027e+00 -2.616676122603623922e-01
-3.723512315651846372e+00 -1.114691278772066141e-01
-3.686267109022150379e+00 -5.823989991887511541e-01
-3.628291448387233942e+00 -3.194948645844064572e-01
-3.608328219247066038e+00 -4.816718341388799840e-01
-3.688148411469893695e+00 -4.167687678927015638e-01
-3.591210681067290800e+00 -5.607253602888612187e-01
-3.834785171531725823e+00 -2.007785432297680694e-01
-3.801092170989306851e+00 -4.301672315554068704e-01
-3.609396734909525062e+00 -5.396691622400007216e-01
-3.658037147774134468e+00 -6.389461263112234946e-01
-3.516621547955643301e+00 -7.101394767950908182e-01
-3.413029151667481997e+00 -6.126587347550324081e-01
-3.577001012423798088e+00 -6.878724039340566865e-01
-3.518232382717199958e+00 -6.006094487022674011e-01
-3.404266245724217654e+00 -6.323162170124787540e-01
-3.389083685645776889e+00 -6.923098797565192530e-01
-3.598633652753803425e+00 -6.223963629894536664e-01
-3.578529148302394436e+00 -8.203864797927370445e-01
-3.486079848313900165e+00 -7.929133802308943046e-01
-3.667314520952911217e+00 -8.876098261911800069e-01
-3.500686301737538919e+00 -6.839127528528188282e-01
-3.623202609673331409e+00 -5.430772121655931262e-01
-3.516513419811097663e+00 -5.975180384581932902e-01
-3.387309010478563032e+00 -6.027302701134468199e-01
-3.412545168807401552e+00 -5.868104663902875551e-01
-3.454761126295007756e+00 -6.194437245105062217e-01
-3.399940904514498818e+00 -5.386610013107815398e-01
-3.496514610482942764e+00 -6.403334679690665387e-01
-3.356881292966171770e+00 -6.800779088043906739e-01
-3.309017272420336830e+00 -7.367535864976464399e-01
-3.674999656342209597e+00 -6.854759880259368998e-01
-3.259022608226304740e+00 -6.724185836753628909e-01
-3.854552384379387853e+00 -5.690517328407074249e-01
-3.411252046087632106e+00 -5.364913565218709657e-01
-3.517145439920358108e+00 -7.360093690382940590e-01
-3.444226540978439832e+00 -6.288538270844953315e-01
-3.660518578765183939e+00 -9.129281675114352401e-01
-3.589153990985155751e+00 -6.299327685493503193e-01
-3.811436395011083000e+00 -6.972289026039788506e-01
-3.530653303329182258e+00 -8.166738011855958490e-01
-3.887819618562422530e+00 -3.953746292382978034e-01
-3.675559280485193980e+00 -6.555128896089643664e-01
-3.429427353026810010e+00 -5.471052270648260052e-01
-3.527479070425644903e+00 -6.912689700476679633e-01
-3.388710668971333106e+00 -7.002058153111905270e-01
-3.303658941998096843e+00 -7.375495653094725768e-01
-3.394545870760405926e+00 -5.980521285176576551e-01
-3.251447528613403470e+00 -8.676418177377994700e-01
-3.405162675185506860e+00 -7.702603147962764352e-01
-3.304798220466220293e+00 -7.285418763272252241e-01
-3.170390406321446974e+00 -5.006229345693680166e-01
-3.431291208461402675e+00 -6.347291610833394326e-01
-3.563507129313757016e+00 -7.224288363039028660e-01
-3.371044555888353056e+00 -5.314129172681352209e-01
-3.438829222903867944e+00 -7.762103946006170263e-01
-3.468319888272283436e+00 -5.817397524548204579e-01
-3.198567755718720207e+00 -6.403729729848594010e-01
-3.590257470427740571e+00 -6.912679750106955900e-01
-3.429481859665245214e+00 -7.354354914816105815e-01
-3.562369908719277056e+00 -4.054279270597702656e-01
-3.646592736193361439e+00 -4.901160988276758723e-01
-3.539539325516657620e+00 -8.931784365838548734e-01
-3.723557017120241230e+00 -6.720246838838133119e-01
-3.379079738686520784e+00 -7.707775138307001450e-01
-3.633791910851235762e+00 -7.823696254905516678e-01
-3.597702004040186807e+00 -5.851413067024520132e-01
-3.610722528174344248e+00 -7.806139075008146078e-01
-3.565991144740203733e+00 -8.673579026436774031e-01
-3.636167913248944394e+00 -1.062237627092063486e+00
-3.785966396703358772e+00 -5.572543444200734886e-01
-3.749841059784191799e+00 -7.246209757016884856e-01
-3.462875880457980671e+00 -8.390280736056894284e-01
-3.559847304634164544e+00 -6.537620506177320712e-01
-3.697800029160987378e+00 -6.972518232492475043e-01
-3.581275860161105662e+00 -5.261679188228535198e-01
-3.602337317195809518e+00 -6.743377170688056310e-01
-3.447853084250426470e+00 -5.056629082610863968e-01
-3.447532462919356000e+00 -5.790990637328818913e-01
-3.570352917689207040e+00 -6.430166860692415609e-01
-3.800013460271835175e+00 -5.111641470691150602e-01
-3.605705769059266430e+00 -5.231524604875340545e-01
-3.407270594751444115e+00 -6.142569282988531443e-01
-3.657044623189944943e+00 -5.285581284269686986e-01
-3.337997759995028790e+00 -7.197382972915206123e-01
-3.600218968776587314e+00 -4.396409343933770364e-01
-3.747148914171936518e+00 -3.818117268004135312e-01
-3.740790747374318492e+00 -3.115496175083877772e-01
-3.573579712530606578e+00 -5.351865382345152300e-01
-3.607442093827048168e+00 -7.093850254530971178e-01
-3.458793972183463961e+00 -3.737069059572496466e-01
-3.475314797071605177e+00 -1.009851414702767292e+00
-3.758026192381196395e+00 -6.737192266196776469e-01
-3.435437267725433230e+00 -5.722742411385663974e-01
-3.791243851964623435e+00 -3.449580530397399203e-01
-3.238810901311983237e+00 -5.181298291530357369e-01
-3.454634590294815677e+00 -3.697305938270128434e-01
-3.583618781121450603e+00 -3.876131050103759357e-01
-3.341121943069411682e+00 -6.925025257004354673e-01
-3.222340012380756402e+00 -7.902539773629811970e-01
-3.413919248136252804e+00 -7.789618950044832069e-01
-3.516070397009142923e+00 -5.492676939826712790e-01
-3.608502930922957486e+00 -5.111540317468951100e-01
-3.697748617479532651e+00 -5.441946903738333896e-01
-3.365480657291035183e+00 -5.549472122839098631e-01
-3.285985843894553060e+00 -5.440327098588770838e-01
-3.587010895374366015e+00 -7.786959632492940209e-01
-3.760928701366132554e+00 -4.187852777496152701e-01
-3.324757655248466115e+00 -7.265998697182809440e-01
-3.527098361149820338e+00 -5.188668807192257093e-01
-3.667238628695791647e+00 -3.187492430565166956e-01
-3.654904788607363564e+00 -3.418156674885106661e-01
-3.416953161502940262e+00 -6.033449724917239188e-01
-3.455464827374153280e+00 -6.662962451257353758e-01
-3.260941827252784364e+00 -2.932058747945136545e-01
-3.450159858222311193e+00 -3.951255168640099846e-01
-3.368132930999151231e+00 -5.826089687794147043e-01
-3.245911488443819159e+00 -5.861727140030295047e-01
-3.683885203838674016e+00 -2.865199251838841943e-01
-3.596069319632571482e+00 -2.793928890254621100e-02
-3.472152057547635451e+00 -2.639601951641337013e-02
-3.541852745063910568e+00 -5.123717242128697502e-02
-3.735681768155247440e+00 5.586422657471992737e-02
-3.553258817760650778e+00 -1.758947369143840089e-01
-3.697858444553578039e+00 4.423302420333860563e-02
-3.492940795041417967e+00 -1.166587862443288215e-01
-3.492365109321451833e+00 1.217457121501044348e-01
-3.693076798316759835e+00 1.031893639921113576e-01
-3.645428745612389498e+00 -1.068280951857579070e-01
-3.534470484682726621e+00 -2.710512643547894340e-01
-3.863593555433300075e+00 -4.979525572482406681e-01
-3.748669952794870586e+00 -4.154445607716660271e-01
-3.947712085689123462e+00 -3.268451607748213417e-01
-3.666864260708194934e+00 -4.728824169663572996e-01
-3.853006176529464533e+00 -2.915603177919171562e-01
-3.802654429807806657e+00 -4.214941715541641321e-01
-3.980003806633961361e+00 -3.144049361783406438e-01
-3.715750862874274585e+00 -3.174131006813447620e-01
-3.698665331524627842e+00 -3.038466065431030261e-01
-4.152820683993246220e+00 -6.207109480804949841e-01
-3.701180629664025723e+00 -3.884995408610805723e-01
-3.819342640497373154e+00 -1.835243589218921167e-01
-3.958593049458398738e+00 -3.594034954202157683e-02
-3.698181801955499282e+00 -2.758698203236561453e-01
-4.100647976778859061e+00 -5.350005453308690484e-01
-3.581879139890122854e+00 -4.268432064504587009e-01
-3.604498760666703383e+00 -2.605970355720800269e-01
-3.585743286551738684e+00 -7.739698476178448472e-02
-3.656559045586361023e+00 3.460753050426379485e-02
-3.722154660340397214e+00 -7.927393592028401936e-02
-4.022777872039378977e+00 -1.839984288237782595e-01
-3.783049621609534618e+00 5.795951747523764297e-02
-3.593426965792396288e+00 -1.054521144986581838e-01
-3.679673860915715355e+00 -1.197791124737788149e-01
-3.972638644313661871e+00 6.557903595100847416e-02
-3.710375263274916069e+00 3.048792207519495090e-01
-3.566760572663900675e+00 -8.047111640171467073e-03
-3.822152368201017225e+00 2.412116127524913112e-01
-3.803271564196530008e+00 -1.153069974397615272e-01
-3.391100156194099657e+00 2.474581474968788053e-01
-3.978389563789887173e+00 -9.067498355721455988e-03
-3.645494338071089580e+00 -1.043794690625346466e-01
-3.550458713542493427e+00 -1.089333877145308438e-01
-3.566669676341459816e+00 -1.889783186823142114e-02
-3.718287071254354093e+00 2.228770111798136777e-02
-3.686966926050432747e+00 5.510157249989960926e-02
-3.757360604474216714e+00 -1.991840648665291480e-01
-3.749311293581076399e+00 -5.308409763167534767e-02
-3.937394364233674615e+00 -2.941681266727667055e-01
-3.526304299634348993e+00 -2.414262150922855121e-02
-3.919470588671007949e+00 -2.206509783519191581e-01
-3.722666021219035670e+00 6.672645183798346646e-02
-3.544140383374146275e+00 -1.233341286449900487e-01
-3.932681887136997734e+00 -1.106321740475786353e-01
-3.704923598562387177e+00 -9.089265760539096128e-02
-3.839129909456224787e+00 -3.255638574126015206e-01
-3.764002190188269203e+00 -1.837525059773473246e-01
-3.624223932728858344e+00 1.571568466969855415e-01
-3.458212607596014010e+00 2.510160944130119809e-01
-3.781808044339685093e+00 -2.154572807058769413e-01
-3.748328696637490687e+00 -2.194705767478621894e-02
-3.670564759530313914e+00 -1.370621541638216423e-01
-3.927887732524280473e+00 1.276262718258279472e-02
-3.793242420787725333e+00 -6.679403799819702559e-02
-3.795634092662862891e+00 -1.584649710113090471e-01
-3.660755161633927113e+00 -1.499975308967763099e-02
-3.778963423435159008e+00 -1.074872458717912871e-01
-3.947146661090084052e+00 5.970935330941429253e-02
-3.746112623161560240e+00 -1.600069908935322638e-02
-3.695101065577294897e+00 -7.681959659188775102e-02
-3.765527453502174104e+00 3.573184018543060225e-02
-3.560285650801483737e+00 4.936365139957499260e-02
-3.741908917022287451e+00 -1.836731505417468213e-01
-3.854902024060629984e+00 5.529131686843362370e-02
-3.792521146713502489e+00 -4.964799444064577072e-02
-3.632919005740645524e+00 -2.755824693559580929e-01
-3.438086452941858884e+00 -1.636184808831851467e-01
-3.784848193861324539e+00 5.369143301606636720e-02
-3.471705278039327602e+00 -5.612869830595137999e-02
-3.426215181964353818e+00 -1.251896001330588815e-01
-3.493337468735065343e+00 -2.568488922306787492e-01
-3.653573391375410040e+00 -8.471588326105378153e-02
-3.544568825308093807e+00 5.629971912317738303e-02
-3.476402183638684917e+00 -4.002389454659915913e-01
-3.820490851757178952e+00 5.396479022252474028e-02
-3.642415398186471975e+00 2.159572000588466656e-02
-3.625106258044082708e+00 1.514422979227134647e-01
-3.588796010976575968e+00 -6.714051832365436345e-02
-3.570307998610144473e+00 1.256212385028820933e-03
-3.561970817622166052e+00 -4.231307939425021925e-02
-3.726823405123928623e+00 -1.638688606466189024e-01
-3.542106209819997353e+00 -2.493742167339063620e-02
-3.609048693501064609e+00 -1.792617864074043665e-01
-3.822267570020938088e+00 -3.443171837338642183e-01
-3.756703716592134423e+00 -1.997659066906268821e-01
-3.823579141922569313e+00 -3.763887344738898744e-01
-3.884732927754847687e+00 -5.451231149245034935e-01
-3.994544528524874849e+00 1.044795995570580172e-01
-3.991252470168106470e+00 -2.739881972042280123e-01
-3.952693103879375336e+00 -1.268620808791850740e-01
-3.902222015048501191e+00 2.896747120556511512e-02
-3.874516019230410002e+00 -4.588036082545340899e-02
-3.488481370486476330e+00 -2.232691814030624555e-01
-3.932728989891957738e+00 6.574522629746942792e-02
-3.779774989698688969e+00 4.503514644795975630e-01
-3.723094096878104775e+00 -7.349764262771201206e-01
-4.207188384227828593e+00 -2.925534056643705472e-01
-4.101847844820458278e+00 -5.350772183858897302e-01
-4.032125156678854516e+00 -3.512395870040851409e-01
-4.159675695959903052e+00 -7.634464011488995006e-01
-4.091751347615069534e+00 -3.678074260135011930e-01
-4.081198307872279329e+00 -4.429990221714686927e-01
-3.809823725471495059e+00 -3.393524590980290245e-01
-3.803076284820084751e+00 -3.293299779139937655e-01
-3.981046134216962962e+00 -5.069208619041591923e-01
-4.191953782885568636e+00 -6.288291742511535887e-01
-3.984902523427904519e+00 -4.465536257210195314e-01
-3.773112447665478264e+00 -6.701721224510134300e-01
-3.740835500678625358e+00 -7.186744746152249341e-01
-4.139028499237318748e+00 -3.066778387851436527e-01
-4.382425268924734496e+00 -4.366659258666659715e-01
-4.113174470460897680e+00 -1.110818741187840908e-01
-4.115690218174850479e+00 2.255071727493257183e-01
-3.863583565368127193e+00 1.739829201858281160e-02
-4.109788433491866400e+00 1.924436458641922143e-01
-4.061537055275779906e+00 -2.303612713065397721e-02
-4.126354680594165991e+00 4.922653762121963206e-02
-4.233793439650719748e+00 -1.189728906712254342e-01
-4.093377746423336738e+00 3.474349063952467676e-01
-4.214820400771293052e+00 6.099141373056676807e-02
-4.217012922136104791e+00 9.526833979589389989e-02
-4.214666337104739924e+00 2.543607846633695324e-01
-4.031294885323912780e+00 1.285037208694080058e-02
-4.187840083624513987e+00 1.830390349893077362e-01
-4.027787120008977872e+00 -3.002615597320923771e-03
-4.446615047268470455e+00 1.054290606882135883e-01
-4.236860650307300524e+00 -2.246786544732863877e-01
-4.071308135957947272e+00 9.078165444111427340e-02
-4.314515049617204667e+00 -6.773510667622550940e-02
-4.380713295791050399e+00 8.683775784294173183e-02
-4.292873141925589664e+00 -1.351006876876507667e-01
-4.163793141259944264e+00 -3.174589660540945157e-01
-4.319388214394704661e+00 -9.195129207734259458e-02
-4.271660089678685601e+00 -1.091178001655012803e-01
-4.450418129415261603e+00 4.030570178890884314e-01
-4.540421854907064514e+00 3.909814588559205883e-02
-4.333291115958264328e+00 1.767051326804817413e-01
-4.380217827682352016e+00 2.223071397477575650e-01
-4.349769744444967223e+00 1.344657918109682382e-01
-4.302480574893220222e+00 1.294433453891795094e-01
-4.247326309836025438e+00 -1.147258423787826664e-01
-4.233451852612231114e+00 1.755816367249292687e-01
-4.224366612282989486e+00 2.793413319681089385e-02
-4.357814279965240623e+00 2.205455196493784076e-01
-4.274678388404466567e+00 2.513223297743887308e-01
-4.047396964279712961e+00 3.940162993526296065e-01
-4.255582592973273570e+00 3.996916220952185794e-01
-4.351542175826484282e+00 3.161345769235734959e-01
-3.989494877217962809e+00 3.713267041535843194e-01
-4.329928352773150912e+00 2.920261593217822194e-01
-4.164208368454156428e+00 3.436884711125778313e-01
-4.300145860931456454e+00 -9.598531871005905325e-02
-4.057474507152428522e+00 1.549178306729771248e-01
-4.189273087752427571e+00 1.869312816084705842e-01
-4.239622396116873304e+00 2.307902469474895080e-01
-4.171221075300538317e+00 1.790061953823824104e-01
-4.074474293436275651e+00 2.421875627939989450e-01
-4.165535132337919499e+00 3.065133179673562580e-01
-4.437408366815442484e+00 3.401647789322622129e-01
-3.871437608002789688e+00 5.912368396141264304e-01
-3.984639901597809342e+00 4.092874875027661674e-01
-4.172912137600187421e+00 4.103642832911667537e-01
-4.241288649628061513e+00 2.675361085457605426e-01
-3.990145519917724926e+00 4.796701490091844766e-01
-3.886061235975868833e+00 3.279737492886229955e-01
-3.773614222509897420e+00 2.121703758047278343e-01
-3.961200517863362247e+00 1.993377719122858827e-01
-3.795733614447133419e+00 -1.536381880407701739e-01
-3.820831686004026118e+00 -2.505801723784594759e-01
-3.744821189159477370e+00 -2.549915119103432493e-01
-3.737233415027962025e+00 6.873242849452565473e-03
-3.998510156100230084e+00 6.890665114042665573e-02
-4.052212823363700700e+00 -2.166662876257388071e-01
-3.852620090571442724e+00 -8.563913129141953462e-03
-3.695008562272385610e+00 1.226095937303720018e-01
-4.049195310207230669e+00 -7.153185039727469330e-02
-3.836262326800530253e+00 -2.554115939157209914e-01
-3.665282677625302021e+00 1.420504367443090332e-01
-3.998826964112306648e+00 -6.265679903981410948e-02
-3.809426035883995532e+00 1.302219762026016192e-01
-3.827276777475929315e+00 -1.893201782611056427e-01
-3.841591585090203154e+00 1.555062255013735517e-01
-3.783818226295038833e+00 -2.250400758895278464e-01
-4.014114855324950604e+00 1.125929794165031472e-02
-3.922409758296875548e+00 -1.062315145290177454e-01
-4.159013921910886147e+00 5.339924721992006518e-02
-3.977341924598711387e+00 -9.520395791634733706e-02
-4.041872864845314162e+00 -7.480809299946589164e-02
-3.765181820498953336e+00 3.471265713387061136e-01
-3.907045484863275853e+00 2.609601067601745594e-01
-4.085752099987676189e+00 1.919063238168174923e-01
-3.914076650450891925e+00 1.522448858284598250e-01
-3.884025122466460367e+00 1.750529199068362463e-02
-3.797955875837233375e+00 2.733570689556547029e-01
-3.987453262030003387e+00 4.262310441661848470e-02
-4.178394155650306807e+00 6.571368957087647678e-02
-4.074693697692263861e+00 2.920531478304919659e-01
-4.340444038370578461e+00 3.964666610479702924e-01
-4.194718641385593472e+00 4.714449353268571064e-01
-4.502498902864632058e+00 3.126626789137801343e-01
-4.075732127111207248e+00 3.910394258277358204e-01
-4.249923157219296144e+00 3.269534701874841076e-01
-4.410216423573779743e+00 4.696127126776473704e-01
-4.300191040429588440e+00 1.634511285955562720e-01
-4.199379666498666452e+00 3.204554302713431557e-01
-4.370432287841103047e+00 5.074919875708961969e-01
-4.206937145629276564e+00 5.629396838831486338e-01
-4.192229217952040621e+00 5.041171465165021903e-01
-3.986124115084611397e+00 1.687253962287024733e-01
-4.189232878402698645e+00 4.307779600619332516e-01
-4.000631435699885330e+00 1.898165132252190856e-01
-4.046601421166858614e+00 2.968082902393838207e-01
-4.055138521053669898e+00 4.072780157875656171e-01
-4.142343311998377686e+00 2.414023762636386961e-01
-4.184692652941061297e+00 2.029282783430985948e-01
-3.961564286908619614e+00 2.816145890060866019e-01
-4.253882237746109851e+00 3.282961485216520647e-01
-3.961286027959442180e+00 3.019577196507842662e-02
-3.858827900030088909e+00 7.230404591232215961e-02
-3.820410200730647965e+00 7.175085971762434900e-02
-3.811383612900425710e+00 6.507813199265781445e-02
-4.051265551285087696e+00 2.994919461421465257e-01
-4.085454823676624159e+00 -3.209862739333664283e-01
-3.853322928198019248e+00 3.430496841649438022e-01
-3.792432280363900787e+00 1.259227697338696217e-01
-3.696992907907534764e+00 -4.273328324072105111e-02
-3.700841100707529918e+00 7.683013670498849146e-02
-3.768573587055247920e+00 2.751104045077948368e-01
-3.983301306505429018e+00 2.589710682276379905e-01
-3.990688211350402526e+00 1.233991173401526864e-01
-3.972331281911676726e+00 2.410773771935326160e-01
-4.065959342971101620e+00 5.310848044201796347e-02
-3.814301835877205615e+00 -3.469421917454629245e-02
-3.817630125883123782e+00 5.593729034275232714e-02
-4.212164659586604465e+00 1.081492298494118320e-01
-3.932900943705918806e+00 -4.929704683107719032e-02
-4.073865241613193966e+00 1.408143423208441103e-02
-4.099228655912599883e+00 1.029075504660626056e-01
-4.010322043489162880e+00 2.717104979178639468e-01
-3.877834364190395178e+00 2.689934068295034564e-01
-3.838472961591972599e+00 2.515112637202098211e-01
-3.493460507193606901e+00 5.637790552528501586e-02
-3.802279086851281242e+00 2.910312151518823498e-02
-3.675136648460724409e+00 3.033939579357430305e-01
-3.917078420127617200e+00 1.008041070630297520e-01
-4.044646306152793969e+00 -1.758680424364056361e-02
-3.993416615342663345e+00 1.500929759563470189e-01
-4.057654949308983738e+00 6.594644316872805279e-02
-4.107408885374313812e+00 -1.539543319997186133e-01
-4.005424797194729436e+00 3.344005758285595320e-02
-4.039854991762720005e+00 4.325807991612334868e-02
-3.862909074399428100e+00 -1.802250629849122820e-01
-3.586192596692398205e+00 1.132479806905629938e-01
-3.794212459249941549e+00 -1.555699436964571580e-01
-3.979371805557916808e+00 2.149699006434049875e-02
-3.722871207620697120e+00 -4.765395999906069102e-02
-4.116394167150600580e+00 1.579168010376070796e-01
-3.887128431250265415e+00 1.155606465271872274e-01
-3.733971966865507142e+00 9.828525860131184788e-02
-3.929892033976599919e+00 -6.666594158878863530e-02
-3.929196395440627043e+00 4.604416253659484592e-01
-3.862867567282530779e+00 1.691133444797557894e-01
-3.813252399495699940e+00 1.864509917531314565e-01
-3.826492621548159612e+00 1.804487859146595985e-01
-3.987217624644477265e+00 1.569432238741216845e-01
-3.614411855545087704e+00 3.806809892948639917e-02
-3.837144375902458382e+00 1.676297690688334785e-01
-3.697635849374480532e+00 3.086509859521260335e-01
-3.889249063267028461e+00 2.367647690181783615e-01
-4.059560494160050936e+00 1.746099505608493252e-01
-3.843014997764728324e+00 3.271837686862356653e-01
-4.008554996430693684e+00 2.762420242864609410e-01
-3.925429552656920063e+00 3.918149294111838987e-02
-3.740218749022013789e+00 1.226526781861470017e-03
-4.007282130950991395e+00 -2.426794627923367642e-02
-3.726184677849747828e+00 7.649704407815702267e-02
-3.965643460264867137e+00 -1.766760494528982206e-02
-3.765499208425132860e+00 -1.660141648902207501e-01
-4.004371906550650451e+00 7.179221751488153169e-02
-3.669191892590162318e+00 9.544277494201479362e-02
-3.802435288941031999e+00 1.129438915588992093e-02
-3.799320466018233589e+00 -1.562896186654061381e-02
-3.706263956715538654e+00 1.107795413121185346e-01
-3.643716063388266146e+00 1.650765484867059429e-01
-3.659162158323788994e+00 -5.016997609320864027e-02
-3.976573303735148279e+00 1.654377260174606790e-01
-3.664316032770033260e+00 1.341864403776571180e-01
-3.818605651997104999e+00 1.193945219480869180e-01
-3.934808144469672975e+00 2.891193608718514718e-01
-3.723196058920548168e+00 1.470218752963332320e-01
-3.454148900568621894e+00 -1.681649150981695817e-01
-3.822592103738256419e+00 -2.826763815354134401e-02
-3.853694608061365656e+00 -3.536981730084159947e-02
-3.728251832984205372e+00 -1.803707534001275370e-01
-3.791731794950578660e+00 -7.769545357632685889e-02
-3.658782856747767376e+00 2.923901337653989074e-01
-3.715632252235172128e+00 -2.448624390766697412e-02
-3.891021562446776105e+00 3.365312092437490465e-02
