# Supplementary material for: The SARS-CoV-2 spike protein is vulnerable to moderate electric fields
Source: Nat Commun. 2021 Sep 13;12:5407. doi: 10.1038/s41467-021-25478-7 (PMC8437970; doi:10.1038/s41467-021-25478-7)
Supplement: Supplementary file 6 — Source Data [file 41467_2021_25478_MOESM6_ESM.zip › FIGURES_compilation_source_data_NEW/figure_2/c/FIGURE_2c_SourceData_EF_on_10_4.dat]

7.558853828101711692e+00 2.271258783041092855e+00
7.558833204474209033e+00 2.271236012663238046e+00
7.558791920363433725e+00 2.271189620151686572e+00
7.558729561013068476e+00 2.271120099691042782e+00
7.558646652061128179e+00 2.271026726425980691e+00
7.558542694880329371e+00 2.270910357838148208e+00
7.558418082410755190e+00 2.270771223294805630e+00
7.558273321411160595e+00 2.270608684564921820e+00
7.558107509234700316e+00 2.270422743215181782e+00
7.557921033936693789e+00 2.270214111498424892e+00
7.557713945011518497e+00 2.269981635963996158e+00
7.557486521937291535e+00 2.269726784233736527e+00
7.557238151605838006e+00 2.269447962239351746e+00
7.556969564932098926e+00 2.269146071425413247e+00
7.556680440081973593e+00 2.268821303798817635e+00
7.556370381177364592e+00 2.268472612326335902e+00
7.556039256948547944e+00 2.268101399192181233e+00
7.555687390212175281e+00 2.267706305573108594e+00
7.555314982389280232e+00 2.267287485126553648e+00
7.554922386613302621e+00 2.266845516393432014e+00
7.554509605699620600e+00 2.266380082382764893e+00
7.554076352698918306e+00 2.265891586486856735e+00
7.553622115276697357e+00 2.265379480051862071e+00
7.553146914115666632e+00 2.264843397912703171e+00
7.552652014814796644e+00 2.264283859791031528e+00
7.552136480615224023e+00 2.263701292589381797e+00
7.551600462560370985e+00 2.263095302912191631e+00
7.551044019190209511e+00 2.262465947779873865e+00
7.550467860521206553e+00 2.261813306818625247e+00
7.549870765926542937e+00 2.261137171748701213e+00
7.549253742735691830e+00 2.260437175503435814e+00
7.548616312854757204e+00 2.259713610194716171e+00
7.547958342361487993e+00 2.258966584666278088e+00
7.547280264285054052e+00 2.258195937513268081e+00
7.546582063662670592e+00 2.257401165480978023e+00
7.545864067409895348e+00 2.256582585163820376e+00
7.545125306792409781e+00 2.255741108331900335e+00
7.544366811618014701e+00 2.254875335543258696e+00
7.543588023116832630e+00 2.253986354195938624e+00
7.542789406607067093e+00 2.253073580452274793e+00
7.541970461736371867e+00 2.252137068726444813e+00
7.541131955430050660e+00 2.251176872783478444e+00
7.540273349612222731e+00 2.250193087184129137e+00
7.539394781212864771e+00 2.249185127714988575e+00
7.538496157201904246e+00 2.248153101598542314e+00
7.537578663215684038e+00 2.247097128065563609e+00
7.536640995112953156e+00 2.246017611409038217e+00
7.535683488692193954e+00 2.244914164545741553e+00
7.534706178601140891e+00 2.243787411574460045e+00
7.533708938909258634e+00 2.242635691749049531e+00
7.532691979078003364e+00 2.241459830988005830e+00
7.531655465625705759e+00 2.240260188345868375e+00
7.530599606159782411e+00 2.239035897374413331e+00
7.529524359435954217e+00 2.237787519446821527e+00
7.528429677119711450e+00 2.236515877060693214e+00
7.527316030791356916e+00 2.235220057874180100e+00
7.526182865513580289e+00 2.233900195364908470e+00
7.525030520216443364e+00 2.232556200789762357e+00
7.523858766775049389e+00 2.231188567210351525e+00
7.522668168517351539e+00 2.229796759720659161e+00
7.521458707315877845e+00 2.228380221184052878e+00
7.520229027665146226e+00 2.226938763186232517e+00
7.518981238715654492e+00 2.225473059373378248e+00
7.517714266598011008e+00 2.223983580908453828e+00
7.516429163063566676e+00 2.222470197212716325e+00
7.515125287255246533e+00 2.220932368515896815e+00
7.513802879932482526e+00 2.219370772164142469e+00
7.512461392745549915e+00 2.217784979656648670e+00
7.511101456752850680e+00 2.216175310522119357e+00
7.509723041894438289e+00 2.214540873481983585e+00
7.508325657768473604e+00 2.212882474916455955e+00
7.506909840612736140e+00 2.211199688465437685e+00
7.505475567719392949e+00 2.209492857687461509e+00
7.504023208824498248e+00 2.207760835688644452e+00
7.502552182406237335e+00 2.206005407876084234e+00
7.501063506172084949e+00 2.204225696421215019e+00
7.499556450133161967e+00 2.202421419787059964e+00
7.498031656178098636e+00 2.200593087062914233e+00
7.496489046350321317e+00 2.198741066573592029e+00
7.494928687516256183e+00 2.196865077998253035e+00
7.493350564413073123e+00 2.194965166361139364e+00
7.491754949892926341e+00 2.193040593913192282e+00
7.490141635182972379e+00 2.191091991577426068e+00
7.488510816007188708e+00 2.189119395151224001e+00
7.486862404706768004e+00 2.187122897220446838e+00
7.485196711412601900e+00 2.185101905620674856e+00
7.483513902989668232e+00 2.183056446722305477e+00
7.481814066931208984e+00 2.180987089702604909e+00
7.480097043136693991e+00 2.178893944860655907e+00
7.478362901866983492e+00 2.176776795742209725e+00
7.476612069714942521e+00 2.174635803201303119e+00
7.474844288247382451e+00 2.172470674285819303e+00
7.473059863222858645e+00 2.170281773969271466e+00
7.471258640206091428e+00 2.168068953898590223e+00
7.469441184857676497e+00 2.165832513904859979e+00
7.467607401798535882e+00 2.163572439159437089e+00
7.465756890619339892e+00 2.161288630998118077e+00
7.463890421208215997e+00 2.158980997595449924e+00
7.462007612625547459e+00 2.156649958459371241e+00
7.460109031381600531e+00 2.154295126418050099e+00
7.458194628979284424e+00 2.151916652311564704e+00
7.456264289073650353e+00 2.149514490096437136e+00
7.454318036792099811e+00 2.147089209754502903e+00
7.452356424882952801e+00 2.144640793422913028e+00
7.450379663578735823e+00 2.142169382050491233e+00
7.448387323187422915e+00 2.139675479084540477e+00
7.446379233569334843e+00 2.137157528927104977e+00
7.444356287482018608e+00 2.134616664321403512e+00
7.442318802785771403e+00 2.132052556178082536e+00
7.440265773462253485e+00 2.129464583521410326e+00
7.438198098466983765e+00 2.126854251218317504e+00
7.436115517932338825e+00 2.124220664702638040e+00
7.434017927784295487e+00 2.121564343294816801e+00
7.431905612733615385e+00 2.118885724786680580e+00
7.429779123303005051e+00 2.116184608106560727e+00
7.427638840925612662e+00 2.113460294218948210e+00
7.425484540970876957e+00 2.110713747319810096e+00
7.423315561921890016e+00 2.107945063196060342e+00
7.421133090599213666e+00 2.105154350867166180e+00
7.418936989487626477e+00 2.102341894750288542e+00
7.416727762365601606e+00 2.099506698071702093e+00
7.414504096269340039e+00 2.096649111028633161e+00
7.412266876007535643e+00 2.093770464813096144e+00
7.410016195584287146e+00 2.090870933983600466e+00
7.407752241273778182e+00 2.087949944294689164e+00
7.405475241907073070e+00 2.085007316666245281e+00
7.403185471211715551e+00 2.082043245546717269e+00
7.400883163822956412e+00 2.079058330117320441e+00
7.398568249652105244e+00 2.076052064027595456e+00
7.396240605898284137e+00 2.073024782753380091e+00
7.393900599786644712e+00 2.069976472933785061e+00
7.391548807441428615e+00 2.066907791233485003e+00
7.389184435900237879e+00 2.063817994256445409e+00
7.386808228043025615e+00 2.060708249398611080e+00
7.384420099378116831e+00 2.057577962959226348e+00
7.382020545889707464e+00 2.054427150911031230e+00
7.379608677957181229e+00 2.051256275852944455e+00
7.377185517133471038e+00 2.048065492532705534e+00
7.374750979966014697e+00 2.044855207127023622e+00
7.372306302811934664e+00 2.041624799772145504e+00
7.369850024686763312e+00 2.038375778506871683e+00
7.367383241048560016e+00 2.035106921404974401e+00
7.364906159762445448e+00 2.031819957277634092e+00
7.362417845294228158e+00 2.028513287705843382e+00
7.359919605067912762e+00 2.025187369816758398e+00
7.357411074285566954e+00 2.021843202388455385e+00
7.354892364426296680e+00 2.018480943294497454e+00
7.352363939875163901e+00 2.015099339246989363e+00
7.349826055209064180e+00 2.011699501006377844e+00
7.347277670960331797e+00 2.008280790443639052e+00
7.344719973629983301e+00 2.004843686241523759e+00
7.342153272421827914e+00 2.001389706297948656e+00
7.339577454691360359e+00 1.997918022039760322e+00
7.336992736987124175e+00 1.994429122151112788e+00
7.334398456078840667e+00 1.990922088502372622e+00
7.331795718436110221e+00 1.987398429964847280e+00
7.329184119227744709e+00 1.983857455698782912e+00
7.326564269997251522e+00 1.980299841044470321e+00
7.323936166931955150e+00 1.976725939234926122e+00
7.321299738481377162e+00 1.973135391025590879e+00
7.318655787401292301e+00 1.969528388122251394e+00
7.316003702577063450e+00 1.965905070222665252e+00
7.313343997497490534e+00 1.962266776089192311e+00
7.310677267507978527e+00 1.958612647052249134e+00
7.308003170483671873e+00 1.954942822309075900e+00
7.305321607995710842e+00 1.951257775685096396e+00
7.302632668575797403e+00 1.947557558772759156e+00
7.299936536735075698e+00 1.943842030414463240e+00
7.297234401287806982e+00 1.940111523382110459e+00
7.294525325354274337e+00 1.936366607135348250e+00
7.291810140055265954e+00 1.932608114022652535e+00
7.289088657501324953e+00 1.928835614832356216e+00
7.286360478228538717e+00 1.925049066846951096e+00
7.283627095754657610e+00 1.921248322037634848e+00
7.280887847452163442e+00 1.917434031635907088e+00
7.278142436043721908e+00 1.913606102361183670e+00
7.275391854252567292e+00 1.909764962830810653e+00
7.272635757195699213e+00 1.905910789411050965e+00
7.269874441305752555e+00 1.902044529137438822e+00
7.267107801295021652e+00 1.898165414372367854e+00
7.264336875142815231e+00 1.894273203459952981e+00
7.261561478169749506e+00 1.890368512505004928e+00
7.258781317476406869e+00 1.886451514472397450e+00
7.255996954522262676e+00 1.882523458909762359e+00
7.253207981134620397e+00 1.878584029848062720e+00
7.250415147209303690e+00 1.874633160077185279e+00
7.247618581956184691e+00 1.870669906070485222e+00
7.244818194617753448e+00 1.866694980706697038e+00
7.242013814884393774e+00 1.862709032615596616e+00
7.239205925257656382e+00 1.858712214537331597e+00
7.236395205576924283e+00 1.854705101105873721e+00
7.233581317762349805e+00 1.850687290850832944e+00
7.230764834501361982e+00 1.846659633723094940e+00
7.227945505031101447e+00 1.842621665051749513e+00
7.225123601632026826e+00 1.838573705616339593e+00
7.222298639593216052e+00 1.834516100898941016e+00
7.219471367405237316e+00 1.830448883461233800e+00
7.216641940653636844e+00 1.826372544705573642e+00
7.213810332510893986e+00 1.822286694809929664e+00
7.210976621086977012e+00 1.818192260556074302e+00
7.208141541216049220e+00 1.814088319232221913e+00
7.205304446750883329e+00 1.809975887897006475e+00
7.202466304439524514e+00 1.805854950731116570e+00
7.199626848773454491e+00 1.801725251686997264e+00
7.196785543136089203e+00 1.797587796525136339e+00
7.193943525678527351e+00 1.793441766650353486e+00
7.191100074979117629e+00 1.789287851970565280e+00
7.188255990633892978e+00 1.785125899589844467e+00
7.185411527172743895e+00 1.780957099479689054e+00
7.182566219510215788e+00 1.776780678820766957e+00
7.179720375009081224e+00 1.772597099405729182e+00
7.176874329211250014e+00 1.768405651223953878e+00
7.174028162014239207e+00 1.764207347441542062e+00
7.171181688734213466e+00 1.760002494983938126e+00
7.168335233496436310e+00 1.755791415995535010e+00
7.165489626898845721e+00 1.751573453897746990e+00
7.162643641209167633e+00 1.747349614430384612e+00
7.159798574088053869e+00 1.743119917143399311e+00
7.156954422127597581e+00 1.738883890262842513e+00
7.154110576401238930e+00 1.734642056392369014e+00
7.151267706741666785e+00 1.730394420015014756e+00
7.148425747700992261e+00 1.726140577067208470e+00
7.145585264037440432e+00 1.721881614013852646e+00
7.142746062325446843e+00 1.717617118681850075e+00
7.139907751275937464e+00 1.713347530904953286e+00
7.137070700690595793e+00 1.709072658778244769e+00
7.134234737116170955e+00 1.704793062900181067e+00
7.131400712606596137e+00 1.700508995005148627e+00
7.128568098333704306e+00 1.696219819871413792e+00
7.125737318933429876e+00 1.691926318541904450e+00
7.122908344927664004e+00 1.687629089164668805e+00
7.120081100781594508e+00 1.683327294801221452e+00
7.117255880640235510e+00 1.679021420135153431e+00
7.114432974609257165e+00 1.674712318043867221e+00
7.111612477805385524e+00 1.670399532626997141e+00
7.108794738164464277e+00 1.666082732809239575e+00
7.105979014961596896e+00 1.661762191482750506e+00
7.103166160189551270e+00 1.657438266366304092e+00
7.100355731674682147e+00 1.653110328448444077e+00
7.097547395884918231e+00 1.648780145678268694e+00
7.094742037906768495e+00 1.644446848212293588e+00
7.091940110130463104e+00 1.640110106790123146e+00
7.089141401581451341e+00 1.635770269803491050e+00
7.086344813817713195e+00 1.631427266408848720e+00
7.083551211250592061e+00 1.627081497307296232e+00
7.080761654679022854e+00 1.622732468554972218e+00
7.077974641291479685e+00 1.618381186838187213e+00
7.075191241182661628e+00 1.614027337496152681e+00
7.072411118338947311e+00 1.609670628554720651e+00
7.069634617413757205e+00 1.605311683784288457e+00
7.066860867863130835e+00 1.600949954890302340e+00
7.064090445095709825e+00 1.596586097664524084e+00
7.061323773918719127e+00 1.592220292381811397e+00
7.058560252950318414e+00 1.587852231741774922e+00
7.055800641099668091e+00 1.583482347802804613e+00
7.053044598554357947e+00 1.579110055223394093e+00
7.050291990729395053e+00 1.574736074361924532e+00
7.047543108336363105e+00 1.570360270672142899e+00
7.044797314739175143e+00 1.565982558262360991e+00
7.042056427879535896e+00 1.561603534655165104e+00
7.039318392143218084e+00 1.557223072670930186e+00
7.036585225407112176e+00 1.552840565322634037e+00
7.033854436986429093e+00 1.548454999402556043e+00
7.031127468680594461e+00 1.544069938206282799e+00
7.028404983650260007e+00 1.539683088506893283e+00
7.025685842070617859e+00 1.535294812487004501e+00
7.022970816041130604e+00 1.530905137059384691e+00
7.020259757251877453e+00 1.526514277951492637e+00
7.017552335049695778e+00 1.522122364416673701e+00
7.014848972557019557e+00 1.517729288666136434e+00
7.012148645723346618e+00 1.513335197315958780e+00
7.009452075239059887e+00 1.508939583213479763e+00
7.006758812422631877e+00 1.504542707225276166e+00
7.004069437028873857e+00 1.500145261442537903e+00
7.001384639894965289e+00 1.495746146129315335e+00
6.998703448204770083e+00 1.491345738944143573e+00
6.996026041846792332e+00 1.486944888901701622e+00
6.993352734888635069e+00 1.482542184333187851e+00
6.990683414195697054e+00 1.478138361679014023e+00
6.988017575264923842e+00 1.473733128769850076e+00
6.985355563167721549e+00 1.469327141178416785e+00
6.982698209399059941e+00 1.464920161280867772e+00
6.980044777318664018e+00 1.460512497649040453e+00
6.977393987123786445e+00 1.456103705294339079e+00
6.974746496859768996e+00 1.451693994934905252e+00
6.972103241645323024e+00 1.447283214115671068e+00
6.969463600473412512e+00 1.442871601471920062e+00
6.966827007635434832e+00 1.438459649971290055e+00
6.964194021958106440e+00 1.434046174700976950e+00
6.961564678354775992e+00 1.429632486361129828e+00
6.958938011425168213e+00 1.425217163792753539e+00
6.956315242176681402e+00 1.420800629936731285e+00
6.953695324260525723e+00 1.416383965749755447e+00
6.951078919903311615e+00 1.411966243575671909e+00
6.948465063784722950e+00 1.407547708800458208e+00
6.945855068675516719e+00 1.403128321504119924e+00
6.943247600953316834e+00 1.398707416104504997e+00
6.940643548273365049e+00 1.394286253939045483e+00
6.938041940324694679e+00 1.389864491374575683e+00
6.935442980819843228e+00 1.385442332480323335e+00
6.932846263129489373e+00 1.381018810726849066e+00
6.930252401284894503e+00 1.376594583207899181e+00
6.927661175439428831e+00 1.372169241293889730e+00
6.925073037644657425e+00 1.367742986213782652e+00
6.922486632660817207e+00 1.363315270471498364e+00
6.919903081542617684e+00 1.358886963820115534e+00
6.917321693427036955e+00 1.354457831976645155e+00
6.914742418324081541e+00 1.350027718735302917e+00
6.912164696306295930e+00 1.345596552347861685e+00
6.909589158696577194e+00 1.341164394555906858e+00
6.907014842950907507e+00 1.336731582164990773e+00
6.904442382223716201e+00 1.332298052618765105e+00
6.901871018993133156e+00 1.327863599016950280e+00
6.899301545024534299e+00 1.323428346690273871e+00
6.896733625981310567e+00 1.318991904994331721e+00
6.894166298915840763e+00 1.314554938567956466e+00
6.891600388551517575e+00 1.310116634840320149e+00
6.889035527994619379e+00 1.305677259553537972e+00
6.886471252862922832e+00 1.301237694978226944e+00
6.883907859062349921e+00 1.296797603600979620e+00
6.881345573132080951e+00 1.292356630408912466e+00
6.878783070843030423e+00 1.287914223291591886e+00
6.876221268254300689e+00 1.283471068276522908e+00
6.873659841911392121e+00 1.279027755940690403e+00
6.871097862588972482e+00 1.274583329809234389e+00
6.868536298658344919e+00 1.270137677152582301e+00
6.865973988432931385e+00 1.265691139861356396e+00
6.863412046288579482e+00 1.261244113728922311e+00
6.860848878324276257e+00 1.256796418450172759e+00
6.858284500639379999e+00 1.252347947922753946e+00
6.855720279141144680e+00 1.247898820718387203e+00
6.853154384073894434e+00 1.243448758532312848e+00
6.850588034707218554e+00 1.238998198888968671e+00
6.848020493952724053e+00 1.234547247030209682e+00
6.845452492467480887e+00 1.230094717018848094e+00
6.842882745303530356e+00 1.225642261350747386e+00
6.840311386455274700e+00 1.221188607686763961e+00
6.837738106545391936e+00 1.216735053496005969e+00
6.835163131727194141e+00 1.212280568261046021e+00
6.832585674835844891e+00 1.207826048849736544e+00
6.830006185516428907e+00 1.203370794313844083e+00
6.827424609283372803e+00 1.198914507791432937e+00
6.824840582694349678e+00 1.194458494437012241e+00
6.822254018688947319e+00 1.190002164053786560e+00
6.819664052665013187e+00 1.185545810570161507e+00
6.817070872330134534e+00 1.181089030958967889e+00
6.814475022985186925e+00 1.176632081099991955e+00
6.811876021058566266e+00 1.172175167941993168e+00
6.809273674717201352e+00 1.167717925716620586e+00
6.806667380671209244e+00 1.163260211772920938e+00
6.804057465591855092e+00 1.158802612545780875e+00
6.801443617006652786e+00 1.154344399922382580e+00
6.798825547659200552e+00 1.149886757650842695e+00
6.796203524978127852e+00 1.145430279369029858e+00
6.793576317366813555e+00 1.140974105843918007e+00
6.790944617655397586e+00 1.136518245443070008e+00
6.788308212883099380e+00 1.132062692761894196e+00
6.785666487250550105e+00 1.127607711340674390e+00
6.783019993139355996e+00 1.123153675577660771e+00
6.780367974652163454e+00 1.118700438000417297e+00
6.777710725053239571e+00 1.114247487651245372e+00
6.775046772250023608e+00 1.109796172198786346e+00
6.772376680311238850e+00 1.105345851313383143e+00
6.769700765990682712e+00 1.100896727428597677e+00
6.767018601656905830e+00 1.096448553197133080e+00
6.764330568905953633e+00 1.092001440303939752e+00
6.761635800920476669e+00 1.087556484746873720e+00
6.758934665265684316e+00 1.083113761026785138e+00
6.756226589175116537e+00 1.078672353131154615e+00
6.753511635269419777e+00 1.074232656367832606e+00
6.750789525865462437e+00 1.069794701531468384e+00
6.748060009988683383e+00 1.065359383651529157e+00
6.745322949452248196e+00 1.060925432236369037e+00
6.742577803434337547e+00 1.056493787641570092e+00
6.739824886505452639e+00 1.052064911395998337e+00
6.737063862797630698e+00 1.047638326377306361e+00
6.734294435702113724e+00 1.043214051618607474e+00
6.731516820373919074e+00 1.038793101314301914e+00
6.728730662860515466e+00 1.034375279763232180e+00
6.725935541275937624e+00 1.029960686542693349e+00
6.723130777246058898e+00 1.025549329728624004e+00
6.720317087288251834e+00 1.021142113131435325e+00
6.717493990978829821e+00 1.016738362062055590e+00
6.714661441313576340e+00 1.012338913431167775e+00
6.711819279077824163e+00 1.007942735715735116e+00
6.708967582995115642e+00 1.003550829645882381e+00
6.706105483963275660e+00 9.991633862456549275e-01
6.703233695134371395e+00 9.947803790822463688e-01
6.700351175830403072e+00 9.904023032515562042e-01
6.697457697971768376e+00 9.860289077168781224e-01
6.694554075974626706e+00 9.816614208780696238e-01
6.691639664323077774e+00 9.772991848889904798e-01
6.688713947860628117e+00 9.729424072125117950e-01
6.685777086193767538e+00 9.685912280656614470e-01
6.682829850175157738e+00 9.642457870448644108e-01
6.679871060698058471e+00 9.599071389234457019e-01
6.676900087370656323e+00 9.555756093581927457e-01
6.673916939246717916e+00 9.512507565384415997e-01
6.670922031655227791e+00 9.469326652612120032e-01
6.667915223805858993e+00 9.426218173183215088e-01
6.664896181681707610e+00 9.383185217180269877e-01
6.661864272771472528e+00 9.340237431882649766e-01
6.658819634988461189e+00 9.297367389912161162e-01
6.655762807831961503e+00 9.254576654159240023e-01
6.652692533539407371e+00 9.211877405899703275e-01
6.649609601128464220e+00 9.169264835778835332e-01
6.646513613147034150e+00 9.126742846649805729e-01
6.643404452345402333e+00 9.084315829936177034e-01
6.640281432766479419e+00 9.041987519340940471e-01
6.637144681906865351e+00 8.999758691059113191e-01
6.633994351799328726e+00 8.957643148048044512e-01
6.630830518881903224e+00 8.915630275353589873e-01
6.627651838607959256e+00 8.873725212560858999e-01
6.624459425353061981e+00 8.831930957922347059e-01
6.621252512268521961e+00 8.790257051144850786e-01
6.618031335872968768e+00 8.748696438617041826e-01
6.614795871140581873e+00 8.707259776443180277e-01
6.611545508308527275e+00 8.665941442115442372e-01
6.608280437778595306e+00 8.624756965512354601e-01
6.605000676161910000e+00 8.583702593084261423e-01
6.601705852322071522e+00 8.542787650354638496e-01
6.598395631046736654e+00 8.502006510727853072e-01
6.595070383542164905e+00 8.461370320795390532e-01
6.591729704604225581e+00 8.420873862075928251e-01
6.588373226301089680e+00 8.380527292199916323e-01
6.585001482489558633e+00 8.340332612368581700e-01
6.581614075052717006e+00 8.300294202698311752e-01
6.578210391446337013e+00 8.260416981934222136e-01
6.574790619919902213e+00 8.220703326104663589e-01
6.571354825621138929e+00 8.181157766624783667e-01
6.567902713276771109e+00 8.141781454347589708e-01
6.564433759027108017e+00 8.102582956778514589e-01
6.560948731396332612e+00 8.063559396395643120e-01
6.557447060399693051e+00 8.024721020279074191e-01
6.553928969638886493e+00 7.986065457362917508e-01
6.550394199337258527e+00 7.947598556553441274e-01
6.546842792849274950e+00 7.909317950709953138e-01
6.543274511741621779e+00 7.871235574780547362e-01
6.539689472589600427e+00 7.833351963809903618e-01
6.536087107837659005e+00 7.795680523524514127e-01
6.532468118001659718e+00 7.758210310124756814e-01
6.528832753763645691e+00 7.720951384445231547e-01
6.525179724216394916e+00 7.683913774223374293e-01
6.521509657644833702e+00 7.647099421782392881e-01
6.517821353908400894e+00 7.610507981609664352e-01
6.514116085795720323e+00 7.574147474042707273e-01
6.510393525565879358e+00 7.538025894125172099e-01
6.506653618321023735e+00 7.502137563556616762e-01
6.502896296210487925e+00 7.466491953856957409e-01
6.499121411550031091e+00 7.431092458953069135e-01
6.495328623352421005e+00 7.395942101392013468e-01
6.491517899840731687e+00 7.361051991156580820e-01
6.487689553683093635e+00 7.326419862505531011e-01
6.483843370661761085e+00 7.292055495107119256e-01
6.479978809409575824e+00 7.257954472134174884e-01
6.476096692341361205e+00 7.224128126083405599e-01
6.472196684437978575e+00 7.190576060437489092e-01
6.468279031038979277e+00 7.157304783613783750e-01
6.464344125471122915e+00 7.124321029384769188e-01
6.460390887347930544e+00 7.091632237066524125e-01
6.456419702173011643e+00 7.059230674502844360e-01
6.452430236919540540e+00 7.027135219057546456e-01
6.448422557775863595e+00 6.995338233868848565e-01
6.444396946976546303e+00 6.963846691547741496e-01
6.440353473088856973e+00 6.932668447650520704e-01
6.436292282380784435e+00 6.901805610933571256e-01
6.432212731828808039e+00 6.871267378727086150e-01
6.428115095372186616e+00 6.841047861736718749e-01
6.423998897414500142e+00 6.811159435309108723e-01
6.419865281169481186e+00 6.781605438355109428e-01
6.415713684567282193e+00 6.752394074266732105e-01
6.411544267418201493e+00 6.723523807225156856e-01
6.407356375580190111e+00 6.695000290386834418e-01
6.403150604211995223e+00 6.666830844148341484e-01
6.398927457642763272e+00 6.639012078754800150e-01
6.394686203172308403e+00 6.611555478019283116e-01
6.390427382322982908e+00 6.584460440007682269e-01
6.386151449777777600e+00 6.557733921961292900e-01
6.381857357993941271e+00 6.531389222133441308e-01
6.377545730719034189e+00 6.505414383731777939e-01
6.373216386235822206e+00 6.479819383617460016e-01
6.368869683714214247e+00 6.454613594166850321e-01
6.364505241084008169e+00 6.429802016026102685e-01
6.360122777507969616e+00 6.405386236897402386e-01
6.355723499670157040e+00 6.381369994944854351e-01
6.351306839364399437e+00 6.357755470081861704e-01
6.346872881467453986e+00 6.334551803741951259e-01
6.342421344029451014e+00 6.311758116084086323e-01
6.337953122712847609e+00 6.289378114498298533e-01
6.333467460221914536e+00 6.267417597971217669e-01
6.328965043330281759e+00 6.245879225959671821e-01
6.324446414748191359e+00 6.224771129244116574e-01
6.319911045250232284e+00 6.204102114329089757e-01
6.315358448206342956e+00 6.183862811616376298e-01
6.310789458541354868e+00 6.164060705918253946e-01
6.306203980340920445e+00 6.144701484524091040e-01
6.301601844379574047e+00 6.125788751851264369e-01
6.296983771620675796e+00 6.107327304138189250e-01
6.292348924469099991e+00 6.089324843558625577e-01
6.287697940075278602e+00 6.071777908773373644e-01
6.283031314892949304e+00 6.054692862265351749e-01
6.278348670644966489e+00 6.038078876227852554e-01
6.273650983849050178e+00 6.021935414947673371e-01
6.268937728418744193e+00 6.006260247533102836e-01
6.264208239662886868e+00 5.991058561462840881e-01
6.259463346782911053e+00 5.976335150525800000e-01
6.254703334935587833e+00 5.962100390502760305e-01
6.249928369958679397e+00 5.948350380777113200e-01
6.245138787782995138e+00 5.935088416662507305e-01
6.240333870716455955e+00 5.922318329235267687e-01
6.235514680385333186e+00 5.910041389212465912e-01
6.230681579361467826e+00 5.898259511878738426e-01
6.225834036382489778e+00 5.886983707370371244e-01
6.220972054864217782e+00 5.876212244153579123e-01
6.216095709567607486e+00 5.865949422458391904e-01
6.211206052925452248e+00 5.856191716978181860e-01
6.206302489560874491e+00 5.846942599190722012e-01
6.201385304082262628e+00 5.838213834432910421e-01
6.196455505869154834e+00 5.830004294816513166e-01
6.191512216012819536e+00 5.822320190179598454e-01
6.186556453590971394e+00 5.815158684437889969e-01
6.181587434688582405e+00 5.808526168336930473e-01
6.176605381355634528e+00 5.802414653429783797e-01
6.171611379105533146e+00 5.796836153837396921e-01
6.166605044510810707e+00 5.791787296916538486e-01
6.161586492975739127e+00 5.787272652140429408e-01
6.156556364635107137e+00 5.783293117669113803e-01
6.151514280737326423e+00 5.779856983239906043e-01
6.146460946785780699e+00 5.776963049368527559e-01
6.141396155347073282e+00 5.774610517184862735e-01
6.136320723539594901e+00 5.772802726713273103e-01
6.131234900689325862e+00 5.771542664026340086e-01
6.126137815024630839e+00 5.770830834314247815e-01
6.121030937028056229e+00 5.770665023262164794e-01
6.115914234692223062e+00 5.771047539785595371e-01
6.110786787117579166e+00 5.771981846592630916e-01
6.105650014270940673e+00 5.773472350604331726e-01
6.100504019553737223e+00 5.775521086483794697e-01
6.095348189596382582e+00 5.778126838879428240e-01
6.090183432346585768e+00 5.781278234921719550e-01
6.085010249993959341e+00 5.784993124645660956e-01
6.079828272872623174e+00 5.789258079763915932e-01
6.074639322316446766e+00 5.794086856180818979e-01
6.069441718594163149e+00 5.799470467613826452e-01
6.064236870396099377e+00 5.805409392213730646e-01
6.059023496761886562e+00 5.811909849881788936e-01
6.053803403535638061e+00 5.818970386007901174e-01
6.048576025206459761e+00 5.826595033443183747e-01
6.043341611861638540e+00 5.834778835615951342e-01
6.038101155746600668e+00 5.843522748586156279e-01
6.032854378376752535e+00 5.852823356460791215e-01
6.027601265171975697e+00 5.862680417583533421e-01
6.022341921546588317e+00 5.873101322774095800e-01
6.017077994559029364e+00 5.884080849103939803e-01
6.011808245022727704e+00 5.895618766377997977e-01
6.006532573876047110e+00 5.907712586133692101e-01
6.001253486917017987e+00 5.920362953741246104e-01
5.995969958506845998e+00 5.933570155911894739e-01
5.990682234948393692e+00 5.947333319958666431e-01
5.985391214557868267e+00 5.961650344519840994e-01
5.980095653844471393e+00 5.976523729594723777e-01
5.974796712955591005e+00 5.991950042901866835e-01
5.969494769793243449e+00 6.007928463535613384e-01
5.964189680532899551e+00 6.024443229217397722e-01
5.958882837583392877e+00 6.041516305435638001e-01
5.953573450442481985e+00 6.059130761717644864e-01
5.948262427995395285e+00 6.077293632516970190e-01
5.942949706933645437e+00 6.095999728526834138e-01
5.937634903317341006e+00 6.115244544054229126e-01
5.932319176357299106e+00 6.135022726441461405e-01
5.927003044744896698e+00 6.155344913326473710e-01
5.921686274563126240e+00 6.176201715665360359e-01
5.916369407655534651e+00 6.197589905388676268e-01
5.911052573187025594e+00 6.219508849096704317e-01
5.905736245621159064e+00 6.241957134617348579e-01
5.900420656992067414e+00 6.264929189147422361e-01
5.895105693834254090e+00 6.288429113560735084e-01
5.889791810680618411e+00 6.312448293455376058e-01
5.884479991541123667e+00 6.336987458514837801e-01
5.879169554048599089e+00 6.362043514700688185e-01
5.873860943332664952e+00 6.387612539917225662e-01
5.868554893330859556e+00 6.413694025503442475e-01
5.863251013236085996e+00 6.440274253492086487e-01
5.857950418449843433e+00 6.467357008172687216e-01
5.852652885192166643e+00 6.494940694113540136e-01
5.847357814257554409e+00 6.523014331879352090e-01
5.842067408127714856e+00 6.551584443474716135e-01
5.836781200419488336e+00 6.580651812407838364e-01
5.831499323079598618e+00 6.610188613533406476e-01
5.826221788481327657e+00 6.640205307534365886e-01
5.820949165401110292e+00 6.670706505646911699e-01
5.815681821026914555e+00 6.701682802956590024e-01
5.810420036588421766e+00 6.733127422698822473e-01
5.805163680263906834e+00 6.765040357155918116e-01
5.799913149161248782e+00 6.797416020686710691e-01
5.794668785673898093e+00 6.830256315961918956e-01
5.789431922959207277e+00 6.863550210350968239e-01
5.784200760544503161e+00 6.897292882921339796e-01
5.778977210639177464e+00 6.931482342005567121e-01
5.773761471252503163e+00 6.966109505572771754e-01
5.768552968294277328e+00 7.001172074733382766e-01
5.763352070252961923e+00 7.036664181112987082e-01
5.758159644793241050e+00 7.072584286128483777e-01
5.752975863727363581e+00 7.108922847803375022e-01
5.747800697092994682e+00 7.145674594650107680e-01
5.742634658008581638e+00 7.182838045157876605e-01
5.737477509247901786e+00 7.220408824260320380e-01
5.732330070446433723e+00 7.258376419210472719e-01
5.727192693896745901e+00 7.296737467217712103e-01
5.722065070577225576e+00 7.335496040539724039e-01
5.716947491845075113e+00 7.374628610436871901e-01
5.711841009029435590e+00 7.414143171421554435e-01
5.706745775733713444e+00 7.454030347378642896e-01
5.701661511152730455e+00 7.494291331840777781e-01
5.696588763935567457e+00 7.534918443906190033e-01
5.691527396704685771e+00 7.575908069537283795e-01
5.686477508148697346e+00 7.617259066182472393e-01
5.681439577920028405e+00 7.658955510839118297e-01
5.676414281613427093e+00 7.700990193810327566e-01
5.671401593003564834e+00 7.743359127558739896e-01
5.666401721273611969e+00 7.786057599808867691e-01
5.661414863609209647e+00 7.829087620589693097e-01
5.656441173840659253e+00 7.872439457390437711e-01
5.651481191331927612e+00 7.916104414922118249e-01
5.646535136803417565e+00 7.960074814756988859e-01
5.641602966368178151e+00 8.004349823748934112e-01
5.636685133130800551e+00 8.048915175075163075e-01
5.631782108955780686e+00 8.093776153712165522e-01
5.626893417807389497e+00 8.138921032796943011e-01
5.622019588715340355e+00 8.184345202365854721e-01
5.617160855047122148e+00 8.230046516735678441e-01
5.612317619617970266e+00 8.276018254034743782e-01
5.607489434868068834e+00 8.322245693212280138e-01
5.602677650934356990e+00 8.368728703546172154e-01
5.597881309005598105e+00 8.415461721658884509e-01
5.593101008241488259e+00 8.462440479627008072e-01
5.588337473530584631e+00 8.509652992806523431e-01
5.583590383840717486e+00 8.557100456238974084e-01
5.578859875444460492e+00 8.604774298947851507e-01
5.574146275627843927e+00 8.652669136909995062e-01
5.569449573353685956e+00 8.700767438886228833e-01
5.564770477270418070e+00 8.749076568161662237e-01
5.560108631674004265e+00 8.797585896823876261e-01
5.555464959280239867e+00 8.846298818379050299e-01
5.550839492634422889e+00 8.895194949690494735e-01
5.546231758177670557e+00 8.944279012383307137e-01
5.541641953387098418e+00 8.993537623400242875e-01
5.537071033435051248e+00 9.042972118114442903e-01
5.532518471471267851e+00 9.092572274259315135e-01
5.527984922728475858e+00 9.142330726459926282e-01
5.523470063350925940e+00 9.192238331805745455e-01
5.518973290865690551e+00 9.242289231903442204e-01
5.514496555293466606e+00 9.292480248872027060e-01
5.510039516752909705e+00 9.342818585057582892e-01
5.505601575972142392e+00 9.393279981966909942e-01
5.501182987309619854e+00 9.443864348496336936e-01
5.496784479988246375e+00 9.494567856705912190e-01
5.492405642238431973e+00 9.545374202675824815e-01
5.488046871546792715e+00 9.596291321204436509e-01
5.483708389907116398e+00 9.647309977563441885e-01
5.479390410800635713e+00 9.698415653004510695e-01
5.475092343661803085e+00 9.749615714013308843e-01
5.470815057896946776e+00 9.800892374663729978e-01
5.466558342394314707e+00 9.852243296396648864e-01
5.462322393305069745e+00 9.903665132471181076e-01
5.458106992107489397e+00 9.955154895488664835e-01
5.453913133302086713e+00 1.000670213959782284e+00
5.449740941513339543e+00 1.005830648972779295e+00
5.445589227487348971e+00 1.010995901486107185e+00
5.441458673961676595e+00 1.016165180374873245e+00
5.437350074669598854e+00 1.021338244276950968e+00
5.433262814723842205e+00 1.026514501341862395e+00
5.429197580845539939e+00 1.031693005029671317e+00
5.425154069742060159e+00 1.036873263221974817e+00
5.421131832650483595e+00 1.042055334668924083e+00
5.417131307501592552e+00 1.047237685308468613e+00
5.413153859561993464e+00 1.052419797586797268e+00
5.409198307953804630e+00 1.057601578163585909e+00
5.405265302405497074e+00 1.062782742343385545e+00
5.401354479623685201e+00 1.067962022784320730e+00
5.397466333283277073e+00 1.073139248039190363e+00
5.393601044326187477e+00 1.078314216845479345e+00
5.389758437931534196e+00 1.083486959312085940e+00
5.385937808673904925e+00 1.088656470483473582e+00
5.382140238683492228e+00 1.093822064267857330e+00
5.378365282016132731e+00 1.098982844220702582e+00
5.374613535933852937e+00 1.104139136651181685e+00
5.370884427439682085e+00 1.109290173422575299e+00
5.367178282656604793e+00 1.114435298967906496e+00
5.363495831063342933e+00 1.119574007528393977e+00
5.359835827486881143e+00 1.124706701990277669e+00
5.356199580039261221e+00 1.129833039983981324e+00
5.352586276297768286e+00 1.134951339429706607e+00
5.348996104868569468e+00 1.140061910061614059e+00
5.345428746861505154e+00 1.145163785364069930e+00
5.341884632032874336e+00 1.150256267769264040e+00
5.338364566471416772e+00 1.155340597581368867e+00
5.334867963103939736e+00 1.160414808751668803e+00
5.331394895004902601e+00 1.165478846707075133e+00
5.327945508052815526e+00 1.170531996812652853e+00
5.324519000344847264e+00 1.175574046051090837e+00
5.321116385376361890e+00 1.180604822837735268e+00
5.317737848355606367e+00 1.185623961120446435e+00
5.314382468307702112e+00 1.190631124176269928e+00
5.311051163994574331e+00 1.195625207682651681e+00
5.307743296647453590e+00 1.200606661628293326e+00
5.304459877009483293e+00 1.205575142250727705e+00
5.301200527503013404e+00 1.210530063758836539e+00
5.297964359625227715e+00 1.215470857650948977e+00
5.294752986282325935e+00 1.220397318539398146e+00
5.291565663270482389e+00 1.225309439910001075e+00
5.288402060575206676e+00 1.230206223277776623e+00
5.285261990386755926e+00 1.235087608055103869e+00
5.282146375484282785e+00 1.239953215994979541e+00
5.279055108222021175e+00 1.244802980782289348e+00
5.275987539663334225e+00 1.249636575753902967e+00
5.272944443227132183e+00 1.254453916574063133e+00
5.269925472580197834e+00 1.259255162684607132e+00
5.266930729664798250e+00 1.264038483613290520e+00
5.263960173622917793e+00 1.268804666198711129e+00
5.261013769315708188e+00 1.273552403212577344e+00
5.258091588100620051e+00 1.278282508230789816e+00
5.255193933671522544e+00 1.282994323574475404e+00
5.252320895569043024e+00 1.287687668438934896e+00
5.249471961755254767e+00 1.292361399805010747e+00
5.246647258333075214e+00 1.297015784501935887e+00
5.243847750683764630e+00 1.301651288389860106e+00
5.241072062755316452e+00 1.306267303113490152e+00
5.238321544091772530e+00 1.310862565584402839e+00
5.235595585932350637e+00 1.315438835482173996e+00
5.232894836439783148e+00 1.319994959019614056e+00
5.230217857634629652e+00 1.324531003409401775e+00
5.227566365945801152e+00 1.329046543130060209e+00
5.224938095717799769e+00 1.333541784794139540e+00
5.222334992093657924e+00 1.338015946628983599e+00
5.219756806195628762e+00 1.342469239878199883e+00
5.217203721613035583e+00 1.346900632690209543e+00
5.214675677232840201e+00 1.351310681954676518e+00
5.212171170384569230e+00 1.355698846249773215e+00
5.209692025368624968e+00 1.360065580146828657e+00
5.207236842343214711e+00 1.364410470573167000e+00
5.204807168610211754e+00 1.368733762694620992e+00
5.202403038924709122e+00 1.373035451732929069e+00
5.200022713478639425e+00 1.377314795542451398e+00
5.197667722499428322e+00 1.381571413930248848e+00
5.195337756519683658e+00 1.385805700531167250e+00
5.193032085858831692e+00 1.390016103061489483e+00
5.190751739232381645e+00 1.394204035678498377e+00
5.188495576741193105e+00 1.398369061039439254e+00
5.186264851972378409e+00 1.402511213591783878e+00
5.184059611335405826e+00 1.406630253202339143e+00
5.181879319607011425e+00 1.410726088101286191e+00
5.179724582597074800e+00 1.414799418016769339e+00
5.177594910419057506e+00 1.418850105952955687e+00
5.175491248866271654e+00 1.422877931490104997e+00
5.173412364056246382e+00 1.426881589765043312e+00
5.171359049741536040e+00 1.430861288249573926e+00
5.169330837670390366e+00 1.434817764117005456e+00
5.167327968293550455e+00 1.438750872261683744e+00
5.165350199842441370e+00 1.442660448807926654e+00
5.163397943021072578e+00 1.446545871689447482e+00
5.161471247593411249e+00 1.450407607016013900e+00
5.159569998342914410e+00 1.454246162975738832e+00
5.157693760334394639e+00 1.458061207875917420e+00
5.155843738140557520e+00 1.461852756956466104e+00
5.154018814806224036e+00 1.465621034418587598e+00
5.152220009412596724e+00 1.469365500955803983e+00
5.150446228096942747e+00 1.473087043954577124e+00
5.148697875385749967e+00 1.476784627793687799e+00
5.146975756924227596e+00 1.480458898651704658e+00
5.145280106725516944e+00 1.484109060687647696e+00
5.143609889768499421e+00 1.487736502116520754e+00
5.141965613673245450e+00 1.491340873118675470e+00
5.140347268247920098e+00 1.494922207518742940e+00
5.138754989249550320e+00 1.498479900992795155e+00
5.137188930464722247e+00 1.502014417591314377e+00
5.135649152937076245e+00 1.505525705154642901e+00
5.134135726341791717e+00 1.509013601720391007e+00
5.132647913006175955e+00 1.512477978307240623e+00
5.131186457563326364e+00 1.515920540326018306e+00
5.129751396126114749e+00 1.519339990718032052e+00
5.128342959932744805e+00 1.522736527591370015e+00
5.126960784851378961e+00 1.526110360541458988e+00
5.125604491399177398e+00 1.529461365254024541e+00
5.124274487272979961e+00 1.532790509727274042e+00
5.122971567308350238e+00 1.536097289180498482e+00
5.121695336302656720e+00 1.539381966740432262e+00
5.120445794346380808e+00 1.542644419948281831e+00
5.119222726238756849e+00 1.545884848704405456e+00
5.118026432597407194e+00 1.549102982593637545e+00
5.116856669299112426e+00 1.552299462422796372e+00
5.115713697982729791e+00 1.555474220983019906e+00
5.114597241730111321e+00 1.558627908100900683e+00
5.113507487147462172e+00 1.561760268092766468e+00
5.112444799123683659e+00 1.564871582909759917e+00
5.111409258950484258e+00 1.567960910075162362e+00
5.110400033768199179e+00 1.571029440359474005e+00
5.109418232212746602e+00 1.574077190959353834e+00
5.108464087801880993e+00 1.577104838198492898e+00
5.107536540469069131e+00 1.580111660426642528e+00
5.106636408194468402e+00 1.583098624420160583e+00
5.105763324317772245e+00 1.586065064462629737e+00
5.104917327681553374e+00 1.589011310351256423e+00
5.104098154050460856e+00 1.591937982767738013e+00
5.103306469050749250e+00 1.594845709146304413e+00
5.102542133541613012e+00 1.597734435124124719e+00
5.101805345235456812e+00 1.600603584071377927e+00
5.101095854397676099e+00 1.603453549517533716e+00
5.100413081318518671e+00 1.606285182062678674e+00
5.099758257598911548e+00 1.609098116344595431e+00
5.099130692936975073e+00 1.611892437869237416e+00
5.098530762993273235e+00 1.614668890361532494e+00
5.097957731808813620e+00 1.617426460822026790e+00
5.097412281930179034e+00 1.620167287200546591e+00
5.096893958808720981e+00 1.622890334400436174e+00
5.096403067016449739e+00 1.625596359726377615e+00
5.095939891588791681e+00 1.628285844805276161e+00
5.095504320501641260e+00 1.630958082283518573e+00
5.095096596325344507e+00 1.633613709343948450e+00
5.094716045389495740e+00 1.636253137615387709e+00
5.094362973264056293e+00 1.638876230941326284e+00
5.094036891921025045e+00 1.641483887597999791e+00
5.093738221485139661e+00 1.644075561290895049e+00
5.093467048491601368e+00 1.646652058163046384e+00
5.093223711745542559e+00 1.649213439848175033e+00
5.093007291491019828e+00 1.651759775143367914e+00
5.092818699961290108e+00 1.654291476180542286e+00
5.092657424966381186e+00 1.656809207483783686e+00
5.092523410777332948e+00 1.659312294200202098e+00
5.092415888424119963e+00 1.661801987994209417e+00
5.092336323540143539e+00 1.664278194719047921e+00
5.092284066111625762e+00 1.666740930722951486e+00
5.092259472108618290e+00 1.669190350219165175e+00
5.092261805825619270e+00 1.671627107475207152e+00
5.092291682979262823e+00 1.674051625159726386e+00
5.092347876866494261e+00 1.676464137960795187e+00
5.092431117140974628e+00 1.678865113550394472e+00
5.092542000664558977e+00 1.681253653270403214e+00
5.092679751249001185e+00 1.683630770283430333e+00
5.092844845842474655e+00 1.685996397182506490e+00
5.093036177537747733e+00 1.688351212022725978e+00
5.093254439308571691e+00 1.690695871273862672e+00
5.093500141307342410e+00 1.693030186605984477e+00
5.093772672715902949e+00 1.695354434409027444e+00
5.094072179735134043e+00 1.697669053086210189e+00
5.094397607371552006e+00 1.699974656691889408e+00
5.094749720966667006e+00 1.702270104391808481e+00
5.095128188437895389e+00 1.704556380041186037e+00
5.095533224724921872e+00 1.706835046250942733e+00
5.095963889998728291e+00 1.709104624531971872e+00
5.096420578787852484e+00 1.711365864149403393e+00
5.096903563786759683e+00 1.713619237193331868e+00
5.097412260361577019e+00 1.715865745916461460e+00
5.097946259096991284e+00 1.718105121688937142e+00
5.098506113095789161e+00 1.720337720751890176e+00
5.099091830479519416e+00 1.722562788920946275e+00
5.099702755264928555e+00 1.724781838403271594e+00
5.100339336436024773e+00 1.726994744103220514e+00
5.101000541663331944e+00 1.729201500974929306e+00
5.101686939394222797e+00 1.731402736659533925e+00
5.102398611256022676e+00 1.733599291545428134e+00
5.103134461695206348e+00 1.735790349500262009e+00
5.103895840990659849e+00 1.737977258416735893e+00
5.104681454602427060e+00 1.740160007595625835e+00
5.105490942468691173e+00 1.742337538931039154e+00
5.106324298171896814e+00 1.744510997241016881e+00
5.107181570464657483e+00 1.746680908507803220e+00
5.108062104264270431e+00 1.748847639910698692e+00
5.108966321009925871e+00 1.751010895324806249e+00
5.109893751309509291e+00 1.753171271783690033e+00
5.110845087252800845e+00 1.755329119023631534e+00
5.111819430965155675e+00 1.757484009467658703e+00
5.112816995841924061e+00 1.759637286156107150e+00
5.113837091685584646e+00 1.761788547498852830e+00
5.114879412605644937e+00 1.763939137193335061e+00
5.115944033033200888e+00 1.766088201605312102e+00
5.117030210911105215e+00 1.768235695739495350e+00
5.118138409034993508e+00 1.770382350721578790e+00
5.119267520278139472e+00 1.772528367767814750e+00
5.120418029774520541e+00 1.774674198419564863e+00
5.121589930540842772e+00 1.776819364532519652e+00
5.122782514027869993e+00 1.778964230898080423e+00
5.123995472768090309e+00 1.781109619548507217e+00
5.125229103937735786e+00 1.783255829783404911e+00
5.126482598811015201e+00 1.785402275295353780e+00
5.127756807044457688e+00 1.787549889120937596e+00
5.129050571724993901e+00 1.789698684565559583e+00
5.130363325270021591e+00 1.791849332569473763e+00
5.131695062654642037e+00 1.794001244601946432e+00
5.133045994156243630e+00 1.796154905150596282e+00
5.134415241783195860e+00 1.798310360446521816e+00
5.135802656591029525e+00 1.800467528750901991e+00
5.137208085475573505e+00 1.802627122535797266e+00
5.138631051686235907e+00 1.804788919914723344e+00
5.140071503930661478e+00 1.806953518834375050e+00
5.141528635676356096e+00 1.809121097956665203e+00
5.143002306853334815e+00 1.811291439034130590e+00
5.144492724898124258e+00 1.813465652024081276e+00
5.145999649716092250e+00 1.815643234867803546e+00
5.147522670727963323e+00 1.817824338900292602e+00
5.149060662800962973e+00 1.820009426363898175e+00
5.150613528777446604e+00 1.822197966231291932e+00
5.152181254633287466e+00 1.824390544341473408e+00
5.153763376532829454e+00 1.826587122923354345e+00
5.155359740717916139e+00 1.828787859312624553e+00
5.156969158653800456e+00 1.830992930616948566e+00
5.158592975992335461e+00 1.833201970146638882e+00
5.160229880244781242e+00 1.835416158151445432e+00
5.161878916052858202e+00 1.837635153217827888e+00
5.163540068502202374e+00 1.839858656278898108e+00
5.165213670794465806e+00 1.842088418292499030e+00
5.166899052200577103e+00 1.844322543498076783e+00
5.168595515774879523e+00 1.846562231079368566e+00
5.170303254079084532e+00 1.848807220347615132e+00
5.172022080526458510e+00 1.851057012968096327e+00
5.173750459618770670e+00 1.853312058345065516e+00
5.175488390976111575e+00 1.855572836498420086e+00
5.177235929720439778e+00 1.857839191390766809e+00
5.178993531827194019e+00 1.860110617987326798e+00
5.180759008345438232e+00 1.862387877407780001e+00
5.182532486163652585e+00 1.864671095539576884e+00
5.184313677633882733e+00 1.866960169135701175e+00
5.186102622716699528e+00 1.869254979446928422e+00
5.187898410997706655e+00 1.871556054722747442e+00
5.189701177966364654e+00 1.873862460190638179e+00
5.191510440607408405e+00 1.876174540093096477e+00
5.193325208378293922e+00 1.878492897852031884e+00
5.195145834962438869e+00 1.880817165853980288e+00
5.196970969043992916e+00 1.883147210825804052e+00
5.198801171341607130e+00 1.885483649278726803e+00
5.200635350214166230e+00 1.887825939587485680e+00
5.202473448235474862e+00 1.890174326860279530e+00
5.204314136855997752e+00 1.892527834303852297e+00
5.206159007320106724e+00 1.894887734771146359e+00
5.208006191246775884e+00 1.897252846124608983e+00
5.209854860185048508e+00 1.899623473793094153e+00
5.211705553449217376e+00 1.902000305622296272e+00
5.213557691575510411e+00 1.904383010703722734e+00
5.215410614638866349e+00 1.906771140873655401e+00
5.217264329467355743e+00 1.909164707847074149e+00
5.219117756220640558e+00 1.911564094008411541e+00
5.220970120931150760e+00 1.913968544452252729e+00
5.222821605255533406e+00 1.916377963417855934e+00
5.224671475418656286e+00 1.918792791953383592e+00
5.226519420440934205e+00 1.921212745793973387e+00
5.228364998684128295e+00 1.923638088727028350e+00
5.230208648532575388e+00 1.926068241689784299e+00
5.232048844875067495e+00 1.928502937789272176e+00
5.233885856103808187e+00 1.930943001870815134e+00
5.235718282350815933e+00 1.933388321798029441e+00
5.237546871206847143e+00 1.935837882583264502e+00
5.239370259327293944e+00 1.938291820006923238e+00
5.241188023209712554e+00 1.940749412115723382e+00
5.243000292208011004e+00 1.943211325071431572e+00
5.244805512639625356e+00 1.945677348565946874e+00
5.246605208735782178e+00 1.948147956786155488e+00
5.248396865763838903e+00 1.950621949675001687e+00
5.250181334244453879e+00 1.953099181239379423e+00
5.251958085437185453e+00 1.955579876386475568e+00
5.253725822030498982e+00 1.958063512011765761e+00
5.255485010785842626e+00 1.960550099368749688e+00
5.257235204231476722e+00 1.963039262645350780e+00
5.258975721555642302e+00 1.965531496463596151e+00
5.260706339445829549e+00 1.968025724714038471e+00
5.262425633847897188e+00 1.970522060513217433e+00
5.264134357085932692e+00 1.973020307441103904e+00
5.265831031328639611e+00 1.975520699730007657e+00
5.267516781944966198e+00 1.978022662079988558e+00
5.269190830911416157e+00 1.980525987708427804e+00
5.270851114240234558e+00 1.983029648723185545e+00
5.272499059853021031e+00 1.985534531212933773e+00
5.274133229102166531e+00 1.988039538021690644e+00
5.275752689868154377e+00 1.990544764028473468e+00
5.277358763601760039e+00 1.993049754876640378e+00
5.278949586523185467e+00 1.995554768583128968e+00
5.280525235442654619e+00 1.998059750159304260e+00
5.282085569898484323e+00 2.000564218020242535e+00
5.283629054106723899e+00 2.003067683604885296e+00
5.285156944761359554e+00 2.005569874595019453e+00
5.286667358108592119e+00 2.008070173218072352e+00
5.288161142510011459e+00 2.010568884279980928e+00
5.289636983635050527e+00 2.013066027626635890e+00
5.291094971009364656e+00 2.015560994725186905e+00
5.292534166436009713e+00 2.018053064316016609e+00
5.293954945589317340e+00 2.020542540458142078e+00
5.295356554449669240e+00 2.023028005256736428e+00
5.296738303117689561e+00 2.025510312335244922e+00
5.298100280726052880e+00 2.027989982217166531e+00
5.299442128296543153e+00 2.030465408891987789e+00
5.300763536484133454e+00 2.032936571605208353e+00
5.302064135157929847e+00 2.035402460952925985e+00
5.303342767941078506e+00 2.037863664211275960e+00
5.304599471830109714e+00 2.040319923953696435e+00
5.305833993994417241e+00 2.042770403804976542e+00
5.307045642166348998e+00 2.045214398037646930e+00
5.308234424602704671e+00 2.047652737898576270e+00
5.309399849517387970e+00 2.050083889136470994e+00
5.310542268777109776e+00 2.052508308445627705e+00
5.311660114847954084e+00 2.054926913010151956e+00
5.312753973468137048e+00 2.057337184539092423e+00
5.313823168638428740e+00 2.059739525403471383e+00
5.314867366909076907e+00 2.062134515226754949e+00
5.315886679457798358e+00 2.064521309104603297e+00
5.316880390778037757e+00 2.066899116032102857e+00
5.317848519969312626e+00 2.069267595006360594e+00
5.318790703825763799e+00 2.071626488357676266e+00
5.319707151374904797e+00 2.073976078846457405e+00
5.320596247253178035e+00 2.076315634512353903e+00
5.321458116045591602e+00 2.078645027149334634e+00
5.322293061488742261e+00 2.080962996407521803e+00
5.323100397772404513e+00 2.083269543907498189e+00
5.323880223107736676e+00 2.085565249591608605e+00
5.324631740184829098e+00 2.087848833565010942e+00
5.325354598135711548e+00 2.090120309572454982e+00
5.326049322472315772e+00 2.092379650423915383e+00
5.326714660660837097e+00 2.094626340244460483e+00
5.327350920047138061e+00 2.096860570656537526e+00
5.327958172777878865e+00 2.099080873390384738e+00
5.328536031726860855e+00 2.101287410629026020e+00
5.329084087940279879e+00 2.103480523057840834e+00
5.329601984622460265e+00 2.105658863639483513e+00
5.330089496079334133e+00 2.107822754813257315e+00
5.330546209190069717e+00 2.109972237970243913e+00
5.330972342268417208e+00 2.112106499923422476e+00
5.331367720443942027e+00 2.114224565951277945e+00
5.331731877822045718e+00 2.116325933132666037e+00
5.332065242457534104e+00 2.118411780928936672e+00
5.332366998461194108e+00 2.120480967323706611e+00
5.332636380662382436e+00 2.122533324917876385e+00
5.332874487383035600e+00 2.124568801465345658e+00
5.333080290562072889e+00 2.126586352070804153e+00
5.333254383590753989e+00 2.128586024068021221e+00
5.333396556888089002e+00 2.130567742836535494e+00
5.333506066495040443e+00 2.132530656135020131e+00
5.333582602096435643e+00 2.134474273543401690e+00
5.333626265014371981e+00 2.136398666113267897e+00
5.333636796627931886e+00 2.138303859672727736e+00
5.333614334790560463e+00 2.140189473949268617e+00
5.333558438369364829e+00 2.142055219890566686e+00
5.333469214385973878e+00 2.143901113768498679e+00
5.333347040541164930e+00 2.145725565827199866e+00
5.333191597591316224e+00 2.147529805176332740e+00
5.333001964297638509e+00 2.149312881549663157e+00
5.332778580225689069e+00 2.151074555146044620e+00
5.332521321341258336e+00 2.152814853297410291e+00
5.332230707272580084e+00 2.154533017938989659e+00
5.331905179408606088e+00 2.156229172070379452e+00
5.331545903553278620e+00 2.157902695504863022e+00
5.331152335800944719e+00 2.159553380981983572e+00
5.330724867910671350e+00 2.161181911961233659e+00
5.330262753498542061e+00 2.162786773062465695e+00
5.329767036884989651e+00 2.164368653930325515e+00
5.329237045265373673e+00 2.165926692462279757e+00
5.328672664872195597e+00 2.167460410370280144e+00
5.328074187391689698e+00 2.168969857347279540e+00
5.327441032201679860e+00 2.170454943027325001e+00
5.326774020278963739e+00 2.171915795601848664e+00
5.326072554834465400e+00 2.173350629946372514e+00
5.325336721918177751e+00 2.174760610443810638e+00
5.324566949825509710e+00 2.176145557730260638e+00
5.323762503665362189e+00 2.177505114899641825e+00
5.322923791993167342e+00 2.178838041598972097e+00
5.322049900756185004e+00 2.180145580934233163e+00
5.321142913148776188e+00 2.181427945922650657e+00
5.320201155200170007e+00 2.182682405304680717e+00
5.319224687052879652e+00 2.183910618269707893e+00
5.318214735388337999e+00 2.185112323168020954e+00
5.317169718751902252e+00 2.186287469359674773e+00
5.316091127132937189e+00 2.187434666088515556e+00
5.314978446635516995e+00 2.188555404850761388e+00
5.313831512375355004e+00 2.189648425490419381e+00
5.312651769980134553e+00 2.190713515990038385e+00
5.311438125635985941e+00 2.191750764363856074e+00
5.310190869760722521e+00 2.192760949574716012e+00
5.308910227009821625e+00 2.193742765056368338e+00
5.307594981264553091e+00 2.194696474371905293e+00
5.306246256908579539e+00 2.195621481471066616e+00
5.304864079237236574e+00 2.196517876736154840e+00
5.303448596991523267e+00 2.197386132051083685e+00
5.301999594592516907e+00 2.198225139919917748e+00
5.300517428592748104e+00 2.199035427132022047e+00
5.299002788423428534e+00 2.199817030112926730e+00
5.297454831833476874e+00 2.200569693460880494e+00
5.295873950334819114e+00 2.201293011072762429e+00
5.294261573342323501e+00 2.201986819831449615e+00
5.292616735536620709e+00 2.202650812306274908e+00
5.290939890464537498e+00 2.203285518167995338e+00
5.289230393129535912e+00 2.203890463293575852e+00
5.287489216975136408e+00 2.204465646715281224e+00
5.285715975777983466e+00 2.205011443345304301e+00
5.283911226341299283e+00 2.205527133463978551e+00
5.282076247564021720e+00 2.206013108704824255e+00
5.280209242847392126e+00 2.206469414301239773e+00
5.278310978519142438e+00 2.206894926608041096e+00
5.276382157125900640e+00 2.207290435932698802e+00
5.274422911553632076e+00 2.207655765810967452e+00
5.272432964826374580e+00 2.207991517660607528e+00
5.270413156879582672e+00 2.208297164024077386e+00
5.268363198443704931e+00 2.208571840065712610e+00
5.266284497582387480e+00 2.208815813475124123e+00
5.264176633130851712e+00 2.209029830062958943e+00
5.262039378448328364e+00 2.209213763519197293e+00
5.259873070422803387e+00 2.209366658297200914e+00
5.257677599195691442e+00 2.209489250584156572e+00
5.255453224483674468e+00 2.209581669198249276e+00
5.253201034495085686e+00 2.209643442599371621e+00
5.250920647242179662e+00 2.209674530522718339e+00
5.248612342618529603e+00 2.209675789499446097e+00
5.246277014727562360e+00 2.209646133049628869e+00
5.243914271443755659e+00 2.209586096179109393e+00
5.241524109339333215e+00 2.209496007645072257e+00
5.239108161689222776e+00 2.209375510736701465e+00
5.236664542306945336e+00 2.209224789142556933e+00
5.234195096368881472e+00 2.209043113411952586e+00
5.231699468078183202e+00 2.208831253164281527e+00
5.229177961944862396e+00 2.208589645594737139e+00
5.226632188213030439e+00 2.208317424056869704e+00
5.224060706564576329e+00 2.208015413428381368e+00
5.221465071552272796e+00 2.207682959327675221e+00
5.218844615066199566e+00 2.207319953432182125e+00
5.216200144267300942e+00 2.206926506008584088e+00
5.213531695960187839e+00 2.206502848297059227e+00
5.210840168230607361e+00 2.206049892236744636e+00
5.208125512196580154e+00 2.205567103807461127e+00
5.205387538732190400e+00 2.205054454097292282e+00
5.202627525514777140e+00 2.204512028405011481e+00
5.199843938072357119e+00 2.203939949911092988e+00
5.197039518446327833e+00 2.203338490600980304e+00
5.194213156348550520e+00 2.202706669890821534e+00
5.191366159772711875e+00 2.202045249539113847e+00
5.188498269119000916e+00 2.201354446964007838e+00
5.185608950844851961e+00 2.200634336146763737e+00
5.182700017356226319e+00 2.199884774560102230e+00
5.179770842190742464e+00 2.199105771148424093e+00
5.176822321139395555e+00 2.198297419181685086e+00
5.173853969530137320e+00 2.197460606189991950e+00
5.170866581731493383e+00 2.196594895216791965e+00
5.167860842915466435e+00 2.195700639676847477e+00
5.164837099154913957e+00 2.194777042805735601e+00
5.161794934276431768e+00 2.193824664360913168e+00
5.158735645768402378e+00 2.192843664199442877e+00
5.155659411132502257e+00 2.191834612050328701e+00
5.152566119985825921e+00 2.190796873780457954e+00
5.149456081929814744e+00 2.189730496411957716e+00
5.146330041569440183e+00 2.188636444478195830e+00
5.143188566576483822e+00 2.187513769527722030e+00
5.140031393097403090e+00 2.186364064576638011e+00
5.136858418746440336e+00 2.185186267490535794e+00
5.133671159533370165e+00 2.183980763389845592e+00
5.130469073715961947e+00 2.182746960072583953e+00
5.127253477650719482e+00 2.181485927980995054e+00
5.124024694613580344e+00 2.180198440335781473e+00
5.120782432207313661e+00 2.178883281223611856e+00
5.117527788093374497e+00 2.177540646884683184e+00
5.114259923238775762e+00 2.176170645963242833e+00
5.110980682995474034e+00 2.174773667790730780e+00
5.107689211929805850e+00 2.173349996174611665e+00
5.104385740768637270e+00 2.171899766224331341e+00
5.101071576367131044e+00 2.170423314927383718e+00
5.097747585307559781e+00 2.168919792085456155e+00
5.094413191122161066e+00 2.167389308105539758e+00
5.091069029049988259e+00 2.165833087192425399e+00
5.087716378878556434e+00 2.164250267091338387e+00
5.084353936329134349e+00 2.162642305228899442e+00
5.080983464015236706e+00 2.161007361444291064e+00
5.077604866765924818e+00 2.159347425583630020e+00
5.074217500767031375e+00 2.157661986476592020e+00
5.070823061073534532e+00 2.155951538794151467e+00
5.067421178225766987e+00 2.154215643539803882e+00
5.064012624600871426e+00 2.152454435911348440e+00
5.060598027599338522e+00 2.150667821946749214e+00
5.057177429427770043e+00 2.148856631408917028e+00
5.053751083803427413e+00 2.147019727660749666e+00
5.050320316346978089e+00 2.145159631009324830e+00
5.046884665612457077e+00 2.143274953695506024e+00
5.043444450081675079e+00 2.141365540840900916e+00
5.040000662302348111e+00 2.139431506067514199e+00
5.036553086970862125e+00 2.137473124003890668e+00
5.033101268689749830e+00 2.135490306327433530e+00
5.029646952422224260e+00 2.133483675046161210e+00
5.026189742096675239e+00 2.131453463429228368e+00
5.022732011468120206e+00 2.129399401414490356e+00
5.019272704737018920e+00 2.127321840781807971e+00
5.015811636784880179e+00 2.125218631680136916e+00
5.012349644830410789e+00 2.123092417580819902e+00
5.008887030989396472e+00 2.120943614708904246e+00
5.005424559306867138e+00 2.118771337914314490e+00
5.001961835283970537e+00 2.116575412927251598e+00
4.998500060594014194e+00 2.114357464802489872e+00
4.995039589857877438e+00 2.112115572389307694e+00
4.991580453391548211e+00 2.109851424229214789e+00
4.988122930168924718e+00 2.107563853963771106e+00
4.984667684469889615e+00 2.105253566968456891e+00
4.981214819098213731e+00 2.102920991582327925e+00
4.977765219665418073e+00 2.100566333844717803e+00
4.974318785291012013e+00 2.098189309919797019e+00
4.970875882855660066e+00 2.095789670513631631e+00
4.967437288180539312e+00 2.093367190157039204e+00
4.964003350427927508e+00 2.090922916930227249e+00
4.960574745769809724e+00 2.088456510995696291e+00
4.957150003727957888e+00 2.085968129205329369e+00
4.953731504351997827e+00 2.083457384739171747e+00
4.950319808905151220e+00 2.080924447448750492e+00
4.946914432620248547e+00 2.078370052312411342e+00
4.943514968956493227e+00 2.075793787461468476e+00
4.940123424117612849e+00 2.073195687854168412e+00
4.936738774971408894e+00 2.070576175339490010e+00
4.933362297996249701e+00 2.067934971252183729e+00
4.929993831168959062e+00 2.065272210795732200e+00
4.926633914757348798e+00 2.062587995446099054e+00
4.923282517321073470e+00 2.059883385798995103e+00
4.919940309725697070e+00 2.057156414480900697e+00
4.916607436325967306e+00 2.054408977699066607e+00
4.913285496791627516e+00 2.051640208874502935e+00
4.909973697721282448e+00 2.048850671187996575e+00
4.906673412980785187e+00 2.046039376687246225e+00
4.903383237327296307e+00 2.043207845977204062e+00
4.900105033373523433e+00 2.040354921384238462e+00
4.896838495912394507e+00 2.037481945718535581e+00
4.893583638961588100e+00 2.034587641920603041e+00
4.890341066977181406e+00 2.031672145466858481e+00
4.887111075552056150e+00 2.028736228638744254e+00
4.883894793017715230e+00 2.025780172590401218e+00
4.880691171377162796e+00 2.022803652179939071e+00
4.877502155171721476e+00 2.019806477859340976e+00
4.874326877000873637e+00 2.016788530072388674e+00
4.871165766205589165e+00 2.013750215335535998e+00
4.868019326677430314e+00 2.010691654646372228e+00
4.864888179320942641e+00 2.007613394103859417e+00
4.861772659010393127e+00 2.004514486729152001e+00
4.858672976729653925e+00 2.001394997411898746e+00
4.855588722190657514e+00 1.998256023237762413e+00
4.852521538048224947e+00 1.995095958553694038e+00
4.849470042252136182e+00 1.991916676502582639e+00
4.846435623764752343e+00 1.988717155839021533e+00
4.843418563816570099e+00 1.985497842788024103e+00
4.840419053296601604e+00 1.982258437552480546e+00
4.837437145987574461e+00 1.978998873281977877e+00
4.834472897119099777e+00 1.975719462002242688e+00
4.831527281071499758e+00 1.972421018281506733e+00
4.828600178946347299e+00 1.969101499110268660e+00
4.825692474255865783e+00 1.965762180518048741e+00
4.822803463991409245e+00 1.962403590298867462e+00
4.819934344853717079e+00 1.959024871782515609e+00
4.817084699095761202e+00 1.955625916425386412e+00
4.814255552262236115e+00 1.952207933446282295e+00
4.811446131047429020e+00 1.948770330319814059e+00
4.808657396448050569e+00 1.945312782710007848e+00
4.805889338221261298e+00 1.941836045836807800e+00
4.803142447759325862e+00 1.938339999239185207e+00
4.800417562316731335e+00 1.934823673660264198e+00
4.797714087643812242e+00 1.931287985051661549e+00
4.795032767854927158e+00 1.927732789943977787e+00
4.792372518870757325e+00 1.924157279150327859e+00
4.789734989086804617e+00 1.920563051627055096e+00
4.787119836183583388e+00 1.916949061961559897e+00
4.784527409042909518e+00 1.913315286986541963e+00
4.781958246847030303e+00 1.909661429288886270e+00
4.779412059446551453e+00 1.905988915394996486e+00
4.776889059823187011e+00 1.902296731164258237e+00
4.774389485191655957e+00 1.898584661301072174e+00
4.771913297327474268e+00 1.894853718407191190e+00
4.769460933202240405e+00 1.891102869595350677e+00
4.767033914483261192e+00 1.887332885536755267e+00
4.764630877794118646e+00 1.883544083316969653e+00
4.762252416798008703e+00 1.879736726581249906e+00
4.759898407701722789e+00 1.875910654306630398e+00
4.757569330915100814e+00 1.872064672382609318e+00
4.755265416397763012e+00 1.868199975769463839e+00
4.752987199801444795e+00 1.864315585427567923e+00
4.750733746894082010e+00 1.860412695286451701e+00
4.748505873789212295e+00 1.856490795474116329e+00
4.746303445397816567e+00 1.852549788677597009e+00
4.744126995073727038e+00 1.848589739924280995e+00
4.741976569603250979e+00 1.844611401575601883e+00
4.739852301172978954e+00 1.840614039257194134e+00
4.737753983348471643e+00 1.836598181868965618e+00
4.735682151518192384e+00 1.832563775747305890e+00
4.733635968464722232e+00 1.828511102343887806e+00
4.731616148654813614e+00 1.824439620297542808e+00
4.729623640401000806e+00 1.820349599481178471e+00
4.727656940204794545e+00 1.816240377578507204e+00
4.725717154157323741e+00 1.812112801739932166e+00
4.723804331998009864e+00 1.807967084243199851e+00
4.721918270111345350e+00 1.803802689787293190e+00
4.720059113089670966e+00 1.799620122064567340e+00
4.718227562454759827e+00 1.795419935915988585e+00
4.716423074039518326e+00 1.791201899722203672e+00
4.714645853015373866e+00 1.786964049064470927e+00
4.712895749159885739e+00 1.782708891573128840e+00
4.711173271156005704e+00 1.778436406598078889e+00
4.709478106710917267e+00 1.774145847136864074e+00
4.707809595725228391e+00 1.769837590749042455e+00
4.706168308098590103e+00 1.765510436056952459e+00
4.704555594155293008e+00 1.761166759946910298e+00
4.702970754049956348e+00 1.756806447281002992e+00
4.701412766913059649e+00 1.752428011369101535e+00
4.699882560775511031e+00 1.748031970774253763e+00
4.698379152250405255e+00 1.743618704284129795e+00
4.696903561550930917e+00 1.739187669476655262e+00
4.695454964072744097e+00 1.734739668538608504e+00
4.694034116874396645e+00 1.730274826499951457e+00
4.692640552216169603e+00 1.725792465975684253e+00
4.691274209393522021e+00 1.721293484492735004e+00
4.689935736394732935e+00 1.716777931245203392e+00
4.688624804154065018e+00 1.712246291859803371e+00
4.687341178908273953e+00 1.707697831828087320e+00
4.686085173406008053e+00 1.703133247200307121e+00
4.684855766325783932e+00 1.698552221445704280e+00
4.683654179132375361e+00 1.693955771646015185e+00
4.682480209803248528e+00 1.689343721001495657e+00
4.681332781993567949e+00 1.684714915966217808e+00
4.680212137284322615e+00 1.680071005097022230e+00
4.679118426735048075e+00 1.675411724530685653e+00
4.678051687379619850e+00 1.670737249546005332e+00
4.677011389492905735e+00 1.666047861193824753e+00
4.675998602965734108e+00 1.661343793089841148e+00
4.675013119208935919e+00 1.656625582304515065e+00
4.674053900619827395e+00 1.651891804644227912e+00
4.673119794816178896e+00 1.647142300800682913e+00
4.672211769464606590e+00 1.642377667518611029e+00
4.671330241641316050e+00 1.637599373272886405e+00
4.670474771320724194e+00 1.632807154719264187e+00
4.669645575388682524e+00 1.628001329093156979e+00
4.668841574958016771e+00 1.623181299034243130e+00
4.668063392512155296e+00 1.618347788194804515e+00
4.667310700423708880e+00 1.613501459516772485e+00
4.666582966816298139e+00 1.608641439909049176e+00
4.665880265858402431e+00 1.603767144973434311e+00
4.665202382891989075e+00 1.598880195544523541e+00
4.664549523982072898e+00 1.593980619609995708e+00
4.663920710586019425e+00 1.589068062729941389e+00
4.663316281959599685e+00 1.584142784213931066e+00
4.662736717560885147e+00 1.579205272968802198e+00
4.662180406455862958e+00 1.574256229059220580e+00
4.661648158037068335e+00 1.569295302379565271e+00
4.661139924614177588e+00 1.564323870163067065e+00
4.660655225873346907e+00 1.559340558978816293e+00
4.660193787754322692e+00 1.554345838984514394e+00
4.659755424970806637e+00 1.549339824870385129e+00
4.659339749472119152e+00 1.544322991579781590e+00
4.658947332118282603e+00 1.539295922177503106e+00
4.658577022268434398e+00 1.534258813576326652e+00
4.658228510017283774e+00 1.529212984280384324e+00
4.657901659627741608e+00 1.524156383688879624e+00
4.657596162184344024e+00 1.519090585850023878e+00
4.657312657680026113e+00 1.514015420489089658e+00
4.657049714894045955e+00 1.508931128128376375e+00
4.656807209472193065e+00 1.503837728568174548e+00
4.656586041548147037e+00 1.498735695309633797e+00
4.656384719889815393e+00 1.493625259997141352e+00
4.656204016651378730e+00 1.488506808869947351e+00
4.656043141118095363e+00 1.483380145721099552e+00
4.655902475608171720e+00 1.478245743480225194e+00
4.655780208260412500e+00 1.473103302528518510e+00
4.655678310114796048e+00 1.467954350818610143e+00
4.655594881783910566e+00 1.462798839972862863e+00
4.655529440389924112e+00 1.457637386273733959e+00
4.655481947419132460e+00 1.452469365897327558e+00
4.655451823821297630e+00 1.447294639677614958e+00
4.655439872700402937e+00 1.442114311773709856e+00
4.655445716296870096e+00 1.436929014309277886e+00
4.655468265144513396e+00 1.431737428758537378e+00
4.655507690312109759e+00 1.426540839766015978e+00
4.655564251481264293e+00 1.421340450491353602e+00
4.655636771216658865e+00 1.416135541137049758e+00
4.655725320779619203e+00 1.410926823301010824e+00
4.655829502230444561e+00 1.405714355460793819e+00
4.655949280305924809e+00 1.400498561235823836e+00
4.656084884138925517e+00 1.395279570725332707e+00
4.656235341133991845e+00 1.390058123801193757e+00
4.656399936554619146e+00 1.384833926287604156e+00
4.656578902030715561e+00 1.379607018153010012e+00
4.656771745048684963e+00 1.374377704982295167e+00
4.656977861576842237e+00 1.369146291715313213e+00
4.657197632240011487e+00 1.363913460390949739e+00
4.657430174068018403e+00 1.358678770868942065e+00
4.657675995332766661e+00 1.353442435454823789e+00
4.657933632362627030e+00 1.348205666536162584e+00
4.658202504726475901e+00 1.342968561998100219e+00
4.658484204909183468e+00 1.337731511060009204e+00
4.658777243726984985e+00 1.332494799111337169e+00
4.659081711360202327e+00 1.327258480895620929e+00
4.659397014072919063e+00 1.322023351186869533e+00
4.659723024141390724e+00 1.316790040635271275e+00
4.660059895440593181e+00 1.311557454024798064e+00
4.660407261748639840e+00 1.306327298723395591e+00
4.660763586644974588e+00 1.301098759153371809e+00
4.661129147606274614e+00 1.295872220267173969e+00
4.661503635664711709e+00 1.290649407090586287e+00
4.661886865008517233e+00 1.285429201077685546e+00
4.662279031876290780e+00 1.280212173886124294e+00
4.662679136486651998e+00 1.274999323369078175e+00
4.663087298424763105e+00 1.269790389561157973e+00
4.663502931621457570e+00 1.264585829023834540e+00
4.663926145459704742e+00 1.259385011136983090e+00
4.664355928803806783e+00 1.254188808240997099e+00
4.664791944811608637e+00 1.248998261976783430e+00
4.665235423079950650e+00 1.243813366885333949e+00
4.665684675246923874e+00 1.238633773110311420e+00
4.666139333272635525e+00 1.233460644065452527e+00
4.666599167142385873e+00 1.228294206487018148e+00
4.667065412533821345e+00 1.223135508102603852e+00
4.667536317132042534e+00 1.217984294818105662e+00
4.668011985567249944e+00 1.212840523832385387e+00
4.668491739531202889e+00 1.207704476355691448e+00
4.668975565607035527e+00 1.202576813590153337e+00
4.669463133406222433e+00 1.197457803284510014e+00
4.669954645713108476e+00 1.192347786005614418e+00
4.670449292030992794e+00 1.187247148038959699e+00
4.670947028174415649e+00 1.182155359889092594e+00
4.671446804795864161e+00 1.177074280226435121e+00
4.671948877188771831e+00 1.172003074118695309e+00
4.672452866327621912e+00 1.166942171275509477e+00
4.672959381577438620e+00 1.161891929677380642e+00
4.673467528738205701e+00 1.156853315009655381e+00
4.673977467827776344e+00 1.151826168312666265e+00
4.674488865235010948e+00 1.146810301135848364e+00
4.675001003151373347e+00 1.141806238212046187e+00
4.675513387831442991e+00 1.136814929855213263e+00
4.676026549015027456e+00 1.131836220902898926e+00
4.676540083847886997e+00 1.126871414471404265e+00
4.677053491456629075e+00 1.121919506886720708e+00
4.677566765784197500e+00 1.116981107455849775e+00
4.678079072318815257e+00 1.112056775597462854e+00
4.678590852164972169e+00 1.107146549150745507e+00
4.679101765936617419e+00 1.102250837256109506e+00
4.679611086407968301e+00 1.097370835942185430e+00
4.680119019203838882e+00 1.092506170487907324e+00
4.680625268523490590e+00 1.087656507468544476e+00
4.681129438856040714e+00 1.082822437919721104e+00
4.681631135580686554e+00 1.078003947200796508e+00
4.682130588553164330e+00 1.073201630378224136e+00
4.682628027022701644e+00 1.068416671151561026e+00
4.683122630707151401e+00 1.063648021523337706e+00
4.683615038814418874e+00 1.058897436943713855e+00
4.684103653632950781e+00 1.054164019057309165e+00
4.684588551416234203e+00 1.049448845774534345e+00
4.685070655926028671e+00 1.044751916182762974e+00
4.685549305251034191e+00 1.040073570602858322e+00
4.686023779182141524e+00 1.035413815722895148e+00
4.686494742931423652e+00 1.030773932606690924e+00
4.686961197650974853e+00 1.026153043419036903e+00
4.687423285350286406e+00 1.021551902653698551e+00
4.687880734589388254e+00 1.016970031179259992e+00
4.688332889400776970e+00 1.012408945517901060e+00
4.688780060134769556e+00 1.007868088449384691e+00
4.689222319333964606e+00 1.003348578487786691e+00
4.689658799192123695e+00 9.988496431222021466e-01
4.690090264925604657e+00 9.943728687071717864e-01
4.690516045578855930e+00 9.899170323573147634e-01
4.690936459745825182e+00 9.854832227369877407e-01
4.691351811128295246e+00 9.810717350849091911e-01
4.691760251339402110e+00 9.766834079120096934e-01
4.692163070184721008e+00 9.723172195155389552e-01
4.692559679703593112e+00 9.679737668240535609e-01
4.692949756589372079e+00 9.636539119444401669e-01
4.693333345644009391e+00 9.593570933756231378e-01
4.693710618178870142e+00 9.550848672376153203e-01
4.694081253202661230e+00 9.508361241214500215e-01
4.694445434179082000e+00 9.466116967029040152e-01
4.694801759189625834e+00 9.424110198434094698e-01
4.695151178651444823e+00 9.382348589736084765e-01
4.695493676200115374e+00 9.340837784069694338e-01
4.695829309009505792e+00 9.299582811938529314e-01
4.696157498409559317e+00 9.258579671388539323e-01
4.696478142166859548e+00 9.217825821240558382e-01
4.696791099046299323e+00 9.177328469549778101e-01
4.697095918862058461e+00 9.137088083736850663e-01
4.697393966252255915e+00 9.097111792334313662e-01
4.697683828264180406e+00 9.057390912819871520e-01
4.697966210362066519e+00 9.017935878108398473e-01
4.698240093993475419e+00 8.978751827454577450e-01
4.698506195175075284e+00 8.939836207874081175e-01
4.698763799056133728e+00 8.901195447330206845e-01
4.699013858722352666e+00 8.862821266899942874e-01
4.699255535022187402e+00 8.824725040261744979e-01
4.699488240345750967e+00 8.786913069367308093e-01
4.699712734936427161e+00 8.749380950213017094e-01
4.699928543558660188e+00 8.712129080650712343e-01
4.700135560436624615e+00 8.675164641600562332e-01
4.700333974955624328e+00 8.638482780657190663e-01
4.700523675445576366e+00 8.602081906863879857e-01
4.700704119130974412e+00 8.565974646218117439e-01
4.700876096020794037e+00 8.530146144487530391e-01
4.701038461677197411e+00 8.494607807925780296e-01
4.701192627840173444e+00 8.459366202190153894e-01
4.701337174397535179e+00 8.424417148680283240e-01
4.701471892354552651e+00 8.389759333217349235e-01
4.701597710032110911e+00 8.355397371673597418e-01
4.701714600173815484e+00 8.321337705833691256e-01
4.701823208755183892e+00 8.287570507913825102e-01
4.701921804946951333e+00 8.254097446759192103e-01
4.702011346600208697e+00 8.220927716872622470e-01
4.702092043350209138e+00 8.188058900657224637e-01
4.702163214378352940e+00 8.155489572300584911e-01
4.702225113071670570e+00 8.123225969875903507e-01
4.702277136340835106e+00 8.091257264878243260e-01
4.702319593939329856e+00 8.059596167127064392e-01
4.702352345001314049e+00 8.028243005255543130e-01
4.702375514564823611e+00 7.997191621358353819e-01
4.702389418819657330e+00 7.966454226716053189e-01
4.702393551896425272e+00 7.936020175912021912e-01
4.702387535281893349e+00 7.905885662161135086e-01
4.702372360918155358e+00 7.876061966760885547e-01
4.702347485133762106e+00 7.846553010478348744e-01
4.702313257854470407e+00 7.817350822974747926e-01
4.702268192653285439e+00 7.788456285056022388e-01
4.702213503403097405e+00 7.759871690997947047e-01
4.702149115575480209e+00 7.731593070015246871e-01
4.702074023926721580e+00 7.703625661589975637e-01
4.701989368088939081e+00 7.675969025322407768e-01
4.701894310663715437e+00 7.648615698132984475e-01
4.701789811943711150e+00 7.621580953292309557e-01
4.701674942311462324e+00 7.594852800521123548e-01
4.701549739099344372e+00 7.568436170183100442e-01
4.701415177804571854e+00 7.542323838641187272e-01
4.701270288151953025e+00 7.516522875740997423e-01
4.701115228648334643e+00 7.491027419404555632e-01
4.700949487342429123e+00 7.465845569932834103e-01
4.700773700999183902e+00 7.440967167859197096e-01
4.700588271323724143e+00 7.416398330094454705e-01
4.700392191037469303e+00 7.392138763609157337e-01
4.700185472406873011e+00 7.368179469906638301e-01
4.699968686515402894e+00 7.344526180583750286e-01
4.699741695732062574e+00 7.321187650301156369e-01
4.699503910250113492e+00 7.298155177229889157e-01
4.699255770170617019e+00 7.275419475670655833e-01
4.698997746831211408e+00 7.252986496588236243e-01
4.698729097197321458e+00 7.230859200526300601e-01
4.698449981170401024e+00 7.209029590023342537e-01
4.698159482534169484e+00 7.187493925752670432e-01
4.697859193965215674e+00 7.166255391210789583e-01
4.697548008466896796e+00 7.145316322565141709e-01
4.697227272145871879e+00 7.124667813269145444e-01
4.696895440480277628e+00 7.104309830581755358e-01
4.696552872517171906e+00 7.084242431683639429e-01
4.696199262783616213e+00 7.064471590704466397e-01
4.695834281376273012e+00 7.044989678572174396e-01
4.695459669144725012e+00 7.025801210743682912e-01
4.695074575236586334e+00 7.006896022382470557e-01
4.694679202011839081e+00 6.988280000969132599e-01
4.694272620527621065e+00 6.969943862213535679e-01
4.693854481545050916e+00 6.951884608001025478e-01
4.693425887183983569e+00 6.934107556284107021e-01
4.692986288441018949e+00 6.916604078901426034e-01
4.692536162920741383e+00 6.899378902525212798e-01
4.692075592642143356e+00 6.882439079250195491e-01
4.691603968973893757e+00 6.865768166388087623e-01
4.691121046199340228e+00 6.849360166438491770e-01
4.690626836949470579e+00 6.833222902231217422e-01
4.690121251151659010e+00 6.817351624709782065e-01
4.689605142175616415e+00 6.801744017848653234e-01
4.689077704404782665e+00 6.786388926799777899e-01
4.688539600890710091e+00 6.771299765699285711e-01
4.687990189608372660e+00 6.756460304597172728e-01
4.687429800653810652e+00 6.741875417769775947e-01
4.686857912478284760e+00 6.727543925442595052e-01
4.686274526196708479e+00 6.713463006596380733e-01
4.685680330937995741e+00 6.699628931288913458e-01
4.685074644052432902e+00 6.686033474341298577e-01
4.684457525499492903e+00 6.672682775023819346e-01
4.683829165782494641e+00 6.659570737758296888e-01
4.683189081774539630e+00 6.646683201062117963e-01
4.682538149427611707e+00 6.634027779320057494e-01
4.681875008975187491e+00 6.621595416754588737e-01
4.681200958890269881e+00 6.609392050498062998e-01
4.680514907965758198e+00 6.597415037664506876e-01
4.679818362667425902e+00 6.585651946257116141e-01
4.679110082128486781e+00 6.574106605422502803e-01
4.678389759156563521e+00 6.562776149735132236e-01
4.677657392272599246e+00 6.551662587705245899e-01
4.676913717308512908e+00 6.540745642838950991e-01
4.676157649696775387e+00 6.530034037439347294e-01
4.675389752730067627e+00 6.519520635168257749e-01
4.674609813411473525e+00 6.509202486912123442e-01
4.673818336194725198e+00 6.499079026065750497e-01
4.673014711610227856e+00 6.489146140017616471e-01
4.672199266807755436e+00 6.479399935895603369e-01
4.671372135293232475e+00 6.469843192123579945e-01
4.670532946018046694e+00 6.460465279777429792e-01
4.669681837045985162e+00 6.451262638515583570e-01
4.668818484714755357e+00 6.442232571773001126e-01
4.667943428357903990e+00 6.433371610414919672e-01
4.667056720429222594e+00 6.424682108208549236e-01
4.666157546742439877e+00 6.416148773886706236e-01
4.665246072737509131e+00 6.407780366053427157e-01
4.664322872532497222e+00 6.399559293974211860e-01
4.663387172508224765e+00 6.391496766467019697e-01
4.662439106241304643e+00 6.383579615033316834e-01
4.661478842894730690e+00 6.375811172534282534e-01
4.660506205655483569e+00 6.368180665731382195e-01
4.659521240862649627e+00 6.360684609092142061e-01
4.658524020133465449e+00 6.353326241337262648e-01
4.657515234150251260e+00 6.346095966953797518e-01
4.656493925320197569e+00 6.338988098316066244e-01
4.655459639638860558e+00 6.332011041822520614e-01
4.654413502238472944e+00 6.325149656060644610e-01
4.653354830470281200e+00 6.318399825611941134e-01
4.652282795620275024e+00 6.311757523589384133e-01
4.651199215702725986e+00 6.305228435456601277e-01
4.650103239592835003e+00 6.298801933219631000e-01
4.648994877825456840e+00 6.292474342094850348e-01
4.647874167664533651e+00 6.286234759733668742e-01
4.646741373572318423e+00 6.280092187638000034e-01
4.645596101615402596e+00 6.274035822212753466e-01
4.644438101625548043e+00 6.268063153046816716e-01
4.643267043854966580e+00 6.262172273990636029e-01
4.642084163508183536e+00 6.256356637727891190e-01
4.640888827837938102e+00 6.250612114705486055e-01
4.639680807655147454e+00 6.244939630321064694e-01
4.638460259136112818e+00 6.239326338552964035e-01
4.637227013510777596e+00 6.233775994629443540e-01
4.635981393585921317e+00 6.228287599074165959e-01
4.634723071256749094e+00 6.222846976434386335e-01
4.633452760219759270e+00 6.217460228504781972e-01
4.632169886576097184e+00 6.212114382811968483e-01
4.630874392170988507e+00 6.206807515752899018e-01
4.629566351376275257e+00 6.201547107153124738e-01
4.628245457374287497e+00 6.196321573009564432e-01
4.626912982521883322e+00 6.191123625131076391e-01
4.625567406727941311e+00 6.185957498471306160e-01
4.624209559672063818e+00 6.180813458219256429e-01
4.622839370774682877e+00 6.175693171922118641e-01
4.621457234727125218e+00 6.170591231219150208e-01
4.620062754794426851e+00 6.165498710801873283e-01
4.618655830820729946e+00 6.160415718096835525e-01
4.617236264423421055e+00 6.155340455416192791e-01
4.615804492706567785e+00 6.150265932636832522e-01
4.614360367677135422e+00 6.145192526309621872e-01
4.612904277861844982e+00 6.140112849103710468e-01
4.611435729441653919e+00 6.135024966215134601e-01
4.609955027434102348e+00 6.129928120171569406e-01
4.608461355111315605e+00 6.124818495032733345e-01
4.606956125304075833e+00 6.119691873311683405e-01
4.605438338541206100e+00 6.114532181422872581e-01
4.603908684801061746e+00 6.109350348175712764e-01
4.602367023785501665e+00 6.104142519874903305e-01
4.600813190999863522e+00 6.098903859662844207e-01
4.599247187748368049e+00 6.093632331582597983e-01
4.597668549684255090e+00 6.088328858814334721e-01
4.596078614677779228e+00 6.082980230758268103e-01
4.594477415114751828e+00 6.077586522689117920e-01
4.592863341717380088e+00 6.072141941225056572e-01
4.591237092224874417e+00 6.066654869770344849e-01
4.589599085545279067e+00 6.061118504046351108e-01
4.587949636454506930e+00 6.055521951752241838e-01
4.586288082782449926e+00 6.049870808061389438e-01
4.584615268811353062e+00 6.044161387839278587e-01
4.582931149273557381e+00 6.038382027024370435e-01
4.581235671507620566e+00 6.032539724166766648e-01
4.579528434935933312e+00 6.026628318987125033e-01
4.577809639446958734e+00 6.020650548900923216e-01
4.576079577350483873e+00 6.014589834395090984e-01
4.574338811294301088e+00 6.008460560124117000e-01
4.572586658648672753e+00 6.002254638618932381e-01
4.570822918698536519e+00 5.995972145817024535e-01
4.569048025078769726e+00 5.989602202418812249e-01
4.567261602870092752e+00 5.983139913033149737e-01
4.565464707874117956e+00 5.976591788610887690e-01
4.563656575714510666e+00 5.969947708737688430e-01
4.561837150481228953e+00 5.963209902363040271e-01
4.560007460870150631e+00 5.956383408790953959e-01
4.558167180413560615e+00 5.949461593130277448e-01
4.556316305965840030e+00 5.942436109802614608e-01
4.554455433755087768e+00 5.935315342186584520e-01
4.552583656404283197e+00 5.928091547367269065e-01
4.550701340028696862e+00 5.920764238693269066e-01
4.548808500782818953e+00 5.913325176022424801e-01
4.546906076323486978e+00 5.905786613328345425e-01
4.544993219332933876e+00 5.898132756001724930e-01
4.543069719456486411e+00 5.890370171335880256e-01
4.541135577763888875e+00 5.882498712778012617e-01
4.539191661401878797e+00 5.874501496344408658e-01
4.537238228474430812e+00 5.866394170203930170e-01
4.535274746098110654e+00 5.858170267424225308e-01
4.533301530164608906e+00 5.849826387278841411e-01
4.531318569818821196e+00 5.841363274945018391e-01
4.529325574151148004e+00 5.832779839709387737e-01
4.527323648097332232e+00 5.824070086721535588e-01
4.525312197621405907e+00 5.815234839879285245e-01
4.523291181305183706e+00 5.806281051310689945e-01
4.521261074447053829e+00 5.797199021257922746e-01
4.519221764867815239e+00 5.787996121665131000e-01
4.517173465940548915e+00 5.778663187986204930e-01
4.515115962662301641e+00 5.769196500654870663e-01
4.513049031658626475e+00 5.759604461771121731e-01
4.510973497285458933e+00 5.749879527444095029e-01
4.508889310617743007e+00 5.740017306588826029e-01
4.506796554407642041e+00 5.730030806147623501e-01
4.504695076310403223e+00 5.719911060545144199e-01
4.502584514087272893e+00 5.709657398309884169e-01
4.500465859504793720e+00 5.699269045988091253e-01
4.498339181890672833e+00 5.688750332377073837e-01
4.496204113942881442e+00 5.678098472533320562e-01
4.494060371541591437e+00 5.667311471365571451e-01
4.491909612411196129e+00 5.656387970921797903e-01
4.489750238765205737e+00 5.645329322337716560e-01
4.487583302788433315e+00 5.634129738837169166e-01
4.485408214337820887e+00 5.622793258473486322e-01
4.483225308342594140e+00 5.611322224174470907e-01
4.481035345280997007e+00 5.599710275962783701e-01
4.478837550994852812e+00 5.587970161370046096e-01
4.476632369243362497e+00 5.576090144556111738e-01
4.474420568263161258e+00 5.564075102139545148e-01
4.472201060911570991e+00 5.551927371745166706e-01
4.469974881946790823e+00 5.539642213132398574e-01
4.467741418335669401e+00 5.527219769209751332e-01
4.465500673477113658e+00 5.514659261255405731e-01
4.463253601961032047e+00 5.501962686069739039e-01
4.460999791676533377e+00 5.489139841776259354e-01
4.458739034635004650e+00 5.476175659742809065e-01
4.456471384006227332e+00 5.463083290366954614e-01
4.454197679022669831e+00 5.449854130579446787e-01
4.451917694135922865e+00 5.436488265572207990e-01
4.449630844278693154e+00 5.422989037080361285e-01
4.447337969377710643e+00 5.409362150010403880e-01
4.445038879667493781e+00 5.395601414723413258e-01
4.442733840678119606e+00 5.381702558568751682e-01
4.440421756993291780e+00 5.367679650697970706e-01
4.438104031184657572e+00 5.353521644701121351e-01
4.435780896068398427e+00 5.339236360266708115e-01
4.433451722282703678e+00 5.324823075316150733e-01
4.431116859045092227e+00 5.310287172797040212e-01
4.428776136753083570e+00 5.295611577254860647e-01
4.426430197963673763e+00 5.280810740397142711e-01
4.424078676820729861e+00 5.265889165299938446e-01
4.421721786232692963e+00 5.250842657349569231e-01
4.419359301079754054e+00 5.235675239064762065e-01
4.416992211559779946e+00 5.220383484606267999e-01
4.414619323447690924e+00 5.204967718583668468e-01
4.412241668063188627e+00 5.189432911573589324e-01
4.409858949680148577e+00 5.173781971149435943e-01
4.407471873940588480e+00 5.158015876660150267e-01
4.405078803991372638e+00 5.142121150099495663e-01
4.402681404387321251e+00 5.126116672851743772e-01
4.400279917018969478e+00 5.110005536092470102e-01
4.397873019783827608e+00 5.093777738390170562e-01
4.395461683416578502e+00 5.077430578835453456e-01
4.393046396037952661e+00 5.060971223665267082e-01
4.390626283480669301e+00 5.044403259521129668e-01
4.388201711321066512e+00 5.027729150395422453e-01
4.385773530766999606e+00 5.010948775233753372e-01
4.383341089161406856e+00 4.994067353807634113e-01
4.380904746049573362e+00 4.977075497765250933e-01
4.378464467057590070e+00 4.959988073043872236e-01
4.376020070382115712e+00 4.942801493427614878e-01
4.373571244068502395e+00 4.925519478501170223e-01
4.371118543510483789e+00 4.908137946379790839e-01
4.368661850181084993e+00 4.890657209809312622e-01
4.366201797279287256e+00 4.873084724680439850e-01
4.363738185606631070e+00 4.855422006678656310e-01
4.361270486053296480e+00 4.837672682647233269e-01
4.358799287269283340e+00 4.819833263592127603e-01
4.356324625791353711e+00 4.801901781023046878e-01
4.353846624271298538e+00 4.783881526479443203e-01
4.351365102650318839e+00 4.765775985665769432e-01
4.348880608772762280e+00 4.747588851338849780e-01
4.346392630476105801e+00 4.729325118060777600e-01
4.343900875679634233e+00 4.710979337723399385e-01
4.341406108300412292e+00 4.692554387538991900e-01
4.338907752520153593e+00 4.674058555359072997e-01
4.336406158174420433e+00 4.655488976985499572e-01
4.333901729196854902e+00 4.636846965579700108e-01
4.331394402592422921e+00 4.618138577913398768e-01
4.328884389319400228e+00 4.599365701410587093e-01
4.326371096978784969e+00 4.580529936305000605e-01
4.323855609458903793e+00 4.561627395812197228e-01
4.321336603688435751e+00 4.542663689347204437e-01
4.318814659314088367e+00 4.523641558916238758e-01
4.316290151422786714e+00 4.504565658612068035e-01
4.313762306871225860e+00 4.485436468572132629e-01
4.311232522533060774e+00 4.466253867823816170e-01
4.308700029709894075e+00 4.447016039466454851e-01
4.306164670181292564e+00 4.427730673855799215e-01
4.303627029918276392e+00 4.408403948549343143e-01
4.301087264007199984e+00 4.389022684955359299e-01
4.298544841694893925e+00 4.369599241662686651e-01
4.296000372238757414e+00 4.350140020597527690e-01
4.293452914660989883e+00 4.330637839826724234e-01
4.290903490650278762e+00 4.311101416583437151e-01
4.288351349964767856e+00 4.291531990824278830e-01
4.285797327921264888e+00 4.271927957030027256e-01
4.283240994527147905e+00 4.252295205739771156e-01
4.280683075634202694e+00 4.232641559276588694e-01
4.278122139250288392e+00 4.212951355522380759e-01
4.275560118559310396e+00 4.193246554610773336e-01
4.272996010224915153e+00 4.173516905657537190e-01
4.270429900654523436e+00 4.153768894180154270e-01
4.267861205864702967e+00 4.134001189175252611e-01
4.265290663072780042e+00 4.114219379171231150e-01
4.262717995219739819e+00 4.094427582197383564e-01
4.260143452895137628e+00 4.074619058242026637e-01
4.257567210215704279e+00 4.054803027257592452e-01
4.254988910397938362e+00 4.034989349194925135e-01
4.252409519617708078e+00 4.015177565437146323e-01
4.249826938725977499e+00 3.995362620001863818e-01
4.247242666913839670e+00 3.975553835002474945e-01
4.244656366133570558e+00 3.955748761930285573e-01
4.242068374569107014e+00 3.935932537030568112e-01
4.239479019884006661e+00 3.916135592807064580e-01
4.236887653084272287e+00 3.896342952251997116e-01
4.234294316169439298e+00 3.876563361118890993e-01
4.231699015109905204e+00 3.856790027371632679e-01
4.229102373862247077e+00 3.837035018760386884e-01
4.226503695227316726e+00 3.817296828061017000e-01
4.223903240734752096e+00 3.797581187501646860e-01
4.221300876520416523e+00 3.777882667533666861e-01
4.218697172885963909e+00 3.758203614841921225e-01
4.216092219252026041e+00 3.738546091666501425e-01
4.213485299546094076e+00 3.718923208066053365e-01
4.210877263435672369e+00 3.699332846714601941e-01
4.208267379856518886e+00 3.679770355674490956e-01
4.205655547608722067e+00 3.660241416355669575e-01
4.203043283183106382e+00 3.640746598969162307e-01
4.200429048282090072e+00 3.621287210334526163e-01
4.197813646663032472e+00 3.601876257415718707e-01
4.195196574463193606e+00 3.582492733614512370e-01
4.192578323925126860e+00 3.563156558020220133e-01
4.189958698035042950e+00 3.543865199188190873e-01
4.187337382621208803e+00 3.524621031064417154e-01
4.184714785913315360e+00 3.505430122519876401e-01
4.182090474356117582e+00 3.486288614272311515e-01
4.179465315069094800e+00 3.467200587454737359e-01
4.176838678334480193e+00 3.448166548823806132e-01
4.174210556770278302e+00 3.429188797353251439e-01
4.171581381965445701e+00 3.410277144683155903e-01
4.168951091407033793e+00 3.391428985836252852e-01
4.166319858801693421e+00 3.372640610013296625e-01
4.163688007625945708e+00 3.353919052005902568e-01
4.161053838692861717e+00 3.335264154895643540e-01
4.158419237547037461e+00 3.316676656370452503e-01
4.155783258596970953e+00 3.298158601994178873e-01
4.153145982697898475e+00 3.279718545479258784e-01
4.150507774333583200e+00 3.261350274727798926e-01
4.147868480230858523e+00 3.243054249153169422e-01
4.145227891671468434e+00 3.224843208624981750e-01
4.142586692148582550e+00 3.206712534384202895e-01
4.139944225522100396e+00 3.188656255784065863e-01
4.137301155328173330e+00 3.170684627878364026e-01
4.134657052364821617e+00 3.152797513455578016e-01
4.132012513664523823e+00 3.135004069677893579e-01
4.129367107404660509e+00 3.117290593607330296e-01
4.126720665473388117e+00 3.099675356382492475e-01
4.124073747098176312e+00 3.082149201622316759e-01
4.121426106843466997e+00 3.064712561071251118e-01
4.118777390742594413e+00 3.047376701844736191e-01
4.116128218713016373e+00 3.030138596168365228e-01
4.113478375736701942e+00 3.012998668747864928e-01
4.110828016700201815e+00 2.995962357008658539e-01
4.108176581245408521e+00 2.979023080335088114e-01
4.105524112465200659e+00 2.962184726687616121e-01
4.102871391274794277e+00 2.945447353136518287e-01
4.100218160104153853e+00 2.928820398217509280e-01
4.097563860919252399e+00 2.912300820302256010e-01
4.094908917377886759e+00 2.895894121391094922e-01
4.092253623588166356e+00 2.879593102356779455e-01
4.089597046748360221e+00 2.863403669792653483e-01
4.086939543502448480e+00 2.847335920230911199e-01
4.084281422765127623e+00 2.831371179446872111e-01
4.081622533086790128e+00 2.815521589459231144e-01
4.078963257876046633e+00 2.799783592850689229e-01
4.076303968851729742e+00 2.784165859160911971e-01
4.073644163187688072e+00 2.768661911012693100e-01
4.070983252920805207e+00 2.753279818790299038e-01
4.068322135210828527e+00 2.738017353006654830e-01
4.065660659251991937e+00 2.722873773369887673e-01
4.062998898938012360e+00 2.707847968022876195e-01
4.060337346420671345e+00 2.692948962130536361e-01
4.057675150253310825e+00 2.678176624218310820e-01
4.055011792129824322e+00 2.663521817353576848e-01
4.052348471321165491e+00 2.648992955371833879e-01
4.049684455468283595e+00 2.634596185881227237e-01
4.047019876315088638e+00 2.620332199915745841e-01
4.044354965339884700e+00 2.606187540900405386e-01
4.041689467152746573e+00 2.592171542810199347e-01
4.039024082911477187e+00 2.578287756169870826e-01
4.036358016072473021e+00 2.564537084457453875e-01
4.033691941259529123e+00 2.550918680198154265e-01
4.031025605619111829e+00 2.537439719835388741e-01
4.028358548313781817e+00 2.524099898482520810e-01
4.025691814359888099e+00 2.510894879787666789e-01
4.023023812459065596e+00 2.497823785761516258e-01
4.020355325624003662e+00 2.484884217152397434e-01
4.017686518852403132e+00 2.472081097600701549e-01
4.015017364174672920e+00 2.459414117640139619e-01
4.012347791474325298e+00 2.446895204021941883e-01
4.009677772154152997e+00 2.434503828440031103e-01
4.007007563070053457e+00 2.422254860655590758e-01
4.004336743524554265e+00 2.410138507418945197e-01
4.001666089557731176e+00 2.398156974341040526e-01
3.998994850202608919e+00 2.386310338949584609e-01
3.996322808173838670e+00 2.374605165764506476e-01
3.993651115572381283e+00 2.363038496840172142e-01
3.990978877806716785e+00 2.351614994490668076e-01
3.988306470469848097e+00 2.340334241009406901e-01
3.985633587888855800e+00 2.329184678066494041e-01
3.982960121595230607e+00 2.318176553738594547e-01
3.980286249435311507e+00 2.307305286406771960e-01
3.977611742467738853e+00 2.296576062195699042e-01
3.974936277730786394e+00 2.285985753274297483e-01
3.972260355806711551e+00 2.275526520923621399e-01
3.969583979486991598e+00 2.265207430026603408e-01
3.966907546728057010e+00 2.255021829704339786e-01
3.964230520005869618e+00 2.244981757024100133e-01
3.961553206445894038e+00 2.235088009586115865e-01
3.958875023517857361e+00 2.225327337089899049e-01
3.956196381087771385e+00 2.215708327640297792e-01
3.953516795451220034e+00 2.206220416615429503e-01
3.950837223846943580e+00 2.196873847293749071e-01
3.948156949762196444e+00 2.187666096648911152e-01
3.945475985503354099e+00 2.178589466299595268e-01
3.942793861741128669e+00 2.169648480689824466e-01
3.940111739150085501e+00 2.160841523435851619e-01
3.937428890785549029e+00 2.152165132369995570e-01
3.934745348110775698e+00 2.143623192709558367e-01
3.932060496972075825e+00 2.135215971441292160e-01
3.929373976992471373e+00 2.126944566949621196e-01
3.926687634670157578e+00 2.118808210232890066e-01
3.923999625253512757e+00 2.110800276258152641e-01
3.921310806791981296e+00 2.102921471523244434e-01
3.918620730767794491e+00 2.095169247921634947e-01
3.915929694117227022e+00 2.087545321451317604e-01
3.913237489836221883e+00 2.080045747451424454e-01
3.910544108549396380e+00 2.072679797104801103e-01
3.907849186134340069e+00 2.065439324986217129e-01
3.905153337579307493e+00 2.058317719990793715e-01
3.902456708532179075e+00 2.051328340557355134e-01
3.899757764329248477e+00 2.044464041903336082e-01
3.897057228296754161e+00 2.037727290604361696e-01
3.894354795784452872e+00 2.031112135282596154e-01
3.891650979481649397e+00 2.024618215930592546e-01
3.888945679375704234e+00 2.018245820255512857e-01
3.886238583489332932e+00 2.011997608751077693e-01
3.883529655490353782e+00 2.005861635000361909e-01
3.880818479837296220e+00 1.999842951150204440e-01
3.878105576389974107e+00 1.993938345186315186e-01
3.875390928110778344e+00 1.988149565259041962e-01
3.872673872764827774e+00 1.982470935986488936e-01
3.869954251483527230e+00 1.976907506406963555e-01
3.867233126194850712e+00 1.971455954795262033e-01
3.864509356642948923e+00 1.966109373416163597e-01
3.861782409146623074e+00 1.960870139215607488e-01
3.859053136469464906e+00 1.955739423095385621e-01
3.856321455756456018e+00 1.950715787569857751e-01
3.853587133967600664e+00 1.945791341126822671e-01
3.850849703679369185e+00 1.940971770803012753e-01
3.848109899437623493e+00 1.936245452900408892e-01
3.845367131246778758e+00 1.931621786884109848e-01
3.842621030756023792e+00 1.927098114748902191e-01
3.839872187280259030e+00 1.922677757148185673e-01
3.837119518623748338e+00 1.918351303753963455e-01
3.834363221380375553e+00 1.914107603306062499e-01
3.831603212893357480e+00 1.909964310064142801e-01
3.828839444824213345e+00 1.905909108108053418e-01
3.826072690819114275e+00 1.901939777836428591e-01
3.823301482086260528e+00 1.898056716941969313e-01
3.820526860013359283e+00 1.894258929809122249e-01
3.817748295358416755e+00 1.890542669689886379e-01
3.814965533684027132e+00 1.886910783003488690e-01
3.812177760657519343e+00 1.883364411242300918e-01
3.809385840211688468e+00 1.879897620443095607e-01
3.806589493414704872e+00 1.876509931945608833e-01
3.803787897713000188e+00 1.873191539091554059e-01
3.800982185290801230e+00 1.869947670690903785e-01
3.798170714296318806e+00 1.866784215477125808e-01
3.795354541746971400e+00 1.863686453120007025e-01
3.792533568386721399e+00 1.860651701340121089e-01
3.789706409234292028e+00 1.857682659193974906e-01
3.786874007245000673e+00 1.854774726562974374e-01
3.784035966589659683e+00 1.851933372397058519e-01
3.781191782187662387e+00 1.849160917763980061e-01
3.778341838291030097e+00 1.846445312600442645e-01
3.775486381789527446e+00 1.843789407342867337e-01
3.772624033089694517e+00 1.841179834010185645e-01
3.769755497443836756e+00 1.838632927105142423e-01
3.766880446494677237e+00 1.836139273013084883e-01
3.763997961086459565e+00 1.833694634955213842e-01
3.761108555211263749e+00 1.831301899885031392e-01
3.758213644994129243e+00 1.828960533681882883e-01
3.755311158981119668e+00 1.826656685935216518e-01
3.752401946166355806e+00 1.824397851790000302e-01
3.749484918130442157e+00 1.822182988380322277e-01
3.746560361546022566e+00 1.820003946077667079e-01
3.743628515104127530e+00 1.817881635497123338e-01
3.740688829194796394e+00 1.815795067662503426e-01
3.737741372853484290e+00 1.813739776092371525e-01
3.734785574375839357e+00 1.811725066699753084e-01
3.731822454626592123e+00 1.809737256854059007e-01
3.728849386400915122e+00 1.807765201281444079e-01
3.725868235087273383e+00 1.805828802219968943e-01
3.722878883345859258e+00 1.803913801369788072e-01
3.719880646898666487e+00 1.802027049637962841e-01
3.716873097725565955e+00 1.800167620895312681e-01
3.713856712539015614e+00 1.798324276884630257e-01
3.710830982351599694e+00 1.796506510355504183e-01
3.707795713700153151e+00 1.794703195093395320e-01
3.704751166149103714e+00 1.792918545738182989e-01
3.701697105299848634e+00 1.791155624669228674e-01
3.698633813494121014e+00 1.789406956786518677e-01
3.695560735087552118e+00 1.787674537189446466e-01
3.692477278962749132e+00 1.785958401944084395e-01
3.689383322882324290e+00 1.784254377966180971e-01
3.686278440716936888e+00 1.782553400167321556e-01
3.683162760376232914e+00 1.780857529494215552e-01
3.680036777128679049e+00 1.779169238726988622e-01
3.676899326517673039e+00 1.777491320086639626e-01
3.673751140540138849e+00 1.775811479194650266e-01
3.670591806319078554e+00 1.774133759523197906e-01
3.667421784803248208e+00 1.772450888913145728e-01
3.664240288146439983e+00 1.770769807525512662e-01
3.661047441682081516e+00 1.769074416454491372e-01
3.657843034130493720e+00 1.767379334770555754e-01
3.654626650390006226e+00 1.765674428646543948e-01
3.651397779706976987e+00 1.763968409218072686e-01
3.648156202181779939e+00 1.762249084446671221e-01
3.644902086349495640e+00 1.760527276389722562e-01
3.641635800004654033e+00 1.758789870931062593e-01
3.638356861541530485e+00 1.757042690333642243e-01
3.635064826695611373e+00 1.755277149308499263e-01
3.631760310098262057e+00 1.753498349070754525e-01
3.628442735856220569e+00 1.751704984600597204e-01
3.625112703994862517e+00 1.749889362110300661e-01
3.621768721599046614e+00 1.748049041933185110e-01
3.618412119317874875e+00 1.746191745196989109e-01
3.615041066550797044e+00 1.744318388316355994e-01
3.611656893683104830e+00 1.742421964507858967e-01
3.608259340928158476e+00 1.740500539663810409e-01
3.604848152580967913e+00 1.738559588938146938e-01
3.601423120016893797e+00 1.736581271513256697e-01
3.597983490267288698e+00 1.734578958883909172e-01
3.594530413138731451e+00 1.732548674355028351e-01
3.591063272244146454e+00 1.730489016447254724e-01
3.587581696210536908e+00 1.728406896028561179e-01
3.584086235445771429e+00 1.726287783567877765e-01
3.580576397563636881e+00 1.724129861286217702e-01
3.577052134178040355e+00 1.721947555790127871e-01
3.573512723521216294e+00 1.719734454352060959e-01
3.569959114983834336e+00 1.717493583490216913e-01
3.566391021425174834e+00 1.715214012125555187e-01
3.562808000374708683e+00 1.712896696389907825e-01
3.559210185181878927e+00 1.710552176830230642e-01
3.555596917226904186e+00 1.708180405791337175e-01
3.551968801853023994e+00 1.705758238890832668e-01
3.548325922583286829e+00 1.703303635258260063e-01
3.544668132341524114e+00 1.700817792812727436e-01
3.540994962175175953e+00 1.698291475141799622e-01
3.537306739483743190e+00 1.695722169115233546e-01
3.533603206441297662e+00 1.693113019988133350e-01
3.529884647078092019e+00 1.690464637863136332e-01
3.526151973254909588e+00 1.687770380665301606e-01
3.522402969519675242e+00 1.685048389098280641e-01
3.518638655931342285e+00 1.682278708162028569e-01
3.514859864201839379e+00 1.679471186415504025e-01
3.511065921652303246e+00 1.676627666082865231e-01
3.507256415008931150e+00 1.673736833086682529e-01
3.503432046368292863e+00 1.670812928583544632e-01
3.499592013763247245e+00 1.667846038466873904e-01
3.495735888768606081e+00 1.664843885379750088e-01
3.491864705833239046e+00 1.661791198080016241e-01
3.487978222048605303e+00 1.658703000480581113e-01
3.484076748634902021e+00 1.655569697963420739e-01
3.480160804207769409e+00 1.652393532596773962e-01
3.476229689030902126e+00 1.649180032305671006e-01
3.472283189022132621e+00 1.645921148677993995e-01
3.468321724818178797e+00 1.642618549800882732e-01
3.464344856173044107e+00 1.639270911859831148e-01
3.460352837380998192e+00 1.635875536703043920e-01
3.456346803552154068e+00 1.632443749402632538e-01
3.452325697352347511e+00 1.628964213748952117e-01
3.448290062156153635e+00 1.625451660051751013e-01
3.444239046985656749e+00 1.621891483090718844e-01
3.440173236979068072e+00 1.618288364281870451e-01
3.436093235990660411e+00 1.614641885899851526e-01
3.431999233665742111e+00 1.610954517511498929e-01
3.427890767741004652e+00 1.607220558672088628e-01
3.423767901769862121e+00 1.603448383866171723e-01
3.419630743385188687e+00 1.599628323028556842e-01
3.415479777823232421e+00 1.595772393833181924e-01
3.411314904617027022e+00 1.591868783191670578e-01
3.407137160397610831e+00 1.587925775889458824e-01
3.402945098134701141e+00 1.583941300311073608e-01
3.398740340190577136e+00 1.579928246710108619e-01
3.394522366738013996e+00 1.575878458594863751e-01
3.390290529497081984e+00 1.571787289663510723e-01
3.386045912913371314e+00 1.567652799989960322e-01
3.381788354610584690e+00 1.563481369176816793e-01
3.377516969543829184e+00 1.559265593653082760e-01
3.373233570805764359e+00 1.555009439785823844e-01
3.368937691242888555e+00 1.550732599452025740e-01
3.364629627574885262e+00 1.546414124184816719e-01
3.360309385703528218e+00 1.542055230692172541e-01
3.355977632065082261e+00 1.537661369372703424e-01
3.351634599651699631e+00 1.533231245983482649e-01
3.347279621949503792e+00 1.528772029186336312e-01
3.342912847458906267e+00 1.524271914820125584e-01
3.338534473051576246e+00 1.519734292153703259e-01
3.334145934956798563e+00 1.515171344939689191e-01
3.329746721717032454e+00 1.510575308357788304e-01
3.325337024720880663e+00 1.505946055031411324e-01
3.320917550078201330e+00 1.501289780648440708e-01
3.316488390623488769e+00 1.496601175908621184e-01
3.312049915518827437e+00 1.491879556024362785e-01
3.307601630800350634e+00 1.487124872748929461e-01
3.303144312412016337e+00 1.482343165985054168e-01
3.298677935213666590e+00 1.477533815588057686e-01
3.294202656734397383e+00 1.472694244350770398e-01
3.289719349780302782e+00 1.467826104909442930e-01
3.285227874193319852e+00 1.462928433909452819e-01
3.280728267146847621e+00 1.458002206140580903e-01
3.276221043270833189e+00 1.453044484563641991e-01
3.271706640911945740e+00 1.448058878723557652e-01
3.267185362189879427e+00 1.443055884990398774e-01
3.262657358355797399e+00 1.438031000402894000e-01
3.258122944341277805e+00 1.432974292850173470e-01
3.253582147649317413e+00 1.427887224436763802e-01
3.249036317024022846e+00 1.422777905133250087e-01
3.244483904064177526e+00 1.417644397360394160e-01
3.239926320680954319e+00 1.412480917496902189e-01
3.235363782618026374e+00 1.407303056057733759e-01
3.230797506827933763e+00 1.402116826098658009e-01
3.226227186448086925e+00 1.396902563909618589e-01
3.221652475799859250e+00 1.391664756462701324e-01
3.217074162911910395e+00 1.386403255832826531e-01
3.212492570948858539e+00 1.381122401252093679e-01
3.207908108546321024e+00 1.375821009280522311e-01
3.203321514695548267e+00 1.370503314753013790e-01
3.198732362616864666e+00 1.365160530015906704e-01
3.194141369163098876e+00 1.359799686486352910e-01
3.189549544680991833e+00 1.354433975407308421e-01
3.184956138254825042e+00 1.349048098587737887e-01
3.180362006552726495e+00 1.343637546406286909e-01
3.175768395900917973e+00 1.338225262907108415e-01
3.171174046436689764e+00 1.332801516405638098e-01
3.166580452128114676e+00 1.327360824450495858e-01
3.161987465848977941e+00 1.321903761977996916e-01
3.157395472531010494e+00 1.316432056665022277e-01
3.152804584170764812e+00 1.310936268559968754e-01
3.148215737864847430e+00 1.305430944174346963e-01
3.143628576132080354e+00 1.299909953764862292e-01
3.139044102578759876e+00 1.294381682260490607e-01
3.134462682813372592e+00 1.288844292120842894e-01
3.129884191039471908e+00 1.283285044684941145e-01
3.125309626771202609e+00 1.277718301339928475e-01
3.120739484616182668e+00 1.272128128860781360e-01
3.116173477300773875e+00 1.266534400936789595e-01
3.111612462460565443e+00 1.260935367120052386e-01
3.107056844094680415e+00 1.255319945707956686e-01
3.102507419180851489e+00 1.249697411713451556e-01
3.097964262289502724e+00 1.244060494989742971e-01
3.093427389181266918e+00 1.238412221071577557e-01
3.088897295165185852e+00 1.232749900278766880e-01
3.084373999944300504e+00 1.227082039937948121e-01
3.079858661369885287e+00 1.221409734812498871e-01
3.075351193215321022e+00 1.215719717273772288e-01
3.070852226293788956e+00 1.210030917158810004e-01
3.066361218740236705e+00 1.204327587448984771e-01
3.061879765957768118e+00 1.198607331673953585e-01
3.057407896072053877e+00 1.192874920842418307e-01
3.052945924718318160e+00 1.187137775757388658e-01
3.048495042872449101e+00 1.181399121433931027e-01
3.044054373258417989e+00 1.175651499698572300e-01
3.039624180088718486e+00 1.169887421579258319e-01
3.035206197596116429e+00 1.164125263448761161e-01
3.030799706193980203e+00 1.158351181337864827e-01
3.026404526688356800e+00 1.152566773285846752e-01
3.022022048243699466e+00 1.146770185311402068e-01
3.017652406705752632e+00 1.140970810297380622e-01
3.013296064228220050e+00 1.135153292934754088e-01
3.008952932431390170e+00 1.129325981966608772e-01
3.004623506854696036e+00 1.123493979057187953e-01
3.000308354408783185e+00 1.117645926543195389e-01
2.996008022193306974e+00 1.111784587976357846e-01
2.991722713300906555e+00 1.105922661875902852e-01
2.987452927474452125e+00 1.100051329065222933e-01
2.983198883068223228e+00 1.094176097416620502e-01
2.978960722202140143e+00 1.088286685894681582e-01
2.974739372891373801e+00 1.082396571902742299e-01
2.970534130429147712e+00 1.076487184179287376e-01
2.966346585970801808e+00 1.070566309314284481e-01
2.962177066201696629e+00 1.064635339241179340e-01
2.958024537428842304e+00 1.058692634675989508e-01
2.953890179459341514e+00 1.052737651246111045e-01
2.949774191288272007e+00 1.046766706674988751e-01
2.945677286608857415e+00 1.040789028415901596e-01
2.941599255868144969e+00 1.034793041261050928e-01
2.937540123224128941e+00 1.028787234235163800e-01
2.933500789498328043e+00 1.022762018598118022e-01
2.929481560739450874e+00 1.016724083621625141e-01
2.925482363484795290e+00 1.010679178800266698e-01
2.921504192433514557e+00 1.004615184310926473e-01
2.917547641682951109e+00 9.985373738030678403e-02
2.913611673496982579e+00 9.924401767503314431e-02
2.909697158525812011e+00 9.863256146931013990e-02
2.905804759036344276e+00 9.801933930121733973e-02
2.901934207411571265e+00 9.740460525485970800e-02
2.898086004918275282e+00 9.678798849250841441e-02
2.894261029471844715e+00 9.616990733277855363e-02
2.890458501516093293e+00 9.555012230876484824e-02
2.886679289887178701e+00 9.492848530495404114e-02
2.882923450055729031e+00 9.430545241885981977e-02
2.879190827555676346e+00 9.368095522701462563e-02
2.875482686765155727e+00 9.305417163182880258e-02
2.871797689662011432e+00 9.242439604117955176e-02
2.868136670606651339e+00 9.179220474998350809e-02
2.864500592089935349e+00 9.115845162105890020e-02
2.860889474134418631e+00 9.052310582925522653e-02
2.857303635914661744e+00 8.988609862572920217e-02
2.853743290611193917e+00 8.924610643267089083e-02
2.850207443438121935e+00 8.860428599900604940e-02
2.846697769535240230e+00 8.796020637582362134e-02
2.843213729819154434e+00 8.731395986266854425e-02
2.839755791707053945e+00 8.666546000859449983e-02
2.836323543238593814e+00 8.601393840791803080e-02
2.832917312663707055e+00 8.536069642180833805e-02
2.829537124099130718e+00 8.470472417176391766e-02
2.826183407215518972e+00 8.404563361020689349e-02
2.822856638233029791e+00 8.338337798306609538e-02
2.819555996118706442e+00 8.271887289162610513e-02
2.816282561475112800e+00 8.205186420796650726e-02
2.813037086021496158e+00 8.138264372836917504e-02
2.809817856483213472e+00 8.071118921733637375e-02
2.806625502153369478e+00 8.003635651292727304e-02
2.803460707619451320e+00 7.935843332043895915e-02
2.800322767908800081e+00 7.867854783500433102e-02
2.797212751636006356e+00 7.799534622612547263e-02
2.794130589412917587e+00 7.730921492279312079e-02
2.791076050818495524e+00 7.661989980543762457e-02
2.788049732913902901e+00 7.592751195895368344e-02
2.785051078209052733e+00 7.523206570650041447e-02
2.782080623568821132e+00 7.453463725162677578e-02
2.779138183932512440e+00 7.383449231133173973e-02
2.776223689162552244e+00 7.313130405078373253e-02
2.773337398283178601e+00 7.242554978555733325e-02
2.770478958836899874e+00 7.171660294093268329e-02
2.767648102186312631e+00 7.100457613271743407e-02
2.764845436679197022e+00 7.028918137681425260e-02
2.762071449014870339e+00 6.957108094511676999e-02
2.759325514198962992e+00 6.884980810484755964e-02
2.756607292891184890e+00 6.812517668591940023e-02
2.753916908212388215e+00 6.739693365049789775e-02
2.751254836435187645e+00 6.666571027308701436e-02
2.748619877975590597e+00 6.593060110439913357e-02
2.746013774625962078e+00 6.519259378161217089e-02
2.743435670396576764e+00 6.445155619651907197e-02
2.740885195622131842e+00 6.370774897170057571e-02
2.738362895146702503e+00 6.296052594332196550e-02
2.735869096636175613e+00 6.220982710185070375e-02
2.733402675686506189e+00 6.145612407605043764e-02
2.730964476017734288e+00 6.069989373113267306e-02
2.728553327649440696e+00 5.993974310081476992e-02
2.726169431060414983e+00 5.917739240134031742e-02
2.723813095226156555e+00 5.841181801852204231e-02
2.721484190599401387e+00 5.764365216641401807e-02
2.719182718870914339e+00 5.687233452468335587e-02
2.716907632671138551e+00 5.609775293545796182e-02
2.714659422905400188e+00 5.532030415141120372e-02
2.712438655644598740e+00 5.454052356839404758e-02
2.710244438565544645e+00 5.375783333848994927e-02
2.708077265195216743e+00 5.297159510233939717e-02
2.705936837935067452e+00 5.218324159009576219e-02
2.703822531085032121e+00 5.139221192394707871e-02
2.701735110383322702e+00 5.059924677050920555e-02
2.699673734295181315e+00 4.980417291412660152e-02
2.697638458200558365e+00 4.900556096801270134e-02
2.695628525630970440e+00 4.820545097395073642e-02
2.693644530554514471e+00 4.740256278907509224e-02
2.691686280239610429e+00 4.659832392839473314e-02
2.689753278693248983e+00 4.579207159844393693e-02
2.687845733867122444e+00 4.498400725459348465e-02
2.685963092037843225e+00 4.417344620226461988e-02
2.684105024768805858e+00 4.336128642270766637e-02
2.682271365375191507e+00 4.254761716054119430e-02
2.680462158146624141e+00 4.173165847401492934e-02
2.678677050605944299e+00 4.091426367809561371e-02
2.676916753198067322e+00 4.009526582338733547e-02
2.675179936360478461e+00 3.927478192403237311e-02
2.673466786350410018e+00 3.845259895195315969e-02
2.671776567200823571e+00 3.762928173383050384e-02
2.670109757057906208e+00 3.680492818278646022e-02
2.668465665479260895e+00 3.597909239592269465e-02
2.666845202884255528e+00 3.515250405580025439e-02
2.665247047041428008e+00 3.432467240254948038e-02
2.663670992933229176e+00 3.349628459404496023e-02
2.662117313437302180e+00 3.266671148490168930e-02
2.660585478291415118e+00 3.183700706133340413e-02
2.659075594659413344e+00 3.100736394330905546e-02
2.657586952367658295e+00 3.017653089397429739e-02
2.656119092289520367e+00 2.934583885967456673e-02
2.654673372349547034e+00 2.851599617041307086e-02
2.653247608873201990e+00 2.768635899519624258e-02
2.651841473540265337e+00 2.685626517478468742e-02
2.650455338677629502e+00 2.602655814217298344e-02
2.649089226561636590e+00 2.519695386898179387e-02
2.647742797840009210e+00 2.436847603127919107e-02
2.646415697664995736e+00 2.354069184997034311e-02
2.645107811590753144e+00 2.271358793984050092e-02
2.643818630061172126e+00 2.188797817137425050e-02
2.642548586907018660e+00 2.106351170032855560e-02
2.641296843855548193e+00 2.024024901959186468e-02
2.640062885447584939e+00 1.941821091958907328e-02
2.638846570919956669e+00 1.859849715333676545e-02
2.637648305601962839e+00 1.778032571647541332e-02
2.636467312114600947e+00 1.696395353927021912e-02
2.635303430463650454e+00 1.615068459028100312e-02
2.634156201127725083e+00 1.534021521709970706e-02
2.633024999022812285e+00 1.453171812118242770e-02
2.631909484801794541e+00 1.372612677244466027e-02
2.630810852838031177e+00 1.292355537206626645e-02
2.629727665631099054e+00 1.212373492833085029e-02
2.628660224560312564e+00 1.132754873707759492e-02
2.627607869447742939e+00 1.053476158922726086e-02
2.626570165814665181e+00 9.745563343955701216e-03
2.625547818016432000e+00 8.960579606963121890e-03
2.624539056684024985e+00 8.179300965638906101e-03
2.623544422917948093e+00 7.402445451162980791e-03
2.622563643787206189e+00 6.629055499531833449e-03
2.621596031817984507e+00 5.860785370971072737e-03
2.620641621609351990e+00 5.097044755408784364e-03
2.619700265427892028e+00 4.338258164236448444e-03
2.618772133085016662e+00 3.584827213566716027e-03
2.617856129297502221e+00 2.837144232065548846e-03
2.616952196279477949e+00 2.095188690828954804e-03
2.616059847349261336e+00 1.358695863293616106e-03
2.615179437346658364e+00 6.289587644109193194e-04
2.614309979797428518e+00 -9.504526471802157359e-05
2.613451331196730010e+00 -8.129278883035470030e-04
2.612604014204756187e+00 -1.524258460570012807e-03
2.611766910315493462e+00 -2.228655989963211192e-03
2.610940490019929783e+00 -2.926435327659258033e-03
2.610123833082479194e+00 -3.616722791493572672e-03
2.609316730357068792e+00 -4.300006887428623956e-03
2.608519281592361683e+00 -4.975153432945374384e-03
2.607730824747461096e+00 -5.642940263327188115e-03
2.606951386195521803e+00 -6.302511493720063321e-03
2.606181203252244671e+00 -6.953962402913562921e-03
2.605418785361662160e+00 -7.596580503820012098e-03
2.604664836589744681e+00 -8.230203359881465078e-03
2.603918333088946824e+00 -8.855976651757449872e-03
2.603180033717821473e+00 -9.472725542875344920e-03
2.602449534448619595e+00 -1.008028114211426997e-02
2.601725723181363303e+00 -1.067843416104411088e-02
2.601008347472362647e+00 -1.126761435039318540e-02
2.600297714592888276e+00 -1.184663308204162400e-02
2.599593758331867122e+00 -1.241451407846024847e-02
2.598896197850958156e+00 -1.297216929652173813e-02
2.598204738265840863e+00 -1.351806606937879657e-02
2.597519020807257828e+00 -1.405380058333184114e-02
2.596838644948638919e+00 -1.457847649982328166e-02
2.596163199161614532e+00 -1.509251436632103385e-02
2.595494223395035327e+00 -1.559422966878651687e-02
2.594829528968574106e+00 -1.608549075022175714e-02
2.594169209954734434e+00 -1.656458952483596397e-02
2.593513179276303315e+00 -1.703200296991881635e-02
2.592861235663574515e+00 -1.748662377953923153e-02
2.592213642269990626e+00 -1.792927867411104464e-02
2.591569247331257930e+00 -1.835968711768979147e-02
2.590928207768086633e+00 -1.877676260696469618e-02
2.590290794967251120e+00 -1.918156145523974843e-02
2.589656537710228967e+00 -1.957316974298083101e-02
2.589024468515700228e+00 -1.995148154972070306e-02
2.588395325576470007e+00 -2.031658434997179324e-02
2.587768460687875915e+00 -2.066784882686703920e-02
2.587143879784665312e+00 -2.100529570995080669e-02
2.586521367816934536e+00 -2.132857889968249598e-02
2.585900355982124310e+00 -2.163802344091240656e-02
2.585281824881993984e+00 -2.193257963434439017e-02
2.584664369484230395e+00 -2.221288108454173155e-02
2.584048385132056591e+00 -2.247772664479145976e-02
2.583432356972027666e+00 -2.272870566044759427e-02
2.582818033516353751e+00 -2.296353577026123000e-02
2.582203702507648746e+00 -2.318261527405779052e-02
2.581590030753823317e+00 -2.338677483098632395e-02
2.580976221985180175e+00 -2.357489344496558475e-02
2.580362605276314891e+00 -2.374730578833650699e-02
2.579749172339900642e+00 -2.390350545280630137e-02
2.579135224853698727e+00 -2.404371836792060582e-02
2.578520711377647157e+00 -2.416757012640274524e-02
2.577905963685350521e+00 -2.427521880965187798e-02
2.577289566001075727e+00 -2.436613192547375933e-02
2.576672211015685221e+00 -2.444062815330785843e-02
2.576053796281061015e+00 -2.449827050343442517e-02
2.575433926312248545e+00 -2.453857772913224308e-02
2.574812297871885924e+00 -2.456180595339772094e-02
2.574188819075912793e+00 -2.456789754090774394e-02
2.573563061113536055e+00 -2.455718216015384883e-02
2.572935771137236483e+00 -2.452819744743588160e-02
2.572305745186552972e+00 -2.448149239305018321e-02
2.571673300108404447e+00 -2.441676681982130753e-02
2.571038485190476397e+00 -2.433425562998048353e-02
2.570401286944205665e+00 -2.423415523956394188e-02
2.569760347797528155e+00 -2.411589090429005697e-02
2.569116952230129591e+00 -2.397930864685512975e-02
2.568470010194243258e+00 -2.382439668251428583e-02
2.567819589065892583e+00 -2.365064901298783578e-02
2.567165012390145939e+00 -2.345890662540508348e-02
2.566506844451169833e+00 -2.324782549933194706e-02
2.565844460701702801e+00 -2.301826575783301465e-02
2.565177728466924822e+00 -2.276991153823337138e-02
2.564506936972766216e+00 -2.250233633912068418e-02
2.563831692326453027e+00 -2.221549386405332130e-02
2.563152326702315520e+00 -2.191011899051846859e-02
2.562468269361250162e+00 -2.158566971281420874e-02
2.561779782744655787e+00 -2.124138371143022980e-02
2.561085998752147486e+00 -2.087675088693384876e-02
2.560387244797921902e+00 -2.049331668045791324e-02
2.559683509178002137e+00 -2.009088803962826714e-02
2.558973984745922969e+00 -1.966898377204371121e-02
2.558259223816489847e+00 -1.922750943310674171e-02
2.557538466751695605e+00 -1.876642408868232567e-02
2.556812097831260733e+00 -1.828537106755933131e-02
2.556079443197873058e+00 -1.778466350250321876e-02
2.555340471990361628e+00 -1.726385741861227729e-02
2.554595311192480178e+00 -1.672352496279702963e-02
2.553843636431768260e+00 -1.616355213405910179e-02
2.553085746215092211e+00 -1.558325150063500676e-02
2.552320820433877202e+00 -1.498353352666131379e-02
2.551548956728306727e+00 -1.436382942929099668e-02
2.550770249029593373e+00 -1.372388005481405167e-02
2.549984638489746658e+00 -1.306471602260430437e-02
2.549191849256826625e+00 -1.238516410753493988e-02
2.548390998689163744e+00 -1.168526669959409417e-02
2.547582620584337043e+00 -1.096595976780485003e-02
2.546766727587267187e+00 -1.022684554784392998e-02
2.545942933409967246e+00 -9.467957316043378035e-03
2.545110944511649098e+00 -8.688994573710532437e-03
2.544270559777693119e+00 -7.890382126640914373e-03
2.543421948946964495e+00 -7.071046101730678671e-03
2.542564877600391071e+00 -6.232606731965293842e-03
2.541699413204653979e+00 -5.374248319606587596e-03
2.540825406303469425e+00 -4.496210084942648018e-03
2.539942034665227499e+00 -3.598240144907668275e-03
2.539050139992401700e+00 -2.680984155429505175e-03
2.538148778879693701e+00 -1.743710169735652061e-03
2.537238608088538516e+00 -7.862607509698099888e-04
2.536318208157639642e+00 1.902806859262351372e-04
2.535388684727506892e+00 1.186781349490008148e-03
2.534449754998183924e+00 2.202895913731337842e-03
2.533500805466314620e+00 3.237709564940488560e-03
2.532541789762765561e+00 4.291897279568177015e-03
2.531573138163193182e+00 5.365809377721633515e-03
2.530594378082196449e+00 6.458959445638731874e-03
2.529605498672001129e+00 7.571957424206809256e-03
2.528605584894045855e+00 8.703972948987176092e-03
2.527595124588561060e+00 9.855082764036203480e-03
2.526574041178897723e+00 1.102475481548056274e-02
2.525541786590912441e+00 1.221336201731828761e-02
2.524499238682693214e+00 1.342041661186309937e-02
2.523444857697402011e+00 1.464668701454636610e-02
2.522379411589465104e+00 1.589128263384750883e-02
2.521302055020499200e+00 1.715433844946272213e-02
2.520213744880137607e+00 1.843606845018436538e-02
2.519113409505715495e+00 1.973577267628823587e-02
2.518001618359303695e+00 2.105351019591893483e-02
2.516877897825020582e+00 2.238908581557949584e-02
2.515741611212612305e+00 2.374233637617330014e-02
2.514593399553183506e+00 2.511270934084691708e-02
2.513433075496072977e+00 2.650113888129528028e-02
2.512260337998649007e+00 2.790711421123955732e-02
2.511075606397686233e+00 2.933125440322937108e-02
2.509878140261905699e+00 3.077273465246159120e-02
2.508667707882458853e+00 3.223138645950100745e-02
2.507444742909728408e+00 3.370658444762534428e-02
2.506208620356336958e+00 3.519852587197537519e-02
2.504959144895909429e+00 3.670716096806145995e-02
2.503696560060097109e+00 3.823292028519210961e-02
2.502420378432952397e+00 3.977491650702614373e-02
2.501131239492017766e+00 4.133338623476395801e-02
2.499828780586538901e+00 4.290779931523316243e-02
2.498513066898735424e+00 4.449845803643702469e-02
2.497183160672317825e+00 4.610450322037051851e-02
2.495839380156934073e+00 4.772689883889284085e-02
2.494481806167582860e+00 4.936496398409817576e-02
2.493110791905481349e+00 5.101806209158053079e-02
2.491725903101972506e+00 5.268741197440412333e-02
2.490326032235068432e+00 5.437093244492530175e-02
2.488912165389226772e+00 5.606931205182169586e-02
2.487484109562091206e+00 5.778223170790676433e-02
2.486041694884382647e+00 5.951033125437781013e-02
2.484584707623511690e+00 6.125268116155999087e-02
2.483113914752308027e+00 6.300966975065774855e-02
2.481627870487309817e+00 6.478086549133202365e-02
2.480126832416265081e+00 6.656549467100626727e-02
2.478610519867852968e+00 6.836402270158986605e-02
2.477079517197694258e+00 7.017590528386845328e-02
2.475533264883596374e+00 7.200106989358209808e-02
2.473971965322502520e+00 7.384049415335987299e-02
2.472395325905008878e+00 7.569225472269927590e-02
2.470803291285933234e+00 7.755686634383554545e-02
2.469195905404495850e+00 7.943482099377685568e-02
2.467572640042199339e+00 8.132513110768932463e-02
2.465934431633745483e+00 8.322733079173523507e-02
2.464281094510075043e+00 8.514223557662430053e-02
2.462612217806396497e+00 8.706943406651826423e-02
2.460927955138770606e+00 8.900761633913478743e-02
2.459228101636442343e+00 9.095723994786313049e-02
2.457512382608145973e+00 9.291835496229537694e-02
2.455780338008028085e+00 9.489070633150778478e-02
2.454032835760389997e+00 9.687428635063993765e-02
2.452269857596542924e+00 9.886887863087022443e-02
2.450491173752247231e+00 1.008742143252325391e-01
2.448696454174377202e+00 1.028901672659865568e-01
2.446885479961859566e+00 1.049165749814850862e-01
2.445059128440397966e+00 1.069533148839180298e-01
2.443217066262985515e+00 1.089997424521815528e-01
2.441358910012159544e+00 1.110557437209663129e-01
2.439485062189004960e+00 1.131217706124050537e-01
2.437595414598533239e+00 1.151970406594867297e-01
2.435689181836979245e+00 1.172824170630615281e-01
2.433767868570985371e+00 1.193769510306519621e-01
2.431830322534461075e+00 1.214803892465794039e-01
2.429876583748890262e+00 1.235921187776012065e-01
2.427908113157875469e+00 1.257128138738362322e-01
2.425923665678155317e+00 1.278417510880004992e-01
2.423922866949935084e+00 1.299792151077135971e-01
2.421905833881654591e+00 1.321249372430393365e-01
2.419873518684597435e+00 1.342789195967474536e-01
2.417825496383506856e+00 1.364403744108990402e-01
2.415762002730372338e+00 1.386100441766092151e-01
2.413682674857074328e+00 1.407873881297189711e-01
2.411588076952821957e+00 1.429717848621217813e-01
2.409478156963166029e+00 1.451628974444142683e-01
2.407352418151484486e+00 1.473614840388624281e-01
2.405211522791725454e+00 1.495667233885595304e-01
2.403055807547316736e+00 1.517792443032594529e-01
2.400885480407989547e+00 1.539984955480171724e-01
2.398699681232129510e+00 1.562240872760724542e-01
2.396498910258215265e+00 1.584553118841754149e-01
2.394283179446156318e+00 1.606933487499777879e-01
2.392051955228089888e+00 1.629374216153925414e-01
2.389806110597244793e+00 1.651872220190004348e-01
2.387545609538071378e+00 1.674430297036695880e-01
2.385270796773357294e+00 1.697045572815603365e-01
2.382981491658429096e+00 1.719713318013796899e-01
2.380678368428470915e+00 1.742435457152001765e-01
2.378360988226619455e+00 1.765220802172709769e-01
2.376029081198603787e+00 1.788059981973575130e-01
2.373683084562269396e+00 1.810943272240883861e-01
2.371324118297041927e+00 1.833874740407161474e-01
2.368950611631413850e+00 1.856856371167982245e-01
2.366563479061905451e+00 1.879892907567470017e-01
2.364162792786545619e+00 1.902968643647869051e-01
2.361748732301545584e+00 1.926092603762164235e-01
2.359321777605964066e+00 1.949260724466301276e-01
2.356881495673031957e+00 1.972477053570581840e-01
2.354428904427085190e+00 1.995737094918181853e-01
2.351963950128329373e+00 2.019036970923545338e-01
2.349486454141316294e+00 2.042375190437270838e-01
2.346996439267096779e+00 2.065753235707032676e-01
2.344494066212036376e+00 2.089172831464976565e-01
2.341980294156574161e+00 2.112636166555394990e-01
2.339454569494653580e+00 2.136131487778541171e-01
2.336917074200794087e+00 2.159666565474137878e-01
2.334368620567582653e+00 2.183242477009454952e-01
2.331809140391432944e+00 2.206855883456856071e-01
2.329238995807875412e+00 2.230512362338847587e-01
2.326658824033174700e+00 2.254208028533853658e-01
2.324067845749222538e+00 2.277938086262137063e-01
2.321466857114962146e+00 2.301704359135501587e-01
2.318855707631513496e+00 2.325504528270798121e-01
2.316234708836315992e+00 2.349342115772083128e-01
2.313604728172087288e+00 2.373220890289363671e-01
2.310965713612381123e+00 2.397133397916470510e-01
2.308317024790173644e+00 2.421083939977781430e-01
2.305658940148830993e+00 2.445066280431184014e-01
2.302992240203871166e+00 2.469083618249799106e-01
2.300317521039358937e+00 2.493131546022047673e-01
2.297634158881217914e+00 2.517212030516958188e-01
2.294943493018221314e+00 2.541328683362856777e-01
2.292244877241032430e+00 2.565484603422526488e-01
2.289538851858338830e+00 2.589670831771065940e-01
2.286826067840288523e+00 2.613897654681563987e-01
2.284106645888503984e+00 2.638156061727587876e-01
2.281380318109336169e+00 2.662447877802042173e-01
2.278648241966452659e+00 2.686781192850291600e-01
2.275910186371485455e+00 2.711149309189729295e-01
2.273165984572498299e+00 2.735547033188890920e-01
2.270415783449216018e+00 2.759996792110457897e-01
2.267660905371695179e+00 2.784478774674513102e-01
2.264901614653380690e+00 2.808991697017107492e-01
2.262137604973595728e+00 2.833551272040112923e-01
2.259369295932646793e+00 2.858148059266316099e-01
2.256596740531350953e+00 2.882783693441647865e-01
2.253820625072678219e+00 2.907460457690520528e-01
2.251040732884852069e+00 2.932176332487578252e-01
2.248257574019360661e+00 2.956930831994405429e-01
2.245471641223456327e+00 2.981731718432814593e-01
2.242682775165323772e+00 3.006572181550981049e-01
2.239892021443347758e+00 3.031457893269277615e-01
2.237099334698775976e+00 3.056388121637026445e-01
2.234305491488221218e+00 3.081369856453305411e-01
2.231510278744332609e+00 3.106401082817173420e-01
2.228714028193633734e+00 3.131471790712645475e-01
2.225917006380712326e+00 3.156594514373421978e-01
2.223119422202753714e+00 3.181767363640391477e-01
2.220322356836021083e+00 3.206981502225475511e-01
2.217525444974003168e+00 3.232246231595382602e-01
2.214730275575018670e+00 3.257558230256649701e-01
2.211936035607737772e+00 3.282922356261196439e-01
2.209143035720239734e+00 3.308339209785403079e-01
2.206351544081654570e+00 3.333811185281349010e-01
2.203561930143406400e+00 3.359341444694128875e-01
2.200775013604569175e+00 3.384926711319077297e-01
2.197990537143682310e+00 3.410566210175497437e-01
2.195209312262492052e+00 3.436269843338766727e-01
2.192431606295595969e+00 3.462032466408897502e-01
2.189656609877799198e+00 3.487864406014262175e-01
2.186885904792702284e+00 3.513755153811057852e-01
2.184119127637390800e+00 3.539715306054999067e-01
2.181356900779341856e+00 3.565742745722278451e-01
2.178599659315040959e+00 3.591838543660064165e-01
2.175847088332163448e+00 3.618000459358039489e-01
2.173100279882821617e+00 3.644231361360499299e-01
2.170358946776766107e+00 3.670535511760807390e-01
2.167624527415010327e+00 3.696916819446765534e-01
2.164895544045732034e+00 3.723366330195947982e-01
2.162173787479187759e+00 3.749893281319551797e-01
2.159459000254619898e+00 3.776492202689924471e-01
2.156751317662965572e+00 3.803177438290274437e-01
2.154051315517933940e+00 3.829935338413127388e-01
2.151359592766525441e+00 3.856777541694406675e-01
2.148676169800412872e+00 3.883694323773642099e-01
2.146001828451526539e+00 3.910694599473076849e-01
2.143336452945379556e+00 3.937779685945110852e-01
2.140679559132909304e+00 3.964952271955575203e-01
2.138032641135898970e+00 3.992209152095401170e-01
2.135395013179657298e+00 4.019557211144874076e-01
2.132768211121180091e+00 4.046993526143313757e-01
2.130151104596310851e+00 4.074511138152932532e-01
2.127545040547269117e+00 4.102125605981932210e-01
2.124949966387477573e+00 4.129833449793373079e-01
2.122366414138235235e+00 4.157630444118352031e-01
2.119793938966936686e+00 4.185525935291957711e-01
2.117233586569108095e+00 4.213518029268588649e-01
2.114685460475597356e+00 4.241611030010786765e-01
2.112149631350743295e+00 4.269800744689496996e-01
2.109626872410869325e+00 4.298096064083561374e-01
2.107116848240043083e+00 4.326485754570622566e-01
2.104619623104770909e+00 4.354976992878917263e-01
2.102137279349607812e+00 4.383578857875545798e-01
2.099667539499246338e+00 4.412286190148782539e-01
2.097212067364470744e+00 4.441093485122168949e-01
2.094770573642344758e+00 4.470008199763277901e-01
2.092343516617527932e+00 4.499031408570291490e-01
2.089931203056345943e+00 4.528158971396255006e-01
2.087533747551824970e+00 4.557402771238370787e-01
2.085151581180882285e+00 4.586759218932235371e-01
2.082784699907576531e+00 4.616223020466732607e-01
2.080433644675034444e+00 4.645797836025631344e-01
2.078098416269865467e+00 4.675484831360925408e-01
2.075779363791190324e+00 4.705286676159073367e-01
2.073477168083627031e+00 4.735200678122473139e-01
2.071192181574957658e+00 4.765235371637430162e-01
2.068923384334830917e+00 4.795386839069488705e-01
2.066671927180550483e+00 4.825653807520721150e-01
2.064438100263675135e+00 4.856039652290043973e-01
2.062221784538468938e+00 4.886537449146496903e-01
2.060022835880937375e+00 4.917158319099748653e-01
2.057842203812642268e+00 4.947895192306632217e-01
2.055679808215384874e+00 4.978747914344661130e-01
2.053536103238547295e+00 5.009730350147527655e-01
2.051411427058011050e+00 5.040831166745324277e-01
2.049304231648028551e+00 5.072058837482639193e-01
2.047215706476264163e+00 5.103399982358896025e-01
2.045146550132124208e+00 5.134871559692697485e-01
2.043096646084143320e+00 5.166454212349644859e-01
2.041066459646247111e+00 5.198166674058818382e-01
2.039055729245127679e+00 5.230001736968217241e-01
2.037064176795894799e+00 5.261954956667695971e-01
2.035092295219755432e+00 5.294025100230026482e-01
2.033140675018897614e+00 5.326217187676299814e-01
2.031209547724891706e+00 5.358533400828920934e-01
2.029298235180086785e+00 5.390975260156017912e-01
2.027407249890710972e+00 5.423529062821369484e-01
2.025537580346731037e+00 5.456204173960007564e-01
2.023688432827909001e+00 5.489001295911274392e-01
2.021859815736097854e+00 5.521920732851385294e-01
2.020052514141109867e+00 5.554960357208083011e-01
2.018266043890420303e+00 5.588118267538391137e-01
2.016500534026463676e+00 5.621396649162585524e-01
2.014756265276921088e+00 5.654790691734323804e-01
2.013033862549802766e+00 5.688294213014323253e-01
2.011332216005025320e+00 5.721917178774225121e-01
2.009652563736330499e+00 5.755653958767134037e-01
2.007994750447235965e+00 5.789499853467169332e-01
2.006358768082585620e+00 5.823459131538987199e-01
2.004744519911080936e+00 5.857530888760835719e-01
2.003152278545498710e+00 5.891709111725949022e-01
2.001581468128419861e+00 5.926003276610762871e-01
2.000033005772814843e+00 5.960400324768965197e-01
1.998506598611151652e+00 5.994914147217403899e-01
1.997001949147483524e+00 6.029532915541444549e-01
1.995519423171726592e+00 6.064254093113473632e-01
1.994058834542334901e+00 6.099078467605097975e-01
1.992620499450245219e+00 6.134010128995153188e-01
1.991204763299405212e+00 6.169033637943586168e-01
1.989811172192096134e+00 6.204156423636038031e-01
1.988439381332150369e+00 6.239378785432005969e-01
1.987089713525127976e+00 6.274695234963604262e-01
1.985761851145841472e+00 6.310111147351612493e-01
1.984456917085882788e+00 6.345620965639117150e-01
1.983174415628705223e+00 6.381217993629408891e-01
1.981914307216909643e+00 6.416910050280600908e-01
1.980676280012075186e+00 6.452689800018066579e-01
1.979460282370915314e+00 6.488561336218768849e-01
1.978266707373952382e+00 6.524512802000925760e-01
1.977095328888531345e+00 6.560531915373201128e-01
1.975946660723680193e+00 6.596641481747541613e-01
1.974820003696240667e+00 6.632818643017408533e-01
1.973715530343363111e+00 6.669069693197900994e-01
1.972632679753482998e+00 6.705396299458370457e-01
1.971572516075838388e+00 6.741787902962591561e-01
1.970534806251995841e+00 6.778254097547953272e-01
1.969519330772866006e+00 6.814775229726263150e-01
1.968525622697569366e+00 6.851360715298431270e-01
1.967553471607008664e+00 6.888008556251408177e-01
1.966603489838828489e+00 6.924717613767851221e-01
1.965675479793228986e+00 6.961471344161478392e-01
1.964769630801950884e+00 6.998277449906316061e-01
1.963884839696298901e+00 7.035127567864114528e-01
1.963022128001622457e+00 7.072025913909737449e-01
1.962180556615749749e+00 7.108970669588424718e-01
1.961360769258066128e+00 7.145953985117285967e-01
1.960562081738705720e+00 7.182979095873121000e-01
1.959784762737867059e+00 7.220040173095810809e-01
1.959028575233147551e+00 7.257124325418736754e-01
1.958293778046565681e+00 7.294241756225955386e-01
1.957580229067738431e+00 7.331383924030402399e-01
1.956887214259855901e+00 7.368543408357310920e-01
1.956215189381895536e+00 7.405721210541681421e-01
1.955564200624340110e+00 7.442911638773374028e-01
1.954933953055381757e+00 7.480116746291562979e-01
1.954324106493746660e+00 7.517327991162161549e-01
1.953734700411711156e+00 7.554542545180124025e-01
1.953165803372958198e+00 7.591759115484072451e-01
1.952616861708491358e+00 7.628980014958405276e-01
1.952087858083033645e+00 7.666193326769206173e-01
1.951578385506234081e+00 7.703398947867287072e-01
1.951088884383758382e+00 7.740596835110754581e-01
1.950619249666898813e+00 7.777780714020462449e-01
1.950169172116703376e+00 7.814945642271996507e-01
1.949737812202408938e+00 7.852080207815446133e-01
1.949325721212727514e+00 7.889190655904073646e-01
1.948933069383290251e+00 7.926271784360772177e-01
1.948559211068279451e+00 7.963317876734407053e-01
1.948203963303397623e+00 8.000326204612525638e-01
1.947866695655281033e+00 8.037290733723646552e-01
1.947547771506660474e+00 8.074211611081891782e-01
1.947247318426411411e+00 8.111087656593514161e-01
1.946965510587925552e+00 8.147918370296896029e-01
1.946701231121761300e+00 8.184697468234586326e-01
1.946455038392125303e+00 8.221416456503396475e-01
1.946226326404866702e+00 8.258068829019048485e-01
1.946015224441393521e+00 8.294659311935831392e-01
1.945821871662008151e+00 8.331176420139455585e-01
1.945645202797106066e+00 8.367622063138130395e-01
1.945485047630117537e+00 8.403996401698021756e-01
1.945341863819816997e+00 8.440292625580225749e-01
1.945214894910031855e+00 8.476498413286535083e-01
1.945104672961872394e+00 8.512618291195325204e-01
1.945010692799274743e+00 8.548642172171210252e-01
1.944931998954786634e+00 8.584571266591053407e-01
1.944869630848114372e+00 8.620408741030650690e-01
1.944822255187644400e+00 8.656139194561406347e-01
1.944790409225798378e+00 8.691771302950511702e-01
1.944773587827513639e+00 8.727293236440144542e-01
1.944771946243398553e+00 8.762696615776474074e-01
1.944783879014716277e+00 8.797988941173192634e-01
1.944810890070659104e+00 8.833164901219134890e-01
1.944852490186837146e+00 8.868216324076581003e-01
1.944907589719301999e+00 8.903138643121401019e-01
1.944976636710268103e+00 8.937933506293397334e-01
1.945059878633115247e+00 8.972587729919265787e-01
1.945156076048380145e+00 9.007106854385982242e-01
1.945265503493139203e+00 9.041486813032904024e-01
1.945387755076222192e+00 9.075727901723201763e-01
1.945522823645059018e+00 9.109815830260585834e-01
1.945670847054585151e+00 9.143756699338345673e-01
1.945831168988270798e+00 9.177550543863085553e-01
1.946004523963531740e+00 9.211192880096599200e-01
1.946188727623256565e+00 9.244673465615496077e-01
1.946385031304957325e+00 9.277999169741898422e-01
1.946592707824307045e+00 9.311155162694818577e-01
1.946811133513676628e+00 9.344143729717806490e-01
1.947039849824878210e+00 9.376966880639120427e-01
1.947280214024022182e+00 9.409609028633868499e-01
1.947530580183349569e+00 9.442071694189428932e-01
1.947791176793927326e+00 9.474352506247182282e-01
1.948062687698173034e+00 9.506452660311529579e-01
1.948342936789112079e+00 9.538372694453958189e-01
1.948633670758503689e+00 9.570112983923175776e-01
1.948933051167986097e+00 9.601658925426824753e-01
1.949241396458883502e+00 9.633010924188734059e-01
1.949558973320283384e+00 9.664165358816603213e-01
1.949884884366712035e+00 9.695116608461925578e-01
1.950219271256307341e+00 9.725870816702875121e-01
1.950561426351201222e+00 9.756414460872788741e-01
1.950911602170859238e+00 9.786754868133632490e-01
1.951269381051621288e+00 9.816886480324037434e-01
1.951634013424019987e+00 9.846799117662007328e-01
1.952005336576237760e+00 9.876500848775152663e-01
1.952382792997002792e+00 9.905981665541956360e-01
1.952767751116573747e+00 9.935234025034027638e-01
1.953158144120813677e+00 9.964266780279739111e-01
1.953554928809596580e+00 9.993082848400394180e-01
1.953957560040142871e+00 1.002167233245042643e+00
1.954365850307186125e+00 1.005003881856094905e+00
1.954779305833049818e+00 1.007817443208396391e+00
1.955198072619920069e+00 1.010607983025946677e+00
1.955621063698863793e+00 1.013375683777448133e+00
1.956047769042200901e+00 1.016120190506990983e+00
1.956478720536686033e+00 1.018840712970130458e+00
1.956913756591866171e+00 1.021537286608729111e+00
1.957352684967827772e+00 1.024210530653690832e+00
1.957795458731048210e+00 1.026860185668044378e+00
1.958240891570117714e+00 1.029485166197649848e+00
1.958689840907380963e+00 1.032086414998899526e+00
1.959141004903953709e+00 1.034663485402581573e+00
1.959595191833307659e+00 1.037216554953796388e+00
1.960051133819441072e+00 1.039744706444263977e+00
1.960509171469605683e+00 1.042248026010784034e+00
1.960968390660274840e+00 1.044726446816975240e+00
1.961429263115806565e+00 1.047179932438268679e+00
1.961890882732596708e+00 1.049609162180747512e+00
1.962353567516872843e+00 1.052012885899466621e+00
1.962816407139530206e+00 1.054391346252746775e+00
1.963280001855616463e+00 1.056744964764947170e+00
1.963743680477834097e+00 1.059073206042903337e+00
1.964206646109892818e+00 1.061376322782377812e+00
1.964668803231599759e+00 1.063653585382628108e+00
1.965130560118200531e+00 1.065905991637289496e+00
1.965591155801771128e+00 1.068132824775748002e+00
1.966049905052496882e+00 1.070334354714729930e+00
1.966507275040992209e+00 1.072509945204078274e+00
1.966962816489174148e+00 1.074659585963104291e+00
1.967416699737248198e+00 1.076784162034702286e+00
1.967868070643753464e+00 1.078883653224750105e+00
1.968316012009399874e+00 1.080957651393095187e+00
1.968761743509814366e+00 1.083005531392367660e+00
1.969203952907843114e+00 1.085027940557413695e+00
1.969642951483959070e+00 1.087025700253295479e+00
1.970078203143395656e+00 1.088997574418506087e+00
1.970509080255513634e+00 1.090943717001389590e+00
1.970936057484294901e+00 1.092863106717455457e+00
1.971358802412396471e+00 1.094758300180139310e+00
1.971776588323076451e+00 1.096627934200530730e+00
1.972189479770008802e+00 1.098472141020830461e+00
1.972597134853244283e+00 1.100290628153150596e+00
1.973000028231810976e+00 1.102084159871125513e+00
1.973396831071740243e+00 1.103852444440036829e+00
1.973788150820025011e+00 1.105596079121698994e+00
1.974172246490299765e+00 1.107315187665499634e+00
1.974549970653043829e+00 1.109008327101744795e+00
1.974921417066466178e+00 1.110676913756937889e+00
1.975285273614945769e+00 1.112320726596704556e+00
1.975642791410285204e+00 1.113940000778198547e+00
1.975992231202714056e+00 1.115534200733100390e+00
1.976334389641802414e+00 1.117104196165344954e+00
1.976668213576614042e+00 1.118649287109479085e+00
1.976993707117101318e+00 1.120170093232516040e+00
1.977310908429727565e+00 1.121666218124390602e+00
1.977619690307114375e+00 1.123138288531011941e+00
1.977919601333169020e+00 1.124586641851208046e+00
1.978210276384735122e+00 1.126011075992565891e+00
1.978492062365522219e+00 1.127411894167213324e+00
1.978763743540665310e+00 1.128789666281411197e+00
1.979025852631216109e+00 1.130143399458064746e+00
1.979278106074545462e+00 1.131473285091983971e+00
1.979520502556935568e+00 1.132779844535560576e+00
1.979751992410714534e+00 1.134063433279064226e+00
1.979972866528767694e+00 1.135323953751655734e+00
1.980182285288074384e+00 1.136561914874588242e+00
1.980381780073174225e+00 1.137777473551536245e+00
1.980569747274986803e+00 1.138970205403246894e+00
1.980746505817389869e+00 1.140140817481884561e+00
1.980911274690891899e+00 1.141289739144024429e+00
1.981064539950914583e+00 1.142416543308488963e+00
1.981205673756587737e+00 1.143521670194745044e+00
1.981335269191434989e+00 1.144605529665104315e+00
1.981451963166636965e+00 1.145667248633915669e+00
1.981556685836820098e+00 1.146708101027563265e+00
1.981647972907846889e+00 1.147727692859558779e+00
1.981726760497402040e+00 1.148727188069741167e+00
1.981792044815237075e+00 1.149705665368214280e+00
1.981843289063925928e+00 1.150663297590037271e+00
1.981881883035656822e+00 1.151600349338016027e+00
1.981906787056523900e+00 1.152517453851428453e+00
1.981917684896291165e+00 1.153414441395104184e+00
1.981915020058319765e+00 1.154292294148765219e+00
1.981897783886828579e+00 1.155149833877560539e+00
1.981866443472420691e+00 1.155988158010179401e+00
1.981820422438620222e+00 1.156806825330362942e+00
1.981759578277420442e+00 1.157605927705534610e+00
1.981683896451643889e+00 1.158386599268392159e+00
1.981593089953952447e+00 1.159147971658209819e+00
1.981487688028838789e+00 1.159890834902558954e+00
1.981367053164698744e+00 1.160615894052129393e+00
1.981230895753993471e+00 1.161322324035048759e+00
1.981079303261136459e+00 1.162010873932173283e+00
1.980912339959636226e+00 1.162681157051498548e+00
1.980729772571844460e+00 1.163334274329972606e+00
1.980530940441521448e+00 1.163969740847432988e+00
1.980316234471966697e+00 1.164587965979522632e+00
1.980085802856953014e+00 1.165189153359484253e+00
1.979839143595926387e+00 1.165773364681001123e+00
1.979575338561610831e+00 1.166340379512982972e+00
1.979295232611244293e+00 1.166890491822183629e+00
1.978999192924553396e+00 1.167424901081300259e+00
1.978686599697095705e+00 1.167943189424218930e+00
1.978357546814817791e+00 1.168445114080952418e+00
1.978011100074640094e+00 1.168931586512473197e+00
1.977647059514362260e+00 1.169402289314063426e+00
1.977266637897872936e+00 1.169857454274922715e+00
1.976869324624395352e+00 1.170296554402900258e+00
1.976454715205932633e+00 1.170720315162404601e+00
1.976023239638476037e+00 1.171130172129352554e+00
1.975574539258016404e+00 1.171524995389377377e+00
1.975108590536364339e+00 1.171904982251946947e+00
1.974625317239764311e+00 1.172270605889863315e+00
1.974124500784150138e+00 1.172622148043558132e+00
1.973606444468983367e+00 1.172958885628594183e+00
1.973070791954813830e+00 1.173281393159287367e+00
1.972517437710000321e+00 1.173590461367676197e+00
1.971947011396130600e+00 1.173885329948507472e+00
1.971359222478324291e+00 1.174166820692567725e+00
1.970753431337059158e+00 1.174434584046727847e+00
1.970130616017861991e+00 1.174689805262578934e+00
1.969489574900504358e+00 1.174932136557675921e+00
1.968831444391402785e+00 1.175160809296311060e+00
1.968155696904528851e+00 1.175377517368821234e+00
1.967462446757094474e+00 1.175580449730565746e+00
1.966752107219672752e+00 1.175771718645729935e+00
1.966023382963133725e+00 1.175950730649853115e+00
1.965276663887914221e+00 1.176116062371474591e+00
1.964512627515052401e+00 1.176268434741684299e+00
1.963731091831568243e+00 1.176409460077850300e+00
1.962932111445439221e+00 1.176538384577231255e+00
1.962115446936382401e+00 1.176655406136440929e+00
1.961281887736258112e+00 1.176760809640928773e+00
1.960430059174229855e+00 1.176853849720508993e+00
1.959561221311206136e+00 1.176935125735534937e+00
1.958675271033029297e+00 1.177005069717129704e+00
1.957771955206416337e+00 1.177063767498200741e+00
1.956851927075681230e+00 1.177111793351106606e+00
1.955913998846579238e+00 1.177147465452418551e+00
1.954958583195094857e+00 1.177172047092710061e+00
1.953986225378357533e+00 1.177185128100800782e+00
1.952996598077594070e+00 1.177185802897854350e+00
1.951989959350796777e+00 1.177175665399552873e+00
1.950966611042315169e+00 1.177155492605960863e+00
1.949926941962773608e+00 1.177125054464786436e+00
1.948870415798434896e+00 1.177083247084573570e+00
1.947797090643784035e+00 1.177030912542406105e+00
1.946707581748150950e+00 1.176967952297754083e+00
1.945601653530494746e+00 1.176894291265796699e+00
1.944479543262595866e+00 1.176810638762183059e+00
1.943341234495872705e+00 1.176715541869552517e+00
1.942186368781980033e+00 1.176609543594777874e+00
1.941016485356443999e+00 1.176494037496699896e+00
1.939830634794200481e+00 1.176367867265362133e+00
1.938628999299231159e+00 1.176230876928004987e+00
1.937411518625822948e+00 1.176083331573087865e+00
1.936178379597627508e+00 1.175924993933222584e+00
1.934930652947216112e+00 1.175756674548660730e+00
1.933667278469317186e+00 1.175577985565083861e+00
1.932388954857931829e+00 1.175389245736253141e+00
1.931095916780163346e+00 1.175189558472949036e+00
1.929787871149245548e+00 1.174979661277472776e+00
1.928465522703129986e+00 1.174759289263114903e+00
1.927127913804313586e+00 1.174528280546801806e+00
1.925775908297908012e+00 1.174287673343541005e+00
1.924410086475365933e+00 1.174036291645031760e+00
1.923030241393419049e+00 1.173775293785892737e+00
1.921635996563163529e+00 1.173504109557778063e+00
1.920228309017246060e+00 1.173221512448910042e+00
1.918807350586218652e+00 1.172929374823293180e+00
1.917373221742401990e+00 1.172626609585339263e+00
1.915925994373560926e+00 1.172313931127684006e+00
1.914465087968249879e+00 1.171989886670631531e+00
1.912991733924803706e+00 1.171656182745371089e+00
1.911505972527951736e+00 1.171312218780274250e+00
1.910007239034634319e+00 1.170957913132929296e+00
1.908496770892462058e+00 1.170593700877146981e+00
1.906974010940312159e+00 1.170218590288780947e+00
1.905439080527417062e+00 1.169833321480170385e+00
1.903892154794992742e+00 1.169436454738510545e+00
1.902334200351030846e+00 1.169029004330932597e+00
1.900764306363404987e+00 1.168610639865898193e+00
1.899183071407788859e+00 1.168181962709067268e+00
1.897590889740365716e+00 1.167742820788210567e+00
1.895987653864430689e+00 1.167291349775922749e+00
1.894373626776249875e+00 1.166829238308578764e+00
1.892748864517001639e+00 1.166356407079593094e+00
1.891113761956557449e+00 1.165872481098035873e+00
1.889468909068614311e+00 1.165378164772798542e+00
1.887813789747889270e+00 1.164873238799941424e+00
1.886149254134435349e+00 1.164356326153783483e+00
1.884475009980187021e+00 1.163828569954552306e+00
1.882791020402431625e+00 1.163288902696037130e+00
1.881098402134239844e+00 1.162737085006483762e+00
1.879396381976792707e+00 1.162174380435414101e+00
1.877685467314200718e+00 1.161599927811749700e+00
1.875966154642457751e+00 1.161013449079418391e+00
1.874238486907814805e+00 1.160415804677556784e+00
1.872502440106220245e+00 1.159806355799861022e+00
1.870759136909895926e+00 1.159185703045654048e+00
1.869007401841674243e+00 1.158553210144833256e+00
1.867248154882296340e+00 1.157908944508496907e+00
1.865480795381754708e+00 1.157250482206783948e+00
1.863706327172155897e+00 1.156580553887112339e+00
1.861926089354605907e+00 1.155899355168608533e+00
1.860138099479414997e+00 1.155206476914442337e+00
1.858343656120070131e+00 1.154500753885529418e+00
1.856542807264909500e+00 1.153782782949691388e+00
1.854735967030531452e+00 1.153052612487940998e+00
1.852923304481747691e+00 1.152309828360022825e+00
1.851104793179492614e+00 1.151555242615770247e+00
1.849280687557096847e+00 1.150787837566097593e+00
1.847451037101951909e+00 1.150008971388901902e+00
1.845616044626101404e+00 1.149216555886588775e+00
1.843776520841737598e+00 1.148411340667599978e+00
1.841931149905633447e+00 1.147593660988020625e+00
1.840082225141749905e+00 1.146762996736701901e+00
1.838229418275061144e+00 1.145919417722640832e+00
1.836371412618817311e+00 1.145063434351811127e+00
1.834509335835351918e+00 1.144193923498874277e+00
1.832643102345511421e+00 1.143311600965841057e+00
1.830772794145270055e+00 1.142416694164871016e+00
1.828898753305709279e+00 1.141508610960344505e+00
1.827021404138614580e+00 1.140587109937716725e+00
1.825140514657178192e+00 1.139653077953121985e+00
1.823256442663768739e+00 1.138705259378197665e+00
1.821369601869541777e+00 1.137744591869330080e+00
1.819479585643114516e+00 1.136771017344032630e+00
1.817587312255805720e+00 1.135784214513221535e+00
1.815692618475980735e+00 1.134783590062727665e+00
1.813795436506549397e+00 1.133770233418756046e+00
1.811895163857485613e+00 1.132743869270055104e+00
1.809992947649602835e+00 1.131703914833796620e+00
1.808089136088502302e+00 1.130650639419424452e+00
1.806183746320001005e+00 1.129584144231595699e+00
1.804276344380657982e+00 1.128504722408036232e+00
1.802367915057492720e+00 1.127411621955772159e+00
1.800458658933734579e+00 1.126305497512912979e+00
1.798546968535914781e+00 1.125186045030692306e+00
1.796633827845241393e+00 1.124053030093913108e+00
1.794719922084590191e+00 1.122906320926150725e+00
1.792804982177922390e+00 1.121745634543048764e+00
1.790888717493820836e+00 1.120571649875396369e+00
1.788972690752110184e+00 1.119384440406766101e+00
1.787055053468516341e+00 1.118183241623425417e+00
1.785137152823472073e+00 1.116968115784730209e+00
1.783219204411049974e+00 1.115740145692840191e+00
1.781300827924870323e+00 1.114499126785716054e+00
1.779381851425458461e+00 1.113244622890831259e+00
1.777463012602601422e+00 1.111976276134410524e+00
1.775544345794791479e+00 1.110695924301500437e+00
1.773625401428712500e+00 1.109402424180585989e+00
1.771706381055719870e+00 1.108095638611106715e+00
1.769787891199085639e+00 1.106776195588411227e+00
1.767869066324855742e+00 1.105443816818716840e+00
1.765949910243668652e+00 1.104098546931064906e+00
1.764031656347661459e+00 1.102740908308584622e+00
1.762113455605109902e+00 1.101370516416937617e+00
1.760196025236514972e+00 1.099987082517340120e+00
1.758278958790086222e+00 1.098592115127837499e+00
1.756362169598543632e+00 1.097183352947584289e+00
1.754446043667865940e+00 1.095762799663108966e+00
1.752530445025947570e+00 1.094329625064334621e+00
1.750614982966870015e+00 1.092884621589037764e+00
1.748700618066545198e+00 1.091427234309488403e+00
1.746786385350734605e+00 1.089958591434436075e+00
1.744873262628646726e+00 1.088477815356592826e+00
1.742961013268707005e+00 1.086985083996229617e+00
1.741049902237578939e+00 1.085481432876227226e+00
1.739138797789640645e+00 1.083966266586538607e+00
1.737228005355997418e+00 1.082439141295070684e+00
1.735317889859673501e+00 1.080901433423513192e+00
1.733408537229010449e+00 1.079352362859504533e+00
1.731499807630561882e+00 1.077792361663310050e+00
1.729591819940362152e+00 1.076221872462796103e+00
1.727684536036544483e+00 1.074641999471746434e+00
1.725777329804197180e+00 1.073051520147810800e+00
1.723870895112355139e+00 1.071450025160497033e+00
1.721965099628541607e+00 1.069838717180795928e+00
1.720059765297206056e+00 1.068217609717211136e+00
1.718155123346705171e+00 1.066587725522490260e+00
1.716251448881651376e+00 1.064946754126782746e+00
1.714347993240040946e+00 1.063297362798395707e+00
1.712444985743468706e+00 1.061638682390448896e+00
1.710541858625299394e+00 1.059970395884826999e+00
1.708638911691624518e+00 1.058293440456196111e+00
1.706736733056487099e+00 1.056608227526133925e+00
1.704833963983533929e+00 1.054915059022982327e+00
1.702932384286960366e+00 1.053213932908113160e+00
1.701030067876733609e+00 1.051504593607142324e+00
1.699127564876227847e+00 1.049786800905879725e+00
1.697224714344889307e+00 1.048062762399704084e+00
1.695321990075408181e+00 1.046331163139351039e+00
1.693418662385599349e+00 1.044592800182586156e+00
1.691514865490557629e+00 1.042847623234577359e+00
1.689611318824205455e+00 1.041095853874806965e+00
1.687706752242521091e+00 1.039338308503554131e+00
1.685801030449887161e+00 1.037574291798723847e+00
1.683894941747573037e+00 1.035805153719253635e+00
1.681988007466719059e+00 1.034029796137098112e+00
1.680080075180606869e+00 1.032248816563846150e+00
1.678170740999860966e+00 1.030463084098696358e+00
1.676261061683293141e+00 1.028672133010855694e+00
1.674349375579451404e+00 1.026877324636380928e+00
1.672436292330444108e+00 1.025078376763684851e+00
1.670521480052606478e+00 1.023275903527430586e+00
1.668605653620223839e+00 1.021469850461965923e+00
1.666687655780469068e+00 1.019660096643177916e+00
1.664767561723115241e+00 1.017848294792548236e+00
1.662845959395645723e+00 1.016033743677640322e+00
1.660922779772820546e+00 1.014216755994345576e+00
1.658997010013443685e+00 1.012398345248007425e+00
1.657068433622161052e+00 1.010578243032118406e+00
1.655137613594776402e+00 1.008756680099972547e+00
1.653204094884979325e+00 1.006933667762343720e+00
1.651267545162276251e+00 1.005109649003288474e+00
1.649328522360249405e+00 1.003285438713380273e+00
1.647386174626262356e+00 1.001461129554859886e+00
1.645441178769492252e+00 9.996372373650029841e-01
1.643492817228678904e+00 9.978136766542404779e-01
1.641540958754490243e+00 9.959910808158872753e-01
1.639585646461589885e+00 9.941692457974594666e-01
1.637626386045152760e+00 9.923495660938032037e-01
1.635663549499966285e+00 9.905316253842092467e-01
1.633695987128542804e+00 9.887162031424301389e-01
1.631724580395614854e+00 9.869030588614361443e-01
1.629748906174729228e+00 9.850924591302628874e-01
1.627769094476831713e+00 9.832846230037040058e-01
1.625784240815300707e+00 9.814808410290691842e-01
1.623794791242430424e+00 9.796810196881279298e-01
1.621800305622690841e+00 9.778857941486811534e-01
1.619801119820046598e+00 9.760950619697362773e-01
1.617796456949686545e+00 9.743083060609620816e-01
1.615786718079226247e+00 9.725275725321409492e-01
1.613771976002802422e+00 9.707530476846586431e-01
1.611750559489387724e+00 9.689838148220302205e-01
1.609723712178934729e+00 9.672208784976411566e-01
1.607691530055095575e+00 9.654648000794103790e-01
1.605653489121219524e+00 9.637155503021095360e-01
1.603608502520603718e+00 9.619721635419594685e-01
1.601557624256056522e+00 9.602367467521055744e-01
1.599500315699904585e+00 9.585083504519809061e-01
1.597436256880972794e+00 9.567884500149422822e-01
1.595365360448625092e+00 9.550770488356944421e-01
1.593288143690884340e+00 9.533750663064760600e-01
1.591203068203529192e+00 9.516813316213845741e-01
1.589111157163800803e+00 9.499981316926303654e-01
1.587011846383662883e+00 9.483242574176613537e-01
1.584905507959438076e+00 9.466604237778072362e-01
1.582791299304144639e+00 9.450069609481142052e-01
1.580669023585150823e+00 9.433642206481088754e-01
1.578539170558797666e+00 9.417328611929117743e-01
1.576401809289066369e+00 9.401132163314778190e-01
1.574255651007719248e+00 9.385060311796640242e-01
1.572101522532751705e+00 9.369107342982485598e-01
1.569939175170951495e+00 9.353277429817717925e-01
1.567768394303735935e+00 9.337576305781424280e-01
1.565589221315160318e+00 9.322005936877587606e-01
1.563401161595772582e+00 9.306562370221604930e-01
1.561204593179383648e+00 9.291254885878094116e-01
1.558999067387731863e+00 9.276090123012998845e-01
1.556783306214340135e+00 9.261062179791585969e-01
1.554558330756605100e+00 9.246181381999543092e-01
1.552324164598919864e+00 9.231439393039672092e-01
1.550080786111833087e+00 9.216860648636359121e-01
1.547827709398743590e+00 9.202431713712392325e-01
1.545565054314454567e+00 9.188142132921802707e-01
1.543292432016806659e+00 9.174021960727312131e-01
1.541010318167937987e+00 9.160061758572251023e-01
1.538718117478052871e+00 9.146265355462581681e-01
1.536415963291439368e+00 9.132633548623466657e-01
1.534103654530789784e+00 9.119178653770059206e-01
1.531781067764077742e+00 9.105891312669690540e-01
1.529447467032877706e+00 9.092780999938087083e-01
1.527104000799953232e+00 9.079845308240155344e-01
1.524749982071437859e+00 9.067090142860699808e-01
1.522385291364903859e+00 9.054512095127476012e-01
1.520009886407597266e+00 9.042115200850944223e-01
1.517623089809641446e+00 9.029907542812788401e-01
1.515225812292600116e+00 9.017888632892527845e-01
1.512818091134803700e+00 9.006063905714238871e-01
1.510398981774917493e+00 8.994429153070963023e-01
1.507968553444640314e+00 8.982981605198755437e-01
1.505526939801920205e+00 8.971730383982516877e-01
1.503074282971693432e+00 8.960678068034404475e-01
1.500609979638502622e+00 8.949828319785370079e-01
1.498134784189964153e+00 8.939173990132203151e-01
1.495647993551726840e+00 8.928721185696816276e-01
1.493149763862273494e+00 8.918474749872425944e-01
1.490640570225855610e+00 8.908431672157225423e-01
1.488119661519588410e+00 8.898593833528795072e-01
1.485587310181696097e+00 8.888966969327622980e-01
1.483043397350074066e+00 8.879552742187845071e-01
1.480487556565518226e+00 8.870347161194649388e-01
1.477920129734706434e+00 8.861350749765538604e-01
1.475341442037739759e+00 8.852566653503277649e-01
1.472750649002209977e+00 8.843998306455593816e-01
1.470147673188161086e+00 8.835645344685669755e-01
1.467532553113775062e+00 8.827503141656537489e-01
1.464905724316790003e+00 8.819576911203041991e-01
1.462266581263136356e+00 8.811874780710590160e-01
1.459615015081691336e+00 8.804383507891296867e-01
1.456952321296210773e+00 8.797113799816514979e-01
1.454277577676246214e+00 8.790062740434920752e-01
1.451590740697200843e+00 8.783235224665341123e-01
1.448891954513289448e+00 8.776621891575394629e-01
1.446181730118300646e+00 8.770229273523906244e-01
1.443459562673118590e+00 8.764055730810907940e-01
1.440725085004366024e+00 8.758104092974611232e-01
1.437978821363829596e+00 8.752378575510589842e-01
1.435220789507969164e+00 8.746866168585079038e-01
1.432450809148383186e+00 8.741580090274864157e-01
1.429669104273536329e+00 8.736509983329582285e-01
1.426875412530893339e+00 8.731661218869203323e-01
1.424069746702395944e+00 8.727028427771124086e-01
1.421252520490037918e+00 8.722617176013189866e-01
1.418423644662556882e+00 8.718420560703152855e-01
1.415583642655788399e+00 8.714443277719233771e-01
1.412731493603066824e+00 8.710686622364292031e-01
1.409867730377533990e+00 8.707147131968312470e-01
1.406992285863988057e+00 8.703820470464667114e-01
1.404105289867193074e+00 8.700711105414254964e-01
1.401207201743314146e+00 8.697814569241094640e-01
1.398297565168167500e+00 8.695133476502610037e-01
1.395376296976771791e+00 8.692661762183292451e-01
1.392443665563780630e+00 8.690404109421774326e-01
1.389500401251997808e+00 8.688353354133157014e-01
1.386545360167480201e+00 8.686515251185138453e-01
1.383579263995392106e+00 8.684871769475703829e-01
1.380601863175916044e+00 8.683432578722859452e-01
1.377613660486874947e+00 8.682200950479578294e-01
1.374614244688960429e+00 8.681170228487778973e-01
1.371603562323272074e+00 8.680345349374759545e-01
1.368582497931652986e+00 8.679724026330754016e-01
1.365550664205660958e+00 8.679293535971371876e-01
1.362507670108383584e+00 8.679060291536921934e-01
1.359453894394190288e+00 8.679011368834038676e-01
1.356389885379175819e+00 8.679156524738265155e-01
1.353315589055892332e+00 8.679493027489391110e-01
1.350230308318521644e+00 8.680014763781792597e-01
1.347134921639028038e+00 8.680720182154381126e-01
1.344029641092668648e+00 8.681606331862081749e-01
1.340913984594827468e+00 8.682674483576726665e-01
1.337788569992266474e+00 8.683918399385315290e-01
1.334652892167831784e+00 8.685336453870081685e-01
1.331508408205918093e+00 8.686920920912508670e-01
1.328353635043193703e+00 8.688672842721587575e-01
1.325189227408224424e+00 8.690596203698697231e-01
1.322015129207430029e+00 8.692685208409556274e-01
1.318831038595112304e+00 8.694940144253753278e-01
1.315638168907077743e+00 8.697349042600025504e-01
1.312435602005191049e+00 8.699918347914362693e-01
1.309224323792078870e+00 8.702633195191324944e-01
1.306003981360284172e+00 8.705500906934086069e-01
1.302774855690052025e+00 8.708513886545206084e-01
1.299536840380915992e+00 8.711671477084833581e-01
1.296290032530352798e+00 8.714966970218095410e-01
1.293034434205809546e+00 8.718403641390153336e-01
1.289770285886391310e+00 8.721973595729541895e-01
1.286497186121369873e+00 8.725675771762815280e-01
1.283216021609703938e+00 8.729502593462078464e-01
1.279926927213497212e+00 8.733451076860639928e-01
1.276629716484064980e+00 8.737512990079289166e-01
1.273324175866395125e+00 8.741693760728236340e-01
1.270011029103594646e+00 8.745980856976657281e-01
1.266690147438112257e+00 8.750374799292629513e-01
1.263361925334852032e+00 8.754867387904118337e-01
1.260025884880127345e+00 8.759465468483489392e-01
1.256682779316572462e+00 8.764155477414633522e-01
1.253332051700608130e+00 8.768933100658554691e-01
1.249974521645636161e+00 8.773803956086686506e-01
1.246610274251702233e+00 8.778756593011636244e-01
1.243238862762018337e+00 8.783794013451829974e-01
1.239860889329311933e+00 8.788905362112230391e-01
1.236476836194009055e+00 8.794086720147843428e-01
1.233085441780759961e+00 8.799337791786652208e-01
1.229688082257972548e+00 8.804650815860394220e-01
1.226285124185656050e+00 8.810031807256826220e-01
1.222876225995856547e+00 8.815467251434151441e-01
1.219461480485280580e+00 8.820947673260158828e-01
1.216041026434045103e+00 8.826481812512684266e-01
1.212615231549828643e+00 8.832057860751879597e-01
1.209183492117005043e+00 8.837671195838203708e-01
1.205747085176264610e+00 8.843323335264781093e-01
1.202304964907052076e+00 8.849005047414459924e-01
1.198858312349869060e+00 8.854710817617936769e-01
1.195406284503088390e+00 8.860446392199605725e-01
1.191949111147454943e+00 8.866198808838633427e-01
1.188487594662157587e+00 8.871964762213601086e-01
1.185021137785163825e+00 8.877749585883673022e-01
1.181550498158642881e+00 8.883534825273070590e-01
1.178075434837107194e+00 8.889322874746591330e-01
1.174596871864231007e+00 8.895106705991840945e-01
1.171114349906820618e+00 8.900881191186388319e-01
1.167627307297231853e+00 8.906646458573737046e-01
1.164136275068089255e+00 8.912397346711518065e-01
1.160641538337373158e+00 8.918124954087386369e-01
1.157143696353982731e+00 8.923824224920355874e-01
1.153642251206840275e+00 8.929496066188511438e-01
1.150137866279309140e+00 8.935134504981721015e-01
1.146630576195095008e+00 8.940735341781625989e-01
1.143120404458916939e+00 8.946293922827533995e-01
1.139607246260132989e+00 8.951808725139133172e-01
1.136091493621554482e+00 8.957270968797799160e-01
1.132573237781178133e+00 8.962676448535776830e-01
1.129052161174855184e+00 8.968027466013485105e-01
1.125529106722494399e+00 8.973312143344479574e-01
1.122003291009422421e+00 8.978531273336870511e-01
1.118475727211886817e+00 8.983677932549253287e-01
1.114946727971828588e+00 8.988745819505774559e-01
1.111415886771619732e+00 8.993730635297209064e-01
1.107883002551443452e+00 8.998628925185733207e-01
1.104349565570849290e+00 9.003452716814532852e-01
1.100814097185732532e+00 9.008178053889603909e-01
1.097277568072086096e+00 9.012819722088569740e-01
1.093740038059081598e+00 9.017349891120978178e-01
1.090201505432971674e+00 9.021783230836741829e-01
1.086662187563179227e+00 9.026100121506225316e-01
1.083122064011271313e+00 9.030308546376597523e-01
1.079581036119727999e+00 9.034396303019668339e-01
1.076039862840191486e+00 9.038369144469888816e-01
1.072498033195331990e+00 9.042219004419586037e-01
1.068955827297532135e+00 9.045940678385819833e-01
1.065414036033226486e+00 9.049519855362770926e-01
1.061873066632768703e+00 9.052961243204917796e-01
1.058331248690916215e+00 9.056271386279821645e-01
1.054790588757969827e+00 9.059429988191380900e-01
1.051250551996899762e+00 9.062438803100721918e-01
1.047710964523033583e+00 9.065301368598533971e-01
1.044171385775204852e+00 9.068005075096740031e-01
1.040633020500157047e+00 9.070555856586285381e-01
1.037096070365258749e+00 9.072943855533551760e-01
1.033560574174197555e+00 9.075166734345452291e-01
1.030025311125454923e+00 9.077222242282063647e-01
1.026492069806132390e+00 9.079108764325176661e-01
1.022959527043483696e+00 9.080814552631405467e-01
1.019429211795730428e+00 9.082344898432839209e-01
1.015900510241990684e+00 9.083687566873908104e-01
1.012373466378114095e+00 9.084850508229160848e-01
1.008848553943609838e+00 9.085819258842509072e-01
1.005325962994966904e+00 9.086599633412284494e-01
1.001805507072063950e+00 9.087186528194083346e-01
9.982879098328765188e-01 9.087574982842896443e-01
9.947722682005503136e-01 9.087764804345899172e-01
9.912598124840912295e-01 9.087751139137120182e-01
9.877496973004311620e-01 9.087529627437698210e-01
9.842424569716977656e-01 9.087101424371949454e-01
9.807384819054321135e-01 9.086465924941269368e-01
9.772378576688898200e-01 9.085614717859686884e-01
9.737406415704601415e-01 9.084550783003380037e-01
9.702460121930504000e-01 9.083266018519468021e-01
9.667547340624289554e-01 9.081756615147426048e-01
9.632669139392765478e-01 9.080019561894575597e-01
9.597828179069245458e-01 9.078057561656284191e-01
9.563027115870699202e-01 9.075866962584827613e-01
9.528270297054843851e-01 9.073449311100998393e-01
9.493549115062560606e-01 9.070791191325909830e-01
9.458864623033446106e-01 9.067896419065689662e-01
9.424222539599488302e-01 9.064764702167683597e-01
9.389628957036216805e-01 9.061394558022107804e-01
9.355084018247274980e-01 9.057780461280587891e-01
9.320576430167937243e-01 9.053928000113135033e-01
9.286116751001686209e-01 9.049825900633533537e-01
9.251703182858306285e-01 9.045473898506580790e-01
9.217341587810251591e-01 9.040873291873134932e-01
9.183030332070538648e-01 9.036024745579949169e-01
9.148772405849929790e-01 9.030923690585808128e-01
9.114568746762582441e-01 9.025567913517709151e-01
9.080422083852994763e-01 9.019955571819668894e-01
9.046322418629533235e-01 9.014092553229561267e-01
9.012279643349506708e-01 9.007971937975939314e-01
8.978292017839996086e-01 9.001594232554972486e-01
8.944369236323896910e-01 8.994945152942429578e-01
8.910499612882186726e-01 8.988035026994319887e-01
8.876687804135968696e-01 8.980863870667948889e-01
8.842940762690587597e-01 8.973430941427061880e-01
8.809251725092572816e-01 8.965730524747793639e-01
8.775634409095434130e-01 8.957764279520186168e-01
8.742080675134662471e-01 8.949531748118747521e-01
8.708584254439516448e-01 8.941036581916533832e-01
8.675154994399090214e-01 8.932267779960809673e-01
8.641797989368297239e-01 8.923236108789219800e-01
8.608505173753850936e-01 8.913933419656102641e-01
8.575285071162214168e-01 8.904355492664748351e-01
8.542135243485006191e-01 8.894511366455354340e-01
8.509053047841238504e-01 8.884395373518764183e-01
8.476045709894053370e-01 8.874011617743028379e-01
8.443113273585870493e-01 8.863362994984890220e-01
8.410254854863431495e-01 8.852436233889873218e-01
8.377472899943801954e-01 8.841236851729628032e-01
8.344764119347564124e-01 8.829767268111109457e-01
8.312131833928392277e-01 8.818023563947168242e-01
8.279577784525669060e-01 8.806002437583774212e-01
8.247104273708411037e-01 8.793715097801483305e-01
8.214708363379654710e-01 8.781147069964477803e-01
8.182400896330537243e-01 8.768310374266066187e-01
8.150170095755452371e-01 8.755195388110377230e-01
8.118019391032869070e-01 8.741816312010923795e-01
8.085954626209995721e-01 8.728162971442873230e-01
8.053974337836004027e-01 8.714236051459954835e-01
8.022074467088515792e-01 8.700042518353124921e-01
7.990268952703726280e-01 8.685569954846322771e-01
7.958543742076391592e-01 8.670834327160343857e-01
7.926910303821415038e-01 8.655825980978536505e-01
7.895365599737397266e-01 8.640549188026899197e-01
7.863908300084909708e-01 8.625005811348599449e-01
7.832539028719485152e-01 8.609192432327150701e-01
7.801263699960417908e-01 8.593111526110334131e-01
7.770079458196652578e-01 8.576757894322917242e-01
7.738984872283317662e-01 8.560142052201589191e-01
7.707989810444629830e-01 8.543264327420265758e-01
7.677088795482081007e-01 8.526119482079382861e-01
7.646280998166474774e-01 8.508711585733382821e-01
7.615569297708251195e-01 8.491041545012298908e-01
7.584953836889003487e-01 8.473111910978702310e-01
7.554431462320790880e-01 8.454921016563644587e-01
7.524012350120219406e-01 8.436485893710515827e-01
7.493685201429989284e-01 8.417786130595023009e-01
7.463465898878952620e-01 8.398829473228021092e-01
7.433351262372285273e-01 8.379605470184056104e-01
7.403334123109932552e-01 8.360131163960176082e-01
7.373424778848706174e-01 8.340400851079957656e-01
7.343611863014549712e-01 8.320419182043549133e-01
7.313904026463412533e-01 8.300196094742231523e-01
7.284301249143581014e-01 8.279722619772046377e-01
7.254802449904361739e-01 8.258993563606817911e-01
7.225414248261078365e-01 8.238025811760018025e-01
7.196130218821894520e-01 8.216813279871079123e-01
7.166950928684050481e-01 8.195357739314986789e-01
7.137876853859748127e-01 8.173650658041082817e-01
7.108910847072098527e-01 8.151709605030418304e-01
7.080050884358984886e-01 8.129526008841319040e-01
7.051309506186169695e-01 8.107103237285043784e-01
7.022677050458870918e-01 8.084446087914586299e-01
6.994151131835446566e-01 8.061560811654893133e-01
6.965745969109200519e-01 8.038439138658530769e-01
6.937453451287988182e-01 8.015092197910441696e-01
6.909269885849407267e-01 7.991512872234916021e-01
6.881194932822610744e-01 7.967704065910546918e-01
6.853241878276945531e-01 7.943670680005729956e-01
6.825399308051045555e-01 7.919414295749032107e-01
6.797675491083636778e-01 7.894931331861186896e-01
6.770066368831155756e-01 7.870234776785579589e-01
6.742570117134241148e-01 7.845320431464327671e-01
6.715190271276083589e-01 7.820187914846400412e-01
6.687921738014604989e-01 7.794837215543599651e-01
6.660773269160441545e-01 7.769275604718582917e-01
6.633742730174748692e-01 7.743505807871037261e-01
6.606833396093941824e-01 7.717531397097785462e-01
6.580041512841998674e-01 7.691350985153987407e-01
6.553367134981912256e-01 7.664961564295016405e-01
6.526816040867414737e-01 7.638371681976673377e-01
6.500384246072230532e-01 7.611576865947148329e-01
6.474072247094748711e-01 7.584580334908015420e-01
6.447886146841406152e-01 7.557388967767733057e-01
6.421821514161863975e-01 7.529999628149929292e-01
6.395877762022825763e-01 7.502418898823919324e-01
6.370062076096073556e-01 7.474640238013361415e-01
6.344371742078843690e-01 7.446677765801094084e-01
6.318798853735604348e-01 7.418527082792568672e-01
6.293352990491106747e-01 7.390190838068718682e-01
6.268025833076841247e-01 7.361664085428495374e-01
6.242824544684419941e-01 7.332952522778101168e-01
6.217747669644467789e-01 7.304060513867637328e-01
6.192802032033321025e-01 7.274991486425576026e-01
6.167974243634287701e-01 7.245754633806889000e-01
6.143271653528669107e-01 7.216342040888544807e-01
6.118694324293901809e-01 7.186755507359762207e-01
6.094248077167176980e-01 7.157007776112993547e-01
6.069922646274441558e-01 7.127085297922058915e-01
6.045728891691214413e-01 7.096994293883301941e-01
6.021663726747982226e-01 7.066743655164937632e-01
5.997719603638679287e-01 7.036325888579813004e-01
5.973910065235966682e-01 7.005747037782544817e-01
5.950228746915384725e-01 6.975004191806036813e-01
5.926675432032989521e-01 6.944101204275083816e-01
5.903249102038484741e-01 6.913051373051740667e-01
5.879953165506677237e-01 6.881846478098129216e-01
5.856786587885897122e-01 6.850492666936477404e-01
5.833747216319075113e-01 6.818993495921408243e-01
5.810837258583719800e-01 6.787347186297478796e-01
5.788056720129763910e-01 6.755552573549321593e-01
5.765407678745418929e-01 6.723611287226174404e-01
5.742890897404320238e-01 6.691533370252906732e-01
5.720509762120150610e-01 6.659313670261514106e-01
5.698262159687873529e-01 6.626951651833123957e-01
5.676145646084386209e-01 6.594459417430410531e-01
5.654166247010360413e-01 6.561834405152280336e-01
5.632315940806819077e-01 6.529074012322299003e-01
5.610593790919219392e-01 6.496177417783678409e-01
5.589011821449147988e-01 6.463156169833506048e-01
5.567556998614797692e-01 6.430004350753623088e-01
5.546241644918165070e-01 6.396731177696083348e-01
5.525064122912125564e-01 6.363325040877646499e-01
5.504024464176890952e-01 6.329793860552099805e-01
5.483116151132737537e-01 6.296140900530773354e-01
5.462339583551976130e-01 6.262374028764138290e-01
5.441699051094434081e-01 6.228487179488103598e-01
5.421197637023803528e-01 6.194481010325992854e-01
5.400828039533634994e-01 6.160362286759114570e-01
5.380598450723150794e-01 6.126127931223883660e-01
5.360503561896430291e-01 6.091778016410162033e-01
5.340546423891124883e-01 6.057318594662076672e-01
5.320723435967702475e-01 6.022757646481542437e-01
5.301045064236713511e-01 5.988087438622724523e-01
5.281500044281765005e-01 5.953309750480719753e-01
5.262093782307910583e-01 5.918426564954409885e-01
5.242824885640102739e-01 5.883435835947784520e-01
5.223689779596211169e-01 5.848347229952786108e-01
5.204692272694567690e-01 5.813154022232569496e-01
5.185836648557863304e-01 5.777869840849539917e-01
5.167122020816257155e-01 5.742477346530383553e-01
5.148541162241045965e-01 5.707001195866331367e-01
5.130106705330631511e-01 5.671421554179771896e-01
5.111806682222955756e-01 5.635750408241844145e-01
5.093647564683566609e-01 5.599988435427989408e-01
5.075638334037266830e-01 5.564136379843981350e-01
5.057765238258083995e-01 5.528198251574097943e-01
5.040040096202190734e-01 5.492158386978990281e-01
5.022455573154913644e-01 5.456026025912638078e-01
5.005010058905413617e-01 5.419810528558857143e-01
4.987712136283795616e-01 5.383499650288310345e-01
4.970556118755875552e-01 5.347107239006901880e-01
4.953548224150919332e-01 5.310627215155414582e-01
4.936682469079467506e-01 5.274062384878662746e-01
4.919959201533903315e-01 5.237416447813586506e-01
4.903381593257639670e-01 5.200686592038881173e-01
4.886949535654324661e-01 5.163874727731722070e-01
4.870664238393279666e-01 5.126987065775532315e-01
4.854526246197858885e-01 5.090020065505502789e-01
4.838533314597320834e-01 5.052972027171002134e-01
4.822691770747894457e-01 5.015848504994721013e-01
4.807002409238492757e-01 4.978646271777546484e-01
4.791458991492957842e-01 4.941366638464679828e-01
4.776061841628576055e-01 4.904006043213409161e-01
4.760816760011513105e-01 4.866573338440031704e-01
4.745725998533565915e-01 4.829074061523582206e-01
4.730782332929135414e-01 4.791503398162638705e-01
4.715984230435490976e-01 4.753860238994763177e-01
4.701341176541138367e-01 4.716146600130073363e-01
4.686852640279781657e-01 4.678365720620497603e-01
4.672516496766914162e-01 4.640515512535014486e-01
4.658336030226273294e-01 4.602596017978349274e-01
4.644307852605016884e-01 4.564608509741946984e-01
4.630432061740469285e-01 4.526549337839455567e-01
4.616709155315476543e-01 4.488417443661048556e-01
4.603138339333024964e-01 4.450218744924013814e-01
4.589720725613901653e-01 4.411956373912319651e-01
4.576458375799698497e-01 4.373627432371381962e-01
4.563347431291018275e-01 4.335239564503183263e-01
4.550397506591107866e-01 4.296785732504999622e-01
4.537609041460137216e-01 4.258261875515317318e-01
4.524979275065917905e-01 4.219670838747130448e-01
4.512505227233861160e-01 4.181025670579128772e-01
4.500190149195458789e-01 4.142315091515034742e-01
4.488032997669791913e-01 4.103545549088995492e-01
4.476045356085439075e-01 4.064713608137145995e-01
4.464214327348252631e-01 4.025816975803526154e-01
4.452544757459497848e-01 3.986857127832257319e-01
4.441039406993310679e-01 3.947839301543528134e-01
4.429697951260707089e-01 3.908756460965349122e-01
4.418524346019688243e-01 3.869618359819390618e-01
4.407526393767878248e-01 3.830411493438110049e-01
4.396683083983939366e-01 3.791148247770924629e-01
4.386010627205298440e-01 3.751828667059690092e-01
4.375508822080309002e-01 3.712452388602958120e-01
4.365172488029499531e-01 3.673008249859098795e-01
4.354998833808180758e-01 3.633512410357362943e-01
4.344999005189003616e-01 3.593959988957754481e-01
4.335169643845933063e-01 3.554352578272755858e-01
4.325512212159426939e-01 3.514684586432373359e-01
4.316025280420301424e-01 3.474961705811949186e-01
4.306708522405737760e-01 3.435176839714202957e-01
4.297564752499846152e-01 3.395336679514958100e-01
4.288587259321521850e-01 3.355438307494221784e-01
4.279789661761762565e-01 3.315487901544027505e-01
4.271161436551034196e-01 3.275476815639403738e-01
4.262707150161981207e-01 3.235414178287693843e-01
4.254430340110597064e-01 3.195302141657986872e-01
4.246327402701669529e-01 3.155123974942553589e-01
4.238399162819809218e-01 3.114891513501853448e-01
4.230654643888287492e-01 3.074605844997156390e-01
4.223086479805405191e-01 3.034275954996387137e-01
4.215693289477312478e-01 2.993888083784266296e-01
4.208486818288740827e-01 2.953444002889278330e-01
4.201460670779179063e-01 2.912949793021624156e-01
4.194611933696992256e-01 2.872401335227200425e-01
4.187950177501640892e-01 2.831817173271626853e-01
4.181469677583360411e-01 2.791175925558215809e-01
4.175175523393633847e-01 2.750485297519957850e-01
4.169062668589437193e-01 2.709742002898297697e-01
4.163142073899974149e-01 2.668948486205720005e-01
4.157398145718341209e-01 2.628109790739813767e-01
4.151842191960640194e-01 2.587226104151273964e-01
4.146475967980156607e-01 2.546296743438729027e-01
4.141295810536639865e-01 2.505316818166139492e-01
4.136309594984958204e-01 2.464289227750816602e-01
4.131514253912940693e-01 2.423223213020945510e-01
4.126914718585023567e-01 2.382118284396726737e-01
4.122502797128810292e-01 2.340957065326914055e-01
4.118281696759569233e-01 2.299752307472771040e-01
4.114255761537208844e-01 2.258506873434308060e-01
4.110420672295485578e-01 2.217216661396299304e-01
4.106776456606326953e-01 2.175884887179005689e-01
4.103325006436361333e-01 2.134507725413012924e-01
4.100068204795571658e-01 2.093093847992645307e-01
4.097004209769745109e-01 2.051639286019543151e-01
4.094137570490736233e-01 2.010146150754449079e-01
4.091465841559820404e-01 1.968608889591828004e-01
4.088990187352529171e-01 1.927029109114515859e-01
4.086711646773095175e-01 1.885413917506283121e-01
4.084629018887195873e-01 1.843758679871634332e-01
4.082742868985788642e-01 1.802063737506496288e-01
4.081055204289523730e-01 1.760330728213977958e-01
4.079565916581387452e-01 1.718565028367059766e-01
4.078277540781280464e-01 1.676767788832552175e-01
4.077189684010252835e-01 1.634942357913839739e-01
4.076299670311375745e-01 1.593084766846423195e-01
4.075605219759663167e-01 1.551194957731833468e-01
4.075115596464820578e-01 1.509283915090163242e-01
4.074821445410378717e-01 1.467337465944680008e-01
4.074730333092171364e-01 1.425357054588156924e-01
4.074841414125141004e-01 1.383352048743499152e-01
4.075153198162593804e-01 1.341321784174699383e-01
4.075670580151465328e-01 1.299269393644255643e-01
4.076383459600081416e-01 1.257199671426950938e-01
4.077305664500922022e-01 1.215109441207452429e-01
4.078425045245679392e-01 1.172998785782623232e-01
4.079749761552955434e-01 1.130871054971368667e-01
4.081272434353255818e-01 1.088726005388384183e-01
4.082990561716231537e-01 1.046561663651457003e-01
4.084906080678566420e-01 1.004386334411410536e-01
4.087028609305266569e-01 9.621892569517333238e-02
4.089348903726300888e-01 9.199849141090946092e-02
4.091872618701597464e-01 8.777664914368910054e-02
4.094597377270842165e-01 8.355278208148071706e-02
4.097516069613092449e-01 7.932843656164158264e-02
4.100639867919407267e-01 7.510356723084828101e-02
4.103968121403521185e-01 7.087935195268832422e-02
4.107492691545572838e-01 6.665394518053580075e-02
4.111219330647105097e-01 6.242813387940378961e-02
4.115142509034965257e-01 5.820243314340224627e-02
4.119267712585663599e-01 5.397717910508706418e-02
4.123587631239898355e-01 4.975200046137756571e-02
4.128108512258999441e-01 4.552767127536722774e-02
4.132815703349714265e-01 4.130328813189641096e-02
4.137721630071673484e-01 3.707997792743567694e-02
4.142824381364911268e-01 3.285745385947141245e-02
4.148124312386930468e-01 2.863629391718676073e-02
4.153613924906183197e-01 2.441629040495680442e-02
4.159295880427955616e-01 2.019799197953294975e-02
4.165181414517251657e-01 1.598167325087191531e-02
4.171257121933305556e-01 1.176655703694886278e-02
4.177528571269917834e-01 7.554382109381964534e-03
4.183996465234314788e-01 3.344793562894992321e-03
4.190652554316158240e-01 -8.621104592695665210e-04
4.197496885850977577e-01 -5.066208903104059413e-03
4.204530698426494628e-01 -9.267540557850631466e-03
4.211753463537791786e-01 -1.346572957865543874e-02
4.219159075435802708e-01 -1.766068634354824723e-02
4.226748064449514786e-01 -2.185189684603501548e-02
4.234528022759385668e-01 -2.603887298110215201e-02
4.242489365919646649e-01 -3.022153581895976188e-02
4.250628540353982854e-01 -3.439979486216906968e-02
4.258948145514911965e-01 -3.857341741702245697e-02
4.267452246805177318e-01 -4.274204239212817807e-02
4.276138210717269628e-01 -4.690554807011427380e-02
4.284998984691231194e-01 -5.106425968760699985e-02
4.294035788314649604e-01 -5.521737579969858423e-02
4.303246314101585868e-01 -5.936449893396514993e-02
4.312629990003614688e-01 -6.350575053680168613e-02
4.322185129026709371e-01 -6.764141133739728917e-02
4.331915270661771400e-01 -7.177025703007296198e-02
4.341815232370386801e-01 -7.589253620203670336e-02
4.351881639369257759e-01 -8.000735443953893578e-02
4.362104461370114872e-01 -8.411502668399686855e-02
4.372496684745299511e-01 -8.821557410833526236e-02
4.383046238406959616e-01 -9.230918030117525597e-02
4.393758358407985343e-01 -9.639492945126089396e-02
4.404631395461610643e-01 -1.004726367791976133e-01
4.415664168138930812e-01 -1.045412449122937043e-01
4.426853898809427479e-01 -1.086009959261991509e-01
4.438196483376288803e-01 -1.126515441356524122e-01
4.449680749930711721e-01 -1.166932458389953881e-01
4.461320538016577686e-01 -1.207249847681961807e-01
4.473101704632533870e-01 -1.247466519992692924e-01
4.485035188713501486e-01 -1.287575907165922628e-01
4.497112833141262977e-01 -1.327575907886894002e-01
4.509332968575553435e-01 -1.367472486178381852e-01
4.521690393678701736e-01 -1.407256151742966033e-01
4.534186779279632540e-01 -1.446925353639823830e-01
4.546813907873986094e-01 -1.486486792392528733e-01
4.559578793741038694e-01 -1.525928335917403345e-01
4.572471268160859803e-01 -1.565237284459864153e-01
4.585488140961652137e-01 -1.604428182254436785e-01
4.598634417364033111e-01 -1.643497774554872060e-01
4.611910010696207429e-01 -1.682431561382988772e-01
4.625304458371349292e-01 -1.721230867769307782e-01
4.638807828433571534e-01 -1.759899788783950980e-01
4.652431658509496026e-01 -1.798426784108745624e-01
4.666176223131125456e-01 -1.836807450837906197e-01
4.680028974435525013e-01 -1.875042472451627640e-01
4.693992300827857234e-01 -1.913139327396207456e-01
4.708057911778033011e-01 -1.951082341226199057e-01
4.722231259383002366e-01 -1.988870480377445127e-01
4.736508922123158216e-01 -2.026506360316029098e-01
4.750895178676324826e-01 -2.063980089648871918e-01
4.765368028685916801e-01 -2.101298994803318665e-01
4.779939618688562319e-01 -2.138448146883110135e-01
4.794604109345996235e-01 -2.175432116784064840e-01
4.809359091423443533e-01 -2.212249282755392177e-01
4.824204323243859727e-01 -2.248892470443671632e-01
4.839130211858583275e-01 -2.285360328276272168e-01
4.854138167191585640e-01 -2.321655001025692555e-01
4.869223487879013601e-01 -2.357772620850563661e-01
4.884377911289586871e-01 -2.393709455135676900e-01
4.899607991875842283e-01 -2.429465021935183489e-01
4.914917391113962641e-01 -2.465023751241174621e-01
4.930289518623884870e-01 -2.500394726932291811e-01
4.945727117411007345e-01 -2.535569976984794471e-01
4.961232344058600918e-01 -2.570549896751439523e-01
4.976791612849049695e-01 -2.605340592945678546e-01
4.992414949167897076e-01 -2.639926731536466620e-01
5.008086487083860394e-01 -2.674306530110919233e-01
5.023811905637061148e-01 -2.708483369315825562e-01
5.039585945597552241e-01 -2.742447684650402562e-01
5.055403744086239826e-01 -2.776204656909327939e-01
5.071272358925025259e-01 -2.809753351846048242e-01
5.087186503344041100e-01 -2.843071604522644513e-01
5.103137316903924026e-01 -2.876176709431103595e-01
5.119120289978781324e-01 -2.909069300407873815e-01
5.135142540589499038e-01 -2.941735421170342812e-01
5.151198123792781747e-01 -2.974174736633034000e-01
5.167274863154364128e-01 -3.006387786308273302e-01
5.183384546275759952e-01 -3.038370264207813642e-01
5.199516186595612988e-01 -3.070111179269940371e-01
5.215666337549079712e-01 -3.101624932767352849e-01
5.231831551840067096e-01 -3.132899794535480842e-01
5.248004946047837294e-01 -3.163936976742813822e-01
5.264195202779089477e-01 -3.194725808807049039e-01
5.280394467073957765e-01 -3.225275938665341791e-01
5.296605142528240107e-01 -3.255573281331786695e-01
5.312822190609554074e-01 -3.285612514849378663e-01
5.329039442172932572e-01 -3.315397968046864818e-01
5.345249991750693486e-01 -3.344939070131410785e-01
5.361452685948672192e-01 -3.374231370676163966e-01
5.377651081373097108e-01 -3.403267032725052488e-01
5.393843174658358164e-01 -3.432055189995558142e-01
5.410020546716657330e-01 -3.460575276779200293e-01
5.426183426499116003e-01 -3.488838212313999931e-01
5.442328282133418460e-01 -3.516840038271784041e-01
5.458453580213180611e-01 -3.544573509786304588e-01
5.474560009292415153e-01 -3.572033803612142400e-01
5.490644295715586543e-01 -3.599236824442678673e-01
5.506694329580867908e-01 -3.626166154426517796e-01
5.522718723763625492e-01 -3.652823146848146463e-01
5.538711687364062941e-01 -3.679209075028087583e-01
5.554674518152535878e-01 -3.705313020592710949e-01
5.570596050613062511e-01 -3.731150471124987100e-01
5.586475653369800121e-01 -3.756709155920371357e-01
5.602315166849567429e-01 -3.781988475536190442e-01
5.618107769233083859e-01 -3.806986333532223488e-01
5.633852888835169104e-01 -3.831704010425125428e-01
5.649552364777331581e-01 -3.856142139117049727e-01
5.665202760198106979e-01 -3.880294862809888223e-01
5.680807647079187950e-01 -3.904171396619971479e-01
5.696362448793199640e-01 -3.927747195336339647e-01
5.711859965987526877e-01 -3.951030541736153534e-01
5.727302884549408946e-01 -3.974032526930587061e-01
5.742678720848140017e-01 -3.996731719109173353e-01
5.757991076747756010e-01 -4.019151359036629567e-01
5.773238243681219073e-01 -4.041287827681409039e-01
5.788412874170436595e-01 -4.063126710176068190e-01
5.803523894501827485e-01 -4.084671266742676554e-01
5.818565300874721791e-01 -4.105923248895708144e-01
5.833532905518324929e-01 -4.126880089492488413e-01
5.848426815245431065e-01 -4.147538745153841466e-01
5.863248229451762938e-01 -4.167905226195864898e-01
5.877988616667846333e-01 -4.187977168900782199e-01
5.892654462825248629e-01 -4.207744319510068887e-01
5.907238243311500048e-01 -4.227211696203210800e-01
5.921734978027447527e-01 -4.246378595447393711e-01
5.936149853140754162e-01 -4.265243904971386946e-01
5.950485250389581093e-01 -4.283812412452128182e-01
5.964728692912278918e-01 -4.302085549740971571e-01
5.978892197070612147e-01 -4.320047449913607673e-01
5.992963459167128804e-01 -4.337706497506145231e-01
6.006946276488717151e-01 -4.355061690498895355e-01
6.020844464952963548e-01 -4.372115974203518163e-01
6.034639839897030233e-01 -4.388872931267970845e-01
6.048342933850281433e-01 -4.405333625100755768e-01
6.061950040732423384e-01 -4.421484874078471794e-01
6.075462299162316393e-01 -4.437334031525906886e-01
6.088873868204942585e-01 -4.452879165200533396e-01
6.102185885616431271e-01 -4.468122235457754332e-01
6.115393880215689304e-01 -4.483075675939845461e-01
6.128504493272867171e-01 -4.497717324307422548e-01
6.141518723753514042e-01 -4.512052319111861665e-01
6.154423927446255327e-01 -4.526095495534412372e-01
6.167227036775110305e-01 -4.539838672212180293e-01
6.179918597940302627e-01 -4.553289591758734600e-01
6.192509990976529100e-01 -4.566444204666522677e-01
6.204989743752321596e-01 -4.579295486067602172e-01
6.217362603020621936e-01 -4.591825414064379385e-01
6.229635771491477403e-01 -4.604050298440929834e-01
6.241793476429096099e-01 -4.615981228150384807e-01
6.253840709517335394e-01 -4.627614057947592729e-01
6.265780867430158496e-01 -4.638950467171002456e-01
6.277609045638470331e-01 -4.649986935969120383e-01
6.289331436807421571e-01 -4.660715388335785470e-01
6.300937981569254553e-01 -4.671156159131381602e-01
6.312428866549956163e-01 -4.681299067911192102e-01
6.323808591247708222e-01 -4.691149155679599780e-01
6.335069700951727611e-01 -4.700705712630052213e-01
6.346222421342218034e-01 -4.709959463625986720e-01
6.357258850091576097e-01 -4.718915553100320182e-01
6.368182805434184912e-01 -4.727579541210114034e-01
6.378988059310179981e-01 -4.735953378523197199e-01
6.389679855092931238e-01 -4.744028217750430598e-01
6.400262840176067503e-01 -4.751810676695472080e-01
6.410735137727022748e-01 -4.759301240365874652e-01
6.421089256141057078e-01 -4.766495335702568559e-01
6.431335238938699073e-01 -4.773395050142265617e-01
6.441464344448318835e-01 -4.780003174103372166e-01
6.451475472502297137e-01 -4.786323858801417308e-01
6.461379436059975223e-01 -4.792362042540235789e-01
6.471166242599200036e-01 -4.798107170670880550e-01
6.480841114871748188e-01 -4.803572300424724384e-01
6.490409703918339490e-01 -4.808750673701161493e-01
6.499853668352758573e-01 -4.813647341983501859e-01
6.509187024795688448e-01 -4.818257387914384737e-01
6.518412110239037993e-01 -4.822579046910526190e-01
6.527525564401435165e-01 -4.826620331767858540e-01
6.536530253296528592e-01 -4.830376679256807582e-01
6.545417976412784000e-01 -4.833848768834531073e-01
6.554189245059628410e-01 -4.837043487074808024e-01
6.562852642177943174e-01 -4.839947448387748041e-01
6.571398072356675613e-01 -4.842567772982601104e-01
6.579827849336247203e-01 -4.844913448474325035e-01
6.588151455880334462e-01 -4.846984445326829594e-01
6.596369684795128085e-01 -4.848774696498625025e-01
6.604476508422260084e-01 -4.850292421626405948e-01
6.612476162754296061e-01 -4.851526363432707711e-01
6.620370394368364497e-01 -4.852485944632783932e-01
6.628149338881365038e-01 -4.853173552454110862e-01
6.635832507272815262e-01 -4.853594001937638902e-01
6.643404824357923566e-01 -4.853735772329150766e-01
6.650871515543639312e-01 -4.853614120778286800e-01
6.658229888521404183e-01 -4.853230847508347434e-01
6.665487420390230344e-01 -4.852579114104962899e-01
6.672648328340917701e-01 -4.851652978282032236e-01
6.679698795505255582e-01 -4.850467317626259711e-01
6.686651107066822197e-01 -4.849012876468984379e-01
6.693505140131725817e-01 -4.847298510069253941e-01
6.700257837958918383e-01 -4.845309125778201054e-01
6.706917177529305718e-01 -4.843059195519309745e-01
6.713476361718673235e-01 -4.840551979459835619e-01
6.719931249762342018e-01 -4.837795263703824622e-01
6.726292299723516388e-01 -4.834773655278198357e-01
6.732559035363853139e-01 -4.831494516006660800e-01
6.738728168711715094e-01 -4.827959715796123485e-01
6.744810463665499300e-01 -4.824158751090301678e-01
6.750790232265865276e-01 -4.820106987025425949e-01
6.756682877554460731e-01 -4.815800319918164263e-01
6.762489590355945657e-01 -4.811241414676845074e-01
6.768196387010073645e-01 -4.806432069514507410e-01
6.773812109424226513e-01 -4.801384968369927231e-01
6.779341736653251571e-01 -4.796080003792904112e-01
6.784775856403747474e-01 -4.790530932869278558e-01
6.790126417262453140e-01 -4.784738663954296589e-01
6.795391348095559669e-01 -4.778690189474580352e-01
6.800575750952987386e-01 -4.772381839051899055e-01
6.805673138146225432e-01 -4.765839828903069564e-01
6.810691329969426056e-01 -4.759042235409880472e-01
6.815625954876873838e-01 -4.752007436687562536e-01
6.820481898932971854e-01 -4.744732056113736829e-01
6.825252285014310472e-01 -4.737226466623050136e-01
6.829950891587571737e-01 -4.729479732161445682e-01
6.834565100335492360e-01 -4.721479970873564413e-01
6.839105126424275261e-01 -4.713239700551103972e-01
6.843566223034497353e-01 -4.704765058411315426e-01
6.847949602427172433e-01 -4.696059869417907873e-01
6.852254060566951299e-01 -4.687114734270972916e-01
6.856487517753530048e-01 -4.677929642121068099e-01
6.860648708945492613e-01 -4.668509651833190888e-01
6.864734258854064963e-01 -4.658857877989309171e-01
6.868761333412892744e-01 -4.648980747683550963e-01
6.872713385927439189e-01 -4.638866226329557696e-01
6.876601114861726760e-01 -4.628530131863257124e-01
6.880413720251661314e-01 -4.617952672816194037e-01
6.884160019383319673e-01 -4.607150898404472339e-01
6.887840167907374189e-01 -4.596117743314390158e-01
6.891457954060203894e-01 -4.584858291960716148e-01
6.895008773853201767e-01 -4.573379013106589897e-01
6.898490901969147604e-01 -4.561675196723867232e-01
6.901915365115907086e-01 -4.549750317868013205e-01
6.905279007484482756e-01 -4.537598764301692955e-01
6.908586162890258953e-01 -4.525234165631774608e-01
6.911832314388443033e-01 -4.512645108520233483e-01
6.915020471510645583e-01 -4.499838946857170341e-01
6.918149127135249099e-01 -4.486802535531748681e-01
6.921221034290921947e-01 -4.473559004105009396e-01
6.924244344693353259e-01 -4.460090834012394589e-01
6.927209601033931241e-01 -4.446402664342439248e-01
6.930124998578366391e-01 -4.432503673070398720e-01
6.932983656204497747e-01 -4.418391863879332360e-01
6.935793957866304149e-01 -4.404069058623078514e-01
6.938551289890603213e-01 -4.389537668033782758e-01
6.941261264965157274e-01 -4.374791728279678327e-01
6.943918984143006012e-01 -4.359838676167586136e-01
6.946525819619739917e-01 -4.344680557027180701e-01
6.949077592335001219e-01 -4.329314123124934355e-01
6.951582672338535440e-01 -4.313746548507580991e-01
6.954047777647539563e-01 -4.297971558250165414e-01
6.956465143898619141e-01 -4.281997801431597361e-01
6.958832779554747772e-01 -4.265814269624708666e-01
6.961159681755003659e-01 -4.249433118243450824e-01
6.963444376754843734e-01 -4.232848886189089499e-01
6.965684592469389980e-01 -4.216066193972185516e-01
6.967886222836716659e-01 -4.199087229581409675e-01
6.970044870105709389e-01 -4.181910291777038435e-01
6.972163854147496176e-01 -4.164538890148597461e-01
6.974242812194604291e-01 -4.146967075320229790e-01
6.976286866479948223e-01 -4.129214197844420786e-01
6.978286957446889760e-01 -4.111259231562752747e-01
6.980253810438993289e-01 -4.093110925425147983e-01
6.982183543123824387e-01 -4.074776219005479816e-01
6.984076133843228895e-01 -4.056251142841292845e-01
6.985935453419406249e-01 -4.037537599906013686e-01
6.987760562770118922e-01 -4.018638007646141430e-01
6.989552648139516489e-01 -3.999555815152950333e-01
6.991303236759511819e-01 -3.980285239182166368e-01
6.993023832401181750e-01 -3.960840440644340932e-01
6.994718918904635485e-01 -3.941206832426062401e-01
6.996386113085210079e-01 -3.921392787366272947e-01
6.998014642526327878e-01 -3.901410123386049311e-01
6.999618445600028771e-01 -3.881243746851039123e-01
7.001190264873776714e-01 -3.860898338764107152e-01
7.002735359921079539e-01 -3.840381800029707970e-01
7.004248197421493183e-01 -3.819692638073364233e-01
7.005739944376213613e-01 -3.798826263507393275e-01
7.007204713809762620e-01 -3.777801736283201706e-01
7.008640299926621742e-01 -3.756600433036337838e-01
7.010051446241403195e-01 -3.735237695698885863e-01
7.011440656056697751e-01 -3.713707634519119449e-01
7.012791926637074180e-01 -3.692012221102674019e-01
7.014128306424513015e-01 -3.670153134971850806e-01
7.015442602567815156e-01 -3.648137062234210193e-01
7.016735411806156453e-01 -3.625959485463756127e-01
7.017997401966035165e-01 -3.603617900973096755e-01
7.019243553826697291e-01 -3.581127606856342460e-01
7.020467573038129405e-01 -3.558475426682273790e-01
7.021674409526798000e-01 -3.535673728383731951e-01
7.022854392869012363e-01 -3.512727102135391188e-01
7.024026469255995053e-01 -3.489626959479305568e-01
7.025175819917972575e-01 -3.466379726002834505e-01
7.026309770726730797e-01 -3.442982461176742337e-01
7.027424530231695110e-01 -3.419441665865911584e-01
7.028520399126014784e-01 -3.395761800315074685e-01
7.029599039117206960e-01 -3.371943523066339155e-01
7.030658846281138130e-01 -3.347981739897221698e-01
7.031704958995715904e-01 -3.323881475899436722e-01
7.032746533378545495e-01 -3.299648891780044280e-01
7.033773899075028702e-01 -3.275279099221947710e-01
7.034777444305387872e-01 -3.250784443878140806e-01
7.035775399982651113e-01 -3.226163209230902273e-01
7.036756522349079113e-01 -3.201421290665847352e-01
7.037730185828129370e-01 -3.176540777908902768e-01
7.038695302630361139e-01 -3.151542470773450177e-01
7.039651086207007191e-01 -3.126424027963573549e-01
7.040598770341668367e-01 -3.101189283617478698e-01
7.041530620036015042e-01 -3.075839587140815623e-01
7.042459546325730013e-01 -3.050383668409566984e-01
7.043374060227132194e-01 -3.024811842666874084e-01
7.044291936040180113e-01 -2.999125211926412238e-01
7.045198841911883836e-01 -2.973330835780911841e-01
7.046098977797421448e-01 -2.947434335080580947e-01
7.046988332700450108e-01 -2.921426903192749225e-01
7.047869273966901327e-01 -2.895317293474957143e-01
7.048757041734944329e-01 -2.869111437930488284e-01
7.049634572411828115e-01 -2.842810273753935690e-01
7.050506639615596871e-01 -2.816416965009931328e-01
7.051373407679975003e-01 -2.789929266023637999e-01
7.052246067243375105e-01 -2.763350491868629688e-01
7.053112782174560946e-01 -2.736688357361178325e-01
7.053983949608783055e-01 -2.709941782100721563e-01
7.054858147893224851e-01 -2.683110218178040851e-01
7.055730847702871289e-01 -2.656200836501817486e-01
7.056604034092229805e-01 -2.629206715027813113e-01
7.057484600945332920e-01 -2.602140674398707443e-01
7.058360176993558888e-01 -2.575006412523084820e-01
7.059241288064741493e-01 -2.547790666921798119e-01
7.060124881438896161e-01 -2.520514882205632801e-01
7.061022899382802809e-01 -2.493173335042460914e-01
7.061931367468733400e-01 -2.465766237148065976e-01
7.062839669559046740e-01 -2.438292077905201416e-01
7.063752899696115195e-01 -2.410757764883916798e-01
7.064671229594341462e-01 -2.383168727447367297e-01
7.065598164259370151e-01 -2.355531300322944166e-01
7.066533598413646811e-01 -2.327838779370444977e-01
7.067481566814816096e-01 -2.300098891235193010e-01
7.068443405141682234e-01 -2.272318597100942694e-01
7.069415998830196335e-01 -2.244487124928973287e-01
7.070398688690282540e-01 -2.216613671094518900e-01
7.071396925184372240e-01 -2.188704201817410488e-01
7.072413073748062828e-01 -2.160760196213543372e-01
7.073444499622810744e-01 -2.132779471978984986e-01
7.074482188731565646e-01 -2.104771391376161760e-01
7.075543401712298675e-01 -2.076735198070144561e-01
7.076621218558335480e-01 -2.048672451787937332e-01
7.077714699683451682e-01 -2.020584044053259365e-01
7.078827671666008126e-01 -1.992472895323751381e-01
7.079960658230682879e-01 -1.964352088969677224e-01
7.081109920320234341e-01 -1.936212311354463256e-01
7.082281372616008319e-01 -1.908061447199551341e-01
7.083476721998696046e-01 -1.879895135716428689e-01
7.084688533227552210e-01 -1.851725307813815169e-01
7.085926079200887129e-01 -1.823548739232442595e-01
7.087187886174813878e-01 -1.795363828026635133e-01
7.088474097371296745e-01 -1.767180953151100964e-01
7.089781148597691374e-01 -1.738998852469626211e-01
7.091120402506181364e-01 -1.710820118515538890e-01
7.092487140296236392e-01 -1.682646428289500951e-01
7.093877987685527353e-01 -1.654486788894528326e-01
7.095299772525325288e-01 -1.626335087620344733e-01
7.096756144349843920e-01 -1.598195956388025751e-01
7.098241230817988745e-01 -1.570074046778099086e-01
7.099755991357593610e-01 -1.541972287775605910e-01
7.101307810736370296e-01 -1.513889394759026508e-01
7.102896178568043339e-01 -1.485818939821335061e-01
7.104519410499302579e-01 -1.457784331410990897e-01
7.106179742944116473e-01 -1.429776689895569941e-01
7.107871136919641231e-01 -1.401793167342338664e-01
7.109606396503774794e-01 -1.373850037169073723e-01
7.111376624156040549e-01 -1.345942960798661436e-01
7.113182392067080029e-01 -1.318069243905751475e-01
7.115030995213128540e-01 -1.290235719656271929e-01
7.116920173210795619e-01 -1.262434928915177890e-01
7.118846578642790135e-01 -1.234685626894149596e-01
7.120812851595136328e-01 -1.206983713697920707e-01
7.122828099349810538e-01 -1.179323165056024719e-01
7.124886810449604369e-01 -1.151715662510061633e-01
7.126993763803658455e-01 -1.124156368442678772e-01
7.129143386113363512e-01 -1.096652404098578532e-01
7.131337809562999785e-01 -1.069203292094540320e-01
7.133581438348284287e-01 -1.041812120797375452e-01
7.135864697601351780e-01 -1.014473843936346820e-01
7.138199849581357004e-01 -9.871978054674164504e-02
7.140592354859273128e-01 -9.599872826122982095e-02
7.143029602577452009e-01 -9.328481370549146501e-02
7.145524881537836936e-01 -9.057772631183751144e-02
7.148070523606174786e-01 -8.787779780570396937e-02
7.150669960425773963e-01 -8.518518327640613175e-02
7.153324684930107979e-01 -8.249918357857233264e-02
7.156037833709307794e-01 -7.982141944746491691e-02
7.158802592505690843e-01 -7.715118234617261705e-02
7.161627442129732124e-01 -7.448927762163157218e-02
7.164514080457534684e-01 -7.183501609047818204e-02
7.167452798667236502e-01 -6.918923134587970369e-02
7.170453855003879884e-01 -6.655146943948463123e-02
7.173524256791685705e-01 -6.392293834352008597e-02
7.176652070543172446e-01 -6.130328707316726189e-02
7.179839689614474496e-01 -5.869263790089997157e-02
7.183089460131278914e-01 -5.609026660610976628e-02
7.186404374542864071e-01 -5.349688313428697245e-02
7.189782607489053623e-01 -5.091228652994263248e-02
7.193223955936022262e-01 -4.833631013805653187e-02
7.196728924410438211e-01 -4.577024070473201256e-02
7.200305363658949798e-01 -4.321435737879882749e-02
7.203949887036075195e-01 -4.066694096387243190e-02
7.207666240605109520e-01 -3.812932304901429231e-02
7.211448818752100864e-01 -3.560201835491307032e-02
7.215299906531139618e-01 -3.308470060134153373e-02
7.219216536258148409e-01 -3.057745216564473900e-02
7.223211010899719398e-01 -2.808107099631581768e-02
7.227268767222019274e-01 -2.559475615869084494e-02
7.231396703830723638e-01 -2.311894785980947442e-02
7.235600004069331348e-01 -2.065381407868194935e-02
7.239873067413082897e-01 -1.820053969845396302e-02
7.244221601694972312e-01 -1.575718350269769003e-02
7.248648051053436792e-01 -1.332423112365082631e-02
7.253148324340370490e-01 -1.090308044103545197e-02
7.257724521950702501e-01 -8.492861562328528346e-03
7.262377719383730224e-01 -6.093759856698418610e-03
7.267106358815549338e-01 -3.705952799716805135e-03
7.271913416026788424e-01 -1.329768244570760398e-03
7.276800887801887496e-01 1.035061285278835157e-03
7.281773775567534912e-01 3.387577174643587909e-03
7.286827680072444080e-01 5.728983485824938431e-03
7.291958041872798058e-01 8.058972544105213326e-03
7.297165798865911102e-01 1.037682173585523226e-02
7.302454976904859674e-01 1.268370916028099815e-02
7.307830976816782620e-01 1.497869375661504271e-02
7.313279826920617843e-01 1.726153327187292599e-02
7.318818830067448378e-01 1.953288738027015095e-02
7.324441131216112844e-01 2.179184319158303934e-02
7.330144468042106842e-01 2.403915904352352251e-02
7.335934629722659084e-01 2.627482230410057434e-02
7.341807342057037333e-01 2.849909809172552350e-02
7.347764332018463795e-01 3.071044914808101003e-02
7.353801540716188301e-01 3.291081036413485289e-02
7.359923658337457208e-01 3.509917046652517164e-02
7.366131206304004087e-01 3.727514540656666486e-02
7.372424895384652732e-01 3.943895203438358560e-02
7.378802768112443511e-01 4.159042164478612968e-02
7.385267870527579825e-01 4.372958841342246966e-02
7.391823241142405632e-01 4.585699222958330296e-02
7.398464701344741323e-01 4.797273380631634360e-02
7.405189596201031677e-01 5.007655006545632531e-02
7.412002337015940467e-01 5.216814211208975482e-02
7.418899431695999969e-01 5.424787953991137834e-02
7.425886768648786163e-01 5.631602166197372666e-02
7.432965972389089515e-01 5.837242947232224727e-02
7.440125329520235198e-01 6.041548860767465695e-02
7.447378681529958078e-01 6.244684787695720801e-02
7.454715734238570590e-01 6.446562902484309632e-02
7.462145784069680321e-01 6.647403163609205690e-02
7.469662836013495344e-01 6.847045761433408206e-02
7.477270210050879218e-01 7.045517667628094227e-02
7.484965728440049482e-01 7.242768924428315269e-02
7.492751546734489621e-01 7.438923652359957783e-02
7.500619148868477026e-01 7.633956414263887158e-02
7.508578653121730229e-01 7.827812441199757942e-02
7.516626631925517055e-01 8.020532788342141228e-02
7.524761605616521187e-01 8.212157329348669654e-02
7.532981512253804635e-01 8.402681783054218034e-02
7.541295626220423376e-01 8.591996125195218437e-02
7.549699402934640924e-01 8.780317345053964551e-02
7.558190792668691982e-01 8.967609412591040496e-02
7.566768026515446888e-01 9.153771025885709678e-02
7.575434969766688953e-01 9.338858152266681090e-02
7.584196904749920254e-01 9.522749289672483020e-02
7.593043762112575701e-01 9.705519928864658752e-02
7.601978106613859199e-01 9.887312319031742180e-02
7.611001121447199536e-01 1.006805957062851947e-01
7.620115762602666099e-01 1.024775473646082624e-01
7.629316803060470775e-01 1.042638494570500424e-01
7.638603590861527959e-01 1.060408739626957642e-01
7.647980412795113425e-01 1.078073161924519852e-01
7.657443548213079820e-01 1.095629535375526875e-01
7.666999775541863960e-01 1.113092940437083594e-01
7.676636568895368606e-01 1.130454076075850245e-01
7.686359988417090783e-01 1.147717921503963040e-01
7.696163652769293373e-01 1.164885123062094768e-01
7.706057992651652588e-01 1.181952147494012006e-01
7.716041609875701202e-01 1.198926584340909429e-01
7.726109010648783970e-01 1.215811738013183319e-01
7.736261531404079461e-01 1.232606657794591276e-01
7.746498384743200072e-01 1.249306358638466730e-01
7.756819468455810052e-01 1.265908995389003755e-01
7.767222512221946262e-01 1.282423819572897916e-01
7.777711768348601895e-01 1.298851314825515135e-01
7.788286962685520010e-01 1.315192091578897826e-01
7.798950032397101717e-01 1.331453987652659321e-01
7.809692145782234363e-01 1.347629694705618775e-01
7.820514221896468499e-01 1.363722797518904239e-01
7.831412715478817121e-01 1.379725120693254536e-01
7.842402461556675641e-01 1.395655441806057107e-01
7.853474207772015436e-01 1.411507812138008688e-01
7.864631652193048161e-01 1.427274219003092093e-01
7.875872110403706605e-01 1.442965004038702370e-01
7.887188677129468584e-01 1.458584520785826399e-01
7.898592067666986294e-01 1.474126179777074108e-01
7.910079568858446875e-01 1.489603608042525396e-01
7.921639436443903559e-01 1.505007847864478221e-01
7.933275403715600582e-01 1.520340171498394677e-01
7.944992850749520441e-01 1.535606241452753817e-01
7.956789070784742179e-01 1.550808681157639923e-01
7.968655299608571330e-01 1.565936738697459307e-01
7.980595137060592092e-01 1.581004622722508579e-01
7.992622310688816123e-01 1.595998768951461810e-01
8.004725165183315116e-01 1.610932344493817836e-01
8.016904140076137608e-01 1.625808206197154326e-01
8.029157984883162902e-01 1.640628073856840730e-01
8.041491033712956371e-01 1.655395830520223488e-01
8.053899294352170335e-01 1.670110200891419816e-01
8.066381124479347076e-01 1.684767517503340251e-01
8.078941729571752495e-01 1.699368600658445749e-01
8.091575806818200878e-01 1.713925904883941975e-01
8.104281448539812915e-01 1.728439555455884014e-01
8.117070639263258558e-01 1.742901529363702628e-01
8.129928632501844943e-01 1.757318949999248092e-01
8.142858346581491880e-01 1.771687042404767320e-01
8.155857991110492256e-01 1.786012354754641929e-01
8.168923411311440619e-01 1.800303531308265481e-01
8.182062833782033362e-01 1.814546864460357123e-01
8.195276113596575707e-01 1.828754166623910438e-01
8.208554155068878977e-01 1.842919715551692983e-01
8.221906517339460096e-01 1.857048496573649732e-01
8.235324132042026735e-01 1.871152841428431468e-01
8.248810413438270039e-01 1.885224242524784766e-01
8.262361345136709501e-01 1.899260434509107698e-01
8.275980893982963771e-01 1.913279557211008675e-01
8.289666108235919095e-01 1.927277757964530880e-01
8.303416649633711399e-01 1.941239997764876712e-01
8.317239514741725515e-01 1.955191050788924190e-01
8.331123408795659824e-01 1.969121587132440232e-01
8.345072376287081539e-01 1.983030360602316411e-01
8.359085595731371443e-01 1.996917243858891966e-01
8.373158741759795243e-01 2.010790452201931255e-01
8.387307028262298569e-01 2.024648170952680348e-01
8.401517777247393681e-01 2.038490366465328663e-01
8.415786272410084035e-01 2.052323742262583961e-01
8.430125884978658668e-01 2.066141771353503243e-01
8.444526758921392373e-01 2.079950412167361762e-01
8.458994716332474129e-01 2.093749807163082510e-01
8.473522893185746474e-01 2.107542276215910726e-01
8.488121822772426439e-01 2.121329642482370215e-01
8.502774931778749323e-01 2.135121512968967683e-01
8.517496747153501246e-01 2.148910570779035134e-01
8.532279834839735511e-01 2.162695294014350678e-01
8.547115717241242638e-01 2.176487809748514912e-01
8.562005836504358314e-01 2.190284149486340648e-01
8.576967775723698395e-01 2.204085054362910912e-01
8.591981848469357752e-01 2.217882196760180558e-01
8.607060839254698781e-01 2.231693376643402171e-01
8.622197792440421393e-01 2.245513247517244571e-01
8.637391530303411002e-01 2.259334576695299912e-01
8.652642989994547840e-01 2.273175310140717054e-01
8.667955568694077906e-01 2.287029307751262952e-01
8.683322244888140862e-01 2.300912445907597748e-01
8.698746159740784467e-01 2.314808403236444101e-01
8.714226329088045064e-01 2.328729237218427894e-01
8.729763102388492513e-01 2.342668056284346600e-01
8.745356948027027677e-01 2.356628060012556369e-01
8.761003939734425261e-01 2.370607474772895296e-01
8.776701723248655496e-01 2.384616138139776242e-01
8.792456563544190917e-01 2.398656000087608375e-01
8.808268103298269036e-01 2.412728974145720851e-01
8.824135864212487856e-01 2.426832348735385447e-01
8.840059812590700394e-01 2.440963956763184395e-01
8.856035555450145758e-01 2.455135410500859927e-01
8.872068488422987231e-01 2.469343228001225909e-01
8.888151662478769310e-01 2.483590281982830938e-01
8.904280730312741365e-01 2.497873689429890298e-01
8.920463539101877171e-01 2.512188671186049160e-01
8.936696578987755046e-01 2.526551502192881937e-01
8.952988640929985253e-01 2.540956337142846189e-01
8.969331528772616080e-01 2.555401211603349210e-01
8.985728118048136315e-01 2.569900457763736323e-01
9.002173157674684401e-01 2.584443596781240138e-01
9.018672753913677953e-01 2.599034711738043568e-01
9.035222928836507128e-01 2.613679639778920261e-01
9.051827347630683196e-01 2.628366695002909981e-01
9.068485021166816651e-01 2.643109416116675714e-01
9.085187005025360252e-01 2.657910802179494492e-01
9.101941399064132909e-01 2.672764570795140293e-01
9.118745722740706494e-01 2.687677814083313521e-01
9.135596064761558610e-01 2.702645658871659085e-01
9.152497537854157317e-01 2.717676866902976052e-01
9.169441638542045192e-01 2.732763858336570983e-01
9.186436343388548753e-01 2.747909426067748351e-01
9.203475208330429425e-01 2.763119372612569680e-01
9.220560965970331369e-01 2.778400182480235125e-01
9.237697421802681941e-01 2.793744175157479304e-01
9.254882735403058280e-01 2.809154289442832297e-01
9.272109796080048039e-01 2.824632436399389657e-01
9.289384432355730636e-01 2.840178708740251357e-01
9.306705787967757271e-01 2.855790082671978980e-01
9.324065856311074540e-01 2.871470184848280427e-01
9.341478129221106874e-01 2.887210543841834953e-01
9.358936841041505250e-01 2.903044087725547007e-01
9.376445691369331703e-01 2.918952105923886542e-01
9.393996313969003031e-01 2.934941572947628030e-01
9.411594852729855409e-01 2.951013152616408508e-01
9.429232239832230356e-01 2.967162062492187946e-01
9.446914957486111097e-01 2.983379994460734763e-01
9.464645717367424771e-01 2.999678442065557005e-01
9.482422695802588120e-01 3.016058722203447950e-01
9.500235988943971366e-01 3.032518721762688663e-01
9.518097605758439883e-01 3.049066067905039645e-01
9.535994232705394813e-01 3.065697270976806554e-01
9.553937882169922791e-01 3.082406824367647236e-01
9.571926410076762037e-01 3.099211181811230009e-01
9.589955030484259568e-01 3.116099239455575320e-01
9.608025308988766833e-01 3.133077428762639505e-01
9.626134554684705469e-01 3.150144748396053185e-01
9.644286372794678153e-01 3.167302005040850132e-01
9.662479649099245949e-01 3.184543382816233947e-01
9.680712938241342602e-01 3.201871817824761823e-01
9.698983757040502418e-01 3.219294428015780363e-01
9.717291810168117161e-01 3.236804897079296750e-01
9.735638013308417493e-01 3.254410416063988620e-01
9.754025979129805624e-01 3.272113641500740688e-01
9.772448985532111720e-01 3.289906803168705096e-01
9.790906680259495731e-01 3.307796149892474058e-01
9.809402612242134056e-01 3.325780838063447375e-01
9.827932401614444258e-01 3.343851418348484650e-01
9.846500695246365176e-01 3.362018910087273826e-01
9.865107012272635867e-01 3.380285934104650947e-01
9.883750874309613632e-01 3.398650256368303535e-01
9.902420816915169510e-01 3.417108969778884231e-01
9.921129789258900100e-01 3.435671207171338559e-01
9.939870728831063929e-01 3.454327268224992031e-01
9.958647954768105048e-01 3.473079699630095551e-01
9.977456292220304723e-01 3.491938234015312115e-01
9.996294854561171839e-01 3.510889532404402047e-01
1.001516930005089456e+00 3.529939428908349108e-01
1.003407425343753268e+00 3.549080152339400551e-01
1.005300885229447827e+00 3.568323123042201339e-01
1.007197344706496800e+00 3.587665164250808947e-01
1.009096608673005990e+00 3.607103973800439567e-01
1.010998954531834748e+00 3.626652056508566924e-01
1.012904126528523907e+00 3.646293135440540900e-01
1.014812131933722439e+00 3.666024389411757234e-01
1.016722485927921582e+00 3.685858629217897420e-01
1.018636253031261596e+00 3.705790305061786305e-01
1.020552241429327101e+00 3.725821140879747029e-01
1.022470922128438708e+00 3.745950900099797032e-01
1.024392258725474347e+00 3.766179321144288994e-01
1.026316232134248496e+00 3.786503498657043387e-01
1.028242719899318702e+00 3.806923034632523906e-01
1.030171049584008847e+00 3.827441463774127195e-01
1.032102328173517769e+00 3.848058005144712745e-01
1.034035502000148155e+00 3.868775654284302701e-01
1.035971372206012653e+00 3.889589773638154613e-01
1.037908834798801694e+00 3.910494655758298688e-01
1.039847415330476865e+00 3.931490286545912816e-01
1.041788631960547606e+00 3.952583554218437878e-01
1.043730601763976029e+00 3.973781438967742830e-01
1.045674827200654189e+00 3.995075300751498304e-01
1.047621244839227472e+00 4.016458006509993628e-01
1.049568631576345945e+00 4.037933798777125771e-01
1.051517730619733193e+00 4.059497436052764696e-01
1.053467968272327804e+00 4.081163032355699105e-01
1.055419848586131026e+00 4.102911500111053877e-01
1.057372955740159881e+00 4.124747991229467114e-01
1.059327133855592296e+00 4.146677100126792137e-01
1.061282551002981966e+00 4.168694452434339448e-01
1.063238966182235679e+00 4.190798001367033176e-01
1.065196259783540489e+00 4.212986607295404751e-01
1.067155321881518404e+00 4.235261634561390265e-01
1.069114805054462547e+00 4.257619306941594073e-01
1.071074881973252291e+00 4.280063405049471248e-01
1.073035407982205314e+00 4.302580049141358498e-01
1.074996380316043165e+00 4.325184805044056668e-01
1.076957763470385521e+00 4.347869452937883072e-01
1.078919412833710734e+00 4.370633687594001615e-01
1.080881394069527435e+00 4.393470166731717197e-01
1.082844085123236599e+00 4.416382920184909744e-01
1.084806623329584330e+00 4.439376634524567211e-01
1.086769608549259525e+00 4.462432672360256425e-01
1.088732643367038788e+00 4.485563494559865472e-01
1.090695433485736165e+00 4.508765020620984498e-01
1.092658121475093891e+00 4.532040776164542040e-01
1.094620269635416587e+00 4.555376441826392009e-01
1.096581746302156768e+00 4.578787374734077931e-01
1.098542901112984138e+00 4.602268518509185502e-01
1.100503579984653646e+00 4.625806071186320256e-01
1.102463455360819466e+00 4.649410109654198431e-01
1.104422401288304156e+00 4.673073006608788882e-01
1.106380714569584978e+00 4.696788169761553777e-01
1.108337867561266510e+00 4.720568934941271610e-01
1.110294089673116602e+00 4.744405056293987122e-01
1.112248979299395701e+00 4.768295529331283977e-01
1.114202427277990237e+00 4.792237010408801900e-01
1.116155003946666113e+00 4.816231715100962596e-01
1.118106232548659928e+00 4.840271148556531400e-01
1.120055714394482704e+00 4.864360193448401537e-01
1.122003113089160786e+00 4.888494696289427122e-01
1.123948482330493270e+00 4.912672933799114849e-01
1.125892067936470786e+00 4.936899571766688033e-01
1.127833580428465376e+00 4.961158353928710185e-01
1.129772418650925703e+00 4.985456320351016601e-01
1.131709539961140099e+00 5.009790951827628458e-01
1.133644723676372701e+00 5.034159159536755190e-01
1.135576759611431896e+00 5.058557589754958395e-01
1.137506776428463429e+00 5.082997135352199658e-01
1.139434325726895736e+00 5.107455949171421095e-01
1.141359084070802554e+00 5.131938790719774435e-01
1.143280740598323186e+00 5.156445028813160247e-01
1.145199442673925816e+00 5.180970510149246477e-01
1.147115390392360545e+00 5.205516615397484115e-01
1.149028180073516259e+00 5.230084907376273406e-01
1.150937817183563361e+00 5.254661798569594255e-01
1.152844168937011471e+00 5.279249625154207592e-01
1.154746503266799618e+00 5.303847615254190240e-01
1.156645878133454985e+00 5.328458400787372540e-01
1.158541980063008126e+00 5.353081674377644372e-01
1.160433826253868927e+00 5.377702579717923426e-01
1.162322910880060123e+00 5.402327573935545857e-01
1.164207837110631027e+00 5.426959135471639550e-01
1.166088490210426931e+00 5.451578536259492624e-01
1.167964735831628520e+00 5.476188275001286909e-01
1.169836865278452764e+00 5.500792310805333596e-01
1.171704192294364066e+00 5.525396592507516580e-01
1.173566742289912535e+00 5.549985746871147763e-01
1.175425710182494976e+00 5.574564961396413221e-01
1.177278974018475699e+00 5.599112788359532633e-01
1.179126985398436966e+00 5.623653167750728432e-01
1.180970251558802975e+00 5.648168406490166049e-01
1.182809266254258862e+00 5.672661166900173635e-01
1.184642116124519973e+00 5.697130167351734942e-01
1.186470729216523301e+00 5.721565391953901125e-01
1.188293274562161272e+00 5.745968593484106490e-01
1.190110680706323310e+00 5.770342246654103224e-01
1.191923033746580929e+00 5.794681380858116571e-01
1.193729106363326631e+00 5.818985165518471003e-01
1.195529620455886732e+00 5.843246934039686424e-01
1.197324118632824508e+00 5.867467354964184256e-01
1.199112944381090395e+00 5.891651663516416226e-01
1.200896370407118052e+00 5.915789945950736817e-01
1.202673217113683135e+00 5.939874942306679895e-01
1.204443835995810730e+00 5.963903726573833719e-01
1.206208192681240021e+00 5.987881061083915046e-01
1.207966472407380421e+00 6.011807313532182562e-01
1.209718596198730900e+00 6.035669912914131130e-01
1.211464067615079188e+00 6.059475302365493476e-01
1.213202572719513039e+00 6.083221877618057993e-01
1.214933884744398673e+00 6.106899881691437715e-01
1.216658175694471877e+00 6.130514444105992222e-01
1.218375794214997754e+00 6.154050478448911399e-01
1.220086285462081976e+00 6.177519690597618185e-01
1.221789757442471647e+00 6.200915388032388620e-01
1.223485875970770298e+00 6.224236370819433706e-01
1.225174456670859113e+00 6.247479728238904961e-01
1.226855172896889945e+00 6.270638161905029984e-01
1.228529170401013504e+00 6.293710852940934686e-01
1.230195282662704948e+00 6.316702615253629860e-01
1.231854172699703431e+00 6.339603706401129024e-01
1.233504684851821631e+00 6.362411212673381167e-01
1.235148190599974605e+00 6.385125162861785553e-01
1.236783030672108374e+00 6.407748552235045247e-01
1.238408883982920372e+00 6.430268201848033938e-01
1.240027185039348945e+00 6.452685347074715860e-01
1.241637389819495230e+00 6.475008911651300991e-01
1.243239372216123462e+00 6.497225361732754667e-01
1.244832556009416447e+00 6.519336866221194793e-01
1.246417621209451543e+00 6.541342172959694334e-01
1.247994089990244193e+00 6.563237826607901670e-01
1.249562002165183650e+00 6.585028518900722938e-01
1.251120994733830427e+00 6.606703164928893202e-01
1.252671735599927505e+00 6.628250770387438262e-01
1.254213455685039058e+00 6.649690155019687410e-01
1.255745954963416233e+00 6.671008929993594849e-01
1.257269387184588583e+00 6.692206441993134858e-01
1.258783891429968049e+00 6.713289831873028302e-01
1.260289562423593690e+00 6.734249655300662551e-01
1.261785862601004338e+00 6.755082752084027309e-01
1.263272398630657767e+00 6.775783492912298422e-01
1.264750064178221001e+00 6.796368491344959573e-01
1.266218130903321137e+00 6.816825982747299895e-01
1.267676867057376366e+00 6.837146203112712817e-01
1.269125598074336336e+00 6.857334221271830232e-01
1.270564690733027469e+00 6.877383839464070725e-01
1.271993744850612673e+00 6.897302694193929717e-01
1.273414081046889024e+00 6.917087314934994291e-01
1.274823683369807004e+00 6.936727520587631091e-01
1.276223653404101821e+00 6.956228409419383807e-01
1.277613259815912672e+00 6.975591146586209712e-01
1.278993271694647715e+00 6.994807647946668094e-01
1.280363057257579706e+00 7.013877192695718854e-01
1.281722153092176297e+00 7.032804210035867865e-01
1.283070622655068105e+00 7.051587086325625808e-01
1.284408122776200756e+00 7.070220359993464321e-01
1.285735424149075268e+00 7.088703226630915788e-01
1.287052621230355687e+00 7.107044532799217107e-01
1.288359303117535770e+00 7.125230344305132357e-01
1.289654900071733223e+00 7.143267052203237100e-01
1.290939806381238508e+00 7.161150589532010446e-01
1.292214374400225463e+00 7.178876495763377719e-01
1.293477670412142233e+00 7.196447809938012474e-01
1.294729361669507917e+00 7.213864954586111100e-01
1.295970328706819164e+00 7.231122026991521068e-01
1.297200910032130006e+00 7.248226715791964425e-01
1.298420058398291221e+00 7.265169047122005397e-01
1.299627954918679773e+00 7.281942230144250461e-01
1.300824601915662182e+00 7.298557875558503438e-01
1.302010007686434712e+00 7.315011599963847644e-01
1.303184139505410677e+00 7.331311162835065787e-01
1.304346674638475978e+00 7.347451185966225040e-01
1.305497591328820040e+00 7.363428814938731692e-01
1.306637176435200720e+00 7.379256373015691262e-01
1.307764726855424220e+00 7.394918586909958735e-01
1.308880212412691924e+00 7.410415500892748586e-01
1.309984003375036510e+00 7.425746677311587662e-01
1.311076839213146883e+00 7.440916668390649136e-01
1.312157632598781376e+00 7.455925513445060826e-01
1.313226927204430128e+00 7.470773365339229422e-01
1.314283580872646962e+00 7.485452015470732690e-01
1.315328847540075508e+00 7.499970513024525332e-01
1.316361178771351170e+00 7.514320768382561910e-01
1.317381175666630044e+00 7.528519231954151625e-01
1.318388627208213926e+00 7.542550986233311772e-01
1.319385093201008941e+00 7.556428226529275927e-01
1.320368824706585675e+00 7.570145536481154291e-01
1.321340539010076309e+00 7.583698541004439964e-01
1.322299350660160799e+00 7.597084636221711484e-01
1.323245488860278485e+00 7.610309521334414073e-01
1.324179389557990971e+00 7.623380643587931438e-01
1.325100755738156888e+00 7.636285940525627813e-01
1.326009361650998919e+00 7.649032971418585625e-01
1.326905339372085990e+00 7.661618488310159014e-01
1.327788471366478706e+00 7.674050833207088917e-01
1.328658746001277313e+00 7.686310989541609295e-01
1.329516732200654694e+00 7.698422737086864087e-01
1.330361633056543536e+00 7.710380825419326234e-01
1.331193448041016802e+00 7.722176814067965855e-01
1.332012530229834457e+00 7.733811057381837495e-01
1.332818627599323236e+00 7.745297744836615594e-01
1.333612041732284093e+00 7.756632544360254622e-01
1.334392638006950849e+00 7.767809600851088847e-01
1.335159794651538334e+00 7.778833575701932235e-01
1.335913531133479992e+00 7.789705755020960298e-01
1.336654209866317666e+00 7.800428542938149246e-01
1.337381237678181956e+00 7.810998829354915962e-01
1.338095994878947259e+00 7.821423268619230873e-01
1.338796436888685326e+00 7.831696847371060199e-01
1.339484729761631243e+00 7.841829675904774533e-01
1.340158880325137636e+00 7.851819408337181727e-01
1.340819918978504832e+00 7.861666086850760404e-01
1.341467066887107373e+00 7.871365212330546646e-01
1.342100857264586722e+00 7.880930039494532524e-01
1.342722030201667360e+00 7.890361418629417978e-01
1.343329575785061847e+00 7.899655074912541597e-01
1.343923159292093050e+00 7.908810654398356066e-01
1.344503274112677005e+00 7.917837390492356020e-01
1.345069995709280875e+00 7.926720964632382183e-01
1.345622279074490280e+00 7.935471187236390334e-01
1.346160452809930907e+00 7.944090929663495393e-01
1.346685461036271514e+00 7.952579673798892967e-01
1.347196342075403841e+00 7.960941240345700276e-01
1.347693399824491989e+00 7.969181651787031750e-01
1.348176351625169467e+00 7.977291672443060921e-01
1.348646093969753545e+00 7.985280679837054585e-01
1.349101680512605927e+00 7.993145847748476251e-01
1.349542929967347371e+00 8.000893721003152770e-01
1.349970711838380799e+00 8.008522702184169839e-01
1.350384722869074627e+00 8.016040771147073807e-01
1.350783530033777824e+00 8.023435238343562537e-01
1.351168592013768155e+00 8.030726193970607607e-01
1.351539615894768787e+00 8.037905868708891122e-01
1.351896367321602233e+00 8.044971698356950807e-01
1.352238855471088463e+00 8.051931998399803891e-01
1.352567596544991702e+00 8.058785310254705792e-01
1.352881937604181628e+00 8.065540225993526047e-01
1.353182104292502963e+00 8.072188035073579737e-01
1.353467829201541184e+00 8.078740403770077183e-01
1.353739591169322853e+00 8.085189715708641645e-01
1.353997403961101798e+00 8.091543394790232657e-01
1.354240636109503626e+00 8.097806586241217408e-01
1.354469724312826528e+00 8.103984159686469235e-01
1.354684570132073107e+00 8.110065127393712991e-01
1.354885259999403679e+00 8.116052379176089682e-01
1.355071683420250306e+00 8.121952161993324371e-01
1.355243685467471870e+00 8.127764549803216942e-01
1.355401594612598348e+00 8.133494555279793259e-01
1.355545212258779442e+00 8.139148384865260155e-01
1.355674183678039268e+00 8.144738406385658713e-01
1.355788914902651854e+00 8.150242524306021696e-01
1.355889627928015706e+00 8.155671319501127670e-01
1.355976157776377811e+00 8.161031427965633744e-01
1.356048376694173330e+00 8.166320470680644705e-01
1.356106277363713142e+00 8.171538644008854435e-01
1.356149043242666385e+00 8.176697936664697464e-01
1.356178251011039393e+00 8.181789728593151789e-01
1.356192736548790467e+00 8.186823950202294364e-01
1.356193461170560166e+00 8.191797957120310336e-01
1.356179165812102516e+00 8.196709725762750809e-01
1.356150766215465042e+00 8.201575416574692357e-01
1.356108302610864014e+00 8.206385745615003557e-01
1.356051553621677064e+00 8.211140277495578843e-01
1.355981363838219211e+00 8.215850582840655836e-01
1.355896465218587421e+00 8.220513907559994227e-01
1.355797525661590619e+00 8.225138000407036243e-01
1.355684687479790984e+00 8.229725030702029764e-01
1.355556821242809962e+00 8.234273557662019627e-01
1.355414292668988274e+00 8.238766066426774781e-01
1.355257919785945342e+00 8.243216366259805694e-01
1.355087619176380764e+00 8.247637857852396781e-01
1.354903191444959631e+00 8.252021586387709995e-01
1.354704202571305416e+00 8.256377418457367945e-01
1.354491706200801948e+00 8.260711187324428773e-01
1.354265109266106437e+00 8.265016046236096647e-01
1.354024611791474042e+00 8.269296105006207487e-01
1.353770347542878172e+00 8.273563993814121442e-01
1.353502036499606875e+00 8.277804825274981404e-01
1.353220068013476940e+00 8.282023458482348222e-01
1.352923019503061708e+00 8.286223696257486449e-01
1.352613036503699684e+00 8.290412447549465602e-01
1.352289027125942455e+00 8.294582609095856318e-01
1.351951912249872212e+00 8.298739618387803718e-01
1.351601464968701816e+00 8.302884343007805867e-01
1.351236997667823792e+00 8.307023936630428818e-01
1.350858183759077624e+00 8.311155383720534306e-01
1.350466952738392568e+00 8.315283958455301772e-01
1.350061239905354871e+00 8.319407683713281321e-01
1.349642998874245992e+00 8.323528006126769130e-01
1.349210899644487371e+00 8.327648762154393758e-01
1.348764803148088109e+00 8.331767985153666345e-01
1.348305749093567041e+00 8.335893358166984735e-01
1.347833176092393170e+00 8.340027252651754930e-01
1.347347707883928658e+00 8.344168200019224102e-01
1.346848889804814098e+00 8.348317219081096141e-01
1.346337193110449970e+00 8.352482894050710094e-01
1.345812391810935260e+00 8.356663186093258311e-01
1.345275266211802379e+00 8.360863080878995213e-01
1.344725098110352457e+00 8.365066361136443973e-01
1.344161717791873434e+00 8.369286181419153259e-01
1.343585843752445275e+00 8.373529828384586038e-01
1.342997445031953063e+00 8.377798278564916323e-01
1.342396386793572427e+00 8.382092657713687833e-01
1.341782080512800013e+00 8.386408657936943456e-01
1.341156264622016536e+00 8.390740890639156735e-01
1.340517754908481907e+00 8.395096972466630225e-01
1.339866099288480550e+00 8.399471157127100795e-01
1.339202200419682409e+00 8.403871209486338811e-01
1.338525853403891297e+00 8.408293049418560372e-01
1.337837497443824075e+00 8.412753876705496570e-01
1.337137227259225902e+00 8.417243918262595770e-01
1.336424213459042276e+00 8.421755000924829870e-01
1.335699790387416153e+00 8.426308817111920479e-01
1.334963728785002912e+00 8.430892429995503479e-01
1.334215821331507845e+00 8.435516737651095331e-01
1.333456376898826568e+00 8.440173597478883849e-01
1.332685054367066302e+00 8.444862240192665404e-01
1.331902173431299907e+00 8.449589409805166040e-01
1.331107689324403154e+00 8.454354908631385168e-01
1.330301430192377232e+00 8.459154905197578955e-01
1.329484068558741683e+00 8.463992181710331408e-01
1.328655233344588682e+00 8.468867457024742418e-01
1.327815328178801213e+00 8.473784689435394091e-01
1.326964777952928554e+00 8.478743577293469391e-01
1.326102479057259975e+00 8.483739070140494665e-01
1.325229462853236839e+00 8.488775829221221203e-01
1.324345876741972461e+00 8.493858162832745862e-01
1.323450819811482715e+00 8.498980995712279718e-01
1.322545393857253115e+00 8.504142068240727603e-01
1.321628868921734590e+00 8.509349355821296257e-01
1.320701844162712302e+00 8.514602925314824766e-01
1.319764960587400004e+00 8.519896337789238938e-01
1.318817448302127548e+00 8.525238900617544413e-01
1.317859374660966809e+00 8.530618033573840187e-01
1.316891421484480240e+00 8.536040909406076294e-01
1.315912536573276226e+00 8.541511508886173720e-01
1.314924368283944434e+00 8.547025317187841864e-01
1.313926504723944566e+00 8.552584523728160582e-01
1.312919119614931240e+00 8.558180373348828196e-01
1.311901919430068508e+00 8.563821535812152774e-01
1.310875854815225061e+00 8.569514942067092411e-01
1.309840062237619840e+00 8.575252236434190989e-01
1.308794301982253439e+00 8.581034562868425919e-01
1.307738981257121624e+00 8.586868255495855307e-01
1.306675241016416189e+00 8.592741795259434268e-01
1.305601533118911473e+00 8.598663156737262891e-01
1.304519174445679441e+00 8.604630017377559170e-01
1.303427791999268059e+00 8.610649387839574009e-01
1.302327833810025703e+00 8.616710235063955725e-01
1.301218985329352096e+00 8.622808961570362918e-01
1.300101359153482017e+00 8.628962922831480142e-01
1.298975164490882905e+00 8.635151993305428819e-01
1.297839491639890763e+00 8.641384930410264120e-01
1.296695819554092521e+00 8.647657756748926561e-01
1.295544478293268575e+00 8.653982338468593216e-01
1.294383998064269958e+00 8.660349815420679276e-01
1.293215272638689184e+00 8.666744688454054435e-01
1.292038011823551269e+00 8.673187509138623463e-01
1.290852725841793003e+00 8.679674851234234767e-01
1.289660245294340868e+00 8.686203951670498080e-01
1.288458971084886828e+00 8.692769177064693098e-01
1.287249822229034057e+00 8.699374750216688490e-01
1.286032964541602874e+00 8.706018641551089843e-01
1.284807179897690999e+00 8.712688650486780650e-01
1.283574861765127473e+00 8.719403386877325746e-01
1.282335170274287561e+00 8.726158728489195049e-01
1.281087327397765652e+00 8.732949740777876668e-01
1.279832502531135230e+00 8.739776542240137447e-01
1.278570603866799882e+00 8.746645229209685235e-01
1.277301559895769767e+00 8.753550833865433312e-01
1.276025334470538564e+00 8.760497393569055546e-01
1.274742041493965417e+00 8.767475734875591620e-01
1.273451001976324992e+00 8.774476619579915093e-01
1.272152841437539372e+00 8.781497232765647087e-01
1.270848552039790746e+00 8.788563198755965367e-01
1.269537189811062561e+00 8.795649905796312229e-01
1.268219219484808313e+00 8.802768871423141128e-01
1.266894077766478999e+00 8.809913046866714170e-01
1.265562846700907462e+00 8.817089636895224514e-01
1.264224593995870505e+00 8.824294384202610031e-01
1.262879798970567125e+00 8.831518689856838744e-01
1.261528653464779826e+00 8.838767702501775236e-01
1.260170955769444268e+00 8.846042149800713572e-01
1.258806881325899241e+00 8.853336768065365181e-01
1.257436383736522778e+00 8.860661569904800805e-01
1.256059447419498598e+00 8.867997322124970827e-01
1.254676296977413452e+00 8.875352317518355738e-01
1.253287488138929096e+00 8.882726058228106458e-01
1.251891350469305886e+00 8.890130975926605617e-01
1.250488867149159189e+00 8.897543603256454769e-01
1.249081007491017470e+00 8.904974860704740758e-01
1.247666965169901943e+00 8.912405113839630966e-01
1.246246640874158818e+00 8.919851080502029239e-01
1.244820985398773505e+00 8.927310330794256954e-01
1.243389427725519747e+00 8.934783590708259560e-01
1.241951467095618211e+00 8.942274325512725719e-01
1.240508153666864732e+00 8.949778338701758207e-01
1.239058718219774313e+00 8.957288032861590032e-01
1.237602505473528458e+00 8.964803256219268102e-01
1.236140992025704044e+00 8.972326353785797792e-01
1.234674018119930716e+00 8.979854458943866691e-01
1.233200876593294248e+00 8.987389787489363790e-01
1.231722314747814018e+00 8.994924012787376411e-01
1.230237605679392887e+00 9.002466547673529940e-01
1.228747055258635035e+00 9.009999829516589509e-01
1.227250887899443477e+00 9.017537686936428765e-01
1.225749402100165808e+00 9.025072078340927728e-01
1.224242833158117660e+00 9.032601237860165000e-01
1.222729684376799630e+00 9.040128125706050621e-01
1.221211281005795124e+00 9.047646703241721822e-01
1.219687200996246057e+00 9.055160345082607920e-01
1.218157453979254123e+00 9.062667722224304612e-01
1.216621986186439797e+00 9.070165129243736857e-01
1.215081563130295805e+00 9.077653117531085947e-01
1.213535675477203535e+00 9.085138348815733345e-01
1.211983944864222895e+00 9.092608286413249585e-01
1.210426658773168906e+00 9.100069385903432062e-01
1.208864583008376403e+00 9.107517369013388153e-01
1.207296258481934892e+00 9.114957167857209441e-01
1.205722309331738185e+00 9.122372526253319514e-01
1.204143263986910295e+00 9.129773227393220836e-01
1.202557905863401055e+00 9.137161068637079664e-01
1.200967154645673496e+00 9.144525976145819746e-01
1.199371015347446834e+00 9.151876033322763337e-01
1.197769550757247892e+00 9.159201828658420919e-01
1.196161923712729003e+00 9.166514749834823172e-01
1.194549271768422960e+00 9.173797110025608825e-01
1.192930592344748852e+00 9.181057546986823859e-01
1.191306454687024008e+00 9.188293916047995946e-01
1.189677119259019644e+00 9.195503470124064549e-01
1.188041620078641225e+00 9.202689501951049067e-01
1.186400678251239960e+00 9.209846765176693539e-01
1.184753958283946140e+00 9.216973505398389221e-01
1.183101710780908755e+00 9.224066974653458706e-01
1.181444452435697512e+00 9.231139642394814437e-01
1.179780781882963092e+00 9.238178461176875800e-01
1.178110831277510817e+00 9.245183488954551443e-01
1.176435869544908641e+00 9.252164224218258903e-01
1.174754948552721778e+00 9.259104744755743965e-01
1.173067812223431927e+00 9.266011182056177464e-01
1.171374380990359398e+00 9.272879710926223984e-01
1.169675827509957688e+00 9.279714761923421040e-01
1.167971454645061691e+00 9.286515043114409451e-01
1.166260782634195969e+00 9.293277664095476176e-01
1.164544554673476062e+00 9.299997494230861639e-01
1.162822269369078398e+00 9.306683891961626820e-01
1.161094091582545618e+00 9.313330550171230460e-01
1.159360246450102494e+00 9.319935791893209087e-01
1.157620076768656858e+00 9.326500390818664998e-01
1.155873906215362235e+00 9.333025949485803663e-01
1.154122056626804893e+00 9.339506770931375046e-01
1.152364027873435059e+00 9.345941266026839278e-01
1.150599408168996751e+00 9.352335731960403908e-01
1.148829076962380125e+00 9.358681341337060644e-01
1.147052715854745442e+00 9.364987198857666062e-01
1.145270095402623145e+00 9.371243919470509942e-01
1.143480779391803592e+00 9.377452271049849797e-01
1.141685747804484619e+00 9.383618759511428431e-01
1.139884015534912587e+00 9.389735521123121487e-01
1.138076280785717431e+00 9.395806598020781664e-01
1.136262584524768915e+00 9.401833822753383751e-01
1.134442439315979989e+00 9.407811726483713555e-01
1.132616012697410302e+00 9.413737073504803154e-01
1.130783311147969261e+00 9.419612873970720779e-01
1.128944132071996842e+00 9.425439027670207137e-01
1.127098772263831261e+00 9.431207706521784750e-01
1.125247279553181823e+00 9.436933491436987342e-01
1.123389035814150949e+00 9.442603355882115412e-01
1.121524107605678555e+00 9.448223917266844740e-01
1.119653270158707636e+00 9.453794361102606514e-01
1.117775625832519104e+00 9.459305578845158546e-01
1.115891440838535864e+00 9.464767067566374203e-01
1.114000590473834151e+00 9.470178568120064533e-01
1.112104273549707534e+00 9.475527155229660492e-01
1.110200519056579349e+00 9.480823787288739091e-01
1.108290702940351924e+00 9.486065111736144972e-01
1.106373741346657891e+00 9.491243857967610609e-01
1.104450122581827731e+00 9.496363104800524813e-01
1.102520472647307903e+00 9.501427033971479030e-01
1.100584485375946997e+00 9.506432988919135685e-01
1.098642864337575631e+00 9.511391312938708431e-01
1.096693902678522070e+00 9.516286372804452220e-01
1.094738875016461055e+00 9.521131226982634255e-01
1.092776987733960814e+00 9.525925197420048729e-01
1.090808865498699820e+00 9.530660282010490203e-01
1.088833372765961371e+00 9.535330610604941803e-01
1.086852066971761621e+00 9.539947338707709390e-01
1.084864019242770761e+00 9.544507186528083942e-01
1.082868935337810035e+00 9.549004122136786066e-01
1.080867124871018436e+00 9.553449380277949654e-01
1.078859764273445210e+00 9.557829867153910808e-01
1.076845426920178816e+00 9.562154978115385839e-01
1.074824706731349222e+00 9.566421085455159012e-01
1.072797948369363263e+00 9.570621846472765482e-01
1.070764804384920055e+00 9.574764887537958735e-01
1.068724457404733874e+00 9.578846209263378597e-01
1.066677739793282287e+00 9.582869449018364127e-01
1.064624823729578118e+00 9.586832086037392342e-01
1.062566168518615406e+00 9.590734986145351693e-01
1.060501418620993341e+00 9.594574892672659283e-01
1.058430497417234939e+00 9.598366496368758716e-01
1.056353414055968498e+00 9.602095993494401682e-01
1.054270279776799324e+00 9.605767551887812727e-01
1.052181207909165028e+00 9.609383487189524509e-01
1.050086215917683363e+00 9.612934472616009307e-01
1.047985040475471585e+00 9.616426595038563008e-01
1.045877549633781323e+00 9.619866559976743003e-01
1.043764068975236103e+00 9.623243425372095539e-01
1.041644605421469194e+00 9.626562559005649167e-01
1.039519964627375614e+00 9.629827324494355523e-01
1.037388559856625037e+00 9.633037084737509081e-01
1.035252470744254749e+00 9.636185819649162321e-01
1.033110757487359255e+00 9.639274599537377419e-01
1.030963139754015323e+00 9.642310922986975230e-01
1.028810303937173209e+00 9.645293424234888668e-01
1.026652467945607272e+00 9.648222447641361388e-01
1.024488836762592614e+00 9.651092178648310593e-01
1.022319946330706442e+00 9.653901372314477314e-01
1.020146046125107953e+00 9.656657023805758078e-01
1.017967023476115118e+00 9.659357846121413571e-01
1.015782703624491079e+00 9.661996887865309525e-01
1.013593375590308154e+00 9.664582861713550965e-01
1.011399589362469653e+00 9.667116109028770499e-01
1.009201095296746509e+00 9.669587971853602637e-01
1.006997754754223928e+00 9.672006065821772136e-01
1.004790151021731859e+00 9.674374257339046768e-01
1.002578150022157777e+00 9.676684059178183306e-01
1.000360678307123052e+00 9.678935375720527645e-01
9.981391674926487489e-01 9.681133334324103501e-01
9.959137219045863798e-01 9.683277141580297620e-01
9.936841457401013322e-01 9.685368996916650097e-01
9.914503545808750484e-01 9.687403021581408868e-01
9.892127508122261492e-01 9.689390154668043875e-01
9.869719605998430456e-01 9.691326220695588578e-01
9.847276628733599990e-01 9.693204750712522966e-01
9.824802900331187638e-01 9.695036419630704838e-01
9.802288220670912766e-01 9.696818596337130058e-01
9.779748877956716546e-01 9.698553135224096122e-01
9.757174715797005682e-01 9.700231401857164482e-01
9.734576510593784260e-01 9.701857803334028585e-01
9.711944772139285975e-01 9.703439300378861043e-01
9.689289568690608867e-01 9.704971805858577660e-01
9.666609776732342230e-01 9.706459567736166472e-01
9.643907333819592420e-01 9.707900778277320786e-01
9.621175621887542162e-01 9.709287150766853225e-01
9.598429364495283389e-01 9.710630896395393563e-01
9.575659360526610486e-01 9.711922950681922684e-01
9.552875691784789014e-01 9.713176009113944076e-01
9.530075054570281701e-01 9.714375889920666696e-01
9.507258231697108819e-01 9.715532861757215644e-01
9.484429473289887058e-01 9.716644226866427703e-01
9.461592089614615508e-01 9.717710322106370979e-01
9.438743871697703458e-01 9.718735741244012294e-01
9.415889424388241835e-01 9.719722129353495221e-01
9.393025460132002902e-01 9.720664593244077167e-01
9.370152100722790589e-01 9.721564737666880118e-01
9.347277266496073489e-01 9.722426654224278764e-01
9.324402702670516740e-01 9.723244530723033074e-01
9.301526127611475792e-01 9.724027209612255973e-01
9.278645866812367249e-01 9.724768166045117956e-01
9.255780186637392326e-01 9.725474247909080550e-01
9.232915640687291425e-01 9.726141100723623145e-01
9.210058651438473021e-01 9.726773635629362147e-01
9.187207930473573203e-01 9.727372299447730741e-01
9.164367193577628301e-01 9.727935952464586977e-01
9.141543292129153953e-01 9.728463100398053731e-01
9.118732903755231156e-01 9.728952517220714746e-01
9.095940045862914713e-01 9.729416719384498258e-01
9.073171273562063988e-01 9.729834707598440380e-01
9.050423341416283796e-01 9.730233253588308484e-01
9.027703491131965352e-01 9.730595523599601115e-01
9.005002366194893026e-01 9.730923527400994200e-01
8.982320704100157371e-01 9.731220049854960585e-01
8.959676202561803748e-01 9.731493819259130484e-01
8.937056822091206110e-01 9.731733581836037317e-01
8.914476274031272185e-01 9.731943453352080997e-01
8.891923834530689463e-01 9.732129347166104116e-01
8.869412594889050094e-01 9.732288065343903671e-01
8.846941652936853862e-01 9.732420441345581708e-01
8.824509630380371616e-01 9.732526071544289614e-01
8.802123702024097218e-01 9.732616251358083836e-01
8.779776073487857158e-01 9.732673339250956790e-01
8.757480393438190625e-01 9.732706247965539070e-01
8.735230350047106240e-01 9.732722741559731716e-01
8.713032827515282408e-01 9.732719534907430248e-01
8.690891160743706712e-01 9.732694309351951345e-01
8.668797560255184775e-01 9.732655428321690394e-01
8.646765418191131314e-01 9.732598405508749995e-01
8.624792549998969715e-01 9.732525983859913188e-01
8.602875870136050818e-01 9.732442769243873082e-01
8.581030097732229578e-01 9.732339785460720760e-01
8.559244548376689909e-01 9.732221872571664711e-01
8.537527738614600903e-01 9.732090612091837123e-01
8.515880430290889702e-01 9.731943893974998039e-01
8.494309548233460738e-01 9.731787691304758514e-01
8.472812965410574382e-01 9.731627391757162737e-01
8.451390204511466386e-01 9.731448930941694053e-01
8.430042324480007121e-01 9.731259796247837546e-01
8.408779005410887963e-01 9.731060639512931765e-01
8.387596314079761584e-01 9.730852439349357841e-01
8.366499834641465405e-01 9.730639650356008863e-01
8.345497912630173154e-01 9.730427345276583262e-01
8.324584747850204414e-01 9.730205112658933952e-01
8.303760533581160397e-01 9.729977675385496072e-01
8.283032674406638485e-01 9.729744651728148286e-01
8.262398474802019610e-01 9.729515200057350377e-01
8.241865614099639359e-01 9.729283281867808775e-01
8.221434582155113802e-01 9.729059891255148473e-01
8.201107660570433611e-01 9.728831993975866066e-01
8.180880571775702714e-01 9.728607438161814835e-01
8.160758762920431453e-01 9.728379713881452062e-01
8.140747437823184773e-01 9.728166464634327992e-01
8.120847295690899470e-01 9.727956019267570698e-01
8.101059075235040874e-01 9.727751877358657984e-01
8.081382498672410319e-01 9.727554681897239153e-01
8.061828493042608734e-01 9.727370434555662193e-01
8.042390972837329954e-01 9.727197626939753095e-01
8.023079994802311266e-01 9.727023589442657103e-01
8.003882671315448727e-01 9.726862388252596192e-01
7.984814327157505609e-01 9.726707595977206466e-01
7.965872665389637231e-01 9.726569028601261824e-01
7.947059993960235991e-01 9.726448190603784738e-01
7.928375349284069173e-01 9.726333157788805694e-01
7.909830398745012481e-01 9.726227937396538792e-01
7.891419258945211457e-01 9.726140909637419618e-01
7.873150253483264249e-01 9.726068420979376850e-01
7.855016798061975614e-01 9.726015857734752190e-01
7.837025219540333376e-01 9.725977422823739449e-01
7.819182703180027616e-01 9.725966042493379149e-01
7.801482435294460061e-01 9.725965409216063007e-01
7.783925967195102213e-01 9.725977741494147288e-01
7.766519961385645043e-01 9.726014567387979426e-01
7.749267598759274067e-01 9.726071759300695119e-01
7.732166891647542784e-01 9.726164540944061132e-01
7.715222553570139086e-01 9.726280479856692640e-01
7.698438185003406709e-01 9.726413271120104564e-01
7.681812213517595911e-01 9.726573126801039137e-01
7.665345626586029804e-01 9.726757671466857991e-01
7.649040693463717844e-01 9.726974334932607658e-01
7.632903256250352930e-01 9.727215154594560653e-01
7.616927153778446646e-01 9.727489093548811194e-01
7.601123005019944090e-01 9.727790671689766633e-01
7.585482397314473602e-01 9.728117350691330989e-01
7.570013062579958873e-01 9.728477305524646512e-01
7.554717216883738429e-01 9.728866012447419109e-01
7.539597526852888087e-01 9.729288344328321791e-01
7.524658824871822693e-01 9.729744876566790435e-01
7.509891345658168404e-01 9.730232790903519113e-01
7.495300460209494142e-01 9.730749493823378504e-01
7.480898342214188368e-01 9.731304258488048253e-01
7.466680948502786297e-01 9.731890806160886642e-01
7.452639931477543778e-01 9.732519932842260690e-01
7.438787924998273571e-01 9.733180644403899295e-01
7.425133691069611963e-01 9.733883246602417216e-01
7.411656798408962077e-01 9.734625256015477790e-01
7.398370845415307429e-01 9.735402468293153921e-01
7.385282735421239142e-01 9.736217322029194765e-01
7.372385821558257168e-01 9.737070283418296501e-01
7.359687515040984618e-01 9.737971140388589353e-01
7.347174726395343525e-01 9.738906891237580910e-01
7.334862739468670512e-01 9.739877990222267634e-01
7.322747273713871019e-01 9.740900031164255735e-01
7.310832123472725819e-01 9.741956293321665239e-01
7.299116394083876580e-01 9.743055079117853845e-01
7.287609232557065164e-01 9.744190362211047063e-01
7.276303104439265645e-01 9.745366871208568371e-01
7.265204030007337277e-01 9.746587019824881626e-01
7.254318694738602913e-01 9.747847471467852021e-01
7.243639313441678773e-01 9.749153280439156743e-01
7.233165421381286819e-01 9.750495773178611270e-01
7.222910967735834964e-01 9.751891652439030889e-01
7.212862758815179465e-01 9.753334964482468505e-01
7.203027254384475331e-01 9.754820136329113156e-01
7.193408523478619365e-01 9.756349625246475421e-01
7.184001294222661649e-01 9.757925189768273944e-01
7.174810199830757851e-01 9.759544024673715290e-01
7.165836429736579527e-01 9.761200688097103617e-01
7.157079594406781098e-01 9.762903000021837530e-01
7.148546930736872085e-01 9.764647362703151590e-01
7.140227998244821350e-01 9.766443344774498048e-01
7.132128677503456471e-01 9.768270825237951316e-01
7.124250066700317241e-01 9.770140942821536889e-01
7.116596011966871416e-01 9.772054552811079153e-01
7.109166912184778919e-01 9.774016909328684388e-01
7.101960915536655872e-01 9.776021513547632491e-01
7.094983399133013569e-01 9.778069243308201708e-01
7.088236604863947798e-01 9.780161580221868878e-01
7.081708853136846615e-01 9.782294252019103631e-01
7.075412330290962171e-01 9.784470862665431978e-01
7.069348608622337826e-01 9.786685877283370916e-01
7.063500448988458968e-01 9.788945899735557177e-01
7.057887377528420103e-01 9.791245881855035194e-01
7.052507199923672143e-01 9.793589369626227725e-01
7.047363481096127202e-01 9.795974364391528688e-01
7.042448603570851118e-01 9.798395312397006895e-01
7.037769776251506793e-01 9.800856743938602955e-01
7.033320429301590515e-01 9.803361436153492647e-01
7.029103976213018079e-01 9.805902878476494555e-01
7.025117584577319496e-01 9.808478054821663239e-01
7.021370006565973432e-01 9.811097418268601711e-01
7.017856466190482978e-01 9.813756913737846643e-01
7.014579995223120257e-01 9.816450527781215296e-01
7.011531444576206695e-01 9.819178214313063480e-01
7.008714828513143980e-01 9.821945429130098937e-01
7.006145204499379942e-01 9.824750007179032796e-01
7.003810186848669073e-01 9.827585854143913169e-01
7.001705020052807482e-01 9.830458323678681332e-01
6.999839668455907216e-01 9.833365407341537745e-01
6.998214686371441173e-01 9.836307065804674732e-01
6.996822099675645834e-01 9.839279430892251543e-01
6.995673755794949988e-01 9.842277954678355645e-01
6.994758577157513812e-01 9.845309323421209680e-01
6.994075838279307789e-01 9.848372856979199508e-01
6.993636400978512357e-01 9.851462903025371975e-01
6.993438375414482433e-01 9.854579101587054302e-01
6.993471705142919603e-01 9.857726302325762191e-01
6.993752115336167030e-01 9.860903672405136877e-01
6.994265372354095955e-01 9.864104562943409871e-01
6.995017482632179817e-01 9.867322242937438537e-01
6.996000323697297851e-01 9.870565726676892027e-01
6.997222911065191786e-01 9.873818370262630317e-01
6.998681400003688990e-01 9.877103250374884569e-01
7.000384681014513166e-01 9.880401154026990929e-01
7.002321970758570435e-01 9.883716976258426490e-01
7.004495405788777607e-01 9.887048817036562243e-01
7.006908261736763954e-01 9.890398251769025872e-01
7.009556313147098372e-01 9.893760716479784723e-01
7.012441682065752024e-01 9.897136502850478745e-01
7.015564984022119033e-01 9.900530075448940037e-01
7.018923084390705780e-01 9.903927327262003200e-01
7.022518782765296841e-01 9.907329743887081097e-01
7.026345553245715303e-01 9.910740138275427880e-01
7.030413264098096526e-01 9.914167152556251361e-01
7.034713559030992824e-01 9.917592355279442051e-01
7.039242972630207484e-01 9.921017617321687965e-01
7.044005039559848580e-01 9.924449840559878000e-01
7.049006986727909263e-01 9.927883693437228319e-01
7.054238737842130069e-01 9.931321890707969224e-01
7.059701265149503913e-01 9.934756378082523209e-01
7.065386694914925769e-01 9.938183245675474842e-01
7.071307062785867625e-01 9.941612324799596889e-01
7.077457747855557812e-01 9.945031807109088184e-01
7.083840279043056576e-01 9.948449492842447173e-01
7.090455125899104427e-01 9.951848609850877381e-01
7.097294007475959399e-01 9.955245883169108190e-01
7.104348565341179755e-01 9.958635178611754402e-01
7.111630087809446277e-01 9.962011452883485774e-01
7.119144776320420753e-01 9.965372714791027597e-01
7.126886812982556885e-01 9.968718568901550059e-01
7.134843245049132809e-01 9.972047290960339705e-01
7.143020567360855999e-01 9.975355115442769982e-01
7.151423083890573462e-01 9.978640418825810432e-01
7.160055379867116265e-01 9.981904787673218094e-01
7.168903292274569905e-01 9.985150281010430895e-01
7.177972847752173147e-01 9.988371375917869388e-01
7.187261959705149028e-01 9.991565189112512346e-01
7.196760709701121028e-01 9.994733314012266279e-01
7.206480424404461127e-01 9.997874955391212737e-01
7.216412432538888977e-01 1.000098711380581040e+00
7.226552553724436834e-01 1.000406198094715871e+00
7.236904517275047910e-01 1.000711582826666390e+00
7.247470822506449917e-01 1.001013463374790913e+00
7.258240159490130239e-01 1.001312290790755233e+00
7.269217154108484902e-01 1.001606430250427504e+00
7.280399073652431552e-01 1.001897166116316962e+00
7.291788214772153554e-01 1.002182691027914352e+00
7.303378918898394412e-01 1.002464157180146920e+00
7.315169867974444795e-01 1.002740976554477470e+00
7.327168871284733820e-01 1.003014181635413893e+00
7.339367546012067756e-01 1.003282311843134877e+00
7.351760806534478609e-01 1.003545877950583698e+00
7.364356133325381526e-01 1.003804106525663986e+00
7.377141429280249518e-01 1.004057259464030460e+00
7.390120470628972482e-01 1.004305609929523335e+00
7.403286713781037642e-01 1.004548582244460864e+00
7.416638657992797867e-01 1.004784974026060151e+00
7.430186677025492070e-01 1.005015772934960028e+00
7.443918950308715532e-01 1.005241412672210899e+00
7.457832941413513606e-01 1.005460383290043946e+00
7.471930849610505243e-01 1.005672659630636900e+00
7.486212137558948543e-01 1.005879140745226774e+00
7.500670005137044516e-01 1.006079005844458418e+00
7.515304932312574238e-01 1.006272333040883815e+00
7.530118832595430467e-01 1.006459157194924403e+00
7.545105663311814093e-01 1.006639435204825794e+00
7.560262927369144625e-01 1.006812518279455615e+00
7.575594268118208685e-01 1.006979211846933842e+00
7.591087165971309725e-01 1.007138536836661658e+00
7.606742867449316492e-01 1.007290260514125624e+00
7.622570697538090245e-01 1.007435215338322587e+00
7.638557184784074972e-01 1.007572735079842019e+00
7.654704200298619865e-01 1.007702413742757486e+00
7.671001143575969516e-01 1.007824318135197794e+00
7.687461977287008974e-01 1.007938894525954643e+00
7.704071760068077479e-01 1.008044542193408111e+00
7.720839768331295705e-01 1.008142282516086841e+00
7.737752969232826183e-01 1.008232353022608274e+00
7.754817547315876469e-01 1.008313654624612532e+00
7.772026411221898412e-01 1.008386760141885885e+00
7.789382814147388645e-01 1.008451919711517153e+00
7.806872513547010728e-01 1.008509222902123526e+00
7.824503711038022224e-01 1.008557454019213706e+00
7.842273624640110352e-01 1.008596583139798497e+00
7.860180013459920900e-01 1.008627109140044942e+00
7.878216880298123392e-01 1.008648430985652711e+00
7.896382969287972786e-01 1.008661328158959147e+00
7.914679180420524096e-01 1.008665455956373025e+00
7.933097124452982429e-01 1.008660692466200048e+00
7.951633572632510472e-01 1.008646940696972472e+00
7.970288615773867269e-01 1.008624139177611623e+00
7.989067102492642958e-01 1.008592019623517411e+00
8.007963787822317547e-01 1.008550385371927982e+00
8.026977514189747032e-01 1.008499580029069032e+00
8.046096637371958904e-01 1.008439340824016650e+00
8.065322919262554180e-01 1.008370054108773228e+00
8.084659795403204008e-01 1.008290461213985356e+00
8.104095503871370232e-01 1.008201053147073534e+00
8.123629816586733776e-01 1.008102513003152234e+00
8.143269202707730248e-01 1.007995015154212970e+00
8.163004460045708566e-01 1.007877952749542949e+00
8.182836592380381413e-01 1.007751347167454403e+00
8.202764611555567464e-01 1.007615067502703354e+00
8.222775102003182512e-01 1.007468809172986202e+00
8.242866432402140564e-01 1.007313178707025525e+00
8.263045360227134761e-01 1.007148366455150823e+00
8.283295408886049982e-01 1.006973757228308619e+00
8.303631996716099861e-01 1.006789053856016025e+00
8.324044636207800218e-01 1.006595518662829036e+00
8.344529247397372007e-01 1.006392366598257260e+00
8.365086168610467166e-01 1.006179329108008780e+00
8.385719094462980028e-01 1.005956786290737481e+00
8.406415997266798446e-01 1.005724469441433788e+00
8.427173885041753243e-01 1.005482372375864797e+00
8.447992213848402043e-01 1.005230720419672430e+00
8.468867546614590180e-01 1.004969629168411815e+00
8.489797803399452558e-01 1.004698753902731889e+00
8.510787917963619220e-01 1.004418816954476323e+00
8.531834220427549909e-01 1.004129388494974018e+00
8.552927035418166346e-01 1.003829877275109972e+00
8.574061446774899897e-01 1.003521306904897825e+00
8.595242052601459459e-01 1.003203819292931120e+00
8.616462330331253749e-01 1.002876467481023326e+00
8.637721792451309444e-01 1.002539588492017852e+00
8.659007485739661503e-01 1.002193792897829949e+00
8.680333561846802493e-01 1.001839388669166331e+00
8.701693665493966945e-01 1.001475523777346055e+00
8.723074702600946972e-01 1.001101805123089106e+00
8.744486556612804939e-01 1.000719521394563438e+00
8.765928385277512724e-01 1.000327396915121181e+00
8.787390593605823863e-01 9.999266033921265784e-01
8.808877972886833829e-01 9.995175309770206740e-01
8.830371241364832757e-01 9.990992420985348454e-01
8.851886144346007290e-01 9.986716916677434996e-01
8.873403537995081525e-01 9.982365838037641215e-01
8.894928377329421876e-01 9.977921894564921734e-01
8.916460291566089547e-01 9.973393042955934762e-01
8.937994983064041499e-01 9.968780479903616154e-01
8.959532052173232453e-01 9.964086339754318900e-01
8.981071323146089247e-01 9.959312112135471073e-01
9.002602709292080174e-01 9.954454318737933072e-01
9.024134166460352491e-01 9.949517274926290566e-01
9.045669168208505528e-01 9.944510652997319289e-01
9.067195980166264935e-01 9.939418642713487850e-01
9.088711337780527311e-01 9.934244298873053935e-01
9.110210204254238775e-01 9.929002916525483391e-01
9.131693412907928575e-01 9.923685535827905246e-01
9.153159933094553447e-01 9.918293114906255870e-01
9.174600039289347864e-01 9.912829626711634479e-01
9.196024763895154219e-01 9.907296048110588726e-01
9.217419710523199194e-01 9.901684979496612193e-01
9.238789271368419431e-01 9.896014784527877861e-01
9.260131243907796517e-01 9.890272884570773249e-01
9.281442148835682415e-01 9.884466418129722598e-01
9.302722530261556821e-01 9.878599137307482181e-01
9.323967675896711604e-01 9.872664781361771835e-01
9.345178064570539567e-01 9.866665615806229361e-01
9.366357666506122115e-01 9.860606383601343561e-01
9.387491852983907981e-01 9.854490194881022624e-01
9.408581594853606678e-01 9.848310300229721204e-01
9.429626691396255644e-01 9.842073297609391647e-01
9.450622522391417535e-01 9.835773671407919139e-01
9.471573273793160164e-01 9.829419978104438904e-01
9.492469320651288900e-01 9.823023380923823211e-01
9.513315652974740910e-01 9.816573116804231391e-01
9.534114132242060835e-01 9.810078537666752085e-01
9.554863326115451416e-01 9.803534178617820949e-01
9.575551746975292655e-01 9.796937806237624446e-01
9.596182643375575916e-01 9.790296773940955211e-01
9.616757148455776782e-01 9.783605660295693340e-01
9.637273369736116813e-01 9.776865547278393853e-01
9.657734464024021470e-01 9.770083889362277674e-01
9.678130455917016706e-01 9.763255224173216229e-01
9.698462838483866699e-01 9.756391219491716837e-01
9.718725578488452976e-01 9.749486814678123281e-01
9.738922194168885271e-01 9.742547834453986200e-01
9.759051107679256321e-01 9.735576208680041255e-01
9.779114622316262828e-01 9.728571381422008724e-01
9.799103429586154546e-01 9.721535278626642906e-01
9.819018910220379537e-01 9.714465618896788168e-01
9.838860412760731533e-01 9.707360601293358870e-01
9.858627442655446549e-01 9.700231528797182978e-01
9.878322849785834414e-01 9.693070735509347058e-01
9.897932319548625735e-01 9.685879282154762349e-01
9.917464000015460135e-01 9.678662068364166648e-01
9.936920509760677200e-01 9.671421141272008581e-01
9.956296482142262816e-01 9.664160856554071533e-01
9.975595278665067012e-01 9.656876978207030726e-01
9.994811901565981982e-01 9.649573500950764382e-01
1.001394395862617470e+00 9.642251433996167354e-01
1.003299224503283460e+00 9.634908240621237185e-01
1.005196046648285657e+00 9.627550073885114967e-01
1.007084537629569398e+00 9.620179316575127038e-01
1.008964544611568259e+00 9.612794060678075958e-01
1.010835961776540115e+00 9.605399916383544623e-01
1.012698709215800630e+00 9.597994954557838021e-01
1.014553116570811930e+00 9.590574247872907243e-01
1.016399126787663310e+00 9.583140289455170935e-01
1.018235809261157421e+00 9.575702252652477098e-01
1.020064260832082237e+00 9.568260530366651251e-01
1.021883438882679629e+00 9.560809320430004865e-01
1.023693981505271244e+00 9.553352385670583757e-01
1.025495310802069460e+00 9.545893326122649736e-01
1.027287989649839917e+00 9.538432947473247658e-01
1.029071511144843631e+00 9.530977784027269140e-01
1.030846359328044803e+00 9.523517608722447125e-01
1.032612769418179255e+00 9.516072337075979215e-01
1.034369496460689541e+00 9.508625386095664878e-01
1.036116838028439124e+00 9.501177339342484762e-01
1.037855084678211082e+00 9.493728311100781969e-01
1.039584634389747686e+00 9.486280468635830410e-01
1.041305016524886717e+00 9.478841003864438841e-01
1.043016653127589954e+00 9.471404533484172328e-01
1.044719519760776372e+00 9.463972543831387085e-01
1.046413650072508750e+00 9.456554654889871570e-01
1.048098592629495895e+00 9.449155841335880046e-01
1.049774878562088842e+00 9.441756387577667775e-01
1.051442748820051953e+00 9.434369332725600632e-01
1.053100637341139567e+00 9.426999118208383432e-01
1.054749394616464109e+00 9.419635151759462310e-01
1.056389709642753028e+00 9.412278035125527520e-01
1.058020859099165323e+00 9.404935399525894413e-01
1.059643211060676160e+00 9.397606928678765570e-01
1.061256213489604194e+00 9.390286450618643421e-01
1.062860399569444780e+00 9.382981602885626105e-01
1.064455722795256243e+00 9.375695720487637885e-01
1.066042463413656938e+00 9.368412466888069723e-01
1.067621043043729623e+00 9.361151166414335423e-01
1.069191363595615618e+00 9.353895259937909934e-01
1.070752000872335685e+00 9.346651200613803612e-01
1.072304979184332430e+00 9.339429866884702003e-01
1.073849760892051863e+00 9.332226056234422806e-01
1.075386157329627057e+00 9.325039232752253548e-01
1.076914691083613373e+00 9.317878126373247971e-01
1.078434188328802446e+00 9.310731607238997842e-01
1.079945553332069208e+00 9.303603923897507677e-01
1.081448948027999402e+00 9.296492140611919419e-01
1.082944749105528626e+00 9.289399618455209673e-01
1.084432524758624838e+00 9.282331818844722360e-01
1.085911737005648803e+00 9.275278604444727737e-01
1.087383234150655520e+00 9.268244440489130653e-01
1.088847882269913026e+00 9.261229303528861756e-01
1.090304981736996748e+00 9.254238563537713347e-01
1.091754046654844768e+00 9.247269849837110867e-01
1.093196294207159358e+00 9.240321791875437674e-01
1.094631914562565811e+00 9.233387154450120038e-01
1.096060294021957038e+00 9.226482395620165811e-01
1.097480683652046762e+00 9.219586474566211498e-01
1.098894671162986780e+00 9.212713270286279066e-01
1.100301558288769188e+00 9.205870068082565583e-01
1.101701458642245335e+00 9.199043499601254892e-01
1.103094767050624148e+00 9.192237666202228707e-01
1.104481952553857838e+00 9.185441571961483476e-01
1.105862745635902034e+00 9.178661162437650178e-01
1.107237423944688937e+00 9.171898768167611182e-01
1.108605654932969919e+00 9.165145512892646229e-01
1.109967111004224183e+00 9.158403031720512288e-01
1.111322979781317999e+00 9.151683860740803533e-01
1.112673095682455315e+00 9.144991533902997460e-01
1.114017505860884771e+00 9.138313162299228631e-01
1.115356328895379834e+00 9.131648464969763790e-01
1.116689537390851195e+00 9.124996630867707736e-01
1.118017837283871829e+00 9.118369100649029724e-01
1.119340675404882690e+00 9.111752351156839902e-01
1.120659223310432662e+00 9.105153310075962958e-01
1.121972647944089241e+00 9.098555455697049377e-01
1.123281515985240508e+00 9.091968145855693351e-01
1.124585273072204794e+00 9.085391912369585876e-01
1.125884449593488990e+00 9.078821833683501374e-01
1.127179210805402843e+00 9.072260509037293197e-01
1.128469551805571403e+00 9.065708501029252631e-01
1.129755668766510013e+00 9.059166425178463156e-01
1.131037138206801629e+00 9.052637502595648478e-01
1.132315171561111056e+00 9.046115620995502926e-01
1.133589662217000749e+00 9.039598027588612306e-01
1.134860821515378149e+00 9.033089020879293551e-01
1.136128166862454103e+00 9.026584089224211072e-01
1.137391758982364554e+00 9.020084879756097296e-01
1.138652202110871592e+00 9.013592189955226264e-01
1.139909751074626110e+00 9.007097389853156999e-01
1.141164223297296720e+00 9.000608835261593166e-01
1.142415662343075233e+00 8.994129191124493605e-01
1.143664366493539308e+00 8.987646092151796440e-01
1.144910354718220669e+00 8.981166967390741274e-01
1.146153560519424852e+00 8.974689669209120479e-01
1.147394575318996246e+00 8.968207658129943027e-01
1.148633856258212127e+00 8.961725055168897613e-01
1.149870997914050674e+00 8.955234434510244146e-01
1.151105977123146440e+00 8.948745860927537210e-01
1.152339389233366873e+00 8.942253357823443105e-01
1.153571142663408322e+00 8.935757204984922097e-01
1.154800587758486596e+00 8.929256494103793296e-01
1.156029624303344772e+00 8.922744835378741968e-01
1.157256846234656411e+00 8.916217563587121031e-01
1.158483042841540911e+00 8.909686650465645785e-01
1.159707732848097139e+00 8.903141525089318664e-01
1.160931164849556829e+00 8.896581515758982261e-01
1.162154299738327179e+00 8.890004261253379170e-01
1.163377085150218093e+00 8.883418547921936304e-01
1.164600173231218339e+00 8.876818464941823583e-01
1.165822605291435332e+00 8.870209956136466678e-01
1.167045557892860463e+00 8.863587257984338885e-01
1.168268432442508109e+00 8.856948040947438816e-01
1.169490963819418194e+00 8.850284991139807378e-01
1.170713839601122741e+00 8.843606426880011862e-01
1.171937193809696520e+00 8.836909573271232166e-01
1.173160832592863745e+00 8.830188143116124433e-01
1.174385009631072174e+00 8.823449181501448191e-01
1.175609865773507900e+00 8.816683275569653366e-01
1.176835683061275839e+00 8.809898897512793425e-01
1.178062694914120190e+00 8.803085363978043754e-01
1.179290040636790105e+00 8.796242549561216206e-01
1.180519665609431668e+00 8.789379865481927734e-01
1.181750762089684548e+00 8.782488397893992715e-01
1.182983287011076579e+00 8.775572325534697349e-01
1.184216770765199822e+00 8.768624403984107696e-01
1.185451993474317955e+00 8.761648517232502043e-01
1.186689209798147848e+00 8.754642615521472937e-01
1.187928043600146921e+00 8.747600368722828756e-01
1.189169458899615561e+00 8.740526891173779900e-01
1.190413122474882845e+00 8.733418707619766685e-01
1.191659342206633276e+00 8.726277073178823063e-01
1.192907976870105635e+00 8.719099924017457148e-01
1.194159279305507582e+00 8.711885125233070903e-01
1.195412738564008093e+00 8.704627485523669383e-01
1.196669242894912166e+00 8.697336611061163847e-01
1.197928110433635451e+00 8.690006546971896784e-01
1.199189937080825441e+00 8.682634596046806541e-01
1.200454952638624340e+00 8.675221415322330598e-01
1.201723014604940465e+00 8.667771428106667564e-01
1.202994084060506896e+00 8.660276836160786251e-01
1.204269067012923466e+00 8.652734362045161332e-01
1.205546722625859157e+00 8.645136351079764081e-01
1.206827703587055600e+00 8.637499891927288287e-01
1.208112186994994008e+00 8.629806899704957068e-01
1.209400576527437376e+00 8.622075753540505705e-01
1.210692802859159256e+00 8.614294984142825129e-01
1.211988951999326769e+00 8.606464786996312899e-01
1.213288595461315733e+00 8.598582915950050420e-01
1.214593108001720712e+00 8.590648632368044213e-01
1.215901411433319312e+00 8.582658507500070533e-01
1.217213948889057207e+00 8.574620623793168805e-01
1.218531143321295085e+00 8.566527993920071138e-01
1.219853019416874407e+00 8.558382371446991987e-01
1.221179148120326907e+00 8.550181571620212306e-01
1.222509536352456960e+00 8.541926961513993666e-01
1.223845065399068233e+00 8.533622986378877062e-01
1.225184483516547740e+00 8.525247277481190489e-01
1.226528880774813590e+00 8.516817525419697610e-01
1.227878294781703516e+00 8.508325454355756268e-01
1.229232580793586882e+00 8.499776986550789948e-01
1.230591652826096061e+00 8.491168331763632171e-01
1.231956001496705255e+00 8.482496634753640130e-01
1.233325977049552158e+00 8.473764843708047056e-01
1.234701044095299238e+00 8.464973470918034648e-01
1.236080728802198214e+00 8.456117261889979364e-01
1.237466334225805653e+00 8.447197131517982793e-01
1.238857042459322821e+00 8.438213376554632994e-01
1.240253304277104229e+00 8.429157659284897131e-01
1.241654669820650758e+00 8.420041471752218731e-01
1.243061890247065815e+00 8.410856127253663050e-01
1.244475454645043389e+00 8.401606923020612516e-01
1.245892924081744901e+00 8.392292544419307498e-01
1.247316180235890748e+00 8.382912415624192981e-01
1.248744415428582499e+00 8.373467237677341135e-01
1.250178112458930624e+00 8.363957699713472360e-01
1.251618398817878841e+00 8.354375897751774582e-01
1.253064473981644333e+00 8.344723960271354102e-01
1.254516028492050905e+00 8.335004510128893873e-01
1.255974220518233153e+00 8.325209426456612327e-01
1.257437459997349460e+00 8.315344765339059974e-01
1.258907151849025574e+00 8.305405424585272645e-01
1.260382864308135398e+00 8.295396106282523219e-01
1.261865151944329355e+00 8.285316370233677397e-01
1.263353665486028232e+00 8.275161238512307449e-01
1.264847666484743449e+00 8.264926586412099097e-01
1.266347480066298159e+00 8.254623847801049186e-01
1.267853521400879258e+00 8.244239311946450766e-01
1.269366022511682068e+00 8.233779335187847437e-01
1.270884592772086430e+00 8.223247214418397677e-01
1.272409164787516644e+00 8.212638201724197229e-01
1.273939887904758095e+00 8.201955605215319745e-01
1.275476553280484371e+00 8.191195822149094363e-01
1.277019389080943812e+00 8.180354600933613662e-01
1.278569193202097054e+00 8.169430603514167277e-01
1.280125490915266173e+00 8.158433450515780727e-01
1.281687596711597266e+00 8.147361885824851990e-01
1.283256307439182065e+00 8.136201625690545614e-01
1.284830713790360068e+00 8.124963182543037954e-01
1.286411657406420828e+00 8.113644227985846724e-01
1.287999885039010639e+00 8.102249515853842121e-01
1.289594117476001278e+00 8.090773645817099791e-01
1.291194673513009317e+00 8.079217976897093978e-01
1.292801171650778347e+00 8.067583000347858802e-01
1.294414187136119665e+00 8.055855187375253745e-01
1.296033059914164731e+00 8.044049500883080350e-01
1.297658524234901023e+00 8.032159161315453044e-01
1.299290292136516367e+00 8.020182756624396614e-01
1.300928562475491157e+00 8.008127867679923906e-01
1.302573232599999908e+00 7.995989486766652554e-01
1.304224363233607464e+00 7.983754824349642565e-01
1.305881979025889539e+00 7.971445966257987292e-01
1.307545705870432728e+00 7.959046919581161950e-01
1.309216122477425248e+00 7.946566264092443932e-01
1.310892591466143564e+00 7.933997928142704215e-01
1.312575195946483531e+00 7.921337425578365288e-01
1.314264314370925613e+00 7.908590555318938398e-01
1.315959723959198691e+00 7.895756626161817282e-01
1.317660993434975669e+00 7.882835425901043580e-01
1.319368882937542065e+00 7.869827838942635712e-01
1.321082704573465438e+00 7.856732384945257497e-01
1.322802723784815893e+00 7.843557810032166788e-01
1.324528629839952787e+00 7.830291861876373938e-01
1.326260582367149832e+00 7.816939589421020296e-01
1.327998712683643667e+00 7.803496085625013512e-01
1.329742869648302239e+00 7.789965865477190832e-01
1.331492683375899322e+00 7.776347071250098164e-01
1.333249183033923924e+00 7.762635866278766450e-01
1.335011133732242783e+00 7.748837152484633339e-01
1.336779037590881680e+00 7.734942978537335811e-01
1.338552809588395620e+00 7.720956322599794586e-01
1.340332531134348582e+00 7.706878788441003936e-01
1.342117670766284743e+00 7.692707197314528900e-01
1.343909439408840223e+00 7.678448556282300164e-01
1.345706923277876665e+00 7.664097720016024295e-01
1.347510512243606851e+00 7.649646761002579787e-01
1.349319031339613506e+00 7.635107218601197010e-01
1.351133151453605130e+00 7.620477165290233668e-01
1.352953418433617605e+00 7.605746064232328241e-01
1.354778751033932638e+00 7.590930204711996421e-01
1.356609509424210103e+00 7.576022664871334689e-01
1.358445336180090557e+00 7.561026746309126301e-01
1.360286495265728313e+00 7.545932880248165109e-01
1.362132933997460826e+00 7.530746484588668466e-01
1.363984508458081724e+00 7.515456410328569259e-01
1.365841804202575949e+00 7.500079193865986094e-01
1.367703190986067074e+00 7.484592605097243334e-01
1.369569927242302754e+00 7.469015027577518007e-01
1.371441763227410071e+00 7.453346255790367358e-01
1.373318955494388316e+00 7.437573059765131278e-01
1.375200950786483522e+00 7.421704642325526180e-01
1.377088116613649493e+00 7.405744529452783498e-01
1.378980482388991735e+00 7.389689072587919405e-01
1.380877174203686497e+00 7.373533402626012423e-01
1.382779401583785983e+00 7.357280190372258444e-01
1.384687084590569661e+00 7.340938108763616077e-01
1.386598820998354409e+00 7.324492058642132486e-01
1.388514317319539781e+00 7.307941771204774506e-01
1.390434927690548106e+00 7.291296129392246250e-01
1.392359949529578422e+00 7.274553457283736702e-01
1.394289591031453890e+00 7.257718987747935335e-01
1.396222347376234962e+00 7.240781530208058037e-01
1.398159666307327909e+00 7.223740482926553907e-01
1.400100475523977872e+00 7.206601320256853516e-01
1.402046573705241661e+00 7.189360851112291950e-01
1.403996571531557658e+00 7.172022289382492533e-01
1.405949867883108828e+00 7.154579496369602998e-01
1.407906684530466190e+00 7.137045391699147201e-01
1.409867076360404203e+00 7.119406225491696771e-01
1.411831433938211200e+00 7.101662842537548315e-01
1.413798974592425983e+00 7.083821136491993409e-01
1.415770030167273985e+00 7.065874946108474663e-01
1.417744833394274151e+00 7.047828124260656635e-01
1.419723079145874367e+00 7.029680312216918248e-01
1.421704478221769152e+00 7.011435471232347894e-01
1.423688914337896350e+00 6.993086843627648319e-01
1.425676463331510435e+00 6.974636954996975557e-01
1.427666675515844696e+00 6.956090112051489527e-01
1.429660055344280201e+00 6.937436424753781194e-01
1.431656060716230083e+00 6.918679233983989763e-01
1.433655157220963705e+00 6.899810423399973525e-01
1.435656539329684955e+00 6.880836709431120690e-01
1.437660341674920739e+00 6.861770811641794143e-01
1.439666308219587965e+00 6.842610561077210329e-01
1.441674868841066548e+00 6.823346514079278169e-01
1.443684840270900605e+00 6.803981586203535770e-01
1.445697024840084000e+00 6.784506669869381223e-01
1.447711614055793294e+00 6.764925013698503964e-01
1.449727806811246245e+00 6.745236692312739368e-01
1.451745737282476467e+00 6.725457515038699707e-01
1.453766101281205314e+00 6.705571960318575941e-01
1.455787229840221464e+00 6.685578045087622323e-01
1.457810284596759987e+00 6.665478819405276090e-01
1.459834249063713063e+00 6.645278300569759100e-01
1.461858850793219977e+00 6.624976577565957481e-01
1.463885409204357391e+00 6.604568880151816535e-01
1.465913036389584478e+00 6.584063487051678987e-01
1.467941212089067804e+00 6.563454062060875005e-01
1.469969617448210863e+00 6.542743689667143148e-01
1.471998429686904863e+00 6.521931419625970339e-01
1.474028570949110328e+00 6.501019286309895895e-01
1.476058415040209182e+00 6.480010652055021581e-01
1.478088376428918327e+00 6.458901322288435054e-01
1.480118968736807927e+00 6.437690765181010022e-01
1.482150011782299659e+00 6.416374334794546774e-01
1.484180185148772813e+00 6.394966692590272617e-01
1.486210306507104839e+00 6.373458857363647478e-01
1.488240037673781657e+00 6.351846413867567875e-01
1.490269274549409051e+00 6.330139057323153073e-01
1.492297061369059819e+00 6.308328942039646003e-01
1.494324804528935013e+00 6.286424280841245160e-01
1.496351442429952439e+00 6.264421432813316315e-01
1.498376580161248528e+00 6.242320011224241627e-01
1.500401196834979300e+00 6.220120752840847533e-01
1.502424365610087298e+00 6.197824343563491656e-01
1.504445727639446506e+00 6.175439889067149135e-01
1.506465558692805740e+00 6.152962009048010827e-01
1.508483825153651647e+00 6.130390305536862483e-01
1.510500155173404080e+00 6.107727411829881881e-01
1.512514194995621342e+00 6.084964913075625592e-01
1.514525910504883832e+00 6.062107097787405863e-01
1.516535326094401448e+00 6.039166411524002909e-01
1.518542443873895476e+00 6.016137371873643280e-01
1.520547114860129723e+00 5.993015432635238060e-01
1.522548695225191429e+00 5.969807288217833241e-01
1.524547575753878448e+00 5.946513121318278694e-01
1.526542496932615789e+00 5.923127082303070168e-01
1.528534832585082048e+00 5.899654710707359362e-01
1.530524217057680714e+00 5.876098838199830254e-01
1.532509393233858708e+00 5.852455598970242034e-01
1.534491259152019893e+00 5.828737664420382547e-01
1.536469872700425121e+00 5.804933673330269217e-01
1.538444146863454431e+00 5.781052373600326089e-01
1.540413787186168504e+00 5.757091767708848451e-01
1.542379149701809116e+00 5.733055104437039251e-01
1.544339814932882193e+00 5.708947547106911768e-01
1.546295680652251647e+00 5.684756270641061482e-01
1.548246308865117049e+00 5.660490090391643303e-01
1.550192262196530502e+00 5.636145778679956253e-01
1.552133359416862035e+00 5.611730378251371665e-01
1.554068790664619781e+00 5.587238199125817983e-01
1.555997946671994647e+00 5.562673517647763743e-01
1.557920964570409961e+00 5.538040397096186673e-01
1.559838450054448433e+00 5.513344095056913474e-01
1.561750004328538832e+00 5.488579141914595727e-01
1.563654575157891635e+00 5.463752814812100622e-01
1.565552282815537266e+00 5.438859320207104497e-01
1.567443213080455866e+00 5.413904455608365973e-01
1.569327362240979129e+00 5.388884656995794886e-01
1.571204472027359023e+00 5.363797620839816371e-01
1.573074555890226600e+00 5.338653691628090225e-01
1.574936599716094454e+00 5.313465752967668765e-01
1.576790588085994926e+00 5.288217459031582246e-01
1.578636944412329157e+00 5.262922771922582399e-01
1.580475498995048467e+00 5.237579007076829107e-01
1.582305224609836580e+00 5.212187589982124614e-01
1.584126152758895900e+00 5.186749626582987105e-01
1.585938649272959244e+00 5.161269373455777965e-01
1.587742422377653506e+00 5.135740858613633275e-01
1.589537199670773227e+00 5.110181408311460505e-01
1.591322882276454687e+00 5.084581286297124025e-01
1.593098832373268214e+00 5.058938797175680513e-01
1.594865062299702707e+00 5.033267586425584916e-01
1.596621467442783882e+00 5.007559374022569898e-01
1.598368103824217679e+00 4.981817736198813074e-01
1.600103401136280468e+00 4.956054944158940212e-01
1.601828458497018604e+00 4.930268015016764926e-01
1.603542605720447600e+00 4.904456959559628237e-01
1.605246143041469065e+00 4.878621758558386312e-01
1.606938511648546619e+00 4.852776082876786301e-01
1.608619778867535377e+00 4.826905061084242332e-01
1.610289677119522089e+00 4.801015961297046553e-01
1.611946976615489024e+00 4.775109470587856064e-01
1.613592802528348358e+00 4.749197195053889708e-01
1.615225458621098564e+00 4.723273610306710224e-01
1.616846466531371540e+00 4.697341405577244999e-01
1.618454928281307881e+00 4.671403333442310513e-01
1.620050879722748194e+00 4.645472462642628031e-01
1.621632938369560462e+00 4.619546844546017494e-01
1.623201062935103023e+00 4.593620232868004249e-01
1.624756613814137385e+00 4.567705898750680227e-01
1.626298569256339421e+00 4.541800689646655065e-01
1.627825264927546867e+00 4.515912682395234468e-01
1.629338050924451053e+00 4.490034073421731997e-01
1.630836950307968491e+00 4.464181751904134909e-01
1.632320714837241171e+00 4.438351922730800481e-01
1.633789991969545996e+00 4.412544026140239328e-01
1.635244157759538686e+00 4.386762027236221773e-01
1.636682844584722130e+00 4.361010167271272553e-01
1.638105782221246809e+00 4.335291396914164874e-01
1.639512856741716984e+00 4.309607485438052277e-01
1.640903625421358036e+00 4.283967517779762035e-01
1.642278478371173689e+00 4.258359240594941642e-01
1.643637322737327544e+00 4.232801255508210625e-01
1.644979246271309536e+00 4.207293843992868654e-01
1.646304093747827046e+00 4.181828335588351209e-01
1.647611875555482053e+00 4.156419876092468102e-01
1.648902465183326838e+00 4.131071169090005379e-01
1.650175430180761849e+00 4.105777390394232396e-01
1.651430576066746481e+00 4.080545140128580273e-01
1.652667622434626615e+00 4.055381973726576161e-01
1.653886292191951046e+00 4.030283423400088383e-01
1.655087247762735636e+00 4.005261208220896596e-01
1.656269149504061788e+00 3.980307073622661451e-01
1.657432002224926482e+00 3.955428945690297460e-01
1.658575960582452158e+00 3.930629254333151135e-01
1.659700556977609764e+00 3.905917686517456633e-01
1.660805616031402643e+00 3.881292099408081286e-01
1.661891366597747499e+00 3.856758228577747971e-01
1.662956882811916781e+00 3.832326748737829858e-01
1.664002422200727249e+00 3.807990738201403325e-01
1.665027256272436640e+00 3.783751966365228592e-01
1.666032253972620225e+00 3.759616743166044328e-01
1.667016691245422955e+00 3.735587899142781554e-01
1.667980131667243793e+00 3.711667496565327351e-01
1.668921686737821375e+00 3.687865442251054837e-01
1.669842277778884387e+00 3.664177633459460015e-01
1.670740820644062818e+00 3.640605121425691815e-01
1.671617292649760778e+00 3.617156318289220240e-01
1.672472595798756734e+00 3.593841912433370367e-01
1.673305809253793797e+00 3.570659804430447726e-01
1.674116751124458347e+00 3.547609115735176344e-01
1.674904917107466806e+00 3.524689360782516379e-01
1.675670293436835490e+00 3.501914890845063133e-01
1.676413184775785492e+00 3.479284682326566625e-01
1.677132009228603948e+00 3.456797896298554607e-01
1.677827697637899407e+00 3.434459860371299467e-01
1.678498694668890012e+00 3.412272439998500495e-01
1.679147049447626161e+00 3.390242660711181855e-01
1.679771300382108645e+00 3.368364746732591120e-01
1.680372018101877751e+00 3.346647613724062498e-01
1.680947634936682533e+00 3.325106327728635236e-01
1.681499339698313777e+00 3.303730714413835035e-01
1.682026747706263148e+00 3.282521351815194666e-01
1.682529309729784428e+00 3.261487130876865037e-01
1.683006848359135166e+00 3.240629931558180465e-01
1.683459511474611370e+00 3.219960193958761874e-01
1.683886743924513096e+00 3.199470497998097018e-01
1.684289333645154318e+00 3.179174099789911501e-01
1.684665811313532879e+00 3.159066902794585574e-01
1.685017725816732481e+00 3.139160301260512376e-01
1.685343636612289142e+00 3.119444731103458990e-01
1.685643281630387236e+00 3.099929625112624598e-01
1.685917146562621927e+00 3.080621254720160573e-01
1.686164811906825545e+00 3.061516850160187486e-01
1.686385757935024321e+00 3.042625636463343608e-01
1.686580710892561230e+00 3.023943029614660216e-01
1.686749609359776025e+00 3.005478575530203256e-01
1.686891066968753794e+00 2.987232488311144518e-01
1.687006205081150068e+00 2.969210681872738733e-01
1.687094396501659821e+00 2.951412730176613541e-01
1.687156881558909971e+00 2.933839011124582119e-01
1.687191673878736919e+00 2.916495719948316023e-01
1.687199563865595886e+00 2.899386410908333378e-01
1.687180281521933889e+00 2.882510281667927110e-01
1.687133756230315695e+00 2.865873660465428907e-01
1.687059637584667149e+00 2.849485069620996680e-01
1.686958425548264806e+00 2.833338658963172607e-01
1.686829398511733080e+00 2.817435172755968220e-01
1.686672941194647057e+00 2.801774926344520189e-01
1.686488783004711500e+00 2.786374138508543319e-01
1.686277730361025462e+00 2.771224000108019059e-01
1.686038078080989600e+00 2.756333632939585998e-01
1.685770757534308162e+00 2.741703313123863284e-01
1.685476495099128114e+00 2.727337689802066256e-01
1.685153752047257925e+00 2.713230490877369672e-01
1.684804085917517291e+00 2.699394073954498596e-01
1.684426712438318763e+00 2.685823456294066380e-01
1.684021797709941426e+00 2.672529935758246045e-01
1.683588605013305983e+00 2.659504966609795296e-01
1.683127528373346449e+00 2.646762757248744546e-01
1.682639105978756655e+00 2.634298834502670217e-01
1.682122536896397902e+00 2.622109735044431122e-01
1.681578243689100027e+00 2.610203010191926021e-01
1.681005101616607433e+00 2.598586195256852305e-01
1.680405352476822767e+00 2.587252169704451488e-01
1.679777720721581380e+00 2.576204250655258488e-01
1.679122230876749500e+00 2.565451855504602419e-01
1.678439714983101849e+00 2.554990606132966913e-01
1.677729849862071854e+00 2.544823664348357939e-01
1.676991689878681413e+00 2.534953769612970920e-01
1.676226513293342935e+00 2.525382304897022534e-01
1.675434104231658505e+00 2.516110869342366163e-01
1.674614426290113034e+00 2.507141302188709009e-01
1.673767856211866967e+00 2.498477165748554663e-01
1.672894470429410418e+00 2.490123484416090494e-01
1.671993471859611224e+00 2.482068482006183907e-01
1.671065712953208715e+00 2.474318622444477422e-01
1.670111454947671881e+00 2.466887909891385677e-01
1.669130658945615409e+00 2.459765032759164971e-01
1.668123465760266155e+00 2.452958334294674525e-01
1.667090220117330768e+00 2.446466464166918986e-01
1.666030609188910327e+00 2.440288055292405278e-01
1.664944394205757128e+00 2.434417712123751465e-01
1.663832119457180125e+00 2.428873098084684823e-01
1.662693584113984935e+00 2.423648303525733905e-01
1.661530137280315289e+00 2.418748576057628830e-01
1.660340693610580010e+00 2.414163554243077270e-01
1.659126421164668796e+00 2.409901742232723187e-01
1.657886742233506183e+00 2.405958384072665601e-01
1.656622371914000080e+00 2.402344220863927571e-01
1.655333950505223584e+00 2.399053611540279407e-01
1.654020871372250179e+00 2.396089549677640484e-01
1.652683639764513046e+00 2.393448073627919559e-01
1.651322575410371973e+00 2.391131476024632996e-01
1.649937785434997028e+00 2.389144344471775816e-01
1.648529014609660504e+00 2.387488478892281496e-01
1.647096526564632679e+00 2.386152499353652590e-01
1.645641503097059921e+00 2.385149267732863954e-01
1.644163087356845354e+00 2.384483900987547089e-01
1.642663310866967485e+00 2.384139415055214484e-01
1.641140853008187017e+00 2.384133584479399548e-01
1.639596065400148461e+00 2.384452481493277709e-01
1.638030261558735878e+00 2.385104997601482368e-01
1.636442258881176670e+00 2.386088400292829814e-01
1.634833124127794690e+00 2.387414002281892100e-01
1.633203163863454765e+00 2.389068662590032865e-01
1.631552594898705522e+00 2.391058379970228964e-01
1.629882152813468821e+00 2.393376795174182448e-01
1.628191617793071089e+00 2.396032488757651735e-01
1.626481055901727091e+00 2.399015711635996417e-01
1.624750649614186582e+00 2.402333020332957647e-01
1.623001789386793847e+00 2.405979967919562867e-01
1.621234378375513874e+00 2.409956791669040921e-01
1.619448877546105781e+00 2.414272360699579456e-01
1.617644586239884275e+00 2.418907752028052194e-01
1.615822983858560935e+00 2.423881098979586424e-01
1.613983707184717398e+00 2.429179564559322824e-01
1.612127799830254116e+00 2.434811914522761744e-01
1.610256052229763757e+00 2.440771430251441054e-01
1.608368361632854571e+00 2.447061071555477196e-01
1.606464649795942057e+00 2.453668407402380680e-01
1.604546236686539284e+00 2.460608131604453963e-01
1.602612759980951873e+00 2.467876777453628379e-01
1.600665344277240942e+00 2.475474501919647241e-01
1.598704243288940230e+00 2.483393567320805739e-01
1.596729193899712795e+00 2.491642219103416267e-01
1.594741097314915867e+00 2.500212671604262193e-01
1.592739521114826751e+00 2.509108456804381992e-01
1.590725931233098356e+00 2.518324536559702342e-01
1.588700736394111024e+00 2.527859104382982336e-01
1.586663699777246528e+00 2.537713753490014601e-01
1.584615872411096360e+00 2.547894344279604817e-01
1.582557662029073997e+00 2.558384392281842223e-01
1.580489582635848489e+00 2.569191271350622086e-01
1.578411198637454715e+00 2.580306796301535255e-01
1.576325013607261072e+00 2.591736866635707126e-01
1.574229579081136254e+00 2.603478275095967853e-01
1.572125592563391683e+00 2.615529567996198179e-01
1.570014537189044601e+00 2.627894868164351583e-01
1.567896315280649100e+00 2.640564690418691907e-01
1.565772141677271190e+00 2.653546010783683351e-01
1.563641508314688178e+00 2.666836659687428779e-01
1.561505220596243415e+00 2.680426321160408465e-01
1.559363562085373855e+00 2.694321682250724881e-01
1.557217478356984763e+00 2.708517406273044381e-01
1.555066393783267831e+00 2.723014741742462719e-01
1.552912331017387793e+00 2.737816358486854229e-01
1.550755049624003457e+00 2.752907428052720484e-01
1.548594881164360393e+00 2.768294207731403778e-01
1.546432631686154524e+00 2.783973569088409317e-01
1.544268745491436112e+00 2.799950541459048092e-01
1.542103352337317768e+00 2.816212021446609093e-01
1.539937766824248877e+00 2.832754872908714305e-01
1.537771981461597104e+00 2.849582708164846712e-01
1.535607060595122197e+00 2.866698930711732429e-01
1.533443895359155817e+00 2.884090529354725319e-01
1.531281635578578770e+00 2.901763873289917028e-01
1.529121534365112556e+00 2.919721971052367526e-01
1.526963764355135478e+00 2.937954400307865033e-01
1.524808679510630371e+00 2.956458220223980859e-01
1.522657930965852335e+00 2.975234253486688796e-01
1.520511191270279339e+00 2.994284599476820241e-01
1.518369104095937283e+00 3.013594982066943317e-01
1.516232560098486726e+00 3.033174098429597954e-01
1.514101419305536433e+00 3.053010195979417585e-01
1.511976621183561020e+00 3.073108768312953210e-01
1.509858970208414419e+00 3.093471921447426554e-01
1.507747885902209761e+00 3.114089152713505060e-01
1.505645781173871267e+00 3.134968557676073853e-01
1.503551998902038944e+00 3.156090918604685935e-01
1.501467247424446150e+00 3.177471863597043922e-01
1.499392227924165821e+00 3.199100228693905756e-01
1.497327835516932826e+00 3.220969513367921144e-01
1.495273197327831038e+00 3.243080218847192442e-01
1.493229464102131310e+00 3.265436094318321936e-01
1.491198251469734393e+00 3.288022622408486861e-01
1.489179043162960125e+00 3.310846188711397686e-01
1.487172266202464899e+00 3.333907899787818541e-01
1.485178398633269614e+00 3.357198867904039874e-01
1.483199302936345276e+00 3.380719522038392322e-01
1.481233756927960110e+00 3.404469345036246763e-01
1.479283761139907449e+00 3.428440636433619515e-01
1.477349063127811224e+00 3.452630176794667660e-01
1.475429833014817893e+00 3.477049020897636789e-01
1.473527066996227708e+00 3.501675134757388785e-01
1.471640891955393826e+00 3.526516007845094114e-01
1.469771920764526563e+00 3.551564860917852395e-01
1.467921224949949144e+00 3.576823203027028053e-01
1.466088996298464453e+00 3.602293070799641450e-01
1.464275364450523309e+00 3.627959436968433149e-01
1.462481186078402162e+00 3.653834210199398691e-01
1.460706582841809098e+00 3.679907854243070209e-01
1.458952302092484832e+00 3.706176085503249951e-01
1.457219406928070393e+00 3.732639216557966377e-01
1.455507850460415309e+00 3.759291914665444656e-01
1.453818040776274856e+00 3.786130749389675643e-01
1.452150658539379746e+00 3.813149690045788409e-01
1.450505565326296376e+00 3.840357736776316422e-01
1.448882872311684666e+00 3.867737331980063975e-01
1.447283722667617178e+00 3.895305606372317930e-01
1.445709336456715066e+00 3.923046729942250010e-01
1.444159401988574620e+00 3.950974407198022953e-01
1.442634115267489525e+00 3.979057331580856949e-01
1.441133571361572718e+00 4.007305988729217283e-01
1.439659003562272943e+00 4.035722329604701231e-01
1.438210863418678098e+00 4.064305284857146483e-01
1.436788727918825836e+00 4.093038607473431512e-01
1.435393974287017649e+00 4.121929268029836391e-01
1.434026336136136948e+00 4.150974637026901837e-01
1.432686510063643004e+00 4.180168116496134068e-01
1.431374634853199268e+00 4.209513358143116557e-01
1.430091287238196784e+00 4.239005391237615772e-01
1.428836419186741757e+00 4.268636424633280857e-01
1.427610064111195953e+00 4.298404275188799639e-01
1.426413552641848659e+00 4.328308456212978106e-01
1.425247129636322274e+00 4.358353228501887777e-01
1.424111390332241323e+00 4.388530001759446408e-01
1.423005696291744338e+00 4.418835246705504760e-01
1.421930472188875250e+00 4.449266768141965644e-01
1.420886174836811566e+00 4.479821337451164731e-01
1.419873609593538921e+00 4.510505697868060770e-01
1.418892304099372170e+00 4.541303697905527126e-01
1.417942975699980623e+00 4.572214571976928599e-01
1.417025663290014226e+00 4.603240889818704384e-01
1.416140421701509444e+00 4.634384010170575219e-01
1.415288677732286171e+00 4.665626660256860236e-01
1.414470826404351955e+00 4.696974598985620974e-01
1.413686487289563143e+00 4.728421076228526143e-01
1.412935183121271088e+00 4.759968572967366862e-01
1.412217541621940908e+00 4.791614088761962931e-01
1.411534305210710327e+00 4.823353198885605431e-01
1.410885305584838489e+00 4.855181899636152876e-01
1.410270079784605279e+00 4.887104087981908873e-01
1.409689322532168942e+00 4.919111070559489818e-01
1.409143201608759943e+00 4.951205954156079336e-01
1.408631804645188890e+00 4.983376429021727505e-01
1.408155893857667484e+00 5.015627909845981058e-01
1.407715763030046752e+00 5.047952416160925715e-01
1.407310424563563478e+00 5.080349258732572704e-01
1.406941037427315466e+00 5.112810113237417076e-01
1.406607808487248201e+00 5.145343844401747413e-01
1.406310112736526952e+00 5.177940921509165406e-01
1.406048649765997860e+00 5.210601282354730968e-01
1.405823707876033390e+00 5.243322733597794993e-01
1.405634774234013173e+00 5.276094237204579374e-01
1.405481980252978103e+00 5.308916520457636068e-01
1.405365564058920214e+00 5.341798132617102679e-01
1.405285439824203397e+00 5.374727178977071196e-01
1.405241396258206432e+00 5.407696205629050068e-01
1.405234562029851864e+00 5.440703999350227082e-01
1.405263616061706466e+00 5.473751027576601036e-01
1.405329887333436334e+00 5.506834512928125980e-01
1.405432670258054628e+00 5.539952033623454231e-01
1.405571374274278140e+00 5.573107985612310022e-01
1.405747508758619757e+00 5.606288901508539313e-01
1.405960076912100121e+00 5.639494717893018816e-01
1.406209353259016082e+00 5.672736020866827600e-01
1.406494847161031236e+00 5.706001015050021774e-01
1.406816992024324087e+00 5.739273988653411651e-01
1.407175870374772320e+00 5.772575659985907937e-01
1.407570908948755584e+00 5.805889480528322322e-01
1.408002576420562368e+00 5.839216260424533456e-01
1.408470847702233852e+00 5.872557251748694584e-01
1.408975549726985355e+00 5.905897372753372565e-01
1.409515983049562049e+00 5.939242709642151841e-01
1.410092354082393085e+00 5.972586925053722240e-01
1.410705358064660908e+00 6.005934615831636236e-01
1.411353472870071624e+00 6.039267203944229667e-01
1.412038146678044281e+00 6.072596095033079289e-01
1.412758829946729300e+00 6.105912642183647376e-01
1.413514647369096711e+00 6.139224041996788062e-01
1.414305804537675959e+00 6.172520148551042807e-01
1.415132382500484232e+00 6.205797769797137819e-01
1.415994172283034924e+00 6.239052187020004414e-01
1.416890888143905958e+00 6.272288515996441438e-01
1.417822142244012928e+00 6.305501069914785095e-01
1.418787710890670350e+00 6.338688524696336479e-01
1.419788082467338119e+00 6.371851947692583895e-01
1.420821972925106813e+00 6.404976748914995577e-01
1.421890059615527280e+00 6.438069965381176818e-01
1.422992029312836859e+00 6.471119878370952261e-01
1.424127758020988344e+00 6.504130117567250569e-01
1.425296074041712213e+00 6.537100642576318954e-01
1.426497972526825864e+00 6.570027217425999932e-01
1.427732033806838885e+00 6.602906864891306959e-01
1.428998518251164196e+00 6.635735585611817200e-01
1.430297646897305430e+00 6.668508338793541768e-01
1.431628816423062389e+00 6.701229555307205432e-01
1.432991583042375172e+00 6.733893863320953299e-01
1.434386066827054940e+00 6.766491799501951343e-01
1.435812818287366399e+00 6.799032660234011205e-01
1.437269891997748905e+00 6.831514668096492215e-01
1.438757198906176926e+00 6.863934381355896175e-01
1.440274941457583502e+00 6.896278643759463645e-01
1.441823416277984604e+00 6.928556614347470832e-01
1.443401701177521756e+00 6.960753145694715815e-01
1.445009020278593459e+00 6.992880880470830895e-01
1.446645413918348444e+00 7.024933483335947804e-01
1.448311060880191681e+00 7.056905200662355604e-01
1.450004513382312066e+00 7.088792083364322538e-01
1.451726719024194034e+00 7.120588553397474429e-01
1.453476515776642941e+00 7.152297150877799936e-01
1.455253374709832626e+00 7.183913787349721636e-01
1.457057313600900628e+00 7.215439890972001891e-01
1.458888225664881189e+00 7.246870739360806724e-01
1.460746047947401927e+00 7.278207711424961035e-01
1.462629848411015621e+00 7.309448363284910544e-01
1.464539386184886105e+00 7.340580500823546961e-01
1.466474508625258855e+00 7.371603866840794606e-01
1.468434324161832505e+00 7.402525371418718914e-01
1.470418736354863753e+00 7.433336951175181229e-01
1.472426959427813209e+00 7.464032029624472209e-01
1.474458465851554712e+00 7.494617714856655066e-01
1.476513592522503693e+00 7.525088441239775605e-01
1.478591051540842027e+00 7.555442090609407746e-01
1.480691762329279015e+00 7.585676674178012391e-01
1.482814478825432492e+00 7.615786056332095599e-01
1.484958947513602245e+00 7.645778491184886949e-01
1.487124619312857998e+00 7.675641567497090145e-01
1.489311753968871388e+00 7.705378925842770732e-01
1.491519860244043594e+00 7.734981705661181373e-01
1.493748281455036908e+00 7.764452141075616209e-01
1.495996766768677544e+00 7.793796566878042897e-01
1.498263867324293175e+00 7.823002507568939112e-01
1.500550493085742287e+00 7.852072380989592038e-01
1.502855270826302325e+00 7.880992573359038023e-01
1.505177836302518335e+00 7.909774088962503447e-01
1.507518847770043857e+00 7.938414093800888471e-01
1.509877055285311132e+00 7.966909355381519564e-01
1.512252131705126512e+00 7.995255251074083747e-01
1.514643546510306527e+00 8.023453675700310539e-01
1.517050865405336069e+00 8.051501138862693363e-01
1.519475100714510418e+00 8.079384039991440725e-01
1.521913768345232842e+00 8.107115344277683322e-01
1.524367980020226554e+00 8.134694483404589782e-01
1.526836156515905651e+00 8.162111859766782995e-01
1.529318642644263537e+00 8.189367636702110653e-01
1.531815497601102916e+00 8.216461556721420534e-01
1.534326105015957342e+00 8.243391168554735637e-01
1.536848526569559725e+00 8.270146481473300559e-01
1.539383818870502907e+00 8.296734734826529678e-01
1.541930735745393966e+00 8.323152782237780434e-01
1.544488695265604727e+00 8.349396519496149471e-01
1.547057747076384882e+00 8.375466457830391676e-01
1.549637144371893926e+00 8.401357676058782697e-01
1.552227379632711735e+00 8.427071731151278833e-01
1.554827708211630632e+00 8.452610097889021734e-01
1.557437437667092306e+00 8.477969979186653626e-01
1.560056709478237158e+00 8.503141909025963008e-01
1.562684683279180087e+00 8.528131088310326735e-01
1.565321242545740787e+00 8.552935944484867381e-01
1.567965009455422720e+00 8.577551141103449961e-01
1.570616631530115992e+00 8.601983343934113124e-01
1.573275309643197950e+00 8.626222024289503798e-01
1.575940835319747491e+00 8.650262642342061437e-01
1.578612679186250034e+00 8.674110814114894819e-01
1.581290299447874137e+00 8.697764342973322016e-01
1.583973066979286637e+00 8.721223844825100047e-01
1.586661117132336596e+00 8.744482840963228032e-01
1.589354805237473300e+00 8.767545261384286359e-01
1.592052682469653480e+00 8.790414273160911396e-01
1.594754397420622416e+00 8.813075486894798027e-01
1.597459994251479998e+00 8.835537185006485661e-01
1.600169264421431592e+00 8.857788798309509382e-01
1.602881305699564773e+00 8.879837970751504050e-01
1.605595885598923855e+00 8.901683548867018736e-01
1.608312703462564164e+00 8.923315407423164647e-01
1.611031669430224911e+00 8.944743618353064862e-01
1.613752584652672573e+00 8.965964620663405826e-01
1.616474930163016799e+00 8.986973825702380125e-01
1.619197171699863658e+00 9.007772551709285480e-01
1.621919574879431503e+00 9.028359562569896468e-01
1.624642871746381001e+00 9.048734540210093824e-01
1.627365271664364954e+00 9.068894522781437706e-01
1.630087544533808774e+00 9.088837055246021812e-01
1.632809298181927327e+00 9.108559027506829553e-01
1.635529869315955898e+00 9.128068176563990388e-01
1.638248562235602002e+00 9.147359255587056426e-01
1.640965938242665567e+00 9.166429533541657904e-01
1.643680648635295283e+00 9.185277274609141562e-01
1.646393164812297139e+00 9.203912681416476227e-01
1.649103354018029766e+00 9.222324587956678421e-01
1.651810429526903601e+00 9.240515626354771639e-01
1.654514541810349959e+00 9.258488674788765138e-01
1.657215049385008632e+00 9.276245089063387406e-01
1.659911735462955562e+00 9.293774364057948434e-01
1.662604872998234118e+00 9.311082723225668767e-01
1.665292969824660130e+00 9.328173252323844755e-01
1.667975972547947272e+00 9.345033892841653200e-01
1.670654724487360188e+00 9.361670608458637632e-01
1.673328240162908820e+00 9.378088165693949652e-01
1.675996182233115084e+00 9.394277785655482660e-01
1.678658481642613776e+00 9.410241616217662752e-01
1.681314100410040036e+00 9.425987710361847238e-01
1.683963870221647063e+00 9.441509313380991308e-01
1.686606812500065278e+00 9.456806631611111014e-01
1.689242846120044605e+00 9.471883570584348488e-01
1.691871507456280455e+00 9.486735917795732220e-01
1.694494233260865457e+00 9.501361620238520933e-01
1.697108946858415290e+00 9.515764112096974925e-01
1.699715785733486584e+00 9.529946468571104390e-01
1.702314796051743073e+00 9.543900987190730989e-01
1.704905198164222924e+00 9.557632223620881051e-01
1.707487606144960646e+00 9.571139425691155278e-01
1.710061330474468955e+00 9.584415204286369505e-01
1.712626499504739774e+00 9.597474580849738590e-01
1.715182463144954150e+00 9.610303046874854038e-01
1.717729680439115558e+00 9.622915347611645798e-01
1.720267968467519948e+00 9.635297309261836585e-01
1.722796572631898115e+00 9.647461796971512626e-01
1.725315018279831136e+00 9.659408182829050116e-01
1.727823757084834266e+00 9.671132830783425449e-01
1.730322518918134378e+00 9.682630926771139679e-01
1.732811104944529612e+00 9.693907552099625402e-01
1.735289094893890383e+00 9.704965648650332177e-01
1.737756162265537530e+00 9.715806655240778467e-01
1.740212685913393065e+00 9.726436525542923039e-01
1.742658251541959746e+00 9.736848462134889415e-01
1.745094018954779891e+00 9.747035905097471975e-01
1.747518481893690190e+00 9.757012990628813887e-01
1.749931217136399875e+00 9.766775129845266523e-01
1.752333068591398479e+00 9.776326548013363205e-01
1.754723636271821485e+00 9.785664556402818848e-01
1.757102649436243391e+00 9.794793090476097142e-01
1.759469855596092147e+00 9.803708063319653832e-01
1.761824951761846725e+00 9.812412551663824978e-01
1.764168357834482892e+00 9.820919886545894650e-01
1.766498842880103171e+00 9.829222681931517602e-01
1.768817335602337781e+00 9.837320590128880715e-01
1.771123844293925664e+00 9.845213997605548606e-01
1.773417623166962054e+00 9.852896189902579094e-01
1.775698744709225396e+00 9.860378329691804611e-01
1.777966979362010536e+00 9.867658241632574212e-01
1.780221651003688788e+00 9.874726552318745521e-01
1.782464321389015449e+00 9.881601223962013236e-01
1.784693948127418217e+00 9.888274651251179881e-01
1.786909909123514995e+00 9.894754884347627399e-01
1.789113064706696843e+00 9.901041477137575431e-01
1.791302839428434268e+00 9.907127685369370163e-01
1.793479364650527152e+00 9.913018208602468739e-01
1.795642309084703347e+00 9.918724037085897560e-01
1.797791418669812957e+00 9.924239282373494841e-01
1.799926287368710076e+00 9.929557337307156617e-01
1.802047692242998211e+00 9.934696776959308639e-01
1.804155597275167056e+00 9.939655232387284434e-01
1.806249032942412569e+00 9.944438082895125097e-01
1.808328502546314498e+00 9.949034997632377753e-01
1.810394354852627785e+00 9.953458148684416473e-01
1.812445833185267308e+00 9.957697248809820323e-01
1.814483425405322592e+00 9.961768110079597394e-01
1.816506690641766841e+00 9.965659878615281686e-01
1.818515587082509821e+00 9.969385932787635518e-01
1.820509721820481097e+00 9.972950432439072754e-01
1.822489348012684252e+00 9.976346333539954925e-01
1.824454860693773606e+00 9.979575548905775806e-01
1.826405947969272248e+00 9.982645268053353949e-01
1.828343148746131908e+00 9.985565031233039068e-01
1.830265215141547053e+00 9.988321444425602991e-01
1.832172981900194175e+00 9.990906690705010362e-01
1.834065567692496179e+00 9.993347007129155246e-01
1.835943153509559389e+00 9.995639931897080110e-01
1.837806091292928823e+00 9.997781717190817874e-01
1.839654706137029416e+00 9.999773695585378874e-01
1.841488201842586214e+00 1.000161873492266151e+00
1.843306272399033885e+00 1.000332239422065062e+00
1.845109587498718007e+00 1.000489046342430965e+00
1.846898221181181521e+00 1.000632062473713724e+00
1.848671485442918483e+00 1.000761056562371243e+00
1.850429054180791288e+00 1.000877447691903788e+00
1.852172091201216286e+00 1.000980757986974501e+00
1.853900322864175720e+00 1.001071061206811441e+00
1.855613405715836883e+00 1.001148809904451875e+00
1.857311508135226275e+00 1.001214281453575827e+00
1.858993808329172159e+00 1.001268373200750794e+00
1.860660631978673596e+00 1.001309879068417841e+00
1.862311867371754914e+00 1.001340220462732189e+00
1.863947888216443305e+00 1.001359187783189553e+00
1.865568820297188735e+00 1.001367222369269339e+00
1.867174035863032433e+00 1.001364488371311534e+00
1.868763838976271963e+00 1.001351442295925764e+00
1.870338347897896769e+00 1.001327789356158515e+00
1.871897145063737833e+00 1.001292992194078524e+00
1.873440878353175298e+00 1.001249163390277142e+00
1.874969161822007235e+00 1.001195213474140200e+00
1.876481974129256214e+00 1.001132013999083137e+00
1.877979094038515484e+00 1.001060320464578046e+00
1.879460512858780907e+00 1.000979692114097208e+00
1.880926341265847457e+00 1.000890641103080458e+00
1.882376854619833173e+00 1.000793314682308921e+00
1.883811569122833429e+00 1.000687514592103255e+00
1.885230584296534895e+00 1.000573748288779541e+00
1.886633885876848327e+00 1.000452414249565658e+00
1.888020761719130913e+00 1.000324080385128545e+00
1.889392363312356382e+00 1.000188734298324222e+00
1.890748014399999288e+00 1.000046632536967239e+00
1.892088380223681643e+00 9.998983781763489675e-01
1.893412889880207839e+00 9.997429805008233306e-01
1.894721495729845051e+00 9.995820694564300224e-01
1.896014384125204177e+00 9.994158150797065598e-01
1.897290570673167753e+00 9.992439906725941734e-01
1.898551084116298471e+00 9.990671585742906258e-01
1.899795122420958160e+00 9.988852044554994425e-01
1.901024323431994567e+00 9.986985470294866829e-01
1.902237177014044045e+00 9.985072027913030057e-01
1.903433947856675745e+00 9.983113820698784613e-01
1.904614698018432417e+00 9.981111207289604659e-01
1.905779597291423100e+00 9.979077092775439084e-01
1.906928503428127808e+00 9.977006816806049949e-01
1.908061241663376650e+00 9.974902754719342513e-01
1.909177552245061138e+00 9.972765158669777419e-01
1.910277264169182976e+00 9.970604377413990749e-01
1.911361550415539012e+00 9.968420669390524180e-01
1.912428594599967946e+00 9.966204138895060627e-01
1.913479637728949578e+00 9.963966116586130406e-01
1.914513969124852055e+00 9.961714859766660490e-01
1.915532499641229958e+00 9.959449883133082437e-01
1.916534846291547245e+00 9.957164579594547371e-01
1.917521175220902929e+00 9.954873725038874133e-01
1.918491250716529262e+00 9.952567749678926656e-01
1.919444914256251966e+00 9.950258218397538545e-01
1.920382212544375022e+00 9.947946798010424141e-01
1.921303107053702552e+00 9.945634101800611138e-01
1.922207854474491162e+00 9.943322359235416963e-01
1.923096698662473347e+00 9.941015564789815739e-01
1.923969179433137278e+00 9.938702536063769299e-01
1.924824333844580071e+00 9.936401194712253249e-01
1.925663753227537134e+00 9.934104166060265806e-01
1.926486706915547797e+00 9.931818295533051399e-01
1.927293106736421624e+00 9.929548963941405848e-01
1.928083447557012775e+00 9.927291577612025186e-01
1.928856690279354247e+00 9.925052094485962151e-01
1.929613067268674431e+00 9.922829658732454927e-01
1.930353697585442729e+00 9.920637202641839902e-01
1.931077573121737556e+00 9.918462356395906232e-01
1.931784731548087386e+00 9.916325114992080580e-01
1.932475246078450670e+00 9.914203578741485057e-01
1.933148934425486187e+00 9.912111250049860933e-01
1.933806397658653697e+00 9.910045650771591719e-01
1.934447583540995996e+00 9.908010820276055286e-01
1.935071223377706984e+00 9.906007794884417184e-01
1.935678060272402412e+00 9.904044521932114931e-01
1.936268651067021063e+00 9.902114488512683277e-01
1.936842518370480271e+00 9.900212466775608622e-01
1.937399433627450485e+00 9.898346039229812821e-01
1.937939512475786108e+00 9.896523158517778196e-01
1.938463122201387501e+00 9.894740685665561752e-01
1.938969789010903444e+00 9.892997547025227378e-01
1.939459971140342409e+00 9.891306077653498896e-01
1.939933276712614063e+00 9.889661950554045067e-01
1.940389994804017970e+00 9.888069230265572607e-01
1.940829517194056830e+00 9.886524870689805677e-01
1.941251948814102679e+00 9.885035325266894324e-01
1.941657352222275312e+00 9.883592877241927921e-01
1.942045760358447559e+00 9.882207716688130583e-01
1.942417335364473363e+00 9.880872314135170642e-01
1.942772427751373376e+00 9.879590690411846898e-01
1.943110584804238039e+00 9.878363732881960679e-01
1.943431597193561178e+00 9.877195423612927794e-01
1.943735960346667957e+00 9.876081621840057112e-01
1.944023153230157508e+00 9.875027332368166988e-01
1.944293649571030347e+00 9.874035162323985260e-01
1.944547196049089655e+00 9.873096747839154030e-01
1.944784912849665259e+00 9.872215388927302326e-01
1.945005102545982911e+00 9.871390311900255510e-01
1.945208554353095698e+00 9.870628722704034574e-01
1.945395274945259878e+00 9.869924991979956985e-01
1.945565024778617369e+00 9.869288068828839799e-01
1.945718035295136206e+00 9.868715013846094397e-01
1.945853947317861099e+00 9.868197458764528252e-01
1.945972224682740004e+00 9.867750723159687265e-01
1.946073818817390721e+00 9.867368026235341372e-01
1.946158113775775078e+00 9.867048862661351727e-01
1.946225805065745940e+00 9.866792627411661298e-01
1.946276732587792324e+00 9.866597766942345471e-01
1.946310145456878082e+00 9.866468389989672128e-01
1.946326796669992198e+00 9.866408062938771817e-01
