# Supplementary material for: The SARS-CoV-2 spike protein is vulnerable to moderate electric fields
Source: Nat Commun. 2021 Sep 13;12:5407. doi: 10.1038/s41467-021-25478-7 (PMC8437970; doi:10.1038/s41467-021-25478-7)
Supplement: Supplementary file 6 — Source Data [file 41467_2021_25478_MOESM6_ESM.zip › FIGURES_compilation_source_data_NEW/figure_2/c/FIGURE_2c_SourceData_EF_on_10_5.dat]

6.825872655702482028e+00 1.282549603008006800e+00
6.825824456720147815e+00 1.282524751114935357e+00
6.825728424992453469e+00 1.282474047460429034e+00
6.825584237008381905e+00 1.282397876268760228e+00
6.825391861917894154e+00 1.282295216137225191e+00
6.825151278142516986e+00 1.282167200871595414e+00
6.824863152983072112e+00 1.282014088117422457e+00
6.824527134557079044e+00 1.281835833779026323e+00
6.824142805910198284e+00 1.281632000336150989e+00
6.823711359426491541e+00 1.281402361216738228e+00
6.823231700312021530e+00 1.281148269874781143e+00
6.822703816510730768e+00 1.280868390491654685e+00
6.822128725709938557e+00 1.280563874170232319e+00
6.821505688054401162e+00 1.280235004130439336e+00
6.820835608341663026e+00 1.279880909555281443e+00
6.820118361455419276e+00 1.279501817785245077e+00
6.819353492071070555e+00 1.279097420580046940e+00
6.818541506108465988e+00 1.278668435192674702e+00
6.817681734381626057e+00 1.278214911917031182e+00
6.816774607386824059e+00 1.277736428381700318e+00
6.815821034344533125e+00 1.277233755315480002e+00
6.814820351093062278e+00 1.276706643855640477e+00
6.813773585184144110e+00 1.276155660359524324e+00
6.812680098898595382e+00 1.275581209004903238e+00
6.811540146452994549e+00 1.274981841600103527e+00
6.810354047775080133e+00 1.274358593569786091e+00
6.809121770423788966e+00 1.273711074070013272e+00
6.807843674168174708e+00 1.273040060029597687e+00
6.806520127962670585e+00 1.272346038315049999e+00
6.805149830868669092e+00 1.271628709479746933e+00
6.803734383652156659e+00 1.270887849970749883e+00
6.802273329816096670e+00 1.270124367419774414e+00
6.800767359044814775e+00 1.269338235603040266e+00
6.799216248076291436e+00 1.268529143894102207e+00
6.797619801703534748e+00 1.267697415176249010e+00
6.795978694990583158e+00 1.266844030525928311e+00
6.794293235375611140e+00 1.265968705813344197e+00
6.792563772245440390e+00 1.265071334952774018e+00
6.790789610711359003e+00 1.264151882658778314e+00
6.788971998546379005e+00 1.263211242934073164e+00
6.787110944835250237e+00 1.262249011023808043e+00
6.785206023592403213e+00 1.261266360413129783e+00
6.783257580576583123e+00 1.260262525310087200e+00
6.781266235815164301e+00 1.259237917438248422e+00
6.779232246686087038e+00 1.258192603533384357e+00
6.777155306582569594e+00 1.257127199443003551e+00
6.775036266491454739e+00 1.256041523207193311e+00
6.772875525784051831e+00 1.254936709413128959e+00
6.770672430811197628e+00 1.253812257175996869e+00
6.768428220952335650e+00 1.252668297320483903e+00
6.766142278389426501e+00 1.251504568258515526e+00
6.763815860781925871e+00 1.250322638544230980e+00
6.761448150872833907e+00 1.249121831198796384e+00
6.759039849806844025e+00 1.247902113843158745e+00
6.756591134630571815e+00 1.246663844374177321e+00
6.754103342607496785e+00 1.245407800177338986e+00
6.751574811652923280e+00 1.244133678548816402e+00
6.749006674129773842e+00 1.242841978022876104e+00
6.746399275436706588e+00 1.241532846081815578e+00
6.743753580056475627e+00 1.240207067092243376e+00
6.741068974714934825e+00 1.238864502978421767e+00
6.738346045406254703e+00 1.237505091642736366e+00
6.735585680682650178e+00 1.236128811080666079e+00
6.732786460436975595e+00 1.234737223216495483e+00
6.729950043729663101e+00 1.233329416224486774e+00
6.727076783897148360e+00 1.231905980563042569e+00
6.724166372204545716e+00 1.230467241608169449e+00
6.721219333513809957e+00 1.229013183864084979e+00
6.718236375610137756e+00 1.227543535209971948e+00
6.715216911912012421e+00 1.226059204076827225e+00
6.712162121195618170e+00 1.224560904461136746e+00
6.709072800467255071e+00 1.223048089974496211e+00
6.705948092950956507e+00 1.221521063107497085e+00
6.702788928272555680e+00 1.219980575206775608e+00
6.699594224475943882e+00 1.218426846057292678e+00
6.696366582123898681e+00 1.216859348146672959e+00
6.693104847911000022e+00 1.215278446124280265e+00
6.689809983080369449e+00 1.213683975180636310e+00
6.686481574841655728e+00 1.212076859175709398e+00
6.683120951462082182e+00 1.210457267099656731e+00
6.679727582483011794e+00 1.208825503755800224e+00
6.676302248103364256e+00 1.207181808649541832e+00
6.672845309438280914e+00 1.205526007293044932e+00
6.669356815233117075e+00 1.203858922629354788e+00
6.665837451964727656e+00 1.202179741384525213e+00
6.662287465489479032e+00 1.200489738295932751e+00
6.658707043994267494e+00 1.198788565019783814e+00
6.655096807654620861e+00 1.197076466370503578e+00
6.651456647294949676e+00 1.195353461870076517e+00
6.647786839888919275e+00 1.193620143339163331e+00
6.644088114282024726e+00 1.191876595264575567e+00
6.640360187150105453e+00 1.190123015833837172e+00
6.636603783390865097e+00 1.188360264392107180e+00
6.632820009503759273e+00 1.186587956580005931e+00
6.629007980983048220e+00 1.184806205070185081e+00
6.625168163413287736e+00 1.183014507716662500e+00
6.621301516941456633e+00 1.181214507535299774e+00
6.617407754530785446e+00 1.179405392079300174e+00
6.613487986644027927e+00 1.177587186337641922e+00
6.609541643256513943e+00 1.175759715241727843e+00
6.605569300477335482e+00 1.173923789361827730e+00
6.601571516753733881e+00 1.172078850608690770e+00
6.597548482801403047e+00 1.170225430080630735e+00
6.593500818887481962e+00 1.168364289645140275e+00
6.589428714834116185e+00 1.166494738281838028e+00
6.585333459444434823e+00 1.164619805091955618e+00
6.581215117121357316e+00 1.162736979138101479e+00
6.577073341199136003e+00 1.160846672146571557e+00
6.572908489240704810e+00 1.158949363786565545e+00
6.568720554661640953e+00 1.157044684263208278e+00
6.564510613716777243e+00 1.155133174018666331e+00
6.560278211784852154e+00 1.153214664125151279e+00
6.556023816072909405e+00 1.151289161431633623e+00
6.551748613821415823e+00 1.149356827164850881e+00
6.547452013393813886e+00 1.147417731174624977e+00
6.543134771222620216e+00 1.145472164456261766e+00
6.538797109718522904e+00 1.143520029220310708e+00
6.534438704860330738e+00 1.141561988088517499e+00
6.530060549416896620e+00 1.139596996702845422e+00
6.525663293862555392e+00 1.137625922464142292e+00
6.521246476452222218e+00 1.135648492151963396e+00
6.516810749311283679e+00 1.133664824803380711e+00
6.512356586155565452e+00 1.131675707924068908e+00
6.507884080817812666e+00 1.129680666658134047e+00
6.503393686060706891e+00 1.127679564148447389e+00
6.498885335168164801e+00 1.125672180630390429e+00
6.494359906922165138e+00 1.123659718270748398e+00
6.489817344779139852e+00 1.121640765047338784e+00
6.485258015675324117e+00 1.119616485392906036e+00
6.480682522279282765e+00 1.117586868299346836e+00
6.476091082980892644e+00 1.115552015445667733e+00
6.471483888366441839e+00 1.113511098597020244e+00
6.466861606899848347e+00 1.111464199778192441e+00
6.462223996398785530e+00 1.109412062212213002e+00
6.457571469809476383e+00 1.107354323906789784e+00
6.452903431050367011e+00 1.105291246322325005e+00
6.448220886841449229e+00 1.103222814574506216e+00
6.443524643690718534e+00 1.101148668958676025e+00
6.438814488511195755e+00 1.099069784079284906e+00
6.434091020385490189e+00 1.096985525021611174e+00
6.429353999369145534e+00 1.094895935411081211e+00
6.424604666494866834e+00 1.092800581159486750e+00
6.419842328635092521e+00 1.090700156351845695e+00
6.415067638941925665e+00 1.088593879394801567e+00
6.410280757014805708e+00 1.086482040107015212e+00
6.405482127896606315e+00 1.084365292841348527e+00
6.400671941150050337e+00 1.082242266777799555e+00
6.395850201344821073e+00 1.080113852093022908e+00
6.391018057530516217e+00 1.077979973048005302e+00
6.386174992830086161e+00 1.075840436705658654e+00
6.381321915045305104e+00 1.073695149179984876e+00
6.376458231581831448e+00 1.071544523329799103e+00
6.371585257947756098e+00 1.069387970048192971e+00
6.366702446643728308e+00 1.067225331570048175e+00
6.361810148131094245e+00 1.065057049821357849e+00
6.356909187754245849e+00 1.062882667403339365e+00
6.351999297792163546e+00 1.060702171168097729e+00
6.347080883581224242e+00 1.058515121769949552e+00
6.342153831103446215e+00 1.056322113494846837e+00
6.337218655072901718e+00 1.054122880277370333e+00
6.332274904240661861e+00 1.051916749893319292e+00
6.327324032395895692e+00 1.049704426345410724e+00
6.322365919492132669e+00 1.047485749240280928e+00
6.317400407194044831e+00 1.045260623553792456e+00
6.312428019929283707e+00 1.043028789995519512e+00
6.307448990887519535e+00 1.040790543768445264e+00
6.302463254465867415e+00 1.038544991556531460e+00
6.297471411016838161e+00 1.036292700378688147e+00
6.292473915709257071e+00 1.034034137757084970e+00
6.287471157640942110e+00 1.031768246886421769e+00
6.282462547240488249e+00 1.029495361762787331e+00
6.277448859585192054e+00 1.027215211651610227e+00
6.272429315647515935e+00 1.024928013556014150e+00
6.267404877156287135e+00 1.022634053920099984e+00
6.262376222225365829e+00 1.020331459122226558e+00
6.257343163820710430e+00 1.018021366572084974e+00
6.252305953305614672e+00 1.015703968118266243e+00
6.247265137415690894e+00 1.013379230986633406e+00
6.242219992659447492e+00 1.011046696690617308e+00
6.237171760431656331e+00 1.008705723542628441e+00
6.232120345200824474e+00 1.006356786383650226e+00
6.227065720226033996e+00 1.003999269817998030e+00
6.222008946852768396e+00 1.001633585606281462e+00
6.216948670941026656e+00 9.992596467289941442e-01
6.211885311890370076e+00 9.968770786754953539e-01
6.206819928555371568e+00 9.944861950363191871e-01
6.201752743315811500e+00 9.920873532879962431e-01
6.196683455445655575e+00 9.896788302252456093e-01
6.191612327395956683e+00 9.872612354067028528e-01
6.186539577765143960e+00 9.848349296659067997e-01
6.181465338388540509e+00 9.823995313562948750e-01
6.176389929437178239e+00 9.799542641827754252e-01
6.171313073910413394e+00 9.775000835439898728e-01
6.166235594496146888e+00 9.750364120847969662e-01
6.161157431573402121e+00 9.725633343150199561e-01
6.156079287341845507e+00 9.700802410992076519e-01
6.151000033596523586e+00 9.675875105692418598e-01
6.145920974569008877e+00 9.650852886249569051e-01
6.140842502191227403e+00 9.625730404045800270e-01
6.135763272256175682e+00 9.600501329853666777e-01
6.130685364523372094e+00 9.575171582872721299e-01
6.125607741443956478e+00 9.549741714926684999e-01
6.120530961695997973e+00 9.524208612201952029e-01
6.115455208050001978e+00 9.498580157647801281e-01
6.110380482772770350e+00 9.472838811732419151e-01
6.105306919355742323e+00 9.446989196522036503e-01
6.100234369390591382e+00 9.421022726971680639e-01
6.095163550660674723e+00 9.394948877094254636e-01
6.090094787176272284e+00 9.368765077443743650e-01
6.085026765982643582e+00 9.342472539812332055e-01
6.079961758405911354e+00 9.316074347004509315e-01
6.074898944263908973e+00 9.289553472116364174e-01
6.069838517944330825e+00 9.262914433870084174e-01
6.064780100452294320e+00 9.236163509801040838e-01
6.059724786499910643e+00 9.209299780646048594e-01
6.054672344429954833e+00 9.182315813881833932e-01
6.049623260530301749e+00 9.155215917888002153e-01
6.044577230993094297e+00 9.127995491785906301e-01
6.039534353795845689e+00 9.100656817534056309e-01
6.034493509039911885e+00 9.073200171081927667e-01
6.029456229171103132e+00 9.045621755829441613e-01
6.024423464172117271e+00 9.017928735814000341e-01
6.019394027476161924e+00 8.990112513859276344e-01
6.014368385485591162e+00 8.962163349624702180e-01
6.009347377099850895e+00 8.934093605970602203e-01
6.004330218669336361e+00 8.905895934523173629e-01
5.999317394171996831e+00 8.877569304853727417e-01
5.994309336981562097e+00 8.849126875919054447e-01
5.989305752308388797e+00 8.820560267704133928e-01
5.984306131281113217e+00 8.791864448430347645e-01
5.979311132477442392e+00 8.763040204659602317e-01
5.974321265398963021e+00 8.734093299163757651e-01
5.969336631754542211e+00 8.705017390363152252e-01
5.964357751676174324e+00 8.675811390562376824e-01
5.959384449264115702e+00 8.646475952489404149e-01
5.954416300637295656e+00 8.617013691818848908e-01
5.949453158101432493e+00 8.587425275161164606e-01
5.944496524996414344e+00 8.557702269282602137e-01
5.939545448440831876e+00 8.527852351759093175e-01
5.934600700242985027e+00 8.497877627690603175e-01
5.929662271106235671e+00 8.467774384528334863e-01
5.924730009416096621e+00 8.437542230519076147e-01
5.919804476487710687e+00 8.407175700027522680e-01
5.914884811834089540e+00 8.376675404225157884e-01
5.909971887708487692e+00 8.346047933281859343e-01
5.905065510155186104e+00 8.315287315151802527e-01
5.900165758142570382e+00 8.284393589767559130e-01
5.895273170254485606e+00 8.253368545836470282e-01
5.890387456029498203e+00 8.222211865621578131e-01
5.885508932191098275e+00 8.190923042699347345e-01
5.880637333715469595e+00 8.159496745281765717e-01
5.875773071629980748e+00 8.127942666358425328e-01
5.870916702249640906e+00 8.096258491297076976e-01
5.866067962442606643e+00 8.064449654902707820e-01
5.861227386274231677e+00 8.032508625612958530e-01
5.856393995086836668e+00 8.000437284985278952e-01
5.851568379931200603e+00 7.968236835469570956e-01
5.846749991960409787e+00 7.935907255179207587e-01
5.841939426865878637e+00 7.903445388446135311e-01
5.837136390028003774e+00 7.870855250356313393e-01
5.832341637282384639e+00 7.838130266482126185e-01
5.827555164330243898e+00 7.805277576479807689e-01
5.822776643550144904e+00 7.772303172778421976e-01
5.818006942314831953e+00 7.739197514486633178e-01
5.813245661132707909e+00 7.705963795772101665e-01
5.808492612881066108e+00 7.672604155983985263e-01
5.803749022298376303e+00 7.639116430197383512e-01
5.799014132721919346e+00 7.605505505050763615e-01
5.794287859648842520e+00 7.571766659542514821e-01
5.789570620745356777e+00 7.537909179193538201e-01
5.784862404417187243e+00 7.503922299310562538e-01
5.780163278290811668e+00 7.469808799495331053e-01
5.775472868359504020e+00 7.435575897591605310e-01
5.770792352763769451e+00 7.401218981675129482e-01
5.766121209876674314e+00 7.366742117076912066e-01
5.761458275936550244e+00 7.332144555874807734e-01
5.756805326048112015e+00 7.297429594917465012e-01
5.752161375713010116e+00 7.262592332801461881e-01
5.747526988401370218e+00 7.227636935305740140e-01
5.742902031561044396e+00 7.192566202794665742e-01
5.738287351866208752e+00 7.157373346401747494e-01
5.733682400100055254e+00 7.122073439974898612e-01
5.729086582013433571e+00 7.086659141905752302e-01
5.724500659552504089e+00 7.051136882676624085e-01
5.719924797188149945e+00 7.015506642705834350e-01
5.715359754118865432e+00 6.979768419402686552e-01
5.710803970211065561e+00 6.943924895928855756e-01
5.706258383644248866e+00 6.907972294285416037e-01
5.701723244417103764e+00 6.871911668538983609e-01
5.697198051237458927e+00 6.835748710544903295e-01
5.692682862956760736e+00 6.799480787986852404e-01
5.688177852667629431e+00 6.763111561273760231e-01
5.683682662300183708e+00 6.726642104227641417e-01
5.679197680134679516e+00 6.690078176052980385e-01
5.674722870119453866e+00 6.653417507504654216e-01
5.670258410242007940e+00 6.616658817070091292e-01
5.665804934373126045e+00 6.579810868784199407e-01
5.661361028354863656e+00 6.542869247284907042e-01
5.656927767684868158e+00 6.505839694356013725e-01
5.652504452427803194e+00 6.468726312298098691e-01
5.648091729607754630e+00 6.431518349057485651e-01
5.643689720548251465e+00 6.394221296676756428e-01
5.639297742385545931e+00 6.356845441277819697e-01
5.634916328759974391e+00 6.319386419158947721e-01
5.630545072316538224e+00 6.281846790616260057e-01
5.626183968125525681e+00 6.244226714312288706e-01
5.621833697650675532e+00 6.206532238442014071e-01
5.617493112835831859e+00 6.168760651554459074e-01
5.613163308198422463e+00 6.130915258336122609e-01
5.608843136738995483e+00 6.092999039688500318e-01
5.604533814621306398e+00 6.055013509008283501e-01
5.600235408627006528e+00 6.016957693666286078e-01
5.595947425617969984e+00 5.978843870959561491e-01
5.591669557262066270e+00 5.940668236319853746e-01
5.587401817224741940e+00 5.902426138454390792e-01
5.583144863916837508e+00 5.864125217059016348e-01
5.578897904247974715e+00 5.825770761465258740e-01
5.574661460893776344e+00 5.787365272554420015e-01
5.570434520300918457e+00 5.748903525254881464e-01
5.566218021156430495e+00 5.710387892899551066e-01
5.562011818423887810e+00 5.671826501710759416e-01
5.557815364225771937e+00 5.633225939674414429e-01
5.553628789154156919e+00 5.594575442103481011e-01
5.549452465698560211e+00 5.555881672077463973e-01
5.545286127660994602e+00 5.517145898188053899e-01
5.541129492075092422e+00 5.478375612302720521e-01
5.536982283282391393e+00 5.439567876434313609e-01
5.532845519933815126e+00 5.400730219011350419e-01
5.528717983113366152e+00 5.361863356718654661e-01
5.524599494707937097e+00 5.322966782379070505e-01
5.520490864831770317e+00 5.284046692385507837e-01
5.516392107889287466e+00 5.245103323142215057e-01
5.512302485223134596e+00 5.206139876891068274e-01
5.508221785548494509e+00 5.167158166415447562e-01
5.504150299447564620e+00 5.128159051522697132e-01
5.500087944641863125e+00 5.089151164255092397e-01
5.496034893196482862e+00 5.050128852359816456e-01
5.491991157558233638e+00 5.011098619844518431e-01
5.487955388754662600e+00 4.972071028688149208e-01
5.483928478381015381e+00 4.933036141820958398e-01
5.479909684694010963e+00 4.893999171367743872e-01
5.475899781338587680e+00 4.854967491330286489e-01
5.471899525356561433e+00 4.815932939311067251e-01
5.467906997788919199e+00 4.776923045999365014e-01
5.463922696771764898e+00 4.737916622170205705e-01
5.459946450489368885e+00 4.698921064065462172e-01
5.455977481146089936e+00 4.659942653436983662e-01
5.452016328371334986e+00 4.620982936015340936e-01
5.448062795953918069e+00 4.582036357129996573e-01
5.444116755811539754e+00 4.543117349468805966e-01
5.440177844151164344e+00 4.504217428771061793e-01
5.436246439889577786e+00 4.465345442685743071e-01
5.432321564380519163e+00 4.426507512993775317e-01
5.428404039122006530e+00 4.387700968901757648e-01
5.424493101594663358e+00 4.348933449949092256e-01
5.420588980740443041e+00 4.310201071593861011e-01
5.416691534635790006e+00 4.271521433610049323e-01
5.412800203176988845e+00 4.232879084881994713e-01
5.408915552870578125e+00 4.194280985680368112e-01
5.405036422165522048e+00 4.155741704513806756e-01
5.401162442087452220e+00 4.117252103467985425e-01
5.397294818657937476e+00 4.078820923466901505e-01
5.393432617303489884e+00 4.040448143656421576e-01
5.389576044920753262e+00 4.002131291171617256e-01
5.385725027711342427e+00 3.963881367147769064e-01
5.381878643272825613e+00 3.925693319303859008e-01
5.378036555269964936e+00 3.887571281438032544e-01
5.374199694058696686e+00 3.849526965252715871e-01
5.370366209078026642e+00 3.811547794165197622e-01
5.366537003372497061e+00 3.773638786698582659e-01
5.362712024651140830e+00 3.735815402379051298e-01
5.358891114184847204e+00 3.698076019538693582e-01
5.355073104783369509e+00 3.660420788011140014e-01
5.351258542658781536e+00 3.622845836284488419e-01
5.347446941917855412e+00 3.585358036199705056e-01
5.343638628078213770e+00 3.547954900142298862e-01
5.339833149458681483e+00 3.510652051882355851e-01
5.336029921705532253e+00 3.473440075527854942e-01
5.332229170706336063e+00 3.436326715922084496e-01
5.328429843713450964e+00 3.399310408252613214e-01
5.324632563012874797e+00 3.362396653159492876e-01
5.320836810504021130e+00 3.325594451339650703e-01
5.317042429549225346e+00 3.288891817750044799e-01
5.313249029105302057e+00 3.252296862930763033e-01
5.309456859687243124e+00 3.215820020492288211e-01
5.305665442664476927e+00 3.179458306374743914e-01
5.301874258294535736e+00 3.143213916394414498e-01
5.298083833904120077e+00 3.107088868844996021e-01
5.294293224179536850e+00 3.071088478450700321e-01
5.290503391102148179e+00 3.035213449192121771e-01
5.286712846702414481e+00 2.999453798082917233e-01
5.282921729994324522e+00 2.963819070035775827e-01
5.279129285947192329e+00 2.928314372797143905e-01
5.275336085427762889e+00 2.892943979274539834e-01
5.271540973413193498e+00 2.857701153854660947e-01
5.267744470547383706e+00 2.822596323395184514e-01
5.263946226882724844e+00 2.787635445566603032e-01
5.260145223349815602e+00 2.752811057460189392e-01
5.256342060074842060e+00 2.718125314251746971e-01
5.252535328024262817e+00 2.683584278819299285e-01
5.248724869924932257e+00 2.649188882372327525e-01
5.244911540171597331e+00 2.614945530795729778e-01
5.241094461409860017e+00 2.580846779800836654e-01
5.237274343614912731e+00 2.546894614103162313e-01
5.233449895715231115e+00 2.513094874591231820e-01
5.229621232507760453e+00 2.479453750130836409e-01
5.225787594589824892e+00 2.445963212023085087e-01
5.221948740487139418e+00 2.412627374575046502e-01
5.218104916365270185e+00 2.379451500767920669e-01
5.214255038749942450e+00 2.346431240423777764e-01
5.210399710906670201e+00 2.313571105302209274e-01
5.206538555780478639e+00 2.280873777887994780e-01
5.202670633911667508e+00 2.248342649549305294e-01
5.198796496808220091e+00 2.215973681062733402e-01
5.194915252751739487e+00 2.183766404002348283e-01
5.191026994895243440e+00 2.151722961058319950e-01
5.187131309029004989e+00 2.119847176357666230e-01
5.183227477166588493e+00 2.088144157297760206e-01
5.179316353602112066e+00 2.056605572753036626e-01
5.175397027138629369e+00 2.025235725443496615e-01
5.171468825750244136e+00 1.994043012667504888e-01
5.167531442491229754e+00 1.963014192864061813e-01
5.163585183642231513e+00 1.932160065593922227e-01
5.159630695985138793e+00 1.901480780651912117e-01
5.155666373455594531e+00 1.870973131032607761e-01
5.151692239203413237e+00 1.840646948655528803e-01
5.147708347396065420e+00 1.810498420480296522e-01
5.143713491166247209e+00 1.780518963195297788e-01
5.139707588904901314e+00 1.750717452549934439e-01
5.135690797071058356e+00 1.721100507210498454e-01
5.131663510495687142e+00 1.691650789622703988e-01
5.127624501861272499e+00 1.662377419715213023e-01
5.123574381390120891e+00 1.633277664410826280e-01
5.119511801441160692e+00 1.604353822773676719e-01
5.115436976467499619e+00 1.575620117747509596e-01
5.111349333003773587e+00 1.547052189528361765e-01
5.107249771260397253e+00 1.518666750776638263e-01
5.103136658643871115e+00 1.490464483117388272e-01
5.099010546595737381e+00 1.462431288899172788e-01
5.094870922129330459e+00 1.434578640432106200e-01
5.090717157108135993e+00 1.406898855153308758e-01
5.086549297680658555e+00 1.379401099808262587e-01
5.082367348256468631e+00 1.352073544555329465e-01
5.078170839206528342e+00 1.324912288380039049e-01
5.073959899705546839e+00 1.297935854764447616e-01
5.069733866254472865e+00 1.271138119576024350e-01
5.065492223308956987e+00 1.244506317376575383e-01
5.061235296040134557e+00 1.218049502355744440e-01
5.056962523954772415e+00 1.191767705901964486e-01
5.052674537421222745e+00 1.165658501710945122e-01
5.048370375927847320e+00 1.139717256671477774e-01
5.044049557253337035e+00 1.113951253190476193e-01
5.039712067825010244e+00 1.088359102025956010e-01
5.035357954206537201e+00 1.062935670311640768e-01
5.030986873579143648e+00 1.037682004430798277e-01
5.026598696066193916e+00 1.012599883017560876e-01
5.022193364313475072e+00 9.876849525507719330e-02
5.017770166539970766e+00 9.629382219406601440e-02
5.013329219546599269e+00 9.383605018058778502e-02
5.008870625297448420e+00 9.139356161290600189e-02
5.004393576291847445e+00 8.896763810629133851e-02
4.999897348976492850e+00 8.655809502919668830e-02
4.995382672464447893e+00 8.416472120464829620e-02
4.990849948461494101e+00 8.178758705833422127e-02
4.986297778214734855e+00 7.942525775048710213e-02
4.981726940597303255e+00 7.707881177861600208e-02
4.977136876938688559e+00 7.474867960662412436e-02
4.972527908564229548e+00 7.243365984240114630e-02
4.967899188806788935e+00 7.013348713623852870e-02
4.963251166198896946e+00 6.784854009667706798e-02
4.958583458394334009e+00 6.557884051169386719e-02
4.953895623219636946e+00 6.332370674054235704e-02
4.949187648921872906e+00 6.108354854619414687e-02
4.944459657034361300e+00 5.885780229723133750e-02
4.939711536625669197e+00 5.664677722183172198e-02
4.934942006420230953e+00 5.444948284052299192e-02
4.930152487267164929e+00 5.226618272478337351e-02
4.925342854508288681e+00 5.009715125814485220e-02
4.920512098284032021e+00 4.794196391041794653e-02
4.915660577574648471e+00 4.580009486088569559e-02
4.910788163315800148e+00 4.367120470255541481e-02
4.905895527163937508e+00 4.155555835693037353e-02
4.900981840342756968e+00 3.945187822967949343e-02
4.896045871282391992e+00 3.736128633143601802e-02
4.891090018137701279e+00 3.528399288129619588e-02
4.886112500736170539e+00 3.321880600976381825e-02
4.881113818740139720e+00 3.116576920523053337e-02
4.876094072088700493e+00 2.912455763379182688e-02
4.871052924877264267e+00 2.709475610468441847e-02
4.865989919558757038e+00 2.507731044110980689e-02
4.860905687334305725e+00 2.307108807801322437e-02
4.855800154389759093e+00 2.107536086125640779e-02
4.850673581300918080e+00 1.909115443156008535e-02
4.845525468056100848e+00 1.711717198464704839e-02
4.840355520126831124e+00 1.515390302765364829e-02
4.835164902500249440e+00 1.320116390329348875e-02
4.829952104325677453e+00 1.125850620685762971e-02
4.824718448170143503e+00 9.326074497439456115e-03
4.819463755540136063e+00 7.403394395171988655e-03
4.814187117790294401e+00 5.489972255520718381e-03
4.808889867308692168e+00 3.585883600879727264e-03
4.803570355983711515e+00 1.690436520414952690e-03
4.798229259122199331e+00 -1.952220850049380882e-04
4.792867700758675298e+00 -2.072152967194714358e-03
4.787485105445222544e+00 -3.941390291832520300e-03
4.782081708503393536e+00 -5.801408776052150579e-03
4.776657522563001024e+00 -7.654140469946382405e-03
4.771212283658309516e+00 -9.498996448410736496e-03
4.765744940520697526e+00 -1.133632348941317376e-02
4.760256085843297846e+00 -1.316599515104366173e-02
4.754747603415355961e+00 -1.498947873617099795e-02
4.749218465093187902e+00 -1.680513066708174894e-02
4.743668375076743438e+00 -1.861433469079703390e-02
4.738097946051007092e+00 -2.041710833794062319e-02
4.732506607644260122e+00 -2.221307037704462264e-02
4.726895253792601004e+00 -2.400324036342063941e-02
4.721264280986376072e+00 -2.578713820375092003e-02
4.715613767448283866e+00 -2.756474925413426175e-02
4.709943705296613103e+00 -2.933691004583880574e-02
4.704253677771498943e+00 -3.110399390212003137e-02
4.698544947588219500e+00 -3.286530805222696860e-02
4.692816754600116269e+00 -3.462191433574374894e-02
4.687069414246050059e+00 -3.637243535242368903e-02
4.681303052641538898e+00 -3.811854864806198812e-02
4.675518972353668090e+00 -3.986009223826850884e-02
4.669716863036843968e+00 -4.159699884219535820e-02
4.663895628346343969e+00 -4.333034265177949929e-02
4.658057175016206308e+00 -4.505923317655922966e-02
4.652201208436854252e+00 -4.678446748513819670e-02
4.646327261052358715e+00 -4.850583744245434009e-02
4.640436031916734372e+00 -5.022406646299812372e-02
4.634528550002261937e+00 -5.193756462169935723e-02
4.628603758996665540e+00 -5.364714621454393789e-02
4.622662502079130320e+00 -5.535453811809350200e-02
4.616705220434617729e+00 -5.705833815521867136e-02
4.610731767907023659e+00 -5.875987982600097692e-02
4.604742839333656690e+00 -6.045835782765367206e-02
4.598738948900872536e+00 -6.215384952088702508e-02
4.592719853750258707e+00 -6.384744469505898579e-02
4.586685226505720969e+00 -6.553920548830975690e-02
4.580635882284549432e+00 -6.722872010885008742e-02
4.574572186752146941e+00 -6.891603344291283295e-02
4.568494397649587313e+00 -7.060132897673350449e-02
4.562403701170982373e+00 -7.228526942220717122e-02
4.556299275379869229e+00 -7.396682685414614211e-02
4.550181983530581675e+00 -7.564693865849847487e-02
4.544051087479633821e+00 -7.732541977595246141e-02
4.537907819423995015e+00 -7.900261377664163920e-02
4.531752237221697399e+00 -8.067822226014184639e-02
4.525584462851285572e+00 -8.235326908936249635e-02
4.519404834791282966e+00 -8.402737409466350116e-02
4.513214501567027526e+00 -8.570075575183085104e-02
4.507013209453772262e+00 -8.737261409100283149e-02
4.500802198960403899e+00 -8.904367449430293513e-02
4.494580357042457841e+00 -9.071374414522226370e-02
4.488349152818045695e+00 -9.238275402992106311e-02
4.482108868400849211e+00 -9.405087526910417550e-02
4.475859461015208929e+00 -9.571793474432047089e-02
4.469601661870181708e+00 -9.738519817597549033e-02
4.463335832081867238e+00 -9.905212304508094479e-02
4.457061318173321851e+00 -1.007178149541697043e-01
4.450779885257277080e+00 -1.023830795720627740e-01
4.444491399185113600e+00 -1.040479293255464344e-01
4.438195825279386497e+00 -1.057132180546297706e-01
4.431893960374589270e+00 -1.073780990794261786e-01
4.425586592702929423e+00 -1.090420824364514707e-01
4.419273772720530680e+00 -1.107056016062724496e-01
4.412956321339271071e+00 -1.123695353880461711e-01
4.406634149576856174e+00 -1.140328466662214324e-01
4.400307528874848551e+00 -1.156952608106937008e-01
4.393976852674688516e+00 -1.173569813760717839e-01
4.387642467605830099e+00 -1.190187244156458990e-01
4.381305507071526328e+00 -1.206804065245199453e-01
4.374966255037414875e+00 -1.223417172874711745e-01
4.368625339247123485e+00 -1.240029282696568230e-01
4.362281766372966274e+00 -1.256637232701625084e-01
4.355937156430599977e+00 -1.273243272983279883e-01
4.349591436958490043e+00 -1.289848581103459346e-01
4.343244979158586538e+00 -1.306445532544033006e-01
4.336899175256434980e+00 -1.323033015225580089e-01
4.330554081592875804e+00 -1.339616789031168598e-01
4.324209835647875089e+00 -1.356200564323547797e-01
4.317866940190976166e+00 -1.372774504364999149e-01
4.311526590069047593e+00 -1.389339294368609479e-01
4.305188305261146375e+00 -1.405897019931940939e-01
4.298852846463459443e+00 -1.422445988923295157e-01
4.292520849914950531e+00 -1.438995270519499714e-01
4.286192130237036935e+00 -1.455534785094635686e-01
4.279866914220532337e+00 -1.472065618262842768e-01
4.273546760753326623e+00 -1.488587872783949384e-01
4.267231550117362104e+00 -1.505095093419462349e-01
4.260921239473559829e+00 -1.521585886783036190e-01
4.254616383389232759e+00 -1.538065261321606148e-01
4.248318826588981523e+00 -1.554529631807892165e-01
4.242027646258645923e+00 -1.570976801894315988e-01
4.235742909217637298e+00 -1.587412425597976018e-01
4.229467127135614568e+00 -1.603830847126662684e-01
4.223198701651574183e+00 -1.620224574809460971e-01
4.216938515031424473e+00 -1.636604958153382028e-01
4.210687338242152578e+00 -1.652978428107132192e-01
4.204445194501792216e+00 -1.669329204106099751e-01
4.198213492665226809e+00 -1.685659326254350943e-01
4.191990429786106809e+00 -1.701965432246294041e-01
4.185778961457712555e+00 -1.718250809202947205e-01
4.179578680705743565e+00 -1.734518366419727231e-01
4.173390074843845277e+00 -1.750762658910238190e-01
4.167213545316462486e+00 -1.766979633762935653e-01
4.161049581713174739e+00 -1.783168227026624697e-01
4.154897993809337997e+00 -1.799333549590456660e-01
4.148759446565672526e+00 -1.815470164179566470e-01
4.142635096333290079e+00 -1.831575637385378097e-01
4.136524737176825894e+00 -1.847643356881672749e-01
4.130428969013180129e+00 -1.863677062965482800e-01
4.124347900179538229e+00 -1.879683140371475325e-01
4.118282504885358186e+00 -1.895651670252964105e-01
4.112232913550506908e+00 -1.911582309356982534e-01
4.106199362676782982e+00 -1.927478217643958103e-01
4.100181485316461760e+00 -1.943335309503011477e-01
4.094181571953795284e+00 -1.959152675966653323e-01
4.088198247014762643e+00 -1.974929628164864004e-01
4.082232223018373851e+00 -1.990668203344970744e-01
4.076285185941111777e+00 -2.006362972329343020e-01
4.070355813259938671e+00 -2.022017240167497676e-01
4.064445488525754158e+00 -2.037627990499966402e-01
4.058554230844293897e+00 -2.053189360844461797e-01
4.052681968442692906e+00 -2.068706480363362299e-01
4.046830328616344730e+00 -2.084168688076367959e-01
4.040998797402416187e+00 -2.099583279935962887e-01
4.035187811831482563e+00 -2.114944283554117122e-01
4.029398369147037862e+00 -2.130253079356008439e-01
4.023630514333768282e+00 -2.145512372055348727e-01
4.017884373516763752e+00 -2.160714996001917854e-01
4.012160153897934123e+00 -2.175859680064369528e-01
4.006458237650329046e+00 -2.190954021936339369e-01
4.000778436875631172e+00 -2.205986062774979439e-01
3.995122060017644916e+00 -2.220959527722003723e-01
3.989488733969676293e+00 -2.235870762557022051e-01
3.983879383550767095e+00 -2.250724800432825079e-01
3.978294117608892844e+00 -2.265515440378640111e-01
3.972733121601574435e+00 -2.280245857424358369e-01
3.967196542244328050e+00 -2.294909334704340331e-01
3.961684563718495866e+00 -2.309509974121327636e-01
3.956197736816057908e+00 -2.324037136581537655e-01
3.950736208341078193e+00 -2.338497129796435758e-01
3.945300252579589273e+00 -2.352888333587739300e-01
3.939890356139081451e+00 -2.367209546533014242e-01
3.934506575069683265e+00 -2.381459294388492409e-01
3.929149232869466601e+00 -2.395644079804933047e-01
3.923818427157995004e+00 -2.409755454427306709e-01
3.918514431945167242e+00 -2.423789337831189772e-01
3.913237023155368366e+00 -2.437754949343643174e-01
3.907987254345400174e+00 -2.451643314286582331e-01
3.902764476861126930e+00 -2.465461279748417944e-01
3.897569146965476961e+00 -2.479198336271742076e-01
3.892401508366916563e+00 -2.492863356673708786e-01
3.887262108795813909e+00 -2.506456206392629893e-01
3.882150286737136469e+00 -2.519966521224156764e-01
3.877067138885034847e+00 -2.533398255458332859e-01
3.872012538448663221e+00 -2.546750769371713963e-01
3.866986276176580528e+00 -2.560015926840966682e-01
3.861989215912624562e+00 -2.573201249950760050e-01
3.857020907460667392e+00 -2.586303798742151661e-01
3.852081670011691994e+00 -2.599328323062888857e-01
3.847171633978970551e+00 -2.612269612383490425e-01
3.842291226142627636e+00 -2.625129326404249119e-01
3.837440193387883891e+00 -2.637900913899985378e-01
3.832618079946131129e+00 -2.650595857606123373e-01
3.827826807330194203e+00 -2.663206899167083197e-01
3.823065364487864493e+00 -2.675732521730087021e-01
3.818333982680952143e+00 -2.688175368304819290e-01
3.813632349158349033e+00 -2.700536921904262422e-01
3.808960409628100230e+00 -2.712809172110223765e-01
3.804318733658851315e+00 -2.724998716697430989e-01
3.799706940408450695e+00 -2.737105451644437082e-01
3.795125548742253496e+00 -2.749123661062106150e-01
3.790574761941472026e+00 -2.761055565726843186e-01
3.786054417040089159e+00 -2.772904280493209139e-01
3.781563546283727373e+00 -2.784668198778313397e-01
3.777103640479946733e+00 -2.796342705719025989e-01
3.772674103820804259e+00 -2.807930041356480610e-01
3.768275519269053575e+00 -2.819435556250794450e-01
3.763906875611801706e+00 -2.830856013197449728e-01
3.759568836004405501e+00 -2.842188082630213719e-01
3.755260869890509667e+00 -2.853434342226163212e-01
3.750982594171697215e+00 -2.864591110396900731e-01
3.746735591909049035e+00 -2.875659720067101355e-01
3.742518604318869624e+00 -2.886649802838541778e-01
3.738332355084602376e+00 -2.897556464232350359e-01
3.734176836806694322e+00 -2.908381564788815599e-01
3.730050300844117039e+00 -2.919116204094656108e-01
3.725953455361568967e+00 -2.929768310906638029e-01
3.721887871188297670e+00 -2.940340694936592891e-01
3.717852335835922339e+00 -2.950827670683096038e-01
3.713846248793694738e+00 -2.961227631949523431e-01
3.709870734691586680e+00 -2.971556373786879979e-01
3.705925554795398646e+00 -2.981806881211262472e-01
3.702008965405857666e+00 -2.991972338688672628e-01
3.698121829625728996e+00 -3.002067637357093144e-01
3.694263781137111291e+00 -3.012080593406749052e-01
3.690434821185955894e+00 -3.022011796780743054e-01
3.686635589449777761e+00 -3.031868403784117039e-01
3.682865277048343877e+00 -3.041627933673546336e-01
3.679124332384609009e+00 -3.051312698706549753e-01
3.675412308912311410e+00 -3.060921795031438242e-01
3.671728927372924112e+00 -3.070454645109214620e-01
3.668074428598369519e+00 -3.079908675133277707e-01
3.664448316351278212e+00 -3.089296425019077974e-01
3.660850442455930942e+00 -3.098607798028494842e-01
3.657280557319143366e+00 -3.107839966964293099e-01
3.653738543206429323e+00 -3.116999723056048111e-01
3.650223728525602063e+00 -3.126089513039199685e-01
3.646737084166843168e+00 -3.135107839910638017e-01
3.643276784775774324e+00 -3.144053516879054544e-01
3.639844065915818661e+00 -3.152930179443267922e-01
3.636438024394464730e+00 -3.161737372623590336e-01
3.633058702827022035e+00 -3.170477407575377771e-01
3.629706143676771912e+00 -3.179145944335689533e-01
3.626379225153260499e+00 -3.187752907464677099e-01
3.623078524761821573e+00 -3.196295629315290543e-01
3.619803444361444633e+00 -3.204777848988698552e-01
3.616554154043702063e+00 -3.213197805306721166e-01
3.613330550075565473e+00 -3.221551424751090131e-01
3.610132550160594977e+00 -3.229854735970960067e-01
3.606958949312291551e+00 -3.238100760379170606e-01
3.603809660246866109e+00 -3.246287464668937695e-01
3.600685112183912295e+00 -3.254412062388045701e-01
3.597585076776853352e+00 -3.262478157265505385e-01
3.594508232127496150e+00 -3.270492442115459086e-01
3.591455653217616728e+00 -3.278457373064238012e-01
3.588425953045050854e+00 -3.286374869799739695e-01
3.585419535861474216e+00 -3.294241078121533661e-01
3.582435174326920713e+00 -3.302052860461919814e-01
3.579473385650379313e+00 -3.309826494235260652e-01
3.576533943810944915e+00 -3.317547186738899478e-01
3.573615995517282151e+00 -3.325221760117838543e-01
3.570720697705536573e+00 -3.332854448547343806e-01
3.567845920164726348e+00 -3.340443343095922946e-01
3.564992204802736264e+00 -3.347989367296019814e-01
3.562159402451143819e+00 -3.355494955970552140e-01
3.559347357729434336e+00 -3.362965998244739074e-01
3.556555883427607423e+00 -3.370393997670925734e-01
3.553783842266736048e+00 -3.377784605657193073e-01
3.551031805033581179e+00 -3.385141727122814026e-01
3.548298550014578279e+00 -3.392466881036857451e-01
3.545584002403890711e+00 -3.399762048465793662e-01
3.542887779032434459e+00 -3.407020451522497217e-01
3.540210622045693256e+00 -3.414253164112455718e-01
3.537551203092798247e+00 -3.421457478075076719e-01
3.534909771303909487e+00 -3.428634448592783324e-01
3.532285316134427866e+00 -3.435786354790526520e-01
3.529678052184344494e+00 -3.442907862062249968e-01
3.527087042539969630e+00 -3.450010383770395483e-01
3.524511920029340661e+00 -3.457091543530815270e-01
3.521952419267937007e+00 -3.464148911785530638e-01
3.519409472590153687e+00 -3.471196877869892616e-01
3.516880669919271174e+00 -3.478226177178571077e-01
3.514366998674479881e+00 -3.485235521255011792e-01
3.511868211020041208e+00 -3.492232117928252277e-01
3.509383277792488709e+00 -3.499212702859870183e-01
3.506912113110695284e+00 -3.506187685080658367e-01
3.504454547114607799e+00 -3.513146455750332797e-01
3.502010594632519513e+00 -3.520109615699961170e-01
3.499579346873028296e+00 -3.527054665156864055e-01
3.497159987097358425e+00 -3.533992660186830448e-01
3.494753143481635238e+00 -3.540926491415416488e-01
3.492357298806723964e+00 -3.547860087493114323e-01
3.489973003152940123e+00 -3.554795677898650030e-01
3.487600220830326503e+00 -3.561728165489210229e-01
3.485238423406395558e+00 -3.568662548886356034e-01
3.482886548674818616e+00 -3.575593568452120063e-01
3.480544704017541235e+00 -3.582531954086441428e-01
3.478212459356453845e+00 -3.589476025486784128e-01
3.475889549036126791e+00 -3.596425216628491572e-01
3.473575967610314397e+00 -3.603382472212086074e-01
3.471270817470052172e+00 -3.610350983827261828e-01
3.468973609539688585e+00 -3.617333637362866172e-01
3.466684318588870717e+00 -3.624320949137736503e-01
3.464402374028769493e+00 -3.631314887036683481e-01
3.462127551814699444e+00 -3.638325803606009545e-01
3.459859379894554277e+00 -3.645351279799753930e-01
3.457597445392513791e+00 -3.652395575923476634e-01
3.455341683614431947e+00 -3.659460790791097540e-01
3.453091035777843931e+00 -3.666540159073141125e-01
3.450845505874158725e+00 -3.673637144671626498e-01
3.448605750215276267e+00 -3.680756554605613129e-01
3.446371137881264257e+00 -3.687902185044646397e-01
3.444141268550013901e+00 -3.695072235157932372e-01
3.441914982607279239e+00 -3.702266226862058196e-01
3.439692350241423391e+00 -3.709481395061411391e-01
3.437473064815052659e+00 -3.716729341138954035e-01
3.435256457393807139e+00 -3.724007598131307550e-01
3.433042305816811357e+00 -3.731315912379040145e-01
3.430830702776723307e+00 -3.738651085276128438e-01
3.428620219323141427e+00 -3.746017576418513850e-01
3.426411789503081895e+00 -3.753418908278977617e-01
3.424204956531692989e+00 -3.760852393123961801e-01
3.421998710481950923e+00 -3.768324744848777219e-01
3.419793161159287109e+00 -3.775832529012952410e-01
3.417587815612936897e+00 -3.783367613654362582e-01
3.415382099652211512e+00 -3.790944145901702367e-01
3.413176175088960651e+00 -3.798559681146024269e-01
3.410969160314220261e+00 -3.806216428150712705e-01
3.408761152339704559e+00 -3.813918309029764031e-01
3.406551373807080285e+00 -3.821660630225033883e-01
3.404339359795161002e+00 -3.829449335296640777e-01
3.402125478443047690e+00 -3.837277320280956250e-01
3.399908814649430511e+00 -3.845150933306780150e-01
3.397689051589571463e+00 -3.853073713382358934e-01
3.395465270445429784e+00 -3.861048635346427949e-01
3.393238890510927419e+00 -3.869066582631817686e-01
3.391008278949215970e+00 -3.877133180206432383e-01
3.388773743086724632e+00 -3.885255794544110186e-01
3.386535253941010293e+00 -3.893425018927350045e-01
3.384291368105800668e+00 -3.901646453766093314e-01
3.382042584377588312e+00 -3.909929644821638073e-01
3.379787867120763956e+00 -3.918267933920994150e-01
3.377527516411189978e+00 -3.926657241845566415e-01
3.375261643306262105e+00 -3.935097779095259041e-01
3.372988056525396239e+00 -3.943595585116209112e-01
3.370708285279232275e+00 -3.952149092752265669e-01
3.368421450759627067e+00 -3.960756713558124531e-01
3.366127031584457807e+00 -3.969422896052450800e-01
3.363824510825432323e+00 -3.978139167709564550e-01
3.361513214698370167e+00 -3.986915383507206312e-01
3.359193725609097125e+00 -3.995757030073130434e-01
3.356865575350886033e+00 -4.004656423854266456e-01
3.354528363508332056e+00 -4.013616367652472205e-01
3.352182567057912621e+00 -4.022639361367944533e-01
3.349827308705132456e+00 -4.031720525374629105e-01
3.347462075058214914e+00 -4.040872326009788962e-01
3.345087371278645083e+00 -4.050082357804279942e-01
3.342702461457244478e+00 -4.059358979936460443e-01
3.340306622007167991e+00 -4.068698868441843475e-01
3.337900118970099417e+00 -4.078106496889312149e-01
3.335482786326645854e+00 -4.087581113557131607e-01
3.333054087939549603e+00 -4.097116221643612999e-01
3.330614123771221458e+00 -4.106723075447253901e-01
3.328161846516904276e+00 -4.116397191358696084e-01
3.325697132395103672e+00 -4.126137287258637154e-01
3.323219750916251769e+00 -4.135940775687137472e-01
3.320729609571714924e+00 -4.145816214844042502e-01
3.318226725608223404e+00 -4.155757407457658092e-01
3.315710419763106653e+00 -4.165770418224852834e-01
3.313180580084960969e+00 -4.175853897911014356e-01
3.310637264576638206e+00 -4.185997079073141003e-01
3.308080335459139043e+00 -4.196216602043993937e-01
3.305509267419583175e+00 -4.206503444689810856e-01
3.302923096930235669e+00 -4.216858143724122598e-01
3.300322514489820058e+00 -4.227289875217855597e-01
3.297707486587019066e+00 -4.237793234234637496e-01
3.295077210789512989e+00 -4.248366289713580435e-01
3.292431851925242459e+00 -4.259011707728440066e-01
3.289771020733829765e+00 -4.269727662862122797e-01
3.287095058777684820e+00 -4.280513152938804633e-01
3.284402910077733662e+00 -4.291359191876110701e-01
3.281695240043477124e+00 -4.302281281081885012e-01
3.278970268749006767e+00 -4.313273552250427856e-01
3.276229493866977815e+00 -4.324334695437881959e-01
3.273471714090218310e+00 -4.335467019203202987e-01
3.270697482934718181e+00 -4.346670265161260427e-01
3.267905652923026150e+00 -4.357944876361801168e-01
3.265096572127692998e+00 -4.369287720854021506e-01
3.262270101429497693e+00 -4.380696075326612760e-01
3.259425914612356312e+00 -4.392174523652219720e-01
3.256564087294468113e+00 -4.403717457448795281e-01
3.253683899898935028e+00 -4.415331353053113528e-01
3.250785562168224008e+00 -4.427012972824078685e-01
3.247869504595711998e+00 -4.438762754219702233e-01
3.244934703567236234e+00 -4.450582181487454103e-01
3.241981228871085197e+00 -4.462468700495602625e-01
3.239009580197432570e+00 -4.474425416540599998e-01
3.236019141360240603e+00 -4.486453086363593745e-01
3.233009179139308742e+00 -4.498549652308799218e-01
3.229980530536932459e+00 -4.510708780936850126e-01
3.226932324899092652e+00 -4.522941290349626331e-01
3.223865644773043826e+00 -4.535242394974123847e-01
3.220778729122641515e+00 -4.547605153823519042e-01
3.217672565666203965e+00 -4.560035308726229086e-01
3.214545820578400104e+00 -4.572519837505866214e-01
3.211399458764379933e+00 -4.585071361299223880e-01
3.208232925603411445e+00 -4.597689603280143977e-01
3.205046682637205713e+00 -4.610374675819716161e-01
3.201839785137865046e+00 -4.623126296909940147e-01
3.198613326249029054e+00 -4.635926806831959790e-01
3.195366809454652568e+00 -4.648795455971473367e-01
3.192099812724193963e+00 -4.661717742357842642e-01
3.188812534443094648e+00 -4.674700717197990962e-01
3.185504712079011203e+00 -4.687747361133188240e-01
3.182176269830523374e+00 -4.700851948360317278e-01
3.178827465267492158e+00 -4.714017535280546345e-01
3.175458337786267293e+00 -4.727238727643741090e-01
3.172069012787977815e+00 -4.740519513737553314e-01
3.168658447060335615e+00 -4.753853643316359179e-01
3.165227522717252384e+00 -4.767247458107242708e-01
3.161775718848361727e+00 -4.780697382461984724e-01
3.158303527188350834e+00 -4.794201971705998599e-01
3.154810873343607103e+00 -4.807752563923601286e-01
3.151297378201030508e+00 -4.821360249121652841e-01
3.147763573511860535e+00 -4.835025170938034855e-01
3.144208349063158714e+00 -4.848741235256916471e-01
3.140632876620352842e+00 -4.862499567389664823e-01
3.137036906318785068e+00 -4.876312509680841289e-01
3.133420736747524860e+00 -4.890167629998011245e-01
3.129784001738251664e+00 -4.904062639675642044e-01
3.126126166611460366e+00 -4.918009747906845197e-01
3.122448378877049180e+00 -4.931998420340740763e-01
3.118749438789445882e+00 -4.946037168608563572e-01
3.115029507360034700e+00 -4.960118031209675427e-01
3.111288849945833768e+00 -4.974238156115645126e-01
3.107527468316347630e+00 -4.988403456309413175e-01
3.103746738667164440e+00 -5.002605919338708462e-01
3.099945355263313829e+00 -5.016852221386592925e-01
3.096123292266718785e+00 -5.031132677028228306e-01
3.092281573483732338e+00 -5.045451781919475520e-01
3.088420108205641945e+00 -5.059806238197606110e-01
3.084538507469376523e+00 -5.074196292878923042e-01
3.080637290891949043e+00 -5.088619612700501227e-01
3.076716530821912876e+00 -5.103070822332621548e-01
3.072775797680146415e+00 -5.117555642079038014e-01
3.068815592256180391e+00 -5.132072664363803716e-01
3.064835119537918651e+00 -5.146616046458918348e-01
3.060835760574055708e+00 -5.161179752977957946e-01
3.056817366371585187e+00 -5.175770236430704552e-01
3.052779748863812426e+00 -5.190386193549154648e-01
3.048723194979928497e+00 -5.205023560387145309e-01
3.044647195225410830e+00 -5.219686595698250775e-01
3.040553350615253336e+00 -5.234368143093917070e-01
3.036440732714997814e+00 -5.249069503503043244e-01
3.032309523966188358e+00 -5.263786518036199791e-01
3.028159908163508440e+00 -5.278520404948482403e-01
3.023992344859374182e+00 -5.293274388164165289e-01
3.019806822422039350e+00 -5.308040994283285130e-01
3.015603564260160407e+00 -5.322820909932552969e-01
3.011382473273965577e+00 -5.337607069711552965e-01
3.007143263637028330e+00 -5.352415531374650204e-01
3.002887274918506932e+00 -5.367224436216054828e-01
2.998614643465727259e+00 -5.382051021764265863e-01
2.994325844785063584e+00 -5.396892156475664448e-01
2.990020219475511443e+00 -5.411736592194517081e-01
2.985698342935822147e+00 -5.426592637065869029e-01
2.981359932302077187e+00 -5.441461851394716609e-01
2.977005372155708596e+00 -5.456330990322261210e-01
2.972635143737988539e+00 -5.471194809559696282e-01
2.968248908113477746e+00 -5.486060535919914383e-01
2.963847920646532685e+00 -5.500931874920176323e-01
2.959431763829379225e+00 -5.515798739732277189e-01
2.955000020244579417e+00 -5.530663405360345397e-01
2.950554268879145514e+00 -5.545520502494711845e-01
2.946094256579291581e+00 -5.560364773194170773e-01
2.941619728565819436e+00 -5.575196882011422828e-01
2.937131555096712088e+00 -5.590020957379902011e-01
2.932629307161796373e+00 -5.604832165463352611e-01
2.928114501083325383e+00 -5.619634354939527787e-01
2.923585670916845736e+00 -5.634423170775062495e-01
2.919044464660501603e+00 -5.649195713925770912e-01
2.914490437462986971e+00 -5.663953227868139262e-01
2.909923937960924523e+00 -5.678687897482240787e-01
2.905345205189982405e+00 -5.693407570325703659e-01
2.900754587766416037e+00 -5.708105501192521913e-01
2.896152309100699096e+00 -5.722790855437098756e-01
2.891538837874096934e+00 -5.737445101184135421e-01
2.886914984854085819e+00 -5.752081505665644912e-01
2.882279549131251173e+00 -5.766693103317506175e-01
2.877633934864596288e+00 -5.781278345606963853e-01
2.872978548724311576e+00 -5.795835934352974173e-01
2.868312722579753782e+00 -5.810365029339995546e-01
2.863637605798830421e+00 -5.824856906341966400e-01
2.858953204112182789e+00 -5.839319752374216854e-01
2.854259815141827250e+00 -5.853752413009716271e-01
2.849558748711384926e+00 -5.868148714029162161e-01
2.844847937271807847e+00 -5.882508879324940265e-01
2.840129369307995422e+00 -5.896837753316697128e-01
2.835403208290685040e+00 -5.911134297851373676e-01
2.830669613309554578e+00 -5.925389191889797180e-01
2.825929191770403470e+00 -5.939607677288664123e-01
2.821181339412858868e+00 -5.953779876358005207e-01
2.816427597948526707e+00 -5.967913171442529308e-01
2.811667289207821163e+00 -5.982005821525687717e-01
2.806900820053991108e+00 -5.996056333559884877e-01
2.802129702839926573e+00 -6.010059223185021393e-01
2.797353176077166381e+00 -6.024023259260237184e-01
2.792572113516710974e+00 -6.037938327375590442e-01
2.787786103161323137e+00 -6.051797519811414894e-01
2.782996108726339735e+00 -6.065604690761992046e-01
2.778202566677209884e+00 -6.079360624601295449e-01
2.773405112072160339e+00 -6.093069396723347353e-01
2.768604054542094683e+00 -6.106732776354470982e-01
2.763800041354350423e+00 -6.120348788017203612e-01
2.758993820035378519e+00 -6.133903171563729328e-01
2.754185186618281378e+00 -6.147406310685006314e-01
2.749374859574323260e+00 -6.160845571950839261e-01
2.744563221221692828e+00 -6.174231536872101245e-01
2.739750274511455697e+00 -6.187559450977591080e-01
2.734936887996790578e+00 -6.200830892523361282e-01
2.730122112377666443e+00 -6.214042906456749282e-01
2.725306965637521284e+00 -6.227195573667309025e-01
2.720491566495240932e+00 -6.240286513471525742e-01
2.715677565023182360e+00 -6.253312837768890686e-01
2.710863745903421496e+00 -6.266283906037234397e-01
2.706051088432042118e+00 -6.279192390322060335e-01
2.701239745299868655e+00 -6.292036576591666375e-01
2.696429808467864397e+00 -6.304811381610291310e-01
2.691622394221852677e+00 -6.317523060595992002e-01
2.686817023361225409e+00 -6.330172149147312854e-01
2.682013840719145392e+00 -6.342756559898770075e-01
2.677213663057015580e+00 -6.355274388427532006e-01
2.672417225241212169e+00 -6.367721142427015257e-01
2.667624269577389295e+00 -6.380095317323589699e-01
2.662834466316987392e+00 -6.392402387860216528e-01
2.658048919365483709e+00 -6.404641622451544558e-01
2.653268689928016677e+00 -6.416804286042422367e-01
2.648492958639157457e+00 -6.428902671090839238e-01
2.643722503401870316e+00 -6.440919632644884762e-01
2.638957860979563197e+00 -6.452862059067576705e-01
2.634199303496733702e+00 -6.464734794496735937e-01
2.629446839330662478e+00 -6.476533822562348108e-01
2.624700523518317841e+00 -6.488257139375148697e-01
2.619960173058799580e+00 -6.499907374106556057e-01
2.615227068459162751e+00 -6.511475740335068707e-01
2.610501485159820501e+00 -6.522971962560240033e-01
2.605784092629320536e+00 -6.534394837391298561e-01
2.601074068833482134e+00 -6.545734959161588762e-01
2.596371900858074788e+00 -6.557004147668050731e-01
2.591678387640999226e+00 -6.568189190238772346e-01
2.586993875876325788e+00 -6.579289524959888169e-01
2.582317336173673983e+00 -6.590314589036776471e-01
2.577651269682057045e+00 -6.601255786841854212e-01
2.572994294300400497e+00 -6.612115741260050639e-01
2.568347565836381019e+00 -6.622906276761217903e-01
2.563710955017289628e+00 -6.633619594686411824e-01
2.559084888234667066e+00 -6.644244894909981936e-01
2.554469845960531948e+00 -6.654790968813130148e-01
2.549865884991653342e+00 -6.665255433627513826e-01
2.545272989767693783e+00 -6.675648393045711115e-01
2.540691014392848501e+00 -6.685958617585078256e-01
2.536121097806513625e+00 -6.696188835676568640e-01
2.531563000965599386e+00 -6.706333877621277750e-01
2.527016802370628312e+00 -6.716408788917711536e-01
2.522481896660282885e+00 -6.726397158239393326e-01
2.517960495008968902e+00 -6.736300584589276497e-01
2.513451692583101416e+00 -6.746125316005354700e-01
2.508955909895791869e+00 -6.755870603485084613e-01
2.504473178322232041e+00 -6.765535144116987532e-01
2.500004175024599817e+00 -6.775120141231798510e-01
2.495549254290384322e+00 -6.784611012270657104e-01
2.491107893216649050e+00 -6.794023055213521678e-01
2.486681402958603737e+00 -6.803352048483110037e-01
2.482268882004039057e+00 -6.812597228650307812e-01
2.477870739182599369e+00 -6.821758871032240767e-01
2.473487815580462712e+00 -6.830838033414315946e-01
2.469120253871849968e+00 -6.839829726157468093e-01
2.464767375074249145e+00 -6.848737842606194004e-01
2.460430194663564940e+00 -6.857563046105565885e-01
2.456108728125646401e+00 -6.866302853495899194e-01
2.451803277785068680e+00 -6.874965732802625906e-01
2.447513276734887278e+00 -6.883549686159305958e-01
2.443239997913406736e+00 -6.892047965114497243e-01
2.438983624519452942e+00 -6.900468223031638315e-01
2.434744536570570883e+00 -6.908795408898581458e-01
2.430522862233014170e+00 -6.917045084557975620e-01
2.426317984132327688e+00 -6.925204204355230875e-01
2.422129797444025012e+00 -6.933277943588563863e-01
2.417959315865528591e+00 -6.941265497850026556e-01
2.413806908458812295e+00 -6.949171905017570428e-01
2.409671675491519949e+00 -6.956990765947879130e-01
2.405554516217294214e+00 -6.964724258974100968e-01
2.401455091846800727e+00 -6.972381262411219138e-01
2.397373513272460510e+00 -6.979946907063290240e-01
2.393310028316293803e+00 -6.987432961774426854e-01
2.389265187886254083e+00 -6.994830707745666176e-01
2.385239260127685945e+00 -7.002147928103606978e-01
2.381231712194526118e+00 -7.009382532823884571e-01
2.377242384288006161e+00 -7.016533303708103464e-01
2.373272944173158372e+00 -7.023596522502634221e-01
2.369321900365649824e+00 -7.030579480911853807e-01
2.365390226912551075e+00 -7.037471863301113517e-01
2.361479138774600806e+00 -7.044276563189886264e-01
2.357587410931858418e+00 -7.051000710508874558e-01
2.353715819362278694e+00 -7.057637244719694447e-01
2.349864303519229924e+00 -7.064185262702750157e-01
2.346032381058254401e+00 -7.070651230786498820e-01
2.342220271191065795e+00 -7.077032155633873334e-01
2.338428534559991778e+00 -7.083327978275431036e-01
2.334657198633699693e+00 -7.089545037536318928e-01
2.330906808293269350e+00 -7.095678707362218507e-01
2.327177467223521479e+00 -7.101719313054365434e-01
2.323468310108775192e+00 -7.107678050911133694e-01
2.319780189361090095e+00 -7.113559507177350527e-01
2.316112822646755554e+00 -7.119353673808822558e-01
2.312466132921780382e+00 -7.125061450833588550e-01
2.308840819842425507e+00 -7.130681423087256166e-01
2.305237441836284873e+00 -7.136213197711911427e-01
2.301655349352354385e+00 -7.141662506813457600e-01
2.298094891999797440e+00 -7.147020864941937557e-01
2.294556391988908928e+00 -7.152299235958775592e-01
2.291040097443304724e+00 -7.157496624943333607e-01
2.287545344614591691e+00 -7.162601649062372289e-01
2.284072135504966905e+00 -7.167623349744470795e-01
2.280621440457244020e+00 -7.172556778404362010e-01
2.277192848362403321e+00 -7.177411189138108716e-01
2.273786699669756661e+00 -7.182178676644125348e-01
2.270403136651260922e+00 -7.186860261842227260e-01
2.267042131672306393e+00 -7.191447520297724605e-01
2.263703455705921463e+00 -7.195954278494383072e-01
2.260387548004579639e+00 -7.200372435679164296e-01
2.257094489177628560e+00 -7.204703655920455807e-01
2.253824690633902783e+00 -7.208947613843350588e-01
2.250577888899180756e+00 -7.213106696705567922e-01
2.247354525592121455e+00 -7.217176404117161548e-01
2.244154825997791036e+00 -7.221154223926397053e-01
2.240978542721605571e+00 -7.225044639672637548e-01
2.237825659693888358e+00 -7.228846075998081044e-01
2.234695174425031627e+00 -7.232557019873202542e-01
2.231588231720134097e+00 -7.236181272261317243e-01
2.228505464885826015e+00 -7.239729869422740771e-01
2.225446592978697957e+00 -7.243184342072768178e-01
2.222410702929069615e+00 -7.246548467203194344e-01
2.219399528191149606e+00 -7.249827975259161006e-01
2.216412443582863379e+00 -7.253018579881209682e-01
2.213449903804058039e+00 -7.256120807879566925e-01
2.210511766616308105e+00 -7.259134708551943094e-01
2.207597762998069868e+00 -7.262065974721476636e-01
2.204708077012539569e+00 -7.264913048940128126e-01
2.201843174855493412e+00 -7.267671711715012473e-01
2.199002498556393181e+00 -7.270337460333949897e-01
2.196186424628131295e+00 -7.272909846447493942e-01
2.193395410205257079e+00 -7.275398443395088011e-01
2.190629496847572799e+00 -7.277796355683999741e-01
2.187888539850992853e+00 -7.280102260030033579e-01
2.185173192136606435e+00 -7.282323809584571039e-01
2.182483213573244818e+00 -7.284457606371121940e-01
2.179818593604036181e+00 -7.286502946823520954e-01
2.177179242788366942e+00 -7.288460318649871983e-01
2.174565392898110794e+00 -7.290333468547329776e-01
2.171977261137737703e+00 -7.292116160347575926e-01
2.169414407398337019e+00 -7.293811752120388237e-01
2.166877447394605305e+00 -7.295420511522725526e-01
2.164366590231303178e+00 -7.296941634623091977e-01
2.161881227237588021e+00 -7.298370742463627936e-01
2.159423029211627654e+00 -7.299719196392190357e-01
2.156991035258967404e+00 -7.300973890858464266e-01
2.154585660233184097e+00 -7.302139078822917906e-01
2.152206596707385788e+00 -7.303217464290086003e-01
2.149853337392805930e+00 -7.304207709450154518e-01
2.147527008488225864e+00 -7.305113477438385239e-01
2.145227610019781572e+00 -7.305929473343479863e-01
2.142954846823896364e+00 -7.306663364280546746e-01
2.140709560929620281e+00 -7.307309430542567874e-01
2.138491563958205610e+00 -7.307870475956100842e-01
2.136300855287102785e+00 -7.308339346923887758e-01
2.134137014811264166e+00 -7.308720835769625390e-01
2.132000843032638482e+00 -7.309013395316442674e-01
2.129891627172976420e+00 -7.309221706558174381e-01
2.127810144162559869e+00 -7.309346976124155848e-01
2.125756363410259198e+00 -7.309391297377468844e-01
2.123731123452107905e+00 -7.309340125754369977e-01
2.121733665621218901e+00 -7.309206121393607702e-01
2.119764360054170904e+00 -7.308991062808626316e-01
2.117822973631097838e+00 -7.308696091751080148e-01
2.115909600369610288e+00 -7.308310880718982272e-01
2.114025003051349216e+00 -7.307850671077796845e-01
2.112169884476941206e+00 -7.307300469361440731e-01
2.110342786022055162e+00 -7.306670626849646188e-01
2.108544517843133015e+00 -7.305957877073939732e-01
2.106774444098898247e+00 -7.305163177089553095e-01
2.105033177482060758e+00 -7.304288811329595621e-01
2.103321023025469749e+00 -7.303333215217305829e-01
2.101638661377628559e+00 -7.302302152209083630e-01
2.099984936094844823e+00 -7.301189904825895471e-01
2.098361045846428130e+00 -7.300000508801517407e-01
2.096767108239316446e+00 -7.298729539616416462e-01
2.095202314047812209e+00 -7.297385689677765575e-01
2.093667526663836931e+00 -7.295968566427130098e-01
2.092162282372792781e+00 -7.294472815562268453e-01
2.090687735801429525e+00 -7.292906934117225903e-01
2.089243115087602742e+00 -7.291268600075266892e-01
2.087828503818422110e+00 -7.289555777918449442e-01
2.086444280676284624e+00 -7.287776434394508396e-01
2.085090537217015427e+00 -7.285923879496721822e-01
2.083767576679505851e+00 -7.284001748099434570e-01
2.082475628394065303e+00 -7.282009263204316518e-01
2.081213978143237942e+00 -7.279951760723496479e-01
2.079983402442134199e+00 -7.277825997844622474e-01
2.078783626840147836e+00 -7.275631580065696769e-01
2.077615643400013035e+00 -7.273373456295623152e-01
2.076478178246742079e+00 -7.271049765659760578e-01
2.075372590845991905e+00 -7.268667501278279763e-01
2.074298196033540265e+00 -7.266225197426221527e-01
2.073254872079118183e+00 -7.263724270516116466e-01
2.072243130601066241e+00 -7.261161948917892461e-01
2.071262271378461861e+00 -7.258545679720518340e-01
2.070313422775120316e+00 -7.255864505637857897e-01
2.069396308310694099e+00 -7.253128625167838406e-01
2.068511433057162563e+00 -7.250340930061894840e-01
2.067658703275208953e+00 -7.247503131623358463e-01
2.066838573856213834e+00 -7.244614849173230953e-01
2.066050388923819980e+00 -7.241675297135506950e-01
2.065294326060051588e+00 -7.238694011578113985e-01
2.064571208177649719e+00 -7.235661298271209851e-01
2.063879993226413578e+00 -7.232577242353248614e-01
2.063222280557952981e+00 -7.229448745902249396e-01
2.062597551624459680e+00 -7.226279164626367990e-01
2.062004992284705907e+00 -7.223074494659921241e-01
2.061445940259476028e+00 -7.219835617751513279e-01
2.060919165987062929e+00 -7.216553018945993658e-01
2.060425543465763454e+00 -7.213234934750957228e-01
2.059964932589934961e+00 -7.209885169783076808e-01
2.059537470748120658e+00 -7.206499248920286149e-01
2.059143965266065468e+00 -7.203078157311132435e-01
2.058783491620941319e+00 -7.199630216025441065e-01
2.058456383663680889e+00 -7.196151838891314823e-01
2.058162235910326654e+00 -7.192648730160107196e-01
2.057902083334212318e+00 -7.189120787940923574e-01
2.057674958434582813e+00 -7.185576700146510953e-01
2.057481432180834791e+00 -7.182013900399152329e-01
2.057321400350580198e+00 -7.178430696157830360e-01
2.057195459011424976e+00 -7.174828981613353696e-01
2.057103202894922322e+00 -7.171217193068732954e-01
2.057044865080643437e+00 -7.167592791831802757e-01
2.057019506183163760e+00 -7.163960383205506544e-01
2.057028008928496465e+00 -7.160316373261342848e-01
2.057071245418702343e+00 -7.156668871630272877e-01
2.057148204323591134e+00 -7.153015679536153248e-01
2.057259256514434309e+00 -7.149359649934333705e-01
2.057403294472072819e+00 -7.145704471990691475e-01
2.057581359873616567e+00 -7.142049216683368229e-01
2.057793517108629011e+00 -7.138402943707459203e-01
2.058039153614156014e+00 -7.134768880309990680e-01
2.058318927459310554e+00 -7.131132454560398237e-01
2.058633203973069481e+00 -7.127507689330329077e-01
2.058981262391269329e+00 -7.123896771512469028e-01
2.059363181092208173e+00 -7.120296519212399033e-01
2.059778706657843017e+00 -7.116716547337116339e-01
2.060227787064280225e+00 -7.113153355579542314e-01
2.060711325842570663e+00 -7.109609795511311336e-01
2.061228750495752049e+00 -7.106091332675739114e-01
2.061780090830844347e+00 -7.102593063030703258e-01
2.062364767852009617e+00 -7.099126368074077931e-01
2.062983560702072339e+00 -7.095691003461348512e-01
2.063635177764290063e+00 -7.092284693563239983e-01
2.064320741744344989e+00 -7.088912479791442678e-01
2.065040616939339380e+00 -7.085580658245317354e-01
2.065793569660132167e+00 -7.082290012488411390e-01
2.066580058089744210e+00 -7.079033936690480866e-01
2.067400073505575531e+00 -7.075808165613650669e-01
2.068252989239962147e+00 -7.072639095163189005e-01
2.069139709934869842e+00 -7.069518179352545229e-01
2.070059574071398956e+00 -7.066440343328974638e-01
2.071012125279506400e+00 -7.063418998770158996e-01
2.071997532005452669e+00 -7.060450479767454990e-01
2.073015375448532982e+00 -7.057536739422649585e-01
2.074066101549632890e+00 -7.054678104040896791e-01
2.075150089157826283e+00 -7.051879684753702415e-01
2.076266793458343862e+00 -7.049147692752653072e-01
2.077416040047910695e+00 -7.046479308646074191e-01
2.078597358583953891e+00 -7.043876468963322646e-01
2.079810912804094691e+00 -7.041343486471797197e-01
2.081056738412117468e+00 -7.038878672870841902e-01
2.082334799337567599e+00 -7.036489973599318049e-01
2.083644871765623297e+00 -7.034172496194314173e-01
2.084986365133985942e+00 -7.031930397652030873e-01
2.086359070781221625e+00 -7.029761934911588073e-01
2.087764097973432875e+00 -7.027675717019286061e-01
2.089200471998971853e+00 -7.025674380304498534e-01
2.090666893149558003e+00 -7.023754212763483329e-01
2.092165036691469027e+00 -7.021911161370507637e-01
2.093693958489018403e+00 -7.020155773361351770e-01
2.095253321451976625e+00 -7.018491857151898383e-01
2.096842703001086772e+00 -7.016919156761919352e-01
2.098462604772516560e+00 -7.015432616222982976e-01
2.100112458512906510e+00 -7.014040004441042253e-01
2.101792416670869024e+00 -7.012748825691966781e-01
2.103501946403723011e+00 -7.011553664218435067e-01
2.105241144611487591e+00 -7.010456352079221798e-01
2.107009759839598484e+00 -7.009457270012158236e-01
2.108807769556142464e+00 -7.008566324630676192e-01
2.110635128517855286e+00 -7.007777013796628873e-01
2.112491116132906743e+00 -7.007088680340396447e-01
2.114375320039385997e+00 -7.006510628331563684e-01
2.116287798636773410e+00 -7.006046389014537468e-01
2.118228165019795828e+00 -7.005688571032802070e-01
2.120196346176777880e+00 -7.005439509364848050e-01
2.122191590544030504e+00 -7.005303131105158343e-01
2.124214049596939713e+00 -7.005271574419895675e-01
2.126264603443009271e+00 -7.005354490432983416e-01
2.128341091500253857e+00 -7.005559977669926219e-01
2.130443971601704067e+00 -7.005882253713525687e-01
2.132573440928303921e+00 -7.006314208328263682e-01
2.134729350589730679e+00 -7.006866847922031960e-01
2.136910999864282346e+00 -7.007531088465736024e-01
2.139118802056714230e+00 -7.008323232196310704e-01
2.141351286602619641e+00 -7.009238398797722480e-01
2.143608523845518921e+00 -7.010271046081405499e-01
2.145890758511549645e+00 -7.011432133016345380e-01
2.148197523480478210e+00 -7.012708773945669494e-01
2.150528912048676577e+00 -7.014112286175046007e-01
2.152883674084459908e+00 -7.015642716448795557e-01
2.155262385942713799e+00 -7.017298959471568454e-01
2.157663630573304125e+00 -7.019079038989286534e-01
2.160087957022929661e+00 -7.020983973082471907e-01
2.162535241260983732e+00 -7.023014225057455651e-01
2.165004674302400733e+00 -7.025173710466614541e-01
2.167497357058995711e+00 -7.027459055866678295e-01
2.170011677231981295e+00 -7.029870031466186608e-01
2.172547134226708643e+00 -7.032415481395456469e-01
2.175103102566901203e+00 -7.035078259887445062e-01
2.177680427110422201e+00 -7.037877383776246498e-01
2.180278038822954567e+00 -7.040796193580854956e-01
2.182895963492519353e+00 -7.043845502112835444e-01
2.185535030819999669e+00 -7.047020836116906217e-01
2.188194339216260165e+00 -7.050323562405184097e-01
2.190872074276807080e+00 -7.053748832904894739e-01
2.193568898977675374e+00 -7.057310263660623306e-01
2.196284442355362021e+00 -7.060993568633997519e-01
2.199018321118542563e+00 -7.064800504909704015e-01
2.201770258206850794e+00 -7.068738640154257347e-01
2.204539497937826553e+00 -7.072792725153498328e-01
2.207326403765620171e+00 -7.076979736489328321e-01
2.210129567439205633e+00 -7.081290255051803095e-01
2.212949118326378084e+00 -7.085734179398593957e-01
2.215784665765542893e+00 -7.090300462103537038e-01
2.218636430857026109e+00 -7.094992902657272227e-01
2.221503750323885473e+00 -7.099806519864437782e-01
2.224386269944378380e+00 -7.104745325395370736e-01
2.227284138735789565e+00 -7.109806647954992620e-01
2.230194845168580908e+00 -7.114986056710730367e-01
2.233120038445592925e+00 -7.120288984344721461e-01
2.236059644647923061e+00 -7.125699667652258817e-01
2.239012306197097679e+00 -7.131238802765860196e-01
2.241977508351519877e+00 -7.136891655974699766e-01
2.244955583559764101e+00 -7.142657712728769370e-01
2.247946396575017936e+00 -7.148534427910071543e-01
2.250948728099423590e+00 -7.154536113948110065e-01
2.253963278592058916e+00 -7.160650133373759330e-01
2.256988494711140714e+00 -7.166871848866619432e-01
2.260024537598850358e+00 -7.173208064547504925e-01
2.263071862611280238e+00 -7.179648208878532945e-01
2.266128067253387446e+00 -7.186189237772215854e-01
2.269194122733127816e+00 -7.192841466318203869e-01
2.272270084752859187e+00 -7.199591935533866671e-01
2.275355514598872197e+00 -7.206448253641968282e-01
2.278450422781929774e+00 -7.213408509044241246e-01
2.281553177253805131e+00 -7.220467212638456145e-01
2.284664254391211458e+00 -7.227623357602844800e-01
2.287782911420957799e+00 -7.234877110031033842e-01
2.290908533314308215e+00 -7.242226112644486458e-01
2.294041697015244630e+00 -7.249669993893648190e-01
2.297182335145757204e+00 -7.257207194909891523e-01
2.300329154434064716e+00 -7.264831479003692749e-01
2.303482017132607140e+00 -7.272540474702101632e-01
2.306640688412474827e+00 -7.280339718038343344e-01
2.309804460745182197e+00 -7.288222267419326439e-01
2.312972842579561927e+00 -7.296183295982188177e-01
2.316146268243051143e+00 -7.304227124350008982e-01
2.319323283631201438e+00 -7.312347493901444340e-01
2.322505142311789061e+00 -7.320545357019406785e-01
2.325690196578027891e+00 -7.328820972284973978e-01
2.328877784739536771e+00 -7.337165922959185682e-01
2.332068386441541907e+00 -7.345584419223223360e-01
2.335261113622173035e+00 -7.354072260561517194e-01
2.338456428352216676e+00 -7.362627418879068575e-01
2.341653787358016103e+00 -7.371242897641441250e-01
2.344852110833970826e+00 -7.379921101059315758e-01
2.348051623868475879e+00 -7.388658484141528149e-01
2.351252039040074848e+00 -7.397441516230995884e-01
2.354452940169969200e+00 -7.406286341528587336e-01
2.357653897231552165e+00 -7.415181575674445469e-01
2.360854728867243679e+00 -7.424124247542609467e-01
2.364054849799338331e+00 -7.433111661621630839e-01
2.367254404578981397e+00 -7.442149414779067884e-01
2.370452428466159223e+00 -7.451227276438892044e-01
2.373649088546569086e+00 -7.460343364465780169e-01
2.376844179212148855e+00 -7.469494869743671384e-01
2.380037095100865141e+00 -7.478681432746016045e-01
2.383227362254125126e+00 -7.487901704145034643e-01
2.386414474562279953e+00 -7.497153235359679257e-01
2.389598804291700684e+00 -7.506425457873024953e-01
2.392780231924799050e+00 -7.515725198558005360e-01
2.395957667671414715e+00 -7.525055658567999517e-01
2.399131468518144850e+00 -7.534403784345777844e-01
2.402299660846455964e+00 -7.543773774825649481e-01
2.405463524176575607e+00 -7.553162541210358683e-01
2.408622373612387069e+00 -7.562562337918175004e-01
2.411775942081690438e+00 -7.571973849115168909e-01
2.414923699499323728e+00 -7.581394401904658631e-01
2.418065653327222897e+00 -7.590823569940412519e-01
2.421200574568384223e+00 -7.600259072253419124e-01
2.424329203746286243e+00 -7.609683564486887652e-01
2.427451085441192813e+00 -7.619106393748464878e-01
2.430565912915057414e+00 -7.628532659940715499e-01
2.433673193077055430e+00 -7.637952388683121319e-01
2.436772489221954885e+00 -7.647363620166586218e-01
2.439864394487898380e+00 -7.656765618469323353e-01
2.442947364991241432e+00 -7.666159145744539938e-01
2.446021829304040107e+00 -7.675542004163161680e-01
2.449087030740379589e+00 -7.684912658371050309e-01
2.452143469846005175e+00 -7.694257169874197944e-01
2.455189695095575164e+00 -7.703589814890728915e-01
2.458226527158537955e+00 -7.712902798744523114e-01
2.461253360886158426e+00 -7.722183166777514263e-01
2.464270084706234432e+00 -7.731430150332686546e-01
2.467276592455129869e+00 -7.740648817231432499e-01
2.470272426806448429e+00 -7.749835568901595195e-01
2.473257402933425553e+00 -7.758990907845583207e-01
2.476231062546471406e+00 -7.768105312692902276e-01
2.479192752835012392e+00 -7.777175317133893095e-01
2.482142345770765424e+00 -7.786208948983115441e-01
2.485079994071897946e+00 -7.795198254151584072e-01
2.488004961318007968e+00 -7.804142047877817845e-01
2.490917763168531529e+00 -7.813036172169049998e-01
2.493818061729249358e+00 -7.821881613678813849e-01
2.496704610529704382e+00 -7.830672611294113850e-01
2.499578371079688388e+00 -7.839411116040794214e-01
2.502438882782624052e+00 -7.848094829898546454e-01
2.505285710472662242e+00 -7.856717804661406124e-01
2.508118483882595395e+00 -7.865277902812636279e-01
2.510936717932490847e+00 -7.873774720393819093e-01
2.513740677261992573e+00 -7.882206557935302893e-01
2.516530149521080340e+00 -7.890572375303903652e-01
2.519304439124394168e+00 -7.898875658782515963e-01
2.522064927656735733e+00 -7.907106106681399682e-01
2.524809233171567691e+00 -7.915262346546437788e-01
2.527538008831319960e+00 -7.923345005747578496e-01
2.530251663595526335e+00 -7.931349943562191473e-01
2.532949001941092959e+00 -7.939270636648783075e-01
2.535629840564268545e+00 -7.947114717675030082e-01
2.538294774510848839e+00 -7.954877799435122743e-01
2.540942526108650235e+00 -7.962563964419647755e-01
2.543573358332281042e+00 -7.970166006397397807e-01
2.546187578746574864e+00 -7.977672697264462931e-01
2.548783856475092424e+00 -7.985095493734357674e-01
2.551362920951087077e+00 -7.992425432125664919e-01
2.553924855121512572e+00 -7.999668078818639172e-01
2.556468992577244137e+00 -8.006819770492594746e-01
2.558995058073887829e+00 -8.013870732982050216e-01
2.561503190906235350e+00 -8.020825806572319250e-01
2.563992434753049388e+00 -8.027685197953468021e-01
2.566463753391693636e+00 -8.034442454622776619e-01
2.568915883172759873e+00 -8.041099618218373601e-01
2.571349292345485260e+00 -8.047652548398284145e-01
2.573763433044630400e+00 -8.054106375687763997e-01
2.576158558506005836e+00 -8.060453584348016287e-01
2.578534321211418678e+00 -8.066692300347996225e-01
2.580891424232258924e+00 -8.072826407685136374e-01
2.583228489448026188e+00 -8.078852058857607377e-01
2.585545475725822051e+00 -8.084772124138778215e-01
2.587842736794874199e+00 -8.090582984813372569e-01
2.590119680339600272e+00 -8.096284178600867687e-01
2.592376186627248558e+00 -8.101868789544001137e-01
2.594612338875180058e+00 -8.107338892829122345e-01
2.596827688928702305e+00 -8.112697498359027204e-01
2.599022827955022930e+00 -8.117938965058489886e-01
2.601197116710564750e+00 -8.123065872200601056e-01
2.603350741209029984e+00 -8.128075746886659347e-01
2.605483203341028453e+00 -8.132967168598402852e-01
2.607594394529382686e+00 -8.137744520855054731e-01
2.609684172919187084e+00 -8.142397833772416771e-01
2.611752856650020771e+00 -8.146935549592180248e-01
2.613799765986672963e+00 -8.151353862964777486e-01
2.615825123684728748e+00 -8.155643452396471593e-01
2.617828656615281968e+00 -8.159813728605402883e-01
2.619810141684085103e+00 -8.163857152038559439e-01
2.621769085740010663e+00 -8.167781403673689544e-01
2.623706028536736401e+00 -8.171581525763578213e-01
2.625619919303865846e+00 -8.175255550518168990e-01
2.627511114232508049e+00 -8.178803159511649490e-01
2.629380268280163691e+00 -8.182228192331748584e-01
2.631226708966420524e+00 -8.185519746124445550e-01
2.633049516233853193e+00 -8.188689678244690517e-01
2.634849226255869592e+00 -8.191732799259223707e-01
2.636626444969092375e+00 -8.194646931298734671e-01
2.638380068803630074e+00 -8.197433914709230107e-01
2.640110803641902759e+00 -8.200095759178176458e-01
2.641818022812291389e+00 -8.202630427198607244e-01
2.643502017277633342e+00 -8.205031859308729025e-01
2.645161689791518445e+00 -8.207310083262090439e-01
2.646797911623910871e+00 -8.209461519027104748e-01
2.648410259068062267e+00 -8.211483597388268274e-01
2.649999178316337911e+00 -8.213379533459203019e-01
2.651563903528359134e+00 -8.215147983311414936e-01
2.653104347121738371e+00 -8.216791172765843809e-01
2.654620001019383224e+00 -8.218302471361736972e-01
2.656112160501492792e+00 -8.219689041640040328e-01
2.657579883742496207e+00 -8.220946523645202841e-01
2.659023663668000026e+00 -8.222078226276881008e-01
2.660443358266213476e+00 -8.223085839195597435e-01
2.661838166604135303e+00 -8.223970675919179962e-01
2.663208686633518507e+00 -8.224720270966076052e-01
2.664553967301912518e+00 -8.225345589248556077e-01
2.665874236843386313e+00 -8.225842397844702614e-01
2.667170246198385719e+00 -8.226219329207246078e-01
2.668441657491857910e+00 -8.226466548686746094e-01
2.669687616913229977e+00 -8.226587881272507952e-01
2.670908603286709759e+00 -8.226584759632633581e-01
2.672105222617942033e+00 -8.226465860445247857e-01
2.673275988262623137e+00 -8.226207416661761584e-01
2.674421286531341480e+00 -8.225826611830758806e-01
2.675541940393548312e+00 -8.225328019785227429e-01
2.676637466450876968e+00 -8.224708292402365117e-01
2.677707646240413020e+00 -8.223969612807816576e-01
2.678752923625531857e+00 -8.223106247654115020e-01
2.679772996827508802e+00 -8.222122237447846427e-01
2.680767914766773785e+00 -8.221027839923178426e-01
2.681736842370029628e+00 -8.219814432660408343e-01
2.682680995533218038e+00 -8.218477874269362049e-01
2.683599859482482142e+00 -8.217019906108508076e-01
2.684493045268479872e+00 -8.215444358802792557e-01
2.685360347036972684e+00 -8.213753111995970579e-01
2.686202621848945427e+00 -8.211945587235224275e-01
2.687019168248152567e+00 -8.210029825528183389e-01
2.687810316368843377e+00 -8.208003584447632894e-01
2.688576020228959251e+00 -8.205867507588496812e-01
2.689316476672114042e+00 -8.203620244598291977e-01
2.690031917868507261e+00 -8.201266954687235211e-01
2.690721483719594076e+00 -8.198797707549255742e-01
2.691385685010700080e+00 -8.196218255609718506e-01
2.692023834105411684e+00 -8.193538258085871773e-01
2.692636610022545618e+00 -8.190750420201754478e-01
2.693224478970083435e+00 -8.187852535107168483e-01
2.693786555598168597e+00 -8.184850857477002917e-01
2.694324006674814420e+00 -8.181746545712509366e-01
2.694835308742142388e+00 -8.178536337782605914e-01
2.695321296549447077e+00 -8.175226660190875183e-01
2.695781193691030531e+00 -8.171808266596944925e-01
2.696216481494919659e+00 -8.168283483367110298e-01
2.696626570010901780e+00 -8.164661953544133377e-01
2.697011095134992154e+00 -8.160942810787842339e-01
2.697370216725805570e+00 -8.157134157731678048e-01
2.697704514178101753e+00 -8.153229065773949236e-01
2.698013656396099691e+00 -8.149231484652890156e-01
2.698297652957537096e+00 -8.145132623264104144e-01
2.698556336660465682e+00 -8.140951045714412970e-01
2.698790830088547477e+00 -8.136673924685654535e-01
2.699000406897654525e+00 -8.132294912133254394e-01
2.699185014534586813e+00 -8.127833103311333796e-01
2.699344780575998914e+00 -8.123286566004344067e-01
2.699479712094762007e+00 -8.118649383559309873e-01
2.699590291808514841e+00 -8.113938306013954715e-01
2.699675685760385413e+00 -8.109148119540088295e-01
2.699736631253433661e+00 -8.104273388077667395e-01
2.699773776773229272e+00 -8.099322897448155700e-01
2.699786308794938972e+00 -8.094283167606762808e-01
2.699774500919684517e+00 -8.089171101052783364e-01
2.699738082825842156e+00 -8.083981789746287339e-01
2.699677963867828989e+00 -8.078713539293158608e-01
2.699594213645218233e+00 -8.073374447160555079e-01
2.699486979067769354e+00 -8.067960607435392673e-01
2.699355265773245804e+00 -8.062475574615270979e-01
2.699199667050808937e+00 -8.056924496444924921e-01
2.699020361125942458e+00 -8.051300946489811095e-01
2.698817906715794024e+00 -8.045609059632239379e-01
2.698592490974138336e+00 -8.039852025371214683e-01
2.698343011481073805e+00 -8.034041112489910264e-01
2.698071082151922706e+00 -8.028157127571552421e-01
2.697776351434439501e+00 -8.022220579383375627e-01
2.697458610906177778e+00 -8.016212040074073286e-01
2.697118244160493727e+00 -8.010154094675668857e-01
2.696755208449271191e+00 -8.004040540528853942e-01
2.696369801289194346e+00 -7.997867436114892703e-01
2.695962612608186149e+00 -7.991637277862674305e-01
2.695532703849058631e+00 -7.985352571147171785e-01
2.695081208721132437e+00 -7.979014566396480657e-01
2.694607560497400467e+00 -7.972619503411098041e-01
2.694112423092016151e+00 -7.966182065389013633e-01
2.693595723782421292e+00 -7.959694290476257983e-01
2.693057601412643720e+00 -7.953159264051803401e-01
2.692499181651974549e+00 -7.946572349206740826e-01
2.691919543305210105e+00 -7.939937736735808160e-01
2.691318322571462751e+00 -7.933262158861154045e-01
2.690696666557781835e+00 -7.926541849487735991e-01
2.690054811784907240e+00 -7.919784767882066534e-01
2.689392488131388426e+00 -7.912985495190540952e-01
2.688709932673042147e+00 -7.906150208443504246e-01
2.688007300419336332e+00 -7.899276239091868046e-01
2.687284996617064881e+00 -7.892369951573712239e-01
2.686543053748756460e+00 -7.885428621632317725e-01
2.685781947943310932e+00 -7.878448947728473595e-01
2.685001328685040267e+00 -7.871440874197302984e-01
2.684202156245076853e+00 -7.864404961029120011e-01
2.683384871324325349e+00 -7.857335123365650764e-01
2.682548220308742071e+00 -7.850238717055968429e-01
2.681693524953622010e+00 -7.843114305493225080e-01
2.680820843475583359e+00 -7.835956281581258898e-01
2.679930732398511317e+00 -7.828779910919012597e-01
2.679023029358952090e+00 -7.821583383372939791e-01
2.678097707544603079e+00 -7.814364969823647256e-01
2.677155192760623859e+00 -7.807121186519607736e-01
2.676195312038772922e+00 -7.799859104904984797e-01
2.675218511585264025e+00 -7.792571748534402598e-01
2.674225239273755328e+00 -7.785265709159562286e-01
2.673215793220823588e+00 -7.777944217588226294e-01
2.672190596608828628e+00 -7.770606248148157480e-01
2.671149909921901155e+00 -7.763250689245333458e-01
2.670093185399693425e+00 -7.755888429945732021e-01
2.669021596152404641e+00 -7.748505847364205446e-01
2.667934500666503617e+00 -7.741110551305502296e-01
2.666832375528347399e+00 -7.733709108875082006e-01
2.665715965930878006e+00 -7.726289502077982041e-01
2.664585912187057204e+00 -7.718864742601861950e-01
2.663441551609648350e+00 -7.711434441871102274e-01
2.662283937709406523e+00 -7.703988725377574065e-01
2.661112526139358003e+00 -7.696536145742537416e-01
2.659927897894022397e+00 -7.689080275547882648e-01
2.658730615008147780e+00 -7.681619265514870731e-01
2.657520893320751032e+00 -7.674156050372994420e-01
2.656299295359167534e+00 -7.666681956943118825e-01
2.655065661573294822e+00 -7.659209754849642948e-01
2.653820478692798801e+00 -7.651730515106502928e-01
2.652563870888146269e+00 -7.644250882326270036e-01
2.651297040474565048e+00 -7.636761245237332352e-01
2.650017693458786905e+00 -7.629272324070031086e-01
2.648728477244489454e+00 -7.621782376210384236e-01
2.647428814409191311e+00 -7.614290758429634876e-01
2.646118773164993776e+00 -7.606802160839394311e-01
2.644798905917296050e+00 -7.599316694366970992e-01
2.643469596054162984e+00 -7.591827170833740368e-01
2.642131501649588543e+00 -7.584337477326075216e-01
2.640784821065755850e+00 -7.576853959052466392e-01
2.639428846736522782e+00 -7.569378106235695736e-01
2.638065491263460682e+00 -7.561908055979027488e-01
2.636693821823624884e+00 -7.554437819881684169e-01
2.635314997344547550e+00 -7.546976803691217706e-01
2.633928676147063719e+00 -7.539523332516061549e-01
2.632536033688579913e+00 -7.532079359229373328e-01
2.631137236053489925e+00 -7.524643021851915581e-01
2.629732049436559915e+00 -7.517215568720488905e-01
2.628320638261576914e+00 -7.509783897501457473e-01
2.626903410861349819e+00 -7.502366055158355973e-01
2.625480338570045813e+00 -7.494954292270854523e-01
2.624051830243475436e+00 -7.487551739439949339e-01
2.622618392921293839e+00 -7.480151827654497598e-01
2.621180554795039974e+00 -7.472766803389473411e-01
2.619738110954105803e+00 -7.465384823739134035e-01
2.618291549896555104e+00 -7.458014866398213760e-01
2.616840968635905540e+00 -7.450648973918989615e-01
2.615386596122847962e+00 -7.443293880796151285e-01
2.613929417961720070e+00 -7.435952009380940586e-01
2.612469154564272422e+00 -7.428618108020933475e-01
2.611006632067658817e+00 -7.421294439383466779e-01
2.609541886511713038e+00 -7.413981336775151698e-01
2.608075370799584292e+00 -7.406677761836674145e-01
2.606607235222874408e+00 -7.399383575515940947e-01
2.605137066612773555e+00 -7.392098151053271282e-01
2.603666153540251660e+00 -7.384825846578580988e-01
2.602194494469160180e+00 -7.377562723673547485e-01
2.600721859700591665e+00 -7.370312006381488645e-01
2.599249228324045813e+00 -7.363069182663222190e-01
2.597776538866532814e+00 -7.355846427252525910e-01
2.596304611307970855e+00 -7.348637595967240088e-01
2.594833539256629962e+00 -7.341429792347572425e-01
2.593363428112443358e+00 -7.334228978958425849e-01
2.591894627266286388e+00 -7.327034245792444223e-01
2.590427565037973778e+00 -7.319845349970874882e-01
2.588962172782887539e+00 -7.312676678473567504e-01
2.587498492977372777e+00 -7.305517457832716444e-01
2.586037507591055551e+00 -7.298376211013539727e-01
2.584578533926989330e+00 -7.291244682116779785e-01
2.583122934687510863e+00 -7.284123391866771380e-01
2.581669967566096346e+00 -7.277008614836023570e-01
2.580221240590002019e+00 -7.269905609550105785e-01
2.578776292507163781e+00 -7.262804727411665828e-01
2.577335573151896764e+00 -7.255719264525644085e-01
2.575899435363019130e+00 -7.248643337505285000e-01
2.574467603931695603e+00 -7.241577123108899894e-01
2.573040404364009159e+00 -7.234523369799422676e-01
2.571617933999542860e+00 -7.227483511295934582e-01
2.570201300130750877e+00 -7.220449260308774431e-01
2.568790306638283560e+00 -7.213421152221447530e-01
2.567385034536179056e+00 -7.206404315478914802e-01
2.565986163880985771e+00 -7.199388916465495614e-01
2.564593641288418269e+00 -7.192381199269647363e-01
2.563207453855969931e+00 -7.185381043156775505e-01
2.561827885742743671e+00 -7.178380764436991246e-01
2.560455746301678825e+00 -7.171386800697380215e-01
2.559091219348591739e+00 -7.164401371134351271e-01
2.557733835412475454e+00 -7.157414343218563291e-01
2.556384200140254137e+00 -7.150429704355770744e-01
2.555043036871887274e+00 -7.143451650374399442e-01
2.553709678707154485e+00 -7.136473088028103540e-01
2.552385226819532171e+00 -7.129514834610066742e-01
2.551068922956449381e+00 -7.122547658040996321e-01
2.549762063248063093e+00 -7.115585520167011513e-01
2.548463796732738373e+00 -7.108616137914232080e-01
2.547174738627298929e+00 -7.101647225911619232e-01
2.545894638139015953e+00 -7.094695591858377615e-01
2.544624083105591517e+00 -7.087740395610454547e-01
2.543362975631845657e+00 -7.080788945678097024e-01
2.542111626883341469e+00 -7.073835431721550160e-01
2.540870261458294976e+00 -7.066878247828374260e-01
2.539639164925586723e+00 -7.059921961724605621e-01
2.538418340882772295e+00 -7.052959651339052449e-01
2.537207923984968083e+00 -7.046000219022825473e-01
2.536008340553476792e+00 -7.039034714188495689e-01
2.534819429334795426e+00 -7.032071301056982415e-01
2.533641567887588764e+00 -7.025102711426147728e-01
2.532474335081737138e+00 -7.018132533050679411e-01
2.531318777492324923e+00 -7.011154935628159945e-01
2.530174223334606953e+00 -7.004173886762425916e-01
2.529041401344824802e+00 -6.997185911324722563e-01
2.527920080217129772e+00 -6.990188496619235137e-01
2.526810790992393585e+00 -6.983181600908322517e-01
2.525713220350337185e+00 -6.976174137898556449e-01
2.524627163057657775e+00 -6.969155353918338180e-01
2.523552830120296964e+00 -6.962133417390340417e-01
2.522490097959800170e+00 -6.955106318517308983e-01
2.521440306638603968e+00 -6.948063214083936012e-01
2.520402393709760602e+00 -6.941008888043472824e-01
2.519377128934747745e+00 -6.933951596259363415e-01
2.518364997476523204e+00 -6.926879439937193572e-01
2.517365060390859721e+00 -6.919796808550091605e-01
2.516378103496046847e+00 -6.912708870228588820e-01
2.515403134811507346e+00 -6.905608147386802509e-01
2.514441483886216133e+00 -6.898496257403942122e-01
2.513493064353957696e+00 -6.891376488007918688e-01
2.512557417808155336e+00 -6.884238764917334219e-01
2.511634209578489152e+00 -6.877086600520299076e-01
2.510724495612511209e+00 -6.869924845519771450e-01
2.509827630886192651e+00 -6.862738848919325285e-01
2.508943728603070245e+00 -6.855546585069597354e-01
2.508073329979736421e+00 -6.848339998011787610e-01
2.507216403556177919e+00 -6.841107596963574844e-01
2.506372702876483949e+00 -6.833860435990664062e-01
2.505542224001822138e+00 -6.826606016114415976e-01
2.504725102542993298e+00 -6.819325504833019247e-01
2.503921391821736897e+00 -6.812033097895844325e-01
2.503130997480997433e+00 -6.804723895319078064e-01
2.502353958669176315e+00 -6.797390631034780917e-01
2.501589900300466240e+00 -6.790041192232366685e-01
2.500839262429800591e+00 -6.782674118582882050e-01
2.500101338684285412e+00 -6.775281902766358000e-01
2.499377588729602806e+00 -6.767878076388160746e-01
2.498666767168514102e+00 -6.760444857920988593e-01
2.497968854072602607e+00 -6.752993800204644126e-01
2.497283815981480526e+00 -6.745520368798936239e-01
2.496612372656668910e+00 -6.738030151332711215e-01
2.495955354259664194e+00 -6.730504972840611888e-01
2.495310992430392449e+00 -6.722966961300822497e-01
2.494679582119310624e+00 -6.715400582022368337e-01
2.494061200298593572e+00 -6.707800446010896422e-01
2.493455747965835467e+00 -6.700180066273030421e-01
2.492863177542640418e+00 -6.692534436965335010e-01
2.492283607438388060e+00 -6.684858159267714761e-01
2.491716995052998485e+00 -6.677154012306574238e-01
2.491162480451989403e+00 -6.669426033989706015e-01
2.490621661491484673e+00 -6.661673543378977547e-01
2.490093131470029419e+00 -6.653890170059900688e-01
2.489577495572214971e+00 -6.646081485008590306e-01
2.489074692973351599e+00 -6.638249173905351741e-01
2.488583338226817876e+00 -6.630383767255532135e-01
2.488104782053959685e+00 -6.622495921159174959e-01
2.487638590836843022e+00 -6.614578114739715353e-01
2.487184291283396131e+00 -6.606636598216372169e-01
2.486742636331099821e+00 -6.598659092172960428e-01
2.486312686784251991e+00 -6.590645693265233529e-01
2.485894816275919350e+00 -6.582608275227420647e-01
2.485488274510003759e+00 -6.574545039411370251e-01
2.485094134569132862e+00 -6.566450406379150673e-01
2.484710670119588904e+00 -6.558325836009440968e-01
2.484339686431754401e+00 -6.550165521907335142e-01
2.483979196755113694e+00 -6.541971850491505869e-01
2.483631325043849980e+00 -6.533739872315735830e-01
2.483294398521926905e+00 -6.525487068231861087e-01
2.482968340765428383e+00 -6.517196624439858255e-01
2.482653986218883002e+00 -6.508872157227323374e-01
2.482350248466710596e+00 -6.500519877737643837e-01
2.482056735425428151e+00 -6.492132313578878877e-01
2.481774681898766488e+00 -6.483712453437485701e-01
2.481502992498063609e+00 -6.475269419905389512e-01
2.481241733908717162e+00 -6.466786848018373224e-01
2.480990902599661485e+00 -6.458265977222552578e-01
2.480749553889136649e+00 -6.449727043839352802e-01
2.480519329884224078e+00 -6.441148753904962776e-01
2.480298951894916559e+00 -6.432532147644320908e-01
2.480087879587803190e+00 -6.423880412659873640e-01
2.479887109057040018e+00 -6.415200119118709132e-01
2.479695952362976907e+00 -6.406482734457872308e-01
2.479514475923166650e+00 -6.397730150534485238e-01
2.479341377841203009e+00 -6.388940957302349233e-01
2.479177633767669864e+00 -6.380116079247962757e-01
2.479023356777313225e+00 -6.371256681808481481e-01
2.478877678277029428e+00 -6.362369288133230549e-01
2.478740688475304488e+00 -6.353441309239209467e-01
2.478612089696563991e+00 -6.344478470960303040e-01
2.478491513022189174e+00 -6.335485232599756822e-01
2.478379523004559992e+00 -6.326457508313402256e-01
2.478275157525429151e+00 -6.317405093911816483e-01
2.478179513527324573e+00 -6.308310461349037057e-01
2.478092039111737144e+00 -6.299174780942016216e-01
2.478011886682651710e+00 -6.290003491088045351e-01
2.477939522614900358e+00 -6.280802363778577035e-01
2.477874624496027689e+00 -6.271559078710378099e-01
2.477816947739186038e+00 -6.262294260882040886e-01
2.477765876451772264e+00 -6.252993403604446554e-01
2.477721700281382056e+00 -6.243661837517152646e-01
2.477684720309301980e+00 -6.234297776095504284e-01
2.477655299821805990e+00 -6.224896555484817906e-01
2.477632315820911479e+00 -6.215458001372355934e-01
2.477616479326425480e+00 -6.205985660407009608e-01
2.477606941665196683e+00 -6.196483065158903125e-01
2.477603197526284440e+00 -6.186945412943174460e-01
2.477605572325502159e+00 -6.177377949164288840e-01
2.477613937761273810e+00 -6.167772541954018584e-01
2.477628057580752330e+00 -6.158146054885034193e-01
2.477647371531253473e+00 -6.148491340874117084e-01
2.477672525067753373e+00 -6.138805076167173080e-01
2.477703348629392899e+00 -6.129084027894279307e-01
2.477739684413380328e+00 -6.119331224932046398e-01
2.477781208631488319e+00 -6.109548206566869366e-01
2.477827797830731260e+00 -6.099735647621017387e-01
2.477879441074441580e+00 -6.089900137604544739e-01
2.477935812010784833e+00 -6.080033919858055524e-01
2.477995960004473641e+00 -6.070149399874261720e-01
2.478060874107868905e+00 -6.060238304772189721e-01
2.478130281531349954e+00 -6.050308018443113500e-01
2.478203575082330357e+00 -6.040350064237303140e-01
2.478281167962428366e+00 -6.030361668445907153e-01
2.478363009851401344e+00 -6.020347691277254665e-01
2.478449084054153762e+00 -6.010308116405149725e-01
2.478539249195953253e+00 -6.000247374587422966e-01
2.478632625320444927e+00 -5.990169819389252748e-01
2.478730014483813360e+00 -5.980067186577882055e-01
2.478830738245758170e+00 -5.969942933743755953e-01
2.478935007167248905e+00 -5.959807140033364092e-01
2.479042266750262957e+00 -5.949648130003730717e-01
2.479152818311229023e+00 -5.939470050244852750e-01
2.479266332304845388e+00 -5.929279389572204018e-01
2.479383498024274157e+00 -5.919065242967818108e-01
2.479503494979275580e+00 -5.908839428568021246e-01
2.479626246497077080e+00 -5.898597549986455135e-01
2.479751477324726228e+00 -5.888336339767974437e-01
2.479879299757598687e+00 -5.878068637613881320e-01
2.480009538660778556e+00 -5.867790718482966961e-01
2.480141954959898420e+00 -5.857499220261825901e-01
2.480276347470729448e+00 -5.847204926036484451e-01
2.480413602259234462e+00 -5.836895654300904290e-01
2.480552814233360159e+00 -5.826578698819019353e-01
2.480694087192870434e+00 -5.816254362335157024e-01
2.480837231985131730e+00 -5.805925120800727868e-01
2.480982952124898944e+00 -5.795586021058545256e-01
2.481130401440086786e+00 -5.785250812681494992e-01
2.481278937080610980e+00 -5.774919030299074940e-01
2.481429581551915398e+00 -5.764583005336876287e-01
2.481581618581350845e+00 -5.754249407900585700e-01
2.481735544622448941e+00 -5.743915853746532907e-01
2.481890681673954102e+00 -5.733584678750917041e-01
2.482046961549261521e+00 -5.723257255224356577e-01
2.482204610540122758e+00 -5.712933836318847547e-01
2.482363125535905102e+00 -5.702620489709643303e-01
2.482523566810602933e+00 -5.692315507914281758e-01
2.482684910682464441e+00 -5.682017874679577973e-01
2.482847469561280551e+00 -5.671733540806700447e-01
2.483010177233988092e+00 -5.661469166758602567e-01
2.483174527914409957e+00 -5.651216227495958755e-01
2.483339848152565477e+00 -5.640981286989847909e-01
2.483505912162533136e+00 -5.630759896438919387e-01
2.483672558171355238e+00 -5.620551706418437377e-01
2.483840294978514773e+00 -5.610366611805952530e-01
2.484008825760552153e+00 -5.600204822346417366e-01
2.484178264945156478e+00 -5.590061450662716647e-01
2.484347716309782239e+00 -5.579951011088047919e-01
2.484517547060203224e+00 -5.569865811503448283e-01
2.484688202058948470e+00 -5.559813418739515400e-01
2.484860056275502327e+00 -5.549792097833569082e-01
2.485032295716966377e+00 -5.539806675345043674e-01
2.485204402372765298e+00 -5.529856731210875953e-01
2.485377778514743508e+00 -5.519947109666560880e-01
2.485551266707079154e+00 -5.510076794743700157e-01
2.485725182277231493e+00 -5.500236244339185010e-01
2.485899334394301441e+00 -5.490445262090229983e-01
2.486074646855063630e+00 -5.480695909221011686e-01
2.486249811693991507e+00 -5.470992623823774936e-01
2.486425096679932167e+00 -5.461328527338864536e-01
2.486601368585231508e+00 -5.451712690486959501e-01
2.486778390645622228e+00 -5.442151252195007727e-01
2.486955047202743074e+00 -5.432640273643284390e-01
2.487132322493900816e+00 -5.423184346996020588e-01
2.487310113471064454e+00 -5.413789196533923542e-01
2.487487686481163696e+00 -5.404453285490521397e-01
2.487665937074528433e+00 -5.395173538809144853e-01
2.487843906057481291e+00 -5.385954071098079110e-01
2.488022129782559322e+00 -5.376805302250935448e-01
2.488201202543489199e+00 -5.367724029061315960e-01
2.488380437554512437e+00 -5.358711606764832158e-01
2.488559666216450417e+00 -5.349771906876576999e-01
2.488739616953241640e+00 -5.340900701906033943e-01
2.488919489661402196e+00 -5.332103942583209522e-01
2.489099461622283016e+00 -5.323386771394988948e-01
2.489279545239986291e+00 -5.314753019256901467e-01
2.489460324844257499e+00 -5.306190758162758758e-01
2.489641558456025638e+00 -5.297712438802059109e-01
2.489823522048796534e+00 -5.289319666055032343e-01
2.490006079899893088e+00 -5.281020674258767311e-01
2.490188457946219458e+00 -5.272805642869338172e-01
2.490371172040632963e+00 -5.264680019351783979e-01
2.490554419515217166e+00 -5.256650520909227353e-01
2.490737915176099992e+00 -5.248715906765585304e-01
2.490921675159513349e+00 -5.240870341606990168e-01
2.491106038054055283e+00 -5.233126991049074084e-01
2.491291184327470098e+00 -5.225486387231230712e-01
2.491476284559210885e+00 -5.217950698378935881e-01
2.491662132231038385e+00 -5.210518741600761450e-01
2.491848276846671428e+00 -5.203194455102478910e-01
2.492035191853374076e+00 -5.195977599059337093e-01
2.492222328376884732e+00 -5.188873756968632733e-01
2.492411437661275375e+00 -5.181884493880599685e-01
2.492600208748745771e+00 -5.175006102611968695e-01
2.492790064935913374e+00 -5.168247479080980700e-01
2.492980176938469405e+00 -5.161604026415294033e-01
2.493171316540033544e+00 -5.155088211190952396e-01
2.493362971051666488e+00 -5.148694041172012792e-01
2.493554838349579139e+00 -5.142433200429824547e-01
2.493748190748754201e+00 -5.136288365732826211e-01
2.493941852143249704e+00 -5.130276781775475747e-01
2.494137108411494275e+00 -5.124396905139304570e-01
2.494333425757268241e+00 -5.118653455769083260e-01
2.494530946009468231e+00 -5.113038022220726120e-01
2.494729300640031955e+00 -5.107562939622551923e-01
2.494929164446213488e+00 -5.102228384316113141e-01
2.495129741802603274e+00 -5.097031489372481072e-01
2.495331524080217633e+00 -5.091976430582544344e-01
2.495534529618838704e+00 -5.087066242125868332e-01
2.495739346029942851e+00 -5.082298320168069372e-01
2.495945339877696512e+00 -5.077676654530621780e-01
2.496152741171771439e+00 -5.073201855986042563e-01
2.496360983187440929e+00 -5.068870781546318538e-01
2.496571218378646151e+00 -5.064695852216379857e-01
2.496782654589122963e+00 -5.060678964396376767e-01
2.496996119075564735e+00 -5.056817189417013303e-01
2.497210743581023351e+00 -5.053112471112383153e-01
2.497426841807437903e+00 -5.049567759345916507e-01
2.497644211154426586e+00 -5.046185898958797100e-01
2.497863483404190621e+00 -5.042961701624558701e-01
2.498084445032823897e+00 -5.039899169262203049e-01
2.498306967310943261e+00 -5.037001357244336175e-01
2.498531240682369425e+00 -5.034265580559307285e-01
2.498757959796564343e+00 -5.031700047180628355e-01
2.498986706436881366e+00 -5.029299131467870332e-01
2.499217459620247883e+00 -5.027066361408374373e-01
2.499450252986267884e+00 -5.025007156494520899e-01
2.499684830784886902e+00 -5.023119459122196151e-01
2.499921013250860025e+00 -5.021405667540242979e-01
2.500159489287585135e+00 -5.019866192314729192e-01
2.500400066473807748e+00 -5.018497309853882093e-01
2.500642609081598966e+00 -5.017309038551940326e-01
2.500887337117870590e+00 -5.016297228325964364e-01
2.501134256524297328e+00 -5.015472792327777540e-01
2.501383349408343726e+00 -5.014821149964787672e-01
2.501634648141655148e+00 -5.014343846299229579e-01
2.501887969644568610e+00 -5.014047615799965829e-01
2.502143242773086307e+00 -5.013929455323025142e-01
2.502401373258502204e+00 -5.014002418400852479e-01
2.502662321553623226e+00 -5.014261002221245267e-01
2.502925765229949473e+00 -5.014704247448126262e-01
2.503192184946668508e+00 -5.015334111328061395e-01
2.503461087304868826e+00 -5.016146877829085193e-01
2.503732140181784693e+00 -5.017137688873164469e-01
2.504005999039995878e+00 -5.018328839198911151e-01
2.504281868934208788e+00 -5.019700221254155270e-01
2.504560939806350195e+00 -5.021261266412817559e-01
2.504842502698258588e+00 -5.023005531687795289e-01
2.505126941224708581e+00 -5.024943708041118562e-01
2.505414301113256581e+00 -5.027066188162846450e-01
2.505703756742270194e+00 -5.029382621189003588e-01
2.505996552072553563e+00 -5.031886311050116634e-01
2.506291959243617917e+00 -5.034581999315114187e-01
2.506591065903257309e+00 -5.037463765918228642e-01
2.506892764850293442e+00 -5.040530993652818648e-01
2.507197712495667918e+00 -5.043787672436207403e-01
2.507504681091042187e+00 -5.047231827935197979e-01
2.507815759175410442e+00 -5.050868985673767630e-01
2.508130073124138715e+00 -5.054697376969867761e-01
2.508447000042585806e+00 -5.058711397432787971e-01
2.508767160253581263e+00 -5.062916584283686516e-01
2.509090420056649950e+00 -5.067305173932397100e-01
2.509417195550512680e+00 -5.071881649599361275e-01
2.509746020475280837e+00 -5.076639876427311293e-01
2.510078800591237780e+00 -5.081580168056694102e-01
2.510414833191171535e+00 -5.086707741840653663e-01
2.510754145136836257e+00 -5.092018960844436615e-01
2.511096626756621930e+00 -5.097520536177662098e-01
2.511442360014858988e+00 -5.103203535628879628e-01
2.511791673991135898e+00 -5.109068832774471547e-01
2.512143944173630850e+00 -5.115114970974525832e-01
2.512499725235745274e+00 -5.121339561224634851e-01
2.512858871932694527e+00 -5.127751130287295789e-01
2.513221322506802302e+00 -5.134332620132883163e-01
2.513587623409656580e+00 -5.141097949770550013e-01
2.513956835261370149e+00 -5.148041116929996663e-01
2.514329481121254872e+00 -5.155156665894535806e-01
2.514705195571150576e+00 -5.162452888497064407e-01
2.515084961437059619e+00 -5.169923799144847676e-01
2.515467628387932919e+00 -5.177558953816433496e-01
2.515853586997836899e+00 -5.185372965207285523e-01
2.516242854130608109e+00 -5.193359876578317325e-01
2.516636029213025427e+00 -5.201514696082388811e-01
2.517032473062844833e+00 -5.209830926872279777e-01
2.517432188114510971e+00 -5.218315003801636820e-01
2.517835273082053238e+00 -5.226963893503726588e-01
2.518241557484767412e+00 -5.235771059485295753e-01
2.518651577042940293e+00 -5.244743576522823414e-01
2.519065487342297516e+00 -5.253877480352673324e-01
2.519482062561932079e+00 -5.263172474170583204e-01
2.519902867309103733e+00 -5.272616520706373544e-01
2.520326928247247800e+00 -5.282212986194472215e-01
2.520754139658496484e+00 -5.291954305211556964e-01
2.521184732503967130e+00 -5.301848047091621829e-01
2.521618553393969009e+00 -5.311891659721547088e-01
2.522055066151244862e+00 -5.322080225780868590e-01
2.522495233086813116e+00 -5.332416439082279247e-01
2.522937695190266894e+00 -5.342897250609385251e-01
2.523383451600073268e+00 -5.353509146451461698e-01
2.523832537419500088e+00 -5.364262297230596443e-01
2.524285448683403654e+00 -5.375147407273350719e-01
2.524741050232103490e+00 -5.386166217675470991e-01
2.525200802145978862e+00 -5.397311101085221496e-01
2.525663233337541502e+00 -5.408582837170171631e-01
2.526128640116520163e+00 -5.419980406959408192e-01
2.526596659076804308e+00 -5.431498266202002823e-01
2.527068299861550127e+00 -5.443137362027372639e-01
2.527542157888091889e+00 -5.454890453860046229e-01
2.528019408179044802e+00 -5.466761091436002085e-01
2.528499440495985962e+00 -5.478745098735088304e-01
2.528981748503701610e+00 -5.490836662935044687e-01
2.529467390701210405e+00 -5.503037543489762706e-01
2.529955684824912954e+00 -5.515341197636006720e-01
2.530447022336052676e+00 -5.527745217784122422e-01
2.530941148497778403e+00 -5.540249206154235218e-01
2.531437609424824764e+00 -5.552845654494105165e-01
2.531936605909467009e+00 -5.565537517781796728e-01
2.532438198400693175e+00 -5.578319519511540925e-01
2.532941641909535413e+00 -5.591188662958425093e-01
2.533448293535530915e+00 -5.604145974888157244e-01
2.533956986518823840e+00 -5.617182698452221068e-01
2.534468387363865816e+00 -5.630295901056159291e-01
2.534981746770258670e+00 -5.643483388315654325e-01
2.535496788651391942e+00 -5.656745750575545850e-01
2.536014504409767056e+00 -5.670078041844514027e-01
2.536534082832209602e+00 -5.683478768230417755e-01
2.537055618760345244e+00 -5.696936896980431264e-01
2.537579089042370839e+00 -5.710452415553629590e-01
2.538104864116139225e+00 -5.724028165642103261e-01
2.538631604611079950e+00 -5.737659722903901693e-01
2.539160051567110443e+00 -5.751335538933864955e-01
2.539690152793977695e+00 -5.765062705749145477e-01
2.540221781071028584e+00 -5.778835867215955657e-01
2.540754946680482185e+00 -5.792649197480851386e-01
2.541289577257419996e+00 -5.806492425906616406e-01
2.541825027237484491e+00 -5.820369212049364416e-01
2.542361908061429698e+00 -5.834282618662599562e-01
2.542900285025373908e+00 -5.848219794208662226e-01
2.543440321679933724e+00 -5.862184928773982451e-01
2.543980917878407411e+00 -5.876165021972220570e-01
2.544522405367035667e+00 -5.890160592809621232e-01
2.545064915190495380e+00 -5.904173240748543661e-01
2.545607925359970380e+00 -5.918192775156833063e-01
2.546151715165477114e+00 -5.932215669336462494e-01
2.546695821137269444e+00 -5.946248174964150479e-01
2.547240202563270106e+00 -5.960277862588490017e-01
2.547785263529790623e+00 -5.974306636107719060e-01
2.548330274831899445e+00 -5.988325589046948894e-01
2.548875642392459007e+00 -6.002337489487221678e-01
2.549421369293480844e+00 -6.016332793614261876e-01
2.549967005458971592e+00 -6.030306993069060040e-01
2.550512752841575193e+00 -6.044253314957520606e-01
2.551057633320120921e+00 -6.058171777395281454e-01
2.551602490152515390e+00 -6.072065104817178094e-01
2.552146709471836417e+00 -6.085930152867649046e-01
2.552690332543789520e+00 -6.099753334403232863e-01
2.553232965371232233e+00 -6.113544532285234423e-01
2.553775020079611213e+00 -6.127296849684314983e-01
2.554316642109492275e+00 -6.141000519917609868e-01
2.554857048057000313e+00 -6.154653108810863582e-01
2.555396326145555452e+00 -6.168254100846191079e-01
2.555934768933965540e+00 -6.181798737796674326e-01
2.556471329980651852e+00 -6.195289251128780483e-01
2.557006605536289889e+00 -6.208715520464742621e-01
2.557540306775856642e+00 -6.222073562703370753e-01
2.558072372430005181e+00 -6.235365275088887715e-01
2.558602486399266240e+00 -6.248584986810526987e-01
2.559130723265406360e+00 -6.261733314785477011e-01
2.559657043708263302e+00 -6.274800915042612059e-01
2.560180968588800177e+00 -6.287780676155499959e-01
2.560703380570760856e+00 -6.300672033349384860e-01
2.561223269598205565e+00 -6.313483393016101619e-01
2.561740623837911013e+00 -6.326198556721326360e-01
2.562254707557399591e+00 -6.338818761990064887e-01
2.562766174297029576e+00 -6.351338355160306426e-01
2.563275300042473503e+00 -6.363751529221974845e-01
2.563781040890730445e+00 -6.376075968817518369e-01
2.564283435211402118e+00 -6.388286893662586952e-01
2.564782495954801789e+00 -6.400386864738586423e-01
2.565277938887160047e+00 -6.412374145917802970e-01
2.565770431992347334e+00 -6.424245485084780771e-01
2.566259327043561633e+00 -6.435995594851207091e-01
2.566743562147831170e+00 -6.447619114977519716e-01
2.567224558142150670e+00 -6.459125943822960902e-01
2.567701132654751639e+00 -6.470502181148594101e-01
2.568173256956667316e+00 -6.481748106612055249e-01
2.568641130453895638e+00 -6.492860520246547251e-01
2.569104614715143065e+00 -6.503846203424380468e-01
2.569563699140437585e+00 -6.514689626304399628e-01
2.570018295950648568e+00 -6.525398179024661793e-01
2.570468120057762373e+00 -6.535952755875175102e-01
2.570912311870477751e+00 -6.546364935561194143e-01
2.571352290201104118e+00 -6.556628926806895574e-01
2.571786972577740915e+00 -6.566741529641775266e-01
2.572216580830173349e+00 -6.576694156756791587e-01
2.572640431592787991e+00 -6.586487318256013523e-01
2.573058527667829054e+00 -6.596118961973378436e-01
2.573471614283730613e+00 -6.605591636803547217e-01
2.573878475737041427e+00 -6.614901090559365260e-01
2.574279056755157225e+00 -6.624042209331475473e-01
2.574673407636622446e+00 -6.633011192503669440e-01
2.575061772206022503e+00 -6.641805157389756298e-01
2.575444791333760808e+00 -6.650427080470949770e-01
2.575820798453863691e+00 -6.658876978355536824e-01
2.576190873173723972e+00 -6.667144820651690340e-01
2.576554306750553636e+00 -6.675237946331031846e-01
2.576910846457071802e+00 -6.683144573364030450e-01
2.577260457670542237e+00 -6.690872016444258108e-01
2.577603324230015147e+00 -6.698408361912927544e-01
2.577939219187738384e+00 -6.705757840519972479e-01
2.578267614918036799e+00 -6.712917608912466472e-01
2.578588891023810614e+00 -6.719884820168207096e-01
2.578902692014869213e+00 -6.726656605622106655e-01
2.579208586548047855e+00 -6.733229751658328377e-01
2.579507310538569964e+00 -6.739612370289881360e-01
2.579798244596588130e+00 -6.745793795826049433e-01
2.580081081865702508e+00 -6.751785626988339173e-01
2.580355790569563545e+00 -6.757569009028613349e-01
2.580622847318214230e+00 -6.763149938631400904e-01
2.580882066359581284e+00 -6.768528831715105998e-01
2.581132554932871859e+00 -6.773704917931316905e-01
2.581374687552268288e+00 -6.778665957216790661e-01
2.581608192635760357e+00 -6.783426242765309144e-01
2.581833567506802929e+00 -6.787974281327782133e-01
2.582049773690045402e+00 -6.792303700871810124e-01
2.582257327221604282e+00 -6.796424216564468379e-01
2.582456849012330302e+00 -6.800340843954597592e-01
2.582647500339695590e+00 -6.804040073023098767e-01
2.582829315543082149e+00 -6.807528244992131494e-01
2.583001611984523826e+00 -6.810789184940746477e-01
2.583164831915159887e+00 -6.813839388145991327e-01
2.583319180007646043e+00 -6.816670120846785030e-01
2.583463949840279383e+00 -6.819279645235244436e-01
2.583599885171986799e+00 -6.821671923172435426e-01
2.583726937147895253e+00 -6.823840208658863427e-01
2.583843982757711100e+00 -6.825786802576183643e-01
2.583950768045416790e+00 -6.827516083870711627e-01
2.584048385523442182e+00 -6.829027359101355055e-01
2.584136245247476982e+00 -6.830317093620231761e-01
2.584214166184628070e+00 -6.831377112962817577e-01
2.584283237635846220e+00 -6.832220460705248355e-01
2.584342695015525049e+00 -6.832843934140503395e-01
2.584391751923575953e+00 -6.833244208918225482e-01
2.584431431954077762e+00 -6.833419946963814606e-01
2.584460470593160419e+00 -6.833374715416593581e-01
2.584479670144645080e+00 -6.833108366251524624e-01
2.584489598651774855e+00 -6.832617967284280169e-01
2.584489807784508208e+00 -6.831904511503472666e-01
2.584480022126805387e+00 -6.830963298002613593e-01
2.584459831361871185e+00 -6.829800585114048639e-01
2.584429813271889476e+00 -6.828419671387299106e-01
2.584390142894265274e+00 -6.826819847803314856e-01
2.584340525214440465e+00 -6.824997013928483236e-01
2.584280768110622795e+00 -6.822952807291332578e-01
2.584210995147896650e+00 -6.820677572541157252e-01
2.584131254171144754e+00 -6.818189863404563456e-01
2.584041656277515031e+00 -6.815489759959894034e-01
2.583941785341123953e+00 -6.812568883471271652e-01
2.583831546888526454e+00 -6.809426507994871258e-01
2.583711293922120955e+00 -6.806072955555082515e-01
2.583581015661821745e+00 -6.802509685713922227e-01
2.583440469922129612e+00 -6.798730261745689063e-01
2.583290118566445859e+00 -6.794737945165780779e-01
2.583130130397090607e+00 -6.790527985456580318e-01
2.582960219961866866e+00 -6.786101050502242327e-01
2.582780379566751883e+00 -6.781473322345760169e-01
2.582590303713849789e+00 -6.776626765694964138e-01
2.582390174014101092e+00 -6.771563381853904495e-01
2.582180529173034866e+00 -6.766300460149281548e-01
2.581961617813054666e+00 -6.760827734668597433e-01
2.581732853980081455e+00 -6.755149563676483560e-01
2.581494541150354483e+00 -6.749264655602729146e-01
2.581246774017745604e+00 -6.743179596423782840e-01
2.580989522612401998e+00 -6.736886905316750163e-01
2.580722673512727550e+00 -6.730400090321163598e-01
2.580447272222258892e+00 -6.723703819575154172e-01
2.580162134436093435e+00 -6.716815170718970496e-01
2.579868227748884468e+00 -6.709733690243434578e-01
2.579565279134531153e+00 -6.702450406516337056e-01
2.579253256876428146e+00 -6.694969595153906772e-01
2.578932264905386518e+00 -6.687299274894621393e-01
2.578602423309759750e+00 -6.679440711596463798e-01
2.578263813858617137e+00 -6.671385046039041145e-01
2.577916469467566696e+00 -6.663141403931897022e-01
2.577561235203220669e+00 -6.654710326372774709e-01
2.577197777003863877e+00 -6.646102095241621655e-01
2.576825761779039770e+00 -6.637300324410334573e-01
2.576445719332248085e+00 -6.628322925743795890e-01
2.576057552635784731e+00 -6.619168596114576308e-01
2.575660635140053945e+00 -6.609849615972893666e-01
2.575256193223559364e+00 -6.600353422596363373e-01
2.574843634434699879e+00 -6.590683712646684400e-01
2.574423693302889671e+00 -6.580845840682144621e-01
2.573996008007515268e+00 -6.570838756045721540e-01
2.573560198148332034e+00 -6.560669158013751057e-01
2.573117549493488365e+00 -6.550334275667220041e-01
2.572667493422257312e+00 -6.539840863868723320e-01
2.572210282313470042e+00 -6.529191185877541992e-01
2.571746512020788078e+00 -6.518385373064790045e-01
2.571275864300757164e+00 -6.507427237711562729e-01
2.570798808722559503e+00 -6.496323720744640040e-01
2.570315041452470695e+00 -6.485066620425836703e-01
2.569824748780748180e+00 -6.473659142072325512e-01
2.569327877914856284e+00 -6.462110906079826522e-01
2.568825004546734458e+00 -6.450424508758619835e-01
2.568316028198359469e+00 -6.438598402353525874e-01
2.567801854236650083e+00 -6.426634349882445196e-01
2.567282548627207728e+00 -6.414537638369783856e-01
2.566757198098723602e+00 -6.402303514889997604e-01
2.566227038063845445e+00 -6.389937379523847882e-01
2.565692229064445495e+00 -6.377443105456810368e-01
2.565152235903373601e+00 -6.364824449812740426e-01
2.564607085666379405e+00 -6.352083462588838936e-01
2.564057956476303968e+00 -6.339221651980063710e-01
2.563504884222989944e+00 -6.326242218948819884e-01
2.562947140850111882e+00 -6.313146575010515349e-01
2.562385557201877440e+00 -6.299936676012778403e-01
2.561820680412671525e+00 -6.286618261529486329e-01
2.561251670654846713e+00 -6.273199836489765646e-01
2.560679265472799671e+00 -6.259676665538170814e-01
2.560103580971209603e+00 -6.246053408687151087e-01
2.559524614201849957e+00 -6.232328508528843791e-01
2.558943017506559947e+00 -6.218512251074008734e-01
2.558358578553636686e+00 -6.204601728166739827e-01
2.557772105909953630e+00 -6.190605580156127719e-01
2.557183071217727033e+00 -6.176525422004620625e-01
2.556591870880082329e+00 -6.162362977957696053e-01
2.555998751503435251e+00 -6.148117225922098417e-01
2.555404425569015370e+00 -6.133791241860883092e-01
2.554808723636810885e+00 -6.119386778733090226e-01
2.554211557008033040e+00 -6.104911430905818337e-01
2.553613272244676935e+00 -6.090369368099134428e-01
2.553012993107861117e+00 -6.075755591998180938e-01
2.552412031926372116e+00 -6.061080962647358295e-01
2.551810467681014050e+00 -6.046340231943101440e-01
2.551208956996722232e+00 -6.031536430321585707e-01
2.550607540668698103e+00 -6.016678051881889644e-01
2.550005807539377667e+00 -6.001759639885829722e-01
2.549404249611167295e+00 -5.986796413175148324e-01
2.548803653095591759e+00 -5.971782731903585439e-01
2.548203402023030861e+00 -5.956721106636421181e-01
2.547603770140523860e+00 -5.941613239811648350e-01
2.547005437165835495e+00 -5.926462085690881176e-01
2.546408201782052849e+00 -5.911278765406254854e-01
2.545812797297918983e+00 -5.896057586571005205e-01
2.545218433466146291e+00 -5.880803331849865367e-01
2.544626225104421824e+00 -5.865520412172965381e-01
2.544035763484980617e+00 -5.850208148856241852e-01
2.543447376585370012e+00 -5.834877643695810523e-01
2.542861470547149061e+00 -5.819529907734610763e-01
2.542278479065571695e+00 -5.804162314940578549e-01
2.541698367852033513e+00 -5.788779146753052496e-01
2.541121539578016453e+00 -5.773383819445340182e-01
2.540548485324326755e+00 -5.757975033510254192e-01
2.539978369898689969e+00 -5.742556870942882030e-01
2.539411449900395024e+00 -5.727135881553233610e-01
2.538848486196182641e+00 -5.711715943247741567e-01
2.538289736221455595e+00 -5.696290828093183434e-01
2.537735212023671139e+00 -5.680872300498739369e-01
2.537184724795923163e+00 -5.665457962155237004e-01
2.536638973915147144e+00 -5.650044896645689541e-01
2.536097267637402730e+00 -5.634639827509619892e-01
2.535560774526841588e+00 -5.619249339028133949e-01
2.535029381228768752e+00 -5.603885173240829021e-01
2.534503726641032628e+00 -5.588532205040224188e-01
2.533982971454387112e+00 -5.573202617106332024e-01
2.533467795556885171e+00 -5.557893071772691540e-01
2.532957944399828243e+00 -5.542610908630045685e-01
2.532454615846015944e+00 -5.527355891302003776e-01
2.531957743469082978e+00 -5.512130487223950714e-01
2.531466959993307952e+00 -5.496939498987812867e-01
2.530982720493429206e+00 -5.481780901733402933e-01
2.530504608960451929e+00 -5.466659593661777894e-01
2.530033020894419948e+00 -5.451583513454220098e-01
2.529568449400877217e+00 -5.436542815441256504e-01
2.529111044072434922e+00 -5.421547613132317034e-01
2.528660405650990484e+00 -5.406601129634844849e-01
2.528216919652597205e+00 -5.391706753665880258e-01
2.527781366436642863e+00 -5.376862358067763248e-01
2.527353033205168131e+00 -5.362071084306914148e-01
2.526932564510622647e+00 -5.347336709429426627e-01
2.526520330484277377e+00 -5.332664228748621449e-01
2.526115398389781497e+00 -5.318055286005559656e-01
2.525718641617676230e+00 -5.303501840308808557e-01
2.525330283675924381e+00 -5.289018331077173229e-01
2.524950187785935718e+00 -5.274596235547373002e-01
2.524579067128553955e+00 -5.260243164278791683e-01
2.524215900080458042e+00 -5.245968589950247285e-01
2.523861414583839391e+00 -5.231763760469569924e-01
2.523515536051554875e+00 -5.217642634454915385e-01
2.523178089812692537e+00 -5.203588896995514634e-01
2.522849444955693077e+00 -5.189623043319591122e-01
2.522530249638335054e+00 -5.175735806691978969e-01
2.522219743845779405e+00 -5.161931282501912577e-01
2.521918683749446721e+00 -5.148212649717803790e-01
2.521626728161977748e+00 -5.134584373483740416e-01
2.521344565084831402e+00 -5.121046175750829654e-01
2.521071371652178428e+00 -5.107604721201091103e-01
2.520807921391235329e+00 -5.094254305035679220e-01
2.520553692351289676e+00 -5.080993413731632602e-01
2.520309888660431596e+00 -5.067832060519403825e-01
2.520075245245068984e+00 -5.054772662500908176e-01
2.519850193002208361e+00 -5.041813593680906092e-01
2.519635395475615880e+00 -5.028960011197691760e-01
2.519430379220628513e+00 -5.016209353003017180e-01
2.519235889819935625e+00 -5.003557222241121760e-01
2.519050779873183821e+00 -4.991015158136730689e-01
2.518875577910699715e+00 -4.978586964109734114e-01
2.518710496726651371e+00 -4.966265894238740541e-01
2.518555320963795197e+00 -4.954057693007938856e-01
2.518410186597312528e+00 -4.941964336300379013e-01
2.518274657115751047e+00 -4.929988275109443707e-01
2.518150269648513184e+00 -4.918131435572162813e-01
2.518035393349297824e+00 -4.906392507791427771e-01
2.517930784444339931e+00 -4.894773792672951762e-01
2.517836422718632505e+00 -4.883280343928943501e-01
2.517752615197392796e+00 -4.871902980214664614e-01
2.517678454079297357e+00 -4.860655224361952187e-01
2.517614388042328510e+00 -4.849524532070763061e-01
2.517561235537161046e+00 -4.838527843046989130e-01
2.517518376033752059e+00 -4.827652275631821865e-01
2.517485416950605792e+00 -4.816911987485736901e-01
2.517461867988304736e+00 -4.806310682652227273e-01
2.517448841542671456e+00 -4.795839908550395547e-01
2.517445497611404903e+00 -4.785492380874981078e-01
2.517452474149001862e+00 -4.775284355934216185e-01
2.517469409324493590e+00 -4.765201394034132010e-01
2.517496637468796372e+00 -4.755257537755712138e-01
2.517533875689039302e+00 -4.745452232642038970e-01
2.517581389775990885e+00 -4.735783550994315805e-01
2.517638215219775599e+00 -4.726266933504684187e-01
2.517705527873862703e+00 -4.716888287806662583e-01
2.517782611312747054e+00 -4.707650408799406438e-01
2.517869136390334717e+00 -4.698559458826170321e-01
2.517965159872330716e+00 -4.689606160429860005e-01
2.518070890931797035e+00 -4.680803215327948852e-01
2.518186642119120133e+00 -4.672140919207641296e-01
2.518311428492503001e+00 -4.663624740983934869e-01
2.518445641594670992e+00 -4.655257946590463103e-01
2.518589160574669084e+00 -4.647038437839541847e-01
2.518741729829310216e+00 -4.638975884683074202e-01
2.518904265920378638e+00 -4.631054725126464988e-01
2.519075259720990445e+00 -4.623285621489788833e-01
2.519255272814335367e+00 -4.615666355838641821e-01
2.519443676211384986e+00 -4.608204890925546859e-01
2.519641670791957111e+00 -4.600894269657904712e-01
2.519848662695868491e+00 -4.593734687519926418e-01
2.520064067954064679e+00 -4.586737939670791908e-01
2.520287542594217722e+00 -4.579897015815447281e-01
2.520520304489949126e+00 -4.573213543294483152e-01
2.520761712653724285e+00 -4.566691661833061078e-01
2.521011461484054639e+00 -4.560327933877628137e-01
2.521268724351025892e+00 -4.554124477937345206e-01
2.521534418680651424e+00 -4.548084294788128368e-01
2.521808106730476062e+00 -4.542199030707885221e-01
2.522089447174708621e+00 -4.536476611433001849e-01
2.522378543270197948e+00 -4.530907622372475907e-01
2.522675752896256451e+00 -4.525501717847068006e-01
2.522979903840917526e+00 -4.520261179695240772e-01
2.523291389093866410e+00 -4.515181292407608460e-01
2.523610312343275819e+00 -4.510266108843024035e-01
2.523936560841351984e+00 -4.505510263624399325e-01
2.524269908548904873e+00 -4.500928150649210480e-01
2.524609562071323143e+00 -4.496500764483311596e-01
2.524955938884166695e+00 -4.492236285962695752e-01
2.525308850226718249e+00 -4.488135476293410031e-01
2.525668338590989936e+00 -4.484195042512585938e-01
2.526034298626784302e+00 -4.480420647558274183e-01
2.526406101681888394e+00 -4.476811605355031087e-01
2.526784627889894441e+00 -4.473374555082454407e-01
2.527168813537330472e+00 -4.470104004437220890e-01
2.527558634964869100e+00 -4.466998512253390619e-01
2.527954240607005687e+00 -4.464061117807047174e-01
2.528355166811601773e+00 -4.461286766201463805e-01
2.528761601677447235e+00 -4.458679723399952000e-01
2.529172930115820339e+00 -4.456236778850852231e-01
2.529589348552208072e+00 -4.453959086782438570e-01
2.530010871524261074e+00 -4.451856675594981771e-01
2.530437129797489249e+00 -4.449925307040298317e-01
2.530868366530692803e+00 -4.448156000150170208e-01
2.531303896100984829e+00 -4.446552190917376635e-01
2.531743964354296494e+00 -4.445117878958956270e-01
2.532188599129181483e+00 -4.443845394869411214e-01
2.532637054310474589e+00 -4.442744414485594873e-01
2.533089383948327722e+00 -4.441811387534538857e-01
2.533545273751783178e+00 -4.441039709447557327e-01
2.534004430391679552e+00 -4.440435089850011674e-01
2.534466734425349088e+00 -4.439996552217836401e-01
2.534932686043835481e+00 -4.439726368918521238e-01
2.535401383768807637e+00 -4.439625807383210665e-01
2.535872981477730992e+00 -4.439689459066339383e-01
2.536347656541217521e+00 -4.439919538672082444e-01
2.536825187761233558e+00 -4.440309382274263972e-01
2.537305086300308155e+00 -4.440864100309175333e-01
2.537787103965985835e+00 -4.441582648418030965e-01
2.538271579008518852e+00 -4.442461442555843965e-01
2.538757952581346178e+00 -4.443509029008288480e-01
2.539245980511886991e+00 -4.444718592421416092e-01
2.539735825177558137e+00 -4.446096129051783641e-01
2.540228057563819419e+00 -4.447634557005638589e-01
2.540721229196543085e+00 -4.449339118159068018e-01
2.541215651861157276e+00 -4.451208276199152269e-01
2.541711416069405427e+00 -4.453233175576173930e-01
2.542208647650839204e+00 -4.455421184883194829e-01
2.542706615017738425e+00 -4.457767903833514400e-01
2.543204898545043058e+00 -4.460270863648694850e-01
2.543702928589094192e+00 -4.462929398133637093e-01
2.544202376338043248e+00 -4.465746068338553032e-01
2.544701908034461724e+00 -4.468715438288436426e-01
2.545201481760990703e+00 -4.471847776245900796e-01
2.545701221409898185e+00 -4.475137183088321313e-01
2.546200791885704806e+00 -4.478575494127714496e-01
2.546699845840855403e+00 -4.482172555077946763e-01
2.547198671271389880e+00 -4.485924515247201039e-01
2.547696929913700004e+00 -4.489820606866328223e-01
2.548194177035116859e+00 -4.493880624624819742e-01
2.548690594649485330e+00 -4.498088288193195505e-01
2.549186238729348020e+00 -4.502444961638159548e-01
2.549681037540009854e+00 -4.506951889675921419e-01
2.550174513856535707e+00 -4.511607966378287649e-01
2.550666199976756587e+00 -4.516408926509328792e-01
2.551156670014766537e+00 -4.521353515530423528e-01
2.551645851946759969e+00 -4.526444505890706016e-01
2.552132671395185515e+00 -4.531681410531214205e-01
2.552618154849072951e+00 -4.537057154861096064e-01
2.553101380681190413e+00 -4.542578626815487186e-01
2.553582301906221819e+00 -4.548238754932481531e-01
2.554061153658857553e+00 -4.554040615481060317e-01
2.554537788650286689e+00 -4.559982378787477697e-01
2.555012099421806404e+00 -4.566065098890190743e-01
2.555483487245409968e+00 -4.572278580615325994e-01
2.555953115231254458e+00 -4.578629917374602010e-01
2.556419509233400778e+00 -4.585109326586286893e-01
2.556883000239380532e+00 -4.591722909175229295e-01
2.557343882287421266e+00 -4.598467612917320757e-01
2.557801310855255750e+00 -4.605343329525569684e-01
2.558255650752705002e+00 -4.612338867736742731e-01
2.558706850174635949e+00 -4.619459129085816684e-01
2.559154451004648223e+00 -4.626711548350973535e-01
2.559597897256119747e+00 -4.634089397167898139e-01
2.560037785733858762e+00 -4.641593231163279043e-01
2.560473742284508525e+00 -4.649213988574190659e-01
2.560906872631952602e+00 -4.656953723378272070e-01
2.561335791962449537e+00 -4.664812139893455556e-01
2.561760842295583984e+00 -4.672785496324479704e-01
2.562181545960789730e+00 -4.680868040372360706e-01
2.562598253662814685e+00 -4.689070251287144053e-01
2.563011027234986638e+00 -4.697383589658284397e-01
2.563419530974709648e+00 -4.705804468676742514e-01
2.563823394224318708e+00 -4.714339019530783270e-01
2.564222776835321405e+00 -4.722976982643674049e-01
2.564617405629181945e+00 -4.731721227327624901e-01
2.565008234198090431e+00 -4.740566666343830060e-01
2.565394087578827254e+00 -4.749508162742753226e-01
2.565775545531005175e+00 -4.758549368280989844e-01
2.566151777239326748e+00 -4.767688854891356520e-01
2.566523367056576799e+00 -4.776922532722859271e-01
2.566890172870125664e+00 -4.786247149292814362e-01
2.567251770383005560e+00 -4.795664789342971024e-01
2.567609290682927536e+00 -4.805166765781557769e-01
2.567961417703934934e+00 -4.814764935566419601e-01
2.568308580846382139e+00 -4.824451602070878864e-01
2.568650458550537863e+00 -4.834222260123270942e-01
2.568986533690097662e+00 -4.844071317503071961e-01
2.569317510483106304e+00 -4.854004706398353797e-01
2.569643126782793274e+00 -4.864019965179127714e-01
2.569963301464210925e+00 -4.874100173124105706e-01
2.570277762477322092e+00 -4.884261305131085695e-01
2.570586900184471446e+00 -4.894482157363533870e-01
2.570891684216413342e+00 -4.904782948480113092e-01
2.571190322702679776e+00 -4.915151579629350453e-01
2.571483454812457214e+00 -4.925586747800587695e-01
2.571771620498715549e+00 -4.936090362148207733e-01
2.572054016599228277e+00 -4.946652353643683497e-01
2.572330635793116382e+00 -4.957269527694082023e-01
2.572601808355081676e+00 -4.967942092187054848e-01
2.572867797575511872e+00 -4.978666707065337871e-01
2.573128044537838388e+00 -4.989449728418793306e-01
2.573382838020905172e+00 -5.000284852831161642e-01
2.573632784082839464e+00 -5.011171953759200326e-01
2.573876547883731991e+00 -5.022104787880173893e-01
2.574114719372524895e+00 -5.033081478911839435e-01
2.574347521947260908e+00 -5.044097777307480213e-01
2.574574460199197556e+00 -5.055151209448347505e-01
2.574795760666059419e+00 -5.066240945151844199e-01
2.575011265449503650e+00 -5.077368550435121808e-01
2.575221347771595060e+00 -5.088531834291345479e-01
2.575425696560073696e+00 -5.099725044871621371e-01
2.575623859154232420e+00 -5.110950933441434918e-01
2.575816800513658578e+00 -5.122204583204718054e-01
2.576004076739700999e+00 -5.133480865173895014e-01
2.576185947548940369e+00 -5.144777166535255963e-01
2.576362233291878745e+00 -5.156092618960411711e-01
2.576533331374304847e+00 -5.167430831543002867e-01
2.576698381768965262e+00 -5.178785041777161924e-01
2.576858489954827469e+00 -5.190155474566501281e-01
2.577012580678678333e+00 -5.201531371891479072e-01
2.577160653321915351e+00 -5.212919233447093070e-01
2.577304069972568445e+00 -5.224318671739961450e-01
2.577441498100819572e+00 -5.235714178046609879e-01
2.577573332756037061e+00 -5.247113959014775286e-01
2.577699532135056870e+00 -5.258514410985400955e-01
2.577820476489713464e+00 -5.269908608334397115e-01
2.577936643594347377e+00 -5.281303894964844980e-01
2.578047279232844158e+00 -5.292695046469142461e-01
2.578152473165871150e+00 -5.304067615229394184e-01
2.578252572692241618e+00 -5.315439356500460955e-01
2.578347320032498668e+00 -5.326792485203712957e-01
2.578436666059013671e+00 -5.338133211618710794e-01
2.578520629501312555e+00 -5.349459505081834987e-01
2.578600239457811583e+00 -5.360770821389142515e-01
2.578674312622382558e+00 -5.372054212397546769e-01
2.578743676803519236e+00 -5.383311538421220455e-01
2.578807340682491400e+00 -5.394541339879437292e-01
2.578866088646611932e+00 -5.405748125698007778e-01
2.578920739199526135e+00 -5.416922029566818564e-01
2.578970240328719576e+00 -5.428054115556959491e-01
2.579015137508800404e+00 -5.439158811871162014e-01
2.579055808595465127e+00 -5.450229225200532435e-01
2.579091119653611486e+00 -5.461250882799967288e-01
2.579122007133536787e+00 -5.472239180397147074e-01
2.579148655967291148e+00 -5.483182975541653903e-01
2.579170353123722226e+00 -5.494084969643290295e-01
2.579187687668031082e+00 -5.504930975134496585e-01
2.579200042251287073e+00 -5.515734599876002120e-01
2.579208218555076648e+00 -5.526487992122596227e-01
2.579212315108637021e+00 -5.537184006845065065e-01
2.579211586373431953e+00 -5.547828053942752691e-01
2.579206099374040662e+00 -5.558413571856112290e-01
2.579196510674962362e+00 -5.568944940220925677e-01
2.579182892733937749e+00 -5.579413322740943704e-01
2.579165015531295513e+00 -5.589823302075785927e-01
2.579143705764553651e+00 -5.600169063063030750e-01
2.579118080945941305e+00 -5.610453604067944244e-01
2.579088371715402950e+00 -5.620666821900681676e-01
2.579054474056421853e+00 -5.630813814584855193e-01
2.579017118190320090e+00 -5.640885875370161839e-01
2.578976291771168050e+00 -5.650893897137344579e-01
2.578931189199304530e+00 -5.660829831858265049e-01
2.578882436238290499e+00 -5.670689218802369425e-01
2.578830146790960676e+00 -5.680470874641501133e-01
2.578773983908258405e+00 -5.690177168455773371e-01
2.578714250717492273e+00 -5.699814944940783112e-01
2.578651014776931483e+00 -5.709359295785759736e-01
2.578584695019983108e+00 -5.718819289150396390e-01
2.578514792286902058e+00 -5.728199717119171197e-01
2.578442638816860200e+00 -5.737497152948014545e-01
2.578365778328640889e+00 -5.746709871609435583e-01
2.578287086460042676e+00 -5.755835699290960950e-01
2.578204417649244018e+00 -5.764871012863462818e-01
2.578119092907867671e+00 -5.773807501606365022e-01
2.578030849168881034e+00 -5.782656423190792871e-01
2.577939683781486302e+00 -5.791415667930109867e-01
2.577845361179871730e+00 -5.800080606703108543e-01
2.577748320816245275e+00 -5.808646414790866741e-01
2.577647894841101905e+00 -5.817119893234323769e-01
2.577545053380970064e+00 -5.825485849995307719e-01
2.577439554885969653e+00 -5.833757367651044579e-01
2.577331686316758574e+00 -5.841931759409428881e-01
2.577221276501461933e+00 -5.849999255193085723e-01
2.577107879049746586e+00 -5.857965065859281895e-01
2.576991980225895595e+00 -5.865828794156457970e-01
2.576874107076079223e+00 -5.873593064330311364e-01
2.576753562083988314e+00 -5.881247074040238942e-01
2.576630770712833307e+00 -5.888799916335867302e-01
2.576505502560918259e+00 -5.896243769322063732e-01
2.576378558256906093e+00 -5.903579029085298524e-01
2.576248972423968109e+00 -5.910819930960066193e-01
2.576117186618583244e+00 -5.917951097660383297e-01
2.575983269913891593e+00 -5.924969937072137594e-01
2.575847632444407509e+00 -5.931879448556803824e-01
2.575709993888287030e+00 -5.938682046971680561e-01
2.575570424638756517e+00 -5.945375469879885522e-01
2.575428764090369693e+00 -5.951956708163739229e-01
2.575285486245599831e+00 -5.958418900631928805e-01
2.575140494210719666e+00 -5.964776138176358655e-01
2.574993180347907362e+00 -5.971017087738824669e-01
2.574844675806170713e+00 -5.977144330445000042e-01
2.574694468116241808e+00 -5.983162946325021325e-01
2.574542786738577949e+00 -5.989067705514368178e-01
2.574389490872331709e+00 -5.994851509017801172e-01
2.574234729581486469e+00 -6.000520759290630668e-01
2.574078837332001157e+00 -6.006075365433820590e-01
2.573920933854581428e+00 -6.011515582346496078e-01
2.573761411889846418e+00 -6.016841281762738136e-01
2.573601210422001184e+00 -6.022054774072301830e-01
2.573438587444007108e+00 -6.027147688499182587e-01
2.573274657500464802e+00 -6.032129579275719022e-01
2.573109762387186361e+00 -6.036993925855068666e-01
2.572943707108146683e+00 -6.041736151061268822e-01
2.572776964427105906e+00 -6.046368516424671657e-01
2.572609160614468315e+00 -6.050879096472169261e-01
2.572440509371181960e+00 -6.055270072131827552e-01
2.572270329483198559e+00 -6.059546905813874007e-01
2.572099371130343481e+00 -6.063709478008719733e-01
2.571927884215388982e+00 -6.067754638689091262e-01
2.571754818039401869e+00 -6.071686718175565156e-01
2.571580658743298553e+00 -6.075505003240538882e-01
2.571405441537685910e+00 -6.079205976689755486e-01
2.571229675145034310e+00 -6.082794997809493065e-01
2.571053035215271176e+00 -6.086265663887995281e-01
2.570875664959080265e+00 -6.089614879139479964e-01
2.570697479978187427e+00 -6.092848856084829290e-01
2.570518095156596239e+00 -6.095968656909657168e-01
2.570337672172910537e+00 -6.098983304924031623e-01
2.570155887671970785e+00 -6.101879030524758329e-01
2.569973715324365138e+00 -6.104659570276104175e-01
2.569790560079344921e+00 -6.107326859490405102e-01
2.569606891549522931e+00 -6.109874999474088630e-01
2.569421930740567461e+00 -6.112311457617788379e-01
2.569236403435720462e+00 -6.114632172201301952e-01
2.569050629160618993e+00 -6.116842087268824502e-01
2.568863766136849858e+00 -6.118938191359736267e-01
2.568676489307629041e+00 -6.120923662898385409e-01
2.568488592909154100e+00 -6.122791293008056357e-01
2.568299903295691244e+00 -6.124552618600633824e-01
2.568109972795280083e+00 -6.126200175783647062e-01
2.567919237392366050e+00 -6.127734789303651564e-01
2.567727808342495699e+00 -6.129162155361684849e-01
2.567535992406884127e+00 -6.130471999543194439e-01
2.567343914645492386e+00 -6.131676298102521905e-01
2.567151166583624633e+00 -6.132763802982418300e-01
2.566957015671459175e+00 -6.133743994006324307e-01
2.566762022169984281e+00 -6.134618708832555445e-01
2.566566821014918176e+00 -6.135384211789313147e-01
2.566370654410072838e+00 -6.136043445110812566e-01
2.566174281525726464e+00 -6.136600220421137841e-01
2.565977012282397940e+00 -6.137044656637825613e-01
2.565779665648589170e+00 -6.137380495268344172e-01
2.565581898698340524e+00 -6.137606508658827176e-01
2.565382789168916045e+00 -6.137733497713077080e-01
2.565183853813790105e+00 -6.137748476136634102e-01
2.564983844892275933e+00 -6.137665799340539241e-01
2.564783012505119419e+00 -6.137478237803040138e-01
2.564581170695432455e+00 -6.137190417967295364e-01
2.564379320260236739e+00 -6.136793596367999815e-01
2.564176731828296862e+00 -6.136298305611374015e-01
2.563973655499057980e+00 -6.135698777775044910e-01
2.563770006385510225e+00 -6.135005201915109119e-01
2.563565552202674791e+00 -6.134206652954174999e-01
2.563360578725938588e+00 -6.133306436353530566e-01
2.563155085052577054e+00 -6.132304056957446070e-01
2.562948366394654176e+00 -6.131205432313687753e-01
2.562740767574771983e+00 -6.130012575664584018e-01
2.562532395866031987e+00 -6.128719425028167356e-01
2.562322887023218421e+00 -6.127320557925973743e-01
2.562112479034283741e+00 -6.125828247105808977e-01
2.561901628115164087e+00 -6.124241317849451471e-01
2.561690279430870909e+00 -6.122557282338252360e-01
2.561477963929053026e+00 -6.120775983299470147e-01
2.561264645368305448e+00 -6.118895109919840758e-01
2.561050360323269270e+00 -6.116920791202975494e-01
2.560835079625221056e+00 -6.114852113549527068e-01
2.560619316575182047e+00 -6.112688262697802966e-01
2.560402387095180643e+00 -6.110424494505749538e-01
2.560184502462729661e+00 -6.108068543889524360e-01
2.559965739002582730e+00 -6.105624156309382711e-01
2.559746156559529862e+00 -6.103086531499588574e-01
2.559524845027018713e+00 -6.100458022627210930e-01
2.559303723564637423e+00 -6.097737950411865615e-01
2.559081178292708092e+00 -6.094927035382577962e-01
2.558857229757136587e+00 -6.092022997118202721e-01
2.558632666285641122e+00 -6.089022978696307931e-01
2.558407286613743725e+00 -6.085939559907059815e-01
2.558180721103849198e+00 -6.082756151745929429e-01
2.557952683766845592e+00 -6.079485075393907811e-01
2.557723516721436052e+00 -6.076129319603544854e-01
2.557493773535864268e+00 -6.072681806343380728e-01
2.557263224195435392e+00 -6.069151384293857143e-01
2.557031761826213057e+00 -6.065525036339985965e-01
2.556798713449020877e+00 -6.061813695604580943e-01
2.556564823852135682e+00 -6.058020823504777219e-01
2.556330049231042345e+00 -6.054138535744617577e-01
2.556093947253864851e+00 -6.050168260843493684e-01
2.555856634911933156e+00 -6.046112848417014574e-01
2.555618597270087555e+00 -6.041969244556401053e-01
2.555378850703958094e+00 -6.037739044616105000e-01
2.555137768933434028e+00 -6.033426205656721164e-01
2.554895737469779160e+00 -6.029021651879753474e-01
2.554652386970663880e+00 -6.024533026052211193e-01
2.554407630636855497e+00 -6.019953932976193078e-01
2.554161789917336112e+00 -6.015295750052384038e-01
2.553914582871724015e+00 -6.010553700330583116e-01
2.553666823659035412e+00 -6.005729397812760162e-01
2.553417500919454408e+00 -6.000816255410597044e-01
2.553167079455592514e+00 -5.995821052437314558e-01
2.552915291862238867e+00 -5.990743022287602360e-01
2.552662573426401682e+00 -5.985582364124735211e-01
2.552408562248578594e+00 -5.980330428328292092e-01
2.552153330391511155e+00 -5.974998789709858871e-01
2.551896981408732668e+00 -5.969579965668296850e-01
2.551638898698556090e+00 -5.964080762707090200e-01
2.551380142294665809e+00 -5.958499557148241310e-01
2.551119105726881831e+00 -5.952835011452211056e-01
2.550857647824237073e+00 -5.947091898373879637e-01
2.550594735153329573e+00 -5.941267229326923083e-01
2.550330461629509937e+00 -5.935357515587793564e-01
2.550064702206904510e+00 -5.929357450721044476e-01
2.549797608349909428e+00 -5.923279195207168391e-01
2.549529005027598050e+00 -5.917114380010559671e-01
2.549259029145560351e+00 -5.910876581506477878e-01
2.548987932605328410e+00 -5.904550697990498254e-01
2.548715311724775390e+00 -5.898147407790119701e-01
2.548441916605032276e+00 -5.891658837459206044e-01
2.548166534288158314e+00 -5.885087098015846507e-01
2.547890476669532056e+00 -5.878432089059295595e-01
2.547613010810031220e+00 -5.871698034989886184e-01
2.547334439400427364e+00 -5.864887175950155296e-01
2.547055082124332959e+00 -5.858004945482510051e-01
2.546773742899573367e+00 -5.851036093376826841e-01
2.546491127548359490e+00 -5.843988507333295335e-01
2.546207602767132094e+00 -5.836857376642119455e-01
2.545922826551398899e+00 -5.829651329972735940e-01
2.545637507483521578e+00 -5.822370025576945052e-01
2.545350543431637469e+00 -5.815007364912294641e-01
2.545063086030880495e+00 -5.807564740528582403e-01
2.544773321277927547e+00 -5.800045136220605135e-01
2.544483579702215614e+00 -5.792448589428398353e-01
2.544192380175919865e+00 -5.784769982009362321e-01
2.543900390315211091e+00 -5.777005034663995620e-01
2.543607287563610431e+00 -5.769169894533386911e-01
2.543313119476663609e+00 -5.761259949014502224e-01
2.543017643007224660e+00 -5.753271565294186818e-01
2.542721373493238346e+00 -5.745206958825770371e-01
2.542423591429618046e+00 -5.737065114218347084e-01
2.542125482800595471e+00 -5.728846622802645783e-01
2.541825918745846291e+00 -5.720555399799330809e-01
2.541525671978003498e+00 -5.712183121485303605e-01
2.541224117349074163e+00 -5.703737496693839226e-01
2.540922304889338346e+00 -5.695216749509797172e-01
2.540619144065447088e+00 -5.686624032196697653e-01
2.540315354856634844e+00 -5.677962164804010170e-01
2.540010910287870072e+00 -5.669227953583666491e-01
2.539705469955504391e+00 -5.660419666454242771e-01
2.539399443910552279e+00 -5.651532001446304410e-01
2.539092927380791398e+00 -5.642579806368194228e-01
2.538785544685663087e+00 -5.633551882536006472e-01
2.538477710932319109e+00 -5.624453845866862478e-01
2.538169171924332890e+00 -5.615288281350835353e-01
2.537859577667531674e+00 -5.606048351267984842e-01
2.537549532427683108e+00 -5.596738862593058084e-01
2.537239061504482418e+00 -5.587362305930086981e-01
2.536928293517845656e+00 -5.577917968520386127e-01
2.536616654833923956e+00 -5.568402107396616119e-01
2.536304713812813638e+00 -5.558826665919227583e-01
2.535991734836242628e+00 -5.549185804174423531e-01
2.535678986972948135e+00 -5.539477561571846120e-01
2.535365211783322525e+00 -5.529709521399209793e-01
2.535051476431313677e+00 -5.519874606653465410e-01
2.534736792699424868e+00 -5.509982655882772473e-01
2.534421837228335139e+00 -5.500033181988159825e-01
2.534107097685984744e+00 -5.490020977733082175e-01
2.533791326060365723e+00 -5.479953917032597266e-01
2.533475915944876089e+00 -5.469821434269469540e-01
2.533159714138801810e+00 -5.459630048695569560e-01
2.532843762953246980e+00 -5.449381645638878835e-01
2.532527340236832014e+00 -5.439083342685780975e-01
2.532211528220657204e+00 -5.428726158797421153e-01
2.531894542653490898e+00 -5.418313851035396755e-01
2.531577649178164524e+00 -5.407845926620793442e-01
2.531261122134960573e+00 -5.397329518973700280e-01
2.530944494023101399e+00 -5.386764389437143086e-01
2.530627677163028277e+00 -5.376148507241754748e-01
2.530310631407839406e+00 -5.365484980626747946e-01
2.529994287886277338e+00 -5.354777983138681030e-01
2.529677708861672425e+00 -5.344027730709861590e-01
2.529361758614663724e+00 -5.333228786300464597e-01
2.529045298590378632e+00 -5.322390699784281809e-01
2.528729553488840320e+00 -5.311504925821999290e-01
2.528413792023876727e+00 -5.300581795481031921e-01
2.528097974769172751e+00 -5.289624354473542178e-01
2.527782621923693185e+00 -5.278632521955900492e-01
2.527467614707787469e+00 -5.267606430699662834e-01
2.527153159635032953e+00 -5.256540485477660951e-01
2.526838559901913861e+00 -5.245452660529017486e-01
2.526524127186049018e+00 -5.234332607588489950e-01
2.526210591638036185e+00 -5.223181784551186313e-01
2.525897520957129938e+00 -5.212008072493815591e-01
2.525584879392160254e+00 -5.200800787662374081e-01
2.525272258810538517e+00 -5.189570231200892891e-01
2.524961081619405689e+00 -5.178324727661489657e-01
2.524650158190460569e+00 -5.167052645300456160e-01
2.524340287065931054e+00 -5.155762249656692386e-01
2.524029907022931063e+00 -5.144456690935752530e-01
2.523719742777168928e+00 -5.133141838496180220e-01
2.523410837306084176e+00 -5.121808772466613924e-01
2.523102115122783040e+00 -5.110465154578472946e-01
2.522794020865215536e+00 -5.099118440937592256e-01
2.522486586521152319e+00 -5.087762922779788255e-01
2.522179601727678300e+00 -5.076403056703163719e-01
2.521873431937042387e+00 -5.065042754243789247e-01
2.521567262719081715e+00 -5.053680896092337393e-01
2.521262127272878129e+00 -5.042322859694103876e-01
2.520957411529133108e+00 -5.030972883084567915e-01
2.520653366428859954e+00 -5.019623908057203598e-01
2.520350519004662893e+00 -5.008282375175475698e-01
2.520048574017951459e+00 -4.996955032339878144e-01
2.519747153733322254e+00 -4.985636277895013069e-01
2.519446954029148866e+00 -4.974331412951621401e-01
2.519147341627280490e+00 -4.963052524723448045e-01
2.518848311963011621e+00 -4.951789350774223886e-01
2.518549781947991839e+00 -4.940549441789812146e-01
2.518251912552201599e+00 -4.929336120253343112e-01
2.517954398178480435e+00 -4.918145390077512391e-01
2.517657971026896035e+00 -4.906983419687309667e-01
2.517362029334142548e+00 -4.895858245204409154e-01
2.517066840122807125e+00 -4.884768761204027476e-01
2.516772089390383105e+00 -4.873713342621680544e-01
2.516478568574261221e+00 -4.862701930981132015e-01
2.516185275429290602e+00 -4.851730693906676772e-01
2.515892882589811475e+00 -4.840805602165939581e-01
2.515601259058740879e+00 -4.829925189919663797e-01
2.515309886160050024e+00 -4.819097563933197326e-01
2.515019410650802367e+00 -4.808323059812715794e-01
2.514729220557041511e+00 -4.797602548846842119e-01
2.514439438630497570e+00 -4.786937162235866405e-01
2.514150673097064193e+00 -4.776336891879038871e-01
2.513862534924991010e+00 -4.765799502267671905e-01
2.513575264812345722e+00 -4.755326273582847763e-01
2.513288290634267508e+00 -4.744923152043290515e-01
2.513001365322539815e+00 -4.734583746565181883e-01
2.512715267903144589e+00 -4.724323149050801973e-01
2.512429146081329723e+00 -4.714139017503694573e-01
2.512143534662374389e+00 -4.704039761251181395e-01
2.511858211265419527e+00 -4.694016849762843724e-01
2.511573599510849242e+00 -4.684081821119576161e-01
2.511288857281246401e+00 -4.674226388591499748e-01
2.511004218954961065e+00 -4.664465857811986305e-01
2.510720184033613300e+00 -4.654799030148429329e-01
2.510436360386717247e+00 -4.645228386257013731e-01
2.510152909155600298e+00 -4.635747294877052838e-01
2.509868981239549157e+00 -4.626368023728846257e-01
2.509585606024412385e+00 -4.617092423282059821e-01
2.509301869926495954e+00 -4.607921803117850934e-01
2.509018190188408326e+00 -4.598862933666948982e-01
2.508734663702052892e+00 -4.589917063758536253e-01
2.508450982728586354e+00 -4.581085163345801625e-01
2.508167304084636839e+00 -4.572365319724907562e-01
2.507883054943333079e+00 -4.563759402511372576e-01
2.507598516926783372e+00 -4.555276035246917932e-01
2.507313561641232091e+00 -4.546922193489157937e-01
2.507028551228294599e+00 -4.538694370723650451e-01
2.506742635196124613e+00 -4.530599003909618339e-01
2.506456692893472837e+00 -4.522634820543707246e-01
2.506170002708823397e+00 -4.514808487326079089e-01
2.505883060271866913e+00 -4.507104769825739377e-01
2.505595373800288073e+00 -4.499542475604173530e-01
2.505306742917318807e+00 -4.492125455710425097e-01
2.505017845456906755e+00 -4.484848780566869642e-01
2.504727429552024986e+00 -4.477719863155776303e-01
2.504436203875294975e+00 -4.470743712926303348e-01
2.504143731081756918e+00 -4.463922239765245048e-01
2.503850002490769722e+00 -4.457260703236121668e-01
2.503555865382864454e+00 -4.450756203355998863e-01
2.503260506458335755e+00 -4.444417030585545159e-01
2.502964348734322275e+00 -4.438230455015440556e-01
2.502666570756641118e+00 -4.432220903068033180e-01
2.502367862554927491e+00 -4.426365608118412176e-01
2.502067186856976821e+00 -4.420674119470447971e-01
2.501764963850053203e+00 -4.415159151542336069e-01
2.501461492898100492e+00 -4.409811981343667031e-01
2.501155726874228602e+00 -4.404637403640354054e-01
2.500848398114668303e+00 -4.399635384586642051e-01
2.500539452828558940e+00 -4.394812836208797369e-01
2.500228919053009147e+00 -4.390168123881767470e-01
2.499916016189277279e+00 -4.385695762380936169e-01
2.499601356426799814e+00 -4.381404353885717806e-01
2.499284700088148625e+00 -4.377303445018951300e-01
2.498965752707054566e+00 -4.373382043570506195e-01
2.498644476236074663e+00 -4.369644931672585497e-01
2.498321073275221682e+00 -4.366104589815562598e-01
2.497994509088367288e+00 -4.362750689134637927e-01
2.497666092065661481e+00 -4.359581323266467634e-01
2.497334917745042571e+00 -4.356611961623580442e-01
2.497001106396593340e+00 -4.353836858952185307e-01
2.496664721932551956e+00 -4.351256299607582090e-01
2.496325145258625700e+00 -4.348880621648414935e-01
2.495982815400946908e+00 -4.346694101330820792e-01
2.495637573344964277e+00 -4.344715277683057764e-01
2.495288636544313210e+00 -4.342945826957038125e-01
2.494936998331893641e+00 -4.341372206627646668e-01
2.494581264897196782e+00 -4.339998328440500819e-01
2.494222693684651659e+00 -4.338830850181548682e-01
2.493861212464468124e+00 -4.337865702920171151e-01
2.493495514031418558e+00 -4.337107037263459586e-01
2.493126581324415003e+00 -4.336555273741775629e-01
2.492754279937908546e+00 -4.336207471986918693e-01
2.492378047973496713e+00 -4.336066331506588378e-01
2.491997706965959125e+00 -4.336132694362428985e-01
2.491613566229562871e+00 -4.336406230926064809e-01
2.491225429333207675e+00 -4.336885471847413687e-01
2.490833046840608134e+00 -4.337578359577067277e-01
2.490436805656397468e+00 -4.338474220718676611e-01
2.490035738132610366e+00 -4.339586599286868185e-01
2.489630086604379677e+00 -4.340907053007421190e-01
2.489219402756141175e+00 -4.342443508748076719e-01
2.488804010836653813e+00 -4.344189318145644796e-01
2.488384658868468158e+00 -4.346151044401223573e-01
2.487959586559398417e+00 -4.348317730970089334e-01
2.487530055184312250e+00 -4.350695028669188669e-01
2.487095927952474916e+00 -4.353283023999248713e-01
2.486656475442662551e+00 -4.356082460645001597e-01
2.486212142239807577e+00 -4.359092423118267612e-01
2.485761998933740724e+00 -4.362310143681888408e-01
2.485307476294026596e+00 -4.365734140654718987e-01
2.484847003613388061e+00 -4.369364241352711731e-01
2.484381338614143786e+00 -4.373199699640344384e-01
2.483909549455435073e+00 -4.377244973750443191e-01
2.483433111632622037e+00 -4.381491816764435110e-01
2.482950291090287198e+00 -4.385940460597598789e-01
2.482462240775715312e+00 -4.390594348676416514e-01
2.481967711569079693e+00 -4.395450263174766614e-01
2.481467244519854010e+00 -4.400511509995429504e-01
2.480961518424435575e+00 -4.405774687573363879e-01
2.480449388231833918e+00 -4.411235038792076790e-01
2.479931830585278441e+00 -4.416891232932863010e-01
2.479407395996012120e+00 -4.422742949261972978e-01
2.478877189891419253e+00 -4.428788498949762231e-01
2.478341150346460520e+00 -4.435025551122196430e-01
2.477798222477304968e+00 -4.441453016550542254e-01
2.477248641133965812e+00 -4.448072493879625666e-01
2.476693129093230805e+00 -4.454882667692016129e-01
2.476130474558434713e+00 -4.461882989970286650e-01
2.475561156668740104e+00 -4.469060283988112725e-01
2.474985028519395058e+00 -4.476418789737695025e-01
2.474402622576519661e+00 -4.483966150279793950e-01
2.473812811949096080e+00 -4.491686476246120607e-01
2.473215767197746828e+00 -4.499582296679751625e-01
2.472611887337389014e+00 -4.507654787492994530e-01
2.472000896756285204e+00 -4.515893872490857053e-01
2.471382966075943877e+00 -4.524306148397244653e-01
2.470757656456870510e+00 -4.532879181134728541e-01
2.470125278783467770e+00 -4.541621168794210961e-01
2.469485709374249272e+00 -4.550533232996670230e-01
2.468838518510348301e+00 -4.559599137147409831e-01
2.468183953605344261e+00 -4.568825782235251265e-01
2.467522418411362217e+00 -4.578208247192390168e-01
2.466853237619776262e+00 -4.587737818830291414e-01
2.466176691249508224e+00 -4.597413280053480600e-01
2.465492439172240147e+00 -4.607240895981445372e-01
2.464801150346445091e+00 -4.617210834099609307e-01
2.464101490215931278e+00 -4.627314267580906471e-01
2.463393438762558674e+00 -4.637553038795545479e-01
2.462678353698750655e+00 -4.647926119895829378e-01
2.461955296456769027e+00 -4.658428903885074024e-01
2.461225231057696305e+00 -4.669054414624705940e-01
2.460487293633883077e+00 -4.679801049691091341e-01
2.459741084399498234e+00 -4.690668852204061268e-01
2.458986609014095936e+00 -4.701655955770718820e-01
2.458224570630517469e+00 -4.712751407062903408e-01
2.457454938607788630e+00 -4.723955870176558824e-01
2.456677554858091916e+00 -4.735275370448864818e-01
2.455891816406512884e+00 -4.746694080206372290e-01
2.455097572316070842e+00 -4.758212906054934410e-01
2.454296130053396308e+00 -4.769830320467513540e-01
2.453486909368406632e+00 -4.781548316823870937e-01
2.452669082596762085e+00 -4.793348373963839948e-01
2.451843080948500564e+00 -4.805233832877517375e-01
2.451009317407389254e+00 -4.817198121906527963e-01
2.450167517082485258e+00 -4.829238257015947000e-01
2.449318209626420106e+00 -4.841352093802511747e-01
2.448461101482367397e+00 -4.853532083912289741e-01
2.447595988483285634e+00 -4.865779576829243891e-01
2.446722896681043036e+00 -4.878087235266812538e-01
2.445841650827561331e+00 -4.890449896265575691e-01
2.444952147444493296e+00 -4.902868101948653634e-01
2.444054608614350421e+00 -4.915338005227351537e-01
2.443149524033979780e+00 -4.927853612336843825e-01
2.442236795508010427e+00 -4.940406655506436318e-01
2.441315646338371170e+00 -4.952996217168401105e-01
2.440386498836962570e+00 -4.965617408619367179e-01
2.439449974857218262e+00 -4.978267446817447039e-01
2.438505125977012522e+00 -4.990938816940647671e-01
2.437553024452709494e+00 -5.003629188481105716e-01
2.436592837324803806e+00 -5.016342929884640700e-01
2.435625154330547826e+00 -5.029060730490884090e-01
2.434649440353811478e+00 -5.041794582492301613e-01
2.433665841884051328e+00 -5.054527247168895121e-01
2.432674062283448624e+00 -5.067257412227628155e-01
2.431674800307678908e+00 -5.079989041358634605e-01
2.430668089314904190e+00 -5.092711698625261851e-01
2.429654070459078330e+00 -5.105420112323042492e-01
2.428631892497377986e+00 -5.118106325597573392e-01
2.427602834580752766e+00 -5.130776950036866069e-01
2.426566355509940376e+00 -5.143424161536340744e-01
2.425522979352017661e+00 -5.156039612634385483e-01
2.424472265526219417e+00 -5.168617019328624052e-01
2.423414649459064041e+00 -5.181154859456995609e-01
2.422349523614367950e+00 -5.193652118640353921e-01
2.421277044127560174e+00 -5.206100368325380368e-01
2.420197804995975144e+00 -5.218487577769663766e-01
2.419111191737909117e+00 -5.230827755740541374e-01
2.418017587730750595e+00 -5.243108486978325100e-01
2.416917464459953813e+00 -5.255321888251035523e-01
2.415810900615661616e+00 -5.267470376556779854e-01
2.414698419714529365e+00 -5.279540837034655265e-01
2.413578817822432665e+00 -5.291530571485435486e-01
2.412453424881310760e+00 -5.303444308638869398e-01
2.411321330590589618e+00 -5.315266767507186296e-01
2.410183131742171359e+00 -5.327011281483609029e-01
2.409038496461551659e+00 -5.338660447948468946e-01
2.407887970092153829e+00 -5.350213222814164116e-01
2.406730982058014057e+00 -5.361667356596520051e-01
2.405568249647241696e+00 -5.373020210477840175e-01
2.404400145893757390e+00 -5.384258389271898704e-01
2.403225606898479416e+00 -5.395383534167162987e-01
2.402045874050797725e+00 -5.406391823219756088e-01
2.400860285210026035e+00 -5.417285776630114125e-01
2.399669129804351542e+00 -5.428052794401644343e-01
2.398472715057608617e+00 -5.438686205539020602e-01
2.397270107098775416e+00 -5.449191869860564585e-01
2.396063063727403186e+00 -5.459569632468677103e-01
2.394850988039467943e+00 -5.469804881041216982e-01
2.393634172483765976e+00 -5.479896302675013597e-01
2.392411854741018029e+00 -5.489844282590549129e-01
2.391185362386562208e+00 -5.499640928246395388e-01
2.389953689354925803e+00 -5.509281805169595758e-01
2.388717999683081405e+00 -5.518768635526257738e-01
2.387478244131804761e+00 -5.528094276453326961e-01
2.386234438373236344e+00 -5.537257286931458466e-01
2.384986351814316841e+00 -5.546247817736804642e-01
2.383734529697371762e+00 -5.555071049786390880e-01
2.382479272297064021e+00 -5.563720833582082026e-01
2.381220284377748797e+00 -5.572193274237247085e-01
2.379958059560315586e+00 -5.580481089743658529e-01
2.378691625434006696e+00 -5.588584982763173947e-01
2.377422696074012354e+00 -5.596499574362669982e-01
2.376150537315067091e+00 -5.604227664060285052e-01
2.374875430836178580e+00 -5.611760369928883163e-01
2.373597431273892777e+00 -5.619099189504963565e-01
2.372316909935607399e+00 -5.626234148559470238e-01
2.371034101786214432e+00 -5.633169096740061610e-01
2.369749241249407667e+00 -5.639896851098432640e-01
2.368462704652180228e+00 -5.646424571461282627e-01
2.367174122428878924e+00 -5.652738210164834909e-01
2.365883794842405852e+00 -5.658839603721687039e-01
2.364591271054927279e+00 -5.664727004572699398e-01
2.363297398547381967e+00 -5.670396027214137380e-01
2.362002163549479228e+00 -5.675848049646163851e-01
2.360706113036035614e+00 -5.681079404944444633e-01
2.359408361329951909e+00 -5.686087901646600384e-01
2.358110443300878156e+00 -5.690867110988515609e-01
2.356811768856101885e+00 -5.695422954439968155e-01
2.355512032605372230e+00 -5.699747022577795752e-01
2.354212432696146884e+00 -5.703829534326803063e-01
2.352912481273304657e+00 -5.707677737500970183e-01
2.351613119514501804e+00 -5.711293739001260805e-01
2.350313314506988771e+00 -5.714667545060737597e-01
2.349014253645472561e+00 -5.717801163577649337e-01
2.347715372717110505e+00 -5.720690400025421063e-01
2.346417408870303145e+00 -5.723334138755158396e-01
2.345120307502064350e+00 -5.725733438268851838e-01
2.343824376039065793e+00 -5.727878142828077834e-01
2.342529551133297083e+00 -5.729770898426858050e-01
2.341235870200475855e+00 -5.731414763225994857e-01
2.339943975512833507e+00 -5.732802813318265134e-01
2.338653742537126767e+00 -5.733937911669048093e-01
2.337365467756742365e+00 -5.734813243794425475e-01
2.336079531478938875e+00 -5.735428706952930833e-01
2.334796006154938208e+00 -5.735786507061533257e-01
2.333514475327888693e+00 -5.735885394250110902e-01
2.332236179163943213e+00 -5.735724960921518845e-01
2.330960927274091876e+00 -5.735297936217896853e-01
2.329688969668261223e+00 -5.734607448991694278e-01
2.328419684030867742e+00 -5.733649940347292917e-01
2.327153907281441558e+00 -5.732427865242460951e-01
2.325892495590638376e+00 -5.730933344518372996e-01
2.324634566907744393e+00 -5.729178837231443389e-01
2.323380755727262770e+00 -5.727151174891872421e-01
2.322130608747861924e+00 -5.724855562622409577e-01
2.320884964850709054e+00 -5.722291968080960300e-01
2.319644276245108383e+00 -5.719457424630171039e-01
2.318407911341636041e+00 -5.716351482506342174e-01
2.317176755994370563e+00 -5.712976826454978507e-01
2.315951202423917721e+00 -5.709325086991731135e-01
2.314730381321623121e+00 -5.705401873481014130e-01
2.313515029920883759e+00 -5.701198198178544230e-01
2.312305649891671866e+00 -5.696725586215963810e-01
2.311102398986448314e+00 -5.691978114214895079e-01
2.309904588539162251e+00 -5.686955773758979316e-01
2.308714098361488887e+00 -5.681660608075569385e-01
2.307529709791167782e+00 -5.676093362639301754e-01
2.306352076108844518e+00 -5.670248168003777511e-01
2.305182141774138049e+00 -5.664122937501384625e-01
2.304018368879982237e+00 -5.657726350644448621e-01
2.302861981800752744e+00 -5.651055217325106073e-01
2.301712997822040752e+00 -5.644112785546805400e-01
2.300571796278458425e+00 -5.636893953023188741e-01
2.299438881990106598e+00 -5.629396846918911512e-01
2.298314191429036590e+00 -5.621627648663346521e-01
2.297197393982880254e+00 -5.613583111093035649e-01
2.296089501764798424e+00 -5.605271826609907748e-01
2.294990055240766935e+00 -5.596683048058104237e-01
2.293899519222710737e+00 -5.587823384711912977e-01
2.292818302750943893e+00 -5.578690020844034869e-01
2.291745472947049667e+00 -5.569285220644353274e-01
2.290681963170368096e+00 -5.559608917262008898e-01
2.289628544080374972e+00 -5.549655955625333315e-01
2.288584532788466852e+00 -5.539428882945077737e-01
2.287550933520321461e+00 -5.528937130844566727e-01
2.286527468669595109e+00 -5.518175048862948850e-01
2.285514058100575951e+00 -5.507151753884577117e-01
2.284511668943485674e+00 -5.495852729792692903e-01
2.283519511716302297e+00 -5.484288333955926742e-01
2.282537824627458800e+00 -5.472456229659936611e-01
2.281566623045460318e+00 -5.460364138137521195e-01
2.280606197682689462e+00 -5.448008945888368482e-01
2.279657579264726674e+00 -5.435394272523009773e-01
2.278720260351502436e+00 -5.422517245949005638e-01
2.277794117194914314e+00 -5.409376323684892407e-01
2.276879722714317378e+00 -5.395970522583241058e-01
2.275978299075101852e+00 -5.382310015782194590e-01
2.275088501876569858e+00 -5.368393328860547875e-01
2.274210251448259168e+00 -5.354224314155471287e-01
2.273344180024329475e+00 -5.339806506185815760e-01
2.272490982014954586e+00 -5.325134767135715208e-01
2.271650146318287433e+00 -5.310210397642934899e-01
2.270821740019265622e+00 -5.295034455157379139e-01
2.270006809482838506e+00 -5.279600964271120578e-01
2.269205310837491663e+00 -5.263928906374396588e-01
2.268416325419849500e+00 -5.248009053078126485e-01
2.267641183544250705e+00 -5.231846134860621556e-01
2.266879130434519052e+00 -5.215441384173554740e-01
2.266130746210518687e+00 -5.198795395007097531e-01
2.265395887708563372e+00 -5.181907844219095782e-01
2.264675898477642058e+00 -5.164786581089125805e-01
2.263968819605378435e+00 -5.147428410253699349e-01
2.263276226360392496e+00 -5.129834016378965744e-01
2.262598059630429148e+00 -5.112004957952870354e-01
2.261933320004012593e+00 -5.093945170957350221e-01
2.261282760404083270e+00 -5.075655342299932871e-01
2.260647241774887295e+00 -5.057136292385997489e-01
2.260025633123988520e+00 -5.038389316976036314e-01
2.259418578926752463e+00 -5.019418290547978945e-01
2.258826778658456824e+00 -5.000226581224692657e-01
2.258249776015730070e+00 -4.980818278776121266e-01
2.257687111524316670e+00 -4.961193168922210517e-01
2.257139877597618582e+00 -4.941353160714225812e-01
2.256608213685679321e+00 -4.921299567299879940e-01
2.256091814123285300e+00 -4.901033376835273736e-01
2.255590832811351643e+00 -4.880560915358795326e-01
2.255105289855976469e+00 -4.859879217810157970e-01
2.254634867380509888e+00 -4.838993951394047754e-01
2.254180785786781271e+00 -4.817906229698609710e-01
2.253741783377285923e+00 -4.796615576051843632e-01
2.253318709973052503e+00 -4.775124657293237651e-01
2.252911017738047583e+00 -4.753437248180452657e-01
2.252519224293344724e+00 -4.731555845076392819e-01
2.252143085977122094e+00 -4.709481053805415485e-01
2.251782671495883292e+00 -4.687222750235021107e-01
2.251438527210197105e+00 -4.664769541525940477e-01
2.251109653163918978e+00 -4.642135689452756009e-01
2.250796628323208370e+00 -4.619321448361040638e-01
2.250500174398811115e+00 -4.596326511905782786e-01
2.250220066525901341e+00 -4.573149917064458503e-01
2.249955668236950146e+00 -4.549804171409145837e-01
2.249707556930497621e+00 -4.526288405868487130e-01
2.249475717373223382e+00 -4.502614697285830525e-01
2.249259429637100460e+00 -4.478777601984520462e-01
2.249059808165192020e+00 -4.454772354406456580e-01
2.248876064882989301e+00 -4.430607278695435913e-01
2.248708515487691795e+00 -4.406284222328188949e-01
2.248557702795339175e+00 -4.381800992649247939e-01
2.248423130323580654e+00 -4.357163699367285759e-01
2.248304872783985608e+00 -4.332377208350461362e-01
2.248203031211000624e+00 -4.307446490003762896e-01
2.248117129145922988e+00 -4.282376985430234595e-01
2.248047658215039490e+00 -4.257167438827621497e-01
2.247993903321361842e+00 -4.231820277453923751e-01
2.247956387256694111e+00 -4.206337356593418675e-01
2.247935359492695184e+00 -4.180715811886993039e-01
2.247930345180250811e+00 -4.154965063124671509e-01
2.247941395515438145e+00 -4.129093408806858712e-01
2.247967832310275860e+00 -4.103098400974106164e-01
2.248010908568154331e+00 -4.076980724432939240e-01
2.248069667545660177e+00 -4.050752140716659122e-01
2.248144883096838242e+00 -4.024412093831030157e-01
2.248235530170813679e+00 -3.997957607282477399e-01
2.248342084076472513e+00 -3.971398596318395091e-01
2.248464087938878642e+00 -3.944732443886839746e-01
2.248601868524453096e+00 -3.917969181099247300e-01
2.248755462130472615e+00 -3.891106593741666675e-01
2.248924113976853878e+00 -3.864150127747004171e-01
2.249108027684068034e+00 -3.837100249028543852e-01
2.249307413784481735e+00 -3.809963340193301407e-01
2.249522085163289997e+00 -3.782737028167182380e-01
2.249751931785402892e+00 -3.755434669190059749e-01
2.249997176187684467e+00 -3.728055357042107110e-01
2.250257539614698210e+00 -3.700605075181815362e-01
2.250532721264291158e+00 -3.673075635146092477e-01
2.250822810697427290e+00 -3.645478461049068142e-01
2.251128383782878384e+00 -3.617817627647220147e-01
2.251448318929583525e+00 -3.590099814149678159e-01
2.251782259144312182e+00 -3.562324672927802971e-01
2.252130921440042233e+00 -3.534493571275040824e-01
2.252493903495487171e+00 -3.506616336186592631e-01
2.252870809471441582e+00 -3.478693009426349625e-01
2.253262020500851115e+00 -3.450725136189751185e-01
2.253667439314104737e+00 -3.422719336611276253e-01
2.254086697754047020e+00 -3.394680613326107044e-01
2.254519698608713707e+00 -3.366610865113100481e-01
2.254966134217939899e+00 -3.338511698586114074e-01
2.255426287819783493e+00 -3.310393175059238580e-01
2.255899785717494055e+00 -3.282249847321513370e-01
2.256386588759382583e+00 -3.254097337183312622e-01
2.256886494111716157e+00 -3.225934782551541091e-01
2.257399698554819700e+00 -3.197762422825360384e-01
2.257926284373002801e+00 -3.169591708898568116e-01
2.258464930645318614e+00 -3.141413866319041071e-01
2.259016289415586076e+00 -3.113242703058008987e-01
2.259579694151046425e+00 -3.085082915716690910e-01
2.260154727259545027e+00 -3.056931522623155817e-01
2.260741967308997236e+00 -3.028797245088199475e-01
2.261341469496652046e+00 -3.000680118340669500e-01
2.261952176859207242e+00 -2.972580862870292662e-01
2.262574605517730930e+00 -2.944517119160683372e-01
2.263208591578183881e+00 -2.916482329049036593e-01
2.263854291099416383e+00 -2.888476665235746865e-01
2.264510684524938089e+00 -2.860509548164844040e-01
2.265177728382643529e+00 -2.832587200492782120e-01
2.265855322692290397e+00 -2.804706080668503132e-01
2.266543502102669638e+00 -2.776885015249174748e-01
2.267242261180361762e+00 -2.749114796843637465e-01
2.267950963208354320e+00 -2.721403132061064323e-01
2.268670331549085706e+00 -2.693752386799740384e-01
2.269399033433933344e+00 -2.666166957578962604e-01
2.270137587268150181e+00 -2.638648291444450900e-01
2.270885473496450313e+00 -2.611209323783122427e-01
2.271642590763950587e+00 -2.583845284349186033e-01
2.272408452089358821e+00 -2.556559102919377380e-01
2.273183379058909992e+00 -2.529361782186156926e-01
2.273967136352493146e+00 -2.502256051826770022e-01
2.274758244848657185e+00 -2.475240709165175690e-01
2.275558011613909137e+00 -2.448330620185285300e-01
2.276366017876851444e+00 -2.421519170549298883e-01
2.277181608928812384e+00 -2.394811493305506189e-01
2.278004872799558544e+00 -2.368206992794234800e-01
2.278836245638820479e+00 -2.341725541991621640e-01
2.279673786337264030e+00 -2.315361220165496059e-01
2.280518567544564501e+00 -2.289118290693481772e-01
2.281370417011026497e+00 -2.262999835597543641e-01
2.282228930050707483e+00 -2.237011735490224695e-01
2.283094671291141964e+00 -2.211159012349711017e-01
2.283966124563044264e+00 -2.185441510382650221e-01
2.284843557578318141e+00 -2.159863079954954801e-01
2.285727114876130894e+00 -2.134430954467648744e-01
2.286616574476243891e+00 -2.109148327742292606e-01
2.287511021534081479e+00 -2.084011368090131489e-01
2.288411101763820010e+00 -2.059035807475876334e-01
2.289316019212824571e+00 -2.034221037367278662e-01
2.290225456582489105e+00 -2.009563498736061105e-01
2.291139070280058920e+00 -1.985068011670572952e-01
2.292058050788889467e+00 -1.960745016180147904e-01
2.292980460896853145e+00 -1.936600011572381097e-01
2.293907559444265054e+00 -1.912632870245160321e-01
2.294837724551763269e+00 -1.888846076249849626e-01
2.295772145722271063e+00 -1.865249334303973050e-01
2.296709459269457021e+00 -1.841839351232921473e-01
2.297649586255801069e+00 -1.818622405580815615e-01
2.298592949567772159e+00 -1.795600358108225270e-01
2.299538273752943507e+00 -1.772778288540804714e-01
2.300486828385349014e+00 -1.750145500726668912e-01
2.301437582399205706e+00 -1.727719501582601624e-01
2.302390542722184907e+00 -1.705499660625227343e-01
2.303345550723148172e+00 -1.683491549115551933e-01
2.304302639875142500e+00 -1.661697388401970898e-01
2.305261050980230486e+00 -1.640125545211361391e-01
2.306220070206295603e+00 -1.618779439357678762e-01
2.307180833613948767e+00 -1.597642704138665382e-01
2.308143122395116542e+00 -1.576738070522270552e-01
2.309105868735402911e+00 -1.556062461875931668e-01
2.310069055359404100e+00 -1.535616828037154047e-01
2.311032490504572490e+00 -1.515407990086799495e-01
2.311996136124812917e+00 -1.495434298459392963e-01
2.312959915968229474e+00 -1.475703706133237592e-01
2.313923402765299286e+00 -1.456219652209549409e-01
2.314886418657639222e+00 -1.436985155385369917e-01
2.315848867425141400e+00 -1.418000594426322425e-01
2.316810745204625821e+00 -1.399261569309467601e-01
2.317771590008326221e+00 -1.380774569642501948e-01
2.318730550718633321e+00 -1.362540665129106932e-01
2.319688316032679776e+00 -1.344568308974258275e-01
2.320645161885371177e+00 -1.326851302235792229e-01
2.321600024935714490e+00 -1.309397615556374683e-01
2.322552995584229230e+00 -1.292212872310023186e-01
2.323504333834744973e+00 -1.275304713931278977e-01
2.324453115662418856e+00 -1.258671238194447040e-01
2.325400533757065791e+00 -1.242305341369860372e-01
2.326344382781479148e+00 -1.226209281053128736e-01
2.327285437487244035e+00 -1.210388980105723961e-01
2.328223437150847452e+00 -1.194845115225033616e-01
2.329158145793704282e+00 -1.179583886465416370e-01
2.330089452142215745e+00 -1.164607230518915626e-01
2.331017692954695075e+00 -1.149912255367971370e-01
2.331941935384225228e+00 -1.135495579008654748e-01
2.332863059638975223e+00 -1.121366153124293552e-01
2.333779834077532644e+00 -1.107518863789707514e-01
2.334693114878344300e+00 -1.093965016646958194e-01
2.335601770562309554e+00 -1.080701990662081419e-01
2.336506057372960576e+00 -1.067729466183121589e-01
2.337406216137011050e+00 -1.055044409412557033e-01
2.338301497834854636e+00 -1.042658638515283481e-01
2.339191982914310852e+00 -1.030560210704561802e-01
2.340077469514108444e+00 -1.018762348688215663e-01
2.340957492957425501e+00 -1.007259383739218805e-01
2.341833110741179613e+00 -9.960549121914821780e-02
2.342703043119508610e+00 -9.851535905155349437e-02
2.343566920092504891e+00 -9.745474920883132053e-02
2.344425074966779210e+00 -9.642355838258186151e-02
2.345277659101678847e+00 -9.542269498807283423e-02
2.346124315346155953e+00 -9.445194585942315313e-02
2.346965377054726964e+00 -9.351083157892631226e-02
2.347800419227163538e+00 -9.260009787390803548e-02
2.348628082404658812e+00 -9.172042964373405827e-02
2.349450019968344794e+00 -9.087071502531784972e-02
2.350265657916776441e+00 -9.005099855918653751e-02
2.351074406566251440e+00 -8.926156929575917998e-02
2.351877022332844902e+00 -8.850229251458993640e-02
2.352672102212673089e+00 -8.777313691689866970e-02
2.353460514478027843e+00 -8.707363463321073083e-02
2.354241924925680962e+00 -8.640523396707193438e-02
2.355016150194468860e+00 -8.576681804938261766e-02
2.355782875053817893e+00 -8.515832133831606476e-02
2.356542872017734158e+00 -8.457974220729848336e-02
2.357295169223440290e+00 -8.403173036631671200e-02
2.358040117985212181e+00 -8.351299582221853590e-02
2.358777131966436791e+00 -8.302372053264618634e-02
2.359506447551615871e+00 -8.256464125186012415e-02
2.360228173615643410e+00 -8.213506408407349191e-02
2.360942593217730590e+00 -8.173518494121630173e-02
2.361649150614734793e+00 -8.136449597778533382e-02
2.362347943974637765e+00 -8.102384184925591482e-02
2.363038777096801990e+00 -8.071231043700614893e-02
2.363721074691378821e+00 -8.043025769719390483e-02
2.364395318731338236e+00 -8.017683951692709809e-02
2.365061384389405053e+00 -7.995219826426953891e-02
2.365718522980350347e+00 -7.975593109096064393e-02
2.366367635348385789e+00 -7.958892660204675007e-02
2.367008307915570597e+00 -7.945006383139795181e-02
2.367640776132692970e+00 -7.933936416221695764e-02
2.368264268146242468e+00 -7.925681026341674373e-02
2.368879322497299711e+00 -7.920207771876477953e-02
2.369485598308251451e+00 -7.917578650018300412e-02
2.370083060185452339e+00 -7.917683960648892738e-02
2.370672221164506599e+00 -7.920550540292554953e-02
2.371252374822844455e+00 -7.926141705061283405e-02
2.371823639374830428e+00 -7.934480244220301626e-02
2.372385573234877754e+00 -7.945495076667612178e-02
2.372939613526990232e+00 -7.959137061982844707e-02
2.373484479876866615e+00 -7.975408250444049330e-02
2.374020555380276676e+00 -7.994281677722181456e-02
2.374548019520061448e+00 -8.015809054680216039e-02
2.375066327413414502e+00 -8.039828316201308445e-02
2.375575574912279109e+00 -8.066388794707646248e-02
2.376076013042893287e+00 -8.095484514642324603e-02
2.376567867965904579e+00 -8.127110987169144929e-02
2.377050597797444098e+00 -8.161215814631415932e-02
2.377524433585180841e+00 -8.197843340789273681e-02
2.377989915906936425e+00 -8.236824842881107500e-02
2.378445470263585992e+00 -8.278239806636733533e-02
2.378892275945736046e+00 -8.322011691700173519e-02
2.379330576309186984e+00 -8.368181464181588536e-02
2.379759857339800888e+00 -8.416608774997909326e-02
2.380180825410325163e+00 -8.467345511364406108e-02
2.380592564449689696e+00 -8.520321169242478510e-02
2.380994945560073184e+00 -8.575564447868870566e-02
2.381388830626496755e+00 -8.633066002767307567e-02
2.381773720710051556e+00 -8.692719232418891218e-02
2.382150217319948027e+00 -8.754504086328662726e-02
2.382518791482960641e+00 -8.818413666803401330e-02
2.382878414723528238e+00 -8.884452254327403209e-02
2.383229237680144497e+00 -8.952569507971443186e-02
2.383571122980544743e+00 -9.022656705505298358e-02
2.383904831567227767e+00 -9.094742712648229421e-02
2.384229825196110486e+00 -9.168900997461895686e-02
2.384546599406638379e+00 -9.244967560591249578e-02
2.384854842295619282e+00 -9.322941229340707403e-02
2.385155272091013856e+00 -9.402796365745753893e-02
2.385447059056081454e+00 -9.484515998498366240e-02
2.385730416556542277e+00 -9.568010535595285193e-02
2.386005649263314599e+00 -9.653378908147319803e-02
2.386272422091024303e+00 -9.740521472704023742e-02
2.386531635964077580e+00 -9.829296456976416296e-02
2.386782463449276914e+00 -9.919790687866440748e-02
2.387025674241436857e+00 -1.001189627017153028e-01
2.387260924268592266e+00 -1.010565021968858612e-01
2.387488456023289185e+00 -1.020099663687958902e-01
2.387708872317728659e+00 -1.029789945574367399e-01
2.387921653418573875e+00 -1.039625654365045754e-01
2.388127074953156459e+00 -1.049612369788208849e-01
2.388324252174276907e+00 -1.059753991162187547e-01
2.388513916710598650e+00 -1.070034124675070947e-01
2.388696617519256549e+00 -1.080451163792801317e-01
2.388871682649508443e+00 -1.090997158474333040e-01
2.389040027990847470e+00 -1.101679829698292423e-01
2.389201719728691220e+00 -1.112488802781605446e-01
2.389356252283984183e+00 -1.123421475393283769e-01
2.389504273237055276e+00 -1.134476268928768794e-01
2.389645448938323646e+00 -1.145647722876545066e-01
2.389781079708169997e+00 -1.156937487634654010e-01
2.389909544221069826e+00 -1.168333345282707020e-01
2.390031786102227329e+00 -1.179837551347114738e-01
2.390147921763549732e+00 -1.191450983196440244e-01
2.390258175206162239e+00 -1.203165039730693803e-01
2.390362915118781295e+00 -1.214982327679275942e-01
2.390461915127360282e+00 -1.226888159564192005e-01
2.390556018451891251e+00 -1.238883787513262863e-01
2.390644292433039109e+00 -1.250978428627450845e-01
2.390727095716662198e+00 -1.263155403036645141e-01
2.390804904446312218e+00 -1.275418572932861816e-01
2.390877762732101619e+00 -1.287760613088103356e-01
2.390946273641550324e+00 -1.300181222552378446e-01
2.391009683490412652e+00 -1.312668930757850405e-01
2.391068917269932204e+00 -1.325232904553944602e-01
2.391123160331316111e+00 -1.337864472634223700e-01
2.391173561194244623e+00 -1.350561720531035514e-01
2.391219542778195262e+00 -1.363314842275443195e-01
2.391261851119618864e+00 -1.376128263976206523e-01
2.391300357283324907e+00 -1.388997503895142704e-01
2.391335849639832034e+00 -1.401919933445573974e-01
2.391367431651921560e+00 -1.414890460804889838e-01
2.391395477568221573e+00 -1.427905128918260103e-01
2.391420465519094041e+00 -1.440971872829476530e-01
2.391443699864468364e+00 -1.454073552790619839e-01
2.391463771478625766e+00 -1.467206776358553622e-01
2.391481560434961740e+00 -1.480381541536735512e-01
2.391496439022818610e+00 -1.493586506380186751e-01
2.391509371456142841e+00 -1.506817086329398370e-01
2.391520249194464487e+00 -1.520078338048267141e-01
2.391529169686529954e+00 -1.533359660114629042e-01
2.391536886410309037e+00 -1.546673689363209647e-01
2.391543647900549185e+00 -1.559996499546161819e-01
2.391548607052609743e+00 -1.573342859418495054e-01
2.391552467358461609e+00 -1.586697437338975558e-01
2.391556172947705949e+00 -1.600062714677035480e-01
2.391559355473010129e+00 -1.613438904489037096e-01
2.391561746005256950e+00 -1.626827627685734357e-01
2.391564014244526692e+00 -1.640215206793898262e-01
2.391566197796628490e+00 -1.653607603052134889e-01
2.391568708855108749e+00 -1.666993623110830658e-01
2.391571568251519064e+00 -1.680383015933220592e-01
2.391575200093300602e+00 -1.693765313925180982e-01
2.391579686112752512e+00 -1.707142841435521641e-01
2.391585753150093030e+00 -1.720513851400684024e-01
2.391593593952752173e+00 -1.733870774172565354e-01
2.391602462842786103e+00 -1.747213728697729063e-01
2.391613787904347976e+00 -1.760547987072603460e-01
2.391627049855559406e+00 -1.773863747507341271e-01
2.391642223232563147e+00 -1.787163108490111008e-01
2.391659581516254907e+00 -1.800441419366297646e-01
2.391680163084976662e+00 -1.813700553347760980e-01
2.391703563782982656e+00 -1.826935871155105084e-01
2.391729971274795030e+00 -1.840147233483897526e-01
2.391759695265688546e+00 -1.853332137902799770e-01
2.391793157635395684e+00 -1.866490538243023301e-01
2.391831100291068157e+00 -1.879622544765525427e-01
2.391873237888341830e+00 -1.892719905090798904e-01
2.391919831944566255e+00 -1.905785858099801333e-01
2.391970942133716083e+00 -1.918814892072168155e-01
2.392027103986139824e+00 -1.931800970081858637e-01
2.392087976322684106e+00 -1.944754385985517642e-01
2.392154340530448398e+00 -1.957674243608025222e-01
2.392226969772519585e+00 -1.970558845818387028e-01
2.392304846289698972e+00 -1.983404555039608164e-01
2.392388674550140149e+00 -1.996202206243751776e-01
2.392479035152113909e+00 -2.008964636213541877e-01
2.392576112335210059e+00 -2.021674886009547367e-01
2.392680487019606783e+00 -2.034340115113047742e-01
2.392790878866623672e+00 -2.046961923514377113e-01
2.392908530747645646e+00 -2.059529121114578865e-01
2.393033779612195211e+00 -2.072058327513262854e-01
2.393167347854238791e+00 -2.084532995162154956e-01
2.393308599919444113e+00 -2.096953203627080209e-01
2.393457826769938901e+00 -2.109323285460588115e-01
2.393615462351844414e+00 -2.121645780590599162e-01
2.393782008083136681e+00 -2.133915094279874858e-01
2.393956638964591654e+00 -2.146135292151405971e-01
2.394141125695493866e+00 -2.158303157605255818e-01
2.394334611850141403e+00 -2.170413693283375911e-01
2.394537582605946735e+00 -2.182476090951089576e-01
2.394750941820416479e+00 -2.194482386790244377e-01
2.394974386990345927e+00 -2.206432369959303863e-01
2.395208610653674519e+00 -2.218329468360529244e-01
2.395453562210653420e+00 -2.230166009564638341e-01
2.395708745494202763e+00 -2.241944407577836085e-01
2.395975364136444963e+00 -2.253671205895633189e-01
2.396252789894441904e+00 -2.265338647936167848e-01
2.396542232381636772e+00 -2.276946929082708793e-01
2.396842911103265195e+00 -2.288492013283017490e-01
2.397155829362247026e+00 -2.299982157217329570e-01
2.397480551886709943e+00 -2.311410230493433082e-01
2.397817949032079898e+00 -2.322782355201836457e-01
2.398168118264293103e+00 -2.334092348717557996e-01
2.398531317941646090e+00 -2.345346351744614366e-01
2.398907511658102454e+00 -2.356540532986888536e-01
2.399297033368537502e+00 -2.367668880447653390e-01
2.399699762271898074e+00 -2.378736624399664934e-01
2.400116569355748908e+00 -2.389748177171485133e-01
2.400546944003841165e+00 -2.400703254959376809e-01
2.400991585883863966e+00 -2.411601059027427829e-01
2.401450943200070132e+00 -2.422436750772349323e-01
2.401925242936513882e+00 -2.433210811423382747e-01
2.402413700924780127e+00 -2.443926280501176052e-01
2.402917499280154079e+00 -2.454578610873521249e-01
2.403436163775253487e+00 -2.465174108553355725e-01
2.403970608879438142e+00 -2.475711446278504868e-01
2.404519976357439859e+00 -2.486185396704629069e-01
2.405085399670971125e+00 -2.496599191111167626e-01
2.405666681069653201e+00 -2.506947416445793331e-01
2.406263348591953566e+00 -2.517229769207539603e-01
2.406876731717312978e+00 -2.527455744865085285e-01
2.407506486423007797e+00 -2.537620357607909827e-01
2.408153245784403929e+00 -2.547727619722389147e-01
2.408816561820738666e+00 -2.557778156732867236e-01
2.409496544903642512e+00 -2.567762324587993250e-01
2.410193931544953649e+00 -2.577692875466430222e-01
2.410908786988429586e+00 -2.587560003027020716e-01
2.411641517403794843e+00 -2.597366797949998141e-01
2.412391066371276427e+00 -2.607114786146569885e-01
2.413158510159576942e+00 -2.616806995799128011e-01
2.413943800685000252e+00 -2.626443874789392563e-01
2.414747005792658996e+00 -2.636015328322388052e-01
2.415568009121754400e+00 -2.645531531227752753e-01
2.416407873523217731e+00 -2.654987996007113771e-01
2.417266015455960204e+00 -2.664382950114583259e-01
2.418143244186758523e+00 -2.673719466097793096e-01
2.419038655574142549e+00 -2.682998255953135125e-01
2.419953091876597462e+00 -2.692217507337415494e-01
2.420885880849525940e+00 -2.701379452131031922e-01
2.421838264392675022e+00 -2.710482097282289615e-01
2.422809251194992797e+00 -2.719528146642085642e-01
2.423799818173950626e+00 -2.728513859175200618e-01
2.424809782068839681e+00 -2.737444072381484683e-01
2.425838765968123756e+00 -2.746311400662900803e-01
2.426887765342322201e+00 -2.755123371981040292e-01
2.427955690164051106e+00 -2.763882102461401868e-01
2.429043132320390708e+00 -2.772580070333764413e-01
2.430150641920768795e+00 -2.781224898825116476e-01
2.431278074526841415e+00 -2.789812565144011436e-01
2.432425280456695482e+00 -2.798341935921793699e-01
2.433593168425915554e+00 -2.806807737098110378e-01
2.434780408396135076e+00 -2.815217526963115779e-01
2.435987458198251687e+00 -2.823566485945691595e-01
2.437214284293300892e+00 -2.831854769879824651e-01
2.438461664389462769e+00 -2.840090589718215486e-01
2.439728962235609977e+00 -2.848262243005684202e-01
2.441016667781084504e+00 -2.856375966880989048e-01
2.442324525987126460e+00 -2.864430178121538106e-01
2.443652775561862445e+00 -2.872423236015767545e-01
2.445001499568382197e+00 -2.880356593110162122e-01
2.446370644081683920e+00 -2.888230360493386217e-01
2.447759644108190358e+00 -2.896038363385455283e-01
2.449169024076601975e+00 -2.903785071753198221e-01
2.450598849349591379e+00 -2.911463897706166870e-01
2.452048452367417752e+00 -2.919083544791016838e-01
2.453518462751574258e+00 -2.926643468851664598e-01
2.455008503330172953e+00 -2.934144443743533781e-01
2.456518950875431706e+00 -2.941577782375301986e-01
2.458049233227265429e+00 -2.948951944281210102e-01
2.459599752906073356e+00 -2.956256178616004648e-01
2.461170228255716186e+00 -2.963494507294266445e-01
2.462760267932892155e+00 -2.970668592980569289e-01
2.464370163856918428e+00 -2.977773367667580495e-01
2.466000289677844570e+00 -2.984817412916223045e-01
2.467650444449505542e+00 -2.991794187208549616e-01
2.469319601632714356e+00 -2.998696380049293841e-01
2.471008645388142799e+00 -3.005530903814635502e-01
2.472716956518898446e+00 -3.012298487723287232e-01
2.474445660265040647e+00 -3.018991658680014178e-01
2.476193356820033831e+00 -3.025613071030877621e-01
2.477960249678475613e+00 -3.032163381920251477e-01
2.479746168870020195e+00 -3.038638546435301624e-01
2.481551139655651106e+00 -3.045036888029966637e-01
2.483375237259100476e+00 -3.051364974333737323e-01
2.485218049044260358e+00 -3.057613488257949208e-01
2.487079487150031021e+00 -3.063780172776891519e-01
2.488959963670472675e+00 -3.069867299171168962e-01
2.490858646336090221e+00 -3.075879803455741635e-01
2.492775522091613905e+00 -3.081805444276080053e-01
2.494711010556384778e+00 -3.087651131670751670e-01
2.496664842308592647e+00 -3.093414633301160843e-01
2.498635467065787985e+00 -3.099094930752689381e-01
2.500624255892593517e+00 -3.104685091988639289e-01
2.502629653888736261e+00 -3.110188773071062007e-01
2.504653293543236181e+00 -3.115600305155969973e-01
2.506694554693021715e+00 -3.120925862912359849e-01
2.508752669382349421e+00 -3.126161963430625357e-01
2.510828003192872249e+00 -3.131307237268274313e-01
2.512919865683819420e+00 -3.136352044573252895e-01
2.515028101039024300e+00 -3.141303629502496531e-01
2.517152556736827584e+00 -3.146157016713785337e-01
2.519292779233989421e+00 -3.150911935596467095e-01
2.521449279357919071e+00 -3.155566027557749620e-01
2.523620972177977873e+00 -3.160120008948818504e-01
2.525807946145605776e+00 -3.164567365222664685e-01
2.528010716129031277e+00 -3.168915741257700147e-01
2.530227484235852753e+00 -3.173156250800365785e-01
2.532459312129831108e+00 -3.177287034656363085e-01
2.534705992484010739e+00 -3.181306407825405524e-01
2.536967232200552314e+00 -3.185219113435028282e-01
2.539242041235350023e+00 -3.189007137211475884e-01
2.541530846910447394e+00 -3.192680978844216200e-01
2.543833117720389225e+00 -3.196243356280323855e-01
2.546148385563193450e+00 -3.199682365546429597e-01
2.548477157141644689e+00 -3.203002904976688936e-01
2.550818528365800475e+00 -3.206201757906485539e-01
2.553172853002444231e+00 -3.209276217408321141e-01
2.555539174116526979e+00 -3.212226709871784935e-01
2.557916855796111388e+00 -3.215046721592700329e-01
2.560306385330804346e+00 -3.217734768651224209e-01
2.562708134046438158e+00 -3.220291579093516598e-01
2.565120109396538783e+00 -3.222713320074112042e-01
2.567543522106027432e+00 -3.225005642409032314e-01
2.569977273033133613e+00 -3.227153807812946362e-01
2.572420801480351127e+00 -3.229164849705071227e-01
2.574874863356572341e+00 -3.231030736531463887e-01
2.577338415767034263e+00 -3.232755270678491777e-01
2.579811654256011888e+00 -3.234331166710299188e-01
2.582293564341249237e+00 -3.235757330861899761e-01
2.584784092372136133e+00 -3.237042850148772466e-01
2.587283495320966686e+00 -3.238172190628886282e-01
2.589790631351183592e+00 -3.239149481972129485e-01
2.592306152858526058e+00 -3.239969421212605671e-01
2.594829253169119720e+00 -3.240634769031171536e-01
2.597359306844326365e+00 -3.241136154806750214e-01
2.599896363267617527e+00 -3.241472036181934357e-01
2.602439326799393271e+00 -3.241645133054932848e-01
2.604989277659277125e+00 -3.241662153114560074e-01
2.607545141227774366e+00 -3.241508913310384710e-01
2.610106415245806222e+00 -3.241183975303149611e-01
2.612672487652140330e+00 -3.240685604012408239e-01
2.615243372378888154e+00 -3.240022481793599085e-01
2.617818836314744768e+00 -3.239178571719787403e-01
2.620398448716238615e+00 -3.238155176652439127e-01
2.622981943168117613e+00 -3.236949520121532586e-01
2.625569024644298199e+00 -3.235569187816067505e-01
2.628159305142776070e+00 -3.234001763972488286e-01
2.630752714934035730e+00 -3.232245353096432350e-01
2.633348048022325472e+00 -3.230306830349690128e-01
2.635945958144304324e+00 -3.228180121694615989e-01
2.638544934042288403e+00 -3.225863923755081797e-01
2.641146266797729236e+00 -3.223351219854037608e-01
2.643748115659686704e+00 -3.220647675623282691e-01
2.646350663760539845e+00 -3.217743889022133263e-01
2.648953426806563094e+00 -3.214643237894234118e-01
2.651556370929879947e+00 -3.211342826392899474e-01
2.654158757488875864e+00 -3.207849196969116412e-01
2.656760889912090473e+00 -3.204156970209742772e-01
2.659361792430318783e+00 -3.200256593453127962e-01
2.661960954233135279e+00 -3.196153743719631346e-01
2.664558394884909198e+00 -3.191842541896204866e-01
2.667154076529164808e+00 -3.187319262640569417e-01
2.669747442160461226e+00 -3.182588135436107413e-01
2.672337734787408881e+00 -3.177636532794622659e-01
2.674924947751433191e+00 -3.172475095760419750e-01
2.677508933480184705e+00 -3.167093851195711407e-01
2.680088804396840274e+00 -3.161498287415867581e-01
2.682664041266401345e+00 -3.155679302732877223e-01
2.685234646846326623e+00 -3.149645830828941562e-01
2.687800953484098088e+00 -3.143393396558946673e-01
2.690361075839931448e+00 -3.136915294239926988e-01
2.692915960720410062e+00 -3.130221205078674296e-01
2.695465349005904621e+00 -3.123295499150954280e-01
2.698007540213890110e+00 -3.116147061189734058e-01
2.700543431319118337e+00 -3.108768054618161192e-01
2.703071867681224205e+00 -3.101165044239933555e-01
2.705593205751681385e+00 -3.093342336439947049e-01
2.708106631838430367e+00 -3.085294531912658456e-01
2.710611560172945467e+00 -3.077015281272518776e-01
2.713108238086670010e+00 -3.068503977401844107e-01
2.715596437952661368e+00 -3.059765035414936385e-01
2.718075336430469946e+00 -3.050788936659861172e-01
2.720545189721712109e+00 -3.041584906693361456e-01
2.723004625777234455e+00 -3.032152589749484983e-01
2.725454259885322639e+00 -3.022481851998959912e-01
2.727893329216727558e+00 -3.012578725480509201e-01
2.730321984130924307e+00 -3.002441136468669280e-01
2.732739147393949519e+00 -2.992064658437262881e-01
2.735144548801994535e+00 -2.981456303264000129e-01
2.737537959776075613e+00 -2.970603944885129022e-01
2.739920182349169675e+00 -2.959506738605083842e-01
2.742289862346045659e+00 -2.948176439962219009e-01
2.744647101753456830e+00 -2.936616763272895669e-01
2.746990863735124133e+00 -2.924820033745070824e-01
2.749320931508695942e+00 -2.912787546075052414e-01
2.751637718736762661e+00 -2.900513366534830384e-01
2.753939892919691879e+00 -2.888001306596339468e-01
2.756228433621735974e+00 -2.875255091099057636e-01
2.758501971941067499e+00 -2.862269155066416437e-01
2.760760875314067775e+00 -2.849041310665659799e-01
2.763004098094330008e+00 -2.835588147352257060e-01
2.765231945289284621e+00 -2.821896399016767254e-01
2.767443790980585128e+00 -2.807973565974632990e-01
2.769639285858388256e+00 -2.793818053713997274e-01
2.771818652331766053e+00 -2.779424894103101895e-01
2.773981746635184820e+00 -2.764798421618569479e-01
2.776128967435577799e+00 -2.749939025696459538e-01
2.778258718732443011e+00 -2.734850180546223863e-01
2.780370235883528718e+00 -2.719531570685807531e-01
2.782464902038412902e+00 -2.703980261774774352e-01
2.784540949649407349e+00 -2.688200741019152740e-01
2.786598747667736742e+00 -2.672192449014299531e-01
2.788638647691675576e+00 -2.655961490327711227e-01
2.790659713919096507e+00 -2.639504695595246142e-01
2.792661423672279764e+00 -2.622821513746581013e-01
2.794643290134155578e+00 -2.605917887267423794e-01
2.796605888868579637e+00 -2.588791261160688362e-01
2.798549131059519191e+00 -2.571442706828078739e-01
2.800472602035124936e+00 -2.553874160743287991e-01
2.802375252631629010e+00 -2.536088701946550561e-01
2.804257612846692727e+00 -2.518089745766872167e-01
2.806119224977682958e+00 -2.499866705358899377e-01
2.807960676740270056e+00 -2.481437698143664217e-01
2.809781304909965804e+00 -2.462789352553114985e-01
2.811579744910826406e+00 -2.443937034411396425e-01
2.813356889030237618e+00 -2.424878045870763887e-01
2.815112153723863031e+00 -2.405608581100664722e-01
2.816846266647745622e+00 -2.386142544179415959e-01
2.818557787269106552e+00 -2.366471397905139384e-01
2.820246768411611260e+00 -2.346604284482031177e-01
2.821913656372610824e+00 -2.326547074016712680e-01
2.823557525579251326e+00 -2.306290943781328928e-01
2.825178142140555071e+00 -2.285838002429256832e-01
2.826776897605134398e+00 -2.265196275237490453e-01
2.828352106025643131e+00 -2.244365395925695950e-01
2.829904679363154152e+00 -2.223357144462886070e-01
2.831433368646206539e+00 -2.202164536752261592e-01
2.832937918076082529e+00 -2.180790185586574947e-01
2.834419793609805005e+00 -2.159238956453986558e-01
2.835877401696572431e+00 -2.137506954567523487e-01
2.837310921822764787e+00 -2.115607364974350368e-01
2.838720091855956529e+00 -2.093534165846639428e-01
2.840104757118533385e+00 -2.071296633898545569e-01
2.841465181956791319e+00 -2.048895275467111365e-01
2.842801428614308623e+00 -2.026324272534373028e-01
2.844112834121723221e+00 -2.003599857489263836e-01
2.845399521339941451e+00 -1.980719087859713901e-01
2.846660926252183366e+00 -1.957685319716888084e-01
2.847897935745489217e+00 -1.934502725064083106e-01
2.849109674338201614e+00 -1.911175752669390104e-01
2.850296330330040373e+00 -1.887699464496008783e-01
2.851457689361262648e+00 -1.864089463152262260e-01
2.852593779205224500e+00 -1.840342427922017354e-01
2.853705776060128319e+00 -1.816467069800178635e-01
2.854792018934530162e+00 -1.792458981393616757e-01
2.855853033015013143e+00 -1.768325272373703905e-01
2.856887716472641170e+00 -1.744069312757171308e-01
2.857896859257107014e+00 -1.719695443192735818e-01
2.858880879608367120e+00 -1.695209818065447072e-01
2.859839216638941473e+00 -1.670601525821637789e-01
2.860772029288111362e+00 -1.645889417772890551e-01
2.861678558318160093e+00 -1.621074842200694033e-01
2.862558881910828301e+00 -1.596152558385575126e-01
2.863413439595843268e+00 -1.571131899661117326e-01
2.864242528584560965e+00 -1.546017876697772520e-01
2.865045276970739963e+00 -1.520811456999275613e-01
2.865822323782738046e+00 -1.495515488230816925e-01
2.866573664363738061e+00 -1.470138648284352034e-01
2.867299208618907969e+00 -1.444675218304556086e-01
2.867998942951289987e+00 -1.419141970749032977e-01
2.868673240053337459e+00 -1.393527562877782122e-01
2.869321465658283277e+00 -1.367843377921161008e-01
2.869943577919055411e+00 -1.342091566723256080e-01
2.870539908832483889e+00 -1.316276982765067494e-01
2.871110681414932309e+00 -1.290397234179037622e-01
2.871656105970713302e+00 -1.264473157754840427e-01
2.872175993135767769e+00 -1.238495725342134979e-01
2.872670346584937029e+00 -1.212464616580733040e-01
2.873138811150439675e+00 -1.186393909309600148e-01
2.873581596705916397e+00 -1.160287826277747736e-01
2.873999408230834884e+00 -1.134136624333250548e-01
2.874391847603860572e+00 -1.107955779021994602e-01
2.874758663494060063e+00 -1.081748361277062448e-01
2.875100445134264771e+00 -1.055517718310073905e-01
2.875416549198330785e+00 -1.029265653901404454e-01
2.875707934241137131e+00 -1.002997028735342494e-01
2.875974088548277852e+00 -9.767100530776834377e-02
2.876215735164127540e+00 -9.504136927766210219e-02
2.876432347430301739e+00 -9.241201835466832104e-02
2.876624459266356570e+00 -8.978194076544321334e-02
2.876791673624382373e+00 -8.715180099136615732e-02
2.876934179827947968e+00 -8.452285634321293761e-02
2.877052029561634416e+00 -8.189484669463624467e-02
2.877146352135473872e+00 -7.926763179653882607e-02
2.877216316512996475e+00 -7.664221943365571998e-02
2.877261900992500898e+00 -7.401959415237271966e-02
2.877282530795862048e+00 -7.139945758284275967e-02
2.877279856334874264e+00 -6.878206615893302234e-02
2.877253426600349773e+00 -6.616799951268864666e-02
2.877203518299798368e+00 -6.355732749807124771e-02
2.877130921293082899e+00 -6.095050841070057818e-02
2.877035170437145073e+00 -5.834880236798895004e-02
2.876916390043711580e+00 -5.575067977208732900e-02
2.876774608957756385e+00 -5.315755073584343265e-02
2.876609950992591980e+00 -5.057007714000659460e-02
2.876422817442738644e+00 -4.798812554194734764e-02
2.876212614194224582e+00 -4.541239843875313070e-02
2.875980687012954728e+00 -4.284355748286398924e-02
2.875726105481677841e+00 -4.028097942442821627e-02
2.875450256678817595e+00 -3.772610081599668541e-02
2.875152047006477751e+00 -3.517749086439551920e-02
2.874832743143605818e+00 -3.263665384876627412e-02
2.874491971089328857e+00 -3.010415527844517367e-02
2.874130103277046544e+00 -2.757960552428094167e-02
2.873747039947005533e+00 -2.506407994784899326e-02
2.873343611698802036e+00 -2.255786248830542184e-02
2.872920161864457533e+00 -2.006081927782535357e-02
2.872475915305739758e+00 -1.757340025127790417e-02
2.872011723536240790e+00 -1.509540415751750748e-02
2.871527769280354914e+00 -1.262850129420009342e-02
2.871023933567547370e+00 -1.017262062817519096e-02
2.870501487795976914e+00 -7.727459171283842035e-03
2.869959005006705866e+00 -5.293550994418765379e-03
2.869397408133945060e+00 -2.870900070533535190e-03
2.868817825469070826e+00 -4.598557601411705021e-04
2.868219890309638753e+00 1.939036213135441906e-03
2.867603295866536506e+00 4.325297199946365537e-03
2.866968871133168673e+00 6.698486300965834743e-03
2.866316118597096896e+00 9.059268188476007899e-03
2.865645205833746711e+00 1.140656794546781108e-02
2.864957479496744952e+00 1.374046303837600166e-02
2.864252595208439445e+00 1.606030731200218734e-02
2.863531004241760769e+00 1.836656265092344656e-02
2.862791832522024738e+00 2.065887659989228131e-02
2.862036824697846704e+00 2.293701881041525920e-02
2.861265492983762204e+00 2.519990491642610728e-02
2.860478481656748340e+00 2.744792011600409587e-02
2.859675134352829051e+00 2.968074267967192245e-02
2.858856810235318235e+00 3.189791827836564037e-02
2.858023354266726379e+00 3.409977221575414413e-02
2.857175049907733744e+00 3.628624593819342742e-02
2.856312161335592403e+00 3.845632071951776698e-02
2.855434882321065349e+00 4.061077403066801206e-02
2.854543160300918814e+00 4.274834600256180450e-02
2.853637433125795653e+00 4.487024752597775640e-02
2.852717880850546450e+00 4.697457323837703896e-02
2.851785185831372971e+00 4.906194804589410208e-02
2.850838965223250643e+00 5.113214113883343681e-02
2.849880173335261890e+00 5.318525301842597086e-02
2.848908980878709141e+00 5.522014027864727975e-02
2.847925395025860063e+00 5.723849679559571413e-02
2.846930267235685985e+00 5.923915362502298054e-02
2.845922721670059552e+00 6.122173798694325458e-02
2.844903749255867087e+00 6.318648835953175058e-02
2.843874134810157717e+00 6.513291480093924557e-02
2.842833361973696960e+00 6.706066083594026950e-02
2.841781765804186843e+00 6.896998777500149003e-02
2.840719692837014865e+00 7.086132936820814521e-02
2.839647644553684458e+00 7.273389768969257263e-02
2.838565741809417453e+00 7.458835721098053262e-02
2.837475178492808503e+00 7.642371592591706841e-02
2.836374768176725514e+00 7.824066788217864943e-02
2.835265290323253140e+00 8.003844087819766973e-02
2.834146931843423811e+00 8.181639319278079248e-02
2.833020364440030026e+00 8.357518202529853890e-02
2.831885932254132321e+00 8.531511729000119948e-02
2.830743834805618420e+00 8.703540161961190180e-02
2.829594279961251235e+00 8.873677037293339898e-02
2.828437185210433746e+00 9.041867188253245591e-02
2.827273213670602470e+00 9.208083205623694700e-02
2.826102587021460000e+00 9.372366031845044687e-02
2.824925288448136840e+00 9.534712269048981059e-02
2.823742199901554173e+00 9.695072946969306160e-02
2.822553152276338295e+00 9.853519762738195686e-02
2.821357963364789612e+00 1.001003266971085270e-01
2.820158590757000816e+00 1.016460572857257882e-01
2.818953800930607212e+00 1.031718741103681142e-01
2.817743448622347824e+00 1.046783770711280787e-01
2.816529015222113408e+00 1.061652354234360190e-01
2.815311331793755034e+00 1.076327856473568434e-01
2.814089259995143699e+00 1.090810391687791342e-01
2.812863032979534772e+00 1.105095302584097050e-01
2.811633367645907988e+00 1.119187048181940342e-01
2.810400308384428225e+00 1.133078759225126242e-01
2.809164726498690090e+00 1.146779468840529725e-01
2.807926332423478222e+00 1.160285794622335220e-01
2.806685718431076282e+00 1.173592390103543326e-01
2.805443546484714723e+00 1.186706471118171985e-01
2.804199148995604407e+00 1.199630175172043817e-01
2.802953206218948612e+00 1.212370174606212520e-01
2.801706373735993960e+00 1.224915926321022280e-01
2.800457561818375574e+00 1.237274192789878796e-01
2.799208469273956279e+00 1.249445275329785360e-01
2.797957898688425704e+00 1.261428552239749756e-01
2.796707314089990515e+00 1.273219341999119736e-01
2.795457054184675272e+00 1.284823671319926253e-01
2.794207517073218572e+00 1.296239023212518438e-01
2.792958091132625054e+00 1.307476781231021179e-01
2.791708820155781368e+00 1.318527654038010311e-01
2.790460314361668193e+00 1.329399188900139972e-01
2.789213250145158529e+00 1.340091550847542501e-01
2.787967938139435109e+00 1.350604040669070027e-01
2.786723903574602534e+00 1.360937873172621548e-01
2.785482128194141094e+00 1.371097334466312712e-01
2.784242451601758983e+00 1.381084282113279049e-01
2.783005036797673526e+00 1.390891561462725134e-01
2.781770089452189065e+00 1.400530557331932102e-01
2.780538577091954622e+00 1.409998918003982915e-01
2.779309162609443273e+00 1.419297956791457371e-01
2.778083616315026649e+00 1.428426286785076937e-01
2.776861005168040020e+00 1.437392196098001285e-01
2.775642511387344857e+00 1.446191632092033164e-01
2.774427406141701802e+00 1.454834966099075311e-01
2.773216578167070789e+00 1.463308939711785162e-01
2.772010070505923629e+00 1.471630105233144581e-01
2.770808188467126953e+00 1.479791311643876006e-01
2.769611610041366134e+00 1.487800526920908528e-01
2.768420044068631736e+00 1.495650529256708772e-01
2.767233776941382395e+00 1.503357358620514284e-01
2.766053089869891402e+00 1.510916357034985669e-01
2.764877733713390739e+00 1.518320631402575172e-01
2.763708096956162041e+00 1.525579673950989146e-01
2.762543964594061485e+00 1.532694279081333877e-01
2.761386173496417129e+00 1.539674699246360301e-01
2.760234982808930315e+00 1.546516830832508904e-01
2.759090987591896749e+00 1.553228259333557792e-01
2.757953099081057236e+00 1.559805238832775720e-01
2.756821740424332923e+00 1.566247042907027154e-01
2.755698336606552168e+00 1.572559934531049253e-01
2.754581804765630970e+00 1.578740644444942831e-01
2.753472327999877400e+00 1.584801597020192854e-01
2.752370391941103112e+00 1.590736346531482770e-01
2.751275917948371674e+00 1.596550834724918266e-01
2.750189513995243917e+00 1.602246169784536933e-01
2.749111751907562962e+00 1.607829770296458349e-01
2.748042344905811785e+00 1.613297766279667977e-01
2.746980847983355289e+00 1.618653564377021681e-01
2.745928413169815840e+00 1.623900585808205621e-01
2.744885002910606442e+00 1.629041227604487718e-01
2.743850149590430831e+00 1.634076927617340302e-01
2.742825059026868129e+00 1.639011768405767566e-01
2.741808654065773343e+00 1.643848035966661847e-01
2.740801205819025199e+00 1.648589428043108762e-01
2.739803056043188967e+00 1.653239268122140282e-01
2.738814772021724409e+00 1.657794943566398005e-01
2.737835701281981837e+00 1.662265540408366660e-01
2.736866115056623805e+00 1.666654717704447730e-01
2.735907358605078610e+00 1.670963306446502095e-01
2.734958149703166086e+00 1.675189490661960212e-01
2.734019347535105116e+00 1.679345961315238944e-01
2.733090308773892030e+00 1.683420867053969372e-01
2.732171507554434164e+00 1.687427944655615353e-01
2.731263291061912568e+00 1.691364773852879755e-01
2.730365795122532191e+00 1.695234954916786385e-01
2.729478818447667265e+00 1.699035498652978204e-01
2.728603044695249835e+00 1.702777584749960993e-01
2.727738034201077966e+00 1.706459327987325525e-01
2.726884241553896082e+00 1.710088747135900811e-01
2.726040863125466895e+00 1.713657457024576336e-01
2.725209202880177983e+00 1.717184864411657463e-01
2.724388951550101634e+00 1.720660425724190867e-01
2.723579862881481795e+00 1.724083058110605637e-01
2.722781878035926972e+00 1.727468776347436397e-01
2.721995912831544739e+00 1.730813525435268285e-01
2.721221488983636583e+00 1.734120905772779941e-01
2.720458049048788407e+00 1.737391572343675306e-01
2.719706589897087579e+00 1.740630445228312229e-01
2.718966558656671140e+00 1.743842136715983426e-01
2.718238176959630437e+00 1.747030058580620604e-01
2.717521771379686868e+00 1.750196069708895574e-01
2.716817588534784722e+00 1.753339292042066788e-01
2.716125334222571741e+00 1.756458585948818263e-01
2.715445238417749430e+00 1.759565513039052231e-01
2.714776068426133726e+00 1.762650300704494688e-01
2.714118854019639038e+00 1.765724621680966333e-01
2.713473753919819043e+00 1.768788494606143846e-01
2.712840924427468714e+00 1.771844507041122896e-01
2.712220877731330138e+00 1.774899858680663578e-01
2.711612254506076347e+00 1.777945989001884775e-01
2.711015709350016678e+00 1.780993725938767591e-01
2.710431126608270791e+00 1.784049031119419593e-01
2.709859058591054914e+00 1.787110285749361760e-01
2.709299035181529369e+00 1.790179546588327453e-01
2.708751913952884838e+00 1.793259243467994479e-01
2.708217142118761078e+00 1.796353110264273800e-01
2.707693980934477995e+00 1.799461754131991276e-01
2.707183404497652379e+00 1.802590583618025599e-01
2.706684493340748787e+00 1.805733829726877682e-01
2.706198257709699906e+00 1.808899431025291216e-01
2.705724263639424532e+00 1.812101065394463306e-01
2.705262665135004685e+00 1.815324842208012601e-01
2.704812974555264482e+00 1.818576086145431703e-01
2.704375573022362644e+00 1.821854518168563863e-01
2.703950583244402406e+00 1.825165694406388206e-01
2.703537975967996054e+00 1.828512071764103741e-01
2.703137923824571409e+00 1.831895839330310305e-01
2.702750223040191191e+00 1.835309957475179943e-01
2.702374418514478460e+00 1.838769066504544192e-01
2.702010815348145023e+00 1.842269837289252088e-01
2.701658952901880628e+00 1.845817548281899201e-01
2.701318798734313908e+00 1.849410478364798827e-01
2.700991150185936274e+00 1.853048763041002245e-01
2.700674815875198753e+00 1.856736222698670280e-01
2.700370413397777281e+00 1.860475831128893531e-01
2.700078090340314318e+00 1.864268139867164553e-01
2.699797833954399984e+00 1.868115800554597805e-01
2.699529099112847774e+00 1.872022465095919408e-01
2.699272079840168370e+00 1.875990787469844490e-01
2.699026021089041549e+00 1.880017139209315125e-01
2.698791580138067747e+00 1.884098923825806016e-01
2.698568711530123565e+00 1.888252552602530387e-01
2.698357579826461627e+00 1.892469504357918997e-01
2.698157392809152011e+00 1.896756147166635265e-01
2.697968518282001238e+00 1.901115468984296286e-01
2.697790846067772641e+00 1.905537405071155155e-01
2.697624393190448888e+00 1.910036610386751377e-01
2.697468415089776084e+00 1.914611628895696860e-01
2.697323563283971826e+00 1.919252510170532944e-01
2.697189293439986368e+00 1.923973316316003324e-01
2.697066153463573368e+00 1.928767134297658947e-01
2.696953654875565931e+00 1.933634334505065777e-01
2.696851856708908368e+00 1.938587617901806892e-01
2.696760975622780609e+00 1.943622960049356529e-01
2.696680197923116307e+00 1.948733618258941258e-01
2.696609152225375006e+00 1.953922721885846536e-01
2.696548575807979908e+00 1.959194338507696531e-01
2.696497798842032889e+00 1.964554306902126790e-01
2.696457307436248563e+00 1.969997370241161894e-01
2.696425803936069787e+00 1.975520411283976097e-01
2.696404529228158875e+00 1.981125447981476884e-01
2.696392916396327610e+00 1.986821488426971649e-01
2.696390481847415810e+00 1.992597690105061548e-01
2.696397901908325512e+00 1.998468702778416206e-01
2.696414150681796684e+00 2.004423992071328320e-01
2.696439570120587881e+00 2.010470492581459545e-01
2.696473530598204604e+00 2.016603529336258860e-01
2.696516750887636427e+00 2.022825293336027452e-01
2.696568179680940869e+00 2.029133956872001543e-01
2.696628930202906727e+00 2.035536438727019726e-01
2.696697356929925515e+00 2.042028188683414347e-01
2.696774312607149948e+00 2.048608827696211943e-01
2.696859574281340155e+00 2.055281488600311790e-01
2.696952742261373714e+00 2.062041746793610297e-01
2.697054400372441041e+00 2.068890507323507821e-01
2.697163375651053130e+00 2.075841404224857967e-01
2.697279726239088848e+00 2.082881109533824548e-01
2.697403432122814415e+00 2.090006911605551132e-01
2.697534314537532119e+00 2.097219945517808104e-01
2.697671658424844132e+00 2.104536062908071437e-01
2.697817251277272899e+00 2.111942561070455082e-01
2.697969160144267686e+00 2.119437903881470076e-01
2.698127500453213035e+00 2.127024940051258639e-01
2.698292126839941130e+00 2.134706993862079960e-01
2.698462293906701337e+00 2.142475405945452605e-01
2.698638562830125931e+00 2.150342705865520010e-01
2.698821221007573268e+00 2.158297631243656090e-01
2.699009045743717916e+00 2.166346098017031263e-01
2.699202501709201396e+00 2.174484335577986649e-01
2.699401596400258896e+00 2.182710381799703725e-01
2.699605406366648808e+00 2.191029543544306124e-01
2.699814516976922540e+00 2.199435566280795173e-01
2.700028702112430512e+00 2.207924373003679053e-01
2.700247949177295936e+00 2.216496107696898366e-01
2.700470958160908541e+00 2.225157647619350199e-01
2.700698317449852670e+00 2.233909650451148254e-01
2.700929519636839693e+00 2.242747496824651354e-01
2.701165388437010595e+00 2.251672650814038334e-01
2.701404615187549929e+00 2.260685771206899786e-01
2.701647635422771643e+00 2.269780890562646258e-01
2.701894088145471606e+00 2.278958477184493681e-01
2.702143299984946623e+00 2.288219608035182706e-01
2.702395576494935003e+00 2.297561235591683571e-01
2.702650260472146293e+00 2.306978961340501733e-01
2.702907571895233563e+00 2.316476164067552412e-01
2.703166974763443253e+00 2.326051277863518674e-01
2.703428508288256538e+00 2.335703932208463007e-01
2.703692042349677305e+00 2.345438418870673114e-01
2.703957441583370258e+00 2.355253276554760689e-01
2.704224710488864591e+00 2.365144159744707875e-01
2.704493762380825395e+00 2.375101012519696408e-01
2.704763428032310735e+00 2.385131612490556108e-01
2.705033817900940107e+00 2.395236716661937326e-01
2.705304878309163552e+00 2.405415505333527437e-01
2.705576946070506583e+00 2.415664842037142379e-01
2.705848841408326599e+00 2.425983743709536344e-01
2.706121031139911537e+00 2.436374875238191406e-01
2.706392664590024477e+00 2.446831657438484353e-01
2.706664642298005852e+00 2.457355254905505271e-01
2.706935830048176506e+00 2.467942242996918056e-01
2.707205791403660022e+00 2.478598924935834780e-01
2.707474762021246484e+00 2.489320169743866606e-01
2.707742937509468373e+00 2.500095321449190555e-01
2.708009881456938661e+00 2.510938121560570280e-01
2.708274746291406743e+00 2.521837685079082458e-01
2.708537997024937471e+00 2.532797497198689962e-01
2.708799438333196807e+00 2.543809478483904929e-01
2.709058297096271328e+00 2.554891369341436014e-01
2.709315145090511301e+00 2.566027727608741760e-01
2.709568274380994346e+00 2.577218644985433404e-01
2.709819483655685257e+00 2.588458967974958669e-01
2.710067921530524337e+00 2.599753689555061587e-01
2.710312942704183659e+00 2.611099384877424989e-01
2.710554258815032203e+00 2.622495788718942067e-01
2.710792320093685426e+00 2.633940586416640972e-01
2.711025961206936064e+00 2.645433445640162917e-01
2.711256396120263812e+00 2.656965168732938753e-01
2.711481835719895539e+00 2.668542537394294478e-01
2.711702762333055183e+00 2.680153481652200465e-01
2.711918805681161615e+00 2.691810230678919336e-01
2.712130168682082232e+00 2.703515518363460712e-01
2.712336395808473188e+00 2.715256893465361476e-01
2.712537098587983309e+00 2.727036548730805143e-01
2.712732506754835349e+00 2.738858199505498914e-01
2.712922085834437613e+00 2.750711399856066719e-01
2.713105605399681597e+00 2.762603072087544409e-01
2.713282827659304619e+00 2.774528256900816725e-01
2.713453326390805387e+00 2.786485457197431792e-01
2.713617126689344516e+00 2.798476373383141924e-01
2.713774619956944356e+00 2.810490892984485733e-01
2.713924933777487336e+00 2.822535017851046102e-01
2.714068192566062354e+00 2.834610937245108375e-01
2.714204034665613552e+00 2.846712725030155489e-01
2.714331881077743258e+00 2.858837575678928045e-01
2.714452221113667463e+00 2.870986416837241761e-01
2.714564774452071116e+00 2.883161410235235422e-01
2.714669339940122050e+00 2.895357969609468340e-01
2.714765113582505940e+00 2.907581086358984046e-01
2.714852089761758069e+00 2.919821160971349805e-01
2.714930487171967499e+00 2.932076862051819499e-01
2.715000144888605416e+00 2.944351442905031591e-01
2.715060608673270703e+00 2.956640379869076574e-01
2.715111676202000446e+00 2.968952307946709501e-01
2.715153612897067692e+00 2.981276372945422248e-01
2.715186293078261315e+00 2.993613712476681510e-01
2.715209100592531399e+00 3.005960269394984397e-01
2.715221781232254994e+00 3.018322347208682310e-01
2.715224251445500947e+00 3.030695889574654411e-01
2.715216164187162828e+00 3.043081704692143785e-01
2.715197962721871860e+00 3.055471762720522455e-01
2.715168866692849736e+00 3.067868300984802898e-01
2.715128921361500414e+00 3.080274294613467023e-01
2.715078198226004158e+00 3.092689077769654737e-01
2.715016057036415464e+00 3.105109224765980613e-01
2.714942724613831349e+00 3.117534022504385716e-01
2.714858502846524857e+00 3.129964796379937075e-01
2.714761789347847731e+00 3.142398566856585695e-01
2.714654046748064875e+00 3.154836217521321262e-01
2.714535100089724207e+00 3.167268806239079137e-01
2.714403502170194216e+00 3.179708436078048095e-01
2.714259792476007682e+00 3.192148295334720776e-01
2.714104007942960362e+00 3.204584972762175576e-01
2.713936360691327820e+00 3.217015403201319845e-01
2.713756568988693996e+00 3.229446259299372235e-01
2.713564497846824963e+00 3.241882915330658865e-01
2.713359194925254236e+00 3.254320073641926436e-01
2.713141269971576452e+00 3.266751621899231517e-01
2.712910364523172468e+00 3.279178118936757480e-01
2.712666615106675394e+00 3.291607161522209779e-01
2.712410142742041952e+00 3.304031096185219840e-01
2.712139959143041956e+00 3.316448876371715371e-01
2.711855902716497013e+00 3.328860408786775693e-01
2.711558807167453455e+00 3.341262383768897060e-01
2.711247663574164690e+00 3.353661663525651648e-01
2.710923209406200129e+00 3.366053005109056473e-01
2.710584682006208279e+00 3.378436842536410856e-01
2.710232495628527083e+00 3.390816095651756346e-01
2.709866584802815392e+00 3.403179950301556955e-01
2.709486812976252157e+00 3.415539900822682773e-01
2.709092067654061964e+00 3.427894745821743472e-01
2.708683046145742068e+00 3.440244027151229678e-01
2.708260271224327553e+00 3.452585987410725643e-01
2.707823355037514812e+00 3.464913209158152485e-01
2.707371978643661858e+00 3.477238113174827561e-01
2.706906534985368484e+00 3.489550670307603464e-01
2.706426313152232144e+00 3.501861254585859062e-01
2.705931994456026946e+00 3.514157331753811619e-01
2.705423531848463625e+00 3.526447987052787614e-01
2.704900203659527769e+00 3.538732572815420641e-01
2.704362319693140115e+00 3.551003733981077382e-01
2.703809540110353016e+00 3.563275326530488396e-01
2.703241250711037491e+00 3.575537445583760743e-01
2.702658528023996087e+00 3.587792177918979752e-01
2.702060735231198496e+00 3.600042292346387063e-01
2.701448643360875312e+00 3.612279085495754272e-01
2.700821664363771912e+00 3.624505327772967744e-01
2.700179548714507494e+00 3.636727256196818914e-01
2.699522716141016687e+00 3.648934926321831806e-01
2.698851283690485214e+00 3.661137992019309340e-01
2.698164636147895035e+00 3.673330285126185091e-01
2.697462604008226794e+00 3.685506430005870970e-01
2.696746423285875327e+00 3.697679045280711785e-01
2.696014593077437738e+00 3.709844695060134367e-01
2.695268648909936449e+00 3.722005049810936939e-01
2.694507699566688341e+00 3.734147606673046127e-01
2.693731880735694251e+00 3.746287807995535846e-01
2.692941200537132040e+00 3.758415972072260414e-01
2.692136007166488376e+00 3.770536751217322680e-01
2.691315628671493432e+00 3.782650181498536379e-01
2.690480227581021566e+00 3.794754518078385930e-01
2.689630038672202517e+00 3.806844085485120988e-01
2.688765552132671655e+00 3.818927911449324086e-01
2.687886727888309402e+00 3.831009582982818906e-01
2.686992995036545651e+00 3.843080614744057710e-01
2.686084764161507987e+00 3.855143269014921770e-01
2.685162417664966217e+00 3.867190308934657650e-01
2.684225591924973120e+00 3.879238974351763014e-01
2.683273805222289532e+00 3.891278491982252952e-01
2.682307507420881088e+00 3.903312111455442546e-01
2.681327519854177055e+00 3.915336431150213681e-01
2.680333175781925092e+00 3.927357391684122567e-01
2.679324238670942826e+00 3.939372966567498136e-01
2.678301808264096362e+00 3.951379088449135657e-01
2.677265728737692196e+00 3.963381589778697811e-01
2.676215462302286685e+00 3.975375872399435906e-01
2.675151162471843147e+00 3.987357020861436174e-01
2.674073617721090645e+00 3.999337919462773172e-01
2.672982368995012070e+00 4.011308702283611360e-01
2.671877329546350044e+00 4.023271479872759793e-01
2.670758728165290474e+00 4.035239140027656601e-01
2.669627152764089573e+00 4.047200417449886567e-01
2.668482397579713172e+00 4.059153946982727579e-01
2.667324509927372578e+00 4.071107947986971065e-01
2.666152842443733295e+00 4.083052787507150949e-01
2.664968613221517568e+00 4.094990238544555794e-01
2.663771317390064564e+00 4.106925836558780740e-01
2.662561866573792013e+00 4.118858115083292026e-01
2.661339122345249386e+00 4.130790718418916874e-01
2.660104690748068101e+00 4.142714722070529598e-01
2.658857867909583117e+00 4.154634898730347192e-01
2.657599285564379965e+00 4.166548009376077610e-01
2.656328154475935843e+00 4.178458289932966974e-01
2.655045352641201006e+00 4.190358898436992163e-01
2.653750738733503312e+00 4.202255870286207284e-01
2.652444282278207055e+00 4.214153355768123776e-01
2.651125631462374344e+00 4.226037372674793513e-01
2.649795730122758375e+00 4.237913249010012984e-01
2.648454017240771563e+00 4.249788023306588225e-01
2.647102062585863003e+00 4.261658856193253353e-01
2.645738412521545513e+00 4.273525752871336625e-01
2.644364587828593294e+00 4.285389272268602112e-01
2.642980163299714302e+00 4.297247866553433604e-01
2.641584652000747990e+00 4.309104729603449591e-01
2.640178908689340354e+00 4.320954025403169751e-01
2.638762797571406971e+00 4.332799537854375438e-01
2.637337452594349152e+00 4.344642706315522407e-01
2.635901818610183245e+00 4.356478912234789669e-01
2.634456842067814719e+00 4.368307884765673665e-01
2.633002292787253396e+00 4.380132229976431701e-01
2.631537775911587218e+00 4.391948994570835096e-01
2.630063739736497652e+00 4.403761773279688541e-01
2.628580973627445250e+00 4.415566100797333471e-01
2.627088808314649082e+00 4.427366185236999430e-01
2.625588266705456419e+00 4.439158769482779432e-01
2.624078829940876822e+00 4.450946776012921213e-01
2.622561088810790864e+00 4.462730209561511785e-01
2.621034555008066480e+00 4.474502281916620805e-01
2.619500377730327845e+00 4.486264416179849279e-01
2.617957971290203911e+00 4.498019383726314935e-01
2.616408084272466184e+00 4.509767975945143670e-01
2.614850148801792784e+00 4.521506393956473691e-01
2.613285139060897766e+00 4.533231107311502250e-01
2.611712889733208698e+00 4.544950560235453407e-01
2.610133852274139521e+00 4.556651770380978350e-01
2.608547532865463925e+00 4.568347379146360798e-01
2.606955311177032275e+00 4.580031033977096655e-01
2.605356205920240420e+00 4.591708262438894406e-01
2.603750383811066271e+00 4.603367767943360445e-01
2.602138926506407657e+00 4.615013261646086495e-01
2.600521707041084429e+00 4.626645073885400361e-01
2.598898471246965602e+00 4.638262552391881344e-01
2.597269530281600680e+00 4.649858801840018874e-01
2.595635527025770717e+00 4.661440757978312366e-01
2.593996307022362835e+00 4.673011675524438857e-01
2.592351569521127885e+00 4.684566822082247284e-01
2.590702216480386788e+00 4.696099778964337168e-01
2.589048360212782285e+00 4.707614723648472776e-01
2.587390028069828318e+00 4.719105317022499468e-01
2.585727729887588033e+00 4.730572834278666261e-01
2.584060772611923795e+00 4.742021492074524613e-01
2.582390355446657182e+00 4.753448513262594766e-01
2.580716278448732748e+00 4.764853219461553935e-01
2.579038382010002017e+00 4.776238267666465531e-01
2.577357437666325968e+00 4.787601273053451734e-01
2.575673276518824828e+00 4.798934878468758547e-01
2.573986522111068709e+00 4.810237458249526088e-01
2.572297024737005611e+00 4.821517716076191284e-01
2.570604953767381406e+00 4.832770893923543087e-01
2.568911278708139179e+00 4.843995366395789093e-01
2.567215643858540286e+00 4.855190401912320985e-01
2.565517863835274692e+00 4.866352581336373939e-01
2.563818894839875018e+00 4.877490174747419749e-01
2.562117454870293187e+00 4.888594474659373468e-01
2.560414442115458211e+00 4.899663802718868255e-01
2.558710084366124349e+00 4.910702619994859464e-01
2.557005069707636302e+00 4.921699975131637039e-01
2.555299613227443256e+00 4.932664612989389186e-01
2.553593440391030533e+00 4.943590679022330514e-01
2.551886797355693126e+00 4.954477677886530707e-01
2.550179915993545876e+00 4.965323830935184923e-01
2.548473258552507836e+00 4.976129224750452384e-01
2.546766505298650340e+00 4.986886408245901348e-01
2.545060440009883074e+00 4.997604613672252949e-01
2.543354640005105693e+00 5.008274206981983001e-01
2.541649662365250695e+00 5.018898416884340907e-01
2.539945160577610217e+00 5.029481953169763209e-01
2.538241759197847447e+00 5.040010138358670400e-01
2.536539835733300663e+00 5.050486853967453005e-01
2.534839434720579820e+00 5.060914988780921275e-01
2.533141072825968454e+00 5.071286515087997104e-01
2.531444443248950460e+00 5.081607421968178384e-01
2.529750270759153707e+00 5.091876965278694378e-01
2.528058128124015091e+00 5.102091044656328345e-01
2.526367705533754116e+00 5.112249425180365181e-01
2.524680782179141936e+00 5.122353702101183348e-01
2.522996167222436803e+00 5.132405661447707601e-01
2.521314596786647488e+00 5.142398834833603605e-01
2.519635941186108674e+00 5.152329509791471196e-01
2.517960473397848009e+00 5.162193180215495225e-01
2.516288644278785736e+00 5.171997435090294193e-01
2.514620308725823872e+00 5.181733468574777346e-01
2.512956061231323979e+00 5.191405454282334020e-01
2.511296045323152537e+00 5.201010791920936960e-01
2.509639903902309843e+00 5.210544003290082937e-01
2.507987747022756508e+00 5.220007839041465036e-01
2.506340357930195051e+00 5.229405231983268454e-01
2.504698027978359054e+00 5.238721859124900737e-01
2.503060442552246467e+00 5.247966749896281202e-01
2.501427928313493254e+00 5.257132156039205917e-01
2.499799913628533599e+00 5.266223139580118451e-01
2.498177801171075796e+00 5.275239490278167409e-01
2.496561672131128340e+00 5.284175305479865692e-01
2.494950977375760992e+00 5.293030042935906732e-01
2.493346443412233882e+00 5.301806377129755221e-01
2.491748075023231035e+00 5.310500845739372089e-01
2.490155373317587628e+00 5.319112780662881290e-01
2.488569231272464322e+00 5.327632323656548152e-01
2.486989028789719391e+00 5.336066587178079912e-01
2.485415329358045877e+00 5.344413054526869766e-01
2.483848647562022283e+00 5.352671772033721354e-01
2.482288864664606187e+00 5.360843010604351422e-01
2.480736183155948460e+00 5.368919997897715346e-01
2.479190608670633011e+00 5.376906052365078015e-01
2.477652247961214194e+00 5.384805534826824225e-01
2.476121821630288711e+00 5.392611503865843980e-01
2.474599135569312658e+00 5.400324761687902431e-01
2.473084211336984861e+00 5.407946245754854386e-01
2.471577700709650216e+00 5.415479045685936965e-01
2.470079232881122522e+00 5.422903740442479581e-01
2.468589097031088642e+00 5.430231343219737994e-01
2.467107177535572404e+00 5.437460258411043190e-01
2.465634176998573679e+00 5.444591618803045208e-01
2.464168865899791339e+00 5.451620197785216337e-01
2.462713030114166202e+00 5.458544846526157679e-01
2.461266029930530230e+00 5.465365063976443949e-01
2.459828070849845449e+00 5.472084433903215972e-01
2.458399589204133484e+00 5.478693591939391982e-01
2.456980613302176764e+00 5.485196933759245441e-01
2.455570868375703153e+00 5.491596814355822476e-01
2.454170715202931952e+00 5.497889221288830841e-01
2.452780134238896625e+00 5.504075262624569254e-01
2.451399380792536054e+00 5.510146686061457855e-01
2.450028471007107189e+00 5.516115020517017298e-01
2.448668042315872206e+00 5.521972771394497714e-01
2.447317666605674180e+00 5.527715904276030434e-01
2.445977930316288074e+00 5.533343497686485923e-01
2.444648207685810704e+00 5.538858582641612571e-01
2.443329529147068246e+00 5.544260772131224257e-01
2.442021245813759567e+00 5.549544227680132114e-01
2.440723936356427703e+00 5.554713875408664459e-01
2.439437490484051008e+00 5.559767625236815558e-01
2.438162190566700804e+00 5.564699683690131904e-01
2.436897979334049502e+00 5.569510090895817278e-01
2.435644665124398145e+00 5.574206594647657109e-01
2.434403232715693921e+00 5.578784432461564302e-01
2.433173274714480971e+00 5.583249732761111916e-01
2.431954199497535107e+00 5.587594957777997084e-01
2.430747133618197164e+00 5.591814256270211114e-01
2.429551415955058413e+00 5.595913293098319086e-01
2.428367416582339455e+00 5.599894909514006036e-01
2.427195322061751259e+00 5.603750900605233287e-01
2.426035096814364689e+00 5.607481866745376298e-01
2.424887319422755816e+00 5.611090345252326417e-01
2.423751704979869359e+00 5.614577353993309705e-01
2.422628393109088840e+00 5.617941743219092565e-01
2.421517799170406882e+00 5.621188529119948152e-01
2.420419174098054516e+00 5.624307329316794446e-01
2.419333189327455003e+00 5.627301461950201533e-01
2.418259279822729368e+00 5.630168741203535054e-01
2.417197858540814703e+00 5.632915249453370743e-01
2.416149991274890052e+00 5.635533830055956539e-01
2.415114516282318213e+00 5.638026478552295995e-01
2.414091629188183763e+00 5.640397611613288120e-01
2.413082369983683861e+00 5.642640401685964369e-01
2.412085792494782055e+00 5.644755603640340125e-01
2.411102305744069696e+00 5.646748944064771125e-01
2.410131769213869735e+00 5.648613088530819448e-01
2.409173907432661466e+00 5.650357138566866055e-01
2.408229144497319396e+00 5.651975507090516437e-01
2.407297850458859578e+00 5.653466780160989469e-01
2.406379877659880595e+00 5.654826883797369197e-01
2.405475454696620830e+00 5.656064284460444735e-01
2.404584378099412501e+00 5.657175726898512336e-01
2.403706649895766656e+00 5.658157319257673956e-01
2.402842169812789308e+00 5.659015134562617177e-01
2.401991719220124999e+00 5.659750692708194197e-01
2.401154503911281157e+00 5.660363506272875211e-01
2.400330514072493759e+00 5.660850434333255521e-01
2.399520758306462831e+00 5.661212829162768356e-01
2.398724569656125905e+00 5.661450852247726928e-01
2.397941702662967245e+00 5.661568686894157265e-01
2.397172221104115319e+00 5.661562327972341491e-01
2.396416827897592139e+00 5.661427190993261194e-01
2.395674895483950184e+00 5.661169366288859583e-01
2.394947281961115948e+00 5.660793769888564642e-01
2.394232688771512407e+00 5.660290920410687709e-01
2.393532310682684461e+00 5.659678814295492355e-01
2.392845103615810931e+00 5.658939376908148633e-01
2.392172266620564258e+00 5.658084201414246284e-01
2.391512686220544470e+00 5.657109953930326007e-01
2.390867229632765323e+00 5.656019605232611713e-01
2.390235479894168513e+00 5.654806589045977550e-01
2.389617143789462883e+00 5.653480409475427626e-01
2.389013194560110076e+00 5.652033876211383090e-01
2.388422010831492859e+00 5.650476805413676695e-01
2.387845531030947210e+00 5.648801205814547588e-01
2.387282634011986371e+00 5.647011669772806775e-01
2.386733105506492869e+00 5.645105045206514349e-01
2.386197426341614136e+00 5.643085637939647681e-01
2.385674778670910268e+00 5.640957881503780857e-01
2.385166494404509674e+00 5.638713525466416687e-01
2.384670998914305784e+00 5.636364860681452038e-01
2.384188972766779990e+00 5.633902651875689616e-01
2.383721485736333801e+00 5.631328800625052811e-01
2.383266778644067330e+00 5.628649365706994701e-01
2.382825824418477900e+00 5.625861196400026021e-01
2.382398884178492882e+00 5.622961826510546324e-01
2.381985013691148900e+00 5.619951108476874957e-01
2.381584754386962377e+00 5.616838883234074320e-01
2.381197294370225759e+00 5.613622455942594014e-01
2.380823212829135116e+00 5.610302522159169580e-01
2.380461519005623305e+00 5.606877497634691343e-01
2.380113270240486134e+00 5.603354308373703629e-01
2.379778756685608343e+00 5.599728236002426973e-01
2.379457183488819183e+00 5.596001508817961545e-01
2.379148038469733439e+00 5.592172870304757959e-01
2.378851495652094528e+00 5.588241835341093422e-01
2.378567728336688614e+00 5.584211354875611155e-01
2.378296255511660906e+00 5.580093515870767629e-01
2.378037113965591587e+00 5.575878637712899932e-01
2.377791391643153229e+00 5.571569215034914979e-01
2.377557854973569196e+00 5.567164202650527471e-01
2.377336750709249547e+00 5.562670786074787044e-01
2.377127438953613225e+00 5.558082448459584768e-01
2.376931137553192297e+00 5.553405403937413665e-01
2.376746611592413849e+00 5.548643212637264233e-01
2.376574064726526103e+00 5.543792640371822955e-01
2.376413250099923324e+00 5.538856247285929291e-01
2.376264128459170788e+00 5.533832941878663592e-01
2.376126319853659297e+00 5.528728808686461660e-01
2.376000008002099761e+00 5.523540459392320967e-01
2.375885906464106689e+00 5.518269720040882564e-01
2.375783322126627350e+00 5.512911794379141694e-01
2.375691466452193534e+00 5.507469554416533075e-01
2.375611034765698015e+00 5.501959422235960240e-01
2.375541546622887967e+00 5.496360289956866430e-01
2.375482413829537176e+00 5.490689806720944199e-01
2.375434052524057815e+00 5.484943635324989186e-01
2.375396014323968519e+00 5.479119702426640259e-01
2.375369728490160259e+00 5.473228928301755447e-01
2.375353817903216758e+00 5.467263766452483686e-01
2.375347514045464070e+00 5.461230438250525010e-01
2.375352192203659563e+00 5.455127640803478783e-01
2.375366481200900548e+00 5.448956500386871182e-01
2.375390454994109835e+00 5.442715015580328330e-01
2.375425159715287560e+00 5.436399574698158599e-01
2.375468213202165835e+00 5.430020227365904839e-01
2.375521044894258971e+00 5.423581229676707194e-01
2.375583534696146693e+00 5.417079254847193548e-01
2.375654902091530740e+00 5.410521862677523108e-01
2.375735045989781469e+00 5.403901713455347977e-01
2.375824034326130541e+00 5.397217087962059567e-01
2.375921415333689168e+00 5.390477399892275034e-01
2.376027402112721898e+00 5.383671597713430845e-01
2.376141908573981887e+00 5.376811429606525028e-01
2.376264974522206863e+00 5.369901249177130298e-01
2.376395838160716423e+00 5.362934496180993271e-01
2.376534553222802160e+00 5.355909928150165422e-01
2.376680621324186671e+00 5.348832941487319248e-01
2.376834462031352402e+00 5.341701810092140956e-01
2.376996560061535924e+00 5.334521049273438509e-01
2.377165354430822219e+00 5.327284238414846662e-01
2.377341162503737060e+00 5.319996856336408619e-01
2.377523450551575213e+00 5.312662451004410702e-01
2.377712184404952023e+00 5.305281508761500175e-01
2.377907556766316155e+00 5.297855858166714560e-01
2.378109355412588055e+00 5.290383433347114472e-01
2.378317458776996407e+00 5.282858702521421312e-01
2.378532081042159518e+00 5.275290313546585619e-01
2.378751018692760066e+00 5.267683287068326559e-01
2.378976643505325672e+00 5.260026613672638129e-01
2.379207848217562482e+00 5.252324999581888809e-01
2.379443861672656979e+00 5.244585895687181587e-01
2.379685188255559414e+00 5.236802950492522868e-01
2.379931126776939632e+00 5.228979939758843232e-01
2.380182009765809514e+00 5.221117747147936416e-01
2.380437016221063296e+00 5.213214967220164420e-01
2.380696146526679602e+00 5.205272298108045703e-01
2.380959059312735437e+00 5.197293153774623642e-01
2.381226167182912690e+00 5.189273731410847246e-01
2.381496458242644554e+00 5.181221728733972354e-01
2.381770580974536422e+00 5.173123939317368913e-01
2.382048196129450623e+00 5.164993623800683276e-01
2.382328785454667752e+00 5.156827941239634505e-01
2.382611973476812750e+00 5.148632980853214969e-01
2.382897447854691819e+00 5.140404022037736720e-01
2.383185838701682435e+00 5.132137794205332559e-01
2.383476565985866991e+00 5.123839122020101833e-01
2.383769322420864256e+00 5.115505179805370783e-01
2.384063320695356314e+00 5.107137056888536586e-01
2.384359386090135757e+00 5.098735613248311926e-01
2.384657232576840702e+00 5.090300541028572878e-01
2.384955981518530610e+00 5.081829978167312634e-01
2.385255709037488625e+00 5.073322237955093517e-01
2.385555843730387426e+00 5.064789801467937114e-01
2.385856425533469771e+00 5.056217244106837594e-01
2.386157815307341057e+00 5.047618639605919721e-01
2.386459468301745712e+00 5.038990022445520855e-01
2.386760812102888707e+00 5.030329707872983613e-01
2.387061701716391759e+00 5.021641846519053765e-01
2.387362688460733740e+00 5.012916788742077800e-01
2.387662883932593072e+00 5.004163362937140702e-01
2.387962368353821585e+00 4.995380729653587371e-01
2.388260809364936677e+00 4.986567551645004759e-01
2.388557705262574160e+00 4.977712026262447464e-01
2.388852391042928236e+00 4.968827898800619591e-01
2.389146477997158513e+00 4.959914449291890071e-01
2.389438453464110435e+00 4.950972912379416613e-01
2.389728563110975479e+00 4.941998404359373431e-01
2.390016917377301819e+00 4.932989907396431728e-01
2.390301973563089710e+00 4.923946292604118868e-01
2.390584713585755861e+00 4.914871651066454739e-01
2.390864157246944899e+00 4.905768487097773023e-01
2.391141229407099278e+00 4.896626874935693929e-01
2.391414674289308095e+00 4.887458470742214178e-01
2.391685467013902056e+00 4.878253387064285240e-01
2.391951964332192482e+00 4.869011049520019507e-01
2.392214956635322132e+00 4.859730583431599582e-01
2.392473892292457549e+00 4.850412679552473794e-01
2.392729258033985396e+00 4.841064189750426960e-01
2.392978998708007232e+00 4.831678879647591240e-01
2.393224219815647036e+00 4.822255891494208746e-01
2.393465172378562489e+00 4.812792503757555851e-01
2.393701052972974974e+00 4.803293038807907034e-01
2.393931134597242938e+00 4.793759120017602182e-01
2.394155125909590343e+00 4.784186375418260639e-01
2.394374248408337458e+00 4.774570736278074268e-01
2.394586664649344332e+00 4.764912204898335002e-01
2.394793673107504794e+00 4.755213895121568890e-01
2.394994191383649440e+00 4.745474675444586454e-01
2.395188468523653746e+00 4.735697559150949254e-01
2.395375946334890038e+00 4.725870794314818157e-01
2.395556556697437056e+00 4.716000041572494528e-01
2.395730027179513222e+00 4.706089701273531989e-01
2.395897061032883801e+00 4.696132580464747464e-01
2.396056966308725666e+00 4.686127704003656413e-01
2.396209178616024005e+00 4.676076354275141567e-01
2.396353799612428226e+00 4.665974758501335029e-01
2.396490775304110699e+00 4.655827845435326906e-01
2.396619911834041439e+00 4.645631160499592016e-01
2.396741009264604649e+00 4.635381838803843135e-01
2.396853911982620211e+00 4.625081859607179102e-01
2.396957720176680517e+00 4.614716534964207750e-01
2.397052728537318877e+00 4.604303877469963502e-01
2.397139195113509924e+00 4.593834956452581553e-01
2.397217062188425896e+00 4.583311749768708698e-01
2.397284864385071046e+00 4.572728518457647162e-01
2.397343912432736701e+00 4.562086300055392951e-01
2.397393249302060436e+00 4.551391556646341985e-01
2.397432660550501193e+00 4.540634507210104531e-01
2.397462724053916805e+00 4.529815417454193804e-01
2.397483141903856918e+00 4.518936509447123995e-01
2.397493433830474086e+00 4.507985009351244132e-01
2.397493404597897282e+00 4.496972379603227377e-01
2.397482861646706542e+00 4.485895803049647079e-01
2.397462349910412627e+00 4.474755500324550384e-01
2.397431033958291824e+00 4.463552649774460424e-01
2.397389162164950349e+00 4.452279531345170183e-01
2.397336594774281515e+00 4.440933673201087339e-01
2.397272362212345520e+00 4.429516330462940354e-01
2.397198054780227849e+00 4.418035055112563003e-01
2.397112281453115834e+00 4.406478631850291872e-01
2.397014926117077227e+00 4.394851790145600234e-01
2.396906180713660461e+00 4.383154479133218873e-01
2.396786067921373942e+00 4.371380825789113467e-01
2.396654205024166373e+00 4.359525754296835198e-01
2.396510387092233074e+00 4.347594764254467115e-01
2.396354776778815143e+00 4.335597307627866437e-01
2.396187360989771253e+00 4.323516273481242123e-01
2.396007931240990096e+00 4.311352302956449334e-01
2.395816143138336241e+00 4.299106150392726367e-01
2.395612057732639855e+00 4.286780267129229327e-01
2.395395204346651763e+00 4.274370438615948120e-01
2.395165837685614196e+00 4.261880984749297219e-01
2.394924055552646536e+00 4.249301998999205909e-01
2.394669778331008025e+00 4.236633352778300110e-01
2.394402802550550380e+00 4.223875596432634660e-01
2.394122514131601598e+00 4.211027761738353470e-01
2.393830120996492283e+00 4.198097092599480384e-01
2.393524032630682363e+00 4.185081230297804100e-01
2.393205310178856848e+00 4.171970881173969192e-01
2.392873053468598687e+00 4.158768071361894636e-01
2.392527715831434865e+00 4.145476357209835760e-01
2.392168939106291248e+00 4.132093319800080877e-01
2.391797034305042757e+00 4.118617272914307237e-01
2.391412030318150528e+00 4.105039976593894413e-01
2.391013804050601266e+00 4.091364514869948454e-01
2.390601900426192916e+00 4.077601180604894515e-01
2.390176159858494742e+00 4.063740392673365065e-01
2.389737312247794065e+00 4.049779122121778263e-01
2.389284565879029376e+00 4.035716302888636142e-01
2.388818036678183265e+00 4.021562812121081132e-01
2.388338163728473962e+00 4.007305610375893612e-01
2.387844288538510273e+00 3.992952181354151864e-01
2.387336478472179113e+00 3.978503332155923222e-01
2.386815322472457979e+00 3.963948014640293338e-01
2.386279425102724172e+00 3.949289291006793934e-01
2.385729934711258604e+00 3.934527621779591589e-01
2.385166330473264651e+00 3.919667864202280860e-01
2.384589801073027537e+00 3.904710204631808290e-01
2.383999364392850318e+00 3.889640433380078255e-01
2.383395238639606450e+00 3.874471817285881081e-01
2.382776834444909397e+00 3.859202907552663486e-01
2.382144765340918013e+00 3.843829655870134032e-01
2.381498482999111488e+00 3.828348292090728577e-01
2.380838824238095786e+00 3.812760442011830508e-01
2.380165186971099800e+00 3.797071279544659284e-01
2.379477705120379039e+00 3.781276565497602715e-01
2.378776565261065290e+00 3.765374844154876222e-01
2.378062151100028387e+00 3.749372741389242480e-01
2.377333872768856438e+00 3.733267662025553379e-01
2.376591738811315135e+00 3.717052537569273674e-01
2.375835222180687989e+00 3.700727403249956526e-01
2.375065636406498371e+00 3.684295133658874732e-01
2.374282429332719158e+00 3.667758538613056785e-01
2.373485172273186450e+00 3.651116407387500762e-01
2.372674933210054071e+00 3.634361645888282699e-01
2.371851081906553915e+00 3.617507035119347791e-01
2.371013803564468336e+00 3.600553441388518183e-01
2.370163264325996888e+00 3.583494903131936304e-01
2.369299443738619004e+00 3.566331416565555745e-01
2.368422574921756230e+00 3.549069619942369913e-01
2.367532529902617977e+00 3.531701024301968084e-01
2.366629158833684077e+00 3.514224177470921529e-01
2.365712643909750224e+00 3.496642002698075458e-01
2.364783075998889039e+00 3.478958005726843772e-01
2.363840180921374046e+00 3.461173290958873827e-01
2.362884951503354980e+00 3.443287954173102072e-01
2.361916412189755565e+00 3.425303981124410146e-01
2.360935072812083924e+00 3.407211720799354637e-01
2.359941179839300851e+00 3.389027962165017116e-01
2.358934652970289925e+00 3.370736814534233683e-01
2.357915192677872973e+00 3.352347461296575348e-01
2.356883855600217181e+00 3.333857068551338010e-01
2.355839512130792013e+00 3.315270328472776917e-01
2.354783129413955400e+00 3.296595672850553549e-01
2.353714419678428538e+00 3.277827993084772573e-01
2.352633783113777355e+00 3.258958397467597856e-01
2.351541073809972460e+00 3.239993597023303473e-01
2.350436664726181846e+00 3.220935618833480341e-01
2.349321110333779217e+00 3.201785320062468521e-01
2.348192549749831937e+00 3.182541679472409846e-01
2.347052500177544854e+00 3.163209222762191075e-01
2.345901697781278550e+00 3.143785148783478367e-01
2.344739072548102765e+00 3.124274941295622776e-01
2.343565761424029503e+00 3.104670477110715865e-01
2.342381354163283191e+00 3.084977431705994699e-01
2.341185303906935467e+00 3.065200252575282502e-01
2.339978500680644835e+00 3.045339759829268633e-01
2.338761483664357321e+00 3.025392368586537484e-01
2.337533462671816054e+00 3.005368536188455231e-01
2.336294538314179547e+00 2.985262092275440260e-01
2.335045726872172711e+00 2.965068698984444362e-01
2.333786994477179633e+00 2.944802181185631751e-01
2.332517881138462368e+00 2.924458298273893142e-01
2.331239216408641290e+00 2.904040966177066641e-01
2.329950400889556406e+00 2.883541712943003543e-01
2.328651768073724870e+00 2.862974928160422206e-01
2.327343433037283749e+00 2.842340336131849998e-01
2.326025294433958113e+00 2.821627644955935210e-01
2.324698254937973552e+00 2.800847755972514230e-01
2.323361826058640833e+00 2.779998705848011897e-01
2.322016465915136774e+00 2.759086664150186552e-01
2.320662408736489990e+00 2.738111265364746028e-01
2.319299623123847631e+00 2.717070890260379623e-01
2.317929195516950092e+00 2.695969880082987880e-01
2.316549703845259156e+00 2.674808948887975601e-01
2.315162163890824853e+00 2.653592050806737879e-01
2.313765867493058792e+00 2.632319553722549665e-01
2.312362229186381235e+00 2.610984225954451898e-01
2.310950816922920037e+00 2.589600035726227212e-01
2.309531977274731585e+00 2.568159509275223518e-01
2.308105462049204970e+00 2.546664811297444930e-01
2.306671105238736530e+00 2.525127669094607286e-01
2.305229995937586818e+00 2.503541838636935690e-01
2.303781270429257511e+00 2.481909061483228707e-01
2.302326318858437748e+00 2.460229600413502138e-01
2.300864980002900850e+00 2.438512120346980616e-01
2.299397312616900724e+00 2.416746946529380324e-01
2.297922194299192977e+00 2.394947603461215213e-01
2.296441157434405245e+00 2.373110014780027699e-01
2.294954134313001326e+00 2.351235656258342244e-01
2.293461762523789194e+00 2.329325468047653003e-01
2.291962933898998411e+00 2.307377647429085243e-01
2.290458547787115773e+00 2.285404786693553403e-01
2.288948506127725935e+00 2.263398514307038978e-01
2.287433194463847297e+00 2.241358217038761647e-01
2.285912854899282198e+00 2.219289896553850450e-01
2.284387359044353527e+00 2.197199394212963897e-01
2.282857249836464764e+00 2.175086429225628615e-01
2.281322141197021480e+00 2.152945079863269051e-01
2.279782479885545943e+00 2.130783198990439109e-01
2.278238779784056867e+00 2.108607129611696218e-01
2.276690762919882260e+00 2.086410331776429039e-01
2.275138844191411547e+00 2.064200157376799849e-01
2.273583401079303457e+00 2.041968939947750861e-01
2.272024001608810018e+00 2.019724024649616201e-01
2.270460508182837511e+00 1.997467115473872679e-01
2.268894366283382702e+00 1.975205522696520388e-01
2.267325141038986303e+00 1.952935877162912670e-01
2.265752655945838523e+00 1.930658351383980342e-01
2.264177246003017618e+00 1.908374994833016980e-01
2.262598702136017881e+00 1.886087605988143734e-01
2.261018157847984877e+00 1.863802816236495297e-01
2.259434881141355156e+00 1.841515706329361901e-01
2.257849260648941314e+00 1.819230951218333003e-01
2.256261251117590128e+00 1.796947324072006025e-01
2.254671081039973490e+00 1.774667419536540836e-01
2.253079257078131281e+00 1.752391551036205364e-01
2.251485671140330158e+00 1.730123741854115160e-01
2.249889742322810360e+00 1.707862722136791467e-01
2.248292204830753427e+00 1.685619661753116061e-01
2.246693908352401348e+00 1.663376507669383220e-01
2.245094976835471989e+00 1.641143040499724870e-01
2.243494761542847549e+00 1.618921514735426337e-01
2.241894395940479789e+00 1.596710385756640038e-01
2.240292984589851155e+00 1.574517190976028047e-01
2.238691034288784465e+00 1.552337683009647473e-01
2.237089215467332082e+00 1.530170557067974668e-01
2.235486482633667116e+00 1.508024953672173207e-01
2.233883173698516078e+00 1.485894035953808368e-01
2.232279934125657839e+00 1.463779629419030004e-01
2.230676824416262694e+00 1.441685573454515312e-01
2.229074130141096788e+00 1.419609718162246903e-01
2.227470975939087161e+00 1.397565164530251980e-01
2.225868437612099626e+00 1.375545338770546022e-01
2.224266123607532286e+00 1.353549381929664841e-01
2.222664478305240277e+00 1.331574376678241467e-01
2.221063596038513221e+00 1.309625653955232283e-01
2.219463489066077599e+00 1.287702357914180529e-01
2.217864700942789646e+00 1.265807523264040335e-01
2.216266692675033845e+00 1.243933762431179146e-01
2.214669884375840780e+00 1.222096369430040602e-01
2.213074013834386733e+00 1.200289578287987297e-01
2.211480221039074046e+00 1.178511752437004789e-01
2.209887630519964397e+00 1.156763774720896837e-01
2.208297066110470386e+00 1.135048711634019658e-01
2.206707803251434896e+00 1.113360985438440337e-01
2.205120819784212927e+00 1.091707251347520113e-01
2.203535302388535122e+00 1.070085391403231972e-01
2.201951633523915319e+00 1.048497377739273234e-01
2.200370571297358691e+00 1.026940802176150858e-01
2.198791320146806783e+00 1.005420338395713042e-01
2.197214292152239512e+00 9.839339496545009001e-02
2.195639492627637246e+00 9.624819397115091935e-02
2.194067789096971310e+00 9.410642478612753214e-02
2.192498891714466769e+00 9.196869861864838402e-02
2.190932763356109092e+00 8.983385508309017775e-02
2.189370131642318640e+00 8.770324985607966251e-02
2.187809986873062496e+00 8.557584890518157850e-02
2.186252870512547908e+00 8.345278170408565455e-02
2.184698825254758336e+00 8.133326079504822614e-02
2.183148229222077852e+00 7.921675047697200600e-02
2.181600256743421173e+00 7.710324023903748769e-02
2.180055808578247323e+00 7.499353139300532489e-02
2.178514498382536857e+00 7.288779051324274783e-02
2.176976378995902461e+00 7.078523243296376555e-02
2.175442203234090766e+00 6.868564440464350329e-02
2.173910660034140907e+00 6.659018313574772974e-02
2.172383071233788598e+00 6.449792491656777815e-02
2.170859159680326833e+00 6.240918718861332426e-02
2.169339264908424880e+00 6.032310618577541028e-02
2.167823442222889252e+00 5.824050368570503344e-02
2.166311040576315072e+00 5.616148259884328614e-02
2.164802413811446780e+00 5.408618403763935933e-02
2.163297727385796509e+00 5.201411788258795965e-02
2.161796835385346505e+00 4.994512217603376547e-02
2.160299625801547663e+00 4.787934010697814796e-02
2.158806440657264680e+00 4.581748603589996804e-02
2.157317797845333285e+00 4.375897225838653454e-02
2.155833258471299807e+00 4.170326107514685243e-02
2.154353294159774723e+00 3.965081008541209567e-02
2.152877720444823062e+00 3.760110326251055179e-02
2.151405502017119442e+00 3.555409854025745608e-02
2.149938250653337768e+00 3.351057901881202006e-02
2.148474742488462486e+00 3.146999230694356997e-02
2.147015977135747544e+00 2.943222020839744713e-02
2.145560976366756023e+00 2.739679698383548634e-02
2.144110836475033199e+00 2.536419703791069347e-02
2.142665203006024033e+00 2.333374073579983637e-02
2.141224281404004781e+00 2.130573610795451212e-02
2.139787398657088335e+00 1.928109427476677046e-02
2.138354795274985509e+00 1.725791193926217923e-02
2.136926811022338057e+00 1.523694125404968097e-02
2.135503575711506397e+00 1.321852915401832383e-02
2.134085053155002853e+00 1.120199088792917311e-02
2.132670706717058717e+00 9.187731319483902204e-03
2.131260800932442745e+00 7.175125954922242921e-03
2.129855683391720600e+00 5.164408886540863830e-03
2.128455172103796311e+00 3.155596170146675490e-03
2.127059961898441820e+00 1.148577111959695005e-03
2.125668699518751925e+00 -8.568707387792734616e-04
2.124281444944365660e+00 -2.860784240515851055e-03
2.122899233932572294e+00 -4.862996515310002640e-03
2.121521572118150178e+00 -6.863936277701184266e-03
2.120148961641637797e+00 -8.863534107142401891e-03
2.118781399208713001e+00 -1.086153338408441318e-02
2.117417917530210136e+00 -1.285881113830758364e-02
2.116059203326390747e+00 -1.485508493900635114e-02
2.114705141883830297e+00 -1.685057555322511114e-02
2.113355837154825778e+00 -1.884456166985711001e-02
2.112011009782964077e+00 -2.083809474095166606e-02
2.110670591533488238e+00 -2.283136093280786413e-02
2.109335106038586538e+00 -2.482427052558433545e-02
2.108004278808922827e+00 -2.681605970748008466e-02
2.106678036862683179e+00 -2.880807331646079161e-02
2.105356405544685394e+00 -3.079984009868471859e-02
2.104039848416700664e+00 -3.279173850562341203e-02
2.102727494660661556e+00 -3.478359413649877163e-02
2.101419006517752486e+00 -3.677504648699513740e-02
2.100114966356451340e+00 -3.876686258013042896e-02
2.098816321968148824e+00 -4.075917562490305457e-02
2.097521989553252642e+00 -4.275183614339374272e-02
2.096232003565055013e+00 -4.474457198306638905e-02
2.094946724265785321e+00 -4.673756482886656100e-02
2.093666010083541806e+00 -4.873168229821846220e-02
2.092389975744226138e+00 -5.072694221764877109e-02
2.091118130278716514e+00 -5.272265805149745077e-02
2.089850998731110909e+00 -5.471896457469656305e-02
2.088588398056660189e+00 -5.671652858910761902e-02
2.087330335555884542e+00 -5.871583020633357186e-02
2.086075902354055156e+00 -6.071622283419997324e-02
2.084825844752858259e+00 -6.271701931548546993e-02
2.083581174947630732e+00 -6.471998630488375037e-02
2.082339929907242926e+00 -6.672413294527324013e-02
2.081103198401982102e+00 -6.873028940742675896e-02
2.079870592935727291e+00 -7.073845994007216254e-02
2.078641882312401101e+00 -7.274849696322575887e-02
2.077418367959682044e+00 -7.476135063042471662e-02
2.076199137977417397e+00 -7.677579687244420747e-02
2.074984246058533266e+00 -7.879202766942433600e-02
2.073773419087690417e+00 -8.081051955081332283e-02
2.072566582275257030e+00 -8.283157868523631506e-02
2.071363839512745830e+00 -8.485463256481265426e-02
2.070165077297331901e+00 -8.688000063944310847e-02
2.068970615984838002e+00 -8.890804589479560371e-02
2.067780216116168024e+00 -9.093868813267007301e-02
2.066593986013631312e+00 -9.297227025769093378e-02
2.065411750123437695e+00 -9.500907227330598892e-02
2.064233369240937588e+00 -9.704845842151334223e-02
2.063059084974300905e+00 -9.909061791891193849e-02
2.061888991368868496e+00 -1.011354132266966410e-01
2.060723086654310254e+00 -1.031836736459231102e-01
2.059560601718417594e+00 -1.052350217374512231e-01
2.058401579289508287e+00 -1.072892005361119200e-01
2.057246672558244338e+00 -1.093465404381071537e-01
2.056095374330435099e+00 -1.114071531019702049e-01
2.054948045919140487e+00 -1.134713451227720993e-01
2.053804574873040689e+00 -1.155390470789245672e-01
2.052665012679002032e+00 -1.176101856674783702e-01
2.051528928619275494e+00 -1.196852310553899595e-01
2.050395461024692612e+00 -1.217641387423162858e-01
2.049265897036538941e+00 -1.238459665032303064e-01
2.048140079447391404e+00 -1.259315428592574504e-01
2.047018125213944106e+00 -1.280208575335107790e-01
2.045899629886967830e+00 -1.301137387440760573e-01
2.044784704672363063e+00 -1.322111998583867798e-01
2.043673169047550253e+00 -1.343119905501374001e-01
2.042565568887601657e+00 -1.364167673423078986e-01
2.041460640754042100e+00 -1.385253515229029897e-01
2.040358975028337074e+00 -1.406383371643981084e-01
2.039261394586044940e+00 -1.427554008022835497e-01
2.038167124956205889e+00 -1.448760952215467912e-01
2.037076208955489243e+00 -1.470007254349660342e-01
2.035989159172253871e+00 -1.491296786302554189e-01
2.034904918444006228e+00 -1.512629618404435217e-01
2.033824086713033719e+00 -1.534012818478464879e-01
2.032746726209666122e+00 -1.555424036687950706e-01
2.031672369059324801e+00 -1.576883640527055042e-01
2.030601231109126825e+00 -1.598378748237367086e-01
2.029533662472548627e+00 -1.619918168408925052e-01
2.028469072060723022e+00 -1.641505548563316763e-01
2.027407764317519678e+00 -1.663134687701006142e-01
2.026349329905674512e+00 -1.684810697038980343e-01
2.025294523419633563e+00 -1.706523091370387435e-01
2.024242426999065092e+00 -1.728279685491518891e-01
2.023193329754371383e+00 -1.750086523931901894e-01
2.022146684520035098e+00 -1.771928708948387055e-01
2.021103850160092641e+00 -1.793817635597549365e-01
2.020063997413648949e+00 -1.815743566277487619e-01
2.019026716682301714e+00 -1.837716143911093392e-01
2.017992769328890823e+00 -1.859739316762744066e-01
2.016961565224957287e+00 -1.881799925754589764e-01
2.015933388562128670e+00 -1.903914603672924311e-01
2.014908137325812199e+00 -1.926074493560819556e-01
2.013885795856302785e+00 -1.948275694730045027e-01
2.012866254877343941e+00 -1.970517507735367324e-01
2.011849886865787695e+00 -1.992798381868792490e-01
2.010836197075871024e+00 -2.015119651453096128e-01
2.009825775488025990e+00 -2.037481678855521394e-01
2.008818209688585377e+00 -2.059884410978529978e-01
2.007813839644896792e+00 -2.082328139241569342e-01
2.006812224274329814e+00 -2.104822034205507120e-01
2.005813007106536094e+00 -2.127355073894806048e-01
2.004816128076261528e+00 -2.149923432042529226e-01
2.003822369382711965e+00 -2.172536831000266566e-01
2.002831758746753010e+00 -2.195187619103197985e-01
2.001843492386002232e+00 -2.217878441089137787e-01
2.000858493771695112e+00 -2.240610941581192006e-01
1.999876227691717245e+00 -2.263375767470070798e-01
1.998896104769091187e+00 -2.286173187203635604e-01
1.997918920332547810e+00 -2.309010167982729622e-01
1.996944679385672661e+00 -2.331881130139573377e-01
1.995973228097214225e+00 -2.354791024209883787e-01
1.995004179036795167e+00 -2.377739613771275573e-01
1.994037292894614177e+00 -2.400724210195162300e-01
1.993073667038436581e+00 -2.423736840823142169e-01
1.992112634770879964e+00 -2.446788664904782085e-01
1.991154509796760452e+00 -2.469880122818903234e-01
1.990199317453732908e+00 -2.493003828095082808e-01
1.989246326926870312e+00 -2.516152976281656461e-01
1.988296319851092120e+00 -2.539336954021508275e-01
1.987348670780622717e+00 -2.562551779213344538e-01
1.986403029610464221e+00 -2.585798732594306593e-01
1.985460541962018155e+00 -2.609068387419251067e-01
1.984520546725072609e+00 -2.632372905028037557e-01
1.983582994407821154e+00 -2.655706732317570928e-01
1.982648804001228893e+00 -2.679069143692835997e-01
1.981716753771208150e+00 -2.702464027292305060e-01
1.980787360202451497e+00 -2.725881473284592071e-01
1.979860593297976479e+00 -2.749322775614984615e-01
1.978936225022309481e+00 -2.772792902407639204e-01
1.978014190760989832e+00 -2.796283457823654506e-01
1.977094918148796232e+00 -2.819798811484305334e-01
1.976177720785124770e+00 -2.843335768427747712e-01
1.975262985934502113e+00 -2.866896992401450905e-01
1.974351590173820226e+00 -2.890481689941971633e-01
1.973442490554756734e+00 -2.914087261101542259e-01
1.972536058812746296e+00 -2.937709695460883896e-01
1.971631906783974486e+00 -2.961349685740056747e-01
1.970730473194124421e+00 -2.985005979701900181e-01
1.969831909116110280e+00 -3.008685458415480962e-01
1.968935903960590261e+00 -3.032383943728814701e-01
1.968042411684503001e+00 -3.056093274889827849e-01
1.967152080767317512e+00 -3.079818178337156986e-01
1.966264266691019502e+00 -3.103563983516144931e-01
1.965379782123992669e+00 -3.127318754562383174e-01
1.964498113614895569e+00 -3.151084253462337337e-01
1.963617948501207966e+00 -3.174846045546939610e-01
1.962741161684696589e+00 -3.198618387766136717e-01
1.961867554764970878e+00 -3.222400704926177140e-01
1.960996354915304662e+00 -3.246197034951029958e-01
1.960128339048713420e+00 -3.270000404787098414e-01
1.959262137081679844e+00 -3.293800418730690738e-01
1.958398899905463120e+00 -3.317609563800540950e-01
1.957538629926074636e+00 -3.341427001444619016e-01
1.956680743016777191e+00 -3.365247958660368410e-01
1.955825693214765293e+00 -3.389069975300096904e-01
1.954974277893778645e+00 -3.412890176574090439e-01
1.954125451175660722e+00 -3.436709794910175475e-01
1.953279382327030467e+00 -3.460531500351208267e-01
1.952436801394300092e+00 -3.484347254454937537e-01
1.951597012009735232e+00 -3.508165919242855479e-01
1.950759925658200888e+00 -3.531975594671204477e-01
1.949926147812224730e+00 -3.555782410358025447e-01
1.949095398270515034e+00 -3.579578170519917002e-01
1.948267443757256245e+00 -3.603369006770910654e-01
1.947442765856795210e+00 -3.627145726794006042e-01
1.946621350237621284e+00 -3.650909630780199144e-01
1.945802519722559465e+00 -3.674666170244521579e-01
1.944987519040151769e+00 -3.698412902310552197e-01
1.944176104041377640e+00 -3.722137240917951506e-01
1.943367546656861400e+00 -3.745850765703113705e-01
1.942562731417262434e+00 -3.769547887073415593e-01
1.941760459512472892e+00 -3.793227916323457238e-01
1.940961437091148101e+00 -3.816884992254848674e-01
1.940165525241302591e+00 -3.840521462476348957e-01
1.939373208421805161e+00 -3.864138786776071810e-01
1.938584160582133675e+00 -3.887733669265086012e-01
1.937798824946267651e+00 -3.911302583000317856e-01
1.937016886161206264e+00 -3.934850164671501727e-01
1.936238286522706575e+00 -3.958370097204235161e-01
1.935463131486414579e+00 -3.981860952460176128e-01
1.934692003134706351e+00 -4.005322997127598317e-01
1.933924156180059972e+00 -4.028756882017818231e-01
1.933160026722429592e+00 -4.052155086442160159e-01
1.932399121525935959e+00 -4.075519589479608684e-01
1.931642040183270348e+00 -4.098854118534789870e-01
1.930889046569330914e+00 -4.122155979103699353e-01
1.930139808961099268e+00 -4.145425318888250610e-01
1.929394107551162474e+00 -4.168651239069068870e-01
1.928652626924450164e+00 -4.191847204745099975e-01
1.927915226733687426e+00 -4.215003236609969339e-01
1.927181656618862426e+00 -4.238111251308629424e-01
1.926452398945084354e+00 -4.261181564804444322e-01
1.925726929207860261e+00 -4.284207762837141664e-01
1.925005774784528390e+00 -4.307181256629634136e-01
1.924288576933140815e+00 -4.330109133275273914e-01
1.923575168536763913e+00 -4.352998061267190355e-01
1.922866293777417912e+00 -4.375842906680295630e-01
1.922162051486565382e+00 -4.398634999877253926e-01
1.921461615310156690e+00 -4.421379453197383236e-01
1.920765790843750986e+00 -4.444066576685133385e-01
1.920074364662109012e+00 -4.466702736902663506e-01
1.919387902824567060e+00 -4.489276315197124334e-01
1.918705999231976600e+00 -4.511793257647631616e-01
1.918028452091532499e+00 -4.534259889930097875e-01
1.917355348170420637e+00 -4.556668770500320043e-01
1.916687360396800432e+00 -4.579022296926014146e-01
1.916023709665028996e+00 -4.601315184576343364e-01
1.915364991968661057e+00 -4.623544219618171414e-01
1.914711230170704548e+00 -4.645702899585621992e-01
1.914062375161070806e+00 -4.667802732814218536e-01
1.913418490952051521e+00 -4.689828133924016651e-01
1.912779752690131563e+00 -4.711791727777702721e-01
1.912146085590067157e+00 -4.733692008651504968e-01
1.911517751827798817e+00 -4.755511094769599989e-01
1.910894942868126556e+00 -4.777262185792683358e-01
1.910277368894740979e+00 -4.798941896728771139e-01
1.909664852035971361e+00 -4.820548402260977361e-01
1.909057980619392136e+00 -4.842086080381742819e-01
1.908456139848278221e+00 -4.863545582401076484e-01
1.907859430025967251e+00 -4.884936811385497957e-01
1.907268345582571856e+00 -4.906244042281144857e-01
1.906683239246643957e+00 -4.927482477984341802e-01
1.906103563680426216e+00 -4.948635885120217792e-01
1.905529554876723930e+00 -4.969711808614023507e-01
1.904961256756729782e+00 -4.990707217515761296e-01
1.904399325833651568e+00 -5.011618583355867962e-01
1.903842688268960970e+00 -5.032440926358183741e-01
1.903292787069933434e+00 -5.053179030652376058e-01
1.902748725689514586e+00 -5.073832182215340936e-01
1.902210570549489832e+00 -5.094399441286447949e-01
1.901679169718701434e+00 -5.114876653209413648e-01
1.901154085259751714e+00 -5.135262882361107950e-01
1.900635271450509922e+00 -5.155557833566126735e-01
1.900122527874707146e+00 -5.175760457018374616e-01
1.899616465712905544e+00 -5.195868231250422298e-01
1.899117377941662355e+00 -5.215890589281358958e-01
1.898624988930637025e+00 -5.235810505637270573e-01
1.898138982759461912e+00 -5.255635701613768918e-01
1.897660365090467538e+00 -5.275362816024786738e-01
1.897188462500384976e+00 -5.294991370913904039e-01
1.896722861581582320e+00 -5.314525339227152978e-01
1.896263955720013605e+00 -5.333955148865682228e-01
1.895812942686916358e+00 -5.353285904637367087e-01
1.895368398638979546e+00 -5.372519201926699850e-01
1.894931231633400159e+00 -5.391648160836279846e-01
1.894501101136943921e+00 -5.410666672247740339e-01
1.894078057781447777e+00 -5.429577915698257096e-01
1.893662461959568555e+00 -5.448390280471424596e-01
1.893254331808803981e+00 -5.467096376977166328e-01
1.892853956273556459e+00 -5.485695627924904727e-01
1.892460764001880680e+00 -5.504184113142257528e-01
1.892075453058511769e+00 -5.522569739424871837e-01
1.891697504688048204e+00 -5.540848504408762976e-01
1.891327432035248224e+00 -5.559014034012140781e-01
1.890964783296283258e+00 -5.577068988061351096e-01
1.890609977316362045e+00 -5.595004403581506081e-01
1.890263229588767135e+00 -5.612832969988582610e-01
1.889924471733385403e+00 -5.630547594596436722e-01
1.889593623653558430e+00 -5.648149721797279810e-01
1.889270816894726979e+00 -5.665641068256679347e-01
1.888956319242802051e+00 -5.683022616265812621e-01
1.888649847614465971e+00 -5.700284582068610995e-01
1.888351897144645131e+00 -5.717429885860264571e-01
1.888061938863884182e+00 -5.734458179651910070e-01
1.887780812379304507e+00 -5.751371895923143018e-01
1.887508014994059513e+00 -5.768168569455717209e-01
1.887243387406321471e+00 -5.784848402089354247e-01
1.886986728065692898e+00 -5.801408948978995506e-01
1.886739589290024277e+00 -5.817851553034785184e-01
1.886500337732333499e+00 -5.834182387971280637e-01
1.886270158286347254e+00 -5.850392343457773148e-01
1.886048904169993046e+00 -5.866484524726057748e-01
1.885836422994474404e+00 -5.882457385964096064e-01
1.885632522340224826e+00 -5.898311983705829542e-01
1.885436806793910902e+00 -5.914045200877092734e-01
1.885250143702857040e+00 -5.929655248834311276e-01
1.885073253679895311e+00 -5.945150924866883235e-01
1.884904718610735497e+00 -5.960522295437201690e-01
1.884745136736408755e+00 -5.975777844901866143e-01
1.884595184822131619e+00 -5.990914010528041178e-01
1.884453802462799032e+00 -6.005925801203348957e-01
1.884321821140631403e+00 -6.020819225074678371e-01
1.884198701582221247e+00 -6.035591687411123729e-01
1.884084721033169041e+00 -6.050247618771876779e-01
1.883979875167896667e+00 -6.064773497009977588e-01
1.883884255902866789e+00 -6.079185380566114461e-01
1.883797922713481565e+00 -6.093477559722342285e-01
1.883720181926798354e+00 -6.107647710489394477e-01
1.883652359005411503e+00 -6.121698863059911178e-01
1.883593931358403362e+00 -6.135632182264530998e-01
1.883544579137426789e+00 -6.149449291807879137e-01
1.883504777910884442e+00 -6.163147700841089538e-01
1.883473936420168027e+00 -6.176740227208380452e-01
1.883452660812533264e+00 -6.190218004192736823e-01
1.883440288431907694e+00 -6.203577339878539876e-01
1.883437550225541379e+00 -6.216824135369990456e-01
1.883444685874535507e+00 -6.229948058253228504e-01
1.883461052179910222e+00 -6.242958681063774939e-01
1.883486430004306600e+00 -6.255859156350422889e-01
1.883521435130264710e+00 -6.268644410555777036e-01
1.883565515602297680e+00 -6.281315006398314749e-01
1.883618838257774764e+00 -6.293871051357002866e-01
1.883682181837488256e+00 -6.306311886822434376e-01
1.883754681965947420e+00 -6.318645666416465856e-01
1.883836415298854705e+00 -6.330866708701624601e-01
1.883927078645571740e+00 -6.342976127524742047e-01
1.884026775681703292e+00 -6.354976145893148631e-01
1.884136749841622160e+00 -6.366872179044337221e-01
1.884255587156064005e+00 -6.378664973291646723e-01
1.884383415439086384e+00 -6.390352538725233567e-01
1.884520585940439918e+00 -6.401935988868160399e-01
1.884667165001699285e+00 -6.413423936282951487e-01
1.884822571200598373e+00 -6.424807235669484085e-01
1.884987777395919606e+00 -6.436094714310702791e-01
1.885162179114153069e+00 -6.447279524586835286e-01
1.885346028674612429e+00 -6.458371112870938680e-01
1.885538903731258209e+00 -6.469362633894620851e-01
1.885740816728802116e+00 -6.480257240840064936e-01
1.885951467793506531e+00 -6.491066088253487631e-01
1.886170960764606663e+00 -6.501784692383210107e-01
1.886399620858946857e+00 -6.512408594312503185e-01
1.886637315962510497e+00 -6.522951176511559979e-01
1.886883284001897865e+00 -6.533405793984105037e-01
1.887137998471929423e+00 -6.543778359350878038e-01
1.887401529929343402e+00 -6.554069127216689550e-01
1.887673268913159452e+00 -6.564284044503766458e-01
1.887953781423874933e+00 -6.574411322171427319e-01
1.888242457119453821e+00 -6.584461970856377855e-01
1.888539502026166605e+00 -6.594435650711515384e-01
1.888844282775300032e+00 -6.604343506434384725e-01
1.889158147702974411e+00 -6.614176830308394761e-01
1.889479709588843592e+00 -6.623936036090265489e-01
1.889809682472480601e+00 -6.633630210071116418e-01
1.890147343365353505e+00 -6.643257376608311393e-01
1.890493398757660204e+00 -6.652820830043736366e-01
1.890846936782577314e+00 -6.662329002039149017e-01
1.891208367393949041e+00 -6.671773934095485137e-01
1.891577479518080196e+00 -6.681165254637621009e-01
1.891954215786257221e+00 -6.690501417787949601e-01
1.892338673187503151e+00 -6.699782544521225569e-01
1.892730766552548793e+00 -6.709009625957119693e-01
1.893129865127509470e+00 -6.718194000454444925e-01
1.893535962651663240e+00 -6.727326723553009868e-01
1.893948421553478534e+00 -6.736414140979894993e-01
1.894368712286686129e+00 -6.745463396074242723e-01
1.894795578190657137e+00 -6.754469155595020924e-01
1.895229314959062661e+00 -6.763431488734572561e-01
1.895669632225926104e+00 -6.772354641856329627e-01
1.896116388138292530e+00 -6.781248557922203712e-01
1.896569381062765292e+00 -6.790110871536092496e-01
1.897029045660571400e+00 -6.798939393416479904e-01
1.897495097101516315e+00 -6.807747009402722593e-01
1.897966940057783214e+00 -6.816533669506144033e-01
1.898444273890035339e+00 -6.825296675994001472e-01
1.898927742581186573e+00 -6.834042469081026416e-01
1.899417090262484287e+00 -6.842774106673920054e-01
1.899912106623104169e+00 -6.851490467847040078e-01
1.900412711169885416e+00 -6.860199412403109598e-01
1.900917767148660120e+00 -6.868886795790426492e-01
1.901428034300794545e+00 -6.877575237820141574e-01
1.901943366589314177e+00 -6.886259328617371223e-01
1.902463623650657354e+00 -6.894945978147510868e-01
1.902988628479716615e+00 -6.903634810948122702e-01
1.903517242529860098e+00 -6.912327792048245101e-01
1.904050835279265330e+00 -6.921032042005381690e-01
1.904588490184299321e+00 -6.929740931764623024e-01
1.905130207542209408e+00 -6.938462740005909568e-01
1.905675976835718322e+00 -6.947204476999575551e-01
1.906225275647294159e+00 -6.955961714312951516e-01
1.906778346113298328e+00 -6.964738415329878585e-01
1.907334731297168684e+00 -6.973546115166042725e-01
1.907893577829190113e+00 -6.982372004361815376e-01
1.908455767539723347e+00 -6.991227884185279295e-01
1.909021292788048774e+00 -7.000116768608475315e-01
1.909589605878502905e+00 -7.009038371704727766e-01
1.910160781969663546e+00 -7.017999041160107865e-01
1.910734307667925957e+00 -7.027001510602083334e-01
1.911310196945374296e+00 -7.036039631895855129e-01
1.911888153670803669e+00 -7.045124635382712386e-01
1.912467472924080480e+00 -7.054257228405129698e-01
1.913048564007075347e+00 -7.063441961246282874e-01
1.913631754820964703e+00 -7.072667812308658375e-01
1.914216568378994898e+00 -7.081955513474214037e-01
1.914802129610867931e+00 -7.091298814245071691e-01
1.915389256478178925e+00 -7.100708910944106833e-01
1.915977158481921849e+00 -7.110180899319792358e-01
1.916565184519731124e+00 -7.119720457554084003e-01
1.917153893035973500e+00 -7.129328189500256929e-01
1.917743160300705352e+00 -7.139015142351539112e-01
1.918332628297679809e+00 -7.148766737378975389e-01
1.918922011442677711e+00 -7.158595889489349773e-01
1.919511044017205847e+00 -7.168497143052647846e-01
1.920099140246730673e+00 -7.178486798163634663e-01
1.920687549038544439e+00 -7.188552888896686532e-01
1.921274734785113569e+00 -7.198717661978029092e-01
1.921861441465501308e+00 -7.208966297934555900e-01
1.922446441708163034e+00 -7.219308847593860490e-01
1.923031101234687679e+00 -7.229741376639539086e-01
1.923614165129239773e+00 -7.240274113165434677e-01
1.924195570469663386e+00 -7.250902065834448074e-01
1.924774821336375563e+00 -7.261629697874406597e-01
1.925352615750507201e+00 -7.272458902545191339e-01
1.925928916387197543e+00 -7.283394770647285688e-01
1.926501938332040975e+00 -7.294439643227815795e-01
1.927072555530821019e+00 -7.305592734138263156e-01
1.927641268108142958e+00 -7.316858769789812422e-01
1.928207333219174258e+00 -7.328237642998648438e-01
1.928770078675697164e+00 -7.339732835648997700e-01
1.929329557964002184e+00 -7.351341296492122090e-01
1.929886464201628460e+00 -7.363076643620890538e-01
1.930440091364639343e+00 -7.374928879204878385e-01
1.930989392047936626e+00 -7.386900282954459440e-01
1.931535038065682164e+00 -7.398996935749109216e-01
1.932076496460905846e+00 -7.411216564023759279e-01
1.932613654279585980e+00 -7.423564033962861686e-01
1.933146470338664713e+00 -7.436039493867275807e-01
1.933675003838442041e+00 -7.448648365157481965e-01
1.934199306610580482e+00 -7.461388426336529323e-01
1.934719106236149289e+00 -7.474262491769632089e-01
1.935234630006609668e+00 -7.487273736219793863e-01
1.935744861363178471e+00 -7.500420592800876030e-01
1.936249328580029072e+00 -7.513706539758515657e-01
1.936748996763813402e+00 -7.527135179151672739e-01
1.937243771786522739e+00 -7.540700030917899532e-01
1.937732353979766176e+00 -7.554402858580233637e-01
1.938215287161853873e+00 -7.568241563339269673e-01
1.938692748766182472e+00 -7.582235703728690268e-01
1.939164463155728102e+00 -7.596377439281749577e-01
1.939629575445354082e+00 -7.610664276585352717e-01
1.940088718222737985e+00 -7.625097819201300808e-01
1.940541444636469270e+00 -7.639679935291577850e-01
1.940987856819151647e+00 -7.654410295024768329e-01
1.941427255270518515e+00 -7.669291496568304556e-01
1.941860237909789566e+00 -7.684323041382490338e-01
1.942286529366466841e+00 -7.699507410814779851e-01
1.942705932140251335e+00 -7.714841802204749355e-01
1.943118230217340647e+00 -7.730328675381590298e-01
1.943523588263653679e+00 -7.745968625620790471e-01
1.943921975539062874e+00 -7.761757764573358198e-01
1.944312336523287943e+00 -7.777703363106940326e-01
1.944695380442317711e+00 -7.793795130005279903e-01
1.945070848242488326e+00 -7.810037864769426852e-01
1.945439056998639504e+00 -7.826445985954103568e-01
1.945799221959941816e+00 -7.843002255195894445e-01
1.946151780953383925e+00 -7.859718002269927561e-01
1.946496451834326180e+00 -7.876586372276314085e-01
1.946833820779590329e+00 -7.893604182219132737e-01
1.947162054083274141e+00 -7.910783510802937846e-01
1.947482486040752470e+00 -7.928115754770147516e-01
1.947794906941177739e+00 -7.945602763378351030e-01
1.948099087735350565e+00 -7.963240293818678595e-01
1.948394868528221746e+00 -7.981029167223993026e-01
1.948682608881998846e+00 -7.998972749832112816e-01
1.948961095655803444e+00 -8.017061060265970873e-01
1.949232266104475864e+00 -8.035304017609807836e-01
1.949494423735693704e+00 -8.053696815465202219e-01
1.949747962982747218e+00 -8.072238301984731024e-01
1.949993123743943180e+00 -8.090934565896383823e-01
1.950229872112404950e+00 -8.109772580696331667e-01
1.950457565020123019e+00 -8.128753640282025961e-01
1.950676904310003623e+00 -8.147885573885064181e-01
1.950888334378575006e+00 -8.167157549789256787e-01
1.951090516873812630e+00 -8.186574914559023863e-01
1.951283474363785020e+00 -8.206131743206745988e-01
1.951468265911588729e+00 -8.225835460438729596e-01
1.951644724072767012e+00 -8.245674501779289844e-01
1.951812486764301635e+00 -8.265651719924057561e-01
1.951971247017638245e+00 -8.285761555497297426e-01
1.952120926797867639e+00 -8.306010023210611548e-01
1.952262438140003553e+00 -8.326387165178937844e-01
1.952394956015386374e+00 -8.346898708996561833e-01
1.952518598423665042e+00 -8.367537709694292669e-01
1.952634178071210647e+00 -8.388307704468513926e-01
1.952740935587834459e+00 -8.409200837658029615e-01
1.952839326803131659e+00 -8.430222684388253285e-01
1.952928706191623620e+00 -8.451360399478616836e-01
1.953009173425727552e+00 -8.472619806368947293e-01
1.953082090706815599e+00 -8.493997148607810299e-01
1.953145858367424603e+00 -8.515484478373002153e-01
1.953201243895619443e+00 -8.537088108056392066e-01
1.953248385108896645e+00 -8.558803763701716694e-01
1.953286719143303207e+00 -8.580630500669376159e-01
1.953316981375181838e+00 -8.602561767882384025e-01
1.953338836319398197e+00 -8.624597612081132958e-01
1.953352621438030567e+00 -8.646732278534601246e-01
1.953358242750118379e+00 -8.668965751747098603e-01
1.953355830513581637e+00 -8.691300428536340439e-01
1.953345743903117882e+00 -8.713727990595875328e-01
1.953327424189599482e+00 -8.736245209206493501e-01
1.953301097099195305e+00 -8.758843735568495603e-01
1.953267295069502030e+00 -8.781535393960790969e-01
1.953226066145222761e+00 -8.804308225011746591e-01
1.953176812022086706e+00 -8.827160681304284662e-01
1.953120253061727096e+00 -8.850093585240100813e-01
1.953056176147199618e+00 -8.873104413096881693e-01
1.952984599755144268e+00 -8.896180922611904851e-01
1.952906085076042908e+00 -8.919329670037623448e-01
1.952820471447054729e+00 -8.942543170648911133e-01
1.952727422734251927e+00 -8.965816485385375012e-01
1.952627301724182862e+00 -8.989143891552112686e-01
1.952521055166958508e+00 -9.012521648613005532e-01
1.952408106647342656e+00 -9.035955141002709468e-01
1.952288292435950812e+00 -9.059439502558762625e-01
1.952162276255910767e+00 -9.082967723247410419e-01
1.952029695467650372e+00 -9.106539651775363842e-01
1.951891114141864447e+00 -9.130153382253445304e-01
1.951746267213662955e+00 -9.153797165318756646e-01
1.951595457356017027e+00 -9.177480292622239855e-01
1.951438459550678850e+00 -9.201190807438540675e-01
1.951276193792462088e+00 -9.224922513663883494e-01
1.951107877640998023e+00 -9.248679217346005288e-01
1.950934492246753971e+00 -9.272455616909816012e-01
1.950756117348617869e+00 -9.296236051120033705e-01
1.950572356418052156e+00 -9.320032563375617585e-01
1.950383040306554072e+00 -9.343840976340906934e-01
1.950188365024498660e+00 -9.367651306595250471e-01
1.949989216739885567e+00 -9.391460382999127221e-01
1.949784956970350258e+00 -9.415261613049342726e-01
1.949576646196679253e+00 -9.439055717386221067e-01
1.949363865067239798e+00 -9.462842349866603664e-01
1.949147067808729705e+00 -9.486614839828833023e-01
1.948926006211661344e+00 -9.510370532006104938e-01
1.948701145850295857e+00 -9.534112834615249277e-01
1.948471988632485719e+00 -9.557827605101749668e-01
1.948239455492333905e+00 -9.581508729618309905e-01
1.948003281411491150e+00 -9.605153280617042544e-01
1.947763873641188415e+00 -9.628763450062531870e-01
1.947521500518383908e+00 -9.652336911482489734e-01
1.947277085314667477e+00 -9.675863173559433594e-01
1.947029306097537882e+00 -9.699342760708061784e-01
1.946778748241335233e+00 -9.722771168316083346e-01
1.946525546511889804e+00 -9.746142566863735812e-01
1.946270516073984602e+00 -9.769463788483032651e-01
1.946013165697741076e+00 -9.792715216281244750e-01
1.945753274806994115e+00 -9.815898459149446920e-01
1.945492077174439061e+00 -9.839009721964050437e-01
1.945229065192686679e+00 -9.862048391648624568e-01
1.944964780017742978e+00 -9.885005878915388289e-01
1.944698828649724209e+00 -9.907886569694048795e-01
1.944431986629183484e+00 -9.930680793093324965e-01
1.944163830281982364e+00 -9.953387580726741346e-01
1.943895100114038765e+00 -9.976001563855786403e-01
1.943625088415876778e+00 -9.998513481377151457e-01
1.943354994183364104e+00 -1.002093034419348383e+00
1.943084165950827558e+00 -1.004324264212786977e+00
1.942812934752573106e+00 -1.006544747698425946e+00
1.942541299644122699e+00 -1.008754570744075041e+00
1.942269956678101872e+00 -1.010952830828273141e+00
1.941998658929419586e+00 -1.013139413381451970e+00
1.941727123598143256e+00 -1.015313162557208493e+00
1.941456512267361934e+00 -1.017474462553962233e+00
1.941186464407357537e+00 -1.019623363968854779e+00
1.940917245317975937e+00 -1.021759020301208576e+00
1.940649355122529229e+00 -1.023881043065313579e+00
1.940382597253009100e+00 -1.025989372358502516e+00
1.940116224754897312e+00 -1.028083408991638192e+00
1.939851715025257661e+00 -1.030163149171841708e+00
1.939588895630388388e+00 -1.032228390593291412e+00
1.939327736404071523e+00 -1.034278140107633748e+00
1.939068316044255003e+00 -1.036311888069506582e+00
1.938810191902925695e+00 -1.038330014261642287e+00
1.938554850511153838e+00 -1.040331915484076220e+00
1.938301312511274910e+00 -1.042317139509267410e+00
1.938049737274714079e+00 -1.044285487575097537e+00
1.937800695622197145e+00 -1.046237444120375004e+00
1.937554243786844266e+00 -1.048171124556415812e+00
1.937310387766855824e+00 -1.050087290718117572e+00
1.937069648509572195e+00 -1.051985776319520616e+00
1.936831222634074479e+00 -1.053865848319472276e+00
1.936596250957036025e+00 -1.055727783599045067e+00
1.936364527455830320e+00 -1.057570728229963786e+00
1.936135879381080560e+00 -1.059394519055585571e+00
1.935910927129111947e+00 -1.061199124898402735e+00
1.935689461102697573e+00 -1.062983504028559345e+00
1.935471872863540721e+00 -1.064748218382238099e+00
1.935258061433728694e+00 -1.066492930797107386e+00
1.935048108502785968e+00 -1.068216941964872602e+00
1.934841716542242462e+00 -1.069919725616451434e+00
1.934639520044222571e+00 -1.071601805379052808e+00
1.934441919063358162e+00 -1.073263342933448161e+00
1.934248320400737242e+00 -1.074903576085217249e+00
1.934058978564736853e+00 -1.076521560621837459e+00
1.933873977855543602e+00 -1.078117873187792286e+00
1.933693667999212273e+00 -1.079691831767653820e+00
1.933517898626069709e+00 -1.081243285204171123e+00
1.933346916078047428e+00 -1.082771939036863529e+00
1.933180352405694080e+00 -1.084278450343499012e+00
1.933019299946197478e+00 -1.085762313460917339e+00
1.932862905745966531e+00 -1.087223124144224284e+00
1.932711537429127935e+00 -1.088660149355506812e+00
1.932565467942887194e+00 -1.090073693404904676e+00
1.932424372246997590e+00 -1.091464177686489068e+00
1.932288431776197690e+00 -1.092830305652378042e+00
1.932157723145665473e+00 -1.094172687535849731e+00
1.932032021951669343e+00 -1.095490036623806507e+00
1.931911873381811029e+00 -1.096783712565035707e+00
1.931797813929529761e+00 -1.098052658471182275e+00
1.931689059758654903e+00 -1.099297121362808438e+00
1.931585323378022911e+00 -1.100516696306374165e+00
1.931487781832819994e+00 -1.101711549205702356e+00
1.931395787942352227e+00 -1.102880573996004365e+00
1.931309173667542067e+00 -1.104024660074326203e+00
1.931228598585824852e+00 -1.105143815440664534e+00
1.931153660105420444e+00 -1.106237528843223794e+00
1.931084747030027415e+00 -1.107305236504473989e+00
1.931021239391539579e+00 -1.108347129198219205e+00
1.930963990569290356e+00 -1.109363538455278242e+00
1.930911922792575952e+00 -1.110354616110819981e+00
1.930865807636805931e+00 -1.111319045993192534e+00
1.930825495432866079e+00 -1.112257326384679113e+00
1.930791061575634071e+00 -1.113169957767458085e+00
1.930762516519253236e+00 -1.114056125872495473e+00
1.930740318837851355e+00 -1.114915597634117184e+00
1.930723886559141400e+00 -1.115749019207010528e+00
1.930712803028249658e+00 -1.116555911884108632e+00
1.930707757526006541e+00 -1.117336506594220236e+00
1.930709059440797848e+00 -1.118090215810350063e+00
1.930715815828269122e+00 -1.118818010775156857e+00
1.930728042679814571e+00 -1.119518574242167608e+00
1.930746526404942598e+00 -1.120193060660932716e+00
1.930771088827045290e+00 -1.120840812265572417e+00
1.930800886545568362e+00 -1.121461573257462430e+00
1.930836289855787369e+00 -1.122056564124404465e+00
1.930878131441762457e+00 -1.122624021807439698e+00
1.930925453857618157e+00 -1.123165029204444387e+00
1.930979123500798700e+00 -1.123679159403134564e+00
1.931037939217186805e+00 -1.124167187511446286e+00
1.931102264179541228e+00 -1.124628444566327046e+00
1.931172313580962641e+00 -1.125063350562555353e+00
1.931247734686790674e+00 -1.125471914152274655e+00
1.931328570965490155e+00 -1.125854089393457214e+00
1.931415095455907727e+00 -1.126208935218679263e+00
1.931507060793920427e+00 -1.126537358737904171e+00
1.931604655083953404e+00 -1.126839342626297036e+00
1.931707378276767306e+00 -1.127115131134484916e+00
1.931815099717943740e+00 -1.127364536491677116e+00
1.931928549040331955e+00 -1.127587861636488720e+00
1.932047038205878753e+00 -1.127783869340303502e+00
1.932171525696863457e+00 -1.127954955012822058e+00
1.932300598696873095e+00 -1.128100395356672614e+00
1.932434649988187036e+00 -1.128219248000830399e+00
1.932573331064174171e+00 -1.128312066513426304e+00
1.932717571365678344e+00 -1.128378929815992082e+00
1.932866411837086851e+00 -1.128420398214659448e+00
1.933019837340666180e+00 -1.128436357595749451e+00
1.933177917202760110e+00 -1.128426651622758570e+00
1.933340623218835930e+00 -1.128391385314600814e+00
1.933507255670716463e+00 -1.128330553344418119e+00
1.933678225781431337e+00 -1.128244662915254493e+00
1.933854561195492039e+00 -1.128132962021911156e+00
1.934034755438204689e+00 -1.127996535862385574e+00
1.934218574383817391e+00 -1.127834747221205136e+00
1.934406270924031723e+00 -1.127648236769113632e+00
1.934598013550946627e+00 -1.127437169136779271e+00
1.934793544740068150e+00 -1.127201174310601628e+00
1.934992712527581649e+00 -1.126940728833527361e+00
1.935195847869636498e+00 -1.126656127814289921e+00
1.935402065523616599e+00 -1.126347532596968515e+00
1.935611967716479587e+00 -1.126015063080678447e+00
1.935825279064026683e+00 -1.125658977280736828e+00
1.936041881600587322e+00 -1.125278797086044946e+00
1.936261063438918129e+00 -1.124875142071921408e+00
1.936484006689088710e+00 -1.124448374998151756e+00
1.936709796937488459e+00 -1.123998144304821700e+00
1.936938633571831714e+00 -1.123524196786099383e+00
1.937170254105875511e+00 -1.123028241142665529e+00
1.937404709922031065e+00 -1.122509580227710302e+00
1.937641702324699899e+00 -1.121968147304620578e+00
1.937880955379686743e+00 -1.121404176928603835e+00
1.938122717951835439e+00 -1.120818583487163567e+00
1.938366509738528309e+00 -1.120211120295633744e+00
1.938612960268174090e+00 -1.119582032455673115e+00
1.938860730836746260e+00 -1.118931032178435814e+00
1.939110043111271331e+00 -1.118259074620323590e+00
1.939361019761414617e+00 -1.117565367626521811e+00
1.939614130521873259e+00 -1.116851129003010090e+00
1.939869117611063842e+00 -1.116115576344068216e+00
1.940125320400767350e+00 -1.115359675651901750e+00
1.940383004541204048e+00 -1.114583496133337182e+00
1.940642075947291101e+00 -1.113787125418291613e+00
1.940901753329971058e+00 -1.112970113710774589e+00
1.941162757004930572e+00 -1.112133837139832160e+00
1.941424492650479339e+00 -1.111277512758051422e+00
1.941687532730823618e+00 -1.110402409949875935e+00
1.941950414891426613e+00 -1.109507578402386674e+00
1.942213067093471857e+00 -1.108594231949000974e+00
1.942476265525424628e+00 -1.107662398277539539e+00
1.942740464451713223e+00 -1.106712223451834065e+00
1.943004925647468184e+00 -1.105743709906564565e+00
1.943268936957726067e+00 -1.104756832611337058e+00
1.943532567751991458e+00 -1.103751743093312587e+00
1.943796003173964948e+00 -1.102728732648831533e+00
1.944059206092475289e+00 -1.101689107859139316e+00
1.944322123075114428e+00 -1.100631924894625913e+00
1.944584729280432800e+00 -1.099557868211604061e+00
1.944846770332948616e+00 -1.098467308682270049e+00
1.945107432895670785e+00 -1.097360306959060949e+00
1.945367260217114591e+00 -1.096236840111863620e+00
1.945625984475976455e+00 -1.095097719432267303e+00
1.945883518688853675e+00 -1.093942279688182584e+00
1.946140058335923628e+00 -1.092771172027831472e+00
1.946394694010906035e+00 -1.091584477639434114e+00
1.946647740130116544e+00 -1.090382994506568837e+00
1.946899020387081292e+00 -1.089166499638928753e+00
1.947148482859770713e+00 -1.087935413873525992e+00
1.947396432414992606e+00 -1.086690212115443810e+00
1.947641690792375480e+00 -1.085432216951293771e+00
1.947885225518699137e+00 -1.084159886344001400e+00
1.948125781961724812e+00 -1.082873927793580826e+00
1.948363961884745255e+00 -1.081574438670931615e+00
1.948600159082076955e+00 -1.080262190286596313e+00
1.948833296899517675e+00 -1.078936787195019065e+00
1.949063683793139434e+00 -1.077599097006481710e+00
1.949291047319722914e+00 -1.076249336596545980e+00
1.949516319358301830e+00 -1.074887475606199683e+00
1.949738013756378230e+00 -1.073513539405228645e+00
1.949956307984063164e+00 -1.072127776646847330e+00
1.950171401905539170e+00 -1.070731203787668617e+00
1.950383102053215856e+00 -1.069323680493001527e+00
1.950591599951477573e+00 -1.067905994544309012e+00
1.950796317652820688e+00 -1.066476346819761334e+00
1.950997170419118465e+00 -1.065036282824981084e+00
1.951194227664995617e+00 -1.063586234382152718e+00
1.951387239925215011e+00 -1.062126197388460591e+00
1.951576353768450955e+00 -1.060657102581009426e+00
1.951761122259799475e+00 -1.059178782698612098e+00
1.951941749402499093e+00 -1.057690852337312748e+00
1.952117948337964259e+00 -1.056193804900198652e+00
1.952290026597711003e+00 -1.054687263895841332e+00
1.952457100018697433e+00 -1.053172958131601167e+00
1.952620133641093547e+00 -1.051650103736502029e+00
1.952777950205087265e+00 -1.050119114655469144e+00
1.952931498582993308e+00 -1.048581051177492229e+00
1.953079658159216025e+00 -1.047035462434499964e+00
1.953223102458150784e+00 -1.045482416076542354e+00
1.953361013829066684e+00 -1.043921989154320551e+00
1.953493972400904832e+00 -1.042354971870026681e+00
1.953621458510010900e+00 -1.040781956658641150e+00
1.953743353912486436e+00 -1.039201668311624527e+00
1.953859593112530657e+00 -1.037615631513577164e+00
1.953970256789037796e+00 -1.036023465106103547e+00
1.954075203039809194e+00 -1.034426007137713821e+00
1.954174331587637647e+00 -1.032823394892164126e+00
1.954267727288381717e+00 -1.031214931625758169e+00
1.954354630689792982e+00 -1.029601906403162959e+00
1.954435883202039426e+00 -1.027984191743597897e+00
1.954510713703359936e+00 -1.026362348525684753e+00
1.954579704888135927e+00 -1.024735817602656862e+00
1.954642436212848056e+00 -1.023105717375471402e+00
1.954698199535242154e+00 -1.021471760778138949e+00
1.954747643419333158e+00 -1.019834275481078301e+00
1.954790841861052675e+00 -1.018193128040813855e+00
1.954827162247155137e+00 -1.016549074376104755e+00
1.954856619643679849e+00 -1.014901760741289793e+00
1.954879015260340136e+00 -1.013252132060852073e+00
1.954894393086326065e+00 -1.011599584654938822e+00
1.954902216637557810e+00 -1.009945524400158057e+00
1.954903234174579341e+00 -1.008289087038703347e+00
1.954897306170434224e+00 -1.006631123422646157e+00
1.954884483016189112e+00 -1.004971881751567597e+00
1.954864344730912640e+00 -1.003311260963235751e+00
1.954836886189178724e+00 -1.001648736664239703e+00
1.954802137581881594e+00 -9.999859886651488727e-01
1.954759628222830781e+00 -9.983226738221316898e-01
1.954710300057906025e+00 -9.966578191537081022e-01
1.954653476188086714e+00 -9.949924819111486407e-01
1.954589303036983861e+00 -9.933272861601141202e-01
1.954517271912405318e+00 -9.916615212897510467e-01
1.954437041692617338e+00 -9.899962657349480333e-01
1.954348776169188229e+00 -9.883322480437235491e-01
1.954252706512923599e+00 -9.866685008720165184e-01
1.954148977998987124e+00 -9.850052837176058729e-01
1.954037066266227862e+00 -9.833440336295005135e-01
1.953917414193814039e+00 -9.816838436015057345e-01
1.953789891432853532e+00 -9.800252054436525695e-01
1.953654569326720658e+00 -9.783677727576430838e-01
1.953511262423215822e+00 -9.767124540424804158e-01
1.953359575135645843e+00 -9.750598291972518705e-01
1.953199736896961802e+00 -9.734091304450099846e-01
1.953031037414499904e+00 -9.717605587260770283e-01
1.952854676473014361e+00 -9.701150014895407736e-01
1.952670392693649282e+00 -9.684714596603291037e-01
1.952477119123757543e+00 -9.668312394278907318e-01
1.952276223542477096e+00 -9.651941338029144113e-01
1.952066662464429170e+00 -9.635604653822260612e-01
1.951848816893747118e+00 -9.619296726448119950e-01
1.951622536741421055e+00 -9.603031795152138228e-01
1.951387531874503756e+00 -9.586802462120885826e-01
1.951144433392851596e+00 -9.570604855070214967e-01
1.950892726591491266e+00 -9.554452198102937333e-01
1.950632582789938896e+00 -9.538340543650717374e-01
1.950363684797782327e+00 -9.522275361255884141e-01
1.950086687585420808e+00 -9.506261731449510144e-01
1.949801032169847570e+00 -9.490291996419647491e-01
1.949506474704193026e+00 -9.474373420969350867e-01
1.949203122094957719e+00 -9.458499458859301878e-01
1.948891214094065738e+00 -9.442681719870977819e-01
1.948570474823148047e+00 -9.426920597008378033e-01
1.948240398512108174e+00 -9.411216641617008438e-01
1.947902132607454817e+00 -9.395567259188466469e-01
1.947556000139876176e+00 -9.379974182090378143e-01
1.947200676387707219e+00 -9.364443884301755228e-01
1.946836879594420422e+00 -9.348976321220847652e-01
1.946463560242466473e+00 -9.333570300763815997e-01
1.946081348683057044e+00 -9.318234414005910349e-01
1.945690651721922571e+00 -9.302962763657607326e-01
1.945291334670424366e+00 -9.287761025740371990e-01
1.944883210719984712e+00 -9.272620358075114311e-01
1.944465969017721951e+00 -9.257555801310558552e-01
1.944039913338470260e+00 -9.242564531461707755e-01
1.943605144278861552e+00 -9.227640452323696563e-01
1.943161746053304606e+00 -9.212786663332669379e-01
1.942709267586907984e+00 -9.198012108747785076e-01
1.942248196314996012e+00 -9.183303324778613330e-01
1.941778686276671939e+00 -9.168677090185812784e-01
1.941299843663839342e+00 -9.154125788360273352e-01
1.940812546508267067e+00 -9.139653280773698540e-01
1.940317335082477612e+00 -9.125264937576704760e-01
1.939813006781949900e+00 -9.110957154952187276e-01
1.939299519721882969e+00 -9.096731023271986682e-01
1.938777578382524291e+00 -9.082588211004104517e-01
1.938246719293863496e+00 -9.068530497032010196e-01
1.937707077508186160e+00 -9.054562146507986187e-01
1.937158751726137051e+00 -9.040676877383510002e-01
1.936601910008672434e+00 -9.026879788155925954e-01
1.936036581935365541e+00 -9.013172565372261635e-01
1.935462149243287300e+00 -8.999559093123569165e-01
1.934879265724436248e+00 -8.986029083194168043e-01
1.934287637614115374e+00 -8.972592010608884117e-01
1.933687687239996178e+00 -8.959247542630018879e-01
1.933079028405966238e+00 -8.946001271050330050e-01
1.932461207370579803e+00 -8.932846772083529174e-01
1.931835679775167902e+00 -8.919787488452446400e-01
1.931201757673078667e+00 -8.906824092822497319e-01
1.930559291096902275e+00 -8.893956301157226463e-01
1.929908194615365780e+00 -8.881186306753182658e-01
1.929248380982808486e+00 -8.868507235849847348e-01
1.928580265798134574e+00 -8.855927686929643272e-01
1.927903720381382469e+00 -8.843457106955542324e-01
1.927218820510729014e+00 -8.831086202072486735e-01
1.926525809344060480e+00 -8.818809745445101989e-01
1.925824330459125822e+00 -8.806641508568047172e-01
1.925114914211243367e+00 -8.794573416061052251e-01
1.924397166160074502e+00 -8.782608669180478334e-01
1.923671807447259408e+00 -8.770752769851716257e-01
1.922938001010395359e+00 -8.758995867369724353e-01
1.922195821022432138e+00 -8.747347723389753416e-01
1.921445997314848331e+00 -8.735803211545115632e-01
1.920688049571555478e+00 -8.724366285406792709e-01
1.919922055651793968e+00 -8.713041937247683055e-01
1.919148064775715978e+00 -8.701828612513868855e-01
1.918366498590063252e+00 -8.690724377852593330e-01
1.917577269706949750e+00 -8.679725257441834874e-01
1.916780430666416901e+00 -8.668838341284254012e-01
1.915976146565761429e+00 -8.658059478504046558e-01
1.915163988558435282e+00 -8.647390421920658765e-01
1.914344022821728331e+00 -8.636837286094118937e-01
1.913516151107927055e+00 -8.626394174422052918e-01
1.912681035230461735e+00 -8.616061547041410362e-01
1.911839179758532126e+00 -8.605836341245979293e-01
1.910988941185265411e+00 -8.595729141388175343e-01
1.910131595911918723e+00 -8.585739537994002690e-01
1.909266875975198507e+00 -8.575864306736198373e-01
1.908394627655192410e+00 -8.566103310463305531e-01
1.907515625071082521e+00 -8.556451395158296558e-01
1.906629531469452798e+00 -8.546924472315822197e-01
1.905736223306238708e+00 -8.537506644423329405e-01
1.904836180560206760e+00 -8.528210036478478528e-01
1.903928993692182381e+00 -8.519023379392203221e-01
1.903014950255029314e+00 -8.509956677454744156e-01
1.902093972474520500e+00 -8.501011683629651206e-01
1.901165923471932695e+00 -8.492181328567547371e-01
1.900230747213776716e+00 -8.483467643354175580e-01
1.899289438943614794e+00 -8.474872056163502698e-01
1.898341672368458077e+00 -8.466390519521800329e-01
1.897386672351670800e+00 -8.458033817739998295e-01
1.896425947075534912e+00 -8.449796374643215868e-01
1.895458387676809853e+00 -8.441679793143650468e-01
1.894484089385339187e+00 -8.433680073866202109e-01
1.893503748595865899e+00 -8.425797694023263729e-01
1.892517234456259523e+00 -8.418030880225980672e-01
1.891524839757555254e+00 -8.410384703982339838e-01
1.890526818741958381e+00 -8.402864630083366482e-01
1.889522911898517954e+00 -8.395464085464950932e-01
1.888513027660115862e+00 -8.388175063206059212e-01
1.887497152274561385e+00 -8.381012047021608735e-01
1.886475158252663764e+00 -8.373970600629803140e-01
1.885448026133270893e+00 -8.367044637613720859e-01
1.884415297667736411e+00 -8.360242647388349546e-01
1.883376844923331683e+00 -8.353564731515946695e-01
1.882332926810091456e+00 -8.347007354340044705e-01
1.881283472069291696e+00 -8.340564108737924531e-01
1.880229226133553810e+00 -8.334237722112481928e-01
1.879169480348358956e+00 -8.328038254184696454e-01
1.878104168879727753e+00 -8.321962425690025977e-01
1.877033829084603145e+00 -8.316012386644370258e-01
1.875958331194350182e+00 -8.310182497389478895e-01
1.874878221844453519e+00 -8.304478765296925413e-01
1.873793376965552149e+00 -8.298896496718831672e-01
1.872703961539604833e+00 -8.293444377766499009e-01
1.871609804384395170e+00 -8.288107785541772854e-01
1.870511550860479044e+00 -8.282887827576459472e-01
1.869409014789756407e+00 -8.277799349505214899e-01
1.868301522327569186e+00 -8.272832522355971774e-01
1.867189939143691912e+00 -8.267991380389533296e-01
1.866074216322008983e+00 -8.263272570557166352e-01
1.864954115002637414e+00 -8.258677213488297975e-01
1.863829692910541569e+00 -8.254210133412468453e-01
1.862701992380988880e+00 -8.249876256038605193e-01
1.861570741600308665e+00 -8.245657077212896757e-01
1.860435459101651645e+00 -8.241567935447318138e-01
1.859296616862249563e+00 -8.237599004008379078e-01
1.858154400855402510e+00 -8.233747647107453327e-01
1.857009034664232949e+00 -8.230022418994022981e-01
1.855860050231004532e+00 -8.226423483748995791e-01
1.854707584506621210e+00 -8.222945085081864169e-01
1.853551954538637192e+00 -8.219589907003499452e-01
1.852393945489166471e+00 -8.216360245890855785e-01
1.851233143171749695e+00 -8.213256774338325572e-01
1.850069966198110150e+00 -8.210276765951030065e-01
1.848904804590559836e+00 -8.207421343274361458e-01
1.847737126795718110e+00 -8.204689885835819707e-01
1.846566265008899643e+00 -8.202089914872372489e-01
1.845393385082474857e+00 -8.199608995475833328e-01
1.844218492057880798e+00 -8.197252081558336068e-01
1.843041358359962523e+00 -8.195023256485665097e-01
1.841862231381090842e+00 -8.192913094193228218e-01
1.840680596987275042e+00 -8.190929281746456292e-01
1.839497591978376478e+00 -8.189071519275984423e-01
1.838313030241034429e+00 -8.187334982980496445e-01
1.837127308959281891e+00 -8.185727690681897650e-01
1.835939691034723875e+00 -8.184239453339043902e-01
1.834751132634504955e+00 -8.182882974305988322e-01
1.833561459969270002e+00 -8.181650693685963427e-01
1.832370643335045957e+00 -8.180544638973342719e-01
1.831178808450394602e+00 -8.179565400962854893e-01
1.829986336346534737e+00 -8.178710747640122181e-01
1.828793454440719168e+00 -8.177987021608200680e-01
1.827600073384587409e+00 -8.177389062405782116e-01
1.826405970659536804e+00 -8.176911872175575136e-01
1.825211563634768996e+00 -8.176559007247569122e-01
1.824016677299344469e+00 -8.176335894061387277e-01
1.822821444575688510e+00 -8.176240597252933950e-01
1.821626420762769261e+00 -8.176266575375972234e-01
1.820431255000549919e+00 -8.176419268861709888e-01
1.819236124690847500e+00 -8.176699175291010091e-01
1.818042062685742311e+00 -8.177112482052930620e-01
1.816848502296539491e+00 -8.177649737113635853e-01
1.815656087869598201e+00 -8.178310326617562742e-01
1.814464651537472939e+00 -8.179098632532610935e-01
1.813273812304480037e+00 -8.180013017448996004e-01
1.812084742032747053e+00 -8.181058812523612778e-01
1.810896505394727685e+00 -8.182222121339858267e-01
1.809709626088828793e+00 -8.183510923151748884e-01
1.808524095164255607e+00 -8.184930107915542319e-01
1.807340318658015699e+00 -8.186473811072066953e-01
1.806157639548262583e+00 -8.188145396118728936e-01
1.804977500759891385e+00 -8.189944092900142136e-01
1.803799154890291412e+00 -8.191864416486265288e-01
1.802623014955072600e+00 -8.193918891773475099e-01
1.801449770672455930e+00 -8.196095025527401212e-01
1.800278960196506350e+00 -8.198402431741418361e-01
1.799110752508376043e+00 -8.200830806907735138e-01
1.797945043185501968e+00 -8.203391237948780557e-01
1.796782418502848921e+00 -8.206071608258879158e-01
1.795622821602683938e+00 -8.208879157326767206e-01
1.794466286516275710e+00 -8.211818358904147130e-01
1.793313775705217550e+00 -8.214883514482803628e-01
1.792164525406196640e+00 -8.218072840235318699e-01
1.791018626353757970e+00 -8.221391846550533122e-01
1.789876239066788166e+00 -8.224837267378304340e-01
1.788737836256506064e+00 -8.228408841374009741e-01
1.787604413873643328e+00 -8.232114494091696821e-01
1.786475263222187637e+00 -8.235946273621383984e-01
1.785350907659126962e+00 -8.239903232240771702e-01
1.784230640386028188e+00 -8.243987690829813753e-01
1.783115321684859200e+00 -8.248197567187351975e-01
1.782004242676989758e+00 -8.252536591419902257e-01
1.780898603208490805e+00 -8.257000141640714608e-01
1.779798198025990708e+00 -8.261585832763610471e-01
1.778703075105167564e+00 -8.266298681838246676e-01
1.777612914720525739e+00 -8.271140441614293071e-01
1.776528994153304231e+00 -8.276106373186878917e-01
1.775450186331265945e+00 -8.281201235963874252e-01
1.774377534028146464e+00 -8.286426057735614137e-01
1.773310903317188991e+00 -8.291775927154331205e-01
1.772250224468773450e+00 -8.297247136590457650e-01
1.771195809930019349e+00 -8.302844820259974723e-01
1.770148025532705782e+00 -8.308568825493030108e-01
1.769106724535201236e+00 -8.314410040384213607e-01
1.768072241415346246e+00 -8.320373234051849920e-01
1.767044431895641754e+00 -8.326471587278500008e-01
1.766023361931708280e+00 -8.332693239777940741e-01
1.765009590025876429e+00 -8.339036974382396661e-01
1.764003140135308234e+00 -8.345510856278720579e-01
1.763003930023217647e+00 -8.352107532365015130e-01
1.762012914647343553e+00 -8.358817137999546842e-01
1.761029282449854128e+00 -8.365647842294535730e-01
1.760053147207442770e+00 -8.372608597635109451e-01
1.759085277867576291e+00 -8.379684967253788752e-01
1.758124978982372300e+00 -8.386891640511017210e-01
1.757173471770722806e+00 -8.394219119915032890e-01
1.756230328679762476e+00 -8.401673227305669345e-01
1.755295627150047721e+00 -8.409248614946019940e-01
1.754369657685327599e+00 -8.416936774025279844e-01
1.753452538838318864e+00 -8.424746284454617262e-01
1.752544486414629343e+00 -8.432676016612152825e-01
1.751645564656804321e+00 -8.440720493199906915e-01
1.750755663838250209e+00 -8.448885240651512474e-01
1.749874883931461289e+00 -8.457174284983698387e-01
1.749003909977810745e+00 -8.465574749946109812e-01
1.748142733892183776e+00 -8.474098556591073139e-01
1.747290733739298885e+00 -8.482739361825593072e-01
1.746449049306893375e+00 -8.491493346666714181e-01
1.745617323057717885e+00 -8.500364069963264324e-01
1.744795781407744606e+00 -8.509343989339916980e-01
1.743984853345420749e+00 -8.518440766367113559e-01
1.743183801983384740e+00 -8.527650503637422830e-01
1.742393423302679878e+00 -8.536970610316009234e-01
1.741614090490975597e+00 -8.546407339014393534e-01
1.740845028085495017e+00 -8.555947155061810472e-01
1.740087085765099850e+00 -8.565604497172761844e-01
1.739340069212050199e+00 -8.575365427835508481e-01
1.738604327801021920e+00 -8.585237283387918694e-01
1.737879475572258858e+00 -8.595215339734598725e-01
1.737166109405150927e+00 -8.605300972040051954e-01
1.736464252957994114e+00 -8.615494758587802782e-01
1.735774178116455735e+00 -8.625798249199475576e-01
1.735095478987608075e+00 -8.636202859331658654e-01
1.734428826240117960e+00 -8.646711271046148006e-01
1.733773882957349910e+00 -8.657321853309907222e-01
1.733130897118845493e+00 -8.668034608433813348e-01
1.732499615429637485e+00 -8.678846041148887691e-01
1.731880828681574780e+00 -8.689760379794810863e-01
1.731274137064888086e+00 -8.700772158185455796e-01
1.730679709115000575e+00 -8.711881273862073227e-01
1.730097345364095096e+00 -8.723085983669955912e-01
1.729527402048596008e+00 -8.734388072768130007e-01
1.728970421402319158e+00 -8.745789210388180690e-01
1.728425942119278913e+00 -8.757278045400965771e-01
1.727894243221980375e+00 -8.768859123708889758e-01
1.727375587433162885e+00 -8.780532028147809420e-01
1.726869696198127802e+00 -8.792295104163760922e-01
1.726376865489957169e+00 -8.804141726859290307e-01
1.725897032749118098e+00 -8.816075209056979389e-01
1.725430711662582661e+00 -8.828102911378187256e-01
1.724977768285884894e+00 -8.840216243754035474e-01
1.724537553355549369e+00 -8.852413623388089015e-01
1.724110430066609911e+00 -8.864688044876720685e-01
1.723696849368896666e+00 -8.877039641878805565e-01
1.723297429814361736e+00 -8.889474408849067366e-01
1.722911340094815724e+00 -8.901986603012294053e-01
1.722538551972427667e+00 -8.914578793320911965e-01
1.722179641891284030e+00 -8.927239252295717797e-01
1.721834364940002082e+00 -8.939976039272405917e-01
1.721502967940790052e+00 -8.952792130352790201e-01
1.721185338664874998e+00 -8.965677594307267517e-01
1.720881079110437417e+00 -8.978630291042187794e-01
1.720591225074504349e+00 -8.991650628844776172e-01
1.720314814863596720e+00 -9.004738427461622674e-01
1.720052467561547838e+00 -9.017888153626562042e-01
1.719803973554318466e+00 -9.031096959011127856e-01
1.719569339360467186e+00 -9.044375210704646006e-01
1.719348658169977284e+00 -9.057709084228202645e-01
1.719142262384884878e+00 -9.071101334956234163e-01
1.718949575298386545e+00 -9.084547993093375906e-01
1.718771032806913679e+00 -9.098052288971032464e-01
1.718606298058656501e+00 -9.111609114134084919e-01
1.718455948981706838e+00 -9.125216007177336941e-01
1.718319859237646741e+00 -9.138873174136710187e-01
1.718197926805954845e+00 -9.152582944031787404e-01
1.718089812939478822e+00 -9.166333805601979412e-01
1.717996412374288573e+00 -9.180133338110780805e-01
1.717916670527956713e+00 -9.193975730041653582e-01
1.717850913708011129e+00 -9.207855280933606723e-01
1.717800065953176025e+00 -9.221779223010589943e-01
1.717762687823997103e+00 -9.235743223613217534e-01
1.717738652097244634e+00 -9.249734475242434861e-01
1.717728837566684374e+00 -9.263764722427882958e-01
1.717732694674463323e+00 -9.277825472869867252e-01
1.717750965908106942e+00 -9.291916533170735404e-01
1.717783539414331706e+00 -9.306035470949508559e-01
1.717829705516600747e+00 -9.320178039230089251e-01
1.717890041143258273e+00 -9.334343390647710237e-01
1.717964350129456141e+00 -9.348530865306577953e-01
1.718052745358513267e+00 -9.362743917434622754e-01
1.718154996847453653e+00 -9.376974962028896687e-01
1.718270991737491427e+00 -9.391223897075698934e-01
1.718401044170889680e+00 -9.405488570742328580e-01
1.718544665523775050e+00 -9.419765317788597603e-01
1.718701494619176984e+00 -9.434052203047352814e-01
1.718871590641176450e+00 -9.448349012706577232e-01
1.719055320363411354e+00 -9.462657407693035871e-01
1.719252533434038055e+00 -9.476965774363216299e-01
1.719462650519566038e+00 -9.491274844331502036e-01
1.719686332665540940e+00 -9.505588817605182816e-01
1.719923327576579064e+00 -9.519900150517923709e-01
1.720174271982504388e+00 -9.534218219839156738e-01
1.720437500579588441e+00 -9.548533472724629600e-01
1.720714352246602408e+00 -9.562834625779667030e-01
1.721004518800362648e+00 -9.577134722720233029e-01
1.721307380075188576e+00 -9.591429276522340786e-01
1.721623520716280664e+00 -9.605715192557737758e-01
1.721952092738189499e+00 -9.619989531490954482e-01
1.722293821368021893e+00 -9.634244655987551642e-01
1.722648168109536915e+00 -9.648480609299634470e-01
1.723015372839026949e+00 -9.662705393393636877e-01
1.723395166521298094e+00 -9.676906494073892473e-01
1.723786572989760568e+00 -9.691086932834084289e-01
1.724190506599196260e+00 -9.705240636544359978e-01
1.724606455374336988e+00 -9.719372148602567485e-01
1.725034490985019486e+00 -9.733472484029060956e-01
1.725474291459625498e+00 -9.747543733158615664e-01
1.725926569197688831e+00 -9.761586594665992989e-01
1.726390370696291532e+00 -9.775591047000022904e-01
1.726865834167576441e+00 -9.789564917206154959e-01
1.727352527635868107e+00 -9.803496698061554548e-01
1.727851216478934138e+00 -9.817393428164551406e-01
1.728360738817195541e+00 -9.831255108435561496e-01
1.728882346427107253e+00 -9.845070265158302192e-01
1.729415145054803871e+00 -9.858839323267956090e-01
1.729959027898223312e+00 -9.872566084829078603e-01
1.730513605943753808e+00 -9.886253509406424111e-01
1.731079051115296474e+00 -9.899890127542625429e-01
1.731655524806397839e+00 -9.913478618901563344e-01
1.732242031762387446e+00 -9.927011900076343487e-01
1.732839258094156509e+00 -9.940488128026211401e-01
1.733446426591323197e+00 -9.953910164006291028e-01
1.734063555409895541e+00 -9.967280837639113100e-01
1.734691002294469042e+00 -9.980594878212346588e-01
1.735328872351691976e+00 -9.993844796544847364e-01
1.735975986510071456e+00 -1.000704014275053177e+00
1.736633064918892133e+00 -1.002017623237938970e+00
1.737299600108706210e+00 -1.003324513972800869e+00
1.737975886485690902e+00 -1.004625467365534597e+00
1.738660584740323145e+00 -1.005919359432696725e+00
1.739354645709780378e+00 -1.007206123673608733e+00
1.740057373713786104e+00 -1.008486374430412447e+00
1.740769608442348515e+00 -1.009759850887173016e+00
1.741490253848092973e+00 -1.011025402710248766e+00
1.742218995084996891e+00 -1.012283867366481349e+00
1.742956480330732028e+00 -1.013535916929565905e+00
1.743702558786009105e+00 -1.014780221084950140e+00
1.744457042041416717e+00 -1.016017493186332610e+00
1.745219345892697005e+00 -1.017246560831318147e+00
1.745989608760733613e+00 -1.018467884489377751e+00
1.746767534603989702e+00 -1.019681648614288783e+00
1.747553229964195820e+00 -1.020887687899038276e+00
1.748346430945706853e+00 -1.022086015467996489e+00
1.749146881096128592e+00 -1.023275623064290762e+00
1.749954832598439980e+00 -1.024457790492125486e+00
1.750769508207755232e+00 -1.025631555450047472e+00
1.751590970534328884e+00 -1.026796772465963015e+00
1.752419596419377390e+00 -1.027952887513802205e+00
1.753254733926750575e+00 -1.029101494541306394e+00
1.754096584430582695e+00 -1.030241184860554604e+00
1.754944670476251689e+00 -1.031371464568477503e+00
1.755798296811660109e+00 -1.032493409873185941e+00
1.756657975501745517e+00 -1.033606381058139956e+00
1.757524373114081939e+00 -1.034711578423736178e+00
1.758396484520664993e+00 -1.035806855839273233e+00
1.759274435025401706e+00 -1.036893080991153404e+00
1.760157424075875943e+00 -1.037969789821992617e+00
1.761046003220779754e+00 -1.039038039657852464e+00
1.761939698897305284e+00 -1.040097121035149064e+00
1.762838671769355603e+00 -1.041146464365208857e+00
1.763742839422451025e+00 -1.042187024503476556e+00
1.764651507026822719e+00 -1.043218158411072238e+00
1.765565096879769591e+00 -1.044239120211270189e+00
1.766483228895041391e+00 -1.045250606766167545e+00
1.767405622241503549e+00 -1.046252767496898217e+00
1.768332509777148065e+00 -1.047244277315256822e+00
1.769264014184824818e+00 -1.048227141331561363e+00
1.770199605056548720e+00 -1.049200241567682435e+00
1.771138917856299733e+00 -1.050163834481746994e+00
1.772081920216504125e+00 -1.051117634388083699e+00
1.773028720974405337e+00 -1.052061574705714042e+00
1.773978774206544928e+00 -1.052995917941994541e+00
1.774932004643321237e+00 -1.053921475221160975e+00
1.775888670343704900e+00 -1.054836943734734689e+00
1.776848707764427937e+00 -1.055742682423321366e+00
1.777812272025207641e+00 -1.056638904400748702e+00
1.778778060362669500e+00 -1.057526504045761095e+00
1.779746359687923718e+00 -1.058404064175465953e+00
1.780717468214098043e+00 -1.059272222457161350e+00
1.781691055957104419e+00 -1.060130582799132526e+00
1.782667437838648228e+00 -1.060979015525488789e+00
1.783646384515383820e+00 -1.061817899554535538e+00
1.784627143852359765e+00 -1.062647152003294071e+00
1.785610420704045742e+00 -1.063466000947662859e+00
1.786595607824972953e+00 -1.064276573341326859e+00
1.787582597338000179e+00 -1.065077160659181343e+00
1.788571691005033104e+00 -1.065869276705483593e+00
1.789562569003363413e+00 -1.066651026233489619e+00
1.790555084005241104e+00 -1.067423571564676488e+00
1.791548468409446260e+00 -1.068186882900238333e+00
1.792543163773419490e+00 -1.068941088892478186e+00
1.793539799174624472e+00 -1.069686040437186403e+00
1.794537126244063252e+00 -1.070421952415074429e+00
1.795535882404186712e+00 -1.071148220680069096e+00
1.796535547972923252e+00 -1.071865323199178155e+00
1.797535735581974103e+00 -1.072573591010904215e+00
1.798536439894614203e+00 -1.073272781963356737e+00
1.799538034367859307e+00 -1.073963234956088142e+00
1.800540370806668067e+00 -1.074644636861689762e+00
1.801543945419626702e+00 -1.075316529004034960e+00
1.802546922549758568e+00 -1.075979970930868390e+00
1.803550313766394853e+00 -1.076634520292826469e+00
1.804554751592923223e+00 -1.077280276182702057e+00
1.805559010275557430e+00 -1.077917533246093296e+00
1.806563279074450135e+00 -1.078545494748063271e+00
1.807567675078799452e+00 -1.079165785540033617e+00
1.808572229882758897e+00 -1.079777657943510327e+00
1.809576799853010787e+00 -1.080381514995380599e+00
1.810581012985899463e+00 -1.080976465505889106e+00
1.811585270759469291e+00 -1.081563134850445307e+00
1.812589997660904118e+00 -1.082141919264967944e+00
1.813593693252107508e+00 -1.082712160688534375e+00
1.814597128082199973e+00 -1.083274731318271566e+00
1.815600315833385325e+00 -1.083829392354416887e+00
1.816602832559622405e+00 -1.084375715407551510e+00
1.817604860706680814e+00 -1.084914681544781878e+00
1.818606464449558979e+00 -1.085445621196296395e+00
1.819607040786702212e+00 -1.085968869428960204e+00
1.820606715848485546e+00 -1.086485183247519970e+00
1.821606390772935624e+00 -1.086993322107100868e+00
1.822605328869683294e+00 -1.087494498574270052e+00
1.823602938591160960e+00 -1.087988623196077365e+00
1.824599550236291501e+00 -1.088475251213657291e+00
1.825595114089974880e+00 -1.088954649168489164e+00
1.826589895714354261e+00 -1.089427264978305887e+00
1.827583684340563286e+00 -1.089893400911270405e+00
1.828576368214757553e+00 -1.090352411512626407e+00
1.829567773805844899e+00 -1.090804663816183018e+00
1.830558159712430966e+00 -1.091250570246099283e+00
1.831547560100209804e+00 -1.091689396008152180e+00
1.832535418194945365e+00 -1.092122020339226784e+00
1.833522323183212510e+00 -1.092547920204641088e+00
1.834508021006930667e+00 -1.092967493022196201e+00
1.835492147979017608e+00 -1.093380955022529744e+00
1.836475101023356205e+00 -1.093787936017612816e+00
1.837456859983890078e+00 -1.094189042335432793e+00
1.838437035927035446e+00 -1.094583749074770518e+00
1.839415629862454882e+00 -1.094972783565688612e+00
1.840392928209276135e+00 -1.095356211510286171e+00
1.841369246681551664e+00 -1.095732846863614274e+00
1.842343683001824273e+00 -1.096104052154593278e+00
1.843316560127926662e+00 -1.096470301428403848e+00
1.844288297421132539e+00 -1.096830570706528674e+00
1.845258044456350444e+00 -1.097185204822964000e+00
1.846226346992310141e+00 -1.097534611608746324e+00
1.847192985173057522e+00 -1.097879168924023485e+00
1.848158587552918286e+00 -1.098218168231494429e+00
1.849122160298307227e+00 -1.098551479971073608e+00
1.850084757049196282e+00 -1.098880153682681104e+00
1.851045565623500089e+00 -1.099203832052555896e+00
1.852004297660637455e+00 -1.099522571504039981e+00
1.852961475899945754e+00 -1.099836675134501229e+00
1.853916888637963778e+00 -1.100145737580594307e+00
1.854871142627667169e+00 -1.100450391718000187e+00
1.855823800020890202e+00 -1.100750694023397092e+00
1.856774823180745937e+00 -1.101045746117052637e+00
1.857723437488057794e+00 -1.101336319036190448e+00
1.858670857648370367e+00 -1.101622375422580014e+00
1.859616760941805058e+00 -1.101904218729128804e+00
1.860560503263417820e+00 -1.102181291246193462e+00
1.861503229049563224e+00 -1.102454273271816998e+00
1.862444080933680191e+00 -1.102723499562271003e+00
1.863383100470585196e+00 -1.102989197790169795e+00
1.864320614127659814e+00 -1.103250426406824358e+00
1.865256215318552346e+00 -1.103507636810297621e+00
1.866190461282952517e+00 -1.103760597979889457e+00
1.867123150559689027e+00 -1.104010217696088425e+00
1.868053964451549254e+00 -1.104255678771602023e+00
1.868983109199275905e+00 -1.104497865694243020e+00
1.869910249283269099e+00 -1.104735694495551979e+00
1.870836072165400932e+00 -1.104969834710458843e+00
1.871760469425077344e+00 -1.105200227767432875e+00
1.872683103314250586e+00 -1.105427671611557860e+00
1.873604204877119983e+00 -1.105652459426150758e+00
1.874523739539746936e+00 -1.105872802950148559e+00
1.875441441236421758e+00 -1.106089511050140528e+00
1.876357686926348300e+00 -1.106302741627005259e+00
1.877272242170884509e+00 -1.106512890234287783e+00
1.878185275774993279e+00 -1.106719765361239949e+00
1.879096663427715308e+00 -1.106923684078121806e+00
1.880005976144324187e+00 -1.107124287286419984e+00
1.880914044715942257e+00 -1.107322584381443153e+00
1.881820115993986020e+00 -1.107516852726085688e+00
1.882725041229871055e+00 -1.107707869035596593e+00
1.883627618768176193e+00 -1.107896182072986901e+00
1.884528648184856880e+00 -1.108080824220157190e+00
1.885427739794255153e+00 -1.108262237197537026e+00
1.886325215604343519e+00 -1.108441088539846353e+00
1.887221337049006076e+00 -1.108616421526648521e+00
1.888115442661508991e+00 -1.108788292542134624e+00
1.889008707311914170e+00 -1.108957776350938396e+00
1.889900004091343844e+00 -1.109124386514538152e+00
1.890789465093020150e+00 -1.109288291828833817e+00
1.891677129998988294e+00 -1.109448653261897677e+00
1.892563082987716472e+00 -1.109606413522435275e+00
1.893446674051063594e+00 -1.109762241650418924e+00
1.894328801683062169e+00 -1.109914894721126366e+00
1.895209928320718884e+00 -1.110064838194201764e+00
1.896088568269414187e+00 -1.110212399552191753e+00
1.896965779214729642e+00 -1.110356968441022829e+00
1.897841105912278836e+00 -1.110498452291466043e+00
1.898715128723574397e+00 -1.110637970658452378e+00
1.899586967514445890e+00 -1.110773987653986605e+00
1.900456456328997179e+00 -1.110907103577341015e+00
1.901323880192488103e+00 -1.111038145424890766e+00
1.902190254430776939e+00 -1.111166186210215567e+00
1.903054598299004363e+00 -1.111291487764511032e+00
1.903917014590949863e+00 -1.111414637600796285e+00
1.904777614428723176e+00 -1.111534841608449842e+00
1.905636330450783067e+00 -1.111652323746747939e+00
1.906493420904459724e+00 -1.111767278191075681e+00
1.907348176666927353e+00 -1.111879999824421317e+00
1.908201629265369625e+00 -1.111990170563163627e+00
1.909052978862113337e+00 -1.112097232732140339e+00
1.909901745554482666e+00 -1.112201663776902105e+00
1.910748935574807517e+00 -1.112303734306522074e+00
1.911593366676549222e+00 -1.112402525114626783e+00
1.912436093471593379e+00 -1.112498549537104697e+00
1.913276426213140979e+00 -1.112591209620943822e+00
1.914114433903158607e+00 -1.112681888203500336e+00
1.914950563703338382e+00 -1.112769700965713815e+00
1.915784291312467191e+00 -1.112854498386892432e+00
1.916615223803437518e+00 -1.112936068354783314e+00
1.917444153303683008e+00 -1.113015761399115178e+00
1.918271105312128189e+00 -1.113092074913634599e+00
1.919094898184057207e+00 -1.113165768204179562e+00
1.919916693728794366e+00 -1.113236569762787509e+00
1.920736272173512615e+00 -1.113304842367821790e+00
1.921553533951410042e+00 -1.113370705000057637e+00
1.922368481598116130e+00 -1.113433378081453373e+00
1.923180932270774246e+00 -1.113493239102246291e+00
1.923990224240102798e+00 -1.113549865216167278e+00
1.924796987395688941e+00 -1.113603709920444107e+00
1.925601643403987984e+00 -1.113654966248639688e+00
1.926403120229941646e+00 -1.113702756572474417e+00
1.927202202875789361e+00 -1.113747867883871479e+00
1.927998338016714275e+00 -1.113790526206077658e+00
1.928791325627932540e+00 -1.113830290639927112e+00
1.929580978568043115e+00 -1.113866794679229777e+00
1.930368233504476505e+00 -1.113900537593811135e+00
1.931152393527889144e+00 -1.113931625869665210e+00
1.931933367708951854e+00 -1.113959462569625858e+00
1.932711247234365270e+00 -1.113984365411383681e+00
1.933486207072469876e+00 -1.114006216231201662e+00
1.934258574064074310e+00 -1.114025737058385479e+00
1.935026969472968039e+00 -1.114041796175226917e+00
1.935792111989827147e+00 -1.114055142035516033e+00
1.936553966136909333e+00 -1.114065486803590188e+00
1.937311739422590273e+00 -1.114072972005566875e+00
1.938066388630350412e+00 -1.114077427775067797e+00
1.938817732196724597e+00 -1.114078492853081581e+00
1.939565545637540689e+00 -1.114076951514730407e+00
1.940310011022555736e+00 -1.114072487423470426e+00
1.941050677742708119e+00 -1.114064830454959187e+00
1.941787468069917200e+00 -1.114054835135445121e+00
1.942520946740423859e+00 -1.114041564815715368e+00
1.943249780227335632e+00 -1.114025896189859255e+00
1.943975568545324384e+00 -1.114006546055147817e+00
1.944697373736036017e+00 -1.113984892379683123e+00
1.945415385249157358e+00 -1.113960077960127526e+00
1.946129085876134424e+00 -1.113932886471758144e+00
1.946838668646534654e+00 -1.113902540060845547e+00
1.947544108523790785e+00 -1.113868930479639419e+00
1.948245200232721075e+00 -1.113832837997890790e+00
1.948941926882834963e+00 -1.113793667770227147e+00
1.949634542842749507e+00 -1.113751713063254156e+00
1.950322765523604618e+00 -1.113706874289534410e+00
1.951006112965449457e+00 -1.113658841849434200e+00
1.951684226542982570e+00 -1.113608228133480482e+00
1.952357878903140387e+00 -1.113554576585653155e+00
1.953027238852060199e+00 -1.113498472055992838e+00
1.953691571351816814e+00 -1.113440086306634491e+00
1.954351165262060874e+00 -1.113378992350967378e+00
1.955006010071690170e+00 -1.113314981267357728e+00
1.955655417244200667e+00 -1.113248131052553935e+00
1.956300434156829526e+00 -1.113178746148898890e+00
1.956940068519121612e+00 -1.113106638970771112e+00
1.957574730998438373e+00 -1.113032260140594643e+00
1.958203956238284027e+00 -1.112955425684158506e+00
1.958828242133894060e+00 -1.112876283590117810e+00
1.959447064266951033e+00 -1.112794658380220847e+00
1.960060641750448696e+00 -1.112710588065147110e+00
1.960668418030872662e+00 -1.112624125805763198e+00
1.961271078681044777e+00 -1.112535235417050794e+00
1.961868093207816521e+00 -1.112444638961086696e+00
1.962459359571014694e+00 -1.112351903836855671e+00
1.963045222745860352e+00 -1.112256933265529213e+00
1.963624990453077812e+00 -1.112160077427796656e+00
1.964199152998963527e+00 -1.112060862716228282e+00
1.964767562024986924e+00 -1.111960067873688285e+00
1.965329378977712649e+00 -1.111856847767549672e+00
1.965885690291562460e+00 -1.111752431409588571e+00
1.966435778858782735e+00 -1.111646342176690005e+00
1.966980211074949914e+00 -1.111537970338573933e+00
1.967518076886228151e+00 -1.111428082997129252e+00
1.968049911734151003e+00 -1.111317046894745530e+00
1.968575544374983499e+00 -1.111204429781582181e+00
1.969095088351767497e+00 -1.111090661920694167e+00
1.969607848612525469e+00 -1.110975175653931002e+00
1.970114764253319217e+00 -1.110858998082240978e+00
1.970615032062677408e+00 -1.110741418583191642e+00
1.971108776377267890e+00 -1.110622975002619750e+00
1.971595863891653755e+00 -1.110503221681803598e+00
1.972076816186408399e+00 -1.110382714001647786e+00
1.972550861076429518e+00 -1.110261177476024708e+00
1.973018307031461305e+00 -1.110138717555917642e+00
1.973479079200389563e+00 -1.110016054684906495e+00
1.973932953690624492e+00 -1.109893427422885326e+00
1.974379994590110154e+00 -1.109770058345071586e+00
1.974820192007451736e+00 -1.109646924033002913e+00
1.975254018941771772e+00 -1.109523274227637968e+00
1.975680359646780682e+00 -1.109399770418225906e+00
1.976099587154173554e+00 -1.109275872304011479e+00
1.976512351783355159e+00 -1.109152423814489863e+00
1.976917930935643497e+00 -1.109029120822788261e+00
1.977316238489006617e+00 -1.108906031327149044e+00
1.977707461328771732e+00 -1.108783579192694768e+00
1.978091651504933601e+00 -1.108660745103542400e+00
1.978468855901967194e+00 -1.108539303112437757e+00
1.978838730202610918e+00 -1.108417641239313856e+00
1.979201293431293474e+00 -1.108297335529261796e+00
1.979556724705222148e+00 -1.108178272511453510e+00
1.979905061130173172e+00 -1.108060210421716762e+00
1.980245621333055706e+00 -1.107942942532909925e+00
1.980578413145235972e+00 -1.107826887720200437e+00
1.980903744579795234e+00 -1.107712255363868303e+00
1.981222214267794879e+00 -1.107599702854290324e+00
1.981533082064287576e+00 -1.107488967044361727e+00
1.981835771448348327e+00 -1.107380067618571662e+00
1.982131611464563736e+00 -1.107273060835145317e+00
1.982419537296382872e+00 -1.107168150375504645e+00
1.982699997772191081e+00 -1.107065277020530258e+00
1.982973302817971240e+00 -1.106965390105359548e+00
1.983238521026881696e+00 -1.106867621763314213e+00
1.983496804815094716e+00 -1.106772211210951928e+00
1.983747411208595546e+00 -1.106679956691951627e+00
1.983990132488596903e+00 -1.106591089333291533e+00
1.984224735691864971e+00 -1.106504752528068236e+00
1.984452034977898682e+00 -1.106422305246569593e+00
1.984671358757852389e+00 -1.106342820906052626e+00
1.984883146052904834e+00 -1.106266850746163266e+00
1.985087510789788956e+00 -1.106194275972909091e+00
1.985284239709302678e+00 -1.106126494281527650e+00
1.985473280409711716e+00 -1.106062367482517406e+00
1.985654855044514111e+00 -1.106003068104552733e+00
1.985828731211504827e+00 -1.105947465622562298e+00
1.985995389363620411e+00 -1.105896836646807602e+00
1.986154106323193336e+00 -1.105850196676125829e+00
1.986305201793949760e+00 -1.105808707149364523e+00
1.986449041633702839e+00 -1.105772009274532675e+00
1.986585557597859042e+00 -1.105740173526961634e+00
1.986714189383066431e+00 -1.105713421619436643e+00
1.986835384253412995e+00 -1.105691564676915428e+00
1.986949152931822393e+00 -1.105675433534134333e+00
1.987055175051621436e+00 -1.105664958536123121e+00
1.987153832023363709e+00 -1.105659862272088123e+00
1.987245269047636098e+00 -1.105660728409875171e+00
1.987328861573045780e+00 -1.105667117141037048e+00
1.987404837267974012e+00 -1.105680214743712586e+00
1.987473355928805363e+00 -1.105699766694734798e+00
1.987534252835911230e+00 -1.105724918363540477e+00
1.987588624651191349e+00 -1.105757252638614130e+00
1.987634918560477360e+00 -1.105796155054781016e+00
1.987673760388757094e+00 -1.105841957340069959e+00
1.987705438628526222e+00 -1.105894654072917094e+00
1.987729610321800733e+00 -1.105954519065571962e+00
1.987746027856448050e+00 -1.106021419423462104e+00
1.987755707011939377e+00 -1.106096085849302524e+00
1.987758403834678500e+00 -1.106177700711103329e+00
1.987753771567603023e+00 -1.106267338082828733e+00
1.987741555584958464e+00 -1.106364493976776942e+00
1.987722163563986122e+00 -1.106469551983882083e+00
1.987695632560894099e+00 -1.106582371226793926e+00
1.987661898193512133e+00 -1.106703441553792855e+00
1.987620752338062013e+00 -1.106832108892847888e+00
1.987573005270446780e+00 -1.106970080427927439e+00
1.987518173363079566e+00 -1.107116683052123518e+00
1.987456296790663046e+00 -1.107271798124345397e+00
1.987387569036449531e+00 -1.107435125402058684e+00
1.987312400517198707e+00 -1.107607788781956426e+00
1.987230383518503674e+00 -1.107789091883809141e+00
1.987142087795102041e+00 -1.107979160362997595e+00
1.987046842307706784e+00 -1.108178417978489483e+00
1.986944774436140815e+00 -1.108387525519886729e+00
1.986836334763963485e+00 -1.108605601952594943e+00
1.986720889610317231e+00 -1.108833631269141584e+00
1.986599622683080879e+00 -1.109071650434450218e+00
1.986471690264934642e+00 -1.109318445563584499e+00
1.986337278968006492e+00 -1.109574914257830391e+00
1.986196405131818388e+00 -1.109841155331300566e+00
1.986048611757479598e+00 -1.110116743547700846e+00
1.985895568533065036e+00 -1.110402579145944868e+00
1.985735998662858215e+00 -1.110698373426594054e+00
1.985569925471445174e+00 -1.111003976357189282e+00
1.985397757096930116e+00 -1.111320569056763796e+00
1.985219315456429268e+00 -1.111647630685498767e+00
1.985035226735674119e+00 -1.111985519689143054e+00
1.984844691714142684e+00 -1.112333282147369484e+00
1.984649031647519379e+00 -1.112692077149837200e+00
1.984447984944532895e+00 -1.113060515846827414e+00
1.984240527605921622e+00 -1.113440052653251078e+00
1.984028029317948416e+00 -1.113829162383038973e+00
1.983809651915772410e+00 -1.114229552589865779e+00
1.983586178323490934e+00 -1.114640395793692340e+00
1.983357320268572366e+00 -1.115062141733818235e+00
1.983122292126912045e+00 -1.115495205659562172e+00
1.982882030477388868e+00 -1.115939491010498053e+00
1.982636323993268723e+00 -1.116394495985947533e+00
1.982385844583759882e+00 -1.116860337223968713e+00
1.982129037327022836e+00 -1.117337152873457029e+00
1.981868159123586048e+00 -1.117825890841941838e+00
1.981601988195751618e+00 -1.118324697953380298e+00
1.981330697302261523e+00 -1.118833515603556483e+00
1.981054906049742659e+00 -1.119353758777331231e+00
1.980773855882716372e+00 -1.119884879582065951e+00
1.980487903747056411e+00 -1.120427361427523971e+00
1.980197280474109700e+00 -1.120980558812178174e+00
1.979901819787800665e+00 -1.121544208909036389e+00
1.979601543485123516e+00 -1.122118967091634945e+00
1.979296809114498235e+00 -1.122704646263804840e+00
1.978988444906581101e+00 -1.123301383492015804e+00
1.978675425790779485e+00 -1.123909411253877888e+00
1.978357615030174710e+00 -1.124528881161709792e+00
1.978036197541014563e+00 -1.125159581694247013e+00
1.977710189612665870e+00 -1.125800246173059849e+00
1.977379886396446906e+00 -1.126451499395143108e+00
1.977045579628952998e+00 -1.127113480013735014e+00
1.976707819521862808e+00 -1.127786314852024629e+00
1.976366466508678421e+00 -1.128469931816439065e+00
1.976020977120501509e+00 -1.129163725922480044e+00
1.975672484864111400e+00 -1.129868882347358605e+00
1.975319926273371163e+00 -1.130584727356437558e+00
1.974963696318617901e+00 -1.131310119593336161e+00
1.974604191727807878e+00 -1.132046803354003872e+00
1.974241608013263205e+00 -1.132793818953257814e+00
1.973875452523458529e+00 -1.133550775816220657e+00
1.973505795259600015e+00 -1.134317726005899196e+00
1.973133294086381051e+00 -1.135094348827773603e+00
1.972757216077832609e+00 -1.135881145573851558e+00
1.972378708486396848e+00 -1.136678187521764860e+00
1.971997183768064543e+00 -1.137484787605652414e+00
1.971612377008030936e+00 -1.138300660959393751e+00
1.971224715447428943e+00 -1.139126349934936222e+00
1.970834909472257479e+00 -1.139960703367966621e+00
1.970442270685433206e+00 -1.140804280934045956e+00
1.970046578996196063e+00 -1.141657699097808454e+00
1.969648246786764201e+00 -1.142519666396335509e+00
1.969247428701125679e+00 -1.143390483147695980e+00
1.968844833664702865e+00 -1.144270035531169016e+00
1.968438737904824265e+00 -1.145157792633807681e+00
1.968030672225629774e+00 -1.146054246681837752e+00
1.967619834275540436e+00 -1.146958724777154659e+00
1.967206611513489856e+00 -1.147871407503866514e+00
1.966791822741953188e+00 -1.148792030528406727e+00
1.966374950445848757e+00 -1.149720225012411445e+00
1.965955439621407397e+00 -1.150655696944854700e+00
1.965534241436154739e+00 -1.151599125167062976e+00
1.965111183820245300e+00 -1.152549686487282177e+00
1.964686354285679837e+00 -1.153507503712739801e+00
1.964259730060053055e+00 -1.154473108444610929e+00
1.963830804632685112e+00 -1.155445432330953981e+00
1.963400568355660125e+00 -1.156424003601197903e+00
1.962968634170426663e+00 -1.157408945831908786e+00
1.962535767963774935e+00 -1.158400313392115466e+00
1.962100914407197916e+00 -1.159396980146266243e+00
1.961664309894126879e+00 -1.160399762744739771e+00
1.961226430090432515e+00 -1.161408293318757501e+00
1.960787263868861929e+00 -1.162421706865216064e+00
1.960346709157802625e+00 -1.163440281983534774e+00
1.959904810609687464e+00 -1.164464096916705937e+00
1.959461605112841287e+00 -1.165492986242007145e+00
1.959017032768611832e+00 -1.166526738450842204e+00
1.958571367126756169e+00 -1.167564639540462856e+00
1.958124795302167653e+00 -1.168606438218652288e+00
1.957677405070704868e+00 -1.169652767547881167e+00
1.957228462267219804e+00 -1.170702567873474376e+00
1.956778729190388644e+00 -1.171756171902318844e+00
1.956327944959681098e+00 -1.172812987338844648e+00
1.955876503557181234e+00 -1.173872429761518621e+00
1.955424363985425851e+00 -1.174934942220195566e+00
1.954971165195001470e+00 -1.176000382283307610e+00
1.954517473968946151e+00 -1.177067993635082077e+00
1.954063551678256072e+00 -1.178137826413247380e+00
1.953608480929811320e+00 -1.179210549831608779e+00
1.953152960357255941e+00 -1.180284877230303620e+00
1.952696926048894444e+00 -1.181360435350501836e+00
1.952240306629967614e+00 -1.182436716656793063e+00
1.951782746672356961e+00 -1.183513927173232894e+00
1.951324706490278782e+00 -1.184591834260644294e+00
1.950867108402021488e+00 -1.185670442573190542e+00
1.950408345606780003e+00 -1.186749117756601857e+00
1.949950055351141742e+00 -1.187828064819787866e+00
1.949491085293408865e+00 -1.188906542186902726e+00
1.949031720933293244e+00 -1.189984125603061438e+00
1.948571637762541719e+00 -1.191061526978135277e+00
1.948111202237441608e+00 -1.192137920176263632e+00
1.947651251105334325e+00 -1.193213096720612709e+00
1.947190275677523452e+00 -1.194286802146582893e+00
1.946729526509940911e+00 -1.195358700423743148e+00
1.946268226492184894e+00 -1.196428520556660047e+00
1.945807103808528060e+00 -1.197495811801812637e+00
1.945345489742747791e+00 -1.198559998263666326e+00
1.944883360047866994e+00 -1.199621605444741057e+00
1.944421508135830035e+00 -1.200680532462280015e+00
1.943959405380931704e+00 -1.201735925320740472e+00
1.943497070216536393e+00 -1.202788170966737402e+00
1.943034892940095792e+00 -1.203836114849403893e+00
1.942572229454633703e+00 -1.204880490342958410e+00
1.942109267995589805e+00 -1.205920713102529351e+00
1.941645903167869225e+00 -1.206956259917336238e+00
1.941182765753566297e+00 -1.207986940927844977e+00
1.940719722274277581e+00 -1.209012850740262213e+00
1.940256342111303711e+00 -1.210033214985084316e+00
1.939792578903084985e+00 -1.211047656502775238e+00
1.939329207224887552e+00 -1.212056297815649275e+00
1.938865142928658525e+00 -1.213059191377348300e+00
1.938401613359918230e+00 -1.214055058278744825e+00
1.937937242516139413e+00 -1.215044607851859082e+00
1.937472963438179097e+00 -1.216027502408696170e+00
1.937008905964469507e+00 -1.217002864412162655e+00
1.936544596273133134e+00 -1.217970537725380886e+00
1.936080463770858628e+00 -1.218930303734019338e+00
1.935615769875550729e+00 -1.219882967659721595e+00
1.935151304827013474e+00 -1.220827414185767568e+00
1.934686068627856859e+00 -1.221763850781788507e+00
1.934220800627421744e+00 -1.222691901267537684e+00
1.933755532312318115e+00 -1.223611339885381177e+00
1.933289868958782964e+00 -1.224521549620607663e+00
1.932823712912128178e+00 -1.225422224672780391e+00
1.932357450477008021e+00 -1.226313504891354045e+00
1.931891364726610272e+00 -1.227194930078410184e+00
1.931424613576848026e+00 -1.228066927224046312e+00
1.930957228530831848e+00 -1.228928936239447989e+00
1.930489909968233997e+00 -1.229780335896138999e+00
1.930021873899112173e+00 -1.230621451746734207e+00
1.929554118429134046e+00 -1.231452223409639002e+00
1.929085686833230673e+00 -1.232271747716718435e+00
1.928616645166504773e+00 -1.233080190142388233e+00
1.928147152608291393e+00 -1.233876935422122401e+00
1.927677748241127142e+00 -1.234662450187320237e+00
1.927208059004068552e+00 -1.235436598958824295e+00
1.926738082861777279e+00 -1.236198151614144480e+00
1.926267007157085986e+00 -1.236948072201356608e+00
1.925795665836708803e+00 -1.237685792790755412e+00
1.925323531115846309e+00 -1.238410497395134202e+00
1.924850856660192511e+00 -1.239121903212888620e+00
1.924377586829765674e+00 -1.239820291828800602e+00
1.923903901425307206e+00 -1.240506615477827479e+00
1.923429385680188952e+00 -1.241179196706391652e+00
1.922954493901886996e+00 -1.241839030323404813e+00
1.922478636524526108e+00 -1.242484513789697820e+00
1.922001595409319696e+00 -1.243116215828404592e+00
1.921524036113180900e+00 -1.243734227387458757e+00
1.921045893346553957e+00 -1.244338202629386547e+00
1.920566282333988406e+00 -1.244928629033781764e+00
1.920086617296584031e+00 -1.245504078492049693e+00
1.919605668571219281e+00 -1.246065002766672203e+00
1.919122894357716769e+00 -1.246610814941463641e+00
1.918639983131900539e+00 -1.247142647078375965e+00
1.918155853703247926e+00 -1.247659110476915467e+00
1.917670416471779937e+00 -1.248160458233954939e+00
1.917183608195901279e+00 -1.248646768093908621e+00
1.916696551763419576e+00 -1.249117480444550621e+00
1.916208521431025380e+00 -1.249573216883062887e+00
1.915718804247757090e+00 -1.250013741396874156e+00
1.915227859199742699e+00 -1.250438703037309862e+00
1.914736093560960972e+00 -1.250847644321759766e+00
1.914242763728268626e+00 -1.251241074501509454e+00
1.913747951231257183e+00 -1.251618567558293371e+00
1.913251139650417265e+00 -1.251979386307861208e+00
1.912753821712472435e+00 -1.252324366150689539e+00
1.912254640714838194e+00 -1.252652578274507489e+00
1.911754170274983400e+00 -1.252964294583400973e+00
1.911252917305352961e+00 -1.253260464153278297e+00
1.910749901673648665e+00 -1.253540010791797332e+00
1.910245509134413933e+00 -1.253803638113722752e+00
1.909739434000201630e+00 -1.254050118054034435e+00
1.909230879510639189e+00 -1.254279869596327313e+00
1.908720926731551915e+00 -1.254492715500830746e+00
1.908210125938656354e+00 -1.254688901009353819e+00
1.907697740212193960e+00 -1.254868168694435848e+00
1.907183207294143479e+00 -1.255031303498799655e+00
1.906667094711906207e+00 -1.255177376276910728e+00
1.906149283241288739e+00 -1.255306144221543185e+00
1.905629994175034314e+00 -1.255418118331554700e+00
1.905108723111826663e+00 -1.255512940526199994e+00
1.904585659805432707e+00 -1.255590800817014241e+00
1.904060790336925102e+00 -1.255651655486626606e+00
1.903533844090731009e+00 -1.255695032058582017e+00
1.903005678599698269e+00 -1.255721537776011587e+00
1.902475496359011808e+00 -1.255730956321843506e+00
1.901943886766748193e+00 -1.255723838209698018e+00
1.901409742680067572e+00 -1.255699449335507589e+00
1.900873739017168162e+00 -1.255657612232546239e+00
1.900335400779521233e+00 -1.255597958888729826e+00
1.899795365627945376e+00 -1.255521647318027068e+00
1.899253287867250561e+00 -1.255429034416481127e+00
1.898709179539567637e+00 -1.255318833101418674e+00
1.898163412358298885e+00 -1.255191796485450428e+00
1.897615692137501142e+00 -1.255047716519754664e+00
1.897065681853177255e+00 -1.254886328614859048e+00
1.896514150506542817e+00 -1.254708146823094284e+00
1.895960508046525828e+00 -1.254513264357088431e+00
1.895405198792962098e+00 -1.254301402189075709e+00
1.894847258290248915e+00 -1.254072977345177753e+00
1.894287785524669365e+00 -1.253827683635987844e+00
1.893726230672139188e+00 -1.253566364255269683e+00
1.893162882247631851e+00 -1.253288068128908694e+00
1.892597550688755126e+00 -1.252993137694205394e+00
1.892030367063095797e+00 -1.252682026231653367e+00
1.891461745053915733e+00 -1.252354451926299017e+00
1.890891378695906511e+00 -1.252010296886187923e+00
1.890318650044646498e+00 -1.251650046495664803e+00
1.889743901863887299e+00 -1.251273867763813330e+00
1.889166983418549384e+00 -1.250881083682220618e+00
1.888588026905881012e+00 -1.250472562599042048e+00
1.888007281981038510e+00 -1.250047771529742890e+00
1.887425341048545535e+00 -1.249607148842757809e+00
1.886841300971109803e+00 -1.249150891086904025e+00
1.886255083997804949e+00 -1.248678804850490209e+00
1.885666878881969044e+00 -1.248190586401222379e+00
1.885077216083312690e+00 -1.247687576722230851e+00
1.884486688609027238e+00 -1.247169087640068952e+00
1.883894191149696473e+00 -1.246635724371691678e+00
1.883300324279393978e+00 -1.246087053725877913e+00
1.882704593157128903e+00 -1.245523342183020299e+00
1.882107146775286122e+00 -1.244944738900620962e+00
1.881508432982503809e+00 -1.244351384532878635e+00
1.880907833602913470e+00 -1.243743524042385751e+00
1.880305963294337523e+00 -1.243120241533051562e+00
1.879702634253340943e+00 -1.242482458377002441e+00
1.879098419151334465e+00 -1.241830665632053909e+00
1.878492662965754345e+00 -1.241164479978297930e+00
1.877885611616768813e+00 -1.240483972928375422e+00
1.877277358717281741e+00 -1.239790099623747865e+00
1.876668031628236921e+00 -1.239082003261679832e+00
1.876058083604779325e+00 -1.238360526357225488e+00
1.875446618634460494e+00 -1.237625084853530177e+00
1.874834063926700267e+00 -1.236876096248617607e+00
1.874221051560860385e+00 -1.236114871578288810e+00
1.873606915800372530e+00 -1.235339813078616178e+00
1.872992418594933817e+00 -1.234551735021929275e+00
1.872376431279986875e+00 -1.233751382782930728e+00
1.871759585232860124e+00 -1.232938708941486494e+00
1.871142010636817954e+00 -1.232112738038536381e+00
1.870523973070852719e+00 -1.231274203434664649e+00
1.869905570725268085e+00 -1.230423064019595225e+00
1.869287039006345186e+00 -1.229561218576377568e+00
1.868667798908207445e+00 -1.228686933383898117e+00
1.868048363176192606e+00 -1.227800960103264005e+00
1.867429150493049139e+00 -1.226903642250831705e+00
1.866809307341612767e+00 -1.225994665028177444e+00
1.866188767313157859e+00 -1.225074310371583097e+00
1.865569063105898318e+00 -1.224142797112898640e+00
1.864949330566954222e+00 -1.223200395306858423e+00
1.864329651140745892e+00 -1.222246693820487673e+00
1.863709939366437807e+00 -1.221281962087111372e+00
1.863090705813607251e+00 -1.220307068584415733e+00
1.862472332572978839e+00 -1.219321850645729288e+00
1.861854528901899508e+00 -1.218326747887938266e+00
1.861237440130418586e+00 -1.217321640662312188e+00
1.860620914987700214e+00 -1.216306369320650171e+00
1.860004525666014041e+00 -1.215280799918686538e+00
1.859389438825401086e+00 -1.214246188681185279e+00
1.858775407586477302e+00 -1.213201687883225910e+00
1.858162403319120415e+00 -1.212147724975367158e+00
1.857550719846064124e+00 -1.211084819253220424e+00
1.856939884676096941e+00 -1.210012339072064735e+00
1.856330162907725789e+00 -1.208930873650365001e+00
1.855722089066427216e+00 -1.207841130691136966e+00
1.855115843199805603e+00 -1.206742937966022167e+00
1.854510516365236894e+00 -1.205636353032963903e+00
1.853907605388601443e+00 -1.204521173062651052e+00
1.853306397007745909e+00 -1.203397951604021188e+00
1.852706960255994906e+00 -1.202267061214723709e+00
1.852109172495893352e+00 -1.201128001588773753e+00
1.851514239244172577e+00 -1.199981537519221986e+00
1.850921316376105796e+00 -1.198827419817083850e+00
1.850330997295919211e+00 -1.197666143180329934e+00
1.849743051859362941e+00 -1.196497155650471989e+00
1.849157037940634130e+00 -1.195320576708608584e+00
1.848574208997637580e+00 -1.194137463597724658e+00
1.847993647413392670e+00 -1.192946824199436540e+00
1.847415862326546865e+00 -1.191750031163366197e+00
1.846841152088526394e+00 -1.190547055817370081e+00
1.846269295499923802e+00 -1.189337874264380535e+00
1.845701307197967100e+00 -1.188122146507597510e+00
1.845136370199436771e+00 -1.186899921675133474e+00
1.844574901228768216e+00 -1.185671701873743045e+00
1.844016833212259954e+00 -1.184437122522165264e+00
1.843462726413801045e+00 -1.183196853136221138e+00
1.842912266814761280e+00 -1.181951228291951983e+00
1.842364977145530380e+00 -1.180699745748638563e+00
1.841822203446109363e+00 -1.179442471344129828e+00
1.841283280255982646e+00 -1.178180375795780499e+00
1.840748926782211914e+00 -1.176912042193489993e+00
1.840218397414306262e+00 -1.175639234581864256e+00
1.839692016578802658e+00 -1.174361022767831386e+00
1.839169782845870627e+00 -1.173077715102278873e+00
1.838652643985422941e+00 -1.171789821577722268e+00
1.838139933787357405e+00 -1.170497218339847656e+00
1.837631892165137559e+00 -1.169199907642280101e+00
1.837128835354115530e+00 -1.167898221019336047e+00
1.836630783121692811e+00 -1.166591476263869387e+00
1.836137654553827270e+00 -1.165280234287721761e+00
1.835649449672548839e+00 -1.163964632137240995e+00
1.835165904821824068e+00 -1.162644934446477096e+00
1.834688550941229179e+00 -1.161320204001092593e+00
1.834216106552025494e+00 -1.159991545164821058e+00
1.833749328771562048e+00 -1.158658614330221326e+00
1.833287917666059252e+00 -1.157322692218251348e+00
1.832832106140154460e+00 -1.155982653565613916e+00
1.832382512867327895e+00 -1.154638649792457006e+00
1.831938600771464198e+00 -1.153290704732299776e+00
1.831500227760653132e+00 -1.151938716393928974e+00
1.831068817896030820e+00 -1.150582816515040907e+00
1.830643028998935939e+00 -1.149223018737442370e+00
1.830222908511643487e+00 -1.147859542476655337e+00
1.829809113957242550e+00 -1.146492306201248867e+00
1.829401664928565818e+00 -1.145121847062435361e+00
1.829000847198219759e+00 -1.143747573738162604e+00
1.828606592115039398e+00 -1.142369659744087107e+00
1.828219150209301702e+00 -1.140987946190505475e+00
1.827838395674517447e+00 -1.139602594358455123e+00
1.827464248335838093e+00 -1.138214098712210909e+00
1.827096643382852159e+00 -1.136821810874114824e+00
1.826735848630448134e+00 -1.135426493343343557e+00
1.826382124398790996e+00 -1.134028124554025130e+00
1.826035496706214456e+00 -1.132626306673896854e+00
1.825696395916331261e+00 -1.131220514911110309e+00
1.825364224565645177e+00 -1.129810940750949566e+00
1.825039442157776026e+00 -1.128397605016556060e+00
1.824722085950489570e+00 -1.126981293934304684e+00
1.824411415449811891e+00 -1.125560768460349470e+00
1.824108030723378349e+00 -1.124136695742455894e+00
1.823812120834285899e+00 -1.122708989092125131e+00
1.823523476132083543e+00 -1.121277591588778044e+00
1.823243086231803645e+00 -1.119843298401360876e+00
1.822969823233673514e+00 -1.118405797695099180e+00
1.822704103890358418e+00 -1.116964167478732506e+00
1.822445769735028254e+00 -1.115518592588125468e+00
1.822195002018681231e+00 -1.114069489256254819e+00
1.821952407760949688e+00 -1.112616349133963345e+00
1.821717858495457421e+00 -1.111159865012397718e+00
1.821490596818860830e+00 -1.109699697985776279e+00
1.821270591301910935e+00 -1.108234934882611267e+00
1.821058552954893273e+00 -1.106766422448841602e+00
1.820854714463138624e+00 -1.105293265774420552e+00
1.820659096991005477e+00 -1.103816305109231788e+00
1.820470731216457638e+00 -1.102334683835674234e+00
1.820290245174563060e+00 -1.100848481894577624e+00
1.820117810518607104e+00 -1.099358422096027077e+00
1.819953572770762085e+00 -1.097864186527517383e+00
1.819796874180404700e+00 -1.096365786322449187e+00
1.819648321894966392e+00 -1.094862554086856177e+00
1.819507982753076458e+00 -1.093355251307135179e+00
1.819375335703141472e+00 -1.091843082415064226e+00
1.819250628329607933e+00 -1.090325589924427518e+00
1.819133843545388984e+00 -1.088803594864609092e+00
1.819024855068193558e+00 -1.087276331632232251e+00
1.818923455165660563e+00 -1.085744326823602446e+00
1.818829864194295931e+00 -1.084207507772382950e+00
1.818744470772452493e+00 -1.082665245390051600e+00
1.818667287606096528e+00 -1.081117679336946580e+00
1.818596713536651865e+00 -1.079564577509657175e+00
1.818533723752179254e+00 -1.078005929036765620e+00
1.818478926190415512e+00 -1.076441696904334000e+00
1.818432096356151995e+00 -1.074871580492957168e+00
1.818392895770914786e+00 -1.073295519891309446e+00
1.818361692278059216e+00 -1.071713648071578762e+00
1.818337884280222028e+00 -1.070125810206102868e+00
1.818321808518278404e+00 -1.068530850087110018e+00
1.818313327887112640e+00 -1.066930907798108841e+00
1.818312666812279321e+00 -1.065323949409997084e+00
1.818319700782003556e+00 -1.063710708307044284e+00
1.818333589476296419e+00 -1.062090406932952646e+00
1.818354844109513646e+00 -1.060463421544272755e+00
1.818383437739467423e+00 -1.058829107122915669e+00
1.818419276591884515e+00 -1.057188236583945340e+00
1.818461847701230649e+00 -1.055540477643296837e+00
1.818511988121932266e+00 -1.053884772876556797e+00
1.818568858096864638e+00 -1.052221650607798376e+00
1.818633443466500355e+00 -1.050550997186971980e+00
1.818704498972051997e+00 -1.048872435878446030e+00
1.818782435389392438e+00 -1.047186375725566387e+00
1.818867290353056276e+00 -1.045492527151286710e+00
1.818959665636037171e+00 -1.043790990071273184e+00
1.819058599105387142e+00 -1.042080572513168990e+00
1.819163554206711941e+00 -1.040362276663021834e+00
1.819275372866955065e+00 -1.038636045519329976e+00
1.819393608460520451e+00 -1.036901024404652150e+00
1.819517864768385174e+00 -1.035157485504537123e+00
1.819647384966911030e+00 -1.033404500698394957e+00
1.819783960903911257e+00 -1.031642263852115660e+00
1.819926048576895994e+00 -1.029872100534569901e+00
1.820073622977999239e+00 -1.028092558754408081e+00
1.820227833468248013e+00 -1.026303601077527938e+00
1.820387332625402754e+00 -1.024504874688931810e+00
1.820551871448612413e+00 -1.022697001746821766e+00
1.820722332299967050e+00 -1.020879612921963275e+00
1.820898071108246530e+00 -1.019052531682363538e+00
1.821078881198617605e+00 -1.017214674633519333e+00
1.821264809913974325e+00 -1.015367252457243685e+00
1.821456127410517212e+00 -1.013509491630173232e+00
1.821652592682435179e+00 -1.011641407296349326e+00
1.821853878299515728e+00 -1.009762566065646849e+00
1.822060001679718821e+00 -1.007873363210558537e+00
1.822270330145961736e+00 -1.005973797054599439e+00
1.822484860405854779e+00 -1.004063201914052739e+00
1.822703313560512184e+00 -1.002142098173731011e+00
1.822925336759290582e+00 -1.000209617289389508e+00
1.823152149136354039e+00 -9.982669871769596082e-01
1.823382275581478362e+00 -9.963130034902913934e-01
1.823616756652775228e+00 -9.943475487916799693e-01
1.823854553875633222e+00 -9.923707345422023707e-01
1.824095976405268660e+00 -9.903821214385991611e-01
1.824340353842259344e+00 -9.883820842455972588e-01
1.824588093128784783e+00 -9.863702126246424173e-01
1.824839144541196889e+00 -9.843462250072579911e-01
1.825092921925111078e+00 -9.823104345308441010e-01
1.825349483750331903e+00 -9.802638695593369755e-01
1.825609074477771543e+00 -9.782051734497050344e-01
1.825871396509434419e+00 -9.761345066413749105e-01
1.826136360635484124e+00 -9.740510868217652218e-01
1.826403770861085407e+00 -9.719560740399213472e-01
1.826672584680157696e+00 -9.698487549091000526e-01
1.826943792606204431e+00 -9.677284833265050734e-01
1.827216814084317464e+00 -9.655957003803178340e-01
1.827491250328440842e+00 -9.634506887085301230e-01
1.827767199698340894e+00 -9.612931783279019538e-01
1.828044862452522290e+00 -9.591231578953132164e-01
1.828323724119574445e+00 -9.569403483598830640e-01
1.828604248169523716e+00 -9.547448918873200352e-01
1.828884026001522223e+00 -9.525357118095638675e-01
1.829165153507772867e+00 -9.503143670758432693e-01
1.829447276017059476e+00 -9.480803317574288958e-01
1.829729514359461406e+00 -9.458328467163494846e-01
1.830011642290991114e+00 -9.435726653203050374e-01
1.830293827774984283e+00 -9.412996715651648083e-01
1.830576819859755178e+00 -9.390142614516238107e-01
1.830859538119556262e+00 -9.367153796504863461e-01
1.831141600557713023e+00 -9.344035876213191427e-01
1.831423060937461766e+00 -9.320786297450301960e-01
1.831703702125282884e+00 -9.297410292260568365e-01
1.831984370381088523e+00 -9.273899028564774882e-01
1.832263580288634452e+00 -9.250253920254358775e-01
1.832540911295438946e+00 -9.226480333517200760e-01
1.832817937011921750e+00 -9.202574604051367846e-01
1.833092915665101685e+00 -9.178543848708534680e-01
1.833366604771415886e+00 -9.154378147748268857e-01
1.833638464239331745e+00 -9.130083517253805292e-01
1.833908310895435267e+00 -9.105666400364426094e-01
1.834176767760718585e+00 -9.081114165573647146e-01
1.834442750367312414e+00 -9.056430568373720069e-01
1.834705986357487495e+00 -9.031620934552688773e-01
1.834966959181233648e+00 -9.006677611121342020e-01
1.835224397120060358e+00 -8.981612739870703521e-01
1.835480041929396178e+00 -8.956421328308243890e-01
1.835732962751102981e+00 -8.931095520872225357e-01
1.835983024799623609e+00 -8.905649302929791178e-01
1.836229203224524653e+00 -8.880078998457223705e-01
1.836471597749647522e+00 -8.854381807264120052e-01
1.836711525414790103e+00 -8.828562363369318877e-01
1.836947188830839073e+00 -8.802621504482541770e-01
1.837178652778760357e+00 -8.776563627709073057e-01
1.837406240324468643e+00 -8.750380237070566336e-01
1.837630266634591392e+00 -8.724084345228093618e-01
1.837849279680532577e+00 -8.697662148478206845e-01
1.838064765175333015e+00 -8.671126588081147224e-01
1.838276034670603076e+00 -8.644469301308880249e-01
1.838482560650596787e+00 -8.617696052728706091e-01
1.838683910920334341e+00 -8.590805215764910630e-01
1.838880895007760641e+00 -8.563802019181593339e-01
1.839072626765775986e+00 -8.536677799803841227e-01
1.839259198072425106e+00 -8.509444732656402666e-01
1.839440329521934370e+00 -8.482098344628313802e-01
1.839615580405466577e+00 -8.454637900611351453e-01
1.839785902815644247e+00 -8.427064999913830290e-01
1.839950102273345767e+00 -8.399382731882870656e-01
1.840109268668888243e+00 -8.371602654627239293e-01
1.840262847429985138e+00 -8.343719878903534948e-01
1.840409188846273025e+00 -8.315732142906968605e-01
1.840549399552574350e+00 -8.287640623701545417e-01
1.840683803267638474e+00 -8.259451888679268938e-01
1.840811440133315990e+00 -8.231171468897502397e-01
1.840932840421540373e+00 -8.202788116367055737e-01
1.841048072399474433e+00 -8.174317192974780433e-01
1.841156303008524064e+00 -8.145749323861779523e-01
1.841257747888413565e+00 -8.117087870897004009e-01
1.841352123452426826e+00 -8.088337690020679371e-01
1.841440183841287270e+00 -8.059499443277390318e-01
1.841520971133303597e+00 -8.030576351629890031e-01
1.841593850818259659e+00 -8.001565460361439452e-01
1.841659472843730772e+00 -7.972471164512763275e-01
1.841718226641388068e+00 -7.943303742288628788e-01
1.841769157856542494e+00 -7.914056333710979274e-01
1.841812974028781857e+00 -7.884728618363778807e-01
1.841849010329304592e+00 -7.855332228618442381e-01
1.841877026975960563e+00 -7.825860324460903739e-01
1.841897688377660325e+00 -7.796322334431782242e-01
1.841909988006035892e+00 -7.766720520480453471e-01
1.841914340890132173e+00 -7.737048097844148042e-01
1.841911033146005572e+00 -7.707312875083180970e-01
1.841899233435284167e+00 -7.677521466894168256e-01
1.841879464779402786e+00 -7.647673007521058608e-01
1.841851340534074177e+00 -7.617767062850826498e-01
1.841814605049583387e+00 -7.587802339547556896e-01
1.841769161687487832e+00 -7.557787474558150809e-01
1.841715453518112389e+00 -7.527720703388494083e-01
1.841653477680912143e+00 -7.497616251354314310e-01
1.841582835201715840e+00 -7.467466404438118932e-01
1.841503639483043075e+00 -7.437274122508501506e-01
1.841416097103442118e+00 -7.407046202417084668e-01
1.841319339174809500e+00 -7.376777026797594061e-01
1.841213645407472788e+00 -7.346475975566704175e-01
1.841099051665636033e+00 -7.316148112382881985e-01
1.840975724180623274e+00 -7.285784331606872666e-01
1.840843682309995399e+00 -7.255399328320352170e-01
1.840702796635156124e+00 -7.224986178546156657e-01
1.840552816677661241e+00 -7.194552591792779950e-01
1.840393952041773584e+00 -7.164110305307265225e-01
1.840225872225764725e+00 -7.133649445608055695e-01
1.840048834485821239e+00 -7.103171648359097867e-01
1.839863298326414931e+00 -7.072687435863863614e-01
1.839668776152727281e+00 -7.042195606944720021e-01
1.839464875275686140e+00 -7.011696137692010611e-01
1.839252113120246834e+00 -6.981191525476835302e-01
1.839029849885868595e+00 -6.950691883033479623e-01
1.838798915291596003e+00 -6.920192029501844866e-01
1.838558722852038141e+00 -6.889699279669757592e-01
1.838309227311005545e+00 -6.859217731798505913e-01
1.838050749086162394e+00 -6.828748926706644795e-01
1.837783298112163122e+00 -6.798295944081296227e-01
1.837506982583986037e+00 -6.767866292248549964e-01
1.837221916181556169e+00 -6.737455000003801375e-01
1.836927261183755711e+00 -6.707064335142006728e-01
1.836623149125155452e+00 -6.676700533149245720e-01
1.836310072452478126e+00 -6.646374316838722374e-01
1.835988027945626211e+00 -6.616076054886773639e-01
1.835657439598733509e+00 -6.585811731683623993e-01
1.835317772288411309e+00 -6.555590193814527789e-01
1.834968704905671766e+00 -6.525408843589068919e-01
1.834610629213184296e+00 -6.495272792560766728e-01
1.834243631246688322e+00 -6.465187738336172218e-01
1.833867926624850986e+00 -6.435150845420145593e-01
1.833483430309578166e+00 -6.405168913224543736e-01
1.833090298223267967e+00 -6.375246716473359498e-01
1.832687783789541891e+00 -6.345385041791105074e-01
1.832276405967313782e+00 -6.315585264856491410e-01
1.831856489630110607e+00 -6.285849408956567519e-01
1.831428158261788841e+00 -6.256180641553439337e-01
1.830991959565521521e+00 -6.226593389064043471e-01
1.830546238023692096e+00 -6.197074840540719443e-01
1.830092528557776266e+00 -6.167631061543866755e-01
1.829630204831392382e+00 -6.138267489986151126e-01
1.829160102481399708e+00 -6.108988347235837502e-01
1.828681703296674899e+00 -6.079795370415099764e-01
1.828194489008355461e+00 -6.050691419417988381e-01
1.827698840924061097e+00 -6.021688013821095975e-01
1.827195367220206812e+00 -5.992778779170964132e-01
1.826683789186737350e+00 -5.963966933477804488e-01
1.826163458926503891e+00 -5.935257554285520154e-01
1.825635271427883177e+00 -5.906654192156014505e-01
1.825099953124801777e+00 -5.878154636922066079e-01
1.824556538687742924e+00 -5.849765508896797028e-01
1.824005662132386574e+00 -5.821491919328629638e-01
1.823446695084391944e+00 -5.793336299161151448e-01
1.822880378481778196e+00 -5.765297501840834782e-01
1.822306381964420297e+00 -5.737381638771337222e-01
1.821725280855918561e+00 -5.709588326422555538e-01
1.821136541574530199e+00 -5.681924857726716738e-01
1.820540625339953422e+00 -5.654394579830354095e-01
1.819937273067263828e+00 -5.627003175968050552e-01
1.819326633174044305e+00 -5.599740476671115630e-01
1.818709506957863598e+00 -5.572614701050393471e-01
1.818085254859499678e+00 -5.545637482699717902e-01
1.817454623196747443e+00 -5.518808140244213511e-01
1.816816948518536812e+00 -5.492124670211131487e-01
1.816172764508968918e+00 -5.465588589068763881e-01
1.815521962620777696e+00 -5.439207858052607092e-01
1.814864737508774306e+00 -5.412985186651901870e-01
1.814201630505146046e+00 -5.386918893272043540e-01
1.813531515309420694e+00 -5.361008204688513246e-01
1.812855584435826284e+00 -5.335265411428634641e-01
1.812173954754862537e+00 -5.309698404422998896e-01
1.811486296613905145e+00 -5.284296691252413636e-01
1.810792786107734198e+00 -5.259068961799520103e-01
1.810093571891725484e+00 -5.234022230696738776e-01
1.809388960681350245e+00 -5.209153350343277422e-01
1.808678718110844574e+00 -5.184468159651958175e-01
1.807963210826451617e+00 -5.159965733877355243e-01
1.807241934902803049e+00 -5.135647394953174460e-01
1.806515459537462620e+00 -5.111515303092935003e-01
1.805784356623575615e+00 -5.087570982795192043e-01
1.805048366300836760e+00 -5.063827344762338312e-01
1.804307406589837903e+00 -5.040278656117087586e-01
1.803561692761276758e+00 -5.016924719130206878e-01
1.802811450897799928e+00 -4.993776679026386556e-01
1.802056401434988686e+00 -4.970827765534351905e-01
1.801297363964540432e+00 -4.948083954771744786e-01
1.800533763984025093e+00 -4.925551373005891409e-01
1.799766132533917151e+00 -4.903234672175875164e-01
1.798994063516338171e+00 -4.881127120201743663e-01
1.798218381428068557e+00 -4.859239160292905257e-01
1.797439349781344342e+00 -4.837570075156176208e-01
1.796656874669610104e+00 -4.816122301911839876e-01
1.795869969828532309e+00 -4.794896317626361482e-01
1.795079777798052056e+00 -4.773896407033048628e-01
1.794286098641619143e+00 -4.753118046001997832e-01
1.793489411115353427e+00 -4.732573143920931757e-01
1.792689712605182839e+00 -4.712261600573486864e-01
1.791886627402869081e+00 -4.692181479149770129e-01
1.791080422133323191e+00 -4.672337906334617652e-01
1.790271399161385890e+00 -4.652737550835486791e-01
1.789459746503994086e+00 -4.633378005898394214e-01
1.788645803557975089e+00 -4.614261275289764930e-01
1.787828977634151384e+00 -4.595393519693646844e-01
1.787010227251577543e+00 -4.576773492309577085e-01
1.786189319382840424e+00 -4.558400892988032638e-01
1.785366226384094812e+00 -4.540285275851048685e-01
1.784541232544236466e+00 -4.522416229526702858e-01
1.783714121721776236e+00 -4.504807529670268318e-01
1.782885260888648959e+00 -4.487461792455798015e-01
1.782054673708756809e+00 -4.470374226234507531e-01
1.781222595120831365e+00 -4.453548797112161228e-01
1.780389025551482041e+00 -4.436986715923115776e-01
1.779554113926376191e+00 -4.420689365363839607e-01
1.778718051953264601e+00 -4.404658351427642171e-01
1.777880727954019191e+00 -4.388896848722467214e-01
1.777041804062123420e+00 -4.373399578416429234e-01
1.776202168007270377e+00 -4.358186889675308429e-01
1.775361365989794660e+00 -4.343245959769311271e-01
1.774520490083905111e+00 -4.328589279988047656e-01
1.773678923031823729e+00 -4.314209209792962407e-01
1.772835793885758182e+00 -4.300102670428376239e-01
1.771993057117434933e+00 -4.286286031336908331e-01
1.771150062194516206e+00 -4.272747862493642690e-01
1.770307218331428567e+00 -4.259494938793996210e-01
1.769464932177868155e+00 -4.246528170076894759e-01
1.768621951313073870e+00 -4.233852277326450864e-01
1.767779235120396031e+00 -4.221467024643313914e-01
1.766936965460346842e+00 -4.209370356666393143e-01
1.766094479582687615e+00 -4.197565309923485533e-01
1.765252348413792305e+00 -4.186051875313796522e-01
1.764410364769400497e+00 -4.174840311821420569e-01
1.763568884287103344e+00 -4.163920095229789453e-01
1.762728946847639921e+00 -4.153300914144144040e-01
1.761889486367410163e+00 -4.142979837476836180e-01
1.761050880231051163e+00 -4.132960315834257048e-01
1.760213366956638215e+00 -4.123242135636739913e-01
1.759377241220005716e+00 -4.113829326025328359e-01
1.758542198092366782e+00 -4.104720395452894910e-01
1.757708006075913376e+00 -4.095919114113756310e-01
1.756875141797664686e+00 -4.087417461831125420e-01
1.756043371520553675e+00 -4.079229890131332303e-01
1.755213168435590498e+00 -4.071347273699302272e-01
1.754384722746188174e+00 -4.063777096617607887e-01
1.753558215255466957e+00 -4.056514519237630068e-01
1.752732747368250577e+00 -4.049569590189192048e-01
1.751909101178431793e+00 -4.042934028192509133e-01
1.751087608828396425e+00 -4.036611954191280383e-01
1.750267810376656907e+00 -4.030603587510031005e-01
1.749450420516487803e+00 -4.024912002093212204e-01
1.748634960218008683e+00 -4.019534707609673796e-01
1.747821650033547058e+00 -4.014473951956543107e-01
1.747010499551874929e+00 -4.009727824777329364e-01
1.746201768811671551e+00 -4.005304012602463604e-01
1.745395242811364822e+00 -4.001196695966862116e-01
1.744591443362076832e+00 -3.997412573859480678e-01
1.743790755328165742e+00 -3.993949437219964094e-01
1.742992248268342426e+00 -3.990805558071567893e-01
1.742195915115780647e+00 -3.987979539607755530e-01
1.741403452053170486e+00 -3.985470009573027217e-01
1.740612764731957363e+00 -3.983289377758310046e-01
1.739825217053678097e+00 -3.981429667578424425e-01
1.739040146683351384e+00 -3.979888714268431937e-01
1.738258414804012775e+00 -3.978670338061816025e-01
1.737479822341849056e+00 -3.977780025684113929e-01
1.736704013287993620e+00 -3.977205293825654131e-01
1.735931657639139924e+00 -3.976954791090301367e-01
1.735162359900404239e+00 -3.977027088619030648e-01
1.734396373711044603e+00 -3.977425637048296880e-01
1.733633958844112311e+00 -3.978145796692378888e-01
1.732874939419629889e+00 -3.979188942926621397e-01
1.732119212424980015e+00 -3.980554321560196840e-01
1.731366810817816182e+00 -3.982241782179854472e-01
1.730617923315733275e+00 -3.984252447567596112e-01
1.729872572803572206e+00 -3.986583055763502914e-01
1.729131102276261878e+00 -3.989236262181036219e-01
1.728393067499998326e+00 -3.992208643941606017e-01
1.727658939108577485e+00 -3.995503032622263473e-01
1.726928778854636359e+00 -3.999127184833413673e-01
1.726201523301178486e+00 -4.003067352855158023e-01
1.725478600914212679e+00 -4.007324020751308891e-01
1.724759171368480004e+00 -4.011904563579844485e-01
1.724043780637190215e+00 -4.016806281473409568e-01
1.723332568491708461e+00 -4.022027483061557662e-01
1.722625583296331975e+00 -4.027569882064372386e-01
1.721922655140642133e+00 -4.033420263368602265e-01
1.721223780169729434e+00 -4.039594370113402944e-01
1.720528664707356548e+00 -4.046083185678835958e-01
1.719838101677678921e+00 -4.052885052129122645e-01
1.719151435470517741e+00 -4.059997217988653428e-01
1.718469418625116818e+00 -4.067425595374770109e-01
1.717791552232275532e+00 -4.075164332546488688e-01
1.717117742122364232e+00 -4.083216001115484439e-01
1.716448350312672400e+00 -4.091580300998624575e-01
1.715783153237032899e+00 -4.100245551779490016e-01
1.715122276107332144e+00 -4.109217717770568545e-01
1.714466324244415363e+00 -4.118497775510872039e-01
1.713815038405340552e+00 -4.128078347342850618e-01
1.713167758118830486e+00 -4.137969893546244449e-01
1.712524726909646189e+00 -4.148161897270615794e-01
1.711887116773399775e+00 -4.158653052001614059e-01
1.711253150810659873e+00 -4.169444466712424746e-01
1.710623644341834337e+00 -4.180528609403553197e-01
1.709999339911468796e+00 -4.191910707243566847e-01
1.709379842922652326e+00 -4.203586459412456677e-01
1.708764866299938401e+00 -4.215562608490455165e-01
1.708154302061970053e+00 -4.227822683877479615e-01
1.707548209814969020e+00 -4.240383243965727966e-01
1.706946750280675662e+00 -4.253222226154490526e-01
1.706350367808889379e+00 -4.266346660772020183e-01
1.705758684619611998e+00 -4.279757812939496975e-01
1.705172502301106396e+00 -4.293453378127669029e-01
1.704591270386458746e+00 -4.307426567438413789e-01
1.704014717146024704e+00 -4.321677968418776161e-01
1.703442759377305604e+00 -4.336204621603081399e-01
1.702875762619634692e+00 -4.351001692822125122e-01
1.702314639599993296e+00 -4.366070212150388596e-01
1.701757807305455783e+00 -4.381412269006626503e-01
1.701206593370646614e+00 -4.397020296913737858e-01
1.700660092442805027e+00 -4.412895892951489429e-01
1.700118506873812496e+00 -4.429031413556755448e-01
1.699582191163803158e+00 -4.445419083142777006e-01
1.699050518914461572e+00 -4.462064761891728626e-01
1.698524856798911298e+00 -4.478968282062557593e-01
1.698004034585135269e+00 -4.496119359834003792e-01
1.697488975932600619e+00 -4.513522496794262762e-01
1.696979043944665255e+00 -4.531170063933764314e-01
1.696475037874343839e+00 -4.549065768546606270e-01
1.695975758918804255e+00 -4.567200018877032863e-01
1.695481685267598460e+00 -4.585577718040013684e-01
1.694993456197102510e+00 -4.604182521393842542e-01
1.694510140631856565e+00 -4.623025859744105404e-01
1.694032186334528456e+00 -4.642094251516875603e-01
1.693559805258197271e+00 -4.661393655298178840e-01
1.693092148988120549e+00 -4.680916946455916938e-01
1.692630642464211910e+00 -4.700666276877614180e-01
1.692174565868384883e+00 -4.720630010222128248e-01
1.691724134892241604e+00 -4.740814250858446655e-01
1.691278937287803652e+00 -4.761210190281182641e-01
1.690839176529080889e+00 -4.781813938551696674e-01
1.690404717574853777e+00 -4.802627849686562089e-01
1.689976646172914654e+00 -4.823639372459549990e-01
1.689554200424614461e+00 -4.844850368868636736e-01
1.689137507140725969e+00 -4.866260621529919783e-01
1.688726308294215661e+00 -4.887864453419845656e-01
1.688320692750901575e+00 -4.909660595393188776e-01
1.687920868313041778e+00 -4.931635987185328807e-01
1.687526615994072943e+00 -4.953797275835495340e-01
1.687138329318244256e+00 -4.976143413677021621e-01
1.686755734041527788e+00 -4.998663167578532018e-01
1.686379764542865312e+00 -5.021348701719224872e-01
1.686009886406996783e+00 -5.044207013657401317e-01
1.685645388337803530e+00 -5.067228550355286076e-01
1.685286867256583720e+00 -5.090417083070093440e-01
1.684934732330417129e+00 -5.113763202664053376e-01
1.684588777507507462e+00 -5.137260203169580208e-01
1.684248111301717366e+00 -5.160916399725827830e-01
1.683913828084750763e+00 -5.184718498947167298e-01
1.683585800960421874e+00 -5.208668256994671841e-01
1.683263898012501203e+00 -5.232762477795411815e-01
1.682948130027481337e+00 -5.256985963184312993e-01
1.682638985831927281e+00 -5.281345034376847547e-01
1.682335826028546144e+00 -5.305838688066625286e-01
1.682038860154760895e+00 -5.330451713564517968e-01
1.681748474006887761e+00 -5.355185359305648651e-01
1.681464834939262021e+00 -5.380043492894723833e-01
1.681187229681017081e+00 -5.405014662529989966e-01
1.680915916464144289e+00 -5.430096979838496818e-01
1.680651245146556283e+00 -5.455287345382573427e-01
1.680392758248891782e+00 -5.480582589069215027e-01
1.680141191591263627e+00 -5.505981291081175621e-01
1.679895800032068731e+00 -5.531468255137007572e-01
1.679657133136790659e+00 -5.557053072607304189e-01
1.679425250554458016e+00 -5.582723901985638948e-01
1.679199443119479884e+00 -5.608477139863138339e-01
1.678980920129498067e+00 -5.634321076825957730e-01
1.678769078714471563e+00 -5.660237797077423139e-01
1.678563880303882705e+00 -5.686232164835827163e-01
1.678365694729720081e+00 -5.712302153301122010e-01
1.678173876549858168e+00 -5.738432184482648024e-01
1.677989046263185013e+00 -5.764627123438654799e-01
1.677811755431655838e+00 -5.790874555676318591e-01
1.677641102777013726e+00 -5.817183086926674962e-01
1.677477490710524100e+00 -5.843539234182936193e-01
1.677321309531616178e+00 -5.869943354105690014e-01
1.677172118833127223e+00 -5.896389493466045462e-01
1.677029349775912115e+00 -5.922872249876350859e-01
1.676893093460570361e+00 -5.949400757391875016e-01
1.676764211371268853e+00 -5.975953384744940866e-01
1.676642485291534035e+00 -6.002541150224423028e-01
1.676528094108609368e+00 -6.029150534730680633e-01
1.676420282066749534e+00 -6.055787427895883424e-01
1.676319556422142254e+00 -6.082438330456662046e-01
1.676226559314683229e+00 -6.109097762693029843e-01
1.676140567467798492e+00 -6.135766430591014231e-01
1.676062078133834676e+00 -6.162441619232891243e-01
1.675990510497787467e+00 -6.189120339397856663e-01
1.675926420096201408e+00 -6.215796636100630046e-01
1.675869507555844518e+00 -6.242465930021440235e-01
1.675819998609313188e+00 -6.269136800439727431e-01
1.675778068418009026e+00 -6.295802590276613486e-01
1.675743696136059890e+00 -6.322450136330384218e-01
1.675717257752275868e+00 -6.349086888830824948e-01
1.675697814056677393e+00 -6.375703837830646314e-01
1.675685759745214609e+00 -6.402295912521660526e-01
1.675681575312098381e+00 -6.428868098098109440e-01
1.675685032428030352e+00 -6.455405162173198930e-01
1.675695644105917204e+00 -6.481899990749673268e-01
1.675713248582811010e+00 -6.508356509575506932e-01
1.675738474967114922e+00 -6.534769804457419839e-01
1.675771679172085582e+00 -6.561142714106464879e-01
1.675812261412719995e+00 -6.587465265435112904e-01
1.675861053026164171e+00 -6.613746460704557073e-01
1.675917050391354746e+00 -6.639972748939017011e-01
1.675981073174700908e+00 -6.666146711848881523e-01
1.676052058594853067e+00 -6.692260804231547899e-01
1.676130787548504308e+00 -6.718311830648122651e-01
1.676217484203825991e+00 -6.744302715604421072e-01
1.676311193379551145e+00 -6.770221037582158097e-01
1.676412829387315506e+00 -6.796066787231437312e-01
1.676522292170276041e+00 -6.821842488439118224e-01
1.676639473200230546e+00 -6.847542134543285197e-01
1.676763873008131123e+00 -6.873157010241515152e-01
1.676896236787851491e+00 -6.898697534587753255e-01
1.677036724165418491e+00 -6.924154359007785864e-01
1.677184575951512935e+00 -6.949529025051249809e-01
1.677340221868008241e+00 -6.974815418767528197e-01
1.677503259000242108e+00 -7.000007698917690702e-01
1.677674063619556177e+00 -7.025101353207050536e-01
1.677852853237618680e+00 -7.050097399937964582e-01
1.678039341525692896e+00 -7.075001408814075576e-01
1.678233091593007043e+00 -7.099806341978528446e-01
1.678434360363116662e+00 -7.124506188676571483e-01
1.678643891556752976e+00 -7.149098076249105205e-01
1.678860786032276398e+00 -7.173585638989724567e-01
1.679085644887126971e+00 -7.197961084317129332e-01
1.679317373563343319e+00 -7.222231132538583509e-01
1.679557636580008451e+00 -7.246385196731826017e-01
1.679805319108348405e+00 -7.270426963208479476e-01
1.680061039117289878e+00 -7.294348630155651492e-01
1.680324422288053787e+00 -7.318152872803540543e-01
1.680594420631429164e+00 -7.341831208833912159e-01
1.680871989948352407e+00 -7.365387553487261485e-01
1.681157340553418589e+00 -7.388819834714323020e-01
1.681449781229136020e+00 -7.412122254428631374e-01
1.681749555064989021e+00 -7.435293311665891469e-01
1.682056816612658157e+00 -7.458335924833018327e-01
1.682370992694073752e+00 -7.481243777403318029e-01
1.682692403208300380e+00 -7.504017292395956940e-01
1.683021015468474602e+00 -7.526653300274855907e-01
1.683357168122862957e+00 -7.549156762108761853e-01
1.683700285756156489e+00 -7.571524057304608313e-01
1.684050386967554713e+00 -7.593749252011270379e-01
1.684407901425851062e+00 -7.615836283684802588e-01
1.684772588190101894e+00 -7.637783911653347468e-01
1.685144154331137178e+00 -7.659586742432052953e-01
1.685522549613050147e+00 -7.681249521664328395e-01
1.685907820264203494e+00 -7.702768380338458343e-01
1.686299923243992804e+00 -7.724136676049458972e-01
1.686698947225404366e+00 -7.745356620104314471e-01
1.687104451103439207e+00 -7.766425319402482375e-01
1.687516145559430525e+00 -7.787349379041568209e-01
1.687934801485469594e+00 -7.808119928208061555e-01
1.688359709893787031e+00 -7.828735700478167692e-01
1.688791191374422906e+00 -7.849200343569849858e-01
1.689229663496897293e+00 -7.869511972179851211e-01
1.689673976358235574e+00 -7.889671803521897120e-01
1.690124483367333674e+00 -7.909679903938435785e-01
1.690581359577752796e+00 -7.929529418616971803e-01
1.691044260209620287e+00 -7.949223930697044693e-01
1.691513169840780817e+00 -7.968766476703531554e-01
1.691988619174895403e+00 -7.988146190584389794e-01
1.692469796298107232e+00 -8.007370160475787424e-01
1.692956693055934769e+00 -8.026440624659557654e-01
1.693449528114126412e+00 -8.045352073235535473e-01
1.693948038493496400e+00 -8.064105062442739058e-01
1.694451600624250043e+00 -8.082703756430992259e-01
1.694960463652909644e+00 -8.101140102185862002e-01
1.695475285900415408e+00 -8.119424236824528407e-01
1.695994744459665249e+00 -8.137542113027054214e-01
1.696519556336450352e+00 -8.155499995110503386e-01
1.697049904596659387e+00 -8.173299343688810170e-01
1.697585134996071110e+00 -8.190936149542458189e-01
1.698125660220196398e+00 -8.208411828217309081e-01
1.698670347578388640e+00 -8.225726040353399382e-01
1.699219933852381681e+00 -8.242883571465065007e-01
1.699774627741509336e+00 -8.259880824734180393e-01
1.700333413279734085e+00 -8.276716962651197163e-01
1.700896527139716952e+00 -8.293395952995782361e-01
1.701464477891358351e+00 -8.309915786453571096e-01
1.702036606826889287e+00 -8.326280738996195696e-01
1.702612623069481357e+00 -8.342479569279247498e-01
1.703192667841192609e+00 -8.358516148339938390e-01
1.703776411113889999e+00 -8.374396508623412894e-01
1.704364050194465463e+00 -8.390120619442139605e-01
1.704955668075970987e+00 -8.405685304126278012e-01
1.705550663750833307e+00 -8.421095461514752634e-01
1.706149191554691580e+00 -8.436347999260443986e-01
1.706750472503051563e+00 -8.451439739249576588e-01
1.707354875399980099e+00 -8.466372740398269148e-01
1.707962589887934257e+00 -8.481153848484763724e-01
1.708573200956127636e+00 -8.495781253025738167e-01
1.709186502766578686e+00 -8.510250564338855961e-01
1.709803164426708877e+00 -8.524562381959414070e-01
1.710421701224688951e+00 -8.538723830318206698e-01
1.711043383827204778e+00 -8.552729265461124220e-01
1.711666977607768425e+00 -8.566579066058931380e-01
1.712292601203027509e+00 -8.580279703279306558e-01
1.712920688807674896e+00 -8.593829872212416232e-01
1.713549963111899777e+00 -8.607227409182309774e-01
1.714181532057196922e+00 -8.620472824350222663e-01
1.714814763593340619e+00 -8.633564330515495211e-01
1.715450016059278271e+00 -8.646508269886671316e-01
1.716086735221030946e+00 -8.659297669063465985e-01
1.716724609003106750e+00 -8.671936723199360486e-01
1.717363455892304547e+00 -8.684432052501368515e-01
1.718003149125277185e+00 -8.696776679887214812e-01
1.718643649259006922e+00 -8.708979951024233834e-01
1.719285083166796957e+00 -8.721036844584333370e-01
1.719926833798028909e+00 -8.732946540627022358e-01
1.720569527872135795e+00 -8.744711845952232165e-01
1.721212235738135643e+00 -8.756331225125808526e-01
1.721855133785846981e+00 -8.767806028893394554e-01
1.722497252824489067e+00 -8.779132945280370137e-01
1.723140091917160444e+00 -8.790317338248723189e-01
1.723782944572034515e+00 -8.801361718280786839e-01
1.724425290151031076e+00 -8.812264724815238592e-01
1.725066177201395767e+00 -8.823028053103054713e-01
1.725706096936372669e+00 -8.833646234287999555e-01
1.726345574774210689e+00 -8.844131820933540666e-01
1.726984152147193141e+00 -8.854473789282764074e-01
1.727621514142164916e+00 -8.864683996187338044e-01
1.728257443748131283e+00 -8.874759594870980095e-01
1.728892094561157000e+00 -8.884701804323147378e-01
1.729525001485319180e+00 -8.894507340876574020e-01
1.730155867698950578e+00 -8.904174746919457650e-01
1.730784747857044614e+00 -8.913709747396529881e-01
1.731411177081070729e+00 -8.923110852264198867e-01
1.732035648705310349e+00 -8.932388273423206293e-01
1.732658718395442943e+00 -8.941529933576257694e-01
1.733278675484133613e+00 -8.950537106142518740e-01
1.733895823289254956e+00 -8.959419937151907876e-01
1.734510109993948390e+00 -8.968168195845164226e-01
1.735121193189619770e+00 -8.976792932819401827e-01
1.735729370264634586e+00 -8.985289887068331760e-01
1.736335177789336548e+00 -8.993664242002138431e-01
1.736937243993396329e+00 -9.001907848578163396e-01
1.737535015254542126e+00 -9.010029753865276270e-01
1.738129146183390317e+00 -9.018024907619713870e-01
1.738720023354874966e+00 -9.025892629951731694e-01
1.739306025250724863e+00 -9.033638987953135358e-01
1.739887810806169943e+00 -9.041260362045813181e-01
1.740465709763904467e+00 -9.048758125384120943e-01
1.741038948544232579e+00 -9.056131548074848325e-01
1.741607340509734092e+00 -9.063386092349573486e-01
1.742171406581189963e+00 -9.070520619098533244e-01
1.742730444836436021e+00 -9.077537252352079200e-01
1.743284878661559123e+00 -9.084437132439098228e-01
1.743833743198550446e+00 -9.091217424109225842e-01
1.744377283960850455e+00 -9.097882618633705842e-01
1.744915521571954287e+00 -9.104434278581787776e-01
1.745447320885025189e+00 -9.110863007235795452e-01
1.745973978436218266e+00 -9.117175166009835463e-01
1.746494717220180792e+00 -9.123367354541102037e-01
1.747008972940296445e+00 -9.129446120436194301e-01
1.747517524155544955e+00 -9.135412892934903217e-01
1.748019626880168653e+00 -9.141267525216993928e-01
1.748514639999498410e+00 -9.147011826131571377e-01
1.749003427307011416e+00 -9.152642238259564023e-01
1.749485797154378464e+00 -9.158153535878057472e-01
1.749960985694898108e+00 -9.163560754261931285e-01
1.750429205501699670e+00 -9.168850799567422882e-01
1.750890355862736891e+00 -9.174028102939533191e-01
1.751344247146986666e+00 -9.179098524172728535e-01
1.751790970743356324e+00 -9.184058388000200246e-01
1.752229509969072341e+00 -9.188912769220491938e-01
1.752661091183468356e+00 -9.193659504778983749e-01
1.753084860363519404e+00 -9.198296892984374473e-01
1.753500319535528318e+00 -9.202820918513205939e-01
1.753907511773103778e+00 -9.207234957176729795e-01
1.754306541723360979e+00 -9.211542863726480679e-01
1.754697559337161650e+00 -9.215746985897171895e-01
1.755080124704749611e+00 -9.219852363495427694e-01
1.755453943900425751e+00 -9.223842698005190188e-01
1.755819300156544527e+00 -9.227729374369566528e-01
1.756175906767359463e+00 -9.231510698866171039e-01
1.756523679213059408e+00 -9.235182889927462391e-01
1.756862404123899823e+00 -9.238753238867680739e-01
1.757192355858448574e+00 -9.242224679364041684e-01
1.757512929013826719e+00 -9.245594524063860398e-01
1.757824544271897382e+00 -9.248857445415618050e-01
1.758125576852933358e+00 -9.252012234981132899e-01
1.758417680076018286e+00 -9.255067694785312771e-01
1.758699579051338224e+00 -9.258017307723105382e-01
1.758972279630046431e+00 -9.260860335500412654e-01
1.759234876128719094e+00 -9.263607063044146939e-01
1.759487669478707383e+00 -9.266255090535635563e-01
1.759731046357087658e+00 -9.268798026629269105e-01
1.759963798430626669e+00 -9.271239073485435522e-01
1.760185740619214068e+00 -9.273581590148362030e-01
1.760397807324687758e+00 -9.275821765618145198e-01
1.760599483455913106e+00 -9.277958303744511248e-01
1.760790899099226037e+00 -9.280000808672448365e-01
1.760970929771999316e+00 -9.281936875694647426e-01
1.761141211485000913e+00 -9.283780372353332977e-01
1.761300486465851911e+00 -9.285520979786496820e-01
1.761448888031446058e+00 -9.287159092853506381e-01
1.761586973756880781e+00 -9.288701012013230729e-01
1.761714270490152501e+00 -9.290147081282269514e-01
1.761830109053079463e+00 -9.291492068981399566e-01
1.761934648842160334e+00 -9.292743215417378355e-01
1.762027979446134207e+00 -9.293892043088832766e-01
1.762110404627545979e+00 -9.294941351190235679e-01
1.762181224820779324e+00 -9.295888960712085369e-01
1.762241053786254952e+00 -9.296744266651535415e-01
1.762288676654833353e+00 -9.297498809175969159e-01
1.762325419684683370e+00 -9.298159075878129620e-01
1.762350351674194071e+00 -9.298726667214129993e-01
1.762363966604168608e+00 -9.299194131100222416e-01
1.762365079962844749e+00 -9.299559281897775698e-01
1.762354192861604663e+00 -9.299830892089763212e-01
1.762331872802720856e+00 -9.300009477679388459e-01
1.762297768261454900e+00 -9.300085493802461301e-01
1.762252185089783874e+00 -9.300068116822964859e-01
1.762194412309535219e+00 -9.299949716130556654e-01
1.762124843148043629e+00 -9.299739305523309074e-01
1.762043175892749503e+00 -9.299430503060328590e-01
1.761949370906056744e+00 -9.299019922258279225e-01
1.761843841218122320e+00 -9.298523846666610915e-01
1.761726070299418412e+00 -9.297931960296252907e-01
1.761596104432598286e+00 -9.297242583956498718e-01
1.761454008484656164e+00 -9.296455079923637843e-01
1.761299784839643223e+00 -9.295577000189022554e-01
1.761132957736294413e+00 -9.294603115507245050e-01
1.760953828299025581e+00 -9.293538284945808137e-01
1.760762679644326534e+00 -9.292371939479913134e-01
1.760559639766623885e+00 -9.291113457868978021e-01
1.760344293731860077e+00 -9.289755814456825966e-01
1.760115992451322775e+00 -9.288307265336739338e-01
1.759875840860627871e+00 -9.286768905512640115e-01
1.759623839984083560e+00 -9.285134939396491038e-01
1.759359300461298181e+00 -9.283407166409669564e-01
1.759081768863314466e+00 -9.281584869590145948e-01
1.758792194129195519e+00 -9.279675167665811797e-01
1.758490831946028177e+00 -9.277674371945523468e-01
1.758176642139101631e+00 -9.275581256904515959e-01
1.757850353523288778e+00 -9.273392422511699262e-01
1.757511402653983978e+00 -9.271112224439849170e-01
1.757160547237830217e+00 -9.268737987594476424e-01
1.756797095474260662e+00 -9.266273640665654288e-01
1.756421753188953438e+00 -9.263722965783987018e-01
1.756033424825872213e+00 -9.261078645779854401e-01
1.755633164104197563e+00 -9.258347101308028737e-01
1.755220594956184765e+00 -9.255521131319088823e-01
1.754795422333470079e+00 -9.252606997029628744e-01
1.754358251486568765e+00 -9.249603111909299180e-01
1.753909554219599265e+00 -9.246515857734715071e-01
1.753448608017639909e+00 -9.243336500690734203e-01
1.752975501087241428e+00 -9.240065599912405947e-01
1.752490758347230893e+00 -9.236711404227710975e-01
1.751993806329879222e+00 -9.233269475934070547e-01
1.751485441804613519e+00 -9.229739745031722009e-01
1.750965114412869506e+00 -9.226121147372163822e-01
1.750433136260726164e+00 -9.222425562045155623e-01
1.749889053109996429e+00 -9.218635597677554694e-01
1.749333338774595070e+00 -9.214761663303260297e-01
1.748766517269301213e+00 -9.210801442522004168e-01
1.748188335430322482e+00 -9.206757624968677778e-01
1.747599200721171364e+00 -9.202638873020981825e-01
1.746997971994601384e+00 -9.198434569162844410e-01
1.746385551842582595e+00 -9.194147093251092695e-01
1.745761775791029535e+00 -9.189774342523477912e-01
1.745126678094062633e+00 -9.185317306767023515e-01
1.744480513702431956e+00 -9.180779565576853152e-01
1.743822939732371902e+00 -9.176161889056682064e-01
1.743154422894313216e+00 -9.171468725257100330e-01
1.742474879631433327e+00 -9.166690995133941477e-01
1.741784739230474832e+00 -9.161837187807408966e-01
1.741083773624962472e+00 -9.156902303098430895e-01
1.740371690246252268e+00 -9.151890103456374881e-01
1.739650065966929837e+00 -9.146804357181738121e-01
1.738917280597556347e+00 -9.141646716806882678e-01
1.738174720500629267e+00 -9.136409087451973221e-01
1.737421846009183479e+00 -9.131100781742798045e-01
1.736659031124763830e+00 -9.125714308289606391e-01
1.735886241246900719e+00 -9.120258907340389465e-01
1.735103268271286803e+00 -9.114726995634845341e-01
1.734310376528775954e+00 -9.109124712773003507e-01
1.733507431387030895e+00 -9.103444028086306039e-01
1.732694892011835908e+00 -9.097695542467386653e-01
1.731873407616717042e+00 -9.091881915347775900e-01
1.731042455200568320e+00 -9.086007094648895777e-01
1.730201547012863106e+00 -9.080058918290905279e-01
1.729352192472155991e+00 -9.074047893239087781e-01
1.728494023290130688e+00 -9.067971912570110815e-01
1.727625994343656490e+00 -9.061832419329612920e-01
1.726749273395872919e+00 -9.055626817189033062e-01
1.725863879416978941e+00 -9.049362034801292642e-01
1.724969730544030355e+00 -9.043030367617124199e-01
1.724067075841278163e+00 -9.036633791952470851e-01
1.723156078497645183e+00 -9.030183640851503490e-01
1.722237259299649770e+00 -9.023675076427415398e-01
1.721310438514158880e+00 -9.017110668921818339e-01
1.720374797348431573e+00 -9.010487120045700404e-01
1.719432029009011487e+00 -9.003805599865302156e-01
1.718481679801883155e+00 -8.997073956591293831e-01
1.717523993731093768e+00 -8.990292117136108319e-01
1.716558920357451168e+00 -8.983454337205204476e-01
1.715586381812884476e+00 -8.976569878965190430e-01
1.714606160661848566e+00 -8.969631658281208564e-01
1.713619500245376459e+00 -8.962647811133367393e-01
1.712625951588739870e+00 -8.955613497401126999e-01
1.711626415337779816e+00 -8.948528423677343246e-01
1.710620163403720362e+00 -8.941406031184090386e-01
1.709607709764223715e+00 -8.934236531533952252e-01
1.708589244694698195e+00 -8.927022530123912558e-01
1.707564727374822899e+00 -8.919762387724758934e-01
1.706533799684292640e+00 -8.912472653993263050e-01
1.705497888685596486e+00 -8.905151579279156904e-01
1.704456425304131217e+00 -8.897790069328497253e-01
1.703409331272484728e+00 -8.890387808147388604e-01
1.702357249223886093e+00 -8.882956110379627290e-01
1.701300223382815835e+00 -8.875490542864679089e-01
1.700238620101325537e+00 -8.867994888445771551e-01
1.699172705063948685e+00 -8.860469004390657544e-01
1.698101430636094866e+00 -8.852907940604997084e-01
1.697026157174968741e+00 -8.845321473972759252e-01
1.695946947926731285e+00 -8.837705196709205735e-01
1.694863532724414368e+00 -8.830065358441673284e-01
1.693776464407704241e+00 -8.822400858386031386e-01
1.692686131029206509e+00 -8.814719403070627735e-01
1.691591726701511256e+00 -8.807013361342624913e-01
1.690494432777187583e+00 -8.799292216958706225e-01
1.689394026865553844e+00 -8.791560294810973897e-01
1.688290778871536890e+00 -8.783813453138243910e-01
1.687185119565335345e+00 -8.776053267236981759e-01
1.686076507096020638e+00 -8.768281849812975537e-01
1.684965933326634246e+00 -8.760500095805174858e-01
1.683853471532126722e+00 -8.752710981231589527e-01
1.682738791403140199e+00 -8.744913095853196205e-01
1.681622247248870883e+00 -8.737108752760500696e-01
1.680503560538882279e+00 -8.729297728504483711e-01
1.679384017936043749e+00 -8.721485901248839934e-01
1.678263195727432544e+00 -8.713668847641542481e-01
1.677141160921381324e+00 -8.705856904684747821e-01
1.676018129990100691e+00 -8.698050858370087735e-01
1.674894314442551435e+00 -8.690243836960860335e-01
1.673770020202576481e+00 -8.682448615483268073e-01
1.672645670845201327e+00 -8.674659571247385070e-01
1.671521335464221991e+00 -8.666879444364310459e-01
1.670396660226515007e+00 -8.659112218919958748e-01
1.669271767716452359e+00 -8.651357551723646289e-01
1.668148153546751056e+00 -8.643621737238519342e-01
1.667025544822841931e+00 -8.635897060984705220e-01
1.665903615836438423e+00 -8.628197329870110899e-01
1.664782063273233526e+00 -8.620518417788620713e-01
1.663662285216890968e+00 -8.612862379346087893e-01
1.662543757418772250e+00 -8.605228389667327615e-01
1.661426527930985664e+00 -8.597619296583307591e-01
1.660311059707399117e+00 -8.590050056187971128e-01
1.659197906778258957e+00 -8.582502211499047906e-01
1.658086616554032888e+00 -8.574991667795397454e-01
1.656977544504176336e+00 -8.567509959940862174e-01
1.655870710376247334e+00 -8.560064710498190843e-01
1.654766734259376149e+00 -8.552665045672624977e-01
1.653665551216186413e+00 -8.545307040447323033e-01
1.652567493133104470e+00 -8.537990364665146714e-01
1.651473365710569574e+00 -8.530716594341946069e-01
1.650382049822407993e+00 -8.523497274971134630e-01
1.649294685808456284e+00 -8.516322628554736651e-01
1.648210787040531144e+00 -8.509198396525704533e-01
1.647130950479751554e+00 -8.502127838788172687e-01
1.646055060414243432e+00 -8.495104446527201869e-01
1.644983362539589544e+00 -8.488140858866386473e-01
1.643916157215357110e+00 -8.481230144271225679e-01
1.642853612182938017e+00 -8.474381081143979033e-01
1.641796622594842381e+00 -8.467592586035105340e-01
1.640744483737461401e+00 -8.460860726604716442e-01
1.639697972556286132e+00 -8.454195668425918964e-01
1.638656455275339985e+00 -8.447595376647746290e-01
1.637620804500652394e+00 -8.441067824848841328e-01
1.636590047348515542e+00 -8.434616488203006135e-01
1.635566062558789113e+00 -8.428226893343467863e-01
1.634548667463444405e+00 -8.421911680673496159e-01
1.633536683304782855e+00 -8.415674346433873465e-01
1.632531730498914202e+00 -8.409512648368525634e-01
1.631533906572013581e+00 -8.403430935950888525e-01
1.630542080413760031e+00 -8.397431242122267436e-01
1.629557006319714674e+00 -8.391515301794006954e-01
1.628579418752063468e+00 -8.385687885276585929e-01
1.627608743834221050e+00 -8.379948727047082935e-01
1.626646079387745525e+00 -8.374294788623368735e-01
1.625690184205942135e+00 -8.368735540881889756e-01
1.624742137176521384e+00 -8.363266424049929926e-01
1.623802230955332604e+00 -8.357892757604010736e-01
1.622870468245444675e+00 -8.352616425098133845e-01
1.621946996959491738e+00 -8.347439920273400649e-01
1.621032345477745551e+00 -8.342362815672575982e-01
1.620126908908556373e+00 -8.337390779965501153e-01
1.619229712265918941e+00 -8.332519763907841881e-01
1.618341439533038661e+00 -8.327752606024212412e-01
1.617462189149728946e+00 -8.323093507784374845e-01
1.616591766719482681e+00 -8.318545015782021768e-01
1.615730579446730486e+00 -8.314110703488293286e-01
1.614878844245366096e+00 -8.309781847307522451e-01
1.614036954004429480e+00 -8.305568027343229742e-01
1.613204185821684122e+00 -8.301469061929177551e-01
1.612381228793835053e+00 -8.297492024531191168e-01
1.611568419493991433e+00 -8.293622930849033903e-01
1.610765653020431287e+00 -8.289881299514679780e-01
1.609972557044952346e+00 -8.286257401821124358e-01
1.609190382538379982e+00 -8.282758962422767102e-01
1.608418098485182801e+00 -8.279381379317486411e-01
1.607656825569267811e+00 -8.276131673977450420e-01
1.606906007066134068e+00 -8.273009553307748565e-01
1.606165583814807896e+00 -8.270019463164995921e-01
1.605436369450410572e+00 -8.267154642379659357e-01
1.604718051749135510e+00 -8.264423010294631444e-01
1.604010703491110190e+00 -8.261823580734601880e-01
1.603314314869135782e+00 -8.259361914820863015e-01
1.602629585263571244e+00 -8.257037285651119829e-01
1.601956823066459812e+00 -8.254854882511447611e-01
1.601295863959502519e+00 -8.252807867797011809e-01
1.600646817910634567e+00 -8.250901919883485425e-01
1.600009406031935422e+00 -8.249135686241164667e-01
1.599384305119573302e+00 -8.247512047439778948e-01
1.598770637807875206e+00 -8.246024646454285234e-01
1.598169211239883536e+00 -8.244684984621324375e-01
1.597579654007717176e+00 -8.243497577333114279e-01
1.597002543462427537e+00 -8.242454435130718293e-01
1.596437727020456832e+00 -8.241559080464555542e-01
1.595885362260624163e+00 -8.240805756987640285e-01
1.595344673130946411e+00 -8.240206884240472984e-01
1.594817122755373129e+00 -8.239756702067648764e-01
1.594303124031139385e+00 -8.239457022730553026e-01
1.593800891555322785e+00 -8.239311148096439830e-01
1.593311262109220028e+00 -8.239318843052939600e-01
1.592834889015894539e+00 -8.239487525029942638e-01
1.592371296804208969e+00 -8.239808304848145193e-01
1.591920692452361008e+00 -8.240284229881358335e-01
1.591483242342932369e+00 -8.240924880566037336e-01
1.591059242293184184e+00 -8.241717412922070496e-01
1.590648259504577000e+00 -8.242658063021054415e-01
1.590250505029500383e+00 -8.243772265038646907e-01
1.589866533158977857e+00 -8.245035031053520314e-01
1.589495013133533474e+00 -8.246462032402439579e-01
1.589136436713603162e+00 -8.248051358011978529e-01
1.588791834674727621e+00 -8.249796294265006047e-01
1.588460999716691635e+00 -8.251702972229048028e-01
1.588143735219341046e+00 -8.253776141665295496e-01
1.587839287327088567e+00 -8.256006122277407266e-01
1.587549131332834484e+00 -8.258399510987224357e-01
1.587272354160352394e+00 -8.260956257254279400e-01
1.587009323330552224e+00 -8.263673251850652823e-01
1.586759241847082613e+00 -8.266556247239221777e-01
1.586523416596238301e+00 -8.269600759685913349e-01
1.586300189452249043e+00 -8.272809063518561379e-01
1.586090535142993696e+00 -8.276181837907958805e-01
1.585894457298090643e+00 -8.279717687563954431e-01
1.585712536369342951e+00 -8.283421911348529676e-01
1.585544148465727776e+00 -8.287283597649940381e-01
1.585389704435935743e+00 -8.291311925799534910e-01
1.585249237734488670e+00 -8.295497929684616523e-01
1.585122588129342702e+00 -8.299855003146734411e-01
1.585010115397331498e+00 -8.304373085296156143e-01
1.584910927516718360e+00 -8.309054264551783975e-01
1.584825772074431427e+00 -8.313903312062733697e-01
1.584753979708037663e+00 -8.318904172270785713e-01
1.584695477168778011e+00 -8.324064649090264778e-01
1.584651135674143951e+00 -8.329391436999624698e-01
1.584620660604006970e+00 -8.334880193024738482e-01
1.584603825683427170e+00 -8.340526125012469594e-01
1.584600483262828874e+00 -8.346334078390329481e-01
1.584610467416429413e+00 -8.352294913427765755e-01
1.584633838011237028e+00 -8.358415883147913839e-01
1.584670850771218831e+00 -8.364701512157122210e-01
1.584721099211968021e+00 -8.371145818181462417e-01
1.584784864716672237e+00 -8.377745374362142172e-01
1.584861975273802681e+00 -8.384502124507171583e-01
1.584952375356550869e+00 -8.391403449919293545e-01
1.585056437780134608e+00 -8.398461508099572814e-01
1.585174285787936066e+00 -8.405674942114196302e-01
1.585304622046359802e+00 -8.413040932221154122e-01
1.585448446469468919e+00 -8.420558779844232733e-01
1.585605527759143207e+00 -8.428230698424417078e-01
1.585775757609314329e+00 -8.436050545243376497e-01
1.585959182528469347e+00 -8.444018926044162265e-01
1.586155385752589186e+00 -8.452131835797169757e-01
1.586364541480255186e+00 -8.460390792639230773e-01
1.586586506818969067e+00 -8.468790617123963527e-01
1.586821333162070413e+00 -8.477341489949247189e-01
1.587068812479354607e+00 -8.486030931972389224e-01
1.587329302872379611e+00 -8.494861161050302201e-01
1.587602112288740708e+00 -8.503828480040638294e-01
1.587887312577997312e+00 -8.512936795650051236e-01
1.588185407137027827e+00 -8.522187237626569489e-01
1.588495186246714930e+00 -8.531572532634890127e-01
1.588817382983971349e+00 -8.541087970704658305e-01
1.589151847919560323e+00 -8.550734252927579826e-01
1.589498272318091487e+00 -8.560511065761364780e-01
1.589856602337531122e+00 -8.570420478584838131e-01
1.590227491492388845e+00 -8.580457044905903663e-01
1.590610122105736934e+00 -8.590620755776892103e-01
1.591004887562847969e+00 -8.600906820847521450e-01
1.591411501205021173e+00 -8.611319788159975674e-01
1.591828977957098656e+00 -8.621849765819949996e-01
1.592258394807910094e+00 -8.632505529721014037e-01
1.592699205867683210e+00 -8.643270579498258943e-01
1.593151229654807155e+00 -8.654153319383787180e-01
1.593614374903616460e+00 -8.665145327678502873e-01
1.594088915892715841e+00 -8.676256047123199755e-01
1.594573777641540069e+00 -8.687466143307691624e-01
1.595069628760465319e+00 -8.698787601758317667e-01
1.595576213506912922e+00 -8.710216930638650101e-01
1.596093687874950540e+00 -8.721748567871292490e-01
1.596621813689678815e+00 -8.733379228030765384e-01
1.597160316866251817e+00 -8.745116215741739474e-01
1.597708982940873490e+00 -8.756948091398268907e-01
1.598267523583174698e+00 -8.768872018741882268e-01
1.598836246931976124e+00 -8.780887635773424460e-01
1.599414835057528350e+00 -8.792995996699523031e-01
1.600003155414498002e+00 -8.805181252319937979e-01
1.600600597138150949e+00 -8.817456484530432625e-01
1.601208280972625797e+00 -8.829821673680072758e-01
1.601825797440471932e+00 -8.842265409665772680e-01
1.602452443682445216e+00 -8.854789396294510118e-01
1.603088273920279194e+00 -8.867386703379968038e-01
1.603732990941665992e+00 -8.880059922562588692e-01
1.604386455858339611e+00 -8.892807967387219570e-01
1.605049479695839221e+00 -8.905624449779293572e-01
1.605720993831162291e+00 -8.918499760290405920e-01
1.606400753231212120e+00 -8.931443065759101518e-01
1.607088993467430171e+00 -8.944449391564268659e-01
1.607785372596045148e+00 -8.957510833525225147e-01
1.608489076237647586e+00 -8.970630513301075526e-01
1.609201224744410297e+00 -8.983803675603949657e-01
1.609921455280487246e+00 -8.997033250524976156e-01
1.610649447799068046e+00 -9.010308102550340648e-01
1.611384405421272259e+00 -9.023628683570542597e-01
1.612126803517917706e+00 -9.036991000998692014e-01
1.612876727771805019e+00 -9.050395346856083822e-01
1.613633310734348791e+00 -9.063841143420335866e-01
1.614396465055589758e+00 -9.077324980607142102e-01
1.615166266251249816e+00 -9.090835092108795479e-01
1.615942405972806473e+00 -9.104383747973939789e-01
1.616726044992883082e+00 -9.117959360314644712e-01
1.617515624292458432e+00 -9.131552640202499349e-01
1.618311154543727648e+00 -9.145173748684110038e-01
1.619112836939312849e+00 -9.158810735586719876e-01
1.619920137795887838e+00 -9.172459657137046474e-01
1.620732929785807519e+00 -9.186116285460915742e-01
1.621551147129576487e+00 -9.199784637920632724e-01
1.622374357137262857e+00 -9.213459297441028983e-01
1.623202849837480422e+00 -9.227139935362211887e-01
1.624036782235956045e+00 -9.240829048540710744e-01
1.624875401022983112e+00 -9.254516353228076087e-01
1.625718629737954668e+00 -9.268199020605384364e-01
1.626566545207955850e+00 -9.281877577038003535e-01
1.627419212812293514e+00 -9.295548796723791529e-01
1.628275719386417242e+00 -9.309210311280824435e-01
1.629136245007534178e+00 -9.322854043309637406e-01
1.630000629126241218e+00 -9.336483926645549047e-01
1.630868245699640839e+00 -9.350091372557338687e-01
1.631739445681775758e+00 -9.363679206057679005e-01
1.632613691312286841e+00 -9.377238720472338418e-01
1.633491286328942138e+00 -9.390772252248935636e-01
1.634372342795457511e+00 -9.404279380206496119e-01
1.635256188881968331e+00 -9.417750150164347911e-01
1.636142697393318413e+00 -9.431184870447595348e-01
1.637031765693048202e+00 -9.444580545083874901e-01
1.637923600712980043e+00 -9.457934680154879148e-01
1.638817564285813821e+00 -9.471250631418854926e-01
1.639713840424086300e+00 -9.484513396280154218e-01
1.640611967843639274e+00 -9.497732428186452802e-01
1.641511381536220338e+00 -9.510898857744791712e-01
1.642413019530717833e+00 -9.524011292608108858e-01
1.643315832897706219e+00 -9.537062241240826799e-01
1.644219740349375680e+00 -9.550052828643968983e-01
1.645124729282505971e+00 -9.562983166948755276e-01
1.646030724727419070e+00 -9.575849594297879408e-01
1.646937724980847229e+00 -9.588647257516927924e-01
1.647844625668696716e+00 -9.601378059461898040e-01
1.648752085659826783e+00 -9.614033771970776909e-01
1.649659642009301486e+00 -9.626611479133957427e-01
1.650567731307602592e+00 -9.639108420728017546e-01
1.651475849417962216e+00 -9.651519523961168412e-01
1.652383188175360118e+00 -9.663850406781366864e-01
1.653290244781784546e+00 -9.676094577642526673e-01
1.654196854463093613e+00 -9.688249585083664739e-01
1.655102548046868627e+00 -9.700315857996011371e-01
1.656007147704913862e+00 -9.712290542102495206e-01
1.656911096442611697e+00 -9.724166173228481203e-01
1.657813742708091009e+00 -9.735942639207533222e-01
1.658714482695362369e+00 -9.747617196844805543e-01
1.659614049308437922e+00 -9.759192970563097536e-01
1.660511877125641300e+00 -9.770663121988986122e-01
1.661408216017042694e+00 -9.782032782440567287e-01
1.662302507787906114e+00 -9.793291652066669073e-01
1.663194058275314413e+00 -9.804434775594091933e-01
1.664083721629302737e+00 -9.815460811793059737e-01
1.664971031868618834e+00 -9.826372818883220006e-01
1.665855276545091135e+00 -9.837166591185634301e-01
1.666736488872716748e+00 -9.847841021995974442e-01
1.667615530006457458e+00 -9.858386669200491781e-01
1.668490970838131915e+00 -9.868804834974460594e-01
1.669363328221904696e+00 -9.879102974684988991e-01
1.670231735356344505e+00 -9.889271895510292065e-01
1.671096825416144904e+00 -9.899311885988970605e-01
1.671958371027853829e+00 -9.909218932555436954e-01
1.672816129437937782e+00 -9.918987251346255141e-01
1.673670032275026420e+00 -9.928613039511209326e-01
1.674519852670908859e+00 -9.938103872515565707e-01
1.675364790109645563e+00 -9.947450120031093856e-01
1.676205951868553923e+00 -9.956661809493575488e-01
1.677043132554949745e+00 -9.965728502840335290e-01
1.677874865866425758e+00 -9.974650910111543256e-01
1.678701731393784868e+00 -9.983418061279513145e-01
1.679524267151730088e+00 -9.992044135616273692e-01
1.680341249472496301e+00 -1.000050942767399809e+00
1.681153197081368234e+00 -1.000882495387911408e+00
1.681959683048337428e+00 -1.001698193179776597e+00
1.682761236963852491e+00 -1.002499027631766015e+00
1.683557784322587736e+00 -1.003283925744428817e+00
1.684347679300891798e+00 -1.004052369734899308e+00
1.685132043419933057e+00 -1.004805431900851698e+00
1.685910537540034948e+00 -1.005541552951443762e+00
1.686681941384776007e+00 -1.006261246687455868e+00
1.687447595203390494e+00 -1.006963841130005033e+00
1.688207100397243643e+00 -1.007650262873373448e+00
1.688959809563897574e+00 -1.008319744335605561e+00
1.689706788036353657e+00 -1.008972795570747927e+00
1.690447180386357662e+00 -1.009609258026891609e+00
1.691180597504949645e+00 -1.010227885844293683e+00
1.691906908914774466e+00 -1.010829562379780056e+00
1.692625524534712378e+00 -1.011413930801349226e+00
1.693337719986021339e+00 -1.011980436789666538e+00
1.694042141727472695e+00 -1.012529310100429791e+00
1.694739689584283227e+00 -1.013060422464989063e+00
1.695429432540116688e+00 -1.013573884164780781e+00
1.696111495030294014e+00 -1.014069343000498336e+00
1.696786164397715346e+00 -1.014547119589465307e+00
1.697453069109527313e+00 -1.015007009995350984e+00
1.698112144513653110e+00 -1.015448444284817509e+00
1.698763326834412224e+00 -1.015871521896702268e+00
1.699406280466682961e+00 -1.016276222441415467e+00
1.700041299638294534e+00 -1.016662484359966090e+00
1.700668753714991821e+00 -1.017030857466295179e+00
1.701288271826816523e+00 -1.017380894090113230e+00
1.701899194359073997e+00 -1.017711860883404817e+00
1.702501818607405681e+00 -1.018024305898948434e+00
1.703095319503706184e+00 -1.018318191101730941e+00
1.703680541132291948e+00 -1.018593456723861479e+00
1.704257180688573570e+00 -1.018850233498061142e+00
1.704825348645033323e+00 -1.019087884101691932e+00
1.705384694189029160e+00 -1.019306822456344630e+00
1.705935149634180803e+00 -1.019507204439706216e+00
1.706476430248965670e+00 -1.019688807589602897e+00
1.707008933568669784e+00 -1.019851249964185191e+00
1.707532671492299148e+00 -1.019994930964679858e+00
1.708047510390340751e+00 -1.020119940672554071e+00
1.708552155542421236e+00 -1.020225840923363325e+00
1.709048167442312804e+00 -1.020312623358047732e+00
1.709535093180868826e+00 -1.020380350975829575e+00
1.710013412467795479e+00 -1.020429914273499827e+00
1.710481787217464911e+00 -1.020460721460530573e+00
1.710941535740815089e+00 -1.020472647095239438e+00
1.711391781030938253e+00 -1.020465878377499136e+00
1.711832777560315266e+00 -1.020439918506079069e+00
1.712263850093985074e+00 -1.020395424298146780e+00
1.712686083806135739e+00 -1.020331821471976541e+00
1.713098082997860816e+00 -1.020249915418516062e+00
1.713500922256216308e+00 -1.020149281621335335e+00
1.713894018180815770e+00 -1.020030113808199523e+00
1.714277643556737063e+00 -1.019892247937512098e+00
1.714652224040351891e+00 -1.019735941435392368e+00
1.715016890903657609e+00 -1.019561295586960847e+00
1.715372021813091008e+00 -1.019368381514891508e+00
1.715717715277054412e+00 -1.019157373034451863e+00
1.716053834694354352e+00 -1.018927842358316349e+00
1.716380646794196219e+00 -1.018679685942451174e+00
1.716697605755469702e+00 -1.018413616404797883e+00
1.717004633496819865e+00 -1.018129429808621866e+00
1.717302205318129049e+00 -1.017827307516234292e+00
1.717590459944207337e+00 -1.017507252706447707e+00
1.717868858347742167e+00 -1.017169266935791017e+00
1.718137499761590359e+00 -1.016813921536926957e+00
1.718396670113508051e+00 -1.016441033059277910e+00
1.718646429521852426e+00 -1.016050431377934826e+00
1.718886554873856332e+00 -1.015642465588984411e+00
1.719116812526511051e+00 -1.015217198652440533e+00
1.719337773026339944e+00 -1.014775288757605809e+00
1.719549249481811870e+00 -1.014316087983211823e+00
1.719750991517373429e+00 -1.013840435931150807e+00
1.719943673469797929e+00 -1.013348087339824843e+00
1.720126857814191057e+00 -1.012839016889529820e+00
1.720300360929223782e+00 -1.012313947379803958e+00
1.720464688402807196e+00 -1.011771799037292530e+00
1.720619568823089862e+00 -1.011213537227992010e+00
1.720765130989193592e+00 -1.010639572883920367e+00
1.720901551425309206e+00 -1.010049549877970687e+00
1.721028921968494219e+00 -1.009443591169100429e+00
1.721146973539336100e+00 -1.008822215993973037e+00
1.721256400117352703e+00 -1.008185166463112514e+00
1.721357037313324012e+00 -1.007533177236535460e+00
1.721448062217214359e+00 -1.006866296379727910e+00
1.721530214820472748e+00 -1.006184939330913020e+00
1.721603436478490456e+00 -1.005488153135263296e+00
1.721667854965075017e+00 -1.004777240259899562e+00
1.721723941803296798e+00 -1.004051150607816023e+00
1.721770939896279717e+00 -1.003311476066277574e+00
1.721809353852844726e+00 -1.002557941609374836e+00
1.721839446102654048e+00 -1.001790588088681488e+00
1.721859737640825339e+00 -1.001009115210598432e+00
1.721872450316102032e+00 -1.000215070054510269e+00
1.721876951991244686e+00 -9.994075478395123557e-01
1.721873059644186688e+00 -9.985868744103455485e-01
1.721860876995300327e+00 -9.977536355047842420e-01
1.721840347377457281e+00 -9.969078225532330695e-01
1.721812605181418876e+00 -9.960495752584335172e-01
1.721776109892192874e+00 -9.951794086710084031e-01
1.721731702156559018e+00 -9.942966390576314373e-01
1.721679537408100646e+00 -9.934020622021617619e-01
1.721618999972473363e+00 -9.924967999274391106e-01
1.721551203156491239e+00 -9.915801214675818986e-01
1.721475066950377331e+00 -9.906521257382900902e-01
1.721392752947157323e+00 -9.897138676199875862e-01
1.721302715884065915e+00 -9.887657918182792827e-01
1.721205302168506757e+00 -9.878065345937165898e-01
1.721100530759890335e+00 -9.868374142070194255e-01
[truncated: 6,580 more chars]
