# Supplementary material for: The SARS-CoV-2 spike protein is vulnerable to moderate electric fields
Source: Nat Commun. 2021 Sep 13;12:5407. doi: 10.1038/s41467-021-25478-7 (PMC8437970; doi:10.1038/s41467-021-25478-7)
Supplement: Supplementary file 6 — Source Data [file 41467_2021_25478_MOESM6_ESM.zip › FIGURES_compilation_source_data_NEW/figure_2/c/FIGURE_2c_SourceData_EF_on_10_6.dat]

7.087386654310915191e+00 1.760783429761006991e+00
7.087357247755909917e+00 1.760744985641610860e+00
7.087298045148825665e+00 1.760666811081292416e+00
7.087208420535208830e+00 1.760549519617751191e+00
7.087088670083033115e+00 1.760393094988469187e+00
7.086938984100250138e+00 1.760197203936191501e+00
7.086760544436026876e+00 1.759962468426254922e+00
7.086551783688999073e+00 1.759689532270224177e+00
7.086314017240363583e+00 1.759377624233021908e+00
7.086046784584988600e+00 1.759026437205001070e+00
7.085749483849101082e+00 1.758637099296810558e+00
7.085422037019081465e+00 1.758209005640546607e+00
7.085065578576852374e+00 1.757741810607554411e+00
7.084679320724349694e+00 1.757236809966409297e+00
7.084263786520110351e+00 1.756692754526535616e+00
7.083819257501038358e+00 1.756110453961596152e+00
7.083345064483521192e+00 1.755490323548525078e+00
7.082841217527802158e+00 1.754831968065859948e+00
7.082308215929784545e+00 1.754135222156220308e+00
7.081746348852856698e+00 1.753401026064523194e+00
7.081155118823982519e+00 1.752628319339604612e+00
7.080534093720428856e+00 1.751817946380386903e+00
7.079883335993903515e+00 1.750970146995897370e+00
7.079203740224294883e+00 1.750085269263213616e+00
7.078495977757842006e+00 1.749163173581445685e+00
7.077758409539159246e+00 1.748203487581495130e+00
7.076992806649487378e+00 1.747207629632993697e+00
7.076197754538019247e+00 1.746174956092722663e+00
7.075374038755037454e+00 1.745105093266057450e+00
7.074521387432927355e+00 1.743999299521203472e+00
7.073639616610139846e+00 1.742857234994238169e+00
7.072729631605795042e+00 1.741679226112888612e+00
7.071791320528289404e+00 1.740465468434215346e+00
7.070824187130635430e+00 1.739216169488679187e+00
7.069828765371746648e+00 1.737931479257763812e+00
7.068804983870752068e+00 1.736611707919574199e+00
7.067753134614370047e+00 1.735256727030111579e+00
7.066673300053763818e+00 1.733867683830289552e+00
7.065566303078272270e+00 1.732443675641458736e+00
7.064430638486476788e+00 1.730985164298076917e+00
7.063267107434325176e+00 1.729492809351063753e+00
7.062076630472992278e+00 1.727966672660503189e+00
7.060857881530255398e+00 1.726407278651758359e+00
7.059611517879839759e+00 1.724814945168874347e+00
7.058337797384585777e+00 1.723189512276768642e+00
7.057036493424254431e+00 1.721531153375011725e+00
7.055707721051580172e+00 1.719840725939753234e+00
7.054351657271029197e+00 1.718118172108159092e+00
7.052969058969393856e+00 1.716363759217379270e+00
7.051559529971613394e+00 1.714577912556446204e+00
7.050123983235963010e+00 1.712761692367035682e+00
7.048660793958273274e+00 1.710914721534366967e+00
7.047171530627293734e+00 1.709037354283688304e+00
7.045655407508098378e+00 1.707129270534216259e+00
7.044113711473316997e+00 1.705191885849005606e+00
7.042545364709409839e+00 1.703225360430893121e+00
7.040951408259493505e+00 1.701229725538385029e+00
7.039331346441356274e+00 1.699204594421540371e+00
7.037685801015651776e+00 1.697150765128107475e+00
7.036015005083553930e+00 1.695069114487209427e+00
7.034319227209413938e+00 1.692960129842332462e+00
7.032597739083218613e+00 1.690823432035149176e+00
7.030850909811100280e+00 1.688660345820595543e+00
7.029079251163820707e+00 1.686470444615905784e+00
7.027282668407680788e+00 1.684253693287341314e+00
7.025461049840884264e+00 1.682011557298477955e+00
7.023615510383609539e+00 1.679742998794490072e+00
7.021745442020947081e+00 1.677449967205809189e+00
7.019850796452421271e+00 1.675132323024633774e+00
7.017931769853365864e+00 1.672790251689423302e+00
7.015988922902329783e+00 1.670423616651513843e+00
7.014022555470428522e+00 1.668033216460726775e+00
7.012032367207011063e+00 1.665619921440381734e+00
7.010018553125294538e+00 1.663183858556266603e+00
7.007981158332642124e+00 1.660725660023106398e+00
7.005921496303718854e+00 1.658246039355394164e+00
7.003837828221754158e+00 1.655744698068920107e+00
7.001731774963713129e+00 1.653222703888637124e+00
6.999602846260178701e+00 1.650680330400226437e+00
6.997451475796993670e+00 1.648118056651488361e+00
6.995277182983612008e+00 1.645535766162646629e+00
6.993080931108885956e+00 1.642933622378374370e+00
6.990862358070526916e+00 1.640312653953152955e+00
6.988621527300654890e+00 1.637673540626600754e+00
6.986358965509035457e+00 1.635016822859482799e+00
6.984075887750524458e+00 1.632342356973840225e+00
6.981770761423349292e+00 1.629651375098828847e+00
6.979443914921823477e+00 1.626943567567061155e+00
6.977096267969669086e+00 1.624219976161823231e+00
6.974727604147546778e+00 1.621479746832239055e+00
6.972338191815835806e+00 1.618724440040759660e+00
6.969928322094970596e+00 1.615955052726101737e+00
6.967498168841578021e+00 1.613170520173604849e+00
6.965047268345740505e+00 1.610373371478207360e+00
6.962577290365793203e+00 1.607562858718883714e+00
6.960086816871317694e+00 1.604739775735855467e+00
6.957576602067095273e+00 1.601904647943934057e+00
6.955047078633730173e+00 1.599057154284983406e+00
6.952499061575925232e+00 1.596198242507279152e+00
6.949931435159117044e+00 1.593328703386319267e+00
6.947344508038418631e+00 1.590448623169425479e+00
6.944739281530218022e+00 1.587558919585570605e+00
6.942115364821328960e+00 1.584660751548023994e+00
6.939472906785688622e+00 1.581753821067516608e+00
6.936812572554423184e+00 1.578837760032944848e+00
6.934134076522620482e+00 1.575915018045465965e+00
6.931437996525266598e+00 1.572984881021565640e+00
6.928724527587513116e+00 1.570048141333319158e+00
6.925992773116131040e+00 1.567104480629651908e+00
6.923243671417374401e+00 1.564155373597651444e+00
6.920477566591634933e+00 1.561200410697829444e+00
6.917693824306281769e+00 1.558240873717145147e+00
6.914893707751561536e+00 1.555276716568559037e+00
6.912076789162290957e+00 1.552308949042570774e+00
6.909243535645504863e+00 1.549337893114174580e+00
6.906393451567284458e+00 1.546364067296198463e+00
6.903527978394728315e+00 1.543388080375929228e+00
6.900645990361139681e+00 1.540409840771321592e+00
6.897748847120423576e+00 1.537429903652720364e+00
6.894836651563352348e+00 1.534450108300830617e+00
6.891909123742166798e+00 1.531470563530031637e+00
6.888966680039987800e+00 1.528491113834387516e+00
6.886009470783235997e+00 1.525512105182613487e+00
6.883037545695085413e+00 1.522535347743110057e+00
6.880051230835655396e+00 1.519559773271554892e+00
6.877050584132738287e+00 1.516586684933422191e+00
6.874035958701677274e+00 1.513616011957856777e+00
6.871007494737409793e+00 1.510649348901833333e+00
6.867965245492646531e+00 1.507687098700127404e+00
6.864909541633461565e+00 1.504728385821879177e+00
6.861839982156992868e+00 1.501774767788002229e+00
6.858757745589569410e+00 1.498826320160354664e+00
6.855662588385610157e+00 1.495883883511698542e+00
6.852554305121014266e+00 1.492948305469648851e+00
6.849433642201743666e+00 1.490019393109066836e+00
6.846300810409235993e+00 1.487098350204226316e+00
6.843156323722626055e+00 1.484184864686210803e+00
6.839999167343395747e+00 1.481280417012478035e+00
6.836830231241462386e+00 1.478385056002271991e+00
6.833649568351497727e+00 1.475499036659876806e+00
6.830458006495390144e+00 1.472622944257366173e+00
6.827254626437293084e+00 1.469757354511010972e+00
6.824040404282491146e+00 1.466902103090463205e+00
6.820815418805602270e+00 1.464058810169712510e+00
6.817579513271923020e+00 1.461227933404891655e+00
6.814333254250071192e+00 1.458408779143835599e+00
6.811076761114348344e+00 1.455602570411033359e+00
6.807810241088533054e+00 1.452810690664121163e+00
6.804533828876563994e+00 1.450032300436833621e+00
6.801247995800428825e+00 1.447267762485465958e+00
6.797951900331523412e+00 1.444517931705942226e+00
6.794646722656507265e+00 1.441783200081211191e+00
6.791332511423581408e+00 1.439064017764928982e+00
6.788009583479807318e+00 1.436362302027509585e+00
6.784677661719642039e+00 1.433677080723846364e+00
6.781336868956914898e+00 1.431008510098441988e+00
6.777987534013278470e+00 1.428358300276161286e+00
6.774629762159155355e+00 1.425726338816543315e+00
6.771263757020555829e+00 1.423112845894896283e+00
6.767890081936354996e+00 1.420517765756888595e+00
6.764508001221946287e+00 1.417942441370596551e+00
6.761118977027752663e+00 1.415386756753441277e+00
6.757722588772804073e+00 1.412851389698013493e+00
6.754318651872806001e+00 1.410336635067656497e+00
6.750907793250957134e+00 1.407843709090460971e+00
6.747489640639801500e+00 1.405371941041473338e+00
6.744065164851709149e+00 1.402921772332306416e+00
6.740633678565961517e+00 1.400494251299188031e+00
6.737195519988468106e+00 1.398089231146250500e+00
6.733750889767653014e+00 1.395708005312727096e+00
6.730300557160806996e+00 1.393350374611059816e+00
6.726844123730860936e+00 1.391017038682044404e+00
6.723382280960079171e+00 1.388707858132084638e+00
6.719914834763387468e+00 1.386423645352141021e+00
6.716441832308316151e+00 1.384164839779790768e+00
6.712963574172853498e+00 1.381931184747584584e+00
6.709480737550154394e+00 1.379723858442652773e+00
6.705992132559834396e+00 1.377542881308436717e+00
6.702498888463036764e+00 1.375387489078155667e+00
6.699000455372846830e+00 1.373259762809450946e+00
6.695497580769158574e+00 1.371159719625288709e+00
6.691990321637723227e+00 1.369087159171652246e+00
6.688479283263839115e+00 1.367042223264105960e+00
6.684963783737978282e+00 1.365025948524672517e+00
6.681445143794201513e+00 1.363038375818500736e+00
6.677922069138849892e+00 1.361079763354881234e+00
6.674395278890310479e+00 1.359151171519940471e+00
6.670864843845476955e+00 1.357251464140156294e+00
6.667331446216259394e+00 1.355382548750431626e+00
6.663794883681041448e+00 1.353543632084676984e+00
6.660255179735397491e+00 1.351735827819709801e+00
6.656712901989497055e+00 1.349959072910449809e+00
6.653167337273168336e+00 1.348213675562641045e+00
6.649619130900206621e+00 1.346499164197570098e+00
6.646068782689930288e+00 1.344817052340797181e+00
6.642515233167078037e+00 1.343166373209867093e+00
6.638960460492000060e+00 1.341548485797603663e+00
6.635402825975373453e+00 1.339963009022425933e+00
6.631844478772839224e+00 1.338410467306487162e+00
6.628283402274981917e+00 1.336890938785525895e+00
6.624720594762785630e+00 1.335404133346056677e+00
6.621156776914007835e+00 1.333951548355735151e+00
6.617592371541687335e+00 1.332533049659657243e+00
6.614025736274453671e+00 1.331147841523697029e+00
6.610458165696325494e+00 1.329796782823929879e+00
6.606889298976354574e+00 1.328479863499618663e+00
6.603319462779340121e+00 1.327198239275698466e+00
6.599748633032999301e+00 1.325951183672891887e+00
6.596177956864710978e+00 1.324738520225137384e+00
6.592605450852557780e+00 1.323560675869475345e+00
6.589033072148306580e+00 1.322418480640067839e+00
6.585460617836829122e+00 1.321311031863692698e+00
6.581888009271847473e+00 1.320239786964472861e+00
6.578315286566770226e+00 1.319203970799558645e+00
6.574741908040788729e+00 1.318203494424312394e+00
6.571168912325635603e+00 1.317239772516115792e+00
6.567596045678203431e+00 1.316311967045100007e+00
6.564022647750764605e+00 1.315420395439893531e+00
6.560449387441482649e+00 1.314564802874958138e+00
6.556877220942083362e+00 1.313746446200673601e+00
6.553305215985882448e+00 1.312963413743661434e+00
6.549733957008982976e+00 1.312216854476638606e+00
6.546163678206602832e+00 1.311507432502951875e+00
6.542593884365666135e+00 1.310834830899095360e+00
6.539025171610969522e+00 1.310198796558792678e+00
6.535458002590139870e+00 1.309599508357543129e+00
6.531890924957019173e+00 1.309037056890467232e+00
6.528325441582475186e+00 1.308512155900035889e+00
6.524760924293341979e+00 1.308023709344372731e+00
6.521198588871637725e+00 1.307572061633710092e+00
6.517637574395356737e+00 1.307157605722080396e+00
6.514076679709422280e+00 1.306779624851641897e+00
6.510517595608923180e+00 1.306438045879780629e+00
6.506960171580987939e+00 1.306134227730382680e+00
6.503404150134984185e+00 1.305867354135961556e+00
6.499850179880061418e+00 1.305637330734287227e+00
6.496298361381600550e+00 1.305444453335815602e+00
6.492748885959071181e+00 1.305288663396443782e+00
6.489202192747367981e+00 1.305169349526838607e+00
6.485656303890463548e+00 1.305085958013912029e+00
6.482113212786465795e+00 1.305039312993614198e+00
6.478572512643455461e+00 1.305030171356601487e+00
6.475034581202271156e+00 1.305057091751087528e+00
6.471498620341381347e+00 1.305120436404211270e+00
6.467965184327232109e+00 1.305219953276797851e+00
6.464434198675633958e+00 1.305356255525433662e+00
6.460905449192667405e+00 1.305527686138350241e+00
6.457379031052437490e+00 1.305734991108266074e+00
6.453855316201249970e+00 1.305978743710255019e+00
6.450334823850752741e+00 1.306258963896558045e+00
6.446817879551262287e+00 1.306573280731769149e+00
6.443303920222116510e+00 1.306923410322360368e+00
6.439792558504349174e+00 1.307308673852823677e+00
6.436283863342910472e+00 1.307729769316958945e+00
6.432777845250966742e+00 1.308183502744096449e+00
6.429274895044142291e+00 1.308672364469180893e+00
6.425775331836764082e+00 1.309195438455419414e+00
6.422279153488312353e+00 1.309753026021739597e+00
6.418785391905371895e+00 1.310344568610613880e+00
6.415295536669916032e+00 1.310970267154281110e+00
6.411808750530379797e+00 1.311628791808238548e+00
6.408325256932108083e+00 1.312320908455098190e+00
6.404845135274068291e+00 1.313046175733285414e+00
6.401368307394605495e+00 1.313804526709009046e+00
6.397894935850705345e+00 1.314595822994149676e+00
6.394425342489102881e+00 1.315419086023420725e+00
6.390959003344898193e+00 1.316274456012760385e+00
6.387497326203502190e+00 1.317161556808845724e+00
6.384039072871143361e+00 1.318080421050209061e+00
6.380584723364243871e+00 1.319030036838365838e+00
6.377133442550798392e+00 1.320010083461731432e+00
6.373686410446493866e+00 1.321021338134155787e+00
6.370242772971240974e+00 1.322062919318320429e+00
6.366802725360672710e+00 1.323134785075578357e+00
6.363366173346203247e+00 1.324235964082190575e+00
6.359933367179923636e+00 1.325366488272341714e+00
6.356504223399785936e+00 1.326526278013269833e+00
6.353079330568636607e+00 1.327714374892614124e+00
6.349658480729688748e+00 1.328930923114565177e+00
6.346241479068671865e+00 1.330174972142872836e+00
6.342828833670135502e+00 1.331446983019976216e+00
6.339419389974946029e+00 1.332745754869149701e+00
6.336014376139507576e+00 1.334072077125602052e+00
6.332612642437589479e+00 1.335424785598834596e+00
6.329214949077219821e+00 1.336803600166984296e+00
6.325822209102907046e+00 1.338207578009087628e+00
6.322432922081922868e+00 1.339636968942509831e+00
6.319048250116427567e+00 1.341091473094740527e+00
6.315667476608513020e+00 1.342571182415782216e+00
6.312290364938613507e+00 1.344074640356900163e+00
6.308918289553768766e+00 1.345601619027126938e+00
6.305549597080528201e+00 1.347152067973664602e+00
6.302185843545256461e+00 1.348725430707239603e+00
6.298826074806497921e+00 1.350320365084619167e+00
6.295469973079303116e+00 1.351937340597181292e+00
6.292118340296572576e+00 1.353576502703560447e+00
6.288770116607074634e+00 1.355235682076225023e+00
6.285426334006978699e+00 1.356915594495912369e+00
6.282086753605508278e+00 1.358615711473749155e+00
6.278751537174052544e+00 1.360335721678997523e+00
6.275421133731356349e+00 1.362075502422479323e+00
6.272094933047618781e+00 1.363833737464830609e+00
6.268772778302274418e+00 1.365609821097132137e+00
6.265454785864566389e+00 1.367404677266749413e+00
6.262141120799819660e+00 1.369216128415881251e+00
6.258831417680920772e+00 1.371044630049257362e+00
6.255526135522079478e+00 1.372889845439717371e+00
6.252225141416044352e+00 1.374751006635866357e+00
6.248928554045874328e+00 1.376627206429281491e+00
6.245636602840057172e+00 1.378518195193740636e+00
6.242348911582819682e+00 1.380424133150265131e+00
6.239065682347560760e+00 1.382343834199115884e+00
6.235786700146587869e+00 1.384276479890654832e+00
6.232511948701645821e+00 1.386222360898008876e+00
6.229241413058124621e+00 1.388180881919400367e+00
6.225975377281889322e+00 1.390151352526449946e+00
6.222713417865683105e+00 1.392133460482070983e+00
6.219455869331215858e+00 1.394126382192980573e+00
6.216202519705860574e+00 1.396129392277569492e+00
6.212953686752673121e+00 1.398142425214395468e+00
6.209708527386392340e+00 1.400165191952621235e+00
6.206467642925513672e+00 1.402197072390513277e+00
6.203231536534718593e+00 1.404237471954232319e+00
6.200000066631914386e+00 1.406285641056265856e+00
6.196772761735234170e+00 1.408340613147003983e+00
6.193549639038463006e+00 1.410403005079387873e+00
6.190330773983219181e+00 1.412471914538174778e+00
6.187115787767074160e+00 1.414546754281132523e+00
6.183905643287331166e+00 1.416626629733110043e+00
6.180699117422806310e+00 1.418711493659428058e+00
6.177496840641031994e+00 1.420801183337814022e+00
6.174299545481525264e+00 1.422894086004194758e+00
6.171105636109194492e+00 1.424989502992333401e+00
6.167915979571938045e+00 1.427088750746938972e+00
6.164730585885703995e+00 1.429189722841810228e+00
6.161548947876400284e+00 1.431292164723912519e+00
6.158372041491874782e+00 1.433395779530980851e+00
6.155198702745883210e+00 1.435499993177391742e+00
6.152029712017770713e+00 1.437604166154997420e+00
6.148864930020865316e+00 1.439708548582664838e+00
6.145704093036404636e+00 1.441812105653824228e+00
6.142547280977622925e+00 1.443914215457213324e+00
6.139394488575857345e+00 1.446014432905723623e+00
6.136245534723206774e+00 1.448112223622861627e+00
6.133100895139668829e+00 1.450207418799804193e+00
6.129960463336324494e+00 1.452299255925872057e+00
6.126823975721468862e+00 1.454387075896785175e+00
6.123690852775909299e+00 1.456471164816935282e+00
6.120561545368431666e+00 1.458550045972960563e+00
6.117436283450201628e+00 1.460623578413246637e+00
6.114314479638010447e+00 1.462691759004656200e+00
6.111196448120530533e+00 1.464753728749095485e+00
6.108082664918843108e+00 1.466808352716985508e+00
6.104972638375471661e+00 1.468856646007885791e+00
6.101866268595645515e+00 1.470897230427124169e+00
6.098763625338371241e+00 1.472929643481633910e+00
6.095664914258607681e+00 1.474953171674028507e+00
6.092569971027394615e+00 1.476968303660816995e+00
6.089478491740219823e+00 1.478974387682869152e+00
6.086391143553179894e+00 1.480970541011253250e+00
6.083306697986470724e+00 1.482956234655847361e+00
6.080225604163649322e+00 1.484931542614335687e+00
6.077147761701958473e+00 1.486895061129893003e+00
6.074073615727443531e+00 1.488847812622084321e+00
6.071002744422436592e+00 1.490788079707175084e+00
6.067935178976831878e+00 1.492715896107069451e+00
6.064870868202192788e+00 1.494631738197335524e+00
6.061809499686832581e+00 1.496534521600017431e+00
6.058751452241249780e+00 1.498423739478828676e+00
6.055696980288371556e+00 1.500299272952578811e+00
6.052645601282281795e+00 1.502159870720912727e+00
6.049596832074688457e+00 1.504006375969867859e+00
6.046551075767428785e+00 1.505837387495296831e+00
6.043508311515897624e+00 1.507652461180202463e+00
6.040468315131090726e+00 1.509451612080251026e+00
6.037431501997778227e+00 1.511234073490253405e+00
6.034396983497075873e+00 1.513001049574329793e+00
6.031365220783627912e+00 1.514750892155944273e+00
6.028336193950223354e+00 1.516483483247738961e+00
6.025309133487978031e+00 1.518198929302460476e+00
6.022284490810625002e+00 1.519896686854298240e+00
6.019261934424942062e+00 1.521575775332268288e+00
6.016241728238623132e+00 1.523236263588000572e+00
6.013224202907959004e+00 1.524878349340852646e+00
6.010208817534768322e+00 1.526501346066403419e+00
6.007195591190855666e+00 1.528105290863149612e+00
6.004184319570648576e+00 1.529689447096518995e+00
6.001174584829734648e+00 1.531253934105219816e+00
5.998167088092335675e+00 1.532798851704179732e+00
5.995161311399403559e+00 1.534323010242246488e+00
5.992157062733130424e+00 1.535825983123006111e+00
5.989154350570060181e+00 1.537308255323868611e+00
5.986152487882671736e+00 1.538769087255285273e+00
5.983152390976863799e+00 1.540207826182732775e+00
5.980152903837850253e+00 1.541625943558566414e+00
5.977154737838391796e+00 1.543021854211153565e+00
5.974157636046356856e+00 1.544396249959424816e+00
5.971161111542514277e+00 1.545748161914969110e+00
5.968165815394161022e+00 1.547078420119039288e+00
5.965171278345096084e+00 1.548386216401592463e+00
5.962177206168330024e+00 1.549671394135000435e+00
5.959183855768356963e+00 1.550933729876395661e+00
5.956190802364395687e+00 1.552172719835203996e+00
5.953198060493442689e+00 1.553389075544583164e+00
5.950205546670872536e+00 1.554581347242630862e+00
5.947212956594024824e+00 1.555750574832743593e+00
5.944219940831545479e+00 1.556895557184537981e+00
5.941226234898845604e+00 1.558016642614236336e+00
5.938232274430141899e+00 1.559113934479307462e+00
5.935238366959774581e+00 1.560188337443339623e+00
5.932243998262308970e+00 1.561239117271748134e+00
5.929248541608376222e+00 1.562265748139892718e+00
5.926251906883589271e+00 1.563268546107403401e+00
5.923254184221169005e+00 1.564247591312400987e+00
5.920255332145202942e+00 1.565201498364986010e+00
5.917255765813131951e+00 1.566131121281115313e+00
5.914254369007237777e+00 1.567036338662642025e+00
5.911250512533869461e+00 1.567917127971775848e+00
5.908245178785056062e+00 1.568773424069087374e+00
5.905237949697807132e+00 1.569605342542641724e+00
5.902228604449301308e+00 1.570412240267139881e+00
5.899216767316151078e+00 1.571195794333450024e+00
5.896202395592903045e+00 1.571954170065163581e+00
5.893185743619476114e+00 1.572688022580160272e+00
5.890165847215609318e+00 1.573397402689381552e+00
5.887142827166964132e+00 1.574082296562045347e+00
5.884116654741863961e+00 1.574742069452478743e+00
5.881086970755731613e+00 1.575377975883902604e+00
5.878054053408140689e+00 1.575989780706315013e+00
5.875017168768748910e+00 1.576577345799308860e+00
5.871976265972659093e+00 1.577140940835643157e+00
5.868931089380178712e+00 1.577679591152492122e+00
5.865882111737093396e+00 1.578194887943546787e+00
5.862828162517702779e+00 1.578685944058799917e+00
5.859769720765701351e+00 1.579153443921095468e+00
5.856706013368366825e+00 1.579596624231606627e+00
5.853636949828511682e+00 1.580015531781632232e+00
5.850562495592337875e+00 1.580410798046340437e+00
5.847483213733103646e+00 1.580782944318514183e+00
5.844397894608037269e+00 1.581131487622897236e+00
5.841307143181392547e+00 1.581456605197346876e+00
5.838210398035116988e+00 1.581758966491731755e+00
5.835107605852020818e+00 1.582038416469990105e+00
5.831997734403035594e+00 1.582295327470556234e+00
5.828881189327124623e+00 1.582528794301226727e+00
5.825757450306483953e+00 1.582739088221202239e+00
5.822627017482865597e+00 1.582927667739437272e+00
5.819489611848784882e+00 1.583094082612340747e+00
5.816344286470750191e+00 1.583239100835123869e+00
5.813191410127382497e+00 1.583361994453586385e+00
5.810030125624257025e+00 1.583463873230822605e+00
5.806860866156672962e+00 1.583544438069153459e+00
5.803682866474352053e+00 1.583603256660245817e+00
5.800496398014643340e+00 1.583640814253367779e+00
5.797301179992819797e+00 1.583658088149705989e+00
5.794097118220970621e+00 1.583654528361161162e+00
5.790883907848621170e+00 1.583631076242681290e+00
5.787661216046194212e+00 1.583587773796364839e+00
5.784428417947739653e+00 1.583524164154118674e+00
5.781186235064088130e+00 1.583440760359152488e+00
5.777934137941856285e+00 1.583338633578665888e+00
5.774670973775124061e+00 1.583217512724170550e+00
5.771397852133501871e+00 1.583077583736627103e+00
5.768114244933549628e+00 1.582918755853352399e+00
5.764819498898965833e+00 1.582741892705264330e+00
5.761513559455357480e+00 1.582547429332145095e+00
5.758195551640279852e+00 1.582334899087364244e+00
5.754866941506821654e+00 1.582104492284720276e+00
5.751526159262436266e+00 1.581857648319482612e+00
5.748173278799987962e+00 1.581593565750961661e+00
5.744808780712111762e+00 1.581312847635095498e+00
5.741431307648090510e+00 1.581016327550351708e+00
5.738041342708816828e+00 1.580703523969106739e+00
5.734638281211735134e+00 1.580375055457326150e+00
5.731222495479874723e+00 1.580031616961649288e+00
5.727793367209535802e+00 1.579672755261689820e+00
5.724351198323299528e+00 1.579299366079750966e+00
5.720895440002510490e+00 1.578911153075647222e+00
5.717426254934915519e+00 1.578509635091268848e+00
5.713942151938429248e+00 1.578094536643559476e+00
5.710443946308675578e+00 1.577666209414323228e+00
5.706931115758259843e+00 1.577224169613777427e+00
5.703404262448575679e+00 1.576769019424734131e+00
5.699862370625029762e+00 1.576301994360121528e+00
5.696305436600520800e+00 1.575822872119412743e+00
5.692733994471597114e+00 1.575332440437908987e+00
5.689146762332642382e+00 1.574830504523706765e+00
5.685543618917877851e+00 1.574317376364046783e+00
5.681925347174992424e+00 1.573793691833974107e+00
5.678291470831177357e+00 1.573259315111877665e+00
5.674641325307136164e+00 1.572715682204576471e+00
5.670975092686526331e+00 1.572162339604186165e+00
5.667292880506630048e+00 1.571599565596302650e+00
5.663593589876817269e+00 1.571027695426074677e+00
5.659877086865827245e+00 1.570447451272175776e+00
5.656144118227113715e+00 1.569859373986956630e+00
5.652393885477432711e+00 1.569262910235196484e+00
5.648626649020365598e+00 1.568659090741435946e+00
5.644842119291085147e+00 1.568048594036231203e+00
5.641040677600398290e+00 1.567431161583949129e+00
5.637222109885829724e+00 1.566808040812418978e+00
5.633385631164167684e+00 1.566178719892318938e+00
5.629531284364623467e+00 1.565543106529877049e+00
5.625658856284098341e+00 1.564902296103928725e+00
5.621768454698952588e+00 1.564256754968526231e+00
5.617860256269047170e+00 1.563606722956731199e+00
5.613934495551090365e+00 1.562953332463998146e+00
5.609990442257620558e+00 1.562295767947217806e+00
5.606028535295411785e+00 1.561634286547064709e+00
5.602047527365053625e+00 1.560970338487920772e+00
5.598047702382876523e+00 1.560303840761205985e+00
5.594030015832881730e+00 1.559634614337644498e+00
5.589993117714649351e+00 1.558963132443826449e+00
5.585937542990501825e+00 1.558290185064214128e+00
5.581863091557430323e+00 1.557615691250887391e+00
5.577769637091802402e+00 1.556939762757999945e+00
5.573657395190184438e+00 1.556263523229971080e+00
5.569525583152367787e+00 1.555587813822639109e+00
5.565374510480000758e+00 1.554911312511581434e+00
5.561205266064653152e+00 1.554236193117850329e+00
5.557016928995913041e+00 1.553561460287425033e+00
5.552809481881187281e+00 1.552888142958331219e+00
5.548582943739295281e+00 1.552216201348008306e+00
5.544337405191133605e+00 1.551546746768665441e+00
5.540072579735499936e+00 1.550879361413020074e+00
5.535788468075245383e+00 1.550214724724787052e+00
5.531485572724424316e+00 1.549552965680937255e+00
5.527163238547329271e+00 1.548894570675008575e+00
5.522821980488338056e+00 1.548240071636425519e+00
5.518461922757031068e+00 1.547589973971488675e+00
5.514082635052712789e+00 1.546943865235527404e+00
5.509684285722051378e+00 1.546302563218005854e+00
5.505267430685131025e+00 1.545665951612688493e+00
5.500831465806336418e+00 1.545034856496624753e+00
5.496376810619441500e+00 1.544409465282891691e+00
5.491902156207283170e+00 1.543790210477809621e+00
5.487409366031845259e+00 1.543177030822979301e+00
5.482897811129695320e+00 1.542571607609120932e+00
5.478368218899995590e+00 1.541972423090341549e+00
5.473819908311271298e+00 1.541380412935852595e+00
5.469253295868595544e+00 1.540795853688391004e+00
5.464668933427031305e+00 1.540218686349775545e+00
5.460065897201749507e+00 1.539649831506548550e+00
5.455445039753953118e+00 1.539089641825316601e+00
5.450807252506057132e+00 1.538538489996176040e+00
5.446151444544756082e+00 1.537995977476976472e+00
5.441477543773732606e+00 1.537462578160541105e+00
5.436786391896674786e+00 1.536938857847801154e+00
5.432078380533118533e+00 1.536426741484598901e+00
5.427353037319607942e+00 1.535923972452315267e+00
5.422610772499937504e+00 1.535431698603296535e+00
5.417851828036003958e+00 1.534950445351726200e+00
5.413076737929738869e+00 1.534480368079838231e+00
5.408284655734497903e+00 1.534020691551960969e+00
5.403476455089589514e+00 1.533572075672643642e+00
5.398652298259778881e+00 1.533135762100206190e+00
5.393812499611595257e+00 1.532711768006581377e+00
5.388956830106527818e+00 1.532300016299005696e+00
5.384086365469587854e+00 1.531900721052339653e+00
5.379200618574744297e+00 1.531513576360534978e+00
5.374299368905235852e+00 1.531139299320560809e+00
5.369383982252090348e+00 1.530777790250342552e+00
5.364453727496305113e+00 1.530429081039170969e+00
5.359509382409886058e+00 1.530094374922117861e+00
5.354550920270098935e+00 1.529774207026881383e+00
5.349578768633691084e+00 1.529467412433756834e+00
5.344593115502574321e+00 1.529175307768318115e+00
5.339593835695999324e+00 1.528897694491888837e+00
5.334582076339130730e+00 1.528634833816808092e+00
5.329557525327390799e+00 1.528386990077001961e+00
5.324521018967882213e+00 1.528154423743622869e+00
5.319472781301131548e+00 1.527937331597694737e+00
5.314412553064176592e+00 1.527735801315020403e+00
5.309341066440684820e+00 1.527550200033753081e+00
5.304259299187267906e+00 1.527381317404914896e+00
5.299166294511966413e+00 1.527227622265384888e+00
5.294063416956987567e+00 1.527089811298198763e+00
5.288949992806848854e+00 1.526968682174310921e+00
5.283827133083845773e+00 1.526863912343787710e+00
5.278695187342104411e+00 1.526775367640216041e+00
5.273553976798155851e+00 1.526703695817394291e+00
5.268404053488645822e+00 1.526649245319523729e+00
5.263245679645822683e+00 1.526612978556681988e+00
5.258079661858021225e+00 1.526593734622632814e+00
5.252906231705087414e+00 1.526591814428412963e+00
5.247726158097406390e+00 1.526607270918334924e+00
5.242538717348880439e+00 1.526640349468528113e+00
5.237344394165877048e+00 1.526690413489175002e+00
5.232144946859537349e+00 1.526758836266710162e+00
5.226939401771148574e+00 1.526845514777110280e+00
5.221728543215454543e+00 1.526950175583698499e+00
5.216512472821955626e+00 1.527073632419831073e+00
5.211291459362313638e+00 1.527214827383129636e+00
5.206067163781477269e+00 1.527374991278818150e+00
5.200838371964782603e+00 1.527554052165558840e+00
5.195606380694102633e+00 1.527751177949491002e+00
5.190371522435183849e+00 1.527966580663474128e+00
5.185134008948491413e+00 1.528201076709090556e+00
5.179894046051105150e+00 1.528455106084480652e+00
5.174652853769930339e+00 1.528728072643148028e+00
5.169410296287751727e+00 1.529019880007455479e+00
5.164166464950928237e+00 1.529330341082020928e+00
5.158922124337384396e+00 1.529660578235186641e+00
5.153678330053018897e+00 1.530009953788073807e+00
5.148434225688937715e+00 1.530378121400193914e+00
5.143190941147847361e+00 1.530765568026440260e+00
5.137948921943939595e+00 1.531171713848238358e+00
5.132708670401532558e+00 1.531597740524226925e+00
5.127469989884168911e+00 1.532042550487981991e+00
5.122233949528834707e+00 1.532506540245174298e+00
5.117001686387975923e+00 1.532990314572653112e+00
5.111772191141917610e+00 1.533493477786268100e+00
5.106546603515235816e+00 1.534016144895081535e+00
5.101325782600768299e+00 1.534558035488399863e+00
5.096109464631518371e+00 1.535119278925259012e+00
5.090898282269142427e+00 1.535699174974017645e+00
5.085692383370736813e+00 1.536298684717526397e+00
5.080492732901387143e+00 1.536917327820552792e+00
5.075299265852605046e+00 1.537555333566162918e+00
5.070112622629717514e+00 1.538212729753582364e+00
5.064933103580345986e+00 1.538889560930983391e+00
5.059761522496949659e+00 1.539585673204964200e+00
5.054598205160751867e+00 1.540300602409838238e+00
5.049443822216223232e+00 1.541034342017429282e+00
5.044297900932648737e+00 1.541787754899208274e+00
5.039161794801828798e+00 1.542560775304979703e+00
5.034035491259502670e+00 1.543352525615293347e+00
5.028919296295278230e+00 1.544163651153205086e+00
5.023814063970026389e+00 1.544993235030784673e+00
5.018719751782706240e+00 1.545841600894895862e+00
5.013637085956105466e+00 1.546708730712277990e+00
5.008566351622309121e+00 1.547594127999015967e+00
5.003508270991795293e+00 1.548498388298185313e+00
4.998463128033934666e+00 1.549421351689883597e+00
4.993430454884174807e+00 1.550362442812481811e+00
4.988411922224667450e+00 1.551322687457923344e+00
4.983407692272189493e+00 1.552301181866306834e+00
4.978417874340838267e+00 1.553298527389723294e+00
4.973442502185303482e+00 1.554313445067613486e+00
4.968482942877906261e+00 1.555346915356229154e+00
4.963538744455156859e+00 1.556397524727066939e+00
4.958610083810195412e+00 1.557466995337151383e+00
4.953697697671088029e+00 1.558554397438827843e+00
4.948802957721370355e+00 1.559659972865945488e+00
4.943925230012266248e+00 1.560782227579185610e+00
4.939065065489173456e+00 1.561922704584786770e+00
4.934222946687445877e+00 1.563080265116762346e+00
4.929399563616850166e+00 1.564255055508952053e+00
4.924594415506199141e+00 1.565446386748889029e+00
4.919808275248216844e+00 1.566654161474561269e+00
4.915041503684699720e+00 1.567879207533485308e+00
4.910294898661728524e+00 1.569120868537923208e+00
4.905569640114125107e+00 1.570378570854837452e+00
4.900864472856785170e+00 1.571653163281589327e+00
4.896179576854252424e+00 1.572944440548535550e+00
4.891516548711961399e+00 1.574251538672744033e+00
4.886874350827494773e+00 1.575575469982214427e+00
4.882254307294545015e+00 1.576915155604067920e+00
4.877656431835394102e+00 1.578270583858844889e+00
4.873081250021273902e+00 1.579641332819036625e+00
4.868528249179616019e+00 1.581027555169411292e+00
4.863998394248159052e+00 1.582429263780011031e+00
4.859491965354968634e+00 1.583846161679959508e+00
4.855009308547518110e+00 1.585278437828169906e+00
4.850551836444893183e+00 1.586724421440724342e+00
4.846118504000911820e+00 1.588184634295382924e+00
4.841709800124153418e+00 1.589659715518134009e+00
4.837325208755954620e+00 1.591149475386427259e+00
4.832965321979569850e+00 1.592653851820717614e+00
4.828631328960040214e+00 1.594171950118702386e+00
4.824323500536738862e+00 1.595703157049479737e+00
4.820041287738613178e+00 1.597248110689694300e+00
4.815786051822986913e+00 1.598806170398294091e+00
4.811557208586638268e+00 1.600378373152647082e+00
4.807354872728628159e+00 1.601962672470158555e+00
4.803179422671727927e+00 1.603560046013403184e+00
4.799031285525382273e+00 1.605170298250803818e+00
4.794910581938510497e+00 1.606793099658458290e+00
4.790817363712620569e+00 1.608428410211525161e+00
4.786751788833297994e+00 1.610075045533584825e+00
4.782714070019148167e+00 1.611733651773204379e+00
4.778704895620229820e+00 1.613404264079212558e+00
4.774724261968525063e+00 1.615086311446326306e+00
4.770772009536720759e+00 1.616778742512173572e+00
4.766848537435862454e+00 1.618482590633407492e+00
4.762954284668296623e+00 1.620197497588301339e+00
4.759088760660025841e+00 1.621923160744284997e+00
4.755253246712860538e+00 1.623659272807731702e+00
4.751446470027206992e+00 1.625405279947324866e+00
4.747669104319736988e+00 1.627160824890977908e+00
4.743921113130615375e+00 1.628927019602151693e+00
4.740204101252426305e+00 1.630702404046298737e+00
4.736517371628412576e+00 1.632487551958519578e+00
4.732860372490825362e+00 1.634281546904012172e+00
4.729234176899337783e+00 1.636084698516129698e+00
4.725637416120659573e+00 1.637896253631410115e+00
4.722070821360729198e+00 1.639716499526661764e+00
4.718534811345752367e+00 1.641544285178475615e+00
4.715028829258718801e+00 1.643380278215801793e+00
4.711553949073041814e+00 1.645224282643632074e+00
4.708109694122749822e+00 1.647075275969657415e+00
4.704695771821649330e+00 1.648933540396965380e+00
4.701312915246315782e+00 1.650799013737113796e+00
4.697961469037068127e+00 1.652670757108024580e+00
4.694640690811626271e+00 1.654549567464362658e+00
4.691350471762228302e+00 1.656435215347887402e+00
4.688091194583940968e+00 1.658326594678229293e+00
4.684863547570444986e+00 1.660224129382319003e+00
4.681666499348565935e+00 1.662127310223969756e+00
4.678501246771723743e+00 1.664035368945161686e+00
4.675366583754112071e+00 1.665949980958603138e+00
4.672262913080773572e+00 1.667869260399867715e+00
4.669190614046899945e+00 1.669792831480949369e+00
4.666149238859509829e+00 1.671721524526000424e+00
4.663139050509571781e+00 1.673654396129588662e+00
4.660160247515878318e+00 1.675590945621911132e+00
4.657212672796831932e+00 1.677531310398832298e+00
4.654295763442460654e+00 1.679475696776791649e+00
4.651410233026906482e+00 1.681423252510372945e+00
4.648555037987623706e+00 1.683374105253326869e+00
4.645730977686401530e+00 1.685327571529723567e+00
4.642937995638589221e+00 1.687284253638142495e+00
4.640175507681630229e+00 1.689243461111204159e+00
4.637443775626412190e+00 1.691205043781668360e+00
4.634742602742449868e+00 1.693168500197295812e+00
4.632071741382492114e+00 1.695133246758376844e+00
4.629432119218632735e+00 1.697099934072125560e+00
4.626821816943159860e+00 1.699067314151965880e+00
4.624242256198338730e+00 1.701035950712498135e+00
4.621693424200262079e+00 1.703005801413742137e+00
4.619174623029294935e+00 1.704976232655021517e+00
4.616685905020685432e+00 1.706946529655728906e+00
4.614226362263631032e+00 1.708917483429389428e+00
4.611797056738763168e+00 1.710888024233675919e+00
4.609397184679703052e+00 1.712858318127122415e+00
4.607026824765148909e+00 1.714827583055555493e+00
4.604685447354282424e+00 1.716796420214749874e+00
4.602373515632999457e+00 1.718763577856438074e+00
4.600090522786777214e+00 1.720729735519694215e+00
4.597836696697672920e+00 1.722694128052701723e+00
4.595611816298056596e+00 1.724656830485192360e+00
4.593416060371814602e+00 1.726617497053046124e+00
4.591247775515597596e+00 1.728575521119981584e+00
4.589107946696351803e+00 1.730530881467038373e+00
4.586996422969037646e+00 1.732483770105097909e+00
4.584913080602785129e+00 1.734433906553018101e+00
4.582856966998126502e+00 1.736380974748461314e+00
4.580828432924302973e+00 1.738324667315944261e+00
4.578827220173478985e+00 1.740264324347673863e+00
4.576853450754252428e+00 1.742200243947908955e+00
4.574906628794188634e+00 1.744132364967933446e+00
4.572986987214791910e+00 1.746060061630877236e+00
4.571094034562980468e+00 1.747982464826541182e+00
4.569227484475618439e+00 1.749900289551859833e+00
4.567386390515594918e+00 1.751813232321740799e+00
4.565571610149701698e+00 1.753720751783316434e+00
4.563782757566368531e+00 1.755622074514453734e+00
4.562019196954571143e+00 1.757517923369121382e+00
4.560280745977596695e+00 1.759407798648407351e+00
4.558567761076202096e+00 1.761291978074300379e+00
4.556880423167277705e+00 1.763169987325165167e+00
4.555216666327051911e+00 1.765041140793454089e+00
4.553577800129173347e+00 1.766906247970216670e+00
4.551963412361900829e+00 1.768763764853839904e+00
4.550371726975051878e+00 1.770614519186647806e+00
4.548803320257025717e+00 1.772457945333863361e+00
4.547258125906141757e+00 1.774293389641653285e+00
4.545736031634162622e+00 1.776120612782842390e+00
4.544237253620593719e+00 1.777939649298214686e+00
4.542761041746741668e+00 1.779750612271302712e+00
4.541306378382143016e+00 1.781552663105347323e+00
4.539873890145794455e+00 1.783346419559260987e+00
4.538462643770195371e+00 1.785130438239206585e+00
4.537073605391476860e+00 1.786905796191093243e+00
4.535705106647288432e+00 1.788671417539047903e+00
4.534358457680908394e+00 1.790427847019871122e+00
4.533031614073667726e+00 1.792173612281600104e+00
4.531725759881798155e+00 1.793910283987834475e+00
4.530439419157942460e+00 1.795636805746559705e+00
4.529172524340220995e+00 1.797352491975745536e+00
4.527925209585692556e+00 1.799057178830604675e+00
4.526697748876579830e+00 1.800751416185303100e+00
4.525488180860175902e+00 1.802434633924919094e+00
4.524297311309187997e+00 1.804106402724843683e+00
4.523124532717084811e+00 1.805767071898273235e+00
4.521969502024799858e+00 1.807415971770578889e+00
4.520832358242294902e+00 1.809053064278663081e+00
4.519712077575475107e+00 1.810677472299653035e+00
4.518608337994525215e+00 1.812290393427561597e+00
4.517522098219775017e+00 1.813890460666412352e+00
4.516451966311312738e+00 1.815478393331285689e+00
4.515398060117904677e+00 1.817053659963493883e+00
4.514359736135024725e+00 1.818615147179792668e+00
4.513336430310666891e+00 1.820163644621800803e+00
4.512328361061481274e+00 1.821699011808724622e+00
4.511335393439200203e+00 1.823220990786492246e+00
4.510356397917793636e+00 1.824728993527591658e+00
4.509391431069454725e+00 1.826222882071915521e+00
4.508440278395315026e+00 1.827703373052977032e+00
4.507503361094004291e+00 1.829169610834643578e+00
4.506580029493401973e+00 1.830621850209460666e+00
4.505669720255029098e+00 1.832059067879699299e+00
4.504771229227397811e+00 1.833481185167669780e+00
4.503885064113449133e+00 1.834888350606955321e+00
4.503010811391480850e+00 1.836280334124642311e+00
4.502147988193578421e+00 1.837656552011388111e+00
4.501296616010439955e+00 1.839017640137007747e+00
4.500456152324073145e+00 1.840363419128924427e+00
4.499626406212144936e+00 1.841692365308823520e+00
4.498806311952203707e+00 1.843005838363643845e+00
4.497996752839072521e+00 1.844303721839702925e+00
4.497197307359363627e+00 1.845585267688335751e+00
4.496407526606252425e+00 1.846849855068488200e+00
4.495626191312394049e+00 1.848098193834530889e+00
4.494853432176701524e+00 1.849329581673403000e+00
4.494089219906957311e+00 1.850543823175897273e+00
4.493332609990614124e+00 1.851741179287160977e+00
4.492583848317972972e+00 1.852920513145409842e+00
4.491842947149222276e+00 1.854082902411903211e+00
4.491108804469908122e+00 1.855227810339588057e+00
4.490381285698207492e+00 1.856355228684025693e+00
4.489661267369659647e+00 1.857464841875468675e+00
4.488946718308429951e+00 1.858555810313025747e+00
4.488238237362261351e+00 1.859629044985002588e+00
4.487535342739327859e+00 1.860683681659995203e+00
4.486837397065074562e+00 1.861719966008408056e+00
4.486144554758299208e+00 1.862737884724594561e+00
4.485455866548043069e+00 1.863736610373307512e+00
4.484771813814915298e+00 1.864715935658803447e+00
4.484092225468149451e+00 1.865677245991655742e+00
4.483416069714336594e+00 1.866618524726640915e+00
4.482743593901451717e+00 1.867540766900980698e+00
4.482073952681430384e+00 1.868443021802051129e+00
4.481407741455949889e+00 1.869326100568775129e+00
4.480744062512918013e+00 1.870189481027532796e+00
4.480082336837987178e+00 1.871032920520854903e+00
4.479422930370253297e+00 1.871856720400233876e+00
4.478765464677626262e+00 1.872660425536992745e+00
4.478108901972353451e+00 1.873443495483020582e+00
4.477453232286499052e+00 1.874206428705893046e+00
4.476799281715114986e+00 1.874949097866261072e+00
4.476145779858918594e+00 1.875670454171656232e+00
4.475492404646043809e+00 1.876371687525389520e+00
4.474838854773716790e+00 1.877051752986716116e+00
4.474185106440258686e+00 1.877711102846564506e+00
4.473531020074967834e+00 1.878348596960861761e+00
4.472876347572057654e+00 1.878964762987875625e+00
4.472220329712853548e+00 1.879560172617213754e+00
4.471563171876043796e+00 1.880133602610313259e+00
4.470904259705099193e+00 1.880685587264338210e+00
4.470243316748925722e+00 1.881215664084729955e+00
4.469580244393139168e+00 1.881723907094775106e+00
4.468914944188992600e+00 1.882210194968819250e+00
4.468246915137701336e+00 1.882674191758005211e+00
4.467576331561796010e+00 1.883116211812591478e+00
4.466902907295940750e+00 1.883535421305185142e+00
4.466226181799644479e+00 1.883932280710207463e+00
4.465545934198242861e+00 1.884306830681621747e+00
4.464862061295778339e+00 1.884658624093448864e+00
4.464173868687240088e+00 1.884987827007611028e+00
4.463481649347039948e+00 1.885295233244196789e+00
4.462784825006140821e+00 1.885579759885914530e+00
4.462083112875759205e+00 1.885840318596475607e+00
4.461376166542636135e+00 1.886077286822277266e+00
4.460664580919420530e+00 1.886292114489367400e+00
4.459947306348240659e+00 1.886483287607890746e+00
4.459225376199398738e+00 1.886651042034558801e+00
4.458496954560628112e+00 1.886795277577338448e+00
4.457762664889523663e+00 1.886915970244864793e+00
4.457022793240666303e+00 1.887012799719031797e+00
4.456276221819127414e+00 1.887086279819446766e+00
4.455523532341425508e+00 1.887135611976984650e+00
4.454763868342494604e+00 1.887160956509499110e+00
4.453997614742964295e+00 1.887162515289851239e+00
4.453224117600605325e+00 1.887139549271676486e+00
4.452443686788412514e+00 1.887092339277725017e+00
4.451655632303237020e+00 1.887021091953821950e+00
4.450860766661907775e+00 1.886925205749086176e+00
4.450058340979045290e+00 1.886805626033979610e+00
4.449248105653841101e+00 1.886660364726937988e+00
4.448430069141093846e+00 1.886490919184447446e+00
4.447604225017298241e+00 1.886297062227147103e+00
4.446770092543484765e+00 1.886078233777524815e+00
4.445927799899235922e+00 1.885834646591103780e+00
4.445077439373129380e+00 1.885566406192727529e+00
4.444218672945212667e+00 1.885272608152652518e+00
4.443351211958947111e+00 1.884954436324732363e+00
4.442474609758401805e+00 1.884611204230727477e+00
4.441589326448045050e+00 1.884242923117967150e+00
4.440694927448276097e+00 1.883848805775206969e+00
4.439791630748152862e+00 1.883429927506147017e+00
4.438878918446755861e+00 1.882985905754468892e+00
4.437956966045229379e+00 1.882516055076930428e+00
4.437025599741644122e+00 1.882020941076964382e+00
4.436085031312244631e+00 1.881499576855039546e+00
4.435134164319967098e+00 1.880952777794085984e+00
4.434174003227581373e+00 1.880380128278599461e+00
4.433203645143193761e+00 1.879781405243420522e+00
4.432224106134698083e+00 1.879157497771206220e+00
4.431233726272693296e+00 1.878507677651719110e+00
4.430234129232307971e+00 1.877832806295249402e+00
4.429224548999369127e+00 1.877131757238033716e+00
4.428205132063396832e+00 1.876404662439075777e+00
4.427175829212352198e+00 1.875650110578852559e+00
4.426136334075307488e+00 1.874870356246984615e+00
4.425086676987486811e+00 1.874065596809393996e+00
4.424026732967695885e+00 1.873233638590513062e+00
4.422956531271272418e+00 1.872374951773287721e+00
4.421876400134103768e+00 1.871489875990750784e+00
4.420786245524676694e+00 1.870579106679288062e+00
4.419685968412605526e+00 1.869642312015956209e+00
4.418575049633789220e+00 1.868679430773120931e+00
4.417454029982637032e+00 1.867690120318234781e+00
4.416322413270397540e+00 1.866674495062382366e+00
4.415180520232715011e+00 1.865632445947702278e+00
4.414028904103082240e+00 1.864564577354928865e+00
4.412866624284471406e+00 1.863469922370765364e+00
4.411693749044045987e+00 1.862348016294866904e+00
4.410511127366912199e+00 1.861199887154949995e+00
4.409317816237731336e+00 1.860025547137110546e+00
4.408113387196744171e+00 1.858824096217128519e+00
4.406899177726323558e+00 1.857595806165733388e+00
4.405674145188802626e+00 1.856340906985527006e+00
4.404439189324858894e+00 1.855060135284895217e+00
4.403194891521032162e+00 1.853752894368816184e+00
4.401939777524993325e+00 1.852418800405668753e+00
4.400674576643068825e+00 1.851057394556887559e+00
4.399399361696974431e+00 1.849670286473539704e+00
4.398113452227701892e+00 1.848255698591158680e+00
4.396818265024155181e+00 1.846814306409276574e+00
4.395513270194594924e+00 1.845347099196554597e+00
4.394198698226849942e+00 1.843853212146839615e+00
4.392873923556127380e+00 1.842333593349339882e+00
4.391539071748154832e+00 1.840786287513067387e+00
4.390194517293553034e+00 1.839212496342004233e+00
4.388839765851733965e+00 1.837612381541131823e+00
4.387476324175174192e+00 1.835985484971752957e+00
4.386102782972042036e+00 1.834332424897981983e+00
4.384720520062301397e+00 1.832652569017166222e+00
4.383328677655672578e+00 1.830946423604369544e+00
4.381927227926031065e+00 1.829213338101890907e+00
4.380516639868031525e+00 1.827454357123358353e+00
4.379096580137153083e+00 1.825669005180819537e+00
4.377668691036382675e+00 1.823857643845225862e+00
4.376231516704375046e+00 1.822019288639341816e+00
4.374785278078391570e+00 1.820154008777448373e+00
4.373330464971717291e+00 1.818264496768782656e+00
4.371866792366183141e+00 1.816348743134832633e+00
4.370393939781102688e+00 1.814406511790453314e+00
4.368912889400233368e+00 1.812437956763709446e+00
4.367422675151350298e+00 1.810442921721922893e+00
4.365924385453632262e+00 1.808422478698277880e+00
4.364417881498805940e+00 1.806375966409151435e+00
4.362903488368737648e+00 1.804303819176894974e+00
4.361380530461430816e+00 1.802204821807616097e+00
4.359850079657151767e+00 1.800080433230651034e+00
4.358312098246416078e+00 1.797930833851815180e+00
4.356766468558812555e+00 1.795755143170819856e+00
4.355213298229654306e+00 1.793552881181786240e+00
4.353653249229157751e+00 1.791325820550473624e+00
4.352084991579148188e+00 1.789073069938302840e+00
4.350510320818139931e+00 1.786795303831351989e+00
4.348928114282227142e+00 1.784492148679838408e+00
4.347338640251097175e+00 1.782163539295066990e+00
4.345742152887837051e+00 1.779809485590974738e+00
4.344139188969196930e+00 1.777430404042028567e+00
4.342530139179170412e+00 1.775027356149006419e+00
4.340913766994581202e+00 1.772598993697323877e+00
4.339291176532764638e+00 1.770145764249570375e+00
4.337662491383629693e+00 1.767668228417579535e+00
4.336027803726289598e+00 1.765164980520042448e+00
4.334386445984799607e+00 1.762637051885256323e+00
4.332739500072505301e+00 1.760084524679476514e+00
4.331085920815305634e+00 1.757507778315744673e+00
4.329427006284033652e+00 1.754906768642902515e+00
4.327762076271562286e+00 1.752281449318723761e+00
4.326092041634243657e+00 1.749632276744934156e+00
4.324415681214592411e+00 1.746959102181718571e+00
4.322734580757127354e+00 1.744261799519796208e+00
4.321048670360368327e+00 1.741541076391135867e+00
4.319358048963399810e+00 1.738796937184892588e+00
4.317662347258651501e+00 1.736028937733286481e+00
4.315961441934422993e+00 1.733237645450642628e+00
4.314255848292360973e+00 1.730423200550095020e+00
4.312545060844811928e+00 1.727585438335291768e+00
4.310829236923778396e+00 1.724724874120879159e+00
4.309108973497044026e+00 1.721841147323761811e+00
4.307384833840575133e+00 1.718934258267452941e+00
4.305656400066367517e+00 1.716005584057938016e+00
4.303923759550749573e+00 1.713053651594975690e+00
4.302186979288419089e+00 1.710080326349722180e+00
4.300446114181360358e+00 1.707084013330990580e+00
4.298701159874580568e+00 1.704065532770590696e+00
4.296952148241737213e+00 1.701024902140564343e+00
4.295199332911420420e+00 1.697963169622826340e+00
4.293443370489632649e+00 1.694879891844569331e+00
4.291684373266319241e+00 1.691775697651908938e+00
4.289921349533790007e+00 1.688649394127033743e+00
4.288154887336760979e+00 1.685502354437933947e+00
4.286384786157807270e+00 1.682334443043655314e+00
4.284611446560382397e+00 1.679145601496804696e+00
4.282834893891003247e+00 1.675935876839606431e+00
4.281055244573741980e+00 1.672705423271132252e+00
4.279271581148262449e+00 1.669454722412337278e+00
4.277485508215516319e+00 1.666183910417970315e+00
4.275696852948676074e+00 1.662893664628445123e+00
4.273905497977106727e+00 1.659582685416600700e+00
4.272111640272973077e+00 1.656252388464193093e+00
4.270314538803916093e+00 1.652902723696880516e+00
4.268514439574632391e+00 1.649533744271972857e+00
4.266712093413825180e+00 1.646145791291770744e+00
4.264907131369514381e+00 1.642738931104862798e+00
4.263098972300790379e+00 1.639313459579736731e+00
4.261288778806350486e+00 1.635869255852190784e+00
4.259475505374205717e+00 1.632406336302901551e+00
4.257660294955881497e+00 1.628926615253414312e+00
4.255842491327871180e+00 1.625428627906871482e+00
4.254022611100945817e+00 1.621912591956513605e+00
4.252200459519204223e+00 1.618378863561644732e+00
4.250376298619505278e+00 1.614829010555222100e+00
4.248548719775460114e+00 1.611260225571880422e+00
4.246718989453263760e+00 1.607674930127309443e+00
4.244887046656569574e+00 1.604072462769649654e+00
4.243052221512406241e+00 1.600453373250664946e+00
4.241215645102401233e+00 1.596818135146494955e+00
4.239376440091865206e+00 1.593166387434783893e+00
4.237535177275625564e+00 1.589498978753260294e+00
4.235692263152132320e+00 1.585815989130279435e+00
4.233846699851235407e+00 1.582117759515099475e+00
4.231998867572597689e+00 1.578404669398189242e+00
4.230148681567769131e+00 1.574676494156496576e+00
4.228296339865928566e+00 1.570933475932182022e+00
4.226442450913586946e+00 1.567176253972683897e+00
4.224586277749893704e+00 1.563405700221744743e+00
4.222727030219576072e+00 1.559619711427269850e+00
4.220865747634522158e+00 1.555819638228172375e+00
4.219002533644767183e+00 1.552006379371900557e+00
4.217136448884113875e+00 1.548178144611500828e+00
4.215267298593277090e+00 1.544337723849189770e+00
4.213395095219707898e+00 1.540483389444064821e+00
4.211520539625573711e+00 1.536616467308736134e+00
4.209643002480317087e+00 1.532736914002094775e+00
4.207762763607179934e+00 1.528845021324612530e+00
4.205879671250595919e+00 1.524940882048709589e+00
4.203994392795653567e+00 1.521025978402175127e+00
4.202106016078007933e+00 1.517099329193600354e+00
4.200214101240880460e+00 1.513160814142166188e+00
4.198319739415966367e+00 1.509211573440267129e+00
4.196422786996670595e+00 1.505251579467721035e+00
4.194522443047454807e+00 1.501280852077094830e+00
4.192618744530051345e+00 1.497299861925631914e+00
4.190711114798346237e+00 1.493309574821064745e+00
4.188799640537997249e+00 1.489309289955287108e+00
4.186884533800453667e+00 1.485298295989563755e+00
4.184966501789822324e+00 1.481277777302949961e+00
4.183044713236792056e+00 1.477248555001241526e+00
4.181119152553111284e+00 1.473209708867926793e+00
4.179189890294710885e+00 1.469162322792606723e+00
4.177256671893800899e+00 1.465107305974100882e+00
4.175319540558130704e+00 1.461042388485048527e+00
4.173377481061179672e+00 1.456969614262864310e+00
4.171431794828158068e+00 1.452889623709596512e+00
4.169481345844400444e+00 1.448801867838851454e+00
4.167526382858468992e+00 1.444706602040623844e+00
4.165566681842599372e+00 1.440603927631576076e+00
4.163602757395670650e+00 1.436494837558299320e+00
4.161633392478856663e+00 1.432378780887188396e+00
4.159659231940816326e+00 1.428256803093351124e+00
4.157679788502538720e+00 1.424129004936951715e+00
4.155694718923546027e+00 1.419995022446866706e+00
4.153704923744933275e+00 1.415856121154654312e+00
4.151709584217708304e+00 1.411712314336766916e+00
4.149708069411498279e+00 1.407562820798935022e+00
4.147701631295521274e+00 1.403408668994462039e+00
4.145688873927507068e+00 1.399249005312213079e+00
4.143670125343795974e+00 1.395085746304862262e+00
4.141645197392490374e+00 1.390918406142642505e+00
4.139614567688726154e+00 1.386746939321449323e+00
4.137577411345676026e+00 1.382572576455558755e+00
4.135533025083315550e+00 1.378394904746603311e+00
4.133482223899955343e+00 1.374214249017773559e+00
4.131424088906098468e+00 1.370030694643857627e+00
4.129359874104884476e+00 1.365845043316272100e+00
4.127287493789041584e+00 1.361656884496172060e+00
4.125208352138916013e+00 1.357466712728628178e+00
4.123122229306845021e+00 1.353275219342742419e+00
4.121028359771266025e+00 1.349082893937860295e+00
4.118926549132283732e+00 1.344888428117313017e+00
4.116816875530953546e+00 1.340692987367003486e+00
4.114698936608601976e+00 1.336496179227175007e+00
4.112572685192768418e+00 1.332299020046269433e+00
4.110438617195833366e+00 1.328101753708588628e+00
4.108296164613547852e+00 1.323905283864556415e+00
4.106144203018430083e+00 1.319707953733764150e+00
4.103983545226935981e+00 1.315511603878808167e+00
4.101813857365996796e+00 1.311316094328456083e+00
4.099635515128913887e+00 1.307121344223008741e+00
4.097448254555096980e+00 1.302928623397195285e+00
4.095250938129043838e+00 1.298737312907068064e+00
4.093044019158368130e+00 1.294546784178637555e+00
4.090827419337769832e+00 1.290358537789736859e+00
4.088600569573020316e+00 1.286172558717288528e+00
4.086363637936894833e+00 1.281989074227748659e+00
4.084116690110964676e+00 1.277808441965130992e+00
4.081859440502254799e+00 1.273630436793850684e+00
4.079591192337023386e+00 1.269455855969185309e+00
4.077312467833607457e+00 1.265284435482558312e+00
4.075022555344808950e+00 1.261116916476127114e+00
4.072722198129182125e+00 1.256953540170906214e+00
4.070410732300499212e+00 1.252795161918555777e+00
4.068087869121122857e+00 1.248640764915638135e+00
4.065753220035525750e+00 1.244490931153255042e+00
4.063406775946093674e+00 1.240346154477530494e+00
4.061048594595389361e+00 1.236206665051216680e+00
4.058678334926327125e+00 1.232072183385664710e+00
4.056295484001882556e+00 1.227943019680338033e+00
4.053900092677057643e+00 1.223819362711404679e+00
4.051492414096809824e+00 1.219701574468176064e+00
4.049072341836943423e+00 1.215590654732469966e+00
4.046640050395978072e+00 1.211487282834693424e+00
4.044194349605019667e+00 1.207390474488922116e+00
4.041736391091837355e+00 1.203300344070983741e+00
4.039264762337273496e+00 1.199217116842694608e+00
4.036779688457855286e+00 1.195141762442444744e+00
4.034280974388662067e+00 1.191074007841461224e+00
4.031768763933326838e+00 1.187013684527024493e+00
4.029242677810609408e+00 1.182961672783080287e+00
4.026702370284197308e+00 1.178917472795422583e+00
4.024148661022961093e+00 1.174882625655795154e+00
4.021580052714844200e+00 1.170856519588663103e+00
4.018998176864466032e+00 1.166839780611352184e+00
4.016401374176806982e+00 1.162831882558206020e+00
4.013789924494741257e+00 1.158834145376314240e+00
4.011164308806775658e+00 1.154846471865084379e+00
4.008523617371665182e+00 1.150868316806109348e+00
4.005868045600321281e+00 1.146900393787625871e+00
4.003197294210630197e+00 1.142943229088936752e+00
4.000510775729422264e+00 1.138995835656171796e+00
3.997809877568799131e+00 1.135060765141522987e+00
3.995093595876931136e+00 1.131136185465777988e+00
3.992360874949352212e+00 1.127222013506722575e+00
3.989612714262407600e+00 1.123319522056152264e+00
3.986849099943538643e+00 1.119429701106488872e+00
3.984070010666402428e+00 1.115552402447153924e+00
3.981274505058119750e+00 1.111687194270010393e+00
3.978463256756977096e+00 1.107833569264244256e+00
3.975635561620881830e+00 1.103993063361810911e+00
3.972792123254521801e+00 1.100165063873747240e+00
3.969932404093383660e+00 1.096350235185725497e+00
3.967055870472925072e+00 1.092549057844502958e+00
3.964162537136735054e+00 1.088761686762947933e+00
3.961253850059221371e+00 1.084987388594362168e+00
3.958328421712353329e+00 1.081227444393544124e+00
3.955386128769255993e+00 1.077481669437304390e+00
3.952426393230575652e+00 1.073749531279150959e+00
3.949450388162425440e+00 1.070031737634445701e+00
3.946457564033858834e+00 1.066328829164776337e+00
3.943447093384195412e+00 1.062640850485457866e+00
3.940419199521052018e+00 1.058967537644809109e+00
3.937374671175574381e+00 1.055309780685758092e+00
3.934312522290357883e+00 1.051667704696388261e+00
3.931233348179346887e+00 1.048040844831161555e+00
3.928137126097253962e+00 1.044430497931647217e+00
3.925023645037110764e+00 1.040836718111858294e+00
3.921892318944272482e+00 1.037258490333957450e+00
3.918743332672433688e+00 1.033696759255133824e+00
3.915576844747219010e+00 1.030151515381316329e+00
3.912392889331460122e+00 1.026622519792260047e+00
3.909191901790935564e+00 1.023111034506894113e+00
3.905973166135161101e+00 1.019616367010290459e+00
3.902736566488294034e+00 1.016139010701958778e+00
3.899482203342533815e+00 1.012679325217916260e+00
3.896210639548453258e+00 1.009237327578370147e+00
3.892921288592907647e+00 1.005813292179286389e+00
3.889614266913258511e+00 1.002408195915407640e+00
3.886289822853461473e+00 9.990223887756558563e-01
3.882947559884196043e+00 9.956546886901027626e-01
3.879587799414381255e+00 9.923045724950980695e-01
3.876210651707976851e+00 9.889741975508558047e-01
3.872815576269768467e+00 9.856628270772880285e-01
3.869403036894285552e+00 9.823700529179104635e-01
3.865972614509253891e+00 9.790968152406666070e-01
3.862524792418819963e+00 9.758431485580705278e-01
3.859059202579231407e+00 9.726092839792249700e-01
3.855575592061890600e+00 9.693945465406932360e-01
3.852074056760131260e+00 9.662004297322080992e-01
3.848554411830051425e+00 9.630256968757020530e-01
3.845017669152540840e+00 9.598709914241807528e-01
3.841463531999892211e+00 9.567369329060383398e-01
3.837891434059073958e+00 9.536227215719467187e-01
3.834301894188939741e+00 9.505299968392271204e-01
3.830695292662940066e+00 9.474580369840026606e-01
3.827071857140833089e+00 9.444076689121319035e-01
3.823431608594948017e+00 9.413780638246508348e-01
3.819773443478672537e+00 9.383700268958953261e-01
3.816097554390877722e+00 9.353818840548994151e-01
3.812404594856054096e+00 9.324152519341725176e-01
3.808694512387755804e+00 9.294702848329183809e-01
3.804967682419459152e+00 9.265469175338685304e-01
3.801223852064656850e+00 9.236466556109691473e-01
3.797462660553065916e+00 9.207676466555084760e-01
3.793685037498966128e+00 9.179115629098892892e-01
3.789890673583061531e+00 9.150770724864857320e-01
3.786079556339160046e+00 9.122652070852047546e-01
3.782251255617410379e+00 9.094755792710927933e-01
3.778406787841034564e+00 9.067094172434695398e-01
3.774545866152748452e+00 9.039653894789362321e-01
3.770668618029232810e+00 9.012445663429611287e-01
3.766776081314695990e+00 8.985468824870526117e-01
3.762867589762188825e+00 8.958720959673147632e-01
3.758942472814697400e+00 8.932203028902326869e-01
3.755001092217382652e+00 8.905912939386456673e-01
3.751044640518109929e+00 8.879862307308463709e-01
3.747072180096660876e+00 8.854050900840048088e-01
3.743084167785431404e+00 8.828471034267175721e-01
3.739080589215402206e+00 8.803127143873676896e-01
3.735061205116874561e+00 8.778020997311423157e-01
3.731026863323250176e+00 8.753153314228708792e-01
3.726977807009898669e+00 8.728526689059402655e-01
3.722913621445535171e+00 8.704142063550787123e-01
3.718834317947109724e+00 8.679995677280525346e-01
3.714740523145109830e+00 8.656104438205621809e-01
3.710632288821006153e+00 8.632443743336735142e-01
3.706509619851733994e+00 8.609033930170078008e-01
3.702372770519473999e+00 8.585870316332060437e-01
3.698222171109747158e+00 8.562948097125945290e-01
3.694057912453890147e+00 8.540277839986781805e-01
3.689879389329356663e+00 8.517848441298762063e-01
3.685687419895810280e+00 8.495673257662901268e-01
3.681481702816773449e+00 8.473743717022307331e-01
3.677263065332840863e+00 8.452061996036834834e-01
3.673031284044731226e+00 8.430627499450175089e-01
3.668786482510490554e+00 8.409441902342597031e-01
3.664528961304730714e+00 8.388508301619360674e-01
3.660259252666708818e+00 8.367828316738969985e-01
3.655976859529520784e+00 8.347396477662701875e-01
3.651682680710124806e+00 8.327214961928053327e-01
3.647376679283403700e+00 8.307286748390275699e-01
3.643059432840179301e+00 8.287613775374160774e-01
3.638729434216823044e+00 8.268186594722655158e-01
3.634388199463578939e+00 8.249016062069305377e-01
3.630035166073402042e+00 8.230101579016291247e-01
3.625671231083986701e+00 8.211439083508599301e-01
3.621296280482298791e+00 8.193034113219375136e-01
3.616910874908799034e+00 8.174879925287753535e-01
3.612514787198366495e+00 8.156973459269504234e-01
3.608109417758319282e+00 8.139328843246331768e-01
3.603694084921700291e+00 8.121933963580696414e-01
3.599268830314397594e+00 8.104795697971975965e-01
3.594834168642411676e+00 8.087904642744969674e-01
3.590390385077686819e+00 8.071268097510688744e-01
3.585937384174857634e+00 8.054881108537299550e-01
3.581474976233532281e+00 8.038749726049801980e-01
3.577004220536288859e+00 8.022868128455088454e-01
3.572525438818853871e+00 8.007250356602872987e-01
3.568038344510781279e+00 7.991878642707708202e-01
3.563543054994231962e+00 7.976761178780898964e-01
3.559039936635027601e+00 7.961899736185422682e-01
3.554529775217727838e+00 7.947286336591058431e-01
3.550011752603202453e+00 7.932926178832585551e-01
3.545486743169333099e+00 7.918823028061878766e-01
3.540954513196719056e+00 7.904959524854862085e-01
3.536416247922753442e+00 7.891357069382012313e-01
3.531871653098689112e+00 7.878002423787131558e-01
3.527320789789583078e+00 7.864896624199607666e-01
3.522764060471538450e+00 7.852037461372712857e-01
3.518202389517536943e+00 7.839425590948739808e-01
3.513635224102765520e+00 7.827067130065826772e-01
3.509062729812335579e+00 7.814958849262321205e-01
3.504484991981228870e+00 7.803095471345731227e-01
3.499902874371918937e+00 7.791478067417578757e-01
3.495316323159935123e+00 7.780111924623490660e-01
3.490725759681503781e+00 7.768995276571537545e-01
3.486131432452305390e+00 7.758123718044279693e-01
3.481533288178508379e+00 7.747494899910597477e-01
3.476931610211175361e+00 7.737110485919663772e-01
3.472326867807237871e+00 7.726967357148356585e-01
3.467719620815459258e+00 7.717070349360313219e-01
3.463109518207143633e+00 7.707418605749518647e-01
3.458497535952101742e+00 7.698002949203597289e-01
3.453884447770618760e+00 7.688831652282390738e-01
3.449268884408782654e+00 7.679895681064778934e-01
3.444652212296572813e+00 7.671205536073573139e-01
3.440034095491725896e+00 7.662748160899715000e-01
3.435415071060530234e+00 7.654525382659527200e-01
3.430795489963379463e+00 7.646539798579569114e-01
3.426175471083141133e+00 7.638784722033982177e-01
3.421555755835262502e+00 7.631259942969600418e-01
3.416936893561568933e+00 7.623980322919154951e-01
3.412317971899346158e+00 7.616930968600605922e-01
3.407699683798270485e+00 7.610113226190564628e-01
3.403082972463550515e+00 7.603522365244558268e-01
3.398467266892149841e+00 7.597163307695549150e-01
3.393853260372273528e+00 7.591029290666267970e-01
3.389241017829038860e+00 7.585122903832571817e-01
3.384631154226245719e+00 7.579436701936788090e-01
3.380023996930954677e+00 7.573975528423934067e-01
3.375420005588170902e+00 7.568733540416813232e-01
3.370819461543129947e+00 7.563714137813962735e-01
3.366221764081636092e+00 7.558917545221068846e-01
3.361627327289000711e+00 7.554335197712731542e-01
3.357036560452245411e+00 7.549966968501514719e-01
3.352450144691830225e+00 7.545819019490550561e-01
3.347867961946538795e+00 7.541889785759875453e-01
3.343290841006257175e+00 7.538172595616422500e-01
3.338718164262585830e+00 7.534663647057994185e-01
3.334150247622865049e+00 7.531369247315782278e-01
3.329587842890762150e+00 7.528280963688369631e-01
3.325031243534589454e+00 7.525398900419477677e-01
3.320480633947633820e+00 7.522723511366024018e-01
3.315936550317451381e+00 7.520252667113124234e-01
3.311399152638337284e+00 7.517984208102631571e-01
3.306868175589049219e+00 7.515910731567647662e-01
3.302344459607197358e+00 7.514051894731751391e-01
3.297828581674982384e+00 7.512389669765209277e-01
3.293320452027633571e+00 7.510918739691566648e-01
3.288819786529259659e+00 7.509650941815397829e-01
3.284327748308506933e+00 7.508572509328647060e-01
3.279844744928644751e+00 7.507687165491301329e-01
3.275370457487918774e+00 7.507000778032071331e-01
3.270904322137867304e+00 7.506491422542876935e-01
3.266447713522925955e+00 7.506177945259001616e-01
3.262001176889957499e+00 7.506051597662686259e-01
3.257563904103876862e+00 7.506109165375587366e-01
3.253136287482673694e+00 7.506343329448131874e-01
3.248718551799397947e+00 7.506763602415962300e-01
3.244311036803015025e+00 7.507362437620289652e-01
3.239914441051584326e+00 7.508136232338005200e-01
3.235528604178406820e+00 7.509085828806890683e-01
3.231154281616328117e+00 7.510204872670499521e-01
3.226791054625131050e+00 7.511490931528524984e-01
3.222439009502928275e+00 7.512946736825194538e-01
3.218099089395112689e+00 7.514576145519556993e-01
3.213771365301028027e+00 7.516376389761224575e-01
3.209455561554461767e+00 7.518338881294061027e-01
3.205152627908207652e+00 7.520464174392372803e-01
3.200863036993474076e+00 7.522750527905205375e-01
3.196586184932955099e+00 7.525194772202091764e-01
3.192322766996674055e+00 7.527791553431677496e-01
3.188071861909011595e+00 7.530547541505757669e-01
3.183835009310172381e+00 7.533459344568860239e-01
3.179611860594911743e+00 7.536520539614619540e-01
3.175402524231816681e+00 7.539736968431636210e-01
3.171207873332868132e+00 7.543100517479984779e-01
3.167027514009105982e+00 7.546608834403516486e-01
3.162861285987297766e+00 7.550266296184381387e-01
3.158710524662388330e+00 7.554068711991236418e-01
3.154574894861735590e+00 7.558015234279217287e-01
3.150454256052201085e+00 7.562102685800865531e-01
3.146348701033225836e+00 7.566322518853677570e-01
3.142259052083790305e+00 7.570676915940887097e-01
3.138185466954982239e+00 7.575171454063474030e-01
3.134127866219831304e+00 7.579791193761062917e-01
3.130085921047243147e+00 7.584543676143461477e-01
3.126060622916231324e+00 7.589427982181762289e-01
3.122051926999154681e+00 7.594443022689468803e-01
3.118059834966394828e+00 7.599570358953178228e-01
3.114083964610392385e+00 7.604827892629459907e-01
3.110125183741126786e+00 7.610201323186093214e-01
3.106183235985104929e+00 7.615695043508405870e-01
3.102258856562488010e+00 7.621310315106532007e-01
3.098352119751456968e+00 7.627040808589670151e-01
3.094462015856667580e+00 7.632883486509755011e-01
3.090590086223817146e+00 7.638845659396329424e-01
3.086736089014523454e+00 7.644916287955533241e-01
3.082899718565779601e+00 7.651094786717085316e-01
3.079081668048111453e+00 7.657387709487779581e-01
3.075281542183146755e+00 7.663778747185210349e-01
3.071499273820110787e+00 7.670262296892224052e-01
3.067734732039516743e+00 7.676846383761571913e-01
3.063989324900016964e+00 7.683529610815383881e-01
3.060262122589115119e+00 7.690308052018790530e-01
3.056553785732831763e+00 7.697179571189437519e-01
3.052863494985169623e+00 7.704140214619076277e-01
3.049191352107084807e+00 7.711185956733900282e-01
3.045537872780159638e+00 7.718314772975384264e-01
3.041903576080593474e+00 7.725533157684174590e-01
3.038288064882757489e+00 7.732837636842544438e-01
3.034691619727096779e+00 7.740219302261330814e-01
3.031114229870377930e+00 7.747687933188889264e-01
3.027555329676352880e+00 7.755236339476021534e-01
3.024016082244621373e+00 7.762857689567286279e-01
3.020495843406107994e+00 7.770556907577051975e-01
3.016995267613636234e+00 7.778327624615177793e-01
3.013514051194331689e+00 7.786170485439456446e-01
3.010052075585848197e+00 7.794076805748684222e-01
3.006609466015860654e+00 7.802047626134304137e-01
3.003186444890394213e+00 7.810085539020605871e-01
2.999783029021946046e+00 7.818189439026383969e-01
2.996398443115757093e+00 7.826350631734652064e-01
2.993033311199419177e+00 7.834575285193891014e-01
2.989687803950658473e+00 7.842852774460294940e-01
2.986361696408342148e+00 7.851184535404125420e-01
2.983055223909240716e+00 7.859581181065236066e-01
2.979767570512195096e+00 7.868024202755666829e-01
2.976499499084958256e+00 7.876519190453725727e-01
2.973251064347758543e+00 7.885069448362164168e-01
2.970022148816531704e+00 7.893663977831368861e-01
2.966812378190303079e+00 7.902302990539464833e-01
2.963622041836947663e+00 7.910979365020035514e-01
2.960450660657039545e+00 7.919704560959589523e-01
2.957297878645874345e+00 7.928464736774923916e-01
2.954164382921877330e+00 7.937257263274253294e-01
2.951050135561889665e+00 7.946088483837082661e-01
2.947954414383298527e+00 7.954957220977597609e-01
2.944878107066207562e+00 7.963859339282632899e-01
2.941820796500163482e+00 7.972787283487757781e-01
2.938781983364918027e+00 7.981749454643810582e-01
2.935762388389531186e+00 7.990730881959400289e-01
2.932762096168298971e+00 7.999750346828853331e-01
2.929779809018481451e+00 8.008787497637488428e-01
2.926815864043426973e+00 8.017840395890054594e-01
2.923871065777703837e+00 8.026916249637585654e-01
2.920944463091627696e+00 8.036011720203394271e-01
2.918035809598471531e+00 8.045125238301225057e-01
2.915145377909754476e+00 8.054251022932108484e-01
2.912273218191031354e+00 8.063401310391494770e-01
2.909419538862414445e+00 8.072564066169942709e-01
2.906583852290958170e+00 8.081741812570701899e-01
2.903764956356676308e+00 8.090934089379855365e-01
2.900964035606632407e+00 8.100125391495772709e-01
2.898180731947318289e+00 8.109325269492396737e-01
2.895414719620836852e+00 8.118531395510627524e-01
2.892665778739167415e+00 8.127740218083078227e-01
2.889933945104312230e+00 8.136950386092081100e-01
2.887219531571048936e+00 8.146158266056746644e-01
2.884521840832082074e+00 8.155357592542256118e-01
2.881840736213669096e+00 8.164552651307698250e-01
2.879176326018143772e+00 8.173741877104802045e-01
2.876528198175849038e+00 8.182925753225249732e-01
2.873896017905029687e+00 8.192105783491434590e-01
2.871279955363666758e+00 8.201269805600539531e-01
2.868680027837301250e+00 8.210428526364493829e-01
2.866095514968804547e+00 8.219573235393892174e-01
2.863525932497514859e+00 8.228697115779040061e-01
2.860972399484987605e+00 8.237810665940300536e-01
2.858433997510789304e+00 8.246896433461360365e-01
2.855911201538632760e+00 8.255962774158331907e-01
2.853402708380759822e+00 8.265003251467756273e-01
2.850909481275482715e+00 8.274019750948136132e-01
2.848430214529495075e+00 8.283011660217943772e-01
2.845965285167266323e+00 8.291985592935373628e-01
2.843514877623557702e+00 8.300924432029217481e-01
2.841078333377007770e+00 8.309832864835102750e-01
2.838655179619316460e+00 8.318708662776012064e-01
2.836246000823806845e+00 8.327557930543917353e-01
2.833849979632887983e+00 8.336366988296959324e-01
2.831467101354466553e+00 8.345143501381653284e-01
2.829096954778818951e+00 8.353883787915220571e-01
2.826740204317457650e+00 8.362591289185193899e-01
2.824395569838727305e+00 8.371262062252946556e-01
2.822063257529004776e+00 8.379886819489515970e-01
2.819742850784351607e+00 8.388474354013917278e-01
2.817433879337073677e+00 8.397021442176705319e-01
2.815136877144727379e+00 8.405524560505807097e-01
2.812851824504059017e+00 8.413983860581246699e-01
2.810577877216103637e+00 8.422395459433398290e-01
2.808315646060238979e+00 8.430750699429058193e-01
2.806064197502413649e+00 8.439056384199622451e-01
2.803823714806408685e+00 8.447313506395939253e-01
2.801593436602658471e+00 8.455515125543374699e-01
2.799373406830060862e+00 8.463667091650221019e-01
2.797163746409613516e+00 8.471763124233894215e-01
2.794963722798938566e+00 8.479797390132576274e-01
2.792773266510173436e+00 8.487777394934760133e-01
2.790591128751499728e+00 8.495707750925051149e-01
2.788419146689062877e+00 8.503574431372329379e-01
2.786256048538550800e+00 8.511376664485530430e-01
2.784101700831501880e+00 8.519112664389150158e-01
2.781956660859054686e+00 8.526783167065744573e-01
2.779819613460661643e+00 8.534391618206849106e-01
2.777689740056211942e+00 8.541942590271367486e-01
2.775568026614075645e+00 8.549426432967538458e-01
2.773453930962183733e+00 8.556844845581346171e-01
2.771346811614794348e+00 8.564189239692571176e-01
2.769247194901318210e+00 8.571470152647021612e-01
2.767154439508954233e+00 8.578680200091336472e-01
2.765068772190891533e+00 8.585817335343852719e-01
2.762989945067944042e+00 8.592882278674074392e-01
2.760917921428283517e+00 8.599878218083938375e-01
2.758851381041048434e+00 8.606798669509562183e-01
2.756791475176472606e+00 8.613644976809289311e-01
2.754737189041576162e+00 8.620412535334982529e-01
2.752688410523771889e+00 8.627102135787063641e-01
2.750644829409494285e+00 8.633716579217647347e-01
2.748606849550456310e+00 8.640252559395302789e-01
2.746573920733471841e+00 8.646710753240313130e-01
2.744545889003802142e+00 8.653087722794535752e-01
2.742522076447163393e+00 8.659386314258308293e-01
2.740503163103285456e+00 8.665602046169943451e-01
2.738488640062171964e+00 8.671737196994464547e-01
2.736478349127095200e+00 8.677784648459094807e-01
2.734471232142629660e+00 8.683753017990883949e-01
2.732467665537101631e+00 8.689636060480984137e-01
2.730467377057919531e+00 8.695440939205595354e-01
2.728470693975038497e+00 8.701162361265660783e-01
2.726477420367723337e+00 8.706797516676644255e-01
2.724486966089548989e+00 8.712346101532675302e-01
2.722499555400427429e+00 8.717804495209050542e-01
2.720514702280376618e+00 8.723176450512097890e-01
2.718532202718932034e+00 8.728459608095565647e-01
2.716552292477823372e+00 8.733660284816765484e-01
2.714574290690880076e+00 8.738770274144390671e-01
2.712598522167822601e+00 8.743788977688381481e-01
2.710624259563509941e+00 8.748728507085556938e-01
2.708651820740466842e+00 8.753576541863427041e-01
2.706681083309415037e+00 8.758332847287131351e-01
2.704711972213340587e+00 8.763004877057114506e-01
2.702743987049709418e+00 8.767585244359810126e-01
2.700777162834464562e+00 8.772079711895179877e-01
2.698810644723501628e+00 8.776488430970739163e-01
2.696845599386226144e+00 8.780798337556982025e-01
2.694881473026335073e+00 8.785020523334278186e-01
2.692917992758612211e+00 8.789154574335950043e-01
2.690955046605280732e+00 8.793203029667447934e-01
2.688992452412218626e+00 8.797164942526500830e-01
2.687030061533590697e+00 8.801038472516315991e-01
2.685068505275817419e+00 8.804816187522374049e-01
2.683106526619357890e+00 8.808508541935793357e-01
2.681144539422497086e+00 8.812115566295816160e-01
2.679182842594688196e+00 8.815629093522203696e-01
2.677221296505295722e+00 8.819065119702671485e-01
2.675259008028010754e+00 8.822409008543690145e-01
2.673296894607397611e+00 8.825666041866928602e-01
2.671334224704046356e+00 8.828834283407561712e-01
2.669371780906244496e+00 8.831918405201376610e-01
2.667408451646799961e+00 8.834913607548182668e-01
2.665444724618578398e+00 8.837826830074897444e-01
2.663480511076783408e+00 8.840654559898885045e-01
2.661515435808559094e+00 8.843399168164436386e-01
2.659549342170652420e+00 8.846054907058155115e-01
2.657582160032986085e+00 8.848631195348903855e-01
2.655614303208423621e+00 8.851124915140794469e-01
2.653646368571990877e+00 8.853542289081004490e-01
2.651677886275289442e+00 8.855879555911818635e-01
2.649707832736330815e+00 8.858135332163742381e-01
2.647737258895027423e+00 8.860309083827407894e-01
2.645765827058690345e+00 8.862406626464369719e-01
2.643793041035920499e+00 8.864431451597875045e-01
2.641819595676674126e+00 8.866380685230991210e-01
2.639844994719524163e+00 8.868249771528519121e-01
2.637869767007939625e+00 8.870047822672857407e-01
2.635893035714897525e+00 8.871774917200268007e-01
2.633915990923509476e+00 8.873432636989039279e-01
2.631937563307942263e+00 8.875018807333137083e-01
2.629958319127762234e+00 8.876538315608955010e-01
2.627977824377878413e+00 8.877990148801224723e-01
2.625996467744824425e+00 8.879366469708132037e-01
2.624015222505759137e+00 8.880682744259611461e-01
2.622032378845703615e+00 8.881938752428246708e-01
2.620048889081408205e+00 8.883134538858231677e-01
2.618064757545016885e+00 8.884263279977597794e-01
2.616080034885797101e+00 8.885331410174058808e-01
2.614094445628453833e+00 8.886344559709703494e-01
2.612108333633844204e+00 8.887305245886102378e-01
2.610122622685758564e+00 8.888208220601515608e-01
2.608136190444034330e+00 8.889061242175217981e-01
2.606150180099964686e+00 8.889866807029056517e-01
2.604163105781631682e+00 8.890627590364115207e-01
2.602176388026750331e+00 8.891343454861494466e-01
2.600188895442605563e+00 8.892009078464795380e-01
2.598201066622811695e+00 8.892627214687783832e-01
2.596213076640374151e+00 8.893206994350154604e-01
2.594224843096876842e+00 8.893748393671795371e-01
2.592236840500140804e+00 8.894251319443990944e-01
2.590249220327896396e+00 8.894721007542293334e-01
2.588262638918667147e+00 8.895150943332507110e-01
2.586276421789088342e+00 8.895556383171129289e-01
2.584290392138598680e+00 8.895935605623700448e-01
2.582304819469923629e+00 8.896290056187653450e-01
2.580320776677962336e+00 8.896617308284494596e-01
2.578337562006302264e+00 8.896925031007685281e-01
2.576355157638881010e+00 8.897213356386408645e-01
2.574375057450634774e+00 8.897493170169163967e-01
2.572395202101787515e+00 8.897747176616193077e-01
2.570417104915880824e+00 8.898000654868709614e-01
2.568440303479087028e+00 8.898246017738469238e-01
2.566465502199977156e+00 8.898486024711740328e-01
2.564492648321052837e+00 8.898718554991201790e-01
2.562521527161197188e+00 8.898948465235894112e-01
2.560552460491487992e+00 8.899181982181875172e-01
2.558585769144698041e+00 8.899420521514442850e-01
2.556621822040995973e+00 8.899665291660945332e-01
2.554660478370144094e+00 8.899919121339149308e-01
2.552701368280102745e+00 8.900188988344657215e-01
2.550745537612958636e+00 8.900473173900836921e-01
2.548792421134477237e+00 8.900776113348434215e-01
2.546842604523277931e+00 8.901098278371238903e-01
2.544895925925301672e+00 8.901448057749155041e-01
2.542952710166496821e+00 8.901816879855440900e-01
2.541012979643473724e+00 8.902217956128752885e-01
2.539077353700453177e+00 8.902650914209618849e-01
2.537145080710288880e+00 8.903116418228462781e-01
2.535217330198105135e+00 8.903624424480607313e-01
2.533293224974450197e+00 8.904173548287923623e-01
2.531373692038039191e+00 8.904767647901896677e-01
2.529458531976094271e+00 8.905411282279412921e-01
2.527548246856443193e+00 8.906101278649576347e-01
2.525642668295726700e+00 8.906846551398687195e-01
2.523742400961015875e+00 8.907647829137053108e-01
2.521847191084019002e+00 8.908510328673306944e-01
2.519957059105890629e+00 8.909436665574982372e-01
2.518072029206801066e+00 8.910426498136475582e-01
2.516193032839392885e+00 8.911491621215286152e-01
2.514319464104174173e+00 8.912633570518643245e-01
2.512452094663836011e+00 8.913853105660268783e-01
2.510590903803933127e+00 8.915157302659003635e-01
2.508736398153485148e+00 8.916545971320042341e-01
2.506888297847159830e+00 8.918014668836976577e-01
2.505046775799331105e+00 8.919579897464449125e-01
2.503211612883172066e+00 8.921235858928358020e-01
2.501382877718168807e+00 8.922983444741034997e-01
2.499561244318894371e+00 8.924832644354787625e-01
2.497746713695643273e+00 8.926791212730670333e-01
2.495939867705485593e+00 8.928856380779065516e-01
2.494140237870721588e+00 8.931030816637501868e-01
2.492348047843352621e+00 8.933325407508205807e-01
2.490563742936681813e+00 8.935738738924665636e-01
2.488787170705811125e+00 8.938276542264881330e-01
2.487018794627736007e+00 8.940933095582693779e-01
2.485258572150940370e+00 8.943723125679892139e-01
2.483506793463600815e+00 8.946642322374942502e-01
2.481763550071981239e+00 8.949698671524191074e-01
2.480028356106399823e+00 8.952904676868266298e-01
2.478302053690045081e+00 8.956243305614912664e-01
2.476584697951345504e+00 8.959729713508388649e-01
2.474876178116433678e+00 8.963366059280223341e-01
2.473176824349701430e+00 8.967148494795751379e-01
2.471486975948293363e+00 8.971094345980055174e-01
2.469806000680810687e+00 8.975200826949689681e-01
2.468134333206003728e+00 8.979469530977822744e-01
2.466472336619565109e+00 8.983909096209834466e-01
2.464819664401157961e+00 8.988512685186910156e-01
2.463176878760564570e+00 8.993293756621182355e-01
2.461543686020935873e+00 8.998249967351577006e-01
2.459920170523734129e+00 9.003387029399726460e-01
2.458306139073822560e+00 9.008709782112206410e-01
2.456702626063345107e+00 9.014219749431527928e-01
2.455109815881859170e+00 9.019923631267976472e-01
2.453527220560507427e+00 9.025818672750963723e-01
2.451954853712831728e+00 9.031911066038004199e-01
2.450392504141583050e+00 9.038203151948869252e-01
2.448840645426592300e+00 9.044704267399158448e-01
2.447299265800882750e+00 9.051413573787643330e-01
2.445768480057380678e+00 9.058327922752885675e-01
2.444248515865169225e+00 9.065455552995184130e-01
2.442738725720390747e+00 9.072807395801060215e-01
2.441239692106726089e+00 9.080379705688869096e-01
2.439751464637117007e+00 9.088165917323706156e-01
2.438273720161809877e+00 9.096183154596907405e-01
2.436806696325215960e+00 9.104429083433004388e-01
2.435351202096780909e+00 9.112909029409959061e-01
2.433905924452028025e+00 9.121622396263981969e-01
2.432471531113987506e+00 9.130565695144611249e-01
2.431048236449412148e+00 9.139755949140812019e-01
2.429635949325194666e+00 9.149193740202956615e-01
2.428233703996331094e+00 9.158876314857080647e-01
2.426842694185364468e+00 9.168798208558193163e-01
2.425462366559893113e+00 9.178977827975962622e-01
2.424093643303482981e+00 9.189417785457610899e-01
2.422735442762200542e+00 9.200114439004352107e-01
2.421387754313939489e+00 9.211058751857920113e-01
2.420051240768873679e+00 9.222267828140099377e-01
2.418725889604077306e+00 9.233747816393864660e-01
2.417411404780809736e+00 9.245494807504489598e-01
2.416106926879469707e+00 9.257507662323917197e-01
2.414813404101608718e+00 9.269796615181709054e-01
2.413530299937539869e+00 9.282361509310022019e-01
2.412258148693453119e+00 9.295209020597110516e-01
2.410996039048241890e+00 9.308333653499359928e-01
2.409744733705216468e+00 9.321739392269362545e-01
2.408504028089230253e+00 9.335430614292071771e-01
2.407273668476743289e+00 9.349406596256005786e-01
2.406053214329835654e+00 9.363670662543785994e-01
2.404842890606009309e+00 9.378223372452907380e-01
2.403642735853813939e+00 9.393067350148460726e-01
2.402452459995376266e+00 9.408202314560598634e-01
2.401272004818348460e+00 9.423629484860615024e-01
2.400100603908944752e+00 9.439362207672223892e-01
2.398938956590550564e+00 9.455385793434656350e-01
2.397787434454432542e+00 9.471717114048437969e-01
2.396644752238560550e+00 9.488346243702865390e-01
2.395511787009016125e+00 9.505279743507697443e-01
2.394388079161647198e+00 9.522522895335806536e-01
2.393273312430777899e+00 9.540064765872267039e-01
2.392167644888973488e+00 9.557913024752003883e-01
2.391070380049097110e+00 9.576073757769140160e-01
2.389981422980337111e+00 9.594538987481545655e-01
2.388901398721680280e+00 9.613312474356053849e-01
2.387829819607472093e+00 9.632400425819018785e-01
2.386766566631508990e+00 9.651808376286835633e-01
2.385711407577691290e+00 9.671527526538292729e-01
2.384664306047822979e+00 9.691557533743776487e-01
2.383624963548974129e+00 9.711902134863599212e-01
2.382593450556759418e+00 9.732559749587422759e-01
2.381568818739112192e+00 9.753540735480182855e-01
2.380551576765585153e+00 9.774835095536309471e-01
2.379541617952435129e+00 9.796445803710326361e-01
2.378538696794804341e+00 9.818377608184196692e-01
2.377542380574763303e+00 9.840630749388090681e-01
2.376552965289154606e+00 9.863196903084834322e-01
2.375569330174401195e+00 9.886072948854686127e-01
2.374591941247369942e+00 9.909271476551962943e-01
2.373620421500567623e+00 9.932790081373041868e-01
2.372654724256259673e+00 9.956633987615072234e-01
2.371694867214627855e+00 9.980791551731850175e-01
2.370740668200415957e+00 1.000526346546543044e+00
2.369791939440048623e+00 1.003005129185764677e+00
2.368848180000219905e+00 1.005516507358702016e+00
2.367909214778991966e+00 1.008059798174063326e+00
2.366974954478509474e+00 1.010634238560318421e+00
2.366045142080023034e+00 1.013239927187341127e+00
2.365119576610223096e+00 1.015877028067336596e+00
2.364197928510418656e+00 1.018545294773815613e+00
2.363279821986804308e+00 1.021245040775540680e+00
2.362365502776632376e+00 1.023975737392734064e+00
2.361454311619673341e+00 1.026737669834514977e+00
2.360546528951757317e+00 1.029530726962347043e+00
2.359642133352484183e+00 1.032355695875455837e+00
2.358740311481724472e+00 1.035211262306043434e+00
2.357840654596288665e+00 1.038097568320273556e+00
2.356944373367537704e+00 1.041014304620408559e+00
2.356049752892863669e+00 1.043961896740874584e+00
2.355157049958656490e+00 1.046939583426596654e+00
2.354266181197828711e+00 1.049947154136382066e+00
2.353376249843167844e+00 1.052984112992645827e+00
2.352487846707537855e+00 1.056051554190173158e+00
2.351601001303344152e+00 1.059148846979027114e+00
2.350715007993195105e+00 1.062274690833572954e+00
2.349829742308317648e+00 1.065429671555549351e+00
2.348944790872964816e+00 1.068614442621536265e+00
2.348059530845020948e+00 1.071827548423140319e+00
2.347174456996263370e+00 1.075069183678257323e+00
2.346289480857502330e+00 1.078338824169122523e+00
2.345404270426371784e+00 1.081637651008428014e+00
2.344518562441313847e+00 1.084964104116864725e+00
2.343632179196810661e+00 1.088317886667010903e+00
2.342744287276701254e+00 1.091699301717367732e+00
2.341855054550366688e+00 1.095107819976118613e+00
2.340964377526777440e+00 1.098543774841758136e+00
2.340072028428542339e+00 1.102005750804922579e+00
2.339178500170063124e+00 1.105494846792919095e+00
2.338282392530149689e+00 1.109009735441952360e+00
2.337384413425888319e+00 1.112550048499877819e+00
2.336483441616142187e+00 1.116116384192110678e+00
2.335580050635398308e+00 1.119708038269486394e+00
2.334674183796876079e+00 1.123324591178304521e+00
2.333764861223637688e+00 1.126964894029477859e+00
2.332852707894119249e+00 1.130629761497464969e+00
2.331937238474947716e+00 1.134317761698686367e+00
2.331018264796720363e+00 1.138029984705161812e+00
2.330096468366001261e+00 1.141765905283019800e+00
2.329171005027857788e+00 1.145524312742567608e+00
2.328241733866502017e+00 1.149305953229868171e+00
2.327307766486474971e+00 1.153108899812096411e+00
2.326370060455384081e+00 1.156934550629799663e+00
2.325427835436294277e+00 1.160781960576966920e+00
2.324481002593205670e+00 1.164650362225334135e+00
2.323529446475009141e+00 1.168539623742745892e+00
2.322573452825010598e+00 1.172450016855443922e+00
2.321611797752721973e+00 1.176379922756452201e+00
2.320645442326481067e+00 1.180330276155101554e+00
2.319673848748342149e+00 1.184299215167026409e+00
2.318696865809787067e+00 1.188287349220598310e+00
2.317714605354270319e+00 1.192294154117716554e+00
2.316727081087084805e+00 1.196319606087847598e+00
2.315733614793118900e+00 1.200361743568469697e+00
2.314734140424080433e+00 1.204420934654993003e+00
2.313729180930155227e+00 1.208498174089472910e+00
2.312718033068116519e+00 1.212591775361004487e+00
2.311701097148674222e+00 1.216701305603148819e+00
2.310678273443523167e+00 1.220827239644945328e+00
2.309649323968243184e+00 1.224968471118359714e+00
2.308613910708610106e+00 1.229124913057362489e+00
2.307572340619749696e+00 1.233295917656269891e+00
2.306524544261076226e+00 1.237480874563300581e+00
2.305470862273354626e+00 1.241679767384413324e+00
2.304409895401794639e+00 1.245891458997390622e+00
2.303342927993509814e+00 1.250115691299349852e+00
2.302269098981283069e+00 1.254352588500644572e+00
2.301188662049620248e+00 1.258601751809845792e+00
2.300100930350493567e+00 1.262861856890253209e+00
2.299007252649169164e+00 1.267133444468650838e+00
2.297906640264333777e+00 1.271415333634103639e+00
2.296798965746227328e+00 1.275707716297330041e+00
2.295685782615416670e+00 1.280009280549301076e+00
2.294566170190550647e+00 1.284320219482085967e+00
2.293439650261953400e+00 1.288640571431235449e+00
2.292306092751896784e+00 1.292968984654931930e+00
2.291166455358709886e+00 1.297305227808880357e+00
2.290019232978019570e+00 1.301649251829805953e+00
2.288865407110035388e+00 1.305999660631543158e+00
2.287705192845610025e+00 1.310357291636076393e+00
2.286538828327977058e+00 1.314720854045967835e+00
2.285365952421234859e+00 1.319089982909848358e+00
2.284187163830267320e+00 1.323463917994097683e+00
2.283001396808703287e+00 1.327842282137797980e+00
2.281809417320559419e+00 1.332225286046283763e+00
2.280611381301306029e+00 1.336611991426046586e+00
2.279407454782071074e+00 1.341001975176388639e+00
2.278197585098358680e+00 1.345395078783033771e+00
2.276981261129924938e+00 1.349790625903952268e+00
2.275759249457081079e+00 1.354188422874456288e+00
2.274530842226701655e+00 1.358587863087327596e+00
2.273297038145266402e+00 1.362988310136494796e+00
2.272057657644621642e+00 1.367389148402317733e+00
2.270812375300646391e+00 1.371790392526887725e+00
2.269562355735776915e+00 1.376191993485566423e+00
2.268306092978036759e+00 1.380592545113940695e+00
2.267045400034233715e+00 1.384992413927917054e+00
2.265779684551471718e+00 1.389390564387739557e+00
2.264508738885175898e+00 1.393786720371137822e+00
2.263233092351213838e+00 1.398180158064600276e+00
2.261953030421619548e+00 1.402571047675117866e+00
2.260668203448372715e+00 1.406958357892851952e+00
2.259379680839879168e+00 1.411342321728110694e+00
2.258086355112957744e+00 1.415721446414531570e+00
2.256789033710060011e+00 1.420096091890272083e+00
2.255487892527930693e+00 1.424466047042838968e+00
2.254182985098466485e+00 1.428831223919986737e+00
2.252874340732540226e+00 1.433189974026081170e+00
2.251563279922712102e+00 1.437543458906248350e+00
2.250249076190099284e+00 1.441890371896410894e+00
2.248932080880551965e+00 1.446230729445051377e+00
2.247612278442594480e+00 1.450563511249604476e+00
2.246289979500768474e+00 1.454888334611065925e+00
2.244965374849194006e+00 1.459205276010642649e+00
2.243638242449397691e+00 1.463513670164297453e+00
2.242309066657753203e+00 1.467812747944235330e+00
2.240978227924776967e+00 1.472102775046834289e+00
2.239645673955260374e+00 1.476382278732681019e+00
2.238311734972169731e+00 1.480652006958755651e+00
2.236976717873377041e+00 1.484911446229814080e+00
2.235641119651180730e+00 1.489159563115274532e+00
2.234304765267890680e+00 1.493396832687285070e+00
2.232968647278179564e+00 1.497622087731184992e+00
2.231631907570471363e+00 1.501835841063143162e+00
2.230294848193493884e+00 1.506037136015535571e+00
2.228957948688159885e+00 1.510226704737864800e+00
2.227621834456934735e+00 1.514402658650199962e+00
2.226286089975884952e+00 1.518565875842701418e+00
2.224952030174805362e+00 1.522715854800071877e+00
2.223619190633485676e+00 1.526851870357479823e+00
2.222287536179928136e+00 1.530973727109906646e+00
2.220957504189756904e+00 1.535081417825742811e+00
2.219628796820169558e+00 1.539172976531439474e+00
2.218301845456195132e+00 1.543250265357785755e+00
2.216978057678822278e+00 1.547312560188836228e+00
2.215657381885138388e+00 1.551359355280978125e+00
2.214338625340050104e+00 1.555389543428652876e+00
2.213023300308875729e+00 1.559403092625895493e+00
2.211711759753263618e+00 1.563400227025139255e+00
2.210403225390455084e+00 1.567380804726903554e+00
2.209098719326600513e+00 1.571344052676653558e+00
2.207798911850791690e+00 1.575290718188144146e+00
2.206503674461826492e+00 1.579219732666260922e+00
2.205212820717262989e+00 1.583131066028582223e+00
2.203926979235776074e+00 1.587024653546781350e+00
2.202646173147138065e+00 1.590899488691994046e+00
2.201370741964887578e+00 1.594755045610182886e+00
2.200101513359213001e+00 1.598593649068831724e+00
2.198837691758085633e+00 1.602412724863255367e+00
2.197580170880394146e+00 1.606212508732582256e+00
2.196328965550845780e+00 1.609992548393296863e+00
2.195084822361702770e+00 1.613753432832068180e+00
2.193847440697942019e+00 1.617494541351173432e+00
2.192617347795742244e+00 1.621215819528579960e+00
2.191394688121001799e+00 1.624916664150522605e+00
2.190179788352453194e+00 1.628596931727273711e+00
2.188972259332161219e+00 1.632256126578278232e+00
2.187773175031686446e+00 1.635894681057268096e+00
2.186582657005316843e+00 1.639512818937524541e+00
2.185400609895483015e+00 1.643109513372613240e+00
2.184227268564527868e+00 1.646684271907888686e+00
2.183062545795667830e+00 1.650237727541904897e+00
2.181907387975226875e+00 1.653769734870481622e+00
2.180761895958080565e+00 1.657279952328355455e+00
2.179626325755112504e+00 1.660768486538114486e+00
2.178500518198226210e+00 1.664234922302529007e+00
2.177384510977313337e+00 1.667679023482285583e+00
2.176280139962962323e+00 1.671100814977949378e+00
2.175185517767766363e+00 1.674500468363202765e+00
2.174102501006953680e+00 1.677877443174700778e+00
2.173030170061373667e+00 1.681231968564794288e+00
2.171969169826876378e+00 1.684563466227287698e+00
2.170919620303383368e+00 1.687872403240576968e+00
2.169881813580470720e+00 1.691158274616539448e+00
2.168855711415834886e+00 1.694421107541746130e+00
2.167841910402613426e+00 1.697661819449581166e+00
2.166840510551675703e+00 1.700878925502331329e+00
2.165851733838263016e+00 1.704073509438036815e+00
2.164875646925416675e+00 1.707244632279363739e+00
2.163911384996414888e+00 1.710392772163519037e+00
2.162960401612389560e+00 1.713516539421704454e+00
2.162023386431374927e+00 1.716618195842496641e+00
2.161100024781219098e+00 1.719695816365452767e+00
2.160190909207013288e+00 1.722750428413138080e+00
2.159294620744726778e+00 1.725781652408233446e+00
2.158412068993277089e+00 1.728789116707092344e+00
2.157544589788368938e+00 1.731773143669216308e+00
2.156691069746676792e+00 1.734734625993089807e+00
2.155851500633876761e+00 1.737672121123769564e+00
2.155026746897151124e+00 1.740585834391004338e+00
2.154216575084905383e+00 1.743475916927217817e+00
2.153421055877511758e+00 1.746342810104798193e+00
2.152640253968972850e+00 1.749185501607098070e+00
2.151875064835605755e+00 1.752005260001646469e+00
2.151124523687576229e+00 1.754801817676976849e+00
2.150389808473532227e+00 1.757574698301296534e+00
2.149669415400386363e+00 1.760323654846915220e+00
2.148964577228039463e+00 1.763048571533490705e+00
2.148275730755617730e+00 1.765750182079699915e+00
2.147602711771170458e+00 1.768428918920827986e+00
2.146945489668330875e+00 1.771083967433368489e+00
2.146304242128785678e+00 1.773715954413747076e+00
2.145679016873844436e+00 1.776324714901868385e+00
2.145070161157397681e+00 1.778910233894855253e+00
2.144477750378441350e+00 1.781472954536242437e+00
2.143901712829981321e+00 1.784013158740449523e+00
2.143341159670669516e+00 1.786529645664127308e+00
2.142797038466604409e+00 1.789022660977879653e+00
2.142269433648072763e+00 1.791493010401647101e+00
2.141757876155307105e+00 1.793940723062038778e+00
2.141263503094338549e+00 1.796366260101615486e+00
2.140785505687551993e+00 1.798768606317081131e+00
2.140324176864788264e+00 1.801148125593965199e+00
2.139879199137610488e+00 1.803505642286330479e+00
2.139451228179489739e+00 1.805840485510928684e+00
2.139040254472731384e+00 1.808153657932323410e+00
2.138645906493429560e+00 1.810444144705614988e+00
2.138268686394383167e+00 1.812712589777139449e+00
2.137908027245927656e+00 1.814958491703427157e+00
2.137564541165003273e+00 1.817183297555042820e+00
2.137237422825395861e+00 1.819385133422825040e+00
2.136926549060207847e+00 1.821565670886281740e+00
2.136632908972834421e+00 1.823724966739229458e+00
2.136355941437863670e+00 1.825862599440422063e+00
2.136095771095176676e+00 1.827978992955940019e+00
2.135852774325466275e+00 1.830074848134452870e+00
2.135625792488636154e+00 1.832147953176529231e+00
2.135415707864365409e+00 1.834200962245567945e+00
2.135222724438127884e+00 1.836233459242450738e+00
2.135046133838786719e+00 1.838245194510892189e+00
2.134885844614422989e+00 1.840235504118669096e+00
2.134741684760119718e+00 1.842204657554656011e+00
2.134614117193386118e+00 1.844153260919725756e+00
2.134503463659805256e+00 1.846082501483230942e+00
2.134408595641605011e+00 1.847990907871967847e+00
2.134329979218956730e+00 1.849878911275302462e+00
2.134267631099464158e+00 1.851746904080542544e+00
2.134221800409510372e+00 1.853594511180263193e+00
2.134191806408718417e+00 1.855422654670014770e+00
2.134177589173512413e+00 1.857231658810920338e+00
2.134179116386271780e+00 1.859020518390577692e+00
2.134196588008867579e+00 1.860790403379034563e+00
2.134230067343692916e+00 1.862541105423230148e+00
2.134278955123152688e+00 1.864272749489446435e+00
2.134342684788839151e+00 1.865984922269840585e+00
2.134422180612934650e+00 1.867678094223764962e+00
2.134517441381670988e+00 1.869352888189435902e+00
2.134627484115655172e+00 1.871009593256048431e+00
2.134753057129246567e+00 1.872646967370998006e+00
2.134893966549973765e+00 1.874266682436635634e+00
2.135049766855273035e+00 1.875867615986392511e+00
2.135220546993191526e+00 1.877450548348634563e+00
2.135405808961476026e+00 1.879015781584860934e+00
2.135605989724290943e+00 1.880563547228845556e+00
2.135820724111173519e+00 1.882093872801003043e+00
2.136049798070376760e+00 1.883606658372329656e+00
2.136292058063197885e+00 1.885101983264381387e+00
2.136548663954124461e+00 1.886580226721073394e+00
2.136819177394309488e+00 1.888041324339573723e+00
2.137103707386322160e+00 1.889485563873151364e+00
2.137401935964621469e+00 1.890912841088947749e+00
2.137713553460621974e+00 1.892323554404905739e+00
2.138038292578333888e+00 1.893717211270563139e+00
2.138376119488516025e+00 1.895093870993588059e+00
2.138726789259823846e+00 1.896454435819891149e+00
2.139090874689507427e+00 1.897799508741382146e+00
2.139467720727926903e+00 1.899127651017527452e+00
2.139856831187896269e+00 1.900440217535004805e+00
2.140258647274376536e+00 1.901737610532765466e+00
2.140673025374757010e+00 1.903018810858167598e+00
2.141099262889159416e+00 1.904284769311328507e+00
2.141537134499539974e+00 1.905535212644591025e+00
2.141986882924919122e+00 1.906770990736510907e+00
2.142448471401826371e+00 1.907990773983892385e+00
2.142922336344131207e+00 1.909196341749358039e+00
2.143407065145440438e+00 1.910387729575545812e+00
2.143902851124067421e+00 1.911563648701197549e+00
2.144409537313996861e+00 1.912725809342097349e+00
2.144926682789055850e+00 1.913872413491398694e+00
2.145454486172608366e+00 1.915005302620203631e+00
2.145992378770887665e+00 1.916123050300779562e+00
2.146540750366078498e+00 1.917227028911117070e+00
2.147099308607439916e+00 1.918317242919841625e+00
2.147668332668774216e+00 1.919394044248707853e+00
2.148247154576135021e+00 1.920457471294196417e+00
2.148835571981200676e+00 1.921506446133447232e+00
2.149433758446767762e+00 1.922542504977226896e+00
2.150040474504364862e+00 1.923563708411945905e+00
2.150656525352972359e+00 1.924571962285390958e+00
2.151281735552011298e+00 1.925566282360101411e+00
2.151915147296302511e+00 1.926548313817643576e+00
2.152557417526829830e+00 1.927516891547633060e+00
2.153208373497560668e+00 1.928473073951928241e+00
2.153867227147000740e+00 1.929415301565515106e+00
2.154534367204135936e+00 1.930345311193387481e+00
2.155209681941736566e+00 1.931263299208180850e+00
2.155891655748603419e+00 1.932168270807882227e+00
2.156581545329708582e+00 1.933060643535560397e+00
2.157278689291936669e+00 1.933940465105255413e+00
2.157983176519484125e+00 1.934808133844125644e+00
2.158693925096481170e+00 1.935663093828725145e+00
2.159412020508319152e+00 1.936505279898538490e+00
2.160136839721746416e+00 1.937336137453556484e+00
2.160868328171346775e+00 1.938155038814251441e+00
2.161606061135485479e+00 1.938961732277243222e+00
2.162349861913883675e+00 1.939756628662263394e+00
2.163099752558855116e+00 1.940539271996004400e+00
2.163855361260798471e+00 1.941310203788128907e+00
2.164616538280962565e+00 1.942070088782654080e+00
2.165383204029979414e+00 1.942817470564377480e+00
2.166155155377886388e+00 1.943554091969881936e+00
2.166932238191006554e+00 1.944279144319370767e+00
2.167714048921310699e+00 1.944992750051384833e+00
2.168501076748344580e+00 1.945695119675197260e+00
2.169292283565421364e+00 1.946385744377930438e+00
2.170088216694938232e+00 1.947065305920642198e+00
2.170888301548289601e+00 1.947733713165851421e+00
2.171692444186779536e+00 1.948390711604795378e+00
2.172500171193659568e+00 1.949036393391262889e+00
2.173312549934105498e+00 1.949671431331776006e+00
2.174128654326090260e+00 1.950295773356502504e+00
2.174947700785653470e+00 1.950908440377885356e+00
2.175770083356723728e+00 1.951510096646813075e+00
2.176595528338647334e+00 1.952100896603617741e+00
2.177424350586114166e+00 1.952681312057779950e+00
2.178256045918193884e+00 1.953251225874649277e+00
2.179090027054935597e+00 1.953810204679581997e+00
2.179926987884587941e+00 1.954359433302596871e+00
2.180767067798774050e+00 1.954896745487940457e+00
2.181609659472183882e+00 1.955423875866265648e+00
2.182454026439343941e+00 1.955939970261604266e+00
2.183300699058170480e+00 1.956444930108027558e+00
2.184149255109074428e+00 1.956939673017687564e+00
2.184999396009654316e+00 1.957424852176484764e+00
2.185850491116496208e+00 1.957899315270930529e+00
2.186703140504327347e+00 1.958363172729551183e+00
2.187556937745585461e+00 1.958816750574617904e+00
2.188412331372988184e+00 1.959259516563819803e+00
2.189268146210221477e+00 1.959692084691127212e+00
2.190125664854970733e+00 1.960114602409710916e+00
2.190983968899324896e+00 1.960526134287121192e+00
2.191842505082033821e+00 1.960928148373955127e+00
2.192701430244236249e+00 1.961318189050333949e+00
2.193560891180811989e+00 1.961698906306094781e+00
2.194420744386157640e+00 1.962068956016469468e+00
2.195281003083218607e+00 1.962428477340125266e+00
2.196140960570758693e+00 1.962778036284021477e+00
2.197001278384759893e+00 1.963117591444835996e+00
2.197861383257626144e+00 1.963446158521755303e+00
2.198721583892836229e+00 1.963765251990739369e+00
2.199581593970302063e+00 1.964072951279325574e+00
2.200440558175031924e+00 1.964371026719889946e+00
2.201299188939214613e+00 1.964658952077146248e+00
2.202156375348717887e+00 1.964936945360530540e+00
2.203012747171821939e+00 1.965204648346469574e+00
2.203868328474917870e+00 1.965461920169354615e+00
2.204723037731594282e+00 1.965709489824923661e+00
2.205576474151641264e+00 1.965946518700368628e+00
2.206429589461121665e+00 1.966172810001104221e+00
2.207281208447092080e+00 1.966388647768232856e+00
2.208131091790105138e+00 1.966593324026960854e+00
2.208979631966395019e+00 1.966787456582571147e+00
2.209826694331402219e+00 1.966971365795576743e+00
2.210672072375481800e+00 1.967145365130263057e+00
2.211515672611575667e+00 1.967309423985514893e+00
2.212357087275849121e+00 1.967462560661467963e+00
2.213196974230329683e+00 1.967605331117253664e+00
2.214033988367007932e+00 1.967737626610788215e+00
2.214869009940212852e+00 1.967859712659117077e+00
2.215702095218258894e+00 1.967971286688330768e+00
2.216532831460523933e+00 1.968071821583873282e+00
2.217360926704192714e+00 1.968163368050950934e+00
2.218187074037588857e+00 1.968243639005579082e+00
2.219010479976789352e+00 1.968313625623178131e+00
2.219830604448049360e+00 1.968373480840374112e+00
2.220648328075278677e+00 1.968422924293312004e+00
2.221463211377809888e+00 1.968461293260791667e+00
2.222275807259295632e+00 1.968489401359219348e+00
2.223085638892475124e+00 1.968507510631285484e+00
2.223892148666345658e+00 1.968515110352525799e+00
2.224696127567573622e+00 1.968512695572298687e+00
2.225496343635030350e+00 1.968499398541789791e+00
2.226294495914541649e+00 1.968475809433262169e+00
2.227089210056868218e+00 1.968441957588696667e+00
2.227880356370474768e+00 1.968397332148951628e+00
2.228667578232124580e+00 1.968343028920920057e+00
2.229450581889283356e+00 1.968277820686435753e+00
2.230231147081628063e+00 1.968202018006764753e+00
2.231007535663564134e+00 1.968116070384781313e+00
2.231781253726442760e+00 1.968019259501232465e+00
2.232550834191493916e+00 1.967911544528343493e+00
2.233316806797823961e+00 1.967793601273751580e+00
2.234078695136489046e+00 1.967665295585047991e+00
2.234836800623436037e+00 1.967527019895586093e+00
2.235591087067928751e+00 1.967376872685168365e+00
2.236341327299161463e+00 1.967216667244537698e+00
2.237087738727101094e+00 1.967046240399694668e+00
2.237830021616609155e+00 1.966865227735372423e+00
2.238567884662072238e+00 1.966673444569315032e+00
2.239301813588045142e+00 1.966471318482591046e+00
2.240031823993003712e+00 1.966259158340956992e+00
2.240757500649367628e+00 1.966036199261133932e+00
2.241478661374041170e+00 1.965802610617215507e+00
2.242195518433867107e+00 1.965559379793160977e+00
2.242908214884236084e+00 1.965305243868175289e+00
2.243616303539810897e+00 1.965040332150802760e+00
2.244318984797847083e+00 1.964764700245586582e+00
2.245017702129816328e+00 1.964479023220215614e+00
2.245712153494245911e+00 1.964183297195296607e+00
2.246401474976823298e+00 1.963876561302845491e+00
2.247085943154916610e+00 1.963559563285619314e+00
2.247765971888292746e+00 1.963231998849668036e+00
2.248441121630385009e+00 1.962894725545634822e+00
2.249112011740522110e+00 1.962546572971064274e+00
2.249778447258478309e+00 1.962188614734458936e+00
2.250439138688387075e+00 1.961820852446459318e+00
2.251096051247532870e+00 1.961442710474507356e+00
2.251747233901195244e+00 1.961054492036637065e+00
2.252394468440727326e+00 1.960656947395913008e+00
2.253037094332223322e+00 1.960249269167404274e+00
2.253674396707253003e+00 1.959831110472452398e+00
2.254306531256786705e+00 1.959403040981037680e+00
2.254934284705731429e+00 1.958965433166890868e+00
2.255556519603122201e+00 1.958517298308628307e+00
2.256173297246455434e+00 1.958059429475886848e+00
2.256784777074223758e+00 1.957592187351800517e+00
2.257391028688320755e+00 1.957115360337153831e+00
2.257992162375181522e+00 1.956628325863776663e+00
2.258588344714374863e+00 1.956131778389458287e+00
2.259179336554664186e+00 1.955625973778480908e+00
2.259764978242396971e+00 1.955110447155933073e+00
2.260345127874071380e+00 1.954585891977506096e+00
2.260920864255495655e+00 1.954052272651136679e+00
2.261490480594190444e+00 1.953508715452215494e+00
2.262054529139268411e+00 1.952955473169641465e+00
2.262613045674338519e+00 1.952393022533955858e+00
2.263166260010621933e+00 1.951821380425039276e+00
2.263714394094848981e+00 1.951240851664354237e+00
2.264256911562605445e+00 1.950651742105773634e+00
2.264793777478922632e+00 1.950053006072003159e+00
2.265325380810597533e+00 1.949445698114625314e+00
2.265851837083222797e+00 1.948829913027931848e+00
2.266372195786749089e+00 1.948205126522120967e+00
2.266886835302277525e+00 1.947571375876809840e+00
2.267396279043195406e+00 1.946930381360542084e+00
2.267900108040501905e+00 1.946280185925035822e+00
2.268398408754430662e+00 1.945621878636942581e+00
2.268890995609126993e+00 1.944954965747783149e+00
2.269378048214528043e+00 1.944280066773300453e+00
2.269859342552760673e+00 1.943597264223127397e+00
2.270335693131177113e+00 1.942906607971766286e+00
2.270805890012932426e+00 1.942208391710203319e+00
2.271270052900256076e+00 1.941502448893695831e+00
2.271728969917242047e+00 1.940788933688003537e+00
2.272182336782954337e+00 1.940067047481291773e+00
2.272630330455172931e+00 1.939338399810919933e+00
2.273073286211428012e+00 1.938603173990702810e+00
2.273510433294910982e+00 1.937860318561040351e+00
2.273941385130580528e+00 1.937110213264953584e+00
2.274366477030470346e+00 1.936353577557985428e+00
2.274786129556543912e+00 1.935589908838384332e+00
2.275200880156436956e+00 1.934819520886423838e+00
2.275609870524816447e+00 1.934042242575204407e+00
2.276012390367084137e+00 1.933258934223979431e+00
2.276409084579757991e+00 1.932468768370080969e+00
2.276800677882733215e+00 1.931672806138174270e+00
2.277186333347296365e+00 1.930870734353225426e+00
2.277565869993734449e+00 1.930062342375618689e+00
2.277940170530261543e+00 1.929248545493877698e+00
2.278308778626866982e+00 1.928429277114953155e+00
2.278671798461400666e+00 1.927603535658048761e+00
2.279029129001620468e+00 1.926772137539052521e+00
2.279380379840527659e+00 1.925935442405375619e+00
2.279726188564680012e+00 1.925094066188339115e+00
2.280066072858414117e+00 1.924247701304417912e+00
2.280400512596879370e+00 1.923396266475488448e+00
2.280728646334237109e+00 1.922540190056297060e+00
2.281051312536865883e+00 1.921679350356682914e+00
2.281368343463462622e+00 1.920813962171919798e+00
2.281679865565234167e+00 1.919944532967762907e+00
2.281985524173236524e+00 1.919070548046519775e+00
2.282284623534839518e+00 1.918191735753383531e+00
2.282578828356387035e+00 1.917309135779263762e+00
2.282867511281462924e+00 1.916422253549036281e+00
2.283150080565849116e+00 1.915531575316855584e+00
2.283426722487262417e+00 1.914637948963240799e+00
2.283697866843222624e+00 1.913741003152952924e+00
2.283963189947094019e+00 1.912840268259394128e+00
2.284223589933393583e+00 1.911936041745222692e+00
2.284478653213696031e+00 1.911029215090670474e+00
2.284727584948547108e+00 1.910120192760105029e+00
2.284970412946877527e+00 1.909207818163851433e+00
2.285208452258082445e+00 1.908293165558267113e+00
2.285440572426851169e+00 1.907375792368426692e+00
2.285667538149517952e+00 1.906456694157711906e+00
2.285888381353955001e+00 1.905535258713589641e+00
2.286103956942159510e+00 1.904612216817044290e+00
2.286312965171613865e+00 1.903686210012235147e+00
2.286516817251609712e+00 1.902759070298184696e+00
2.286715609253514359e+00 1.901831129901658146e+00
2.286908535554954991e+00 1.900902020148270921e+00
2.287095525986379219e+00 1.899970774052804456e+00
2.287277385872378499e+00 1.899038683935014626e+00
2.287453863391778253e+00 1.898105844012596410e+00
2.287624473551413740e+00 1.897171442049509160e+00
2.287788826448280410e+00 1.896236606223667520e+00
2.287948147867259419e+00 1.895300903745966714e+00
2.288102664710970569e+00 1.894364504162149299e+00
2.288251089759255397e+00 1.893428208668483048e+00
2.288394039669643831e+00 1.892492108045953580e+00
2.288531542412562292e+00 1.891556051972887786e+00
2.288663282539820099e+00 1.890620068898633432e+00
2.288789537704251309e+00 1.889684534167870744e+00
2.288910101690368126e+00 1.888749860817141135e+00
2.289025826027602406e+00 1.887816065146646682e+00
2.289136031233333757e+00 1.886883038613344166e+00
2.289241058286494379e+00 1.885950720161621241e+00
2.289340670755623197e+00 1.885019606915022017e+00
2.289435031481541039e+00 1.884088862223853633e+00
2.289523825295114889e+00 1.883160107984983789e+00
2.289606669505455550e+00 1.882232812003825195e+00
2.289684611582716744e+00 1.881306931005266136e+00
2.289757537909307139e+00 1.880383049494605663e+00
2.289824856388070096e+00 1.879460714562513068e+00
2.289886348790826087e+00 1.878540528241904761e+00
2.289941862924320670e+00 1.877622914440302493e+00
2.289992869406884513e+00 1.876707261944504657e+00
2.290037976741027936e+00 1.875794060379157635e+00
2.290077895140067543e+00 1.874882933943287977e+00
2.290113163873294777e+00 1.873974228058168379e+00
2.290142987594698809e+00 1.873068353546520903e+00
2.290167692789441656e+00 1.872165177472342013e+00
2.290187062701915632e+00 1.871264987114893641e+00
2.290200598446516800e+00 1.870367930693113578e+00
2.290208815822194044e+00 1.869474130019602054e+00
2.290211860613917239e+00 1.868583385860334456e+00
2.290209301101260753e+00 1.867696333860362046e+00
2.290201449129275257e+00 1.866812648118428841e+00
2.290189093062314107e+00 1.865932481103446561e+00
2.290171531097149771e+00 1.865056612113309642e+00
2.290148150504553115e+00 1.864184398950097910e+00
2.290118679499726806e+00 1.863315824251196462e+00
2.290084576674382255e+00 1.862451078457219689e+00
2.290045604685588820e+00 1.861590223558088786e+00
2.290001286404366176e+00 1.860733080180709820e+00
2.289951970139009862e+00 1.859880145790223205e+00
2.289897349127096415e+00 1.859032053761619618e+00
2.289837304059628487e+00 1.858188282344529929e+00
2.289771900919965741e+00 1.857349525633589238e+00
2.289701392838085603e+00 1.856514496570207395e+00
2.289625781794739190e+00 1.855684016043232853e+00
2.289544872310460555e+00 1.854858709671235895e+00
2.289459237401775482e+00 1.854037556165937239e+00
2.289367969426831628e+00 1.853221178095111110e+00
2.289271125654956940e+00 1.852409835054020348e+00
2.289169310343186048e+00 1.851603586116945754e+00
2.289062881356316304e+00 1.850802250079345956e+00
2.288951379967880229e+00 1.850005926936937772e+00
2.288834422634990151e+00 1.849214652036885731e+00
2.288712217537342219e+00 1.848428570298108031e+00
2.288585178897012629e+00 1.847647130238714075e+00
2.288452606920182042e+00 1.846871036195426363e+00
2.288314989906620855e+00 1.846100437021062968e+00
2.288171780369341324e+00 1.845334462195956649e+00
2.288023744972629281e+00 1.844574201283411874e+00
2.287869942210762453e+00 1.843818938352404402e+00
2.287710875777769104e+00 1.843069355279195021e+00
2.287546340732639294e+00 1.842325036471028410e+00
2.287377270114459460e+00 1.841586077980446046e+00
2.287202498501274217e+00 1.840851946329697064e+00
2.287022716688898782e+00 1.840123655240794021e+00
2.286837146077136396e+00 1.839399675875099449e+00
2.286646513816551707e+00 1.838681299152610249e+00
2.286450632218436585e+00 1.837968492174772983e+00
2.286249345230836116e+00 1.837260578812589529e+00
2.286042190798279083e+00 1.836558279981035158e+00
2.285830424936987626e+00 1.835861081292167185e+00
2.285613461425984205e+00 1.835169506695151220e+00
2.285390994917331664e+00 1.834483126870180225e+00
2.285163077267453602e+00 1.833802044279718046e+00
2.284929768307344400e+00 1.833126147013187435e+00
2.284691615261920106e+00 1.832455283269693203e+00
2.284448873947047876e+00 1.831789577770441602e+00
2.284199590575076932e+00 1.831128784270878773e+00
2.283945010603531944e+00 1.830473197050028533e+00
2.283685559034268397e+00 1.829822795931286494e+00
2.283420248000225250e+00 1.829178086714586371e+00
2.283149759697020720e+00 1.828538010487649190e+00
2.282874065674731057e+00 1.827902997521914319e+00
2.282592405766402877e+00 1.827272793113950078e+00
2.282305686346997931e+00 1.826647144523915189e+00
2.282013301993090604e+00 1.826026310373304318e+00
2.281715479020478998e+00 1.825410006586184242e+00
2.281411805276927218e+00 1.824798058214019969e+00
2.281102457401781525e+00 1.824190600919510574e+00
2.280788119797577007e+00 1.823587130876481055e+00
2.280468222380833243e+00 1.822988441808474747e+00
2.280142628608948563e+00 1.822393238434439233e+00
2.279811676030291334e+00 1.821802625564965972e+00
2.279474892930691166e+00 1.821215941601734833e+00
2.279132956384724018e+00 1.820633795491652496e+00
2.278785447144872300e+00 1.820055482505046784e+00
2.278431849717659219e+00 1.819480617214506157e+00
2.278072847872353535e+00 1.818909230595855187e+00
2.277708436144417981e+00 1.818342223533061741e+00
2.277337528238584152e+00 1.817778866932641790e+00
2.276961550629188480e+00 1.817218012647721981e+00
2.276580141848771000e+00 1.816661126183562125e+00
2.276193067814282767e+00 1.816107662261842837e+00
2.275799696469649191e+00 1.815556690421864738e+00
2.275401710104389075e+00 1.815009246739061943e+00
2.274997557718477559e+00 1.814464093594933436e+00
2.274588185886908143e+00 1.813921918112893161e+00
2.274172447931105623e+00 1.813382329929740022e+00
2.273750736049841237e+00 1.812845013649219794e+00
2.273323209700117697e+00 1.812310020529301458e+00
2.272890193044335483e+00 1.811777650215329771e+00
2.272451560428703221e+00 1.811246655287002794e+00
2.272007314279301138e+00 1.810718097644489211e+00
2.271557528111197044e+00 1.810191158572164838e+00
2.271101852347885863e+00 1.809665940113099669e+00
2.270639936062058606e+00 1.809141482141541912e+00
2.270171948901441805e+00 1.808618543916615362e+00
2.269698919955236427e+00 1.808097015821028108e+00
2.269220017769728592e+00 1.807576790269116884e+00
2.268735762117354060e+00 1.807056907708844973e+00
2.268245375404034814e+00 1.806537460744349399e+00
2.267749036896717474e+00 1.806018778387715296e+00
2.267247033305945791e+00 1.805500851926064465e+00
2.266738794089818487e+00 1.804982203564413412e+00
2.266225571669279404e+00 1.804464581060365447e+00
2.265706434795454527e+00 1.803946280774045174e+00
2.265181555675229053e+00 1.803427754456702559e+00
2.264650779478340148e+00 1.802908446132409415e+00
2.264114706659467569e+00 1.802389215832767233e+00
2.263572456740251315e+00 1.801869366809226269e+00
2.263024039444970548e+00 1.801347967206265110e+00
2.262470432498957074e+00 1.800825640289825502e+00
2.261911231232098363e+00 1.800301653892182552e+00
2.261345883148565772e+00 1.799776378546463995e+00
2.260775040298198757e+00 1.799249802098383144e+00
2.260198386962412265e+00 1.798720786830803053e+00
2.259616155620256528e+00 1.798189366396539590e+00
2.259027708774845156e+00 1.797656092759623681e+00
2.258433716526509816e+00 1.797120371106726067e+00
2.257833724531251640e+00 1.796582688181339371e+00
2.257228681770341083e+00 1.796041581042059576e+00
2.256617941742018907e+00 1.795497542117928891e+00
2.256001327760162489e+00 1.794950564353898992e+00
2.255379775462909908e+00 1.794400501790677449e+00
2.254753019173501016e+00 1.793846846102297832e+00
2.254120656157072133e+00 1.793288986937987328e+00
2.253482462802080644e+00 1.792728098917032664e+00
2.252838907769806553e+00 1.792162339445315444e+00
2.252189851601576809e+00 1.791592733027204121e+00
2.251535446614384206e+00 1.791018274741431382e+00
2.250876164487179310e+00 1.790439319273592123e+00
2.250210982625759026e+00 1.789855286008565693e+00
2.249540570165956321e+00 1.789266751943513700e+00
2.248864916258833890e+00 1.788673068662188115e+00
2.248184189639111263e+00 1.788073653979954436e+00
2.247497687739324235e+00 1.787468394341601430e+00
2.246806224536493701e+00 1.786857849652493169e+00
2.246109678623765316e+00 1.786240296701037344e+00
2.245407586926378762e+00 1.785616631657352071e+00
2.244700940956552593e+00 1.784987000244410815e+00
2.243989210969604464e+00 1.784351158703662676e+00
2.243272436836138084e+00 1.783707528915639884e+00
2.242551034092106654e+00 1.783057541275180347e+00
2.241824611619405161e+00 1.782400814660616062e+00
2.241093305404120439e+00 1.781737087302942113e+00
2.240357446306662670e+00 1.781066050569926507e+00
2.239617121407599498e+00 1.780386957157586769e+00
2.238871827268741121e+00 1.779699958781658209e+00
2.238122325238463883e+00 1.779004968125552644e+00
2.237367826696929018e+00 1.778302187306896931e+00
2.236609447507016846e+00 1.777591145460806432e+00
2.235846858427623651e+00 1.776871993474534284e+00
2.235079710468830694e+00 1.776143917224348057e+00
2.234308068095431477e+00 1.775407312210226962e+00
2.233532982285700630e+00 1.774662031505424009e+00
2.232753768467295785e+00 1.773906960300573266e+00
2.231970844887102956e+00 1.773143194312648108e+00
2.231182955583728145e+00 1.772369394572764989e+00
2.230391907873760182e+00 1.771586108595674558e+00
2.229597308841575032e+00 1.770793685448225130e+00
2.228798799412406328e+00 1.769991766285829327e+00
2.227996877301286816e+00 1.769179461768008332e+00
2.227191266924366086e+00 1.768356686946116474e+00
2.226382369384114934e+00 1.767523188252727806e+00
2.225569917896100591e+00 1.766679578412800877e+00
2.224754141021553888e+00 1.765824934937694435e+00
2.223934971878720024e+00 1.764959321646874191e+00
2.223112665344347150e+00 1.764082877693205154e+00
2.222287332135461924e+00 1.763195276724702998e+00
2.221458880488603960e+00 1.762296344404510551e+00
2.220627030911625166e+00 1.761386400163226895e+00
2.219792572397898400e+00 1.760464888419124074e+00
2.218955923171234801e+00 1.759531643081855945e+00
2.218116422143695310e+00 1.758586617312271061e+00
2.217273890376309620e+00 1.757629674567161349e+00
2.216429578255572963e+00 1.756660984438902950e+00
2.215582683033133993e+00 1.755680034430905145e+00
2.214733442680637321e+00 1.754687317498775156e+00
2.213882320759606781e+00 1.753681757704758759e+00
2.213029448728164983e+00 1.752663268269389008e+00
2.212174320068036160e+00 1.751632704982214239e+00
2.211317502576625849e+00 1.750590064846319960e+00
2.210458643477589469e+00 1.749534176353194859e+00
2.209598676473536472e+00 1.748466089353895692e+00
2.208736640903488091e+00 1.747385218816894570e+00
2.207874183096592002e+00 1.746290440127265642e+00
2.207010526260241079e+00 1.745182998073594227e+00
2.206145554078709381e+00 1.744062283650618106e+00
2.205279324886566972e+00 1.742928508799417076e+00
2.204412101222234632e+00 1.741781794770902225e+00
2.203543438881995442e+00 1.740620388513776762e+00
2.202674835176699819e+00 1.739446281185358822e+00
2.201805180018021169e+00 1.738258324561307022e+00
2.200935427042946202e+00 1.737056657322778364e+00
2.200065781267029230e+00 1.735841800938655144e+00
2.199195222145352346e+00 1.734612799203200106e+00
2.198324998348082371e+00 1.733370303806984314e+00
2.197454232093656756e+00 1.732113661108217073e+00
2.196584434514072370e+00 1.730843116318701025e+00
2.195714156811981344e+00 1.729559201380775679e+00
2.194843969437170639e+00 1.728260595757379559e+00
2.193974254172999405e+00 1.726948364136769110e+00
2.193105579208310729e+00 1.725622344896117877e+00
2.192237106639150390e+00 1.724281649135685601e+00
2.191369389220248820e+00 1.722926913400773641e+00
2.190502313126331035e+00 1.721557726267080923e+00
2.189637086751841100e+00 1.720174759841573753e+00
2.188772789782825079e+00 1.718777604420183902e+00
2.187909828637916387e+00 1.717365998442395236e+00
2.187048198955417799e+00 1.715940313053624600e+00
2.186187977553025963e+00 1.714500617701778529e+00
2.185329706898420543e+00 1.713046149608921986e+00
2.184473560638118261e+00 1.711577268601720769e+00
2.183618345885804946e+00 1.710094544204989520e+00
2.182765281637189414e+00 1.708597492807274465e+00
2.181914978177286635e+00 1.707086755561873614e+00
2.181066761380827668e+00 1.705561382687504901e+00
2.180220242305734857e+00 1.704021509638310894e+00
2.179377096840862560e+00 1.702466842999528218e+00
2.178535647591788749e+00 1.700898912685772091e+00
2.177697471785864813e+00 1.699316243159463058e+00
2.176861411889666531e+00 1.697718857814947357e+00
2.176028679508910990e+00 1.696107126550771005e+00
2.175199088457694163e+00 1.694481618300927916e+00
2.174372371375579593e+00 1.692841633960601166e+00
2.173548716707888406e+00 1.691187631381247281e+00
2.172728420740269950e+00 1.689519885369431984e+00
2.171911905758149963e+00 1.687838067449800583e+00
2.171099139711394788e+00 1.686142386993065179e+00
2.170289782316316973e+00 1.684432373664373817e+00
2.169483837488598077e+00 1.682708492305066361e+00
2.168682128709810808e+00 1.680970500961247449e+00
2.167884444784776932e+00 1.679219027998261948e+00
2.167090259938944996e+00 1.677453165703367999e+00
2.166300558112109975e+00 1.675673712852172814e+00
2.165515571660065142e+00 1.673880808445785462e+00
2.164735200857562880e+00 1.672073476496368061e+00
2.163959261718749527e+00 1.670253322077959846e+00
2.163187759758821826e+00 1.668419757429907557e+00
2.162420842485144767e+00 1.666572843266693749e+00
2.161658900390424076e+00 1.664711599431182076e+00
2.160901660155431614e+00 1.662837220676884886e+00
2.160148800275527137e+00 1.660949738331695569e+00
2.159401934777688048e+00 1.659049541384719051e+00
2.158659815715043617e+00 1.657136129313798945e+00
2.157921967539847330e+00 1.655208542625023371e+00
2.157189521814355082e+00 1.653268845674875864e+00
2.156463083903580991e+00 1.651316664188202887e+00
2.155741451220030580e+00 1.649351280678010845e+00
2.155024944637589535e+00 1.647372298230381116e+00
2.154314732518885833e+00 1.645381670657359408e+00
2.153609786021866146e+00 1.643378459618730414e+00
2.152910493686289950e+00 1.641362640238366311e+00
2.152217446609077545e+00 1.639334352895659652e+00
2.151530139375894546e+00 1.637294341417677934e+00
2.150848010284724499e+00 1.635241978111217076e+00
2.150172069794946683e+00 1.633177628534882020e+00
2.149502475216107378e+00 1.631100627296552252e+00
2.148839034831846906e+00 1.629012192839552231e+00
2.148181555096319251e+00 1.626911060372564721e+00
2.147530199273263829e+00 1.624798658679302399e+00
2.146884968839619212e+00 1.622673640833945052e+00
2.146245483937646359e+00 1.620537516112629195e+00
2.145612708175950178e+00 1.618389326381084903e+00
2.144986240081452777e+00 1.616230129063227716e+00
2.144365972670371434e+00 1.614059339179480190e+00
2.143751729053582800e+00 1.611877069117430228e+00
2.143143209657324633e+00 1.609682909770556947e+00
2.142540989058465239e+00 1.607477284984330623e+00
2.141945621685900747e+00 1.605261793076644850e+00
2.141356533937549322e+00 1.603034507237729667e+00
2.140773543485855246e+00 1.600796316352685933e+00
2.140197272735011591e+00 1.598547222387127098e+00
2.139627441529411644e+00 1.596287477612222672e+00
2.139064126079778472e+00 1.594017200452541028e+00
2.138507546882733035e+00 1.591736480196195069e+00
2.137957342644102532e+00 1.589444992112963417e+00
2.137413535883957216e+00 1.587143901147653136e+00
2.136875885819534471e+00 1.584832029527006636e+00
2.136345025252319285e+00 1.582510026738463305e+00
2.135820524324635539e+00 1.580177714966636948e+00
2.135302997686412407e+00 1.577835198811065709e+00
2.134791402193787491e+00 1.575482972696274686e+00
2.134286256790832503e+00 1.573121359223425442e+00
2.133787695882821467e+00 1.570749537199560120e+00
2.133295494783652657e+00 1.568368151292131696e+00
2.132809535373719534e+00 1.565977087631021281e+00
2.132329814755511865e+00 1.563576487772031953e+00
2.131856756104290707e+00 1.561166233302654360e+00
2.131389416597115893e+00 1.558747222555330492e+00
2.130928572721791259e+00 1.556319164946136757e+00
2.130474481978168022e+00 1.553881877009444024e+00
2.130026372364445475e+00 1.551435477208004787e+00
2.129584557509044185e+00 1.548979564209171489e+00
2.129148524624281613e+00 1.546515046625487777e+00
2.128718015452863543e+00 1.544041533090235063e+00
2.128293824745930429e+00 1.541558873799908191e+00
2.127875720517423019e+00 1.539067454617560449e+00
2.127463271021690083e+00 1.536568065246863624e+00
2.127056650301903939e+00 1.534059871059023195e+00
2.126656070049827374e+00 1.531543245095325467e+00
2.126261017869198522e+00 1.529017702311277427e+00
2.125871728681120398e+00 1.526484551006047186e+00
2.125487808717094307e+00 1.523942284255652480e+00
2.125109306544395338e+00 1.521391774381123163e+00
2.124736708491677728e+00 1.518833772321136477e+00
2.124368728008473539e+00 1.516267209290568463e+00
2.124006029876287283e+00 1.513693037893731885e+00
2.123648609618824956e+00 1.511111126281717620e+00
2.123296302320663020e+00 1.508520825011427480e+00
2.122948964132538308e+00 1.505922201458370413e+00
2.122606674074735356e+00 1.503316527186350893e+00
2.122268623581968328e+00 1.500702745327408216e+00
2.121935349678406357e+00 1.498080977491601740e+00
2.121606385308878018e+00 1.495451769597996083e+00
2.121281688500959550e+00 1.492814842136151565e+00
2.120961669077147338e+00 1.490170937478019209e+00
2.120645759571706090e+00 1.487519559665654967e+00
2.120334028477789179e+00 1.484860420531269209e+00
2.120026436846689233e+00 1.482193836256621156e+00
2.119722729349334589e+00 1.479520321829535634e+00
2.119422520469969484e+00 1.476839233090494252e+00
2.119126524347792806e+00 1.474151747925004807e+00
2.118833922415303217e+00 1.471456265566312815e+00
2.118544508091898759e+00 1.468753673602734899e+00
2.118258629724276254e+00 1.466044018515419545e+00
2.117975896452278128e+00 1.463327379645395832e+00
2.117696546238802213e+00 1.460603657603594119e+00
2.117420301754949996e+00 1.457873506882979120e+00
2.117146815018384309e+00 1.455135910501153207e+00
2.116875831479998915e+00 1.452391238587156908e+00
2.116607430959206226e+00 1.449639510892359651e+00
2.116341325196740453e+00 1.446881447607380577e+00
2.116077667626591108e+00 1.444116447566444084e+00
2.115816040663032638e+00 1.441344808609150707e+00
2.115556382433256832e+00 1.438565755749987574e+00
2.115298590814365554e+00 1.435780403127189908e+00
2.115042416821656612e+00 1.432987972155717271e+00
2.114788151451841181e+00 1.430189414178089757e+00
2.114535877243220341e+00 1.427384297810238678e+00
2.114284418814452948e+00 1.424572442527355154e+00
2.114033821994397488e+00 1.421754019750966602e+00
2.113784321158267865e+00 1.418928611032770126e+00
2.113536112007519563e+00 1.416096672657362054e+00
2.113288882781002354e+00 1.413257732373836228e+00
2.113041826271022217e+00 1.410412711253591356e+00
2.112795196473055359e+00 1.407561712996028058e+00
2.112548571079921444e+00 1.404704233757354093e+00
2.112302422040003957e+00 1.401840534617440071e+00
2.112056128734725480e+00 1.398970301366462721e+00
2.111809747140537485e+00 1.396093098151978795e+00
2.111563155857524077e+00 1.393209678831679454e+00
2.111316444577723050e+00 1.390320279328875586e+00
2.111068676687815504e+00 1.387424877204654683e+00
2.110820624874969464e+00 1.384522662122762870e+00
2.110571176323310372e+00 1.381614530462656809e+00
2.110320707757648684e+00 1.378700245658099677e+00
2.110068938342413158e+00 1.375780180714079481e+00
2.109815878775910036e+00 1.372853306446480959e+00
2.109561089799297129e+00 1.369920452632455321e+00
2.109304901163377988e+00 1.366981967086870586e+00
2.109046902299168025e+00 1.364037770357824364e+00
2.108786471879218638e+00 1.361086707876395963e+00
2.108524064184801983e+00 1.358130067063110902e+00
2.108259435533116122e+00 1.355167251551376184e+00
2.107992531666414315e+00 1.352198187687702724e+00
2.107723176230215767e+00 1.349223468991724184e+00
2.107451149377435495e+00 1.346243628700209527e+00
2.107176296226987766e+00 1.343256898758587781e+00
2.106897694271557153e+00 1.340264779124963557e+00
2.106616311889135229e+00 1.337266972902611206e+00
2.106331296087944338e+00 1.334262997870474976e+00
2.106042859465114159e+00 1.331253725255888698e+00
2.105750923814309061e+00 1.328239138722707491e+00
2.105454617048582389e+00 1.325219222884409520e+00
2.105155188299634439e+00 1.322193723277133248e+00
2.104851196073459274e+00 1.319162912153356348e+00
2.104542942082938684e+00 1.316126879740321387e+00
2.104230805732728360e+00 1.313085475359815790e+00
2.103913894746570978e+00 1.310039256239762695e+00
2.103592654490025193e+00 1.306987537838754321e+00
2.103266631081861515e+00 1.303929934752994013e+00
2.102935796838099503e+00 1.300867437938320048e+00
2.102599365788891728e+00 1.297799979991972386e+00
2.102257793885916382e+00 1.294726826428177269e+00
2.101911244266788437e+00 1.291649109836950915e+00
2.101559420348548812e+00 1.288565775198462271e+00
2.101202069117492410e+00 1.285477936953104638e+00
2.100839120243844338e+00 1.282385542551153224e+00
2.100470610120609205e+00 1.279288004636152554e+00
2.100096047341781791e+00 1.276186261702912939e+00
2.099715520830859994e+00 1.273079691118960799e+00
2.099329044448632331e+00 1.269968066891648206e+00
2.098936672048359764e+00 1.266852628436885064e+00
2.098537639451158565e+00 1.263732346978958088e+00
2.098132285565581068e+00 1.260607984183482078e+00
2.097720209280887538e+00 1.257479011432369287e+00
2.097301096875269444e+00 1.254346672127191642e+00
2.096875381853859022e+00 1.251209772942416532e+00
2.096442488452764152e+00 1.248068992660010812e+00
2.096003220291242641e+00 1.244924639783429932e+00
2.095556180645817168e+00 1.241776700777960318e+00
2.095102911210696917e+00 1.238624820488418266e+00
2.094642070016116797e+00 1.235469008111539146e+00
2.094173858868150440e+00 1.232309895789164278e+00
2.093697995419871560e+00 1.229147154596832214e+00
2.093214467680645452e+00 1.225981437709252386e+00
2.092723541366474205e+00 1.222813004093259659e+00
2.092224899627307622e+00 1.219640427710591890e+00
2.091718733437086808e+00 1.216465126039143252e+00
2.091203745660792812e+00 1.213287271580695048e+00
2.090681286134142169e+00 1.210106601461900411e+00
2.090150749803849628e+00 1.206923747753493981e+00
2.089612171434699572e+00 1.203737965402935206e+00
2.089065476839257585e+00 1.200549343800967117e+00
2.088510952349987182e+00 1.197358938420228780e+00
2.087947530196045065e+00 1.194166487471363558e+00
2.087375327552416504e+00 1.190971963499573683e+00
2.086795348026648789e+00 1.187775280872473749e+00
2.086206659704316735e+00 1.184577554045986858e+00
2.085609004380336806e+00 1.181378352317247860e+00
2.085002854590273902e+00 1.178177554145915407e+00
2.084387848599344562e+00 1.174975585171494030e+00
2.083764340087813860e+00 1.171772211281103093e+00
2.083131911014799886e+00 1.168568030111769795e+00
2.082490493798339504e+00 1.165363246891541138e+00
2.081839757337017094e+00 1.162157635596620997e+00
2.081180341855306093e+00 1.158951133343350870e+00
2.080511662853463672e+00 1.155744575492300363e+00
2.079834260958474790e+00 1.152538323180413382e+00
2.079147333720533730e+00 1.149331340419686542e+00
2.078452092009802410e+00 1.146125696149354223e+00
2.077747433247908670e+00 1.142920331355266494e+00
2.077033022884952729e+00 1.139714727284496520e+00
2.076309694783104121e+00 1.136510138236096035e+00
2.075577537016377594e+00 1.133307197940473854e+00
2.074836194027898983e+00 1.130105140025713606e+00
2.074085235431036178e+00 1.126904235840404445e+00
2.073325297637606202e+00 1.123704790991790770e+00
2.072555693561290990e+00 1.120507203851055067e+00
2.071776788439235961e+00 1.117311266587778684e+00
2.070988702723653763e+00 1.114117464305302674e+00
2.070190536985180074e+00 1.110925664878515740e+00
2.069383533200857439e+00 1.107736381662879133e+00
2.068566434481214245e+00 1.104550075696181466e+00
2.067739887044944158e+00 1.101366676731057037e+00
2.066904509459824180e+00 1.098186374175931901e+00
2.066059557970373550e+00 1.095009318686899213e+00
2.065204756926671603e+00 1.091835502517978895e+00
2.064340894247052471e+00 1.088664715114509907e+00
2.063467762398470740e+00 1.085498030352433751e+00
2.062584492515810553e+00 1.082336039508066783e+00
2.061692107116601669e+00 1.079177742755860203e+00
2.060790676526798926e+00 1.076024278462605954e+00
2.059879775458673290e+00 1.072875157949839231e+00
2.058958939863380522e+00 1.069731272229744290e+00
2.058028484901201605e+00 1.066592397140395887e+00
2.057088808403450653e+00 1.063459041425522500e+00
2.056139165923039691e+00 1.060331137565716064e+00
2.055180647147734962e+00 1.057208952399145474e+00
2.054212563718591955e+00 1.054092311870433285e+00
2.053234002265520886e+00 1.050981917714733038e+00
2.052247076270811377e+00 1.047878064285209909e+00
2.051250885002045887e+00 1.044781102675630846e+00
2.050245242456912642e+00 1.041691245384300357e+00
2.049230240383724144e+00 1.038608844865348990e+00
2.048205933378016930e+00 1.035533463547328337e+00
2.047172477408370384e+00 1.032466308165887803e+00
2.046129542630005016e+00 1.029406174933925611e+00
2.045077973678739003e+00 1.026354357390220517e+00
2.044016846594934211e+00 1.023310687105926986e+00
2.042947039247169805e+00 1.020275653643548885e+00
2.041867962662939906e+00 1.017249760461903518e+00
2.040779497041880663e+00 1.014232813640388420e+00
2.039681823000792704e+00 1.011224413343589035e+00
2.038574641159788037e+00 1.008225832297561686e+00
2.037458662936475040e+00 1.005236342689772799e+00
2.036333914823318381e+00 1.002257305524577147e+00
2.035199734861750098e+00 9.992880295582901029e-01
2.034056084063281311e+00 9.963284097516488247e-01
2.032904079769023653e+00 9.933794544001800508e-01
2.031743229710068377e+00 9.904410410583396329e-01
2.030573439819093107e+00 9.875140253140793911e-01
2.029394215854402272e+00 9.845979910279800684e-01
2.028207018936968975e+00 9.816931417690766271e-01
2.027010763682364658e+00 9.788000828468900183e-01
2.025805555371476885e+00 9.759188460420841205e-01
2.024591559672398233e+00 9.730503714058603704e-01
2.023368470604471003e+00 9.701937681412607928e-01
2.022137038034745427e+00 9.673492181029178516e-01
2.020896738990589636e+00 9.645169471251291426e-01
2.019647922357266534e+00 9.616980068575534668e-01
2.018390385375773644e+00 9.588915916451941079e-01
2.017124289572957085e+00 9.560986924711184498e-01
2.015849665086542508e+00 9.533190689518689087e-01
2.014566625772022945e+00 9.505541116627852505e-01
2.013275850177488113e+00 9.478027447474201006e-01
2.011975706282675525e+00 9.450657191298335036e-01
2.010667465896111672e+00 9.423436632698056759e-01
2.009350834956185050e+00 9.396361194888224189e-01
2.008026103428019571e+00 9.369429430202754761e-01
2.006692800713862912e+00 9.342648199339675941e-01
2.005351023471674488e+00 9.316014444094374847e-01
2.004001043160535733e+00 9.289538116935679435e-01
2.002642904636102728e+00 9.263215602159942108e-01
2.001276819276246233e+00 9.237052143970346796e-01
1.999902185199331939e+00 9.211041076840843500e-01
1.998519905337584612e+00 9.185196956175146754e-01
1.997129022751706007e+00 9.159512555585778149e-01
1.995730749028310047e+00 9.133994797786390007e-01
1.994323894441148104e+00 9.108646044327055602e-01
1.992909272993526715e+00 9.083459967444876826e-01
1.991486664135825535e+00 9.058448331426366407e-01
1.990056139344784647e+00 9.033602241305603853e-01
1.988617085947206542e+00 9.008933490874634353e-01
1.987170370646875739e+00 8.984443888565915026e-01
1.985715286908853683e+00 8.960127252046637958e-01
1.984252529551806088e+00 8.935988392465222807e-01
1.982781448994901830e+00 8.912029663362249776e-01
1.981302636735922329e+00 8.888249691725034207e-01
1.979815530902392373e+00 8.864659172187048242e-01
1.978320773323126280e+00 8.841251366266683620e-01
1.976818120964031200e+00 8.818021068082265712e-01
1.975306854741168294e+00 8.794986919835356964e-01
1.973788529600926545e+00 8.772133088739488826e-01
1.972261749602573166e+00 8.749464427394090249e-01
1.970727191841858295e+00 8.726988645876403439e-01
1.969185239935931975e+00 8.704704656242688854e-01
1.967635263950354707e+00 8.682614019852497034e-01
1.966076772443201781e+00 8.660710751330487067e-01
1.964510478249783310e+00 8.639007445970797727e-01
1.962937655782342361e+00 8.617497632243307226e-01
1.961355583790475254e+00 8.596189561572546989e-01
1.959766466260092876e+00 8.575071127255303738e-01
1.958168786856519850e+00 8.554155464524429986e-01
1.956562975136465266e+00 8.533439778866050984e-01
1.954949395663693856e+00 8.512924041333829184e-01
1.953328350958233095e+00 8.492614256563556507e-01
1.951699026285557581e+00 8.472502559186898541e-01
1.950061996874622228e+00 8.452590938313701008e-01
1.948416269363929754e+00 8.432885321115245469e-01
1.946762078383052819e+00 8.413384094153317783e-01
1.945100870273323679e+00 8.394088938707827685e-01
1.943431544879709705e+00 8.374997439002611621e-01
1.941754484846298201e+00 8.356110649156653913e-01
1.940069791653709963e+00 8.337425787147166867e-01
1.938377361816007838e+00 8.318952376762369649e-01
1.936676412366544753e+00 8.300682606791683904e-01
1.934967534813631262e+00 8.282625898283201282e-01
1.933250006786628061e+00 8.264773239754860112e-01
1.931524435035155252e+00 8.247130069386233719e-01
1.929790865804894340e+00 8.229697420632685612e-01
1.928048963462331455e+00 8.212468892114648256e-01
1.926299256515377589e+00 8.195451508234730120e-01
1.924541327448363592e+00 8.178643298929662020e-01
1.922774875349728241e+00 8.162049220775851044e-01
1.920999953227744417e+00 8.145662231151892252e-01
1.919216572873527760e+00 8.129482611769335287e-01
1.917424716235143656e+00 8.113518330841313908e-01
1.915624678641802747e+00 8.097766059455159260e-01
1.913815749908887476e+00 8.082225250067168743e-01
1.911997978106570573e+00 8.066885265427232721e-01
1.910171980191902152e+00 8.051759815096463102e-01
1.908337578717846261e+00 8.036838966271012685e-01
1.906494274096272257e+00 8.022127732430163194e-01
1.904642100726911425e+00 8.007627718188329302e-01
1.902781502771576205e+00 7.993339772187086911e-01
1.900912079611659200e+00 7.979255013124729734e-01
1.899034166355838105e+00 7.965384176644849656e-01
1.897146788370159376e+00 7.951721021939783807e-01
1.895250777603885384e+00 7.938259970404262234e-01
1.893345533724269947e+00 7.925011759257448718e-01
1.891431440572711509e+00 7.911967067247215324e-01
1.889508941298951639e+00 7.899130120729674909e-01
1.887576665107964846e+00 7.886495693647279648e-01
1.885635233993422588e+00 7.874067894860521388e-01
1.883684450411198252e+00 7.861844150831259759e-01
1.881724235092989472e+00 7.849813231679177994e-01
1.879754675852224111e+00 7.838001341718409121e-01
1.877775483787784694e+00 7.826384715746346199e-01
1.875786815968019994e+00 7.814974627793503936e-01
1.873789021703630819e+00 7.803771666950984898e-01
1.871781345875045188e+00 7.792767973045505725e-01
1.869764010678179433e+00 7.781959001482657845e-01
1.867737013311356442e+00 7.771349511820013767e-01
1.865700070826765034e+00 7.760936815293251190e-01
1.863653421483772776e+00 7.750723274336761559e-01
1.861597054785080863e+00 7.740701823472234677e-01
1.859530103422238234e+00 7.730875349525385687e-01
1.857453313537804185e+00 7.721243911662122317e-01
1.855366677807945841e+00 7.711807475098169107e-01
1.853269950857515003e+00 7.702568202495508887e-01
1.851162480731376236e+00 7.693514183327934131e-01
1.849045457381401247e+00 7.684657281657564232e-01
1.846917300259962591e+00 7.675985302156996815e-01
1.844779003004026086e+00 7.667501486727181792e-01
1.842630101813059973e+00 7.659209104203300589e-01
1.840470758178875288e+00 7.651101796454361503e-01
1.838300596016412713e+00 7.643181863245852581e-01
1.836119916162289645e+00 7.635444458667567380e-01
1.833928371786324618e+00 7.627886325930903766e-01
1.831726849027028425e+00 7.620510221781221505e-01
1.829514568452727863e+00 7.613313052213582788e-01
1.827290293639349583e+00 7.606298436723892831e-01
1.825055930732318421e+00 7.599459956923071413e-01
1.822810518316824835e+00 7.592800534769138521e-01
1.820553947599424127e+00 7.586317028621780700e-01
1.818286481341327088e+00 7.580003215027171226e-01
1.816007712968221499e+00 7.573865186533506044e-01
1.813717995971347863e+00 7.567892138869061203e-01
1.811417231498978042e+00 7.562089669357097144e-01
1.809104957147486425e+00 7.556454551439343303e-01
1.806780782377342520e+00 7.550986057932168594e-01
1.804445456488621868e+00 7.545683599756379811e-01
1.802098067444398932e+00 7.540546482523010630e-01
1.799739506384359533e+00 7.535572387015059270e-01
1.797369779564154335e+00 7.530758012970019122e-01
1.794988236434901019e+00 7.526110376239665278e-01
1.792594480160037085e+00 7.521614690691572624e-01
1.790189103602427334e+00 7.517283610821657858e-01
1.787772063045597104e+00 7.513105632657972599e-01
1.785343114064175785e+00 7.509078403250135647e-01
1.782902004559233422e+00 7.505205369915797231e-01
1.780448980474117926e+00 7.501486283765126384e-01
1.777984120613972818e+00 7.497918609675330304e-01
1.775506663939165231e+00 7.494495354632593198e-01
1.773017802594664127e+00 7.491217787892493485e-01
1.770516719919082771e+00 7.488086125239777902e-01
1.768003788526188336e+00 7.485097366157288379e-01
1.765478545316168768e+00 7.482247303527262972e-01
1.762941060854138708e+00 7.479539532041722394e-01
1.760390781966645557e+00 7.476972775866204124e-01
1.757829188603013515e+00 7.474542839351734358e-01
1.755253882446023317e+00 7.472252433276921346e-01
1.752666508130608758e+00 7.470097371684863985e-01
1.750067509270184951e+00 7.468076269558965308e-01
1.747455468168417125e+00 7.466188988504901536e-01
1.744831210163303670e+00 7.464435103206229494e-01
1.742194290384415867e+00 7.462802593899666714e-01
1.739544852408625664e+00 7.461292921471721629e-01
1.736883061521621974e+00 7.459910855390183837e-01
1.734208909750094785e+00 7.458653178715478616e-01
1.731522698108469704e+00 7.457515856787819697e-01
1.728823755265068485e+00 7.456499369992275472e-01
1.726112242115386719e+00 7.455605690293086729e-01
1.723388279296001580e+00 7.454834050189023120e-01
1.720652160190980773e+00 7.454164575061417164e-01
1.717903044281430702e+00 7.453615186090437605e-01
1.715141819480344942e+00 7.453179900598307928e-01
1.712368874504270888e+00 7.452854717674302076e-01
1.709582640418141564e+00 7.452637938272406171e-01
1.706783575973526368e+00 7.452529414916801986e-01
1.703972439316269627e+00 7.452526327265055484e-01
1.701148696389325643e+00 7.452617384711823778e-01
1.698312714233791487e+00 7.452816579844676603e-01
1.695463972724816193e+00 7.453111380044918910e-01
1.692602725244726880e+00 7.453508833175186421e-01
1.689728532123534688e+00 7.454005217683606910e-01
1.686842639902930818e+00 7.454600605329497753e-01
1.683944236342815648e+00 7.455291472100351591e-01
1.681033830328887868e+00 7.456074579591873697e-01
1.678111561801378881e+00 7.456950712192419450e-01
1.675176597678591728e+00 7.457920448522741275e-01
1.672230108348433220e+00 7.458976134558064075e-01
1.669270571580231621e+00 7.460128909718574119e-01
1.666299029310142288e+00 7.461368716082178443e-01
1.663315802978323932e+00 7.462687682780241305e-01
1.660320234814517404e+00 7.464092188903712621e-01
1.657313410771328765e+00 7.465578496330903535e-01
1.654294998698043306e+00 7.467149928004259696e-01
1.651264249546772422e+00 7.468799636532008623e-01
1.648221716236044188e+00 7.470524841541389405e-01
1.645167779657943585e+00 7.472329216344469893e-01
1.642102298060942767e+00 7.474209957698708662e-01
1.639025132511758631e+00 7.476166433373190312e-01
1.635937045163238013e+00 7.478193361172589260e-01
1.632836954214495151e+00 7.480285992056571187e-01
1.629725030988893320e+00 7.482449343379854456e-01
1.626603245483212445e+00 7.484680829463706830e-01
1.623470159211384933e+00 7.486973018820735071e-01
1.620325706463864091e+00 7.489334160874893120e-01
1.617170610433867228e+00 7.491759335733533254e-01
1.614004564077180515e+00 7.494241049520579123e-01
1.610827507175844220e+00 7.496785619072494633e-01
1.607640581686035519e+00 7.499388154866296619e-01
1.604442184267238281e+00 7.502049366304816003e-01
1.601233994955741924e+00 7.504772267634285399e-01
1.598015759106758082e+00 7.507553553515519118e-01
1.594787296725181047e+00 7.510393219536167786e-01
1.591548951676651891e+00 7.513281771918127738e-01
1.588301123309036722e+00 7.516223535465743621e-01
1.585043081859442093e+00 7.519220739019071287e-01
1.581775555539074452e+00 7.522267484689304506e-01
1.578498138560447961e+00 7.525364629638670033e-01
1.575211147516180077e+00 7.528505201331185948e-01
1.571915109039323966e+00 7.531699064203317695e-01
1.568609854357027045e+00 7.534937339186488225e-01
1.565294933105285891e+00 7.538214670863132572e-01
1.561971487242407086e+00 7.541535598972586296e-01
1.558639634080303260e+00 7.544896783101306958e-01
1.555299394257473322e+00 7.548300708629674949e-01
1.551951142218649826e+00 7.551739173716713882e-01
1.548594672729786348e+00 7.555216039040562048e-01
1.545229380593020618e+00 7.558732071707688904e-01
1.541856636324533181e+00 7.562283668888066801e-01
1.538476241004669509e+00 7.565869328489197576e-01
1.535088619913985486e+00 7.569484981328894468e-01
1.531692605285600806e+00 7.573129909589710884e-01
1.528290069030149301e+00 7.576808131053894835e-01
1.524880497414341507e+00 7.580518013447320458e-01
1.521464336775143922e+00 7.584253873061992390e-01
1.518041207231392020e+00 7.588018092413453264e-01
1.514611758503738193e+00 7.591820146535979141e-01
1.511175648334445398e+00 7.595645477817176694e-01
1.507733741103374658e+00 7.599495657056466458e-01
1.504285504883583036e+00 7.603373616362959497e-01
1.500831851661072136e+00 7.607270257807100533e-01
1.497372329631299070e+00 7.611191908034973252e-01
1.493907510715243969e+00 7.615132470591204905e-01
1.490437419917944428e+00 7.619094285490322083e-01
1.486962749423897723e+00 7.623079160927590525e-01
1.483483477498645176e+00 7.627075466963449957e-01
1.480000414654456087e+00 7.631097489216113194e-01
1.476512669782574783e+00 7.635129194020874310e-01
1.473020925261026459e+00 7.639179627362583380e-01
1.469525454909299533e+00 7.643241819182652330e-01
1.466026152550789829e+00 7.647317147809540305e-01
1.462524067308629050e+00 7.651403165914533178e-01
1.459018743626661507e+00 7.655503920326248712e-01
1.455509638375579895e+00 7.659621732857990750e-01
1.451997903045749272e+00 7.663744904927296542e-01
1.448483562403051872e+00 7.667878222412222167e-01
1.444967293945079501e+00 7.672022331660965921e-01
1.441449278059205641e+00 7.676173488432325165e-01
1.437929811648055223e+00 7.680331244062137408e-01
1.434407950540538712e+00 7.684499943099397656e-01
1.430884924008510861e+00 7.688676884779372944e-01
1.427360664851268446e+00 7.692862150824559819e-01
1.423836489419820994e+00 7.697047549127674637e-01
1.420311270910392665e+00 7.701239084360843590e-01
1.416786079986276370e+00 7.705429210887024816e-01
1.413260725670676621e+00 7.709624152335720071e-01
1.409735919876597965e+00 7.713819252826682460e-01
1.406211579602958395e+00 7.718013770430480758e-01
1.402687609125865764e+00 7.722206650153988772e-01
1.399164630135737442e+00 7.726412242288697163e-01
1.395643139088219797e+00 7.730617087717791547e-01
1.392122624176678203e+00 7.734819564131787395e-01
1.388603683222648044e+00 7.739015985325282676e-01
1.385087070023164557e+00 7.743211772694049699e-01
1.381572694328023765e+00 7.747405960915886292e-01
1.378061707352765675e+00 7.751597813049549979e-01
1.374553472543944332e+00 7.755787772179728590e-01
1.371048227531707075e+00 7.759971081124964476e-01
1.367545685226073449e+00 7.764148770569524460e-01
1.364047103060367805e+00 7.768327838832749244e-01
1.360553190308630755e+00 7.772501985181384798e-01
1.357063018488558814e+00 7.776673129676070495e-01
1.353577051964069522e+00 7.780839872228716425e-01
1.350096182207173534e+00 7.784998886235708904e-01
1.346620259113707752e+00 7.789150556956279114e-01
1.343149934115724253e+00 7.793288421613768779e-01
1.339685304873277527e+00 7.797426962910289916e-01
1.336225657495788033e+00 7.801559832256365068e-01
1.332772798308636153e+00 7.805681307364417121e-01
1.329326887553595071e+00 7.809796373745588882e-01
1.325887582949980770e+00 7.813904834612770411e-01
1.322455135475920862e+00 7.818001511195566966e-01
1.319029796809092714e+00 7.822095441171680319e-01
1.315611861648545933e+00 7.826180038435012198e-01
1.312202539172480531e+00 7.830257402345115469e-01
1.308800863740195553e+00 7.834323318773344091e-01
1.305408201151210257e+00 7.838381747412145328e-01
1.302023942661254541e+00 7.842427361206804060e-01
1.298647980007360925e+00 7.846465101317313673e-01
1.295281224948158671e+00 7.850491560791331702e-01
1.291924954327736463e+00 7.854518937877639218e-01
1.288577643126772143e+00 7.858534174097601133e-01
1.285240449673813456e+00 7.862539266970002272e-01
1.281913678412679669e+00 7.866534028572720327e-01
1.278598052091924897e+00 7.870514667319451485e-01
1.275293638078383029e+00 7.874489169021104962e-01
1.272000047925893940e+00 7.878448360056857780e-01
1.268718683222534560e+00 7.882405570684758445e-01
1.265448312180854851e+00 7.886348798846074537e-01
1.262190603380569209e+00 7.890284655786078405e-01
1.258945377436068824e+00 7.894219062170602097e-01
1.255712972053703913e+00 7.898141455946882106e-01
1.252493669951905364e+00 7.902055609596907448e-01
1.249286628361601537e+00 7.905959906134254478e-01
1.246094034402005279e+00 7.909855723536187710e-01
1.242914770338521269e+00 7.913747159441896217e-01
1.239749942614712719e+00 7.917625769982746808e-01
1.236600051736290284e+00 7.921507169683612570e-01
1.233464505120247301e+00 7.925373364250004604e-01
1.230344430578567572e+00 7.929234040365145120e-01
1.227238792804519640e+00 7.933091293753421480e-01
1.224148812007511467e+00 7.936946616460505144e-01
1.221074801678975863e+00 7.940799853688165211e-01
1.218017553391695484e+00 7.944646501127234917e-01
1.214976250412183711e+00 7.948487362994772765e-01
1.211951547487603253e+00 7.952326399894927844e-01
1.208943711265841214e+00 7.956164519347910247e-01
1.205953278118562233e+00 7.960001868438891792e-01
1.202979678879257497e+00 7.963833349890578894e-01
1.200024035471861650e+00 7.967659904097510459e-01
1.197086320451153263e+00 7.971486687774702595e-01
1.194166802351941392e+00 7.975313864567808997e-01
1.191266606647371162e+00 7.979137579863527785e-01
1.188385192101868881e+00 7.982963627136225870e-01
1.185522892526237326e+00 7.986784940894755547e-01
1.182680109540493296e+00 7.990609982741766482e-01
1.179856403046575686e+00 7.994434041910720712e-01
1.177052829072481099e+00 7.998257865268106892e-01
1.174269036129074850e+00 8.002086528605188986e-01
1.171506569507689166e+00 8.005919941851150634e-01
1.168765244734234265e+00 8.009757981509805225e-01
1.166043999204293469e+00 8.013603723997420047e-01
1.163343741731797998e+00 8.017451825974339918e-01
1.160665399157113198e+00 8.021311274490126042e-01
1.158008571379635532e+00 8.025176260297900432e-01
1.155373633311289172e+00 8.029047769818469238e-01
1.152761369745348041e+00 8.032926931287763805e-01
1.150171468544344267e+00 8.036814577950475158e-01
1.147604575515240866e+00 8.040713411481354989e-01
1.145060013028873724e+00 8.044623929091421211e-01
1.142538891341372986e+00 8.048546310786701685e-01
1.140040656405938657e+00 8.052486518196856347e-01
1.137566861654358830e+00 8.056438199146486179e-01
1.135117149799899083e+00 8.060410802552330223e-01
1.132690902505730790e+00 8.064393764993110780e-01
1.130288831050021869e+00 8.068396404409301503e-01
1.127911479356036750e+00 8.072416004079457919e-01
1.125559573216489806e+00 8.076452786608045997e-01
1.123232519113514627e+00 8.080506795913623419e-01
1.120930518795822284e+00 8.084585281604137474e-01
1.118653886491025595e+00 8.088684785516535580e-01
1.116403205147248778e+00 8.092804452305303320e-01
1.114178526717756856e+00 8.096949381082575448e-01
1.111980289070459760e+00 8.101114893174906628e-01
1.109808202155728285e+00 8.105308021532422469e-01
1.107662237695572482e+00 8.109522467686791636e-01
1.105542693801216947e+00 8.113764132956847730e-01
1.103450274835066303e+00 8.118036764388888438e-01
1.101385034994476042e+00 8.122340717223596185e-01
1.099346827521938019e+00 8.126670365617308933e-01
1.097337076876932160e+00 8.131036594865790335e-01
1.095354127646873454e+00 8.135435085038119629e-01
1.093399592706248535e+00 8.139862781775799583e-01
1.091473205143932645e+00 8.144324990810042353e-01
1.089575281085463088e+00 8.148821008156136303e-01
1.087705433578615821e+00 8.153351992223673017e-01
1.085864521321567855e+00 8.157923474920779627e-01
1.084052282471890782e+00 8.162530828686583861e-01
1.082269526569730411e+00 8.167176435016726410e-01
1.080515935607030631e+00 8.171861501062138711e-01
1.078790833112452940e+00 8.176590761923390183e-01
1.077094936248946144e+00 8.181355495421387403e-01
1.075429095694487414e+00 8.186165385867827382e-01
1.073793214810394359e+00 8.191020044514905063e-01
1.072186495363660619e+00 8.195918389255765213e-01
1.070610444714663823e+00 8.200858738292600147e-01
1.069063623846632671e+00 8.205854425160165055e-01
1.067547738078400643e+00 8.210891495942109763e-01
1.066062777473690382e+00 8.215982039564649897e-01
1.064608000120225384e+00 8.221123440776125779e-01
1.063184114029053218e+00 8.226316102808692854e-01
1.061791287549906038e+00 8.231562016747017152e-01
1.060430045203399674e+00 8.236863507958428476e-01
1.059099408344448712e+00 8.242218195911352741e-01
1.057799958874718893e+00 8.247630678680136773e-01
1.056531443447173757e+00 8.253094977700302648e-01
1.055294982969700035e+00 8.258623381921992301e-01
1.054089753565252918e+00 8.264201409522287101e-01
1.052916833373775951e+00 8.269844077072020516e-01
1.051774995637237309e+00 8.275538528595957066e-01
1.050665225123893709e+00 8.281300465860308435e-01
1.049587480606412715e+00 8.287124055753029017e-01
1.048541273705352328e+00 8.293005726436577518e-01
1.047527132214147727e+00 8.298954154465976174e-01
1.046545957755899314e+00 8.304968283187987854e-01
1.045596269703584102e+00 8.311053059002431187e-01
1.044678452108783517e+00 8.317195835072264121e-01
1.043793021511971730e+00 8.323401353362442912e-01
1.042940784440437474e+00 8.329675093704962396e-01
1.042120310599563338e+00 8.336017224877017018e-01
1.041332590783361711e+00 8.342433265072773940e-01
1.040576892047634594e+00 8.348914886694462911e-01
1.039854001070658951e+00 8.355467772840766694e-01
1.039164086185048186e+00 8.362099874909205699e-01
1.038506105412847047e+00 8.368796499993395033e-01
1.037881166243948661e+00 8.375562351278964535e-01
1.037288887229025791e+00 8.382404695866806366e-01
1.036728797107952404e+00 8.389322805728167687e-01
1.036201929153808488e+00 8.396315444926338856e-01
1.035708096973144476e+00 8.403387326906905930e-01
1.035247143558569727e+00 8.410538069387066828e-01
1.034818807077298342e+00 8.417763390449013450e-01
1.034422998384637360e+00 8.425067039972384819e-01
1.034059996790817504e+00 8.432443110528135000e-01
1.033730026713673311e+00 8.439902185051051386e-01
1.033432603289345275e+00 8.447443696543285307e-01
1.033167716723444318e+00 8.455060722113666438e-01
1.032935306697331468e+00 8.462755389179095200e-01
1.032735340254302692e+00 8.470535867742100544e-01
1.032568553680514034e+00 8.478389595314201888e-01
1.032433556258830043e+00 8.486330692285085631e-01
1.032331705349452067e+00 8.494352400691398408e-01
1.032261907021417846e+00 8.502455786870798393e-01
1.032224210689143939e+00 8.510641451724422213e-01
1.032219524686930123e+00 8.518911091237211242e-01
1.032246757013811189e+00 8.527269840035728299e-01
1.032305906745170976e+00 8.535710349415871478e-01
1.032397365190111937e+00 8.544234454289870717e-01
1.032521051985739513e+00 8.552843573251074361e-01
1.032676295713867987e+00 8.561535076720075965e-01
1.032863205205680313e+00 8.570313581971478190e-01
1.033081832929068522e+00 8.579179956694862330e-01
1.033332495623169756e+00 8.588124888960116943e-01
1.033614796315773576e+00 8.597156699373699196e-01
1.033928292590910569e+00 8.606269662820551503e-01
1.034273070815454609e+00 8.615476964970893992e-01
1.034649097934319695e+00 8.624760218283592517e-01
1.035056272911542230e+00 8.634129106702744805e-01
1.035493863705024831e+00 8.643580228953443578e-01
1.035962289116326263e+00 8.653120877364665064e-01
1.036461740764710759e+00 8.662746203304242387e-01
1.036991790843459382e+00 8.672453668429587204e-01
1.037552267503605963e+00 8.682248242803080052e-01
1.038142941944269593e+00 8.692126691009911532e-01
1.038762427081651341e+00 8.702090931248005479e-01
1.039411992150569564e+00 8.712138688657684593e-01
1.040091669275863717e+00 8.722270064229359354e-01
1.040800729573957417e+00 8.732484685860265605e-01
1.041539341423542542e+00 8.742786584489274926e-01
1.042306670244399935e+00 8.753171196094261530e-01
1.043103353557307322e+00 8.763641898577511080e-01
1.043928973119228054e+00 8.774198734279683443e-01
1.044782974015256993e+00 8.784841444153522749e-01
1.045665489862076525e+00 8.795564907707916769e-01
1.046575268631557476e+00 8.806366424733528264e-01
1.047513507815901912e+00 8.817248374362864904e-01
1.048479832502918985e+00 8.828217136402518594e-01
1.049472919227209866e+00 8.839260094668401901e-01
1.050493408323337929e+00 8.850381222687069283e-01
1.051541119651111078e+00 8.861578047816311976e-01
1.052614966424036513e+00 8.872857355515152422e-01
1.053715228842129203e+00 8.884216083635161354e-01
1.054841817136112914e+00 8.895645987347315931e-01
1.055994042482593098e+00 8.907156161813151174e-01
1.057172353455162916e+00 8.918742528396971236e-01
1.058375412302582586e+00 8.930402754195067017e-01
1.059603959751028501e+00 8.942140651670600349e-01
1.060857487991612613e+00 8.953949634708334715e-01
1.062136051975065110e+00 8.965834768018243750e-01
1.063438159713285147e+00 8.977788376952318128e-01
1.064763860101334059e+00 8.989816364832133866e-01
1.066113086946544941e+00 9.001911522596732773e-01
1.067486647863530314e+00 9.014078621395796853e-01
1.068882920006660964e+00 9.026313404885987213e-01
1.070301440736409759e+00 9.038612185783504449e-01
1.071742619284669518e+00 9.050977672810287533e-01
1.073206211787553377e+00 9.063406178984965145e-01
1.074691266355231489e+00 9.075902045282144837e-01
1.076197909042465817e+00 9.088464995259228907e-01
1.077725531006409776e+00 9.101091675506149947e-01
1.079274102296113647e+00 9.113776181398641762e-01
1.080843224841057104e+00 9.126521764617245847e-01
1.082432475811658135e+00 9.139324180973175116e-01
1.084041111660095646e+00 9.152185158955696842e-01
1.085669713231654177e+00 9.165102599208463374e-01
1.087317712313691009e+00 9.178076185684861388e-01
1.088984021727788409e+00 9.191095775908268983e-01
1.090668217927311945e+00 9.204172042813052457e-01
1.092370999086661687e+00 9.217303512249922504e-01
1.094091722507647413e+00 9.230486019204711123e-01
1.095829207831271690e+00 9.243709674705209434e-01
1.097583394615865293e+00 9.256984878937705163e-01
1.099353887304979516e+00 9.270297922796112422e-01
1.101140654372771310e+00 9.283661245376786386e-01
1.102942789118797728e+00 9.297067932254808875e-01
1.104760337630757094e+00 9.310508566025743615e-01
1.106593050253420918e+00 9.323988412482266952e-01
1.108440536162125456e+00 9.337508728639174471e-01
1.110301507656323627e+00 9.351057276955483388e-01
1.112176446399970153e+00 9.364638199944705921e-01
1.114064024244822759e+00 9.378252607043019440e-01
1.115964075259581634e+00 9.391902416877196957e-01
1.117876553861103961e+00 9.405576651819597123e-01
1.119801840457025133e+00 9.419280845929258739e-01
1.121738078997218890e+00 9.433009700862887703e-01
1.123686096857613004e+00 9.446767354205553024e-01
1.125644433392540833e+00 9.460540476885624939e-01
1.127613076186052776e+00 9.474332290479032803e-01
1.129591048639804640e+00 9.488148301196067669e-01
1.131578179261029993e+00 9.501974229921200665e-01
1.133574597225099900e+00 9.515817522483523971e-01
1.135579304933126421e+00 9.529667520354887511e-01
1.137592757800302445e+00 9.543531916313735541e-01
1.139613190082165994e+00 9.557400925162196081e-01
1.141641222552391755e+00 9.571270137276863821e-01
1.143675582767708754e+00 9.585149740246875494e-01
1.145716338350785124e+00 9.599031544285792084e-01
1.147762471705476850e+00 9.612905376987198602e-01
1.149813962696834446e+00 9.626783513331134134e-01
1.151870688463544345e+00 9.640656392403195163e-01
1.153932395045040638e+00 9.654521448578070597e-01
1.155996827215500122e+00 9.668372439597558987e-01
1.158064765624298831e+00 9.682211181259268162e-01
1.160135805442077395e+00 9.696044066177555987e-01
1.162209424032495386e+00 9.709856910533256613e-01
1.164284956921225911e+00 9.723650712403369978e-01
1.166361731032845794e+00 9.737428293240842914e-01
1.168440212319878047e+00 9.751182520967316414e-01
1.170519313050563337e+00 9.764903726875945322e-01
1.172598167583240203e+00 9.778602137829899288e-01
1.174676503958052676e+00 9.792271140356492154e-01
1.176753874502369124e+00 9.805905691328805629e-01
1.178830959358197372e+00 9.819504921236332784e-01
1.180905304016340640e+00 9.833069984871596336e-01
1.182978150907191717e+00 9.846590617327807271e-01
1.185048079329928505e+00 9.860071590911418937e-01
1.187115287506692818e+00 9.873509531499878866e-01
1.189178314508060552e+00 9.886898161866574108e-01
1.191236843532835765e+00 9.900236662150141420e-01
1.193290792159697800e+00 9.913521078518383600e-01
1.195339943477174760e+00 9.926750264997852291e-01
1.197383505590384534e+00 9.939917564178614162e-01
1.199421006051135219e+00 9.953022886780408252e-01
1.201452094244286783e+00 9.966064755679066023e-01
1.203476361908241365e+00 9.979041164238298123e-01
1.205493352773353788e+00 9.991946856983097147e-01
1.207502192590446333e+00 1.000478092603190650e+00
1.209502282852913613e+00 1.001753629875210549e+00
1.211494003335360947e+00 1.003021421179338235e+00
1.213476090723536238e+00 1.004281594353849894e+00
1.215448115684463204e+00 1.005533507525169457e+00
1.217409606549253231e+00 1.006777252200603989e+00
1.219360654157843893e+00 1.008011123826357380e+00
1.221301015800495104e+00 1.009236341754400357e+00
1.223229862082843900e+00 1.010452337967042480e+00
1.225146525848762602e+00 1.011657993006505052e+00
1.227051057361596031e+00 1.012854300122037143e+00
1.228942795596141169e+00 1.014040176250880165e+00
1.230820808640396891e+00 1.015214761725912185e+00
1.232684714665717163e+00 1.016379093452890015e+00
1.234535071782467686e+00 1.017533397101872739e+00
1.236370572945666435e+00 1.018675392161708881e+00
1.238190259388217918e+00 1.019805236109785795e+00
1.239994977134647236e+00 1.020923350343166280e+00
1.241783771420370552e+00 1.022029705046738179e+00
1.243555589449190535e+00 1.023122804625188120e+00
1.245310562530154375e+00 1.024202867251043481e+00
1.247048230313512418e+00 1.025269561051274536e+00
1.248767914731747641e+00 1.026322825259523785e+00
1.250469310200081008e+00 1.027362119215734726e+00
1.252152738403869758e+00 1.028387325272900554e+00
1.253816815298242959e+00 1.029398175145243677e+00
1.255461589426090763e+00 1.030394417406249152e+00
1.257086377652566034e+00 1.031375678801900397e+00
1.258690808542070050e+00 1.032341940789576418e+00
1.260274643987818521e+00 1.033292044218148797e+00
1.261837354315924475e+00 1.034226977732588093e+00
1.263379152311745912e+00 1.035145289424772130e+00
1.264898651320839118e+00 1.036047731599963440e+00
1.266396192803736165e+00 1.036932834859692454e+00
1.267871624635201755e+00 1.037800910385770603e+00
1.269324243703500832e+00 1.038651580455939527e+00
1.270753914044348232e+00 1.039484997368578245e+00
1.272159996358501521e+00 1.040300647049651861e+00
1.273541376595157759e+00 1.041097584097936624e+00
1.274898917212847982e+00 1.041876361507875437e+00
1.276231832645084996e+00 1.042636393402431638e+00
1.277539576119893550e+00 1.043377188901049246e+00
1.278821853161657751e+00 1.044098396818690100e+00
1.280078782199405074e+00 1.044799960976731557e+00
1.281309694578732117e+00 1.045481753012826198e+00
1.282514623312721369e+00 1.046143059550210141e+00
1.283692693304887111e+00 1.046783769888701032e+00
1.284844457732453371e+00 1.047403631133364543e+00
1.285968682224150506e+00 1.048002832928497607e+00
1.287065286153103116e+00 1.048580662273198794e+00
1.288133449773650074e+00 1.049136983973457449e+00
1.289174351515880668e+00 1.049671071106200726e+00
1.290186525072031465e+00 1.050182798252234484e+00
1.291170429325984914e+00 1.050672442217496227e+00
1.292125246026233132e+00 1.051139546065900099e+00
1.293050923836100985e+00 1.051583607239325202e+00
1.293947278854527649e+00 1.052004316375023008e+00
1.294814050945275685e+00 1.052401293099130219e+00
1.295651205467083678e+00 1.052774494514199466e+00
1.296458220938964345e+00 1.053124033480567823e+00
1.297234760463584102e+00 1.053449300882038919e+00
1.297980552746477612e+00 1.053749858403341788e+00
1.298696286343187678e+00 1.054026238224535561e+00
1.299380698010597968e+00 1.054276947057037228e+00
1.300034440242343159e+00 1.054502712873621295e+00
1.300656730468677802e+00 1.054702823629629416e+00
1.301247518591118757e+00 1.054877212535833664e+00
1.301807184964139719e+00 1.055025416374206770e+00
1.302334405515854776e+00 1.055147199399663949e+00
1.302829968066797406e+00 1.055243058050953087e+00
1.303293148331727824e+00 1.055312587282594805e+00
1.303724077208816778e+00 1.055354589591089853e+00
1.304123002111515772e+00 1.055370414520100164e+00
1.304489341218423082e+00 1.055359069372863168e+00
1.304822935579902587e+00 1.055319798413127952e+00
1.305123992880089956e+00 1.055253704759016697e+00
1.305392026375156389e+00 1.055158930868659084e+00
1.305626979786527642e+00 1.055036522239764851e+00
1.305829523492038513e+00 1.054885623077385093e+00
1.305998278884354935e+00 1.054706883285095653e+00
1.306134135943755270e+00 1.054499768241512037e+00
1.306237009496311829e+00 1.054263870339306797e+00
1.306306242542559559e+00 1.053999836433611614e+00
1.306342194326148398e+00 1.053706795713107658e+00
1.306344940182920578e+00 1.053384567141379291e+00
1.306314182637286825e+00 1.053033126348685622e+00
1.306249363729103496e+00 1.052652115509832731e+00
1.306151382714224596e+00 1.052241569846313451e+00
1.306019666297674409e+00 1.051801667443941435e+00
1.305854633550718624e+00 1.051331357573454417e+00
1.305655980252761195e+00 1.050831507534743636e+00
1.305423929539359928e+00 1.050301318411461349e+00
1.305158133798215436e+00 1.049741463742682734e+00
1.304858745832104816e+00 1.049151676554635593e+00
1.304525966340794652e+00 1.048531746270184639e+00
1.304159859004214050e+00 1.047880974761637995e+00
1.303759928927221923e+00 1.047199246061466527e+00
1.303326979551235221e+00 1.046487345920603884e+00
1.302860779394441559e+00 1.045744864438970856e+00
1.302361440280052296e+00 1.044971368265481981e+00
1.301829294442499618e+00 1.044167363920278646e+00
1.301264214533556451e+00 1.043332670074163193e+00
1.300665858486417026e+00 1.042466820606528399e+00
1.300034972072910966e+00 1.041570396280695698e+00
1.299371050706460862e+00 1.040643020096885252e+00
1.298674316674403695e+00 1.039684323461890214e+00
1.297945146680546946e+00 1.038695801806171826e+00
1.297183349844754918e+00 1.037676041797040538e+00
1.296389566405255378e+00 1.036625020696251287e+00
1.295563491705187031e+00 1.035543613667980978e+00
1.294706049559026351e+00 1.034430574541549630e+00
1.293816867151642125e+00 1.033286807837030086e+00
1.292896000576676752e+00 1.032112252049717238e+00
1.291942959647489175e+00 1.030906964323013542e+00
1.290959489919374370e+00 1.029671372364139526e+00
1.289945519433377985e+00 1.028403689912220198e+00
1.288900026279312883e+00 1.027105842261176294e+00
1.287822919322550996e+00 1.025777295996377569e+00
1.286716223357500244e+00 1.024417889688253425e+00
1.285579405434582156e+00 1.023028712328088341e+00
1.284412048164991438e+00 1.021609547203281787e+00
1.283214357854224108e+00 1.020159435542309145e+00
1.281988010697183711e+00 1.018678869601753689e+00
1.280732011428012518e+00 1.017168114733555173e+00
1.279446561241391445e+00 1.015627309445144677e+00
1.278132281432547979e+00 1.014056332352656131e+00
1.276788940065304967e+00 1.012455641805042772e+00
1.275417597069443021e+00 1.010826048271948885e+00
1.274018036472263082e+00 1.009166496161010507e+00
1.272590633433430263e+00 1.007477881357317528e+00
1.271135711521482969e+00 1.005759340410029345e+00
1.269653480454633332e+00 1.004012301875100377e+00
1.268144636109415746e+00 1.002236172136154346e+00
1.266608638001571308e+00 1.000431418475748346e+00
1.265046937263682114e+00 9.985979592224599743e-01
1.263458965194683703e+00 9.967361839630091147e-01
1.261845010768766207e+00 9.948454147842166195e-01
1.260205188969114154e+00 9.929274026841201639e-01
1.258540984703810484e+00 9.909815945031243967e-01
1.256852204349092172e+00 9.890078390367119665e-01
1.255138838230779319e+00 9.870072025386879000e-01
1.253401257942517777e+00 9.849790337221946412e-01
1.251639552026599045e+00 9.829241524741166858e-01
1.249855036330645541e+00 9.808421888391066767e-01
1.248047094878153906e+00 9.787337097488095772e-01
1.246216438235641100e+00 9.765988387103755608e-01
1.244363751659206985e+00 9.744378405310870628e-01
1.242488750318671453e+00 9.722510782401909690e-01
1.240592384336621556e+00 9.700385320285463964e-01
1.238674168674974485e+00 9.678015510641848618e-01
1.236735277244159326e+00 9.655398563812512824e-01
1.234775449204755793e+00 9.632532913100693150e-01
1.232795769781105610e+00 9.609423912351749975e-01
1.230796399557744225e+00 9.586081799950504356e-01
1.228777292747160299e+00 9.562498438044009230e-01
1.226739550878457763e+00 9.538690906349981402e-01
1.224682950689602645e+00 9.514649109796262660e-01
1.222608161169886687e+00 9.490380871633142812e-01
1.220515715012631786e+00 9.465887573047433445e-01
1.218405864241570713e+00 9.441178045583941136e-01
1.216279097154683075e+00 9.416248488964124030e-01
1.214135341134757962e+00 9.391113542684739190e-01
1.211975177605992160e+00 9.365758372837978962e-01
1.209799724860204595e+00 9.340202123524649069e-01
1.207608573488096582e+00 9.314447106453065395e-01
1.205402506379903649e+00 9.288482053999168597e-01
1.203182631694408977e+00 9.262322708506514068e-01
1.200948822324674703e+00 9.235971098829810488e-01
1.198701505553240398e+00 9.209432845442409032e-01
1.196440536507732411e+00 9.182708700742164831e-01
1.194167200128315898e+00 9.155805536297582092e-01
1.191880742157557016e+00 9.128724602577518166e-01
1.189582275333610717e+00 9.101473197826069894e-01
1.187272466288855854e+00 9.074056933688907645e-01
1.184951567954769081e+00 9.046475151764330480e-01
1.182620053156484108e+00 9.018729408947745441e-01
1.180278770078646122e+00 8.990827738146160986e-01
1.177927600147030907e+00 8.962781685221117289e-01
1.175566411304323378e+00 8.934574241131156835e-01
1.173196683098566728e+00 8.906221091147125124e-01
1.170818125264124765e+00 8.877733256504499737e-01
1.168431632615973603e+00 8.849108773443912224e-01
1.166037273941403329e+00 8.820354582522627052e-01
1.163635466900013515e+00 8.791482164719289782e-01
1.161227148958390076e+00 8.762484131729426640e-01
1.158812831903150098e+00 8.733366329725120725e-01
1.156392626389133538e+00 8.704136834623091845e-01
1.153965813915598160e+00 8.674799715127899935e-01
1.151534411866030894e+00 8.645350458043853381e-01
1.149098900613487961e+00 8.615805138641391414e-01
1.146658922096715605e+00 8.586172132848286509e-01
1.144215021878082661e+00 8.556443530254770335e-01
1.141768045420447297e+00 8.526633133741989834e-01
1.139318040200212989e+00 8.496740070516930476e-01
1.136865357261855891e+00 8.466767368394187976e-01
1.134410303694340261e+00 8.436728591631874608e-01
1.131953982749410059e+00 8.406625518323146418e-01
1.129496246899317713e+00 8.376452056474623653e-01
1.127037328382509918e+00 8.346216193115596482e-01
1.124578565046068679e+00 8.315937402252563393e-01
1.122118681518064820e+00 8.285599922079764923e-01
1.119659668015237530e+00 8.255220272623894351e-01
1.117201572656524977e+00 8.224804132433218840e-01
1.114744158172770172e+00 8.194348444273340526e-01
1.112287760498719136e+00 8.163861106813066204e-01
1.109833628161525754e+00 8.133353244726611031e-01
1.107382841040419397e+00 8.102831066374932556e-01
1.104934176460217410e+00 8.072288401065079722e-01
1.102488938260270279e+00 8.041733978410358086e-01
1.100046576517870189e+00 8.011174832250022027e-01
1.097608272514133398e+00 7.980609368553783778e-01
1.095174552966131865e+00 7.950054219605687811e-01
1.092745718686024770e+00 7.919502902248338749e-01
1.090321708222948383e+00 7.888964145161988517e-01
1.087903454622224375e+00 7.858438903720890156e-01
1.085490752171979212e+00 7.827941567874967532e-01
1.083084292093873469e+00 7.797468389481899687e-01
1.080684095015365553e+00 7.767022954434612547e-01
1.078290978745337858e+00 7.736614827058309052e-01
1.075905586582978080e+00 7.706245050298157206e-01
1.073527769087055495e+00 7.675918097345034719e-01
1.071157736148125261e+00 7.645643781886674040e-01
1.068796020403101288e+00 7.615421114106167844e-01
1.066442816046149655e+00 7.585255708964327992e-01
1.064099179799329109e+00 7.555159280654659693e-01
1.061764624196944951e+00 7.525125006982431586e-01
1.059439260478917344e+00 7.495169451260732529e-01
1.057124502142334110e+00 7.465283996280391854e-01
1.054819356704508770e+00 7.435479467743891790e-01
1.052524873127304916e+00 7.405768225967636065e-01
1.050242312997364591e+00 7.376147457270723073e-01
1.047970205924027454e+00 7.346617088821855157e-01
1.045709988868569029e+00 7.317184677912972335e-01
1.043461346530458300e+00 7.287854168326574067e-01
1.041225161609794281e+00 7.258630797164520310e-01
1.039001447383599341e+00 7.229517407484080671e-01
1.036790292169555983e+00 7.200518696531423846e-01
1.034592109568672758e+00 7.171640894131969812e-01
1.032407388318726804e+00 7.142886581384962907e-01
1.030236316264067975e+00 7.114259674043963422e-01
1.028079024821822562e+00 7.085769181550257700e-01
1.025935810398541870e+00 7.057410546288293007e-01
1.023806912425307081e+00 7.029196474226084845e-01
1.021692478260662895e+00 7.001127372997202336e-01
1.019593599123617578e+00 6.973210850536299965e-01
1.017509891395522281e+00 6.945448712176635064e-01
1.015441404773413492e+00 6.917837451471955390e-01
1.013388338192653171e+00 6.890391457376456863e-01
1.011351657842050056e+00 6.863113930536614005e-01
1.009330637373442308e+00 6.836001420900859049e-01
1.007326225208815762e+00 6.809059305262000761e-01
1.005337950164877592e+00 6.782294921736893301e-01
1.003366831009680160e+00 6.755705398914144677e-01
1.001412467019055175e+00 6.729303323421789162e-01
9.994752922502806447e-01 6.703084265162989608e-01
9.975556300654341291e-01 6.677055983535851169e-01
9.956528861337957670e-01 6.651217879164272873e-01
9.937688694470737660e-01 6.625579105049190787e-01
9.919015258416770120e-01 6.600141707748041764e-01
9.900524834272877994e-01 6.574908259303972047e-01
9.882214826956006171e-01 6.549877585099257438e-01
9.864083473529996482e-01 6.525060047608164382e-01
9.846142062934205574e-01 6.500459294593539106e-01
9.828384790054617293e-01 6.476068313268701360e-01
9.810817620767513514e-01 6.451898210605088169e-01
9.793433697315748754e-01 6.427949142239105518e-01
9.776245003386099253e-01 6.404223031677991340e-01
9.759247968195304823e-01 6.380721386994285815e-01
9.742439504458714206e-01 6.357451824524017470e-01
9.725828172784978243e-01 6.334419533484777487e-01
9.709412089921800604e-01 6.311628116235475927e-01
9.693188827866733304e-01 6.289073151024801023e-01
9.677166122090350431e-01 6.266757757066104828e-01
9.661339672748570084e-01 6.244686839378434939e-01
9.645712056171522608e-01 6.222866201763016525e-01
9.630286190525200185e-01 6.201297172264983448e-01
9.615056309073689578e-01 6.179979904216725828e-01
9.600028673058907946e-01 6.158920983531376292e-01
9.585202308018624384e-01 6.138115873390568300e-01
9.570581254600648569e-01 6.117575396643873953e-01
9.556161593851087988e-01 6.097296751183761687e-01
9.541946193402496279e-01 6.077284697263881652e-01
9.527937911545032446e-01 6.057536099868223722e-01
9.514135048297714947e-01 6.038057723771427243e-01
9.500529415756527873e-01 6.018848309970811217e-01
9.487134960158900565e-01 5.999915610249729747e-01
9.473943043058294933e-01 5.981259396986140509e-01
9.460964716996670409e-01 5.962871697131419957e-01
9.448195845116509339e-01 5.944769443056261427e-01
9.435631200490427473e-01 5.926941252077437827e-01
9.423272879762524257e-01 5.909394373325412841e-01
9.411118565909607492e-01 5.892131873850490198e-01
9.399175381598359191e-01 5.875150710234828821e-01
9.387433449396853646e-01 5.858465949471576284e-01
9.375895688025420727e-01 5.842067020843847436e-01
9.364564422416469247e-01 5.825958145218874673e-01
9.353438622381633483e-01 5.810140259792417883e-01
9.342515784408267354e-01 5.794617993991978411e-01
9.331804589844088227e-01 5.779389936985022125e-01
9.321295859995594180e-01 5.764455061791740054e-01
9.310988427686348601e-01 5.749818195280799182e-01
9.300891637692763059e-01 5.735472236432602733e-01
9.290987336131035779e-01 5.721432364128126169e-01
9.281288914049480310e-01 5.707683923805134674e-01
9.271794383748279689e-01 5.694237064883598265e-01
9.262500690538212345e-01 5.681092803085840970e-01
9.253400505979226809e-01 5.668250191896114787e-01
9.244499545925698447e-01 5.655708429057391129e-01
9.235798778488485405e-01 5.643475028733674348e-01
9.227293961385909515e-01 5.631541451348803795e-01
9.218991636685675006e-01 5.619917666526577094e-01
9.210874397910563394e-01 5.608597076784077595e-01
9.202950827769770248e-01 5.597572619370656533e-01
9.195212738358097271e-01 5.586864902574851799e-01
9.187667668645436159e-01 5.576466438415517146e-01
9.180311732740314978e-01 5.566370332981918079e-01
9.173146787397374879e-01 5.556581509942271069e-01
9.166168450912791643e-01 5.547093220386881685e-01
9.159378440490069107e-01 5.537918427743698802e-01
9.152773186067598710e-01 5.529047766703928390e-01
9.146352607993373240e-01 5.520486653006907440e-01
9.140111543173528030e-01 5.512229117262102962e-01
9.134046013022245614e-01 5.504285966167217214e-01
9.128164802648401910e-01 5.496643550681460377e-01
9.122460697310904587e-01 5.489301968197346504e-01
9.116928918862117204e-01 5.482271141987766772e-01
9.111574328312345150e-01 5.475543522397667839e-01
9.106393108983834583e-01 5.469116761000587523e-01
9.101375713695813996e-01 5.462992548663303527e-01
9.096527981329534107e-01 5.457176033909582058e-01
9.091847075414946078e-01 5.451668328943768405e-01
9.087328410696978720e-01 5.446458999999171935e-01
9.082973931451715499e-01 5.441559120323341547e-01
9.078780461135975699e-01 5.436961423815195316e-01
9.074747166687709976e-01 5.432656096418446712e-01
9.070860908902881325e-01 5.428652952410271126e-01
9.067128973896526611e-01 5.424946273091990623e-01
9.063548024370776668e-01 5.421535367228329516e-01
9.060120875198193202e-01 5.418422523010618663e-01
9.056836429588287496e-01 5.415604069278227017e-01
9.053699504916490337e-01 5.413077126542655826e-01
9.050696027640420249e-01 5.410844850615978974e-01
9.047833661010606932e-01 5.408903715951112190e-01
9.045117792141265101e-01 5.407258169132042047e-01
9.042534005926901042e-01 5.405898997817069063e-01
9.040081227696955546e-01 5.404829332967640010e-01
9.037761039304688104e-01 5.404047718365603270e-01
9.035561855652917140e-01 5.403538876761081466e-01
9.033489368073407411e-01 5.403325899488171657e-01
9.031542197771990077e-01 5.403389709520427520e-01
9.029708401596853173e-01 5.403725589816854580e-01
9.027994130401617578e-01 5.404341006791727464e-01
9.026396837960833919e-01 5.405234419215876329e-01
9.024906063874746920e-01 5.406403869081787272e-01
9.023527442253447273e-01 5.407843837899579675e-01
9.022248198777108597e-01 5.409550538075730275e-01
9.021069644137300614e-01 5.411528622236253527e-01
9.019991302211619599e-01 5.413775672197782551e-01
9.019009586431341319e-01 5.416284903146809659e-01
9.018117242655504517e-01 5.419060140554522453e-01
9.017319402593640953e-01 5.422086157977334953e-01
9.016606950091767825e-01 5.425381043325457897e-01
9.015980906349165824e-01 5.428917183266083191e-01
9.015435866653679353e-01 5.432710391461262889e-01
9.014964087873269527e-01 5.436752872679667670e-01
9.014567332038315728e-01 5.441044743893302948e-01
9.014243156351385844e-01 5.445581097287975902e-01
9.013992466572797735e-01 5.450360786625580989e-01
9.013797504674708749e-01 5.455376155529192417e-01
9.013671093549763258e-01 5.460631223687709701e-01
9.013593547098349701e-01 5.466123270068771189e-01
9.013576608192102047e-01 5.471845429223118895e-01
9.013610280765510518e-01 5.477798108927792731e-01
9.013685807580792408e-01 5.483971667039906350e-01
9.013815742135822262e-01 5.490370786156513194e-01
9.013987938134407907e-01 5.496992287564849144e-01
9.014191747728069748e-01 5.503835010606341616e-01
9.014434711309948778e-01 5.510887259444262609e-01
9.014707203273474301e-01 5.518156148885658974e-01
9.015006880860959582e-01 5.525636365399897443e-01
9.015335798708143944e-01 5.533320656684280747e-01
9.015685793335941334e-01 5.541213747939874867e-01
9.016053046232930246e-01 5.549299000680646410e-01
9.016435523737649227e-01 5.557577509105632307e-01
9.016829409091539071e-01 5.566047887479000922e-01
9.017223789655597344e-01 5.574708822034483147e-01
9.017623901310781731e-01 5.583556129904395648e-01
9.018027562508690309e-01 5.592585224836627011e-01
9.018430061973425893e-01 5.601790105587823865e-01
9.018818224869652456e-01 5.611168561366589591e-01
9.019201742921373333e-01 5.620721775836898804e-01
9.019567345049936957e-01 5.630442962811319507e-01
9.019913024998008622e-01 5.640329143126028288e-01
9.020240841337342497e-01 5.650376279260751478e-01
9.020546415886878666e-01 5.660591575588493907e-01
9.020818117011322190e-01 5.670954695408931823e-01
9.021059124451343836e-01 5.681469496531709185e-01
9.021266261741760495e-01 5.692130125580697753e-01
9.021432629344182663e-01 5.702936485808441924e-01
9.021554345588118640e-01 5.713885719331498469e-01
9.021634845759491927e-01 5.724958009602562070e-01
9.021658909623011535e-01 5.736170738774745148e-01
9.021636793739172822e-01 5.747510224660326017e-01
9.021556676821479437e-01 5.758976283652973427e-01
9.021406821243235230e-01 5.770564492153565928e-01
9.021196225761142218e-01 5.782272324441097844e-01
9.020918440464854582e-01 5.794088602134416233e-01
9.020566819404387537e-01 5.806020349751537246e-01
9.020142794528341890e-01 5.818060532415738617e-01
9.019637714379279414e-01 5.830201938247580040e-01
9.019046253751015207e-01 5.842439372670724662e-01
9.018363095489351222e-01 5.854776578619002025e-01
9.017594266793692581e-01 5.867198998511150565e-01
9.016725212448531979e-01 5.879707510459059039e-01
9.015755640310614272e-01 5.892292635709482918e-01
9.014682840985440704e-01 5.904966367671194982e-01
9.013506977120163688e-01 5.917709799435788565e-01
9.012219503177518742e-01 5.930522165748151053e-01
9.010816436098205706e-01 5.943402227146294958e-01
9.009300967320736930e-01 5.956348144869755279e-01
9.007668712552584500e-01 5.969353542953210745e-01
9.005908437174522385e-01 5.982416212186875137e-01
9.004023312374235255e-01 5.995536195370755328e-01
9.002005940818609275e-01 6.008699949553447661e-01
8.999854683755099671e-01 6.021906575607832712e-01
8.997573948771553365e-01 6.035156861333653699e-01
8.995148119762382821e-01 6.048440846700225970e-01
8.992575056785239163e-01 6.061757150694662144e-01
8.989853489452800384e-01 6.075099046367231637e-01
8.986981629790303794e-01 6.088466214661190090e-01
8.983956761739082530e-01 6.101853582877401205e-01
8.980770863699644169e-01 6.115256795970456238e-01
8.977425988335550056e-01 6.128670910975090313e-01
8.973918630377678562e-01 6.142093278343305762e-01
8.970245450068523585e-01 6.155519163941338689e-01
8.966401128771919193e-01 6.168948336199814309e-01
8.962382045704773148e-01 6.182370345439280879e-01
8.958182538169684461e-01 6.195782180103647230e-01
8.953795552105346944e-01 6.209188140877295314e-01
8.949225770996208640e-01 6.222574288666040676e-01
8.944468324704060169e-01 6.235941613346562828e-01
8.939513622912861335e-01 6.249290678288618173e-01
8.934372459835251412e-01 6.262613203606824941e-01
8.929034093490209045e-01 6.275900586233947864e-01
8.923491406788851554e-01 6.289160797647156409e-01
8.917754342018232583e-01 6.302381021351132206e-01
8.911816237006795483e-01 6.315565228705297685e-01
8.905658720870672784e-01 6.328701092301987075e-01
8.899286094535926450e-01 6.341795351491397170e-01
8.892702333839600515e-01 6.354837550677421287e-01
8.885903046579014530e-01 6.367823412654849413e-01
8.878879387865181716e-01 6.380757801039935728e-01
8.871631491978064776e-01 6.393626065808266645e-01
8.864155351231001179e-01 6.406426231067190447e-01
8.856456583584729758e-01 6.419161831019912778e-01
8.848522760516454033e-01 6.431822757263011558e-01
8.840356363514884075e-01 6.444400256430762308e-01
8.831949577144205810e-01 6.456898261682912921e-01
8.823296301793875918e-01 6.469317372100106267e-01
8.814400183711389447e-01 6.481655340946634869e-01
8.805261710478009540e-01 6.493900061565376358e-01
8.795875598807237905e-01 6.506059070836537339e-01
8.786237051765097839e-01 6.518114842626913097e-01
8.776348778654721183e-01 6.530080367228421334e-01
8.766199575209473460e-01 6.541930874846940691e-01
8.755798613620010551e-01 6.553685957695873920e-01
8.745136066003518227e-01 6.565334585312764260e-01
8.734214465085970991e-01 6.576878224166197162e-01
8.723027945251945470e-01 6.588313609811303762e-01
8.711569241688844611e-01 6.599626732461048029e-01
8.699838238650888789e-01 6.610826861350337369e-01
8.687834189804883867e-01 6.621910659493281948e-01
8.675561580191650801e-01 6.632865657334207077e-01
8.663010128269807986e-01 6.643697055123208850e-01
8.650183700951626919e-01 6.654401136255709837e-01
8.637077204077102666e-01 6.664982973350257467e-01
8.623690531317919072e-01 6.675428857905701951e-01
8.610025741659109721e-01 6.685740344978831073e-01
8.596073106876626069e-01 6.695917752308453430e-01
8.581835288345243118e-01 6.705956769895038416e-01
8.567307832470549833e-01 6.715848701155078260e-01
8.552491637288690551e-01 6.725587547317557480e-01
8.537392210334396880e-01 6.735182621134880865e-01
8.521993226553953305e-01 6.744634051684423870e-01
8.506302055430298159e-01 6.753930043965821195e-01
8.490311807954800116e-01 6.763074141698722785e-01
8.474031328143184494e-01 6.772069157816498208e-01
8.457453343583469785e-01 6.780913633647106531e-01
8.440580159394924786e-01 6.789601410107456436e-01
8.423399524488991430e-01 6.798123583704031025e-01
8.405915613615768667e-01 6.806494789066281914e-01
8.388126816497135652e-01 6.814696133673371348e-01
8.370041899045012057e-01 6.822750817116229882e-01
8.351647422480260596e-01 6.830627982333163928e-01
8.332942661225082315e-01 6.838339776121571401e-01
8.313927415380505392e-01 6.845883408493116384e-01
8.294608867106134653e-01 6.853261955615473910e-01
8.274980266762446135e-01 6.860466125041048135e-01
8.255050884307402193e-01 6.867496628904264933e-01
8.234803154043718321e-01 6.874356012020077511e-01
8.214245387544669708e-01 6.881043594341074154e-01
8.193377659091767296e-01 6.887558862283713612e-01
8.172192462025151816e-01 6.893895290304298262e-01
8.150695728913711635e-01 6.900054983875127945e-01
8.128891130145546873e-01 6.906037830406309697e-01
8.106770998162463604e-01 6.911848063206299519e-01
8.084336697884851874e-01 6.917474730404693517e-01
8.061584622128191713e-01 6.922926653372890593e-01
8.038524401294219190e-01 6.928201984260926594e-01
8.015137665822510415e-01 6.933297301418509528e-01
7.991440555577444815e-01 6.938206969993012674e-01
7.967427731371248267e-01 6.942938703845077386e-01
7.943097729802777174e-01 6.947488082731790859e-01
7.918451888170525699e-01 6.951860124181681311e-01
7.893487190734040926e-01 6.956046045042153514e-01
7.868208147972085564e-01 6.960051830060189904e-01
7.842618548874998874e-01 6.963881168000406463e-01
7.816713920408928651e-01 6.967531895939937936e-01
7.790490706985138125e-01 6.970996623828846772e-01
7.763955163723904596e-01 6.974280994571857573e-01
7.737105572145895893e-01 6.977377177562064103e-01
7.709944089600985206e-01 6.980295176702998594e-01
7.682473525569772921e-01 6.983036572305494349e-01
7.654695566789676553e-01 6.985597473931233203e-01
7.626608473932550147e-01 6.987970177549095441e-01
7.598206171180204027e-01 6.990166577422538552e-01
7.569494755866953417e-01 6.992182799764840029e-01
7.540483222466884961e-01 6.994016563502798434e-01
7.511160616610622620e-01 6.995678959121527374e-01
7.481532460562124731e-01 6.997164704879310637e-01
7.451593985089628447e-01 6.998477409328800469e-01
7.421354446934529392e-01 6.999611783582546654e-01
7.390816412553825598e-01 7.000571902844293648e-01
7.359968629345962077e-01 7.001365584664316355e-01
7.328817663636385538e-01 7.001983180441254673e-01
7.297374296455033660e-01 7.002426397542163006e-01
7.265635110787337370e-01 7.002702953543072928e-01
7.233596010044359703e-01 7.002806548947402288e-01
7.201267090092734469e-01 7.002746402742168197e-01
7.168636722481107615e-01 7.002514181258868708e-01
7.135714644509281168e-01 7.002122948164364313e-01
7.102502728647575037e-01 7.001562391650999473e-01
7.069005031567067165e-01 7.000845487005409318e-01
7.035226292297293016e-01 6.999963222315184197e-01
7.001161294649909106e-01 6.998919805954582074e-01
6.966806569252004255e-01 6.997708749391722272e-01
6.932174467450724631e-01 6.996344070499935786e-01
6.897261917553501043e-01 6.994820741206178027e-01
6.862072881829002213e-01 6.993154935860560473e-01
6.826604529611327576e-01 6.991331839174175222e-01
6.790860590777955119e-01 6.989359724177570676e-01
6.754849665219351262e-01 6.987240649956341088e-01
6.718570446012894770e-01 6.984971373169914788e-01
6.682027549277719247e-01 6.982552894890349249e-01
6.645203323081741997e-01 6.979991513259435898e-01
6.608123537226624489e-01 6.977282481656796875e-01
6.570786344221953845e-01 6.974437635615385878e-01
6.533185634509163231e-01 6.971455972810784996e-01
6.495338686457076127e-01 6.968335764217100659e-01
6.457231245711275713e-01 6.965087737768588250e-01
6.418877193225225319e-01 6.961701703011752285e-01
6.380275590325040769e-01 6.958193805939442145e-01
6.341427195223382496e-01 6.954547962790150750e-01
6.302343920251921583e-01 6.950784341100547659e-01
6.263022577059932372e-01 6.946893167187515594e-01
6.223465794506424231e-01 6.942877888324939795e-01
6.183676613524629051e-01 6.938740183875624634e-01
6.143662494074754177e-01 6.934480316979614312e-01
6.103413690503773914e-01 6.930108926865656827e-01
6.062945018611282100e-01 6.925626155910360460e-01
6.022249025758998897e-01 6.921034120386369004e-01
5.981329814565193859e-01 6.916329702486313513e-01
5.940191894738582334e-01 6.911514988603494336e-01
5.898841400013020708e-01 6.906598984015904774e-01
5.857278790003546121e-01 6.901580375300706560e-01
5.815510437938400390e-01 6.896459634301146391e-01
5.773536632663659462e-01 6.891240934027398346e-01
5.731355622372812375e-01 6.885931284187531976e-01
5.688980511110217630e-01 6.880522350725474245e-01
5.646416892083948591e-01 6.875031802068585218e-01
5.603663197887666092e-01 6.869445874210436953e-01
5.560729682323667378e-01 6.863774230328707482e-01
5.517597727367306026e-01 6.858017177817067322e-01
5.474293397295076913e-01 6.852174624405303893e-01
5.430807862206340486e-01 6.846251348631099409e-01
5.387152171975333470e-01 6.840256595230526093e-01
5.343326006394061300e-01 6.834185503706240450e-01
5.299330821590958474e-01 6.828044635107313187e-01
5.255168962910274910e-01 6.821832524975033341e-01
5.210853754412287930e-01 6.815556750732135738e-01
5.166373663939887173e-01 6.809216816652693405e-01
5.121735707859127462e-01 6.802815591321884625e-01
5.076955732275825195e-01 6.796352760693096240e-01
5.032024192704177556e-01 6.789829680197784212e-01
4.986958135666619274e-01 6.783253052472910660e-01
4.941751031681362316e-01 6.776622967031257216e-01
4.896414209759851754e-01 6.769939380335208146e-01
4.850947308993700524e-01 6.763214605685465841e-01
4.805352104075544251e-01 6.756442801237749762e-01
4.759635814022781242e-01 6.749628956603788144e-01
4.713800925265758668e-01 6.742771355996551863e-01
4.667846899217948931e-01 6.735872607536128598e-01
4.621772353735044692e-01 6.728937312273901572e-01
4.575599981962623630e-01 6.721976828712695751e-01
4.529325432078823432e-01 6.714982475907628201e-01
4.482948556995434708e-01 6.707954054333047367e-01
4.436468288436001828e-01 6.700896111755617612e-01
4.389897094227330210e-01 6.693818690056867471e-01
4.343231592376481931e-01 6.686716263911575142e-01
4.296484198389544651e-01 6.679595600870387173e-01
4.249655262099068520e-01 6.672456161069499903e-01
4.202748481475159226e-01 6.665302686609798632e-01
4.155770838949144896e-01 6.658129729181319068e-01
4.108723401355893756e-01 6.650944156186193723e-01
4.061609160695082710e-01 6.643752994825437019e-01
4.014429749528824476e-01 6.636555453554396911e-01
3.967200597687581820e-01 6.629351223333097565e-01
3.919914174086149838e-01 6.622142761661005128e-01
3.872569368673560719e-01 6.614936576511418753e-01
3.825179462319560075e-01 6.607726398952449287e-01
3.777746864360402856e-01 6.600522227365865913e-01
3.730262763868247844e-01 6.593318477844563041e-01
3.682745266874502543e-01 6.586126162921317473e-01
3.635192082385065859e-01 6.578942115728858564e-01
3.587614931286716158e-01 6.571769850436989246e-01
3.540018640479680179e-01 6.564608385448444938e-01
3.492392186557546352e-01 6.557460560169127151e-01
3.444748365420761682e-01 6.550329801751040293e-01
3.397092227926417629e-01 6.543216708273396076e-01
3.349426898833002819e-01 6.536126058818569895e-01
3.301755875400299578e-01 6.529054545239628693e-01
3.254089215226126375e-01 6.522003595774295004e-01
3.206410773386725865e-01 6.514980220765212993e-01
3.158736973728641373e-01 6.507977727650653410e-01
3.111080225378654029e-01 6.501011685938745677e-01
3.063430619240378738e-01 6.494075648037359594e-01
3.015793821125501983e-01 6.487173541016322265e-01
2.968166738003474303e-01 6.480305212167511986e-01
2.920567599638304590e-01 6.473470898731488177e-01
2.872993524548915767e-01 6.466675758335704849e-01
2.825456476677648543e-01 6.459924247708500600e-01
2.777941074719858516e-01 6.453215387793800328e-01
2.730464113597718123e-01 6.446549731338993006e-01
2.683019527223416967e-01 6.439932007789499480e-01
2.635620858122958432e-01 6.433360311464144665e-01
2.588260960351174145e-01 6.426832998917132445e-01
2.540958252180264831e-01 6.420359274050321252e-01
2.493705366296576909e-01 6.413936122499936943e-01
2.446509152056015601e-01 6.407557412394748741e-01
2.399370745987753351e-01 6.401238331366334577e-01
2.352296060335249683e-01 6.394972506052012395e-01
2.305289341177666484e-01 6.388759393159288980e-01
2.258353725264201084e-01 6.382614042789258590e-01
2.211484689821244798e-01 6.376525126477742278e-01
2.164686287348487337e-01 6.370499084638825416e-01
2.117970091503578456e-01 6.364533895516412132e-01
2.071335355085201779e-01 6.358636311233366589e-01
2.024781126681500232e-01 6.352800394904279946e-01
1.978309793910321968e-01 6.347027677126009237e-01
1.931931890395324758e-01 6.341331636091124269e-01
1.885642353073472832e-01 6.335704027709178066e-01
1.839447879260308893e-01 6.330143414340368979e-01
1.793357141051640791e-01 6.324650931193219749e-01
1.747363030080886503e-01 6.319228067504966129e-01
1.701471265064498639e-01 6.313886478584961326e-01
1.655685196005080850e-01 6.308614598757324998e-01
1.610014072032418531e-01 6.303418816535993896e-01
1.564451279720331933e-01 6.298300855887951633e-01
1.518997058999235206e-01 6.293263850366772605e-01
1.473657339031605173e-01 6.288304754333398083e-01
1.428446927304671543e-01 6.283422353831652485e-01
1.383356430547689475e-01 6.278625984877886923e-01
1.338386864684343314e-01 6.273919673841025224e-01
1.293549152527090074e-01 6.269296487991671274e-01
1.248832340474998470e-01 6.264754100122433833e-01
1.204256597114739535e-01 6.260295994236717565e-01
1.159810357966485628e-01 6.255921074620885980e-01
1.115509799166074789e-01 6.251637072360443081e-01
1.071346843406482396e-01 6.247434407719310023e-01
1.027322330848738779e-01 6.243327629406920654e-01
9.834439625928269313e-02 6.239303684657014903e-01
9.397137122768002560e-02 6.235371713063656562e-01
8.961242970173893818e-02 6.231531725292661639e-01
8.526842099228078287e-02 6.227784140753352959e-01
8.093984001810809736e-02 6.224136170546432645e-01
7.662744201458687732e-02 6.220582695810124019e-01
7.233068554171637188e-02 6.217118742782701268e-01
6.804928217049237282e-02 6.213759329833034029e-01
6.378355222931909874e-02 6.210496192159385975e-01
5.953386302345579917e-02 6.207328669039948732e-01
5.530154277408173141e-02 6.204253180001079171e-01
5.108519071683326196e-02 6.201289556853272211e-01
4.688607363898507352e-02 6.198421228425456952e-01
4.270352486774422335e-02 6.195659956873499352e-01
3.853813453399691086e-02 6.192993936711891356e-01
3.439000068375287072e-02 6.190437462254509970e-01
3.025897244645118708e-02 6.187982675866244842e-01
2.614585446956423781e-02 6.185638513804352367e-01
2.205007019825329026e-02 6.183400939137460028e-01
1.797299794233885376e-02 6.181276351875368835e-01
1.391369637926746262e-02 6.179256198566066560e-01
9.872416943869772449e-03 6.177347712062499774e-01
5.849016094722749894e-03 6.175544627704171452e-01
1.844258898053154939e-03 6.173854189429246464e-01
-2.141153490870930515e-03 6.172270650288106397e-01
-6.108481023074555094e-03 6.170800639181630576e-01
-1.005621511741511785e-02 6.169438719826868534e-01
-1.398503375271115817e-02 6.168190216971494166e-01
-1.789447028960632069e-02 6.167051120569597700e-01
-2.178427680629291610e-02 6.166029215901162042e-01
-2.565578454581846080e-02 6.165123621009843680e-01
-2.950740854162969135e-02 6.164333965856506614e-01
-3.333903082314194910e-02 6.163665748847521053e-01
-3.715096490322014611e-02 6.163109014928418450e-01
-4.094290277887774332e-02 6.162674792750656438e-01
-4.471462236519168493e-02 6.162356755454218016e-01
-4.846663982466151155e-02 6.162159020315309821e-01
-5.219787472467014161e-02 6.162086226237943887e-01
-5.590904161466636602e-02 6.162131293565626944e-01
-5.959983434897519333e-02 6.162299104061730315e-01
-6.326977078115644804e-02 6.162592959278311300e-01
-6.691949917866713005e-02 6.163006777610405829e-01
-7.054868117583118492e-02 6.163545473134557362e-01
-7.415782033621028113e-02 6.164204364917124090e-01
-7.774530849244569441e-02 6.164994844708397981e-01
-8.131191992011804759e-02 6.165910646351748792e-01
-8.485744064577496748e-02 6.166952852499085758e-01
-8.838187489226036198e-02 6.168124766451442698e-01
-9.188592795315854433e-02 6.169421943686695942e-01
-9.536869454388781364e-02 6.170848781522260129e-01
-9.883012942501158415e-02 6.172403347303183629e-01
-1.022703953061508547e-01 6.174091794286223900e-01
-1.056889638608421583e-01 6.175914403195917890e-01
-1.090860786179435743e-01 6.177867832371006784e-01
-1.124610663380576220e-01 6.179950514960782515e-01
-1.158144044821262514e-01 6.182170511816565961e-01
-1.191464222514086457e-01 6.184521093360783039e-01
-1.224566269738342483e-01 6.187005784656520735e-01
-1.257448574893959836e-01 6.189626258688760707e-01
-1.290115038164639238e-01 6.192381430589516400e-01
-1.322563170529805210e-01 6.195276434829350976e-01
-1.354791558000183194e-01 6.198310707856060642e-01
-1.386797088727250160e-01 6.201480300880185537e-01
-1.418584838962291816e-01 6.204788517292126881e-01
-1.450153999633063129e-01 6.208233101818170230e-01
-1.481496088262104494e-01 6.211827049359190944e-01
-1.512618770838209670e-01 6.215558126053719601e-01
-1.543518678121049426e-01 6.219431021458418085e-01
-1.574196839823880367e-01 6.223442920254927957e-01
-1.604654807642116321e-01 6.227601870368154602e-01
-1.634887434926215188e-01 6.231903802223043298e-01
-1.664900497140683611e-01 6.236350514350790242e-01
-1.694687165090537073e-01 6.240942989406900177e-01
-1.724255914758420494e-01 6.245680132441119303e-01
-1.753600176919258291e-01 6.250568664974407440e-01
-1.782711427454850839e-01 6.255604668329243223e-01
-1.811601513282231068e-01 6.260789156895263385e-01
-1.840266274280352998e-01 6.266126484210956527e-01
-1.868708718824572401e-01 6.271608568456816801e-01
-1.896923840622491697e-01 6.277238811896845849e-01
-1.924917983254690323e-01 6.283023678446196802e-01
-1.952690409276306716e-01 6.288960240226243448e-01
-1.980230782425603797e-01 6.295048410864956256e-01
-2.007544020501816906e-01 6.301283314087289256e-01
-2.034632308436513937e-01 6.307673160026171510e-01
-2.061495158497495817e-01 6.314219046043504369e-01
-2.088132716016078139e-01 6.320922747363777461e-01
-2.114536693987580374e-01 6.327778263661677505e-01
-2.140714649879378317e-01 6.334789846016544157e-01
-2.166671263557442828e-01 6.341951318716984032e-01
-2.192401196530321672e-01 6.349270160673743391e-01
-2.217900757339097695e-01 6.356741672912119556e-01
-2.243174601089126252e-01 6.364374877837826183e-01
-2.268221766499126657e-01 6.372172685267134540e-01
-2.293043443752330879e-01 6.380122669488057507e-01
-2.317636836107239140e-01 6.388230249769639713e-01
-2.341995131573616773e-01 6.396501119059607721e-01
-2.366125815079867523e-01 6.404930228653796798e-01
-2.390026761539867650e-01 6.413511208353244175e-01
-2.413703600021143980e-01 6.422255330328119349e-01
-2.437155436541402487e-01 6.431160879574168154e-01
-2.460374786870148656e-01 6.440225242516112170e-01
-2.483373298867636580e-01 6.449450326148180590e-01
-2.506138763316880236e-01 6.458837102940937491e-01
-2.528672973554501047e-01 6.468384359807625161e-01
-2.550979956995426678e-01 6.478093956114597818e-01
-2.573059338725675049e-01 6.487966015836593714e-01
-2.594912958041368234e-01 6.498002349569349523e-01
-2.616537118657288330e-01 6.508201174851969695e-01
-2.637935108192405731e-01 6.518562776897506295e-01
-2.659108256156997308e-01 6.529081969384735729e-01
-2.680061011887476807e-01 6.539767695077104426e-01
-2.700778829317198593e-01 6.550622940847652398e-01
-2.721265351506914065e-01 6.561640291478735287e-01
-2.741525667346428330e-01 6.572819809737602270e-01
-2.761563904961083504e-01 6.584163961844232693e-01
-2.781375300529494998e-01 6.595669076161206901e-01
-2.800961876099528070e-01 6.607339582692365321e-01
-2.820321504240087540e-01 6.619171471550141517e-01
-2.839458856670818432e-01 6.631158444285334408e-01
-2.858371511022338995e-01 6.643312767969653532e-01
-2.877055904394137942e-01 6.655631166406958954e-01
-2.895514965398516827e-01 6.668114184668630928e-01
-2.913748832369501551e-01 6.680757872803854136e-01
-2.931759584866727164e-01 6.693567596276993603e-01
-2.949545418585837742e-01 6.706533272921647582e-01
-2.967104593091680065e-01 6.719672657741679878e-01
-2.984442386382522572e-01 6.732977106621251817e-01
-3.001551618475080674e-01 6.746433730935000872e-01
-3.018438205331243629e-01 6.760048816690008566e-01
-3.035108662849836936e-01 6.773832465550387871e-01
-3.051551973151102604e-01 6.787770934180986648e-01
-3.067774898094756675e-01 6.801871609279634967e-01
-3.083778242789847468e-01 6.816135114879279255e-01
-3.099554804825092047e-01 6.830551231847596938e-01
-3.115112693176844139e-01 6.845127434576773195e-01
-3.130452085775521920e-01 6.859863015416759469e-01
-3.145568437536456208e-01 6.874752775767732915e-01
-3.160463447928495984e-01 6.889802869028540666e-01
-3.175136466407996183e-01 6.905011414580051188e-01
-3.189587111649537787e-01 6.920371423176937542e-01
-3.203813152074598825e-01 6.935883608838590009e-01
-3.217824867116838572e-01 6.951551275061573776e-01
-3.231615438791492489e-01 6.967374723266205327e-01
-3.245192168312029946e-01 6.983346808819662632e-01
-3.258548297414857742e-01 6.999474945028913986e-01
-3.271687398281669656e-01 7.015751105241859742e-01
-3.284608476410093569e-01 7.032173549953274483e-01
-3.297313930772700630e-01 7.048741307463348704e-01
-3.309804133270652371e-01 7.065461913516720704e-01
-3.322079131087876114e-01 7.082323914808564824e-01
-3.334137283902261495e-01 7.099323112779439837e-01
-3.345979791082071553e-01 7.116473167156841528e-01
-3.357608407112508409e-01 7.133764646153054612e-01
-3.369026681428581305e-01 7.151199256159933570e-01
-3.380233690067944163e-01 7.168771781010881972e-01
-3.391228987956703689e-01 7.186480300586266523e-01
-3.402011440981415613e-01 7.204330782824011070e-01
-3.412577431351525026e-01 7.222309179423131997e-01
-3.422929363857239449e-01 7.240424886511036551e-01
-3.433076700352071797e-01 7.258667988272787808e-01
-3.443011295516996140e-01 7.277042326890330592e-01
-3.452739654769579336e-01 7.295547735145846424e-01
-3.462260959086278511e-01 7.314182742201694731e-01
-3.471580805093990030e-01 7.332943980747991253e-01
-3.480689812695864083e-01 7.351829001481119397e-01
-3.489591181028962041e-01 7.370836577864547934e-01
-3.498286328360196706e-01 7.389964306456662246e-01
-3.506774985672923561e-01 7.409208200386636634e-01
-3.515058636170600437e-01 7.428565081107365575e-01
-3.523142300230898138e-01 7.448036220070309854e-01
-3.531015391805312764e-01 7.467623453490975782e-01
-3.538695052540690167e-01 7.487319936650060903e-01
-3.546174231561995960e-01 7.507124447700516123e-01
-3.553452314133220269e-01 7.527033007720274060e-01
-3.560523367469873302e-01 7.547047811721864230e-01
-3.567396474570320719e-01 7.567166112781358311e-01
-3.574072681641051186e-01 7.587384742496459111e-01
-3.580554640814151979e-01 7.607700601704867616e-01
-3.586839078177207485e-01 7.628108804018061129e-01
-3.592929315494031717e-01 7.648605210082134453e-01
-3.598823241272623985e-01 7.669199681458794826e-01
-3.604523996736720970e-01 7.689879824841574507e-01
-3.610036273207969937e-01 7.710641361031266294e-01
-3.615349136231253979e-01 7.731491751304604421e-01
-3.620473975722557913e-01 7.752418632982972513e-01
-3.625406934523042746e-01 7.773424102613256670e-01
-3.630151182084415673e-01 7.794509308003461090e-01
-3.634704491843204210e-01 7.815664519509115671e-01
-3.639072172947307449e-01 7.836889152618453647e-01
-3.643252147645104633e-01 7.858178912557033380e-01
-3.647246856279452443e-01 7.879528053289110989e-01
-3.651052384679918661e-01 7.900942055477052639e-01
-3.654677896181828811e-01 7.922412191176869678e-01
-3.658121790197150225e-01 7.943942854753761607e-01
-3.661382049289600427e-01 7.965526416176362812e-01
-3.664458398217074753e-01 7.987152208756591598e-01
-3.667351918347087070e-01 8.008827391841314425e-01
-3.670063936319820641e-01 8.030547138191213019e-01
-3.672601730461385050e-01 8.052307214008458391e-01
-3.674954254811086951e-01 8.074102738813446756e-01
-3.677137120636730372e-01 8.095928753100706254e-01
-3.679140894549901009e-01 8.117790498141301825e-01
-3.680972677865801956e-01 8.139676964679476434e-01
-3.682629546297751522e-01 8.161588691723847822e-01
-3.684118080529271699e-01 8.183518971319638791e-01
-3.685432877789073802e-01 8.205469471803823467e-01
-3.686569793734814637e-01 8.227430414321837970e-01
-3.687543471479841628e-01 8.249406278673903081e-01
-3.688346212084410158e-01 8.271385058808964352e-01
-3.688980893103899761e-01 8.293374663904857780e-01
-3.689444590558259018e-01 8.315359650939947445e-01
-3.689746394220733694e-01 8.337340579792481554e-01
-3.689879778270090949e-01 8.359316371224587705e-01
-3.689848224353486916e-01 8.381281884833240436e-01
-3.689658914712874993e-01 8.403233093284788735e-01
-3.689305295398124240e-01 8.425169732699430147e-01
-3.688790691694467383e-01 8.447088740674707497e-01
-3.688118307734685186e-01 8.468982431775144981e-01
-3.687286574808722461e-01 8.490846410765643393e-01
-3.686301286068199290e-01 8.512678895046863481e-01
-3.685156764994689249e-01 8.534479851390632810e-01
-3.683858967954267705e-01 8.556232026994502471e-01
-3.682405443718770321e-01 8.577954150398761080e-01
-3.680802222108310318e-01 8.599624122367812706e-01
-3.679041759904672637e-01 8.621246555710839754e-01
-3.677121929841112857e-01 8.642819927482675579e-01
-3.675058718503499411e-01 8.664330145034223607e-01
-3.672844264042562368e-01 8.685779317653159470e-01
-3.670484914769926443e-01 8.707168727320639956e-01
-3.667977632588259596e-01 8.728491892744323355e-01
-3.665323727469473880e-01 8.749740721481228389e-01
-3.662528917682436047e-01 8.770909772033514962e-01
-3.659587337297737220e-01 8.792005076275605235e-01
-3.656500012714042902e-01 8.813016141242950852e-01
-3.653272150921826888e-01 8.833936589521022009e-01
-3.649907446581370229e-01 8.854772061566008601e-01
-3.646396552951766679e-01 8.875515381838503526e-01
-3.642743467985008476e-01 8.896149587358932465e-01
-3.638955852037148442e-01 8.916684102675358492e-01
-3.635033719184356804e-01 8.937112941139054856e-01
-3.630975786519923809e-01 8.957428834048504207e-01
-3.626774685494965622e-01 8.977635161147863307e-01
-3.622443691229784712e-01 8.997725296429018860e-01
-3.617982502435003744e-01 9.017695201271239691e-01
-3.613385570507087197e-01 9.037540555071011950e-01
-3.608660352323803111e-01 9.057258731124409046e-01
-3.603802127532580446e-01 9.076844792548856011e-01
-3.598820517150043696e-01 9.096290377169764518e-01
-3.593711398250604705e-01 9.115592766066886732e-01
-3.588481093784779974e-01 9.134756821430916052e-01
-3.583119325529778298e-01 9.153769915980396465e-01
-3.577633056539537004e-01 9.172628712725048317e-01
-3.572023110777530208e-01 9.191331699870411986e-01
-3.566291589751749980e-01 9.209877108681989721e-01
-3.560437034007431500e-01 9.228269835450775282e-01
-3.554466066425906456e-01 9.246489772383599259e-01
-3.548373040490087060e-01 9.264541388771869723e-01
-3.542161286595172376e-01 9.282417096290592751e-01
-3.535836590363236054e-01 9.300116363020051180e-01
-3.529393015617132701e-01 9.317636549869000584e-01
-3.522834457037873901e-01 9.334971262136896319e-01
-3.516161243153587135e-01 9.352119957139390927e-01
-3.509368274762885709e-01 9.369078090628089051e-01
-3.502463019182555648e-01 9.385838805429078668e-01
-3.495450917029813698e-01 9.402400337249368079e-01
-3.488326072310760639e-01 9.418764687482332754e-01
-3.481093544920926264e-01 9.434922103025792373e-01
-3.473754738888214511e-01 9.450872570747969048e-01
-3.466308601572107850e-01 9.466610271786667363e-01
-3.458749114381943213e-01 9.482132763547221899e-01
-3.451086532579083488e-01 9.497443031246967093e-01
-3.443316859805232166e-01 9.512529255696937636e-01
-3.435446279593595276e-01 9.527391679641818989e-01
-3.427476028106616335e-01 9.542023778130205303e-01
-3.419403451430173546e-01 9.556418349271270651e-01
-3.411234579183606841e-01 9.570581571317431369e-01
-3.402964558806819695e-01 9.584505459743912770e-01
-3.394595362909863523e-01 9.598188316378362117e-01
-3.386131214299675785e-01 9.611635901889620248e-01
-3.377567689058726397e-01 9.624829892181880897e-01
-3.368908589011291865e-01 9.637780570396027313e-01
-3.360151705396702826e-01 9.650482549667114274e-01
-3.351302849776928716e-01 9.662932919815365729e-01
-3.342361830963382352e-01 9.675116977805431340e-01
-3.333336878932526282e-01 9.687047448633829827e-01
-3.324217472722048594e-01 9.698710886572163847e-01
-3.315011320143832485e-01 9.710110951755512865e-01
-3.305715802288479166e-01 9.721244303364201533e-01
-3.296327994546343620e-01 9.732104955195743923e-01
-3.286856928982785919e-01 9.742693652277421013e-01
-3.277298803260013105e-01 9.753001952469582125e-01
-3.267653334186085834e-01 9.763040582161230940e-01
-3.257920822902990454e-01 9.772796748543969292e-01
-3.248110737055737163e-01 9.782261651302316396e-01
-3.238220655615791088e-01 9.791442264857512789e-01
-3.228244559663994151e-01 9.800341921497545128e-01
-3.218197133500365070e-01 9.808956559973248668e-01
-3.208069069900844617e-01 9.817278270387046479e-01
-3.197862382181995144e-01 9.825315659702806848e-01
-3.187581627314766131e-01 9.833055402379691223e-01
-3.177222582568724474e-01 9.840496544999056683e-01
-3.166791713853147616e-01 9.847638928124665680e-01
-3.156286081425064283e-01 9.854473248787819495e-01
-3.145708930090070909e-01 9.861006314362762426e-01
-3.135061395291782738e-01 9.867230173306762442e-01
-3.124339160007857941e-01 9.873149348790214441e-01
-3.113545861495715661e-01 9.878759047760355960e-01
-3.102682090295860173e-01 9.884059947162935345e-01
-3.091749592549901116e-01 9.889048049250600547e-01
-3.080760971400703929e-01 9.893725782136680857e-01
-3.069702083744112464e-01 9.898082606826523744e-01
-3.058584674207390219e-01 9.902128988596365922e-01
-3.047401709643821621e-01 9.905853874018879512e-01
-3.036160567374983077e-01 9.909263914836728970e-01
-3.024848426644916044e-01 9.912358600355263283e-01
-3.013478729995147098e-01 9.915127870923244879e-01
-3.002050394945002809e-01 9.917578181098509749e-01
-2.990562381012435988e-01 9.919705799460227791e-01
-2.979020552279689760e-01 9.921511344140230282e-01
-2.967427362316159556e-01 9.922991987180688200e-01
-2.955776595590118849e-01 9.924148036569245823e-01
-2.944074375172888725e-01 9.924977597001424234e-01
-2.932322683316831990e-01 9.925478944434356077e-01
-2.920520150861746767e-01 9.925660426716742535e-01
-2.908664783909550300e-01 9.925515504098676445e-01
-2.896758676323319404e-01 9.925039017989568668e-01
-2.884815496830042125e-01 9.924230173878234584e-01
-2.872825812033032444e-01 9.923097279220415290e-01
-2.860791211019513280e-01 9.921630973529231845e-01
-2.848711637962934029e-01 9.919837669531840207e-01
-2.836589438140092456e-01 9.917717921296529404e-01
-2.824427864992013482e-01 9.915265697341398843e-01
-2.812229412056631572e-01 9.912483815695480871e-01
-2.799989445960366918e-01 9.909375583333639437e-01
-2.787711114232741538e-01 9.905938877139978116e-01
-2.775396343568410917e-01 9.902166402490496511e-01
-2.763051812506168159e-01 9.898067788682584078e-01
-2.750669527595515085e-01 9.893643442974555668e-01
-2.738259866041098944e-01 9.888890598008019950e-01
-2.725820123955770002e-01 9.883810200128715362e-01
-2.713352218847152053e-01 9.878404083684716452e-01
-2.700857500380275944e-01 9.872669146825291397e-01
-2.688336911228625947e-01 9.866610260427980394e-01
-2.675783705854004602e-01 9.860225805025264467e-01
-2.663209523053316485e-01 9.853515730794445426e-01
-2.650612257471864353e-01 9.846479796336740087e-01
-2.637988983657621467e-01 9.839118767721466430e-01
-2.625347389856909630e-01 9.831444819696115722e-01
-2.612681681738577844e-01 9.823450016599607482e-01
-2.600000510573375334e-01 9.815128664910219847e-01
-2.587308525848734386e-01 9.806489720305362479e-01
-2.574598515991873282e-01 9.797538514547097233e-01
-2.561877664693434364e-01 9.788266159276520773e-01
-2.549143685336285325e-01 9.778684703020694702e-01
-2.536390633934313410e-01 9.768789875809297252e-01
-2.523635999483295755e-01 9.758575168261223176e-01
-2.510868812087423962e-01 9.748054055809540763e-01
-2.498097961021213953e-01 9.737227701721842266e-01
-2.485324516106413861e-01 9.726088652604683027e-01
-2.472545271290300661e-01 9.714649077027309731e-01
-2.459764220276707825e-01 9.702898736480248809e-01
-2.446982312821484873e-01 9.690846937970840624e-01
-2.434201594825456949e-01 9.678491805406859161e-01
-2.421415907912115306e-01 9.665837380614431540e-01
-2.408635302783962429e-01 9.652883402622031150e-01
-2.395862917277418180e-01 9.639631204195050485e-01
-2.383093754688909160e-01 9.626087750281157041e-01
-2.370326258955090803e-01 9.612253658484207763e-01
-2.357571117371898839e-01 9.598122804548917530e-01
-2.344824225838005038e-01 9.583709917410748735e-01
-2.332087184805835822e-01 9.569016951344815336e-01
-2.319362016071811750e-01 9.554030703277532899e-01
-2.306646860352427886e-01 9.538772667968400398e-01
-2.293948690472188967e-01 9.523233446099577115e-01
-2.281267904755013287e-01 9.507422470418782634e-01
-2.268606793520962228e-01 9.491337744563225209e-01
-2.255955717062222698e-01 9.474974389750075998e-01
-2.243328569731522781e-01 9.458346246471286412e-01
-2.230717508790539816e-01 9.441451677821892652e-01
-2.218133900989517904e-01 9.424294425527768304e-01
-2.205572687958079481e-01 9.406876339852369151e-01
-2.193030974277490608e-01 9.389199941089062529e-01
-2.180522353828438786e-01 9.371266741171242476e-01
-2.168037807876326273e-01 9.353084836980509742e-01
-2.155581709653870137e-01 9.334656692144150947e-01
-2.143159719206612635e-01 9.315987705927839535e-01
-2.130759588457480369e-01 9.297069957059003187e-01
-2.118394174562328036e-01 9.277907363065900359e-01
-2.106063706723863560e-01 9.258507640762045909e-01
-2.093767410224219860e-01 9.238873966925653658e-01
-2.081505526483864443e-01 9.219010847746824666e-01
-2.069281125819732725e-01 9.198923870481207077e-01
-2.057096101586053105e-01 9.178605775439113712e-01
-2.044952639626744506e-01 9.158066080703000100e-01
-2.032849025797601461e-01 9.137302677667650253e-01
-2.020796454210670723e-01 9.116326283621966065e-01
-2.008776318024979579e-01 9.095132892284807369e-01
-1.996804031217074560e-01 9.073733176771396902e-01
-1.984880763912665602e-01 9.052128126027485511e-01
-1.973003371608238743e-01 9.030316101682447361e-01
-1.961173073203105743e-01 9.008306981111934286e-01
-1.949396859101051871e-01 8.986101613580276259e-01
-1.937668952959957225e-01 8.963706084915205041e-01
-1.925991082244462860e-01 8.941117027058622657e-01
-1.914353316700451446e-01 8.918338488194321734e-01
-1.902782493489766358e-01 8.895376726949408841e-01
-1.891260307932623175e-01 8.872236269201136949e-01
-1.879799391739001846e-01 8.848929144380269785e-01
-1.868398165186500315e-01 8.825445064914982929e-01
-1.857045570583900906e-01 8.801796256401807073e-01
-1.845752175884193824e-01 8.777984335206459043e-01
-1.834517904731622906e-01 8.754008188095568910e-01
-1.823347618485126054e-01 8.729879672531292156e-01
-1.812239027740584485e-01 8.705595407339599134e-01
-1.801193097595609749e-01 8.681157121037288427e-01
-1.790212658125881207e-01 8.656573695333487084e-01
-1.779290742956177174e-01 8.631850269115075580e-01
-1.768434245797600168e-01 8.606979714885467647e-01
-1.757650750042059618e-01 8.581977916454669453e-01
-1.746922473456160585e-01 8.556842410760258089e-01
-1.736260869301128329e-01 8.531579818468236764e-01
-1.725669005052226090e-01 8.506198719724284985e-01
-1.715147426553387811e-01 8.480694145697357245e-01
-1.704690562844473067e-01 8.455072423546389215e-01
-1.694305553689670341e-01 8.429340355988806932e-01
-1.683992121419490839e-01 8.403500099058054396e-01
-1.673744524235070419e-01 8.377549201061764705e-01
-1.663566287794482901e-01 8.351498807073300945e-01
-1.653470106568658005e-01 8.325348785229279569e-01
-1.643438093690671731e-01 8.299111687320094299e-01
-1.633485414067857022e-01 8.272776375177057773e-01
-1.623600237355677101e-01 8.246357594514500677e-01
-1.613789562358816654e-01 8.219869780904449641e-01
-1.604047467959264506e-01 8.193296986100835344e-01
-1.594387989584703791e-01 8.166645591446677344e-01
-1.584798033586826971e-01 8.139922805396796468e-01
-1.575288742086066451e-01 8.113130708131897073e-01
-1.565849116535656949e-01 8.086281611188620433e-01
-1.556489830176691624e-01 8.059369035628015654e-01
-1.547206539641268752e-01 8.032399031353367747e-01
-1.538006808340909859e-01 8.005374754624124956e-01
-1.528876418289259465e-01 7.978309338931844907e-01
-1.519825651442427428e-01 7.951191060146971523e-01
-1.510856884221574159e-01 7.924040833330570077e-01
-1.501958716699397511e-01 7.896851846427191957e-01
-1.493134000476176448e-01 7.869630349940719416e-01
-1.484391424255733505e-01 7.842375969590802409e-01
-1.475728537958775066e-01 7.815101591665106762e-01
-1.467134419857185901e-01 7.787803616581242538e-01
-1.458621209620990233e-01 7.760485478623487809e-01
-1.450184037468895959e-01 7.733158971298239592e-01
-1.441826468803014127e-01 7.705814870903354707e-01
-1.433546745088878915e-01 7.678463315489344465e-01
-1.425342432037771667e-01 7.651106714467207359e-01
-1.417222933699057441e-01 7.623758220627605553e-01
-1.409175645943685773e-01 7.596405817952290862e-01
-1.401204180291477919e-01 7.569063744550510453e-01
-1.393312153667809750e-01 7.541734575995993062e-01
-1.385497849877049825e-01 7.514417657085997737e-01
-1.377762353164936060e-01 7.487119273375552053e-01
-1.370102004695216702e-01 7.459847206722424184e-01
-1.362514092489269524e-01 7.432596614123592182e-01
-1.355004106155881516e-01 7.405371635208871650e-01
-1.347576251561066474e-01 7.378176078766957025e-01
-1.340216061312511642e-01 7.351015661818972591e-01
-1.332934843943939240e-01 7.323892460525945891e-01
-1.325730923667611805e-01 7.296814991934681416e-01
-1.318598372585004508e-01 7.269786527202054538e-01
-1.311541666305810483e-01 7.242802689293240670e-01
-1.304563002891239998e-01 7.215868270229858217e-01
-1.297656205618525627e-01 7.188994383754321316e-01
-1.290822223216591957e-01 7.162177494519672560e-01
-1.284058171936560133e-01 7.135420429041570145e-01
-1.277369318869019943e-01 7.108728236414803003e-01
-1.270751596150880569e-01 7.082101229059204472e-01
-1.264197883906902076e-01 7.055541692380795649e-01
-1.257718570007203829e-01 7.029060095929008378e-01
-1.251304419777204135e-01 7.002649472256434748e-01
-1.244962901003924677e-01 6.976319690563695941e-01
-1.238687830090183656e-01 6.950070018579781461e-01
-1.232487310802793529e-01 6.923909170274247238e-01
-1.226345445562498082e-01 6.897831786598821457e-01
-1.220277152639479001e-01 6.871856735832253538e-01
-1.214269750393534436e-01 6.845969913816981611e-01
-1.208325071999530459e-01 6.820182594263726195e-01
-1.202442820881461372e-01 6.794487540849388774e-01
-1.196627341247346876e-01 6.768900135106195037e-01
-1.190875682426247445e-01 6.743406861339870106e-01
-1.185184105978500796e-01 6.718028675135323535e-01
-1.179557860674962794e-01 6.692756519649033509e-01
-1.173992626721660493e-01 6.667594795125215690e-01
-1.168492038007770961e-01 6.642547974711552339e-01
-1.163041355227568130e-01 6.617619800276298703e-01
-1.157649880896517436e-01 6.592815283227224654e-01
-1.152323389758899835e-01 6.568130851324857078e-01
-1.147058054682568023e-01 6.543569212025297510e-01
-1.141841486675786305e-01 6.519138898104703816e-01
-1.136678474682940310e-01 6.494832312831735344e-01
-1.131572218630332444e-01 6.470659820563978704e-01
-1.126519926153572854e-01 6.446609896005334184e-01
-1.121518186356092184e-01 6.422698018044791235e-01
-1.116570092888016924e-01 6.398918429949375097e-01
-1.111671850010463591e-01 6.375283772196950194e-01
-1.106826099852107614e-01 6.351789656114867899e-01
-1.102026721686199806e-01 6.328439407263747318e-01
-1.097271482563250411e-01 6.305234901586148633e-01
-1.092569040860172230e-01 6.282173984784590326e-01
-1.087910946586642669e-01 6.259265438927470449e-01
-1.083304429655719825e-01 6.236503109507690601e-01
-1.078738543179226517e-01 6.213897516779454122e-01
-1.074217533343346104e-01 6.191443060461414571e-01
-1.069733201934431749e-01 6.169139995002488330e-01
-1.065291916230716729e-01 6.146994038581534703e-01
-1.060897941226306984e-01 6.125005487021336625e-01
-1.056541993390657380e-01 6.103170368960861847e-01
-1.052227718444223026e-01 6.081499132511943850e-01
-1.047955783407227282e-01 6.059990120331743002e-01
-1.043717897069807027e-01 6.038646522857349375e-01
-1.039518329484095949e-01 6.017468809595071244e-01
-1.035350924550655638e-01 5.996453295745425294e-01
-1.031224229085583449e-01 5.975609103570892477e-01
-1.027128086292397463e-01 5.954926988955163702e-01
-1.023071434201478225e-01 5.934414144329320795e-01
-1.019049617596033686e-01 5.914075059587509120e-01
-1.015057098013899262e-01 5.893902815758476077e-01
-1.011094668024771770e-01 5.873903667849222909e-01
-1.007164421336610438e-01 5.854077305920893926e-01
-1.003261747543715138e-01 5.834419180652070658e-01
-9.993923018327184604e-02 5.814933895993321666e-01
-9.955463373571345198e-02 5.795625144587644995e-01
-9.917246061323845008e-02 5.776495560011845054e-01
-9.879293919840793914e-02 5.757539096999775285e-01
-9.841708159783987830e-02 5.738754028890662440e-01
-9.804283718587214480e-02 5.720145239942742155e-01
-9.767100014583321443e-02 5.701717650321016517e-01
-9.730214519606540657e-02 5.683464170328956788e-01
-9.693566354898851267e-02 5.665390100338071333e-01
-9.657105890941265758e-02 5.647492279002315207e-01
-9.620879816362186421e-02 5.629774705627538234e-01
-9.584860739404826857e-02 5.612231243943959225e-01
-9.549045906433803466e-02 5.594864979879310418e-01
-9.513471751715643632e-02 5.577670004646178015e-01
-9.478147993054834852e-02 5.560658658388398790e-01
-9.442985903566977757e-02 5.543821696114533681e-01
-9.407962219545265570e-02 5.527164537135321742e-01
-9.373149931888011266e-02 5.510681524119708241e-01
-9.338506019994510798e-02 5.494380269724675747e-01
-9.304058838453051206e-02 5.478253283270374530e-01
-9.269739635276261214e-02 5.462300984878515342e-01
-9.235596966523063056e-02 5.446525430743363039e-01
-9.201650520989165805e-02 5.430922598544999369e-01
-9.167850111654958500e-02 5.415495571560300370e-01
-9.134209320030585444e-02 5.400242894278408645e-01
-9.100735238444934705e-02 5.385162239443453958e-01
-9.067396197076586783e-02 5.370257721277243990e-01
-9.034218627559885417e-02 5.355528845121346748e-01
-9.001108733721968624e-02 5.340970965198563736e-01
-8.968170103453007580e-02 5.326583859065078252e-01
-8.935356203730177027e-02 5.312365840399756456e-01
-8.902656394927704886e-02 5.298321100434179032e-01
-8.870102800007062527e-02 5.284445442071118437e-01
-8.837638690919868978e-02 5.270727927932621348e-01
-8.805320215511794335e-02 5.257177476042128594e-01
-8.773176294064685687e-02 5.243795676332099198e-01
-8.741131253762973730e-02 5.230573584080610017e-01
-8.709260699337414979e-02 5.217517943523066748e-01
-8.677518565240048554e-02 5.204618367872512197e-01
-8.645930871519019734e-02 5.191879776696902704e-01
-8.614396719089159604e-02 5.179300647345481678e-01
-8.582990561611172908e-02 5.166878454762792172e-01
-8.551697172332227426e-02 5.154612964065768965e-01
-8.520502529714471529e-02 5.142497020409723119e-01
-8.489383818761572775e-02 5.130533396949743530e-01
-8.458423490255632948e-02 5.118726918730334141e-01
-8.427598802346013274e-02 5.107063113953905775e-01
-8.396941328806378779e-02 5.095550433606759189e-01
-8.366387439849817809e-02 5.084190662184479015e-01
-8.335957499850200902e-02 5.072970914116098351e-01
-8.305616556806172390e-02 5.061894143400205159e-01
-8.275485460496431744e-02 5.050956322591192427e-01
-8.245496123878179318e-02 5.040153291397218016e-01
-8.215632802160366399e-02 5.029488615116670669e-01
-8.185844394030925009e-02 5.018963968954333055e-01
-8.156217940647168818e-02 5.008574224618353998e-01
-8.126701565176720765e-02 4.998323026796346880e-01
-8.097398406621214573e-02 4.988192561937742076e-01
-8.068231565728406496e-02 4.978196077366585093e-01
-8.039255942152180590e-02 4.968323162826704942e-01
-8.010417351081625115e-02 4.958572311576912583e-01
-7.981740137036312521e-02 4.948940697393869881e-01
-7.953183035084747388e-02 4.939425842287782364e-01
-7.924773583569284796e-02 4.930026799647706515e-01
-7.896586717633036212e-02 4.920744142718879721e-01
-7.868550673059498957e-02 4.911568588093107035e-01
-7.840773531145812936e-02 4.902505769359548071e-01
-7.813172575555546451e-02 4.893544746951805635e-01
-7.785778202529707037e-02 4.884689899515347600e-01
-7.758659566023880239e-02 4.875933098989204129e-01
-7.731678567549660208e-02 4.867272342524979201e-01
-7.704960708851833762e-02 4.858714840204410579e-01
-7.678399776611878613e-02 4.850246692046842889e-01
-7.652054286277951145e-02 4.841878103707316083e-01
-7.626018963837326303e-02 4.833599217805018555e-01
-7.600222906056638972e-02 4.825397379447012858e-01
-7.574627981574856561e-02 4.817288087978062738e-01
-7.549262875064310929e-02 4.809260103858848390e-01
-7.524247332112195263e-02 4.801303276414461974e-01
-7.499527879093016713e-02 4.793425622367809003e-01
-7.475152814300584092e-02 4.785614804934786304e-01
-7.450999628352000803e-02 4.777881134480205794e-01
-7.427174332429480053e-02 4.770212590438976941e-01
-7.403696444083271433e-02 4.762610922874964681e-01
-7.380550654041517777e-02 4.755055334704302306e-01
-7.357662863099610762e-02 4.747568714605910345e-01
-7.335120307381765015e-02 4.740141576398075873e-01
-7.312889035304827312e-02 4.732763257070030094e-01
-7.291039727284340244e-02 4.725435172733146172e-01
-7.269550971089194791e-02 4.718157936591083623e-01
-7.248487308208816093e-02 4.710923258309188122e-01
-7.227765806899089096e-02 4.703729635962901612e-01
-7.207441361285557568e-02 4.696576550880547929e-01
-7.187512640138186970e-02 4.689457905017883066e-01
-7.168035688906169989e-02 4.682381394359262372e-01
-7.148998040047697955e-02 4.675329469833380269e-01
-7.130371003808855246e-02 4.668302511922355347e-01
-7.112179868098869595e-02 4.661295460233681465e-01
-7.094438682641804328e-02 4.654312317596878690e-01
-7.077149414848311892e-02 4.647351486563956469e-01
-7.060389765692977326e-02 4.640402383937866082e-01
-7.044022735158826654e-02 4.633465737346319502e-01
-7.028179957775523845e-02 4.626542321903410748e-01
-7.012865731630212041e-02 4.619625602461116531e-01
-6.998111630272187134e-02 4.612708854482485132e-01
-6.983897781225360812e-02 4.605790394988014680e-01
-6.970189735742829407e-02 4.598871035149581510e-01
-6.957045894615550286e-02 4.591949402814332615e-01
-6.944453356637572683e-02 4.585014077551755607e-01
-6.932444279268604181e-02 4.578063547188957472e-01
-6.921017098965051573e-02 4.571106737869329861e-01
-6.910218278377251722e-02 4.564124818685312279e-01
-6.900040914915482604e-02 4.557134506916464822e-01
-6.890508002733859716e-02 4.550118997980248658e-01
-6.881635742459289717e-02 4.543075574579220621e-01
-6.873404374760687385e-02 4.536004733054241345e-01
-6.865894008555095684e-02 4.528906944602321683e-01
-6.858990478845548855e-02 4.521775934570448907e-01
-6.852800354715322950e-02 4.514602475409764115e-01
-6.847356824745896853e-02 4.507394075576723891e-01
-6.842568836034959578e-02 4.500136381038080668e-01
-6.838539018409697801e-02 4.492828083707641751e-01
-6.835211428362279740e-02 4.485468765744876629e-01
-6.832652797786478716e-02 4.478061729684886250e-01
-6.830871765988998090e-02 4.470602191066136988e-01
-6.829797662098807676e-02 4.463078927927351391e-01
-6.829527914999222737e-02 4.455495667151122552e-01
-6.830051433138265016e-02 4.447855164054149157e-01
-6.831414969477331289e-02 4.440138607016809735e-01
-6.833546691655520422e-02 4.432359377574789372e-01
-6.836528574206553188e-02 4.424504406180571059e-01
-6.840342406620998628e-02 4.416579785368247024e-01
-6.845022785188593917e-02 4.408577067698186136e-01
-6.850586319890947240e-02 4.400501546796882768e-01
-6.857006374214504041e-02 4.392340924600546814e-01
-6.864327883365005378e-02 4.384096867717251489e-01
-6.872471456363256348e-02 4.375774793155089437e-01
-6.881511125083387970e-02 4.367367000263797649e-01
-6.891482986534579191e-02 4.358864487192400938e-01
-6.902376161323504900e-02 4.350263606927429749e-01
-6.914270564305687039e-02 4.341562243871524562e-01
-6.926991852044701858e-02 4.332775528751793837e-01
-6.940701319140146763e-02 4.323882652669683857e-01
-6.955381158442905387e-02 4.314889177706783263e-01
-6.971095236928594174e-02 4.305783422870618771e-01
-6.987749997495619481e-02 4.296577917995582085e-01
-7.005374436002294314e-02 4.287258299577564880e-01
-7.024078852085756386e-02 4.277830124409889856e-01
-7.043815836186527457e-02 4.268285443593579642e-01
-7.064521402973322761e-02 4.258623978972366220e-01
-7.086307774300754092e-02 4.248845324782695720e-01
-7.109154292027830557e-02 4.238942067789350232e-01
-7.133057249989011028e-02 4.228922942438005372e-01
-7.158068099442710386e-02 4.218778883356870124e-01
-7.184160955619958711e-02 4.208509926111230759e-01
-7.211361266632937417e-02 4.198112643828837975e-01
-7.239693704437545618e-02 4.187588423794277870e-01
-7.269115017285952829e-02 4.176932156421945264e-01
-7.299688802955052458e-02 4.166147253725212551e-01
-7.331425761822134290e-02 4.155225690244288006e-01
-7.364288787999705155e-02 4.144171460757424819e-01
-7.398262593159926626e-02 4.132975526069875283e-01
-7.433362849274624540e-02 4.121636640621593184e-01
-7.469625003828583854e-02 4.110158532551828059e-01
-7.507028756463178520e-02 4.098542021694228099e-01
-7.545627353952935601e-02 4.086783318339208271e-01
-7.585442947930351454e-02 4.074876942653818945e-01
-7.626392472272734702e-02 4.062831049649053838e-01
-7.668518546098208877e-02 4.050632445191076902e-01
-7.711867871057276336e-02 4.038286564550750413e-01
-7.756434327316623356e-02 4.025789965550145011e-01
-7.802299639276707999e-02 4.013140020881805770e-01
-7.849403529018812720e-02 4.000344360375944208e-01
-7.897792470641767926e-02 3.987398029080533313e-01
-7.947335254335077814e-02 3.974299297998592495e-01
-7.998143300084259444e-02 3.961046630269718372e-01
-8.050281126769470719e-02 3.947636992244351606e-01
-8.103665838402346333e-02 3.934067477195435925e-01
-8.158305152326709997e-02 3.920347599514502068e-01
-8.214176587197676016e-02 3.906465459469529722e-01
-8.271325920128229370e-02 3.892426313979809871e-01
-8.329819594243581538e-02 3.878225118099355995e-01
-8.389536326485262652e-02 3.863861453777452937e-01
-8.450534957757629972e-02 3.849338021615273386e-01
-8.512862593412520718e-02 3.834656035587172829e-01
-8.576469856367539835e-02 3.819819908789317542e-01
-8.641410642992980451e-02 3.804815792782272887e-01
-8.707661417291058525e-02 3.789654365422160387e-01
-8.775280453899578226e-02 3.774325041430558469e-01
-8.844239290795848085e-02 3.758832456135608457e-01
-8.914496965939783246e-02 3.743177770221164380e-01
-8.986054691458643384e-02 3.727366474005616159e-01
-9.058964931021343259e-02 3.711394614790239355e-01
-9.133220968439387244e-02 3.695258069999245998e-01
-9.208720058750009818e-02 3.678967550910376416e-01
-9.285574710826739742e-02 3.662511646309573043e-01
-9.363870945406983781e-02 3.645893599515112049e-01
-9.443471889727622637e-02 3.629120419831465827e-01
-9.524380731832514380e-02 3.612182178686717537e-01
-9.606620987277648960e-02 3.595083132135189485e-01
-9.690190960075729942e-02 3.577826207046193585e-01
-9.775153441233663809e-02 3.560402232755793261e-01
-9.861400350915774937e-02 3.542822629718850869e-01
-9.948990927932675754e-02 3.525083460943845837e-01
-1.003798993234917558e-01 3.507200080462104519e-01
-1.012836529553749754e-01 3.489155577877198211e-01
-1.022012211692956418e-01 3.470948533684396486e-01
-1.031321250934871675e-01 3.452595209655204833e-01
-1.040765506433815463e-01 3.434088344913615587e-01
-1.050348884109268549e-01 3.415419933012338038e-01
-1.060065374970961261e-01 3.396599958073984737e-01
-1.069912204424930957e-01 3.377633189347077902e-01
-1.079900294357318685e-01 3.358512143070650491e-01
-1.090015493232413119e-01 3.339243969454043781e-01
-1.100262986816731431e-01 3.319825533200535528e-01
-1.110644092345193373e-01 3.300265087514174245e-01
-1.121159430817639246e-01 3.280555390930514625e-01
-1.131817130346922801e-01 3.260702298385846354e-01
-1.142603208653757835e-01 3.240706836320385587e-01
-1.153520920242616238e-01 3.220566512486999766e-01
-1.164579945566461550e-01 3.200287485122282338e-01
-1.175766435673450822e-01 3.179866042505798407e-01
-1.187095519608483557e-01 3.159314100793662039e-01
-1.198556081487329866e-01 3.138622886276789536e-01
-1.210142636364802959e-01 3.117793868289533976e-01
-1.221864550937111354e-01 3.096829918560877193e-01
-1.233722645712751337e-01 3.075731455202416198e-01
-1.245713267920307982e-01 3.054505232463636255e-01
-1.257835030755043992e-01 3.033144850359390521e-01
-1.270079840697200257e-01 3.011662550132763738e-01
-1.282457654838106142e-01 2.990059434033301433e-01
-1.294969186681748097e-01 2.968328827685966509e-01
-1.307615864533034078e-01 2.946475738270190603e-01
-1.320380430781516456e-01 2.924501949377173449e-01
-1.333275139164013523e-01 2.902412768050545155e-01
-1.346295989264102433e-01 2.880203561775459553e-01
-1.359442317210287354e-01 2.857880352542521707e-01
-1.372715202247732080e-01 2.835448011500486531e-01
-1.386118548050022103e-01 2.812902965976093461e-01
-1.399644358535858391e-01 2.790254354473156173e-01
-1.413297189540413945e-01 2.767500566647269622e-01
-1.427078806581878190e-01 2.744638637657950686e-01
-1.440979203176059598e-01 2.721681821137063584e-01
-1.455002369464525047e-01 2.698631954205789052e-01
-1.469149924283130737e-01 2.675477561224889334e-01
-1.483418498582657896e-01 2.652237825158822448e-01
-1.497802121183567925e-01 2.628897663143648367e-01
-1.512311459487249710e-01 2.605468229435736749e-01
-1.526939623731257967e-01 2.581955694436441351e-01
-1.541682734602748961e-01 2.558357039077638895e-01
-1.556541495136414543e-01 2.534680933140089354e-01
-1.571515041467836937e-01 2.510919881422229438e-01
-1.586604994815626890e-01 2.487082592919048207e-01
-1.601812961800374024e-01 2.463172267355694944e-01
-1.617134695151517809e-01 2.439192607529947765e-01
-1.632571184077986626e-01 2.415145564725128813e-01
-1.648126371261375567e-01 2.391029068513001177e-01
-1.663787959384338822e-01 2.366851545792695022e-01
-1.679564324686148580e-01 2.342615428004435063e-01
-1.695447881636123200e-01 2.318320106769551081e-01
-1.711434243219122631e-01 2.293967760092149866e-01
-1.727532275421224950e-01 2.269562893805770754e-01
-1.743739883792554957e-01 2.245107411754461157e-01
-1.760048340890723872e-01 2.220603453013735573e-01
-1.776460586731320179e-01 2.196047548744339828e-01
-1.792975569890200294e-01 2.171450381060870405e-01
-1.809598205116994263e-01 2.146822239389965248e-01
-1.826322537543348112e-01 2.122155205602264949e-01
-1.843150825785152547e-01 2.097460409908678824e-01
-1.860083373265105089e-01 2.072728536204614391e-01
-1.877110650269010195e-01 2.047972556454744908e-01
-1.894236138623518195e-01 2.023187895623832777e-01
-1.911456160549030170e-01 1.998387079594134419e-01
-1.928774503139233099e-01 1.973562441576576787e-01
-1.946179655548506693e-01 1.948725149562227366e-01
-1.963674124457812087e-01 1.923878972039633206e-01
-1.981261773534400694e-01 1.899014766649745334e-01
-1.998944285174323598e-01 1.874143523613519824e-01
-2.016715738424693094e-01 1.849272244055289449e-01
-2.034573178176957708e-01 1.824396454317992189e-01
-2.052514728286429224e-01 1.799520893572026659e-01
-2.070538006199524050e-01 1.774651988417353665e-01
-2.088647991502414203e-01 1.749792549836958755e-01
-2.106840647519389598e-01 1.724939680562562194e-01
-2.125115690720148498e-01 1.700098121359345515e-01
-2.143472460362653154e-01 1.675268438995707043e-01
-2.161903720174083721e-01 1.650460349933955129e-01
-2.180414385522278231e-01 1.625666073370796993e-01
-2.198996520440442970e-01 1.600902475373572054e-01
-2.217652889738976341e-01 1.576161921370478058e-01
-2.236381499506391035e-01 1.551450799476591647e-01
-2.255177876814109528e-01 1.526766573080036160e-01
-2.274052445740505912e-01 1.502118904408417943e-01
-2.292985645467526812e-01 1.477511250425969647e-01
-2.311989426648830281e-01 1.452938423869371276e-01
-2.331059374007783680e-01 1.428406759843094398e-01
-2.350198517267870213e-01 1.403926670934312892e-01
-2.369391011731437624e-01 1.379493720451002992e-01
-2.388649679726815578e-01 1.355116516923204617e-01
-2.407964439520421940e-01 1.330788758430791752e-01
-2.427341941022670424e-01 1.306525598362391072e-01
-2.446775086865589366e-01 1.282323413155104230e-01
-2.466255026533453187e-01 1.258179624249302075e-01
-2.485793180902756694e-01 1.234106432021765537e-01
-2.505381197414421335e-01 1.210096309617400001e-01
-2.525019603972296633e-01 1.186160673883363825e-01
-2.544704088106971573e-01 1.162299739819324107e-01
-2.564435362576049648e-01 1.138513332796022848e-01
-2.584206044743462272e-01 1.114808936798272060e-01
-2.604028016764696751e-01 1.091184384309332595e-01
-2.623881242491722943e-01 1.067649374316088640e-01
-2.643778846497620294e-01 1.044195999306867934e-01
-2.663709994800197434e-01 1.020835341877635721e-01
-2.683679987991227089e-01 9.975659516837859231e-02
-2.703682701009033629e-01 9.743924556623696775e-02
-2.723716192506455136e-01 9.513119438946567030e-02
-2.743781657875782320e-01 9.283311851354843214e-02
-2.763873792808638763e-01 9.054510299460209743e-02
-2.783990481976912346e-01 8.826797004856364037e-02
-2.804135314975508830e-01 8.600098002535849773e-02
-2.824299442451350672e-01 8.374520097446050415e-02
-2.844483002833187446e-01 8.150116397148915448e-02
-2.864687735610195185e-01 7.926852322040689458e-02
-2.884914066174653624e-01 7.704736414954511947e-02
-2.905156881519474488e-01 7.483787782935115429e-02
-2.925414844700288675e-01 7.264015635474044275e-02
-2.945684546100432177e-01 7.045568866718643353e-02
-2.965965047893928674e-01 6.828341797313533523e-02
-2.986250726327903116e-01 6.612451828445067847e-02
-3.006547979033936668e-01 6.397856524619584262e-02
-3.026844443917294236e-01 6.184566979884536381e-02
-3.047151318797237107e-01 5.972606502732939748e-02
-3.067462037848676659e-01 5.762007259994180591e-02
-3.087770323027031472e-01 5.552814780555329066e-02
-3.108076638352544885e-01 5.345041291680521084e-02
-3.128374581114928832e-01 5.138653219512115400e-02
-3.148667879200996444e-01 4.933720024216373817e-02
-3.168953644619695309e-01 4.730193455065395680e-02
-3.189227093090501453e-01 4.528161965368483755e-02
-3.209491413656792580e-01 4.327620917435897469e-02
-3.229741935632493566e-01 4.128631830333939767e-02
-3.249969358036758349e-01 3.931161957249272587e-02
-3.270179803340264035e-01 3.735294013420854126e-02
-3.290369610775879528e-01 3.540978575998898065e-02
-3.310539602439377949e-01 3.348226161519789884e-02
-3.330679245133318367e-01 3.157108913402469075e-02
-3.350793913523623657e-01 2.967562430473430490e-02
-3.370890685205018000e-01 2.779673259926764006e-02
-3.390946361549236898e-01 2.593440722199324977e-02
-3.410972751786093271e-01 2.408833038025802800e-02
-3.430966242459903559e-01 2.225915887742559857e-02
-3.450925631439829555e-01 2.044760604256080569e-02
-3.470836215349437648e-01 1.865302944181366010e-02
-3.490704888338489464e-01 1.687585129584844024e-02
-3.510538654071072018e-01 1.511631604141852950e-02
-3.530323542724094210e-01 1.337443398953696953e-02
-3.550059307386402851e-01 1.165082946448434825e-02
-3.569745255826374253e-01 9.944719365288692825e-03
-3.589380847152450205e-01 8.256247283764013567e-03
-3.608971226253193665e-01 6.586053289606038502e-03
-3.628502718680963191e-01 4.934335532966629793e-03
-3.647979916767076225e-01 3.301150383822991710e-03
-3.667393759377182705e-01 1.686437835040568208e-03
-3.686748691730483696e-01 9.043491531797258863e-05
-3.706037005563364017e-01 -1.486825419834188460e-03
-3.725254928709894053e-01 -3.045478820809724343e-03
-3.744410541971307516e-01 -4.585179512590390263e-03
-3.763500013504896824e-01 -6.105532880412001435e-03
-3.782520213299447320e-01 -7.607224045851590857e-03
-3.801464594414458165e-01 -9.089465583767934731e-03
-3.820337555267543372e-01 -1.055220159517233913e-02
-3.839126385778998674e-01 -1.199585281351026912e-02
-3.857833697847571908e-01 -1.341951119016303318e-02
-3.876457155004497390e-01 -1.482328275995476591e-02
-3.895001611640070971e-01 -1.620752331328209270e-02
-3.913460584733660652e-01 -1.757167542985583683e-02
-3.931828532281960720e-01 -1.891630105493771752e-02
-3.950101072382220524e-01 -2.024063266005863768e-02
-3.968288771681258154e-01 -2.154495970432191224e-02
-3.986383804822509203e-01 -2.282955078096162924e-02
-4.004376644196976920e-01 -2.409380608087636003e-02
-4.022270562546239603e-01 -2.533761199502915229e-02
-4.040065672922651951e-01 -2.656115048645111415e-02
-4.057751752473335305e-01 -2.776390197884716707e-02
-4.075338769620874824e-01 -2.894693209724100505e-02
-4.092818566489594412e-01 -3.010935118046452821e-02
-4.110186955882618176e-01 -3.125098138682570054e-02
-4.127444603601527762e-01 -3.237245584193556430e-02
-4.144588665026380792e-01 -3.347305675724664836e-02
-4.161615874205146781e-01 -3.455309015346059304e-02
-4.178527042821897908e-01 -3.561202840872629283e-02
-4.195316719667956384e-01 -3.664936819764712250e-02
-4.211982911929781914e-01 -3.766668652244004739e-02
-4.228525465714982889e-01 -3.866300867102771127e-02
-4.244939430226138399e-01 -3.963893354737914321e-02
-4.261226851259479198e-01 -4.059345620032721313e-02
-4.277385900644544159e-01 -4.152747294759891183e-02
-4.293406229616912317e-01 -4.244009853380673741e-02
-4.309292488390645826e-01 -4.333252842374132191e-02
-4.325041261555157002e-01 -4.420361514940834846e-02
-4.340660022927260164e-01 -4.505307677549011403e-02
-4.356138769155557533e-01 -4.588185876753084896e-02
-4.371469691818031800e-01 -4.668937275583963376e-02
-4.386662563232957557e-01 -4.747591146142200735e-02
-4.401712167101848316e-01 -4.824182881995751904e-02
-4.416613981934122690e-01 -4.898662275396039462e-02
-4.431366627987574636e-01 -4.971004071529380730e-02
-4.445967372422142683e-01 -5.041230201912080128e-02
-4.460409221154680859e-01 -5.109333541965535574e-02
-4.474701496125741418e-01 -5.175291686796658353e-02
-4.488834971464624179e-01 -5.239225122778133625e-02
-4.502812866312451145e-01 -5.301015883005006507e-02
-4.516630391374393816e-01 -5.360640311491191023e-02
-4.530286987978078272e-01 -5.418091706202467911e-02
-4.543775583144624708e-01 -5.473466881927963046e-02
-4.557102619581177572e-01 -5.526748796777879169e-02
-4.570254198776622090e-01 -5.577918642406866356e-02
-4.583242238813222125e-01 -5.626977452888233533e-02
-4.596060218356359806e-01 -5.673879770304912640e-02
-4.608699975514168878e-01 -5.718672724869693080e-02
-4.621163899632693139e-01 -5.761353994398920458e-02
-4.633454176145049286e-01 -5.801969181939220510e-02
-4.645562578843092094e-01 -5.840385530528802160e-02
-4.657490814320947026e-01 -5.876678063068828395e-02
-4.669239787299180322e-01 -5.910931432376553829e-02
-4.680806062216777974e-01 -5.943128773316325858e-02
-4.692183025717945322e-01 -5.973246991953210655e-02
-4.703377377059959619e-01 -6.001197999825830243e-02
-4.714379062116850760e-01 -6.027020055829511447e-02
-4.725188497182747915e-01 -6.050765606428517435e-02
-4.735816429210736311e-01 -6.072376321036821595e-02
-4.746248349539973210e-01 -6.091940558352267748e-02
-4.756483932139470849e-01 -6.109409906288457148e-02
-4.766523315772999148e-01 -6.124834078665080533e-02
-4.776365155505759574e-01 -6.138189594101485513e-02
-4.786002455926417487e-01 -6.149468169736754114e-02
-4.795441242166154638e-01 -6.158698503719427231e-02
-4.804679413520159814e-01 -6.165885481386518263e-02
-4.813715385237966604e-01 -6.170950572009298307e-02
-4.822548374221719003e-01 -6.173953300677240824e-02
-4.831176288657466067e-01 -6.174944032287423001e-02
-4.839599197582427625e-01 -6.173857270400309738e-02
-4.847811342846766181e-01 -6.170721225364665663e-02
-4.855818218995421320e-01 -6.165564913838782884e-02
-4.863607051181981222e-01 -6.158384416497574010e-02
-4.871184743147427554e-01 -6.149199181168105849e-02
-4.878552102868198848e-01 -6.138019407535957178e-02
-4.885705534057914745e-01 -6.124837826762499077e-02
-4.892646111928922181e-01 -6.109645201706483120e-02
-4.899367348876494388e-01 -6.092437308310211935e-02
-4.905864121450035364e-01 -6.073208785244866431e-02
-4.912147181285043129e-01 -6.051992250641085452e-02
-4.918206859014106480e-01 -6.028752759183437365e-02
-4.924049780703409485e-01 -6.003583810215960825e-02
-4.929662943434042766e-01 -5.976385364910434539e-02
-4.935055534170314506e-01 -5.947129640101774667e-02
-4.940224352007602793e-01 -5.915982969662005042e-02
-4.945168173683992530e-01 -5.882837834009099764e-02
-4.949883080243500655e-01 -5.847709556350629001e-02
-4.954370520413747814e-01 -5.810687423610357699e-02
-4.958633987408003208e-01 -5.771724110085856008e-02
-4.962663783115550120e-01 -5.730844610223893160e-02
-4.966471254957161574e-01 -5.688041301422534779e-02
-4.970042316989751185e-01 -5.643271382374731582e-02
-4.973388813526554708e-01 -5.596575735697501691e-02
-4.976501949057339780e-01 -5.548024163460772706e-02
-4.979378704773391173e-01 -5.497585126440017456e-02
-4.982019702621729440e-01 -5.445272304618439807e-02
-4.984431174095528827e-01 -5.391056061085394702e-02
-4.986610165110484938e-01 -5.334991885059209293e-02
-4.988555291722906460e-01 -5.277095458957045682e-02
-4.990266715263242392e-01 -5.217320528602349683e-02
-4.991742435464679994e-01 -5.155702269709903224e-02
-4.992978743577651812e-01 -5.092212141939263248e-02
-4.993981645672794234e-01 -5.026956380836512805e-02
-4.994746207068567756e-01 -4.959897607623326571e-02
-4.995273483242184676e-01 -4.891051150474429177e-02
-4.995558974184892143e-01 -4.820391722856037786e-02
-4.995612885205316656e-01 -4.747965459416653156e-02
-4.995426669427960320e-01 -4.673721871381759235e-02
-4.994997938690540762e-01 -4.597756685586649322e-02
-4.994335036018417995e-01 -4.520035049693538198e-02
-4.993437445487276527e-01 -4.440612260884083812e-02
-4.992303402927127931e-01 -4.359393504590064472e-02
-4.990930612391626942e-01 -4.276506567530855007e-02
-4.989313257661229795e-01 -4.191934036311905504e-02
-4.987461518625528334e-01 -4.105679976041357038e-02
-4.985367677018930355e-01 -4.017729930435604002e-02
-4.983038827386299108e-01 -3.928073836022132059e-02
-4.980467268470885611e-01 -3.836787972503517830e-02
-4.977659259917091017e-01 -3.743900568069403328e-02
-4.974614179795743829e-01 -3.649347117436182314e-02
-4.971328673086637950e-01 -3.553179425006942199e-02
-4.967807463322181372e-01 -3.455419618815722127e-02
-4.964048332228543914e-01 -3.356025881345851836e-02
-4.960052899224585143e-01 -3.255163726656847001e-02
-4.955818251674565245e-01 -3.152685297021528416e-02
-4.951349431481963381e-01 -3.048670317653807624e-02
-4.946650120849189758e-01 -2.943156705268513279e-02
-4.941705890154164393e-01 -2.836177371080763829e-02
-4.936529286152331886e-01 -2.727728441752972841e-02
-4.931121548305461566e-01 -2.617764024052030708e-02
-4.925474011301375077e-01 -2.506406287621762430e-02
-4.919594138164226083e-01 -2.393521555517628963e-02
-4.913477585374316781e-01 -2.279173495406158073e-02
-4.907135841477940352e-01 -2.163450062934902524e-02
-4.900563540399716089e-01 -2.046359319300039906e-02
-4.893757935991122077e-01 -1.927894281631255258e-02
-4.886724750880854784e-01 -1.808102089612518767e-02
-4.879463802200067479e-01 -1.687009934839727929e-02
-4.871973045374231037e-01 -1.564541749458680381e-02
-4.864261014133727246e-01 -1.440803109222978627e-02
-4.856319556868259335e-01 -1.315780917948780084e-02
-4.848150186810173956e-01 -1.189537123832683230e-02
-4.839758620901497554e-01 -1.062049805737665109e-02
-4.831144524927565853e-01 -9.333645937553841643e-03
-4.822308754105356088e-01 -8.034826266181502308e-03
-4.813249402592996162e-01 -6.724457279706256077e-03
-4.803966555082595513e-01 -5.401949623619809945e-03
-4.794468214545893892e-01 -4.068691369723436042e-03
-4.784747956643808919e-01 -2.723595355616070107e-03
-4.774809163588195626e-01 -1.367709362510762449e-03
-4.764656781995481594e-01 -1.624008418232673889e-06
-4.754293082239378077e-01 1.374835595830639200e-03
-4.743716310679730874e-01 2.761956406730521098e-03
-4.732931259829651349e-01 4.159141795381202621e-03
-4.721928385151592522e-01 5.565602399732914526e-03
-4.710725572623311042e-01 6.981255916962388411e-03
-4.699312061867217394e-01 8.406277907469695068e-03
-4.687693800854375592e-01 9.840722062294596229e-03
-4.675868898877323931e-01 1.128410710240755968e-02
-4.663843133521379247e-01 1.273536221153485741e-02
-4.651623794740978868e-01 1.419455830898011701e-02
-4.639202307816778226e-01 1.566174939387789122e-02
-4.626585119957336567e-01 1.713717470612837260e-02
-4.613770939254915326e-01 1.861959211991474558e-02
-4.600768355638453211e-01 2.010908554846452603e-02
-4.587568724289460276e-01 2.160613545679828176e-02
-4.574184277904287388e-01 2.310901589198346637e-02
-4.560611248074478152e-01 2.461818709351265913e-02
-4.546848892345894955e-01 2.613364956801883174e-02
-4.532904488419540745e-01 2.765474077751640947e-02
-4.518779439286838007e-01 2.918111643495578320e-02
-4.504471025736118128e-01 3.071274825145966364e-02
-4.489983581928740919e-01 3.224928181078400014e-02
-4.475317642962601816e-01 3.379028574548996466e-02
-4.460477282012447198e-01 3.533595988076358718e-02
-4.445464962761574435e-01 3.688541340821488435e-02
-4.430277841674226669e-01 3.843876448290223929e-02
-4.414921926651407258e-01 3.999558764777261938e-02
-4.399404594986909278e-01 4.155533904763952791e-02
-4.383719746610970081e-01 4.311746591801232653e-02
-4.367875441950976878e-01 4.468248338315727181e-02
-4.351871460824365268e-01 4.624883483275703949e-02
-4.335706707862558851e-01 4.781688959777056352e-02
-4.319388186533584251e-01 4.938668772114362254e-02
-4.302917402877087794e-01 5.095839667820826341e-02
-4.286289254675662019e-01 5.253000067880261859e-02
-4.269518420275580373e-01 5.410277140869827056e-02
-4.252599969190118956e-01 5.567549517349004717e-02
-4.235540352770749140e-01 5.724849288786336421e-02
-4.218343528339994486e-01 5.882116774714625518e-02
-4.201001410098761935e-01 6.039265437526730729e-02
-4.183526574453441116e-01 6.196315989622321746e-02
-4.165919297623575934e-01 6.353175441834252313e-02
-4.148188350709089423e-01 6.509948164850595798e-02
-4.130316924055650873e-01 6.666507855638839630e-02
-4.112324867454294486e-01 6.822807143191016166e-02
-4.094210071635507320e-01 6.978807277444776247e-02
-4.075970072632681962e-01 7.134442303044864764e-02
-4.057612174434503949e-01 7.289713066891605198e-02
-4.039131510219959309e-01 7.444640864088448995e-02
-4.020535451024842555e-01 7.599144575019492476e-02
-4.001829777477836081e-01 7.753192330905384066e-02
-3.983016976596314707e-01 7.906753677354842746e-02
-3.964101282483266098e-01 8.059909092390400709e-02
-3.945079249169687330e-01 8.212475208246430847e-02
-3.925961214063732330e-01 8.364423921369441850e-02
-3.906748631338009536e-01 8.515774393796812780e-02
-3.887444183855289781e-01 8.666522363949463736e-02
-3.868044436750121551e-01 8.816552663933524547e-02
-3.848559725552081479e-01 8.965891833344415141e-02
-3.828979577864841666e-01 9.114445782703399501e-02
-3.809320836591285064e-01 9.262163514221752325e-02
-3.789571480917609536e-01 9.409034052017296867e-02
-3.769747120355990688e-01 9.555081438451000497e-02
-3.749839413622604312e-01 9.700176844332895898e-02
-3.729870631500755151e-01 9.844356458650628527e-02
-3.709824093668102618e-01 9.987583811029455971e-02
-3.689716794551514134e-01 1.012982869651521539e-01
-3.669543390580933262e-01 1.027103125923419513e-01
-3.649305663217495832e-01 1.041121116489444609e-01
-3.629005349615859743e-01 1.055025786638806168e-01
-3.608646275794223368e-01 1.068818282000431330e-01
-3.588232506383364773e-01 1.082495513153062389e-01
-3.567768418290858112e-01 1.096049332681038879e-01
-3.547247041908526688e-01 1.109482786550053113e-01
-3.526683201572711757e-01 1.122785890411603510e-01
-3.506078570616920631e-01 1.135965410409531390e-01
-3.485433223752961163e-01 1.149007041187861122e-01
-3.464748820152762088e-01 1.161913673369913413e-01
-3.444031335603947586e-01 1.174684123703610694e-01
-3.423278231524198301e-01 1.187309760410938941e-01
-3.402495364595987115e-01 1.199790486657755922e-01
-3.381685260304811425e-01 1.212120350028324661e-01
-3.360849426361562364e-01 1.224301720436487967e-01
-3.339991664320039466e-01 1.236320174926100190e-01
-3.319120004777426636e-01 1.248187163971857666e-01
-3.298233348180226732e-01 1.259893403938563416e-01
-3.277324170625914301e-01 1.271438425016697682e-01
-3.256408700648314447e-01 1.282815185589401830e-01
-3.235485343176103257e-01 1.294026300411902364e-01
-3.214556888436849724e-01 1.305062694366249387e-01
-3.193621432804808480e-01 1.315919137687557305e-01
-3.172686200225964814e-01 1.326602174037778137e-01
-3.151753346529961863e-01 1.337104522297323239e-01
-3.130826399980629615e-01 1.347428986110147109e-01
-3.109908395735303532e-01 1.357556214837718489e-01
-3.088997492905560249e-01 1.367502249908552625e-01
-3.068099296356475159e-01 1.377257411949065480e-01
-3.047220613385146493e-01 1.386822544855386696e-01
-3.026359286721666542e-01 1.396183181410229901e-01
-3.005511497146861610e-01 1.405350037768257898e-01
-2.984683387365538731e-01 1.414310128415175727e-01
-2.963882076593989390e-01 1.423067570109218805e-01
-2.943104075315984280e-01 1.431623638864678583e-01
-2.922362099168948069e-01 1.439962025277374547e-01
-2.901656126496148236e-01 1.448097206000336090e-01
-2.880974840784488733e-01 1.456025025736904510e-01
-2.860336438899303002e-01 1.463735419931541104e-01
-2.839732017359118954e-01 1.471223674341207155e-01
-2.819171065504791907e-01 1.478498892199179293e-01
-2.798647913321883895e-01 1.485547987441082907e-01
-2.778174915711794091e-01 1.492378743009087072e-01
-2.757746241788497921e-01 1.498986141776952608e-01
-2.737367902714394896e-01 1.505367395373544415e-01
-2.717046439527036061e-01 1.511521235882543890e-01
-2.696779576710396920e-01 1.517446623952676821e-01
-2.676570728084316508e-01 1.523147092064955077e-01
-2.656417028772339872e-01 1.528611798822430423e-01
-2.636330386269279957e-01 1.533841889112873280e-01
-2.616303921200742177e-01 1.538843048421162096e-01
-2.596344584613391460e-01 1.543602238993989351e-01
-2.576449618737207681e-01 1.548116680301726278e-01
-2.556625268299176357e-01 1.552397183060397479e-01
-2.536869108932705008e-01 1.556427947618222729e-01
-2.517193520752962210e-01 1.560223837553508519e-01
-2.497584489809890063e-01 1.563768626425044439e-01
-2.478045486354921167e-01 1.567074042783494214e-01
-2.458586975708132727e-01 1.570135164412576612e-01
-2.439210694556143422e-01 1.572951359179135811e-01
-2.419920045680879206e-01 1.575523709475856460e-01
-2.400704621749336631e-01 1.577842723192307006e-01
-2.381576474245377661e-01 1.579912634034658647e-01
-2.362534653590022959e-01 1.581737428236374421e-01
-2.343579258074557914e-01 1.583308285702933194e-01
-2.324720140020773429e-01 1.584633123908147090e-01
-2.305949956690140357e-01 1.585698559364069338e-01
-2.287266757760672842e-01 1.586510135056589388e-01
-2.268686331718951510e-01 1.587071719627495825e-01
-2.250203541754325354e-01 1.587383078324721697e-01
-2.231818111881248012e-01 1.587444461044849042e-01
-2.213530464911363793e-01 1.587253323658190385e-01
-2.195343560994036936e-01 1.586807020451020123e-01
-2.177252516448456576e-01 1.586106895369594483e-01
-2.159264267507519375e-01 1.585159799935785263e-01
-2.141380304456628192e-01 1.583952861970481518e-01
-2.123606358400060012e-01 1.582502158120200342e-01
-2.105932255253721852e-01 1.580803618641404840e-01
-2.088376587317189170e-01 1.578853270548818966e-01
-2.070925806606164765e-01 1.576644107532598205e-01
-2.053582757422962590e-01 1.574184962884057626e-01
-2.036352025321303272e-01 1.571476345574479572e-01
-2.019230213714771904e-01 1.568514335030679885e-01
-2.002213574566261145e-01 1.565298495249249910e-01
-1.985318016425831056e-01 1.561833659098884608e-01
-1.968536115509596507e-01 1.558117918914311006e-01
-1.951876091254395318e-01 1.554159471585959962e-01
-1.935322083529247283e-01 1.549950551163951085e-01
-1.918887000077524885e-01 1.545496400061289466e-01
-1.902570979768648252e-01 1.540792885589461203e-01
-1.886374720409766670e-01 1.535845778942307172e-01
-1.870310230864777601e-01 1.530657350680506290e-01
-1.854361905539181898e-01 1.525217602934594852e-01
-1.838532350317582387e-01 1.519539643902516057e-01
-1.822820933631519869e-01 1.513614403211560044e-01
-1.807238644854094745e-01 1.507451866618093606e-01
-1.791771218586844794e-01 1.501054879317735291e-01
-1.776431166453860677e-01 1.494422413243263192e-01
-1.761215962267222990e-01 1.487548654128634795e-01
-1.746124751526701158e-01 1.480441016128263565e-01
-1.731153845948513181e-01 1.473098816174044645e-01
-1.716317919081457866e-01 1.465526544182417235e-01
-1.701609685861380505e-01 1.457722136137307167e-01
-1.687020946944808586e-01 1.449687790200965554e-01
-1.672558237553997962e-01 1.441429125819785606e-01
-1.658224565924347749e-01 1.432943781090686153e-01
-1.644021972056265712e-01 1.424236214421041036e-01
-1.629946375214830212e-01 1.415303657545988192e-01
-1.615995976163843162e-01 1.406145449031386552e-01
-1.602177921316077225e-01 1.396774439643885535e-01
-1.588484391819267871e-01 1.387186025527899769e-01
-1.574922766380014993e-01 1.377373580040563150e-01
-1.561489917328930666e-01 1.367352846107010578e-01
-1.548184173132435837e-01 1.357120422680577754e-01
-1.535006946570746655e-01 1.346669952042255092e-01
-1.521963915923605914e-01 1.336014383520997273e-01
-1.509045747029038043e-01 1.325157016987347225e-01
-1.496260635501204528e-01 1.314088542369096779e-01
-1.483596354875965362e-01 1.302828468330091416e-01
-1.471070252326392991e-01 1.291369913814079118e-01
-1.458666343237208785e-01 1.279708874392201934e-01
-1.446392232123538679e-01 1.267851452681072744e-01
-1.434244100145397882e-01 1.255805746082365448e-01
-1.422236078985800733e-01 1.243566345396352885e-01
-1.410349106512660544e-01 1.231142513885041534e-01
-1.398590147923088056e-01 1.218527609215733221e-01
-1.386964983546769836e-01 1.205732899762380766e-01
-1.375471204557375815e-01 1.192754791201071363e-01
-1.364104493089322578e-01 1.179599094353893929e-01
-1.352864642116312910e-01 1.166267156940039851e-01
-1.341758982496870645e-01 1.152761544543612349e-01
-1.330777889569062233e-01 1.139082121767741457e-01
-1.319921574899571015e-01 1.125228021543367291e-01
-1.309193223366485470e-01 1.111215195697206198e-01
-1.298594242751474337e-01 1.097033242980382239e-01
-1.288124907025385013e-01 1.082688978620917897e-01
-1.277766390444160793e-01 1.068186056694146457e-01
-1.267535975578766017e-01 1.053529615206433845e-01
-1.257430654609424103e-01 1.038715213595879788e-01
-1.247453083798834433e-01 1.023749835587366291e-01
-1.237597164274109457e-01 1.008634686093841382e-01
-1.227861830085201916e-01 9.933720398731990531e-02
-1.218249604459339941e-01 9.779673296450232256e-02
-1.208762021092985306e-01 9.624198285133266084e-02
-1.199406244921789599e-01 9.467415793383210376e-02
-1.190166502067472459e-01 9.309249168321222234e-02
-1.181053577653751602e-01 9.149742816337473605e-02
-1.172060118709400273e-01 8.988898486198036719e-02
-1.163182733984777784e-01 8.826769599212128115e-02
-1.154421508230763782e-01 8.663374106712960765e-02
-1.145778374336064998e-01 8.498766470028021325e-02
-1.137253271496603685e-01 8.332973100995751115e-02
-1.128849187872792564e-01 8.165967395441706134e-02
-1.120558685965496459e-01 7.997820182809758927e-02
-1.112395890039833829e-01 7.828541755336099195e-02
-1.104339445346633336e-01 7.658185125997986342e-02
-1.096400571592351519e-01 7.486835345949383047e-02
-1.088579003366567377e-01 7.314419991625653594e-02
-1.080868232376396704e-01 7.140956294916779579e-02
-1.073273790927140592e-01 6.966533158706179896e-02
-1.065791382789730846e-01 6.791184561067450942e-02
-1.058417206147215794e-01 6.614950845539124824e-02
-1.051156004055620041e-01 6.437754325802591548e-02
-1.044009238008611617e-01 6.259664010102265752e-02
-1.036971389139220295e-01 6.080714117003532815e-02
-1.030046901075872545e-01 5.901021566606028113e-02
-1.023230329092264107e-01 5.720453737651413906e-02
-1.016524265562370050e-01 5.539169711553061648e-02
-1.009922836766304066e-01 5.357118881480160688e-02
-1.003425544130748803e-01 5.174429206709393186e-02
-9.970378469326193760e-02 4.990988656204345397e-02
-9.907549562970487111e-02 4.806950695152457237e-02
-9.845748212336068173e-02 4.622243926795125551e-02
-9.784960851986788943e-02 4.436917722443443207e-02
-9.725282344894099762e-02 4.250985148358090576e-02
-9.666613553905738232e-02 4.064487319175476288e-02
-9.608984302016665424e-02 3.877465900985875569e-02
-9.552300596568705227e-02 3.689959268987477031e-02
-9.496684474693502243e-02 3.501957278789515071e-02
-9.442114822010394537e-02 3.313524758083565697e-02
-9.388519877318239615e-02 3.124638878449282481e-02
-9.335954291887753331e-02 2.935412700204163838e-02
-9.284394097668563495e-02 2.745803765991836412e-02
-9.233764656980898711e-02 2.555855689337935277e-02
-9.184092769873135331e-02 2.365569873515645238e-02
-9.135360797668802546e-02 2.174929775759078254e-02
-9.087632879996929147e-02 1.984068266372912559e-02
-9.040818176232146008e-02 1.792923225411538826e-02
-8.994932197827630593e-02 1.601560650780386660e-02
-8.949982914168762294e-02 1.409993366373565350e-02
-8.905917980761972330e-02 1.218257869262983142e-02
-8.862865283509777092e-02 1.026338691166301526e-02
-8.820749380004992701e-02 8.343150767126548614e-03
-8.779504719429281900e-02 6.422275477092766194e-03
-8.739131761238930207e-02 4.500393726813448070e-03
-8.699695278831470757e-02 2.577319524456723500e-03
-8.661129172668971532e-02 6.541174278381125520e-04
-8.623456065516178770e-02 -1.269519033268138447e-03
-8.586620937033070944e-02 -3.192736779165121150e-03
-8.550649337070762024e-02 -5.115730342845070666e-03
-8.515540047559536085e-02 -7.038342879542755851e-03
-8.481358167070017495e-02 -8.959893452254294802e-03
-8.447949969093368483e-02 -1.088013343751635838e-02
-8.415371454663263251e-02 -1.279846195316573440e-02
-8.383587512493538563e-02 -1.471531253637819309e-02
-8.352671569848198196e-02 -1.663063370029646201e-02
-8.322592779603618651e-02 -1.854373020417022372e-02
-8.293374489189132837e-02 -2.045518655149157830e-02
-8.264926902790878382e-02 -2.236365602347168205e-02
-8.237263458776018787e-02 -2.426930771495320813e-02
-8.210414987697815803e-02 -2.617216167984792730e-02
-8.184373466171583622e-02 -2.807244697063643671e-02
-8.159124260941358342e-02 -2.996977280247933514e-02
-8.134620033014136609e-02 -3.186388451974402763e-02
-8.110868259588216445e-02 -3.375377809770877674e-02
-8.087837204339676234e-02 -3.564006525614556858e-02
-8.065639111056045751e-02 -3.752285241374772595e-02
-8.044132277290980126e-02 -3.940141240262803879e-02
-8.023394096814667753e-02 -4.127537726912549471e-02
-8.003422235081096570e-02 -4.314468456574532818e-02
-7.984219013559190614e-02 -4.500943874362034469e-02
-7.965724987681407909e-02 -4.686900385181456963e-02
-7.947937619001718690e-02 -4.872351368998717458e-02
-7.930842413932620572e-02 -5.057234952663593880e-02
-7.914483284088279225e-02 -5.241555015564552250e-02
-7.898828629502642473e-02 -5.425343975383743744e-02
-7.883926721588464803e-02 -5.608536494399228578e-02
-7.869733190322407423e-02 -5.791106076787791435e-02
-7.856225717780540574e-02 -5.973112900176871104e-02
-7.843354680331526829e-02 -6.154408982013797463e-02
-7.831167088563571743e-02 -6.335032315586344720e-02
-7.819681193013419684e-02 -6.514995543761334384e-02
-7.808837302150696547e-02 -6.694249637787982876e-02
-7.798598451213341332e-02 -6.872802110184296487e-02
-7.789122467492816393e-02 -7.050532717049251552e-02
-7.780289620225666614e-02 -7.227605681968210516e-02
-7.772153183576639701e-02 -7.403953537944518715e-02
-7.764668496589355318e-02 -7.579630300503537033e-02
-7.757840511136626649e-02 -7.754421715113589408e-02
-7.751622356078255449e-02 -7.928401858098599320e-02
-7.746034583244300331e-02 -8.101498950702966384e-02
-7.741069625783260355e-02 -8.273831457497934916e-02
-7.736730980440990890e-02 -8.445264450587189331e-02
-7.732993448173021422e-02 -8.615805047913373260e-02
-7.729902038926816932e-02 -8.785391751846134689e-02
-7.727316208432188915e-02 -8.954107696814099515e-02
-7.725398679095776822e-02 -9.121918713777080190e-02
-7.724016305163994289e-02 -9.288813690315203542e-02
-7.723259136226526267e-02 -9.454698101986343250e-02
-7.723104515392929803e-02 -9.619670531522184209e-02
-7.723524618592353397e-02 -9.783607728174878448e-02
-7.724560205576931626e-02 -9.946535867008950149e-02
-7.726158626389097173e-02 -1.010844260994136351e-01
-7.728348667303532038e-02 -1.026932509290103684e-01
-7.731073656435646924e-02 -1.042917243393172710e-01
-7.734333942123168548e-02 -1.058800875674432151e-01
-7.738140982532112910e-02 -1.074575198200073273e-01
-7.742529655707791614e-02 -1.090242497779160130e-01
-7.747454677099972764e-02 -1.105798257423527275e-01
-7.752895651439672964e-02 -1.121240039406188466e-01
-7.758890121990459632e-02 -1.136571655241444961e-01
-7.765327650434987461e-02 -1.151789146997374419e-01
-7.772305607721405329e-02 -1.166887733912383152e-01
-7.779842034661203776e-02 -1.181873684249964279e-01
-7.787915401397439707e-02 -1.196740145411447076e-01
-7.796478599724097902e-02 -1.211491171888103707e-01
-7.805571509038966571e-02 -1.226123017473286642e-01
-7.815121592315479870e-02 -1.240629039225915747e-01
-7.825215584096432975e-02 -1.255018387843437611e-01
-7.835789480512589389e-02 -1.269280516254109037e-01
-7.846809557017486725e-02 -1.283417698319736788e-01
-7.858361506339731073e-02 -1.297430717718586479e-01
-7.870388448200764386e-02 -1.311315767202108074e-01
-7.882948374778155076e-02 -1.325074720546733920e-01
-7.895884964981216003e-02 -1.338703554389678863e-01
-7.909280920815761617e-02 -1.352194430643836043e-01
-7.923081118146929613e-02 -1.365557146848157544e-01
-7.937400177236716980e-02 -1.378787261111931728e-01
-7.952093319356347279e-02 -1.391883345174495523e-01
-7.967223149149743611e-02 -1.404845583978948653e-01
-7.982805975004020338e-02 -1.417667303952337698e-01
-7.998801165308007388e-02 -1.430355648307260474e-01
-8.015230266198480891e-02 -1.442897990966372779e-01
-8.032131638124789808e-02 -1.455305411200398247e-01
-8.049404433481364973e-02 -1.467577351323416102e-01
-8.067044274102407042e-02 -1.479700725966100194e-01
-8.085164112146289717e-02 -1.491692197488105887e-01
-8.103686767748861930e-02 -1.503537659022255446e-01
-8.122503153280113963e-02 -1.515234958090608541e-01
-8.141748068271574545e-02 -1.526791291898157710e-01
-8.161295345768120046e-02 -1.538191769665106789e-01
-8.181205405142617793e-02 -1.549450179314568465e-01
-8.201505838359225697e-02 -1.560559409615804860e-01
-8.222157377402594669e-02 -1.571521746872381331e-01
-8.243227550430445860e-02 -1.582329804809064489e-01
-8.264579879746246360e-02 -1.592994184125567370e-01
-8.286271450313528741e-02 -1.603507531000459008e-01
-8.308261528747759583e-02 -1.613871086687825029e-01
-8.330555130419130261e-02 -1.624079639405548725e-01
-8.353203092198267787e-02 -1.634139062845578194e-01
-8.376135171686369119e-02 -1.644041851169180668e-01
-8.399437492678682449e-02 -1.653788022308014249e-01
-8.423016872103974984e-02 -1.663381989143759565e-01
-8.446875377880684599e-02 -1.672820375424004524e-01
-8.470955869115287529e-02 -1.682105679959977340e-01
-8.495288408976203742e-02 -1.691233667244345651e-01
-8.519932714015560071e-02 -1.700197849954839247e-01
-8.544818073104563927e-02 -1.709011642204498471e-01
-8.569984842333100428e-02 -1.717662065400363813e-01
-8.595392586530432866e-02 -1.726159121006083652e-01
-8.621015051706930332e-02 -1.734495333496060832e-01
-8.646931263104822019e-02 -1.742669978237133821e-01
-8.673081226761938933e-02 -1.750684355816609639e-01
-8.699399084351577827e-02 -1.758533715498845629e-01
-8.725844814518851633e-02 -1.766216862944366972e-01
-8.752512640806764388e-02 -1.773741432795319373e-01
-8.779380267345077149e-02 -1.781106505731498701e-01
-8.806419504312744395e-02 -1.788307369075584352e-01
-8.833670834788127924e-02 -1.795339624587370120e-01
-8.861141597514622659e-02 -1.802202433615504029e-01
-8.888656781271611629e-02 -1.808910917055079337e-01
-8.916339357569637303e-02 -1.815448862399803853e-01
-8.944192416279954372e-02 -1.821825029639344007e-01
-8.972112132294196574e-02 -1.828032815503850272e-01
-9.000171468406759079e-02 -1.834073629829516550e-01
-9.028339768068033289e-02 -1.839941599546736917e-01
-9.056591575642160274e-02 -1.845641792500451461e-01
-9.084956265020197042e-02 -1.851174689800296480e-01
-9.113395502889698463e-02 -1.856534391432745901e-01
-9.141920299742169187e-02 -1.861722322571913446e-01
-9.170572009584143647e-02 -1.866745173641214950e-01
-9.199223320642763158e-02 -1.871598308775975772e-01
-9.227972783306852278e-02 -1.876277494891363529e-01
-9.256774697025871301e-02 -1.880796550670797429e-01
-9.285593342577586062e-02 -1.885148562445672915e-01
-9.314457075599009983e-02 -1.889328305102468963e-01
-9.343332326854625336e-02 -1.893336841925951919e-01
-9.372233894593426373e-02 -1.897178832449371022e-01
-9.401151585976848246e-02 -1.900845617516602470e-01
-9.430057629355687032e-02 -1.904347702275321630e-01
-9.458961037520303983e-02 -1.907678388144883885e-01
-9.487834886988445737e-02 -1.910835486913980419e-01
-9.516666158551000121e-02 -1.913819678864169815e-01
-9.545419948817307487e-02 -1.916638667040505006e-01
-9.574120770251401402e-02 -1.919280276181410394e-01
-9.602722278715253301e-02 -1.921756922587589678e-01
-9.631295492496787236e-02 -1.924071054254778423e-01
-9.659741875408310585e-02 -1.926208292279913969e-01
-9.688106335197943508e-02 -1.928173663616907507e-01
-9.716368288117019358e-02 -1.929966387727216071e-01
-9.744449618350298215e-02 -1.931589279945520043e-01
-9.772516601705873163e-02 -1.933051195244254450e-01
-9.800386178319807351e-02 -1.934336675275702966e-01
-9.828132820009154169e-02 -1.935452899947801009e-01
-9.855680301519387232e-02 -1.936395322330544677e-01
-9.883100709071838963e-02 -1.937174224933559119e-01
-9.910246371351616457e-02 -1.937780318348177877e-01
-9.937197053347703035e-02 -1.938213787682029343e-01
-9.963946206135193551e-02 -1.938477354927734542e-01
-9.990535755137582019e-02 -1.938573231068493052e-01
-1.001687064543772265e-01 -1.938499675306947778e-01
-1.004293694319512292e-01 -1.938259904305020542e-01
-1.006877118155988377e-01 -1.937849532264579455e-01
-1.009432319551705343e-01 -1.937279743453904080e-01
-1.011965031050089531e-01 -1.936537829202417960e-01
-1.014466371242764287e-01 -1.935626076405307094e-01
-1.016934829835144938e-01 -1.934551682326745570e-01
-1.019370832160459983e-01 -1.933311054600872492e-01
-1.021776997020800576e-01 -1.931911473330469586e-01
-1.024150200314554310e-01 -1.930337955172841680e-01
-1.026490919505660820e-01 -1.928600496117495455e-01
-1.028799086834639304e-01 -1.926693377707177357e-01
-1.031071384173647687e-01 -1.924623364784305291e-01
-1.033306607304847191e-01 -1.922391109277253873e-01
-1.035498306796431844e-01 -1.919987259412260783e-01
-1.037649419839326154e-01 -1.917419570876819079e-01
-1.039752894489679169e-01 -1.914692996909874434e-01
-1.041824880293576033e-01 -1.911808145571484152e-01
-1.043849260294797826e-01 -1.908760601696865289e-01
-1.045825407596909090e-01 -1.905553718815686526e-01
-1.047756991570156088e-01 -1.902179753808353468e-01
-1.049644696805360766e-01 -1.898654492448831332e-01
-1.051485280328069427e-01 -1.894973274855425993e-01
-1.053273668639177207e-01 -1.891132570506874611e-01
-1.055017626971879036e-01 -1.887138882936803819e-01
-1.056711107232084362e-01 -1.882986597854821587e-01
-1.058351680927199362e-01 -1.878676460121307124e-01
-1.059934845094782779e-01 -1.874211055699775419e-01
-1.061464366075134114e-01 -1.869598450726183969e-01
-1.062942933954693914e-01 -1.864830564378967270e-01
-1.064363780282094746e-01 -1.859916037760670215e-01
-1.065728519362092591e-01 -1.854850723824022773e-01
-1.067030547013211594e-01 -1.849635506568376719e-01
-1.068275432617684512e-01 -1.844271240034004444e-01
-1.069462002157999941e-01 -1.838759550825569411e-01
-1.070583110083535988e-01 -1.833104573503407109e-01
-1.071639298185297212e-01 -1.827298680374841999e-01
-1.072633178387953634e-01 -1.821355079804128640e-01
-1.073563463900945730e-01 -1.815261809640304203e-01
-1.074422783489965560e-01 -1.809030643005100913e-01
-1.075221646344458465e-01 -1.802664956609458802e-01
-1.075951157401163760e-01 -1.796155084429207072e-01
-1.076609779773040482e-01 -1.789508433193781889e-01
-1.077201639562291036e-01 -1.782724502435735214e-01
-1.077722385168875113e-01 -1.775812231757064319e-01
-1.078171630549914078e-01 -1.768760597577933025e-01
-1.078543707322708323e-01 -1.761567498099326778e-01
-1.078835079609565401e-01 -1.754247282212730574e-01
-1.079045171788363539e-01 -1.746791692966443155e-01
-1.079182533142453021e-01 -1.739208714580690596e-01
-1.079249599950742738e-01 -1.731495815227598878e-01
-1.079234052080040168e-01 -1.723656611710064623e-01
-1.079144831582441733e-01 -1.715689157504292350e-01
-1.078973489883635756e-01 -1.707600012105690013e-01
-1.078718290685478365e-01 -1.699391315342584918e-01
-1.078380991544970885e-01 -1.691053506822409180e-01
-1.077952044218170174e-01 -1.682595684280697168e-01
-1.077446063866032144e-01 -1.674022459568532406e-01
-1.076854416412076493e-01 -1.665336597965042797e-01
-1.076175339815462623e-01 -1.656526404413758147e-01
-1.075409567542512240e-01 -1.647604307647130562e-01
-1.074561533359134902e-01 -1.638577654306074272e-01
-1.073616340314120093e-01 -1.629432530014217062e-01
-1.072585013023575895e-01 -1.620183204376778319e-01
-1.071461939293976845e-01 -1.610826512678546207e-01
-1.070249521249103247e-01 -1.601366619360218013e-01
-1.068952969981072365e-01 -1.591802134738153629e-01
-1.067554948390065095e-01 -1.582131824861369995e-01
-1.066060829422274259e-01 -1.572360414104943260e-01
-1.064471924622331644e-01 -1.562486615167321402e-01
-1.062781847125691542e-01 -1.552516045666541000e-01
-1.061000986849463812e-01 -1.542445197303841109e-01
-1.059120973886001904e-01 -1.532281911052833789e-01
-1.057139583122235077e-01 -1.522026605240034414e-01
-1.055060231399627263e-01 -1.511673623689071821e-01
-1.052882598778709378e-01 -1.501230432410647075e-01
-1.050608349750453419e-01 -1.490702144156209052e-01
-1.048230227676544418e-01 -1.480090638754797683e-01
-1.045745773017503349e-01 -1.469393856572482060e-01
-1.043164215157844077e-01 -1.458623584983299859e-01
-1.040476840299566774e-01 -1.447768424242344143e-01
-1.037688545257297590e-01 -1.436831232802176228e-01
-1.034794841074935384e-01 -1.425824509976703625e-01
-1.031797919187772139e-01 -1.414742836490534561e-01
-1.028700631388807796e-01 -1.403585129495175388e-01
-1.025498711122831974e-01 -1.392361676126657455e-01
-1.022191029741016111e-01 -1.381065760085248562e-01
-1.018774257033608216e-01 -1.369707350098108845e-01
-1.015252016126923645e-01 -1.358282486332385852e-01
-1.011620719741896240e-01 -1.346798801216398112e-01
-1.007880336401465599e-01 -1.335259500810343780e-01
-1.004029083117949361e-01 -1.323658386102259110e-01
-1.000073973304489716e-01 -1.312004164403094697e-01
-9.960117189997567955e-02 -1.300295442211320540e-01
-9.918382671140427154e-02 -1.288530698005354302e-01
-9.875603319399631208e-02 -1.276722767889186816e-01
-9.831787384160703414e-02 -1.264862328147357273e-01
-9.786855627124145529e-02 -1.252960226236086161e-01
-9.740788593033902765e-02 -1.241025198377296995e-01
-9.693634388768250509e-02 -1.229033776148086982e-01
-9.645427807074111182e-02 -1.217009648438680536e-01
-9.596091276465744391e-02 -1.204953362922908111e-01
-9.545745230961538708e-02 -1.192860583465469027e-01
-9.494287395022792120e-02 -1.180731738909554240e-01
-9.441718372881967303e-02 -1.168572852513534432e-01
-9.388060922772650807e-02 -1.156395843634894505e-01
-9.333222024609805212e-02 -1.144192388829531892e-01
-9.277335120074482744e-02 -1.131963241246850271e-01
-9.220335951715519229e-02 -1.119711866229037012e-01
-9.162290133799644298e-02 -1.107454602266739474e-01
-9.103176206670081372e-02 -1.095174151266009033e-01
-9.042962179040076043e-02 -1.082877391912245996e-01
-8.981692674167643387e-02 -1.070569963617910569e-01
-8.919376922976678113e-02 -1.058259262734465994e-01
-8.855960556523594096e-02 -1.045934876558151233e-01
-8.791464054691407182e-02 -1.033613588525946481e-01
-8.725843711655500989e-02 -1.021292443510546238e-01
-8.659188967393977032e-02 -1.008969755408093832e-01
-8.591438180517037282e-02 -9.966584495033765922e-02
-8.522650604924787709e-02 -9.843461729315931830e-02
-8.452807849870636048e-02 -9.720458495317918501e-02
-8.381913505417898369e-02 -9.597576697946787194e-02
-8.310015664330758223e-02 -9.474861425603640919e-02
-8.237019729597171158e-02 -9.352268629619570062e-02
-8.163077073037468268e-02 -9.229863015369116352e-02
-8.088138754037459133e-02 -9.107654049822296038e-02
-8.012133396922899164e-02 -8.985659057490588686e-02
-7.935145711594893125e-02 -8.863870989385742860e-02
-7.857144446039830699e-02 -8.742418176834615418e-02
-7.778238617435404012e-02 -8.621222404284031859e-02
-7.698301822607039879e-02 -8.500366439726968204e-02
-7.617391273330290091e-02 -8.379948787425499368e-02
-7.535583501789254457e-02 -8.259867388956379508e-02
-7.452796944413293823e-02 -8.140180098504734563e-02
-7.369092636721906453e-02 -8.020921967244462603e-02
-7.284366460129773624e-02 -7.902013948060049309e-02
-7.198832237627424135e-02 -7.783668784859990031e-02
-7.112393845031757256e-02 -7.665814559951737717e-02
-7.025053423920864237e-02 -7.548463659336215881e-02
-6.936833093380705140e-02 -7.431641745248049324e-02
-6.847718109358759409e-02 -7.315400447821261698e-02
-6.757739068322593523e-02 -7.199783901832429445e-02
-6.666871639916724379e-02 -7.084710557773581108e-02
-6.575213591341022568e-02 -6.970304564419671500e-02
-6.482666484777258042e-02 -6.856549321031432664e-02
-6.389377682377576917e-02 -6.743496472901300276e-02
-6.295282023973261532e-02 -6.631118882883631216e-02
-6.200461434495025542e-02 -6.519515470082720698e-02
-6.104923253789314858e-02 -6.408747796384638151e-02
-6.008594242048387324e-02 -6.298674240985910333e-02
-5.911556506421802859e-02 -6.189416859943129567e-02
-5.813784097862604444e-02 -6.080995747156428544e-02
-5.715403210381053700e-02 -5.973414647645010345e-02
-5.616282839439447339e-02 -5.866722524500795483e-02
-5.516556279386900657e-02 -5.760919123687700816e-02
-5.416157554625982556e-02 -5.655989761660037973e-02
-5.315135046100727401e-02 -5.552044809368511524e-02
-5.213523596893376855e-02 -5.449076389883632243e-02
-5.111371202104834921e-02 -5.347138358770299471e-02
-5.008598072538864715e-02 -5.246107481440832887e-02
-4.905313493717786133e-02 -5.146157359518995639e-02
-4.801519607864073586e-02 -5.047228011296896188e-02
-4.697237369161376408e-02 -4.949427258789398237e-02
-4.592482680177339266e-02 -4.852722135095323408e-02
-4.487227095247574987e-02 -4.757133257844896324e-02
-4.381483356234967819e-02 -4.662647091491251006e-02
-4.275426090605655843e-02 -4.569351643166809362e-02
-4.168945471070335806e-02 -4.477221012215452933e-02
-4.062066768541217066e-02 -4.386272634272442988e-02
-3.954855964647360084e-02 -4.296392489803838727e-02
-3.847361794616586950e-02 -4.207879094322392044e-02
-3.739573229140621263e-02 -4.120612305390865954e-02
-3.631489395023591166e-02 -4.034649138112102879e-02
-3.523142767750254284e-02 -3.949986263416033205e-02
-3.414516802022950909e-02 -3.866655931657339562e-02
-3.305696304731207263e-02 -3.784596141115403878e-02
-3.196712019707959734e-02 -3.703935843444710468e-02
-3.087578639995387786e-02 -3.624597404211930135e-02
-2.978282447554722948e-02 -3.546675191373636904e-02
-2.868834550924103180e-02 -3.470105362645624358e-02
-2.759386956804102051e-02 -3.394954631512760862e-02
-2.649812769786914768e-02 -3.321240459547009083e-02
-2.540181491300329275e-02 -3.249037275874670783e-02
-2.430540011228270528e-02 -3.178298508302822289e-02
-2.320918566531396734e-02 -3.109036327403357641e-02
-2.211381600098324268e-02 -3.041295753654236350e-02
-2.101831478084976307e-02 -2.975019282221907924e-02
-1.992511286237280688e-02 -2.910289715283905995e-02
-1.883309033566717486e-02 -2.847133225042093249e-02
-1.774173072880233515e-02 -2.785517588279629031e-02
-1.665262931099344146e-02 -2.725497624261686083e-02
-1.556558909072664962e-02 -2.667044326491505371e-02
-1.448101831867936243e-02 -2.610191122499353616e-02
-1.339930503630444580e-02 -2.554964384964400828e-02
-1.232071719972586792e-02 -2.501343731281599134e-02
-1.124518789431512740e-02 -2.449362763496397075e-02
-1.017288232856431232e-02 -2.398974616783664665e-02
-9.104030768429145770e-03 -2.350284489358964168e-02
-8.040269222930919446e-03 -2.303270483593371915e-02
-6.979824543234831175e-03 -2.257890736930137296e-02
-5.924345475799638536e-03 -2.214247169706597476e-02
-4.873158742494394791e-03 -2.172313243199332569e-02
-3.827717352310690182e-03 -2.132068970530776042e-02
-2.787965853078445012e-03 -2.093540909627773436e-02
-1.753995248615544547e-03 -2.056762796133217511e-02
-7.257459514116179709e-04 -2.021745095708288656e-02
2.961124691172782944e-04 -1.988485198984221020e-02
1.311701736034378597e-03 -1.956975726265799964e-02
2.320068661766963494e-03 -1.927192741114742633e-02
3.321364927063542513e-03 -1.899116131903519702e-02
4.315323162982805452e-03 -1.872856430814227868e-02
5.301825636492199685e-03 -1.848366955499018000e-02
6.280020086885912400e-03 -1.825644898929781879e-02
7.249947076350812467e-03 -1.804700116135597027e-02
8.211089202725643105e-03 -1.785549014950138860e-02
9.162965619210997059e-03 -1.768200994502556328e-02
1.010610616127105392e-02 -1.752626143995932376e-02
1.104035759789914230e-02 -1.738823328003384974e-02
1.196502990401347201e-02 -1.726724299610659513e-02
1.287936142397790029e-02 -1.716494229495562837e-02
1.378342185848797745e-02 -1.708048944078997822e-02
1.467703446863792907e-02 -1.701360406706627429e-02
1.555950679358933907e-02 -1.696519067479353507e-02
1.643133000240045577e-02 -1.693499523506633575e-02
1.729247016193057734e-02 -1.692224507660008981e-02
1.814196343036564643e-02 -1.692773284662228359e-02
1.897899932242644999e-02 -1.695156921710199577e-02
1.980394355149487848e-02 -1.699335058425259504e-02
2.061711118728714112e-02 -1.705306925087763520e-02
2.141839503926549343e-02 -1.713028423878220491e-02
2.220678296199915525e-02 -1.722558729443148320e-02
2.298172987179567667e-02 -1.733853086211291361e-02
2.374432699467325658e-02 -1.746915510541584976e-02
2.449262365475642772e-02 -1.761787780325889050e-02
2.522749909845152516e-02 -1.778393860456690609e-02
2.594806357251815826e-02 -1.796789415798206307e-02
2.665463063098810065e-02 -1.816952790965283351e-02
2.734693036375195063e-02 -1.838826920424483508e-02
2.802481497113947645e-02 -1.862437321525110823e-02
2.868792821140532870e-02 -1.887777006873865571e-02
2.933568341743062260e-02 -1.914885340545797315e-02
2.996839632678905546e-02 -1.943709882664553662e-02
3.058594921129275529e-02 -1.974171426589612505e-02
3.118776197292515151e-02 -2.006343949678619787e-02
3.177366171803078232e-02 -2.040168437949223604e-02
3.234407254843844892e-02 -2.075682370578224578e-02
3.289777186078420707e-02 -2.112924562262947364e-02
3.343487361920197826e-02 -2.151823758037052156e-02
3.395584300694856617e-02 -2.192361204831311944e-02
3.445991624435971318e-02 -2.234567679615603181e-02
3.494746136755511740e-02 -2.278314571304267816e-02
3.541818073503292391e-02 -2.323672997909125362e-02
3.587230089332796301e-02 -2.370626294541971699e-02
3.630880435819127533e-02 -2.419126111206375621e-02
3.672875793094747265e-02 -2.469157053345211184e-02
3.713131973535906127e-02 -2.520757490001626633e-02
3.751638927171264959e-02 -2.573861358769218705e-02
3.788407096731771784e-02 -2.628508667752086844e-02
3.823375451492430632e-02 -2.684641768219059310e-02
3.856565038259370665e-02 -2.742278346824688837e-02
3.887943311438633170e-02 -2.801318985289395769e-02
3.917581582897020076e-02 -2.861767805307743190e-02
3.945335804511988786e-02 -2.923693957208253064e-02
3.971288777277604681e-02 -2.987054956352319657e-02
3.995426890509857359e-02 -3.051759487091107448e-02
4.017749429756638235e-02 -3.117826972179604458e-02
4.038220925999846250e-02 -3.185196579695447755e-02
4.056855111858544832e-02 -3.253917653352383921e-02
4.073691381196439809e-02 -3.323913394838693552e-02
4.088651518101983628e-02 -3.395230549458217589e-02
4.101775340559526972e-02 -3.467823199485034480e-02
4.113050189067785078e-02 -3.541615680691978518e-02
4.122450875902802792e-02 -3.616674069105329375e-02
4.130027048176317106e-02 -3.692886471146614863e-02
4.135745765070096558e-02 -3.770262174378161135e-02
4.139640425775401728e-02 -3.848769468940324567e-02
4.141673987044422467e-02 -3.928351138921935826e-02
4.141856020431616825e-02 -4.009086135361002862e-02
4.140239308655856154e-02 -4.090900135905795737e-02
4.136747572362105274e-02 -4.173804720774872135e-02
4.131510354235828214e-02 -4.257708682002665779e-02
4.124399826523818258e-02 -4.342623560320139908e-02
4.115485387451452842e-02 -4.428476951217191065e-02
4.104779050641638172e-02 -4.515278299443455101e-02
4.092255713519290378e-02 -4.602954661803260183e-02
4.077936391706948882e-02 -4.691588686328602986e-02
4.061878829945794050e-02 -4.781099814534053166e-02
4.044031756300880964e-02 -4.871401632018280276e-02
4.024440927918091632e-02 -4.962545442407692575e-02
4.003107419250621912e-02 -5.054503384478613998e-02
3.980053707559539494e-02 -5.147154208268231446e-02
3.955360796912164856e-02 -5.240557390601718185e-02
3.928990250539735052e-02 -5.334663633633301982e-02
3.900940864827714266e-02 -5.429434891200188296e-02
3.871176482501892391e-02 -5.524840106834023878e-02
3.839778714425608891e-02 -5.620803039496949371e-02
3.806741346089317218e-02 -5.717383318049811675e-02
3.772033591678822934e-02 -5.814517025902313924e-02
3.735810222581661261e-02 -5.912197166868394388e-02
3.698022647297825871e-02 -6.010364908930401068e-02
3.658656247046000731e-02 -6.109032625561160862e-02
3.617811997761032766e-02 -6.208154658178535040e-02
3.575407521743883404e-02 -6.307652107282848974e-02
3.531587783638977240e-02 -6.407555466509398667e-02
3.486240033666471172e-02 -6.507855668207504496e-02
3.439465317659844146e-02 -6.608528041177395840e-02
3.391253550635128095e-02 -6.709432233613267516e-02
3.341734149512961410e-02 -6.810611194532864565e-02
3.290811619738539390e-02 -6.912072037559768845e-02
3.238580200677690368e-02 -7.013700493098627697e-02
3.185016247701948772e-02 -7.115493007822111526e-02
3.130235547679646735e-02 -7.217360993521307333e-02
3.074262100505815998e-02 -7.319388125049784699e-02
3.017049558150043317e-02 -7.421511384406923040e-02
2.958681655233897853e-02 -7.523708107943798129e-02
2.899185218278440418e-02 -7.625901408807451987e-02
2.838563943479417012e-02 -7.728157842272342926e-02
2.776817820066264028e-02 -7.830357381261543459e-02
2.714120524765019707e-02 -7.932568121195289479e-02
2.650435976210930439e-02 -8.034687364779374841e-02
2.585765394988438770e-02 -8.136634774846342177e-02
2.520174357232833617e-02 -8.238484264054324324e-02
2.453671115560572547e-02 -8.340164419437121057e-02
2.386268778392402687e-02 -8.441677125466373610e-02
2.318070369270937292e-02 -8.542982103968062291e-02
2.249089784806527353e-02 -8.644006941706235125e-02
2.179374164393292970e-02 -8.744749970861095956e-02
2.108961060194080445e-02 -8.845223074768987503e-02
2.037914478401102805e-02 -8.945380679748679564e-02
1.966209239284113369e-02 -9.045168045265175594e-02
1.893906970150139452e-02 -9.144544645308395892e-02
1.821091366221350150e-02 -9.243486490335652006e-02
1.747807439339568031e-02 -9.342045099330090197e-02
1.674042760674794572e-02 -9.440135947882627443e-02
1.599867843269959719e-02 -9.537698891745395591e-02
1.525278864272252254e-02 -9.634697627970775780e-02
1.450396685585342987e-02 -9.731164478730787437e-02
1.375207051510632557e-02 -9.827111600696035454e-02
1.299807392185799160e-02 -9.922459724421361926e-02
1.224175652646769877e-02 -1.001719680395164597e-01
1.148391589537075749e-02 -1.011125432370018201e-01
1.072515882479522717e-02 -1.020468829446053577e-01
9.965900066335846297e-03 -1.029739214749384041e-01
9.205765828383156643e-03 -1.038944196895383865e-01
8.446551665496102729e-03 -1.048079009182166649e-01
7.687943604290898604e-03 -1.057129390135546354e-01
6.930700642777161066e-03 -1.066106845705063338e-01
6.175249976875420675e-03 -1.074997043670861824e-01
5.421798483655094515e-03 -1.083805551623813895e-01
4.670240496763166174e-03 -1.092527238605845302e-01
3.922095626111796532e-03 -1.101156399246393525e-01
3.177704214751005552e-03 -1.109704379034415211e-01
2.437444725717317819e-03 -1.118158334206827142e-01
1.701372984515371611e-03 -1.126516808033655725e-01
9.699455011642197678e-04 -1.134784714035019376e-01
2.448400143849631307e-04 -1.142953237432775132e-01
-4.744813010701251152e-04 -1.151016987392596835e-01
-1.187964555973418032e-03 -1.158985456637981887e-01
-1.894016175156278256e-03 -1.166851723109405131e-01
-2.592444307250689473e-03 -1.174612447400836812e-01
-3.283250974627659972e-03 -1.182263871656003273e-01
-3.965314571721535730e-03 -1.189804898184919912e-01
-4.638881659399064945e-03 -1.197235476705525714e-01
-5.303135088562600449e-03 -1.204557624124617254e-01
-5.957780012650656758e-03 -1.211767696841758446e-01
-6.602246326664533947e-03 -1.218864371884542247e-01
-7.236170309028207639e-03 -1.225844149987580234e-01
-7.858649060929845040e-03 -1.232705402920532683e-01
-8.469551133584959576e-03 -1.239454859566884726e-01
-9.068261128140119379e-03 -1.246088620928354346e-01
-9.654825605291530999e-03 -1.252604436820711487e-01
-1.022825405410575719e-02 -1.258996910231387767e-01
-1.078771041174129280e-02 -1.265268017608980888e-01
-1.133304268273322216e-02 -1.271403215540760911e-01
-1.186376790524898417e-02 -1.277416549804674117e-01
-1.237945916301681944e-02 -1.283304896794968397e-01
-1.288054392983145960e-02 -1.289063015158357361e-01
-1.336511179596618949e-02 -1.294699913060070873e-01
-1.383399158895209924e-02 -1.300209704042547543e-01
-1.428618898877193413e-02 -1.305589949081875090e-01
-1.472102474729414592e-02 -1.310839231960578832e-01
-1.513800144148219964e-02 -1.315949382722829408e-01
-1.553680446355286057e-02 -1.320929504891161510e-01
-1.591725736966665555e-02 -1.325781377082272394e-01
-1.627896634201305565e-02 -1.330497206010504696e-01
-1.662170399303050661e-02 -1.335083147897044853e-01
-1.694430457903365467e-02 -1.339528183242901516e-01
-1.724676223931708233e-02 -1.343841628610358829e-01
-1.752808434644691563e-02 -1.348019068033706191e-01
-1.778837901301580024e-02 -1.352058334264665540e-01
-1.802773164751907478e-02 -1.355964815356227871e-01
-1.824463991247276748e-02 -1.359731716761422571e-01
-1.843952812952670897e-02 -1.363359385758428632e-01
-1.861245291650338168e-02 -1.366862344663616335e-01
-1.876243368414540896e-02 -1.370224912598249078e-01
-1.888902532449784552e-02 -1.373453765847414410e-01
-1.899209020855706365e-02 -1.376553251786391818e-01
-1.907081933787572320e-02 -1.379503093529846347e-01
-1.912568587930280409e-02 -1.382320620882113160e-01
-1.915566625220544925e-02 -1.385002735207558899e-01
-1.915998890997164250e-02 -1.387544363653548107e-01
-1.913935780363481415e-02 -1.389950249764356216e-01
-1.909276750895610303e-02 -1.392219199852998412e-01
-1.902006794008921989e-02 -1.394353673041426045e-01
-1.892129819421983425e-02 -1.396353497654183040e-01
-1.879571346709510773e-02 -1.398214634375404275e-01
-1.864311308757450256e-02 -1.399946845030907716e-01
-1.846341416813199535e-02 -1.401540565456555476e-01
-1.825596336422003613e-02 -1.402993673587063228e-01
-1.802079988016048323e-02 -1.404314959427046539e-01
-1.775767511406120200e-02 -1.405500438622258041e-01
-1.746590891095069556e-02 -1.406558809456974479e-01
-1.714546384834440135e-02 -1.407480339741879471e-01
-1.679605397125848512e-02 -1.408265440112456968e-01
-1.641748769409358266e-02 -1.408918020796205706e-01
-1.600879367792049091e-02 -1.409442747962367237e-01
-1.557130169389776830e-02 -1.409834282836940900e-01
-1.510365420119053406e-02 -1.410092803991112032e-01
-1.460605796530020824e-02 -1.410222140984932759e-01
-1.407834707396487910e-02 -1.410222579492558803e-01
-1.351996912148568930e-02 -1.410093284597014607e-01
-1.293133427663773621e-02 -1.409841499911974882e-01
-1.231162473135226018e-02 -1.409457378885292378e-01
-1.166139089548702025e-02 -1.408947070344866714e-01
-1.097995940241299796e-02 -1.408310873999322199e-01
-1.026719032317975622e-02 -1.407549348595379113e-01
-9.522654159042309024e-03 -1.406665706915127823e-01
-8.746429717144062893e-03 -1.405653257044284787e-01
-7.938670146758846496e-03 -1.404520860237181423e-01
-7.098829203365080928e-03 -1.403271234914874321e-01
-6.227326789721470551e-03 -1.401896922974877058e-01
-5.323287304526854585e-03 -1.400404841406991674e-01
-4.387479736415131684e-03 -1.398786304724403962e-01
-3.419267788921988641e-03 -1.397045756169560116e-01
-2.419136754709988631e-03 -1.395190583923093530e-01
-1.386667743116036869e-03 -1.393219351938159711e-01
-3.227579950346292498e-04 -1.391132103322862135e-01
7.746977247296625395e-04 -1.388934089309361575e-01
1.904766131963812285e-03 -1.386620142866153427e-01
3.067452592672861768e-03 -1.384196631761854257e-01
4.262344666485598857e-03 -1.381656320155524864e-01
5.490234231609219737e-03 -1.379008365624546373e-01
6.750226161390621149e-03 -1.376249499779960972e-01
8.043154693282423065e-03 -1.373380251474877189e-01
9.368183555583576086e-03 -1.370401695125230968e-01
1.072627438379508864e-02 -1.367307916533292145e-01
1.211639820038850832e-02 -1.364119253367292728e-01
1.353959244374963386e-02 -1.360819523524372521e-01
1.499491300848141556e-02 -1.357419787612171580e-01
1.648277139097269889e-02 -1.353915146046633933e-01
1.800304314866678010e-02 -1.350311351147518157e-01
1.955553532957325300e-02 -1.346605987030453366e-01
2.114049409592008016e-02 -1.342794811897294327e-01
2.275771787984522815e-02 -1.338888497278419576e-01
2.440669942798085607e-02 -1.334877372274549390e-01
2.608769919201859439e-02 -1.330771503417005341e-01
2.780056429463821990e-02 -1.326562622430124405e-01
2.954505405192028172e-02 -1.322266705963741629e-01
3.132139237761504685e-02 -1.317869686707675569e-01
3.312843975730662277e-02 -1.313381082609964001e-01
3.496732440706502854e-02 -1.308796542159158249e-01
3.683729247096789033e-02 -1.304123742812203224e-01
3.873833117633303930e-02 -1.299360176079768503e-01
4.067027691668616968e-02 -1.294501325458551066e-01
4.263285780141704007e-02 -1.289553333119093925e-01
4.462599572812102344e-02 -1.284516835372726540e-01
4.664935034953927168e-02 -1.279395329467451214e-01
4.870301555309841657e-02 -1.274179333489428578e-01
5.078669962965826068e-02 -1.268875638145414986e-01
5.289973386625047153e-02 -1.263489269124410674e-01
5.504225466096775155e-02 -1.258021950626143637e-01
5.721382858005977928e-02 -1.252462845654579160e-01
5.941479388656595306e-02 -1.246821477873735762e-01
6.164405908137211149e-02 -1.241093577581989377e-01
6.390189761823686365e-02 -1.235285733598408264e-01
6.618760872420435815e-02 -1.229398867399080914e-01
6.850140688612012252e-02 -1.223425721566980123e-01
7.084314734936705826e-02 -1.217371505208938720e-01
7.321173297248659284e-02 -1.211235794967249341e-01
7.560820647247683268e-02 -1.205019432787838435e-01
7.803100302513027442e-02 -1.198716410188466613e-01
8.048083932315408529e-02 -1.192339499050674712e-01
8.295625751220883637e-02 -1.185881114768128491e-01
8.545741108624331506e-02 -1.179350866401312758e-01
8.798416613540503695e-02 -1.172745004440412658e-01
9.053675312699795141e-02 -1.166047756600320506e-01
9.311422577127066724e-02 -1.159273912137517154e-01
9.571681990870117840e-02 -1.152423106794837476e-01
9.834364577091181392e-02 -1.145500619291040523e-01
1.009940045707974632e-01 -1.138499142714406304e-01
1.036686317519243117e-01 -1.131428149260611388e-01
1.063664094525816062e-01 -1.124274613990633026e-01
1.090867664723213365e-01 -1.117046783866917775e-01
1.118294135412747775e-01 -1.109736909720419190e-01
1.145937290214866233e-01 -1.102354715606642666e-01
1.173804011026294419e-01 -1.094886630791646609e-01
1.201880584800534280e-01 -1.087352189539661923e-01
1.230161021038807673e-01 -1.079740017367846194e-01
1.258643703205803155e-01 -1.072053712145590310e-01
1.287324031931428858e-01 -1.064290004895846742e-01
1.316201468142261244e-01 -1.056453672593135884e-01
1.345279536397782638e-01 -1.048543231034614331e-01
1.374542391915063444e-01 -1.040556446599553153e-01
1.403992557387827578e-01 -1.032493609093055736e-01
1.433622374168014579e-01 -1.024359256886042957e-01
1.463430042530266262e-01 -1.016150133773329467e-01
1.493413965225473539e-01 -1.007867709063466899e-01
1.523560896964636091e-01 -9.995058542024440329e-02
1.553874079216009396e-01 -9.910717037088020986e-02
1.584349791741456459e-01 -9.825614021722353653e-02
1.614982925010049475e-01 -9.739714501206998831e-02
1.645767348760204252e-01 -9.653092343165420308e-02
1.676696727912100060e-01 -9.565680860183668754e-02
1.707768600850034513e-01 -9.477493557037326710e-02
1.738977527832425984e-01 -9.388502544754662171e-02
1.770314721423529580e-01 -9.298831574015919976e-02
1.801782908807667560e-01 -9.208319004398650420e-02
1.833376918265568201e-01 -9.117099920069246521e-02
1.865091347496367347e-01 -9.025123388343893327e-02
1.896925165235672506e-01 -8.932314885208349209e-02
1.928868264834418811e-01 -8.838729908456846585e-02
1.960911954386886924e-01 -8.744334851987803359e-02
1.993057227305120860e-01 -8.649169786797357429e-02
2.025296729370354987e-01 -8.553148861355512611e-02
2.057628061671305797e-01 -8.456296301063828680e-02
2.090043961068312750e-01 -8.358621511897403045e-02
2.122543122200930832e-01 -8.260150455989173635e-02
2.155119652251426265e-01 -8.160916895917563751e-02
2.187765762502019984e-01 -8.060848654959423820e-02
2.220480184910088584e-01 -7.959913645093828760e-02
2.253262542988826167e-01 -7.858166224568668978e-02
2.286106067367525974e-01 -7.755558547158387939e-02
2.319008313352004524e-01 -7.652155627631210266e-02
2.351948571538313715e-01 -7.547864394611886185e-02
2.384938927791610541e-01 -7.442693195924104943e-02
2.417967303524753975e-01 -7.336640691801346592e-02
2.451038605866527054e-01 -7.229820140072480694e-02
2.484134534450890275e-01 -7.122101406496748888e-02
2.517255490346781976e-01 -7.013520790175123421e-02
2.550392720129505131e-01 -6.903977227830752905e-02
2.583546528401495235e-01 -6.793541438336633820e-02
2.616710744280011935e-01 -6.682208177066885357e-02
2.649881454642032397e-01 -6.569996700568625503e-02
2.683052059936625322e-01 -6.456907907849653017e-02
2.716218525189863509e-01 -6.342897886607432034e-02
2.749381110167419817e-01 -6.227981404383653441e-02
2.782528131070265420e-01 -6.112142065466485280e-02
2.815657163538441421e-01 -5.995422516977091248e-02
2.848772367653372162e-01 -5.877698696189273542e-02
2.881850416223847300e-01 -5.759053605750601157e-02
2.914903108944173482e-01 -5.639483592510144416e-02
2.947922170349184801e-01 -5.518976744557886616e-02
2.980903276961008319e-01 -5.397420348723313416e-02
3.013839027592639108e-01 -5.274909556778551584e-02
3.046724033897121875e-01 -5.151438594467010190e-02
3.079553398401214670e-01 -5.026997702344931929e-02
3.112329094363431303e-01 -4.901605186922027013e-02
3.145041248835553360e-01 -4.775222569998942290e-02
3.177687639350487703e-01 -4.647781452421585052e-02
3.210260985855531435e-01 -4.519424498663385942e-02
3.242763832696016757e-01 -4.390079251206945726e-02
3.275185590898853083e-01 -4.259689349890364435e-02
3.307521213415769989e-01 -4.128260264320869621e-02
3.339769403356555033e-01 -3.995862650578100445e-02
3.371931416516397717e-01 -3.862422388685551877e-02
3.403993509998275990e-01 -3.727954374602720361e-02
3.435955455128796299e-01 -3.592474307984655502e-02
3.467811678783113694e-01 -3.455983517980374536e-02
3.499563562466937450e-01 -3.318422767129430850e-02
3.531202300501462554e-01 -3.179797836990591597e-02
3.562723441747759345e-01 -3.040145318307905728e-02
3.594128908600452976e-01 -2.899452649525666517e-02
3.625410409677540802e-01 -2.757690159328103977e-02
3.656562791699075055e-01 -2.614903441996905414e-02
3.687585967867794134e-01 -2.471079504349977043e-02
3.718468481932575287e-01 -2.326197174770352344e-02
3.749211902643451721e-01 -2.180248732164160458e-02
3.779806713336050783e-01 -2.033244005585375935e-02
3.810263601309505921e-01 -1.885136160017859483e-02
3.840567234731548374e-01 -1.736020507351320949e-02
3.870722510895979740e-01 -1.585804798972888924e-02
3.900723547326030438e-01 -1.434586343230336361e-02
3.930567264697600316e-01 -1.282254341037840882e-02
3.960244911104325305e-01 -1.128890485966333596e-02
3.989758437609390307e-01 -9.743984576529082092e-03
4.019105035041408702e-01 -8.189050331342165312e-03
4.048278147347500466e-01 -6.622851902494474030e-03
4.077277911094540075e-01 -5.045788291109328319e-03
4.106097828853620402e-01 -3.457760098203919216e-03
4.134734571756005783e-01 -1.859042088141831060e-03
4.163182019185644456e-01 -2.497580675721328830e-04
4.191442807857599928e-01 1.370100344692721812e-03
4.219509192561817223e-01 3.000742748197525022e-03
4.247385053242187514e-01 4.642401537936833092e-03
4.275060603362596523e-01 6.294882723775312161e-03
4.302542458334243647e-01 7.958177562216228740e-03
4.329813686525755823e-01 9.631562082247755244e-03
4.356883519536504656e-01 1.131489926414005337e-02
4.383746860511327226e-01 1.300983308322466517e-02
4.410401608541782426e-01 1.471533599537630521e-02
4.436844382377738150e-01 1.643185957536400996e-02
4.463068515815746262e-01 1.815806554043219653e-02
4.489077550140060935e-01 1.989510754453422195e-02
4.514869512545431895e-01 2.164273838603011230e-02
4.540438426373206715e-01 2.340082598577957959e-02
4.565785126428164586e-01 2.516944248715253379e-02
4.590907076887298932e-01 2.694829762070825863e-02
4.615803543343170445e-01 2.873766915029307006e-02
4.640466738612201714e-01 3.053722664957292388e-02
4.664899932625266032e-01 3.234671172143885332e-02
4.689102391637297029e-01 3.416613504050881878e-02
4.713067561083695844e-01 3.599528263477647788e-02
4.736798858553263880e-01 3.783414522687099379e-02
4.760291217582647283e-01 3.968335805792917031e-02
4.783544887686121405e-01 4.154266829529575794e-02
4.806558802228046434e-01 4.341252421519228161e-02
4.829321629264306526e-01 4.529150947262328836e-02
4.851849022085235608e-01 4.717977795655653450e-02
4.874125171285442759e-01 4.907787844560042995e-02
4.896152054666867981e-01 5.098472169578530805e-02
4.917935825619171308e-01 5.290106817897403946e-02
4.939468965204376061e-01 5.482657967854288189e-02
4.960751809917717248e-01 5.676156341558236118e-02
4.981783628746567216e-01 5.870547385672903601e-02
5.002556885919464680e-01 6.065857206852662276e-02
5.023078395083772074e-01 6.262048109549699093e-02
5.043346938094053211e-01 6.459176718659201399e-02
5.063359406795712170e-01 6.657089489887928202e-02
5.083109354286181603e-01 6.855847870428326274e-02
5.102603556220262071e-01 7.055466493577301768e-02
5.121840825344460280e-01 7.255901205701682788e-02
5.140815281318815710e-01 7.457125340330965357e-02
5.159540728919029817e-01 7.659177583070220230e-02
5.178004190232486925e-01 7.862001708232410624e-02
5.196203365870261104e-01 8.065555867183613059e-02
5.214141127215152771e-01 8.269930571243164219e-02
5.231820889664398067e-01 8.475081285383900820e-02
5.249237531937507306e-01 8.680929925593823537e-02
5.266396478797090719e-01 8.887544126795712818e-02
5.283289955487783240e-01 9.094881498304208112e-02
5.299916813863394527e-01 9.302878309431840409e-02
5.316284262234686198e-01 9.511557080089763638e-02
5.332395777734770803e-01 9.720909289733513370e-02
5.348236389384994904e-01 9.930886446566966619e-02
5.363813184107943943e-01 1.014147719941501796e-01
5.379124952947720306e-01 1.035275394417265876e-01
5.394179261401713665e-01 1.056456772114195836e-01
5.408975979546432056e-01 1.077698732209052129e-01
5.423511614943523629e-01 1.099002546021867199e-01
5.437780424109164290e-01 1.120356938429545035e-01
5.451786933009349356e-01 1.141768169217814294e-01
5.465533660945058880e-01 1.163232409453887756e-01
5.479016573514211563e-01 1.184749215104197589e-01
5.492238647196343582e-01 1.206317525547276615e-01
5.505204619122221477e-01 1.227932951156823216e-01
5.517912986073625348e-01 1.249596285385603106e-01
5.530358493055250735e-01 1.271304184824582628e-01
5.542552134427749522e-01 1.293057294005202640e-01
5.554486104339989572e-01 1.314849721614381461e-01
5.566167477809783604e-01 1.336680849881382582e-01
5.577591755898732018e-01 1.358547368868738836e-01
5.588764950851272673e-01 1.380451206875673298e-01
5.599680977098659973e-01 1.402392858276683141e-01
5.610336243857803051e-01 1.424360385393823314e-01
5.620740977151315043e-01 1.446360669561788936e-01
5.630897347657717322e-01 1.468388145747594187e-01
5.640799716148043874e-01 1.490445518433072269e-01
5.650452862977889401e-01 1.512522952543018384e-01
5.659861467402165225e-01 1.534622929349323817e-01
5.669025130958277314e-01 1.556745300619226391e-01
5.677940479136546204e-01 1.578881726718415757e-01
5.686607385999409292e-01 1.601032290678956471e-01
5.695034270772051377e-01 1.623198796360113827e-01
5.703211345614157546e-01 1.645378452457304519e-01
5.711137504503309703e-01 1.667568509644233865e-01
5.718830910753944785e-01 1.689759186433283933e-01
5.726284764884962408e-01 1.711955518856445591e-01
5.733505350178393911e-01 1.734161111604743677e-01
5.740482417531707071e-01 1.756374124226150468e-01
5.747224379172770625e-01 1.778579054469105192e-01
5.753729770805721122e-01 1.800779565222085932e-01
5.760012558303935215e-01 1.822969146469837209e-01
5.766056019724286053e-01 1.845159697661182818e-01
5.771872405009589313e-01 1.867334603047478836e-01
5.777454811480845498e-01 1.889501850139221339e-01
5.782811659791055048e-01 1.911644187772304770e-01
5.787936357135925469e-01 1.933769263005422900e-01
5.792838404217338644e-01 1.955876933325435552e-01
5.797514510412594690e-01 1.977957195914573363e-01
5.801972935492187844e-01 2.000010325615051709e-01
5.806214542638287179e-01 2.022041457215258964e-01
5.810234635673665604e-01 2.044034366459355490e-01
5.814041180119480234e-01 2.065998084287287428e-01
5.817631805813037182e-01 2.087925099163749354e-01
5.821011385542700367e-01 2.109813343942114339e-01
5.824169950866046053e-01 2.131666782322123033e-01
5.827116503652218782e-01 2.153481047394083525e-01
5.829849920748142456e-01 2.175247723608620676e-01
5.832386529471983438e-01 2.196969084136531358e-01
5.834712848823919717e-01 2.218634064015137797e-01
5.836838623116776814e-01 2.240245594787490246e-01
5.838758872227218788e-01 2.261800625919284380e-01
5.840477778574589829e-01 2.283299631941717589e-01
5.841999290684847246e-01 2.304738331769229653e-01
5.843327892777507859e-01 2.326116826368173629e-01
5.844456771024252317e-01 2.347434588251120224e-01
5.845391920806168873e-01 2.368682655237504264e-01
5.846133983042768323e-01 2.389862834461828067e-01
5.846687792622281554e-01 2.410965971430778509e-01
5.847054710970365221e-01 2.431992865275693361e-01
5.847234575316008209e-01 2.452938718944704943e-01
5.847226860190238851e-01 2.473801753963756345e-01
5.847040767508137060e-01 2.494588201531804106e-01
5.846668365255904831e-01 2.515287799360423904e-01
5.846124269856648459e-01 2.535905723373622078e-01
5.845396847008601515e-01 2.556428631861225043e-01
5.844483790520046407e-01 2.576854961049212522e-01
5.843403814926835249e-01 2.597188000491843507e-01
5.842148473610413451e-01 2.617417925115059774e-01
5.840716754540106193e-01 2.637548377475453787e-01
5.839118091369854824e-01 2.657578360308852639e-01
5.837353357768255702e-01 2.677498921109011110e-01
5.835423855068183618e-01 2.697305506290065824e-01
5.833326920869620347e-01 2.717006221836899549e-01
5.831066530997786046e-01 2.736596545514441980e-01
5.828647002786278009e-01 2.756074708179854782e-01
5.826069432866031184e-01 2.775426211427295953e-01
5.823340500716724932e-01 2.794657283958763005e-01
5.820453688054381125e-01 2.813763394776767068e-01
5.817411611473632949e-01 2.832739380352665703e-01
5.814218948303709888e-01 2.851582532944743620e-01
5.810874208127327911e-01 2.870283547924781242e-01
5.807385969867653319e-01 2.888850137651827743e-01
5.803752890966979994e-01 2.907272045249078563e-01
5.799976067276338965e-01 2.925554718157816758e-01
5.796056847212108787e-01 2.943689509098075807e-01
5.791989735919264026e-01 2.961679448990064967e-01
5.787782753815624570e-01 2.979516088180905742e-01
5.783444338470699053e-01 2.997206331788522249e-01
5.778961224188692292e-01 3.014731970666332805e-01
5.774347448890255752e-01 3.032101113206276954e-01
5.769601862500089995e-01 3.049308790230278454e-01
5.764732059237633877e-01 3.066351716762734103e-01
5.759730183577604912e-01 3.083228172984053272e-01
5.754601887233194990e-01 3.099935694225784411e-01
5.749348162766361181e-01 3.116472235926388556e-01
5.743968795681255735e-01 3.132832738842549758e-01
5.738468911689710295e-01 3.149008201786480110e-01
5.732848768524803074e-01 3.165010886465603468e-01
5.727111742577510878e-01 3.180823254404212541e-01
5.721259985940383430e-01 3.196460542715860442e-01
5.715295701303007014e-01 3.211910370487219279e-01
5.709217481732998811e-01 3.227163602328735337e-01
5.703028613215901377e-01 3.242229811762172287e-01
5.696724802861918846e-01 3.257094121564454992e-01
5.690313951891464717e-01 3.271759657764559126e-01
5.683799362132414545e-01 3.286229788899210913e-01
5.677177718271060325e-01 3.300492381359660388e-01
5.670449824300680675e-01 3.314544555691156247e-01
5.663620336360650764e-01 3.328383051998001774e-01
5.656694532991864977e-01 3.342008355319325830e-01
5.649662401835776615e-01 3.355421065429197158e-01
5.642536206325496906e-01 3.368619258389247140e-01
5.635316552394245004e-01 3.381591316125870383e-01
5.627994573702622683e-01 3.394329817707880670e-01
5.620580764385086914e-01 3.406844929184611459e-01
5.613077630763210202e-01 3.419122344538447211e-01
5.605484790093280267e-01 3.431162901426205725e-01
5.597805756410683120e-01 3.442966495212616551e-01
5.590046005425038933e-01 3.454529748533841094e-01
5.582195028277423532e-01 3.465846034615489568e-01
5.574266107117591407e-01 3.476922593725347288e-01
5.566250059379702630e-01 3.487754934384213468e-01
5.558157524724062215e-01 3.498340386574210759e-01
5.549986400621221838e-01 3.508676339697033852e-01
5.541735082555195868e-01 3.518753988825781831e-01
5.533413781905941464e-01 3.528576774264329807e-01
5.525018946222283178e-01 3.538142452679083894e-01
5.516549877085604736e-01 3.547439969328751164e-01
5.508015425723158387e-01 3.556471734503343085e-01
5.499408980811384406e-01 3.565232282245137663e-01
5.490732563836919766e-01 3.573724764236060336e-01
5.481995786197885190e-01 3.581942613495307515e-01
5.473192905168555722e-01 3.589879302820315199e-01
5.464326055466316445e-01 3.597540756279350438e-01
5.455392351622614378e-01 3.604920477327659967e-01
5.446393849333551751e-01 3.612010629250983484e-01
5.437340704891721055e-01 3.618815575886364377e-01
5.428230350287227557e-01 3.625324443231873750e-01
5.419062954399533893e-01 3.631540384793532916e-01
5.409845421842688351e-01 3.637468655858595024e-01
5.400571238767835069e-01 3.643097416790125331e-01
5.391244636629556330e-01 3.648422348311783359e-01
5.381864068047735872e-01 3.653444871457029453e-01
5.372440409136213235e-01 3.658159759514016396e-01
5.362966795720728319e-01 3.662567078341060767e-01
5.353448665507641868e-01 3.666665570822756903e-01
5.343883730990517389e-01 3.670447118674372566e-01
5.334276082143906139e-01 3.673912372075571753e-01
5.324624523037296830e-01 3.677057933984733684e-01
5.314930325578111070e-01 3.679884372729469444e-01
5.305196766160064081e-01 3.682386807355168545e-01
5.295424701580505600e-01 3.684563770755451828e-01
5.285615880362448671e-01 3.686409304410961374e-01
5.275771639919453193e-01 3.687932280946499275e-01
5.265899349262505025e-01 3.689120617431226878e-01
5.255990018493065241e-01 3.689966904324490371e-01
5.246047838957347276e-01 3.690476479438169477e-01
5.236071505308067531e-01 3.690648133783668294e-01
5.226070822910076075e-01 3.690480947313672933e-01
5.216039384717804372e-01 3.689966151427392371e-01
5.205986762391043854e-01 3.689100290577032037e-01
5.195908440588177246e-01 3.687881188095922802e-01
5.185809689982230353e-01 3.686315555609449568e-01
5.175690368635150751e-01 3.684397770236752523e-01
5.165543152094091983e-01 3.682114318890014615e-01
5.155374194747719407e-01 3.679467972685934174e-01
5.145188696141704821e-01 3.676471293130160189e-01
5.134986181146526940e-01 3.673105135015250489e-01
5.124765207966474057e-01 3.669372680794433239e-01
5.114524619101799008e-01 3.665274093579721781e-01
5.104265676694403897e-01 3.660805075173864664e-01
5.094000720036485630e-01 3.655969187162357859e-01
5.083728153638886749e-01 3.650759079790857342e-01
5.073439685276106559e-01 3.645173013532537754e-01
5.063145492129343950e-01 3.639208885709103170e-01
5.052841093368160008e-01 3.632869638348544261e-01
5.042530966019784788e-01 3.626152144060194038e-01
5.032208432146477728e-01 3.619048424253870633e-01
5.021885025474759345e-01 3.611558165108506580e-01
5.011558537912129685e-01 3.603684558379440794e-01
5.001229615573130616e-01 3.595422001766768183e-01
4.990896876549867911e-01 3.586776271395900606e-01
4.980564994238012577e-01 3.577738696468541479e-01
4.970233821715704936e-01 3.568303844035686234e-01
4.959909808076045090e-01 3.558472443522509021e-01
4.949585926228897148e-01 3.548245719011465793e-01
4.939264519400821118e-01 3.537617630386410417e-01
4.928953448380231084e-01 3.526593199178863491e-01
4.918648922800293866e-01 3.515165877089837521e-01
4.908346222394039948e-01 3.503339840351160639e-01
4.898056436152389836e-01 3.491108983600973992e-01
4.887773690416272743e-01 3.478463467545668264e-01
4.877502426604498620e-01 3.465413794894383059e-01
4.867252094311616539e-01 3.451957171192427953e-01
4.857012290284575262e-01 3.438097456835412791e-01
4.846779018143266837e-01 3.423813019803574331e-01
4.836568064311836945e-01 3.409111285187201856e-01
4.826361079450764424e-01 3.394000280071811648e-01
4.816169811836771286e-01 3.378478486512574430e-01
4.805998997843759502e-01 3.362540562888977624e-01
4.795852792950257570e-01 3.346184618977341430e-01
4.785726757896387462e-01 3.329420718950946712e-01
4.775620416894629239e-01 3.312227592968010059e-01
4.765537695171739863e-01 3.294621917768137953e-01
4.755477443994314823e-01 3.276593372013875682e-01
4.745439311953614792e-01 3.258142811936475813e-01
4.735423141252857460e-01 3.239275001612922922e-01
4.725437575224072373e-01 3.219983088691372175e-01
4.715475245483026212e-01 3.200272190343807499e-01
4.705539450669808943e-01 3.180133854566583596e-01
4.695637194283793225e-01 3.159571549108786681e-01
4.685759175845449764e-01 3.138592351307904482e-01
4.675908984997456663e-01 3.117179548787884502e-01
4.666088166708786122e-01 3.095342507790277975e-01
4.656297740303710353e-01 3.073080814713550768e-01
4.646537555185153989e-01 3.050392257289798459e-01
4.636815412309956419e-01 3.027277245975758535e-01
4.627123024774743576e-01 3.003729594874303133e-01
4.617462153429726102e-01 2.979754747929797554e-01
4.607836768121245652e-01 2.955350546259005728e-01
4.598245436062672886e-01 2.930521341031788740e-01
4.588687467258111274e-01 2.905262533978349437e-01
4.579167174304837329e-01 2.879578374011842468e-01
4.569678483965339266e-01 2.853473301065875822e-01
4.560228823394288367e-01 2.826935897492771632e-01
4.550820161172086098e-01 2.799974864853097545e-01
4.541452132533554953e-01 2.772589261168469932e-01
4.532124302660724968e-01 2.744777955474267950e-01
4.522838268842996334e-01 2.716541354378763096e-01
4.513591451111063080e-01 2.687888873822203983e-01
4.504383077870903196e-01 2.658805196662865633e-01
4.495219345973276437e-01 2.629299110330605704e-01
4.486102670757206590e-01 2.599375940585436084e-01
4.477026425270195231e-01 2.569029425015411094e-01
4.468005974326646479e-01 2.538261833841907733e-01
4.459027385719308567e-01 2.507079226065306865e-01
4.450082678528895497e-01 2.475472061992493034e-01
4.441188191432650645e-01 2.443457896400668128e-01
4.432343656200805060e-01 2.411022339787589897e-01
4.423544621395782972e-01 2.378176508455658311e-01
4.414789192747963220e-01 2.344924855117183626e-01
4.406088051406061856e-01 2.311258984899667857e-01
4.397433823346849624e-01 2.277182466321645837e-01
4.388827222611041412e-01 2.242693382925373402e-01
4.380268768104252919e-01 2.207797165079695423e-01
4.371758800263180755e-01 2.172500020244272634e-01
4.363304034845855162e-01 2.136797501647814124e-01
4.354903745319981812e-01 2.100697684359217610e-01
4.346551253623646138e-01 2.064207488300728310e-01
4.338246243227956711e-01 2.027309106092945457e-01
4.329999786297653031e-01 1.990019084333558841e-01
4.321806036473260781e-01 1.952338029550337306e-01
4.313673262679347253e-01 1.914267245183726429e-01
4.305593443192375913e-01 1.875804501199502261e-01
4.297558420382528444e-01 1.836955603861415154e-01
4.289581043398670301e-01 1.797733354638746395e-01
4.281654315600882943e-01 1.758128411493639354e-01
4.273783380865716630e-01 1.718148451362362661e-01
4.265960191986703509e-01 1.677784342928071160e-01
4.258203051769103298e-01 1.637066137163021573e-01
4.250498278610326808e-01 1.595966707619275449e-01
4.242850311999832313e-01 1.554505328607880266e-01
4.235260664034266043e-01 1.512678918954531715e-01
4.227730045080833055e-01 1.470502648205775365e-01
4.220256351350440971e-01 1.427963926304154085e-01
4.212837229891492896e-01 1.385074962624779082e-01
4.205467112019724563e-01 1.341844636017359982e-01
4.198157179306534204e-01 1.298270076740968004e-01
4.190907347344651201e-01 1.254360106170332168e-01
4.183713262787615017e-01 1.210111839736645878e-01
4.176577491305302203e-01 1.165532051338702274e-01
4.169499067970468542e-01 1.120622741496243996e-01
4.162484829132589992e-01 1.075391072953974236e-01
4.155525509341200241e-01 1.029839299391250296e-01
4.148627248313526139e-01 9.839668802759780897e-02
4.141793621052742846e-01 9.377751309693921344e-02
4.135015523463525522e-01 8.912764082673821364e-02
4.128299325038615741e-01 8.444690690193210059e-02
4.121642089452200453e-01 7.973711200132892196e-02
4.115050723327357551e-01 7.499736625548385216e-02
4.108524125128412696e-01 7.022810220413362725e-02
4.102058153853402334e-01 6.543052593314192811e-02
4.095654138321472293e-01 6.060451615809313991e-02
4.089316375349992261e-01 5.575079730961367969e-02
4.083041420611769334e-01 5.087090589000414081e-02
4.076822575715045582e-01 4.596319642897782332e-02
4.070670267409206011e-01 4.102990851317830229e-02
4.064581369734072691e-01 3.607157493829307726e-02
4.058551813217093351e-01 3.108758956019970487e-02
4.052583645036162419e-01 2.607884168270891562e-02
4.046680684758384716e-01 2.104671683176995850e-02
4.040836232132045680e-01 1.599173535425313375e-02
4.035057777586895655e-01 1.091297588481338413e-02
4.029338873953579592e-01 5.812447016546594056e-03
4.023686251275974124e-01 6.907606577436064405e-04
4.018100954528104340e-01 -4.452542924111449127e-03
4.012574248929505760e-01 -9.616718085095439170e-03
4.007110882789897133e-01 -1.479928605965024832e-02
4.001711781598737971e-01 -2.000072033217395462e-02
3.996375783885218191e-01 -2.522178105186451830e-02
3.991109891057419423e-01 -3.046166998250680880e-02
3.985905838161614700e-01 -3.571829407752406815e-02
3.980772725901381426e-01 -4.099170425846751509e-02
3.975695561590801841e-01 -4.628121505823081655e-02
3.970685937509785823e-01 -5.158593132525277764e-02
3.965740611218546707e-01 -5.690618437468033392e-02
3.960858215966568396e-01 -6.224032168579414492e-02
3.956040905641268757e-01 -6.758782744512789598e-02
3.951291054373680112e-01 -7.294814161653552509e-02
3.946600776328537674e-01 -7.832065923879537317e-02
3.941976976179461523e-01 -8.370446887598706476e-02
3.937423909645086373e-01 -8.909900986266476586e-02
3.932939698607585410e-01 -9.450347867338769470e-02
3.928522299801087692e-01 -9.991677801414509952e-02
3.924166419114380466e-01 -1.053384015199293755e-01
3.919870447155004434e-01 -1.107684577418226596e-01
3.915649621250575363e-01 -1.162055631210955620e-01
3.911495750544292660e-01 -1.216487018558380373e-01
3.907401416715733933e-01 -1.270977054133001216e-01
3.903376705591876661e-01 -1.325523897822631081e-01
3.899427847321972895e-01 -1.380101693530615681e-01
3.895541054881613841e-01 -1.434722286111151657e-01
3.891721299834404180e-01 -1.489369742454320078e-01
3.887971142240886913e-01 -1.544029290887779793e-01
3.884283430538831294e-01 -1.598701114583917504e-01
3.880663771513699345e-01 -1.653374946844523297e-01
3.877114646199802395e-01 -1.708047598291004554e-01
3.873629344858421919e-01 -1.762713132223469870e-01
3.870212568932728248e-01 -1.817356329339540888e-01
3.866861092167001579e-01 -1.871977209327908287e-01
3.863586960403871395e-01 -1.926562955598288829e-01
3.860369087144083222e-01 -1.981102513858600256e-01
3.857221074651810966e-01 -2.035585810762624015e-01
3.854138470848950671e-01 -2.090010878342097866e-01
3.851122975068015375e-01 -2.144370593524637936e-01
3.848176296075436209e-01 -2.198649245050163514e-01
3.845289947702794087e-01 -2.252846654209637034e-01
3.842480378011852160e-01 -2.306951713929920600e-01
3.839741315905441654e-01 -2.360954951101366106e-01
3.837068215193403797e-01 -2.414848299283874900e-01
3.834462245734557295e-01 -2.468625056911550042e-01
3.831920414059284963e-01 -2.522284614875796582e-01
3.829449526085293987e-01 -2.575814650953728857e-01
3.827047135794124921e-01 -2.629204117360465220e-01
3.824715100286332770e-01 -2.682443783320240804e-01
3.822451035343177317e-01 -2.735527783491826237e-01
3.820254383168543710e-01 -2.788448488687735316e-01
3.818127290248095607e-01 -2.841195981434611606e-01
3.816069844622386742e-01 -2.893766773960392835e-01
3.814074060792680965e-01 -2.946149690592140824e-01
3.812147930478472779e-01 -2.998334736336298323e-01
3.810290883593045463e-01 -3.050322141383917662e-01
3.808498347363030168e-01 -3.102095938659978902e-01
3.806780565710992659e-01 -3.153652265498349538e-01
3.805129011884293422e-01 -3.204976620493590334e-01
3.803541471099053384e-01 -3.256060252292435342e-01
3.802026423037022651e-01 -3.306899396641138078e-01
3.800570735864935989e-01 -3.357487001008762628e-01
3.799191179077249236e-01 -3.407820227199729324e-01
3.797879722074762321e-01 -3.457886182379860673e-01
3.796632933539789700e-01 -3.507675921581220879e-01
3.795457548788882529e-01 -3.557182932132530451e-01
3.794350671376935935e-01 -3.606394040519241839e-01
3.793312407702242872e-01 -3.655309574442874299e-01
3.792342657099557757e-01 -3.703916206602800854e-01
3.791442100572061658e-01 -3.752207959083980748e-01
3.790606526637556595e-01 -3.800181302032219488e-01
3.789833883736134501e-01 -3.847829200271698502e-01
3.789127593152207263e-01 -3.895142035397156643e-01
3.788492275542601484e-01 -3.942102233071285156e-01
3.787927130992049807e-01 -3.988709038238744675e-01
3.787424598791072627e-01 -4.034959156871541497e-01
3.786994837304897277e-01 -4.080840871590033503e-01
3.786626593963108856e-01 -4.126344532142298127e-01
3.786322334684117941e-01 -4.171467002707214267e-01
3.786083185019681330e-01 -4.216202381692670254e-01
3.785910051300527268e-01 -4.260533728169187961e-01
3.785796076836041579e-01 -4.304467674026208335e-01
3.785751916339606393e-01 -4.347985728527707372e-01
3.785765410604242653e-01 -4.391089122842534165e-01
3.785848400975865280e-01 -4.433762410157969791e-01
3.785997662496309868e-01 -4.476012629807488707e-01
3.786205873189534832e-01 -4.517821574745792268e-01
3.786482817317116112e-01 -4.559182064116048538e-01
3.786821431065582333e-01 -4.600091270150470923e-01
3.787225260923200998e-01 -4.640542785303063411e-01
3.787686784582170452e-01 -4.680525786444896807e-01
3.788215335283187657e-01 -4.720040856215968472e-01
3.788799540560230938e-01 -4.759078678911041749e-01
3.789443296084015200e-01 -4.797637238867960008e-01
3.790151973651965100e-01 -4.835701579492223123e-01
3.790915808814969146e-01 -4.873272592490200394e-01
3.791742158455637668e-01 -4.910342536549691661e-01
3.792624739256935662e-01 -4.946907888536135611e-01
3.793568439113808033e-01 -4.982960514402221541e-01
3.794564632144818428e-01 -5.018495679988842495e-01
3.795626920306574004e-01 -5.053502418490566361e-01
3.796742128854324050e-01 -5.087981004416394226e-01
3.797906062528276228e-01 -5.121928482398008242e-01
3.799133064253588099e-01 -5.155333510845165890e-01
3.800410889431521388e-01 -5.188204053055125442e-01
3.801751688797291862e-01 -5.220519019683482753e-01
3.803137614096301355e-01 -5.252281021138273109e-01
3.804580021688492297e-01 -5.283483585621326917e-01
3.806075138655268253e-01 -5.314121277930340392e-01
3.807622841316142814e-01 -5.344191642690012678e-01
3.809220132381995749e-01 -5.373690612790961163e-01
3.810864162265633626e-01 -5.402611237637662267e-01
3.812557932719471965e-01 -5.430948611405417292e-01
3.814304112211156506e-01 -5.458701218350157092e-01
3.816099227982868158e-01 -5.485860973028063858e-01
3.817940844153502877e-01 -5.512436601210131126e-01
3.819832671805215574e-01 -5.538415890534922337e-01
3.821765845224147640e-01 -5.563792085956141831e-01
3.823750174036273375e-01 -5.588565390494112384e-01
3.825777048331175378e-01 -5.612730184861977056e-01
3.827848253690270264e-01 -5.636287460472838573e-01
3.829960741911174749e-01 -5.659234990042345537e-01
3.832114914479219370e-01 -5.681570111945368762e-01
3.834301468085928311e-01 -5.703278847437431853e-01
3.836530843572079630e-01 -5.724363646130207206e-01
3.838800387325746466e-01 -5.744822685302214405e-01
3.841110925147644961e-01 -5.764659551574302654e-01
3.843452676535283330e-01 -5.783873518219804222e-01
3.845833547827358645e-01 -5.802455663225319915e-01
3.848245186075077151e-01 -5.820400354581241054e-01
3.850694235801946919e-01 -5.837717085061117084e-01
3.853175452800401413e-01 -5.854396663915449883e-01
3.855685678200742039e-01 -5.870435008326969628e-01
3.858225788280531532e-01 -5.885840210274533302e-01
3.860795052823426388e-01 -5.900605191448863307e-01
3.863391508871732993e-01 -5.914726718811692541e-01
3.866019677918296482e-01 -5.928206088762404402e-01
3.868670588912694330e-01 -5.941043420443155032e-01
3.871348353395332453e-01 -5.953238046258063632e-01
3.874045219740590018e-01 -5.964786730663425018e-01
3.876766393633812036e-01 -5.975687984146864640e-01
3.879511204535129876e-01 -5.985950513885098800e-01
3.882274122920985060e-01 -5.995568701063401784e-01
3.885062236204243069e-01 -6.004537681247055225e-01
3.887863165472147386e-01 -6.012863802639097921e-01
3.890678343063265210e-01 -6.020551193297610792e-01
3.893515152037932414e-01 -6.027595614907965693e-01
3.896362499699005943e-01 -6.033996577126681249e-01
3.899229556487713300e-01 -6.039754704155142484e-01
3.902110130200535099e-01 -6.044875277647888678e-01
3.905002299957497924e-01 -6.049355676527343739e-01
3.907912188229580863e-01 -6.053195496147943944e-01
3.910823692640457705e-01 -6.056394867731810239e-01
3.913742708791957403e-01 -6.058959151770633156e-01
3.916669262019582543e-01 -6.060888112202389433e-01
3.919596553325016552e-01 -6.062177126827639206e-01
3.922533735720049597e-01 -6.062846835000273993e-01
3.925465832420401702e-01 -6.062883401626462110e-01
3.928408729063139759e-01 -6.062290097544984491e-01
3.931356573810724231e-01 -6.061072886376742685e-01
3.934300390990539964e-01 -6.059232830503336054e-01
3.937241097422179426e-01 -6.056773456113255794e-01
3.940182334175556522e-01 -6.053694533114439835e-01
3.943115195375778703e-01 -6.050004658087149156e-01
3.946046022175022094e-01 -6.045699186926039026e-01
3.948967016179972811e-01 -6.040783880676560136e-01
3.951880242427349699e-01 -6.035264348131165191e-01
3.954780352759228457e-01 -6.029139534941364564e-01
3.957674800565976758e-01 -6.022417629353545854e-01
3.960557234820578087e-01 -6.015100428746070760e-01
3.963430259221973340e-01 -6.007188332672245279e-01
3.966286434051196630e-01 -5.998692525865033653e-01
3.969121808014889896e-01 -5.989601741210106578e-01
3.971942680583792074e-01 -5.979928397919869187e-01
3.974745749453387766e-01 -5.969687232019033063e-01
3.977535444645631246e-01 -5.958869290553647780e-01
3.980302239862383851e-01 -5.947485174592819224e-01
3.983058804714700862e-01 -5.935532128504270588e-01
3.985792014968605468e-01 -5.923016632941948689e-01
3.988505580136991191e-01 -5.909945763618474901e-01
3.991190242088633044e-01 -5.896333862331242237e-01
3.993849585455955808e-01 -5.882178120608403393e-01
3.996489939974634531e-01 -5.867487054666514767e-01
3.999101453213712576e-01 -5.852265046400861870e-01
4.001683659594622022e-01 -5.836512905635242721e-01
4.004236050013931236e-01 -5.820241224829266757e-01
4.006757055878250040e-01 -5.803447793112019859e-01
4.009244667224677316e-01 -5.786148802857669082e-01
4.011704762399867508e-01 -5.768342713902484542e-01
4.014129226149306673e-01 -5.750039604924833680e-01
4.016525435405069455e-01 -5.731242296380187895e-01
4.018884008360942284e-01 -5.711953727177526696e-01
4.021207821850230624e-01 -5.692191100816811344e-01
4.023493353036842746e-01 -5.671952573571648060e-01
4.025745755448024155e-01 -5.651248814476701465e-01
4.027956019236262342e-01 -5.630078175277642982e-01
4.030128173388904944e-01 -5.608458465324661635e-01
4.032270209286277773e-01 -5.586384761451530512e-01
4.034368119829832011e-01 -5.563863674172594420e-01
4.036424704727063495e-01 -5.540915417975015300e-01
4.038436891595996725e-01 -5.517533811299962787e-01
4.040406903170302155e-01 -5.493736892064758903e-01
4.042336688602523043e-01 -5.469521413207679705e-01
4.044222856734693283e-01 -5.444895411010493014e-01
4.046061135188819824e-01 -5.419872586518995616e-01
4.047857054226423057e-01 -5.394454284887952866e-01
4.049606380596296740e-01 -5.368650261409959601e-01
4.051311524657582597e-01 -5.342472629843545429e-01
4.052971994913693310e-01 -5.315922252020410799e-01
4.054586035730110005e-01 -5.289012969886663917e-01
4.056149680428755011e-01 -5.261750271044601801e-01
4.057666198389888179e-01 -5.234138523430741374e-01
4.059133140426222086e-01 -5.206182415120773621e-01
4.060548904097935341e-01 -5.177892224558365841e-01
4.061919624320759481e-01 -5.149281479234477654e-01
4.063237951653816959e-01 -5.120358683974747249e-01
4.064509103869353712e-01 -5.091126003510941800e-01
4.065727846851537319e-01 -5.061590863447986699e-01
4.066899502075647654e-01 -5.031764284330073611e-01
4.068018785806028492e-01 -5.001648210805654804e-01
4.069092677932135693e-01 -4.971257201163665207e-01
4.070108855062172792e-01 -4.940599121792707549e-01
4.071072241854233886e-01 -4.909681511604925275e-01
4.071986756002311525e-01 -4.878505163740616823e-01
4.072853638389004050e-01 -4.847083572974683063e-01
4.073670701159833318e-01 -4.815427337722318346e-01
4.074433316638941260e-01 -4.783543172014662059e-01
4.075142391467897474e-01 -4.751450226346499717e-01
4.075798116276833638e-01 -4.719146291549880523e-01
4.076405321881090837e-01 -4.686639107473244970e-01
4.076963575370797233e-01 -4.653940722110968542e-01
4.077468965412043289e-01 -4.621052647480370368e-01
4.077926080825751143e-01 -4.587981395773980675e-01
4.078332929653976646e-01 -4.554746912339525111e-01
4.078685756028789799e-01 -4.521356626617482610e-01
4.078989904999483218e-01 -4.487817125982117017e-01
4.079249904328589027e-01 -4.454129811618725565e-01
4.079453905199410535e-01 -4.420307425384599753e-01
4.079612162444770651e-01 -4.386362524948017039e-01
4.079722970925547254e-01 -4.352293406482236060e-01
4.079781887423571396e-01 -4.318117156397979217e-01
4.079789193176890372e-01 -4.283840052309195179e-01
4.079748562442166437e-01 -4.249467188843913945e-01
4.079660393013045394e-01 -4.215014661695380971e-01
4.079528388780813697e-01 -4.180491003444149478e-01
4.079343667595933809e-01 -4.145901020039524099e-01
4.079113875319722582e-01 -4.111254774903767006e-01
4.078847421887957236e-01 -4.076548699950881538e-01
4.078533940352483400e-01 -4.041803777943905884e-01
4.078170235913246566e-01 -4.007023127049433864e-01
4.077763915282789919e-01 -3.972211423251033602e-01
4.077314957794141992e-01 -3.937391195483005424e-01
4.076824822799438031e-01 -3.902560945881151655e-01
4.076291695745058452e-01 -3.867725308218651348e-01
4.075712684996015689e-01 -3.832895333075918010e-01
4.075100204089735501e-01 -3.798081209268033276e-01
4.074444575450582584e-01 -3.763291103282504491e-01
4.073750385760965265e-01 -3.728527693960902445e-01
4.073012058348054465e-01 -3.693809003562977256e-01
4.072242575621512484e-01 -3.659135337185838166e-01
4.071438735735055103e-01 -3.624512762070336014e-01
4.070601955968994878e-01 -3.589952243993300707e-01
4.069730861516306364e-01 -3.555467626690078653e-01
4.068829194784139291e-01 -3.521056757161102890e-01
4.067892926565732648e-01 -3.486732633034261841e-01
4.066920817820173228e-01 -3.452495155486250411e-01
4.065918707106837005e-01 -3.418351322675020065e-01
4.064886504655242372e-01 -3.384322851882613503e-01
4.063824497419359916e-01 -3.350408661147740164e-01
4.062727780746151485e-01 -3.316623107190097564e-01
4.061606132763263544e-01 -3.282965003716725172e-01
4.060458166627576859e-01 -3.249445606759499561e-01
4.059284467251699224e-01 -3.216069581664910970e-01
4.058084668638882730e-01 -3.182843749869577188e-01
4.056861476993544602e-01 -3.149780128109226363e-01
4.055618936279131170e-01 -3.116875725298886013e-01
4.054352390290478225e-01 -3.084147312165087529e-01
4.053067973890345232e-01 -3.051596359041185424e-01
4.051762300133316952e-01 -3.019227560231138585e-01
4.050443332943420849e-01 -2.987056212134039934e-01
4.049103660685657857e-01 -2.955078763180020163e-01
4.047746797220252990e-01 -2.923306585146054903e-01
4.046375171810640547e-01 -2.891746943121263347e-01
4.044993596856910067e-01 -2.860402424327823101e-01
4.043603321554763430e-01 -2.829281820717604035e-01
4.042192825840421055e-01 -2.798389191314699653e-01
4.040778911932270123e-01 -2.767739295181371184e-01
4.039354226271385517e-01 -2.737326762266271141e-01
4.037917963102682362e-01 -2.707161085013606860e-01
4.036480158714031985e-01 -2.677250402159581100e-01
4.035038716189757180e-01 -2.647586332924305452e-01
4.033590426745711222e-01 -2.618188260805489054e-01
4.032134559008200281e-01 -2.589060452316580552e-01
4.030680283185213431e-01 -2.560204707651618783e-01
4.029226190209309055e-01 -2.531630701841658948e-01
4.027769523942780761e-01 -2.503342968005596858e-01
4.026316547625267694e-01 -2.475336704369719976e-01
4.024862951404978850e-01 -2.447624777555755249e-01
4.023412738369259167e-01 -2.420211566444334939e-01
4.021970616060447368e-01 -2.393105747844313236e-01
4.020528856232013504e-01 -2.366299375387559412e-01
4.019089803036865471e-01 -2.339801028841551611e-01
4.017663365368526196e-01 -2.313615377706154108e-01
4.016244149442045885e-01 -2.287749687099757401e-01
4.014837534870204228e-01 -2.262206640505736166e-01
4.013440177537331288e-01 -2.236989969995765160e-01
4.012051053785391508e-01 -2.212109412805408626e-01
4.010676561599272882e-01 -2.187559646752466613e-01
4.009321997245009483e-01 -2.163353924251300575e-01
4.007984087461098910e-01 -2.139486674645308950e-01
4.006659129229834249e-01 -2.115967640403547956e-01
4.005358321352734952e-01 -2.092795509923949526e-01
4.004072142248046862e-01 -2.069978476396711897e-01
4.002810204384235626e-01 -2.047513250791875017e-01
4.001564406145303732e-01 -2.025407372259326322e-01
4.000345233647913390e-01 -2.003660319353516850e-01
3.999142250307499147e-01 -1.982269081616633566e-01
3.997967374083015168e-01 -1.961248685148478665e-01
3.996818356753877866e-01 -1.940600631690517497e-01
3.995697427062241958e-01 -1.920317853162537836e-01
3.994599197609306485e-01 -1.900404320835428762e-01
3.993530601553243464e-01 -1.880868395459135978e-01
3.992483928797245785e-01 -1.861711068926477364e-01
3.991477862481293548e-01 -1.842933309027377509e-01
3.990501347859826131e-01 -1.824539577811314095e-01
3.989560547058643714e-01 -1.806520402574417206e-01
3.988647952272403874e-01 -1.788884314134240316e-01
3.987773101566081668e-01 -1.771632418921600949e-01
3.986925883557700945e-01 -1.754764976211774796e-01
3.986117024959626720e-01 -1.738284151623674945e-01
3.985349291576326114e-01 -1.722188177794377606e-01
3.984610395737612221e-01 -1.706483934370311706e-01
3.983911511258252935e-01 -1.691169537124707634e-01
3.983246156220271450e-01 -1.676244278727948567e-01
3.982622993457324290e-01 -1.661714410569724854e-01
3.982038965781210527e-01 -1.647572306119472474e-01
3.981499145423880726e-01 -1.633821625505001984e-01
3.981003263160443617e-01 -1.620454317989056814e-01
3.980545493027243809e-01 -1.607474991089383187e-01
3.980126169726405094e-01 -1.594901258852417236e-01
3.979756286299626078e-01 -1.582718529523056139e-01
3.979422248024316877e-01 -1.570928334818791905e-01
3.979137342252773712e-01 -1.559523114076076800e-01
3.978890733082035003e-01 -1.548508303687964049e-01
3.978693764949936540e-01 -1.537875396378840243e-01
3.978543950119390327e-01 -1.527636377926034905e-01
3.978441740152633965e-01 -1.517783475845160823e-01
3.978388078321664634e-01 -1.508318251115363662e-01
3.978384034602008290e-01 -1.499238500375871530e-01
3.978425635272385130e-01 -1.490544820145103810e-01
3.978517842703223062e-01 -1.482234081164693629e-01
3.978662744460146894e-01 -1.474300482629170295e-01
3.978857809716394023e-01 -1.466752703942269254e-01
3.979106376972583736e-01 -1.459578886748980897e-01
3.979409396910660868e-01 -1.452781672922278111e-01
3.979758481920316893e-01 -1.446357941464651298e-01
3.980159671615581818e-01 -1.440306362408194096e-01
3.980610565385194755e-01 -1.434625120294708012e-01
3.981115228583863574e-01 -1.429308447869217236e-01
3.981671823674822197e-01 -1.424364149143471647e-01
3.982283030629902854e-01 -1.419786101866985506e-01
3.982951354605072103e-01 -1.415567007963255408e-01
3.983666672330506975e-01 -1.411708248932812548e-01
3.984433026739290229e-01 -1.408205083597799667e-01
3.985252173398367015e-01 -1.405062393555576439e-01
3.986131521260977695e-01 -1.402267305306750811e-01
3.987064949438883787e-01 -1.399825675905019551e-01
3.988054181571296652e-01 -1.397730795172893448e-01
3.989097961489578847e-01 -1.395980592063959802e-01
3.990196924612429141e-01 -1.394565014120239810e-01
3.991351985100969335e-01 -1.393486973608171475e-01
3.992565927811824178e-01 -1.392743000395724740e-01
3.993835646161641439e-01 -1.392330814809553952e-01
3.995154534504720134e-01 -1.392252187285126508e-01
3.996530942013138965e-01 -1.392494625317568235e-01
3.997965981202348806e-01 -1.393059587916609388e-01
3.999458105577556322e-01 -1.393933851307818383e-01
4.001006330135994937e-01 -1.395126211994339172e-01
4.002609009027721099e-01 -1.396630722773032629e-01
4.004270878990791038e-01 -1.398436166064530584e-01
4.005987113472797012e-01 -1.400547107283591775e-01
4.007758263712907221e-01 -1.402950506437199152e-01
4.009590590736969995e-01 -1.405643307966986111e-01
4.011477519361889010e-01 -1.408636953707914363e-01
4.013412773903836106e-01 -1.411907771481500373e-01
4.015410334386325664e-01 -1.415461485139559994e-01
4.017462128266094390e-01 -1.419294001849340514e-01
4.019572688464198018e-01 -1.423399163800281864e-01
4.021740262908551355e-01 -1.427777589750552634e-01
4.023963342644936714e-01 -1.432420074587018588e-01
4.026240134595182041e-01 -1.437318996740163390e-01
4.028574051027530856e-01 -1.442473335225328279e-01
4.030968607800285985e-01 -1.447878076757655730e-01
4.033419976557899300e-01 -1.453534799021435342e-01
4.035931501250329401e-01 -1.459428167658482489e-01
4.038501520924154820e-01 -1.465559745718737483e-01
4.041126569697560678e-01 -1.471925869963791600e-01
4.043808302210912808e-01 -1.478517654296025996e-01
4.046545346167142454e-01 -1.485338341278978069e-01
4.049337342650523031e-01 -1.492377225862893120e-01
4.052185956117798638e-01 -1.499627201888205363e-01
4.055095612417998208e-01 -1.507084052391923223e-01
4.058055473366207200e-01 -1.514753894494444142e-01
4.061075081428709987e-01 -1.522615377021065142e-01
4.064145688066369555e-01 -1.530677453213914463e-01
4.067271394005966267e-01 -1.538929040390982217e-01
4.070450031865325835e-01 -1.547372929530263230e-01
4.073685518130442662e-01 -1.555998105977696722e-01
4.076975312598279388e-01 -1.564800806125181132e-01
4.080324028909566025e-01 -1.573773639348211295e-01
4.083722598064035147e-01 -1.582913011134271797e-01
4.087182779761490692e-01 -1.592213485171861953e-01
4.090691661138057267e-01 -1.601669297900635003e-01
4.094254976142379654e-01 -1.611274904846827227e-01
4.097866458583705462e-01 -1.621031386642136085e-01
4.101533004768804225e-01 -1.630925895883349741e-01
4.105253226737109462e-01 -1.640957887190665487e-01
4.109025500102015949e-01 -1.651125382207259684e-01
4.112852635443414728e-01 -1.661418759319728544e-01
4.116726277977268977e-01 -1.671840259547469898e-01
4.120651218234028801e-01 -1.682374035638284082e-01
4.124628754796015873e-01 -1.693016583008468134e-01
4.128654966504629598e-01 -1.703766169324524293e-01
4.132731748015563977e-01 -1.714621647124574544e-01
4.136863807994651809e-01 -1.725580228725405452e-01
4.141041153516786810e-01 -1.736632225851615086e-01
4.145266918453415772e-01 -1.747773929095646772e-01
4.149542209567050333e-01 -1.758992905413938601e-01
4.153869131103224976e-01 -1.770290697126102875e-01
4.158251365913153141e-01 -1.781662769196882823e-01
4.162676380037698687e-01 -1.793102042182299072e-01
4.167150173272726743e-01 -1.804608197052610385e-01
4.171661059139658567e-01 -1.816175285954630958e-01
4.176227227910345174e-01 -1.827793675914994864e-01
4.180835492994709468e-01 -1.839469350195390152e-01
4.185490729863345916e-01 -1.851182903482273268e-01
4.190188627529478071e-01 -1.862941867049629774e-01
4.194933735336141001e-01 -1.874736986417873674e-01
4.199726936423337498e-01 -1.886565898440856759e-01
4.204570847248977339e-01 -1.898423949504494668e-01
4.209456804804946883e-01 -1.910307697360517087e-01
4.214386234662797492e-01 -1.922216211727086621e-01
4.219359705021200613e-01 -1.934136423267023563e-01
4.224372383162880995e-01 -1.946063434052028307e-01
4.229433382103092720e-01 -1.957995474413397607e-01
4.234537162690926171e-01 -1.969940833410409597e-01
4.239690176326280646e-01 -1.981884808181910151e-01
4.244886653427524248e-01 -1.993819477178594701e-01
4.250120196356972913e-01 -2.005748945189214927e-01
4.255396994418113588e-01 -2.017667477575082746e-01
4.260718329653981895e-01 -2.029560971676346304e-01
4.266077040316502145e-01 -2.041435046535118869e-01
4.271474386599598549e-01 -2.053290400904003166e-01
4.276908093707572078e-01 -2.065114291083300635e-01
4.282383219789545059e-01 -2.076908888354834226e-01
4.287901066413142281e-01 -2.088667499100367309e-01
4.293456074584185433e-01 -2.100391613176228467e-01
4.299048958427031941e-01 -2.112065943851932359e-01
4.304682971861679142e-01 -2.123698272813752119e-01
4.310346607442367972e-01 -2.135283587062687394e-01
4.316049280199416582e-01 -2.146820998853964102e-01
4.321785894442893294e-01 -2.158294886568701554e-01
4.327555195731807580e-01 -2.169701743954519091e-01
4.333355514078312543e-01 -2.181047020380691703e-01
4.339185864168393914e-01 -2.192328881574354404e-01
4.345057881082075579e-01 -2.203537858697480756e-01
4.350959852112351589e-01 -2.214677536258726487e-01
4.356891421870314751e-01 -2.225742651292110519e-01
4.362855086981869968e-01 -2.236733769516322523e-01
4.368852046937254374e-01 -2.247649776373790154e-01
4.374882894036942194e-01 -2.258481015402626357e-01
4.380941845554753300e-01 -2.269222914537141478e-01
4.387029530935527832e-01 -2.279881094775114136e-01
4.393154167554224054e-01 -2.290447029573960958e-01
4.399301701032687362e-01 -2.300918751846569577e-01
4.405475572789535610e-01 -2.311297469503587609e-01
4.411682475964217032e-01 -2.321589329489765485e-01
4.417915865819904697e-01 -2.331778795980426200e-01
4.424180219249888579e-01 -2.341865957917543539e-01
4.430464236474574991e-01 -2.351855390991710593e-01
4.436770781254101848e-01 -2.361737935033773883e-01
4.443103954401338429e-01 -2.371516471788923386e-01
4.449465271055281224e-01 -2.381178522291971245e-01
4.455843232020214595e-01 -2.390738866656790251e-01
4.462245685873008627e-01 -2.400182705110718850e-01
4.468672949275660500e-01 -2.409511273476790671e-01
4.475115692856704297e-01 -2.418727522105163508e-01
4.481577182295628514e-01 -2.427828127607780662e-01
4.488061200155490926e-01 -2.436810688094329935e-01
4.494563774205895257e-01 -2.445676127246314002e-01
4.501083459298723666e-01 -2.454421306378858914e-01
4.507615347003597894e-01 -2.463040226266991484e-01
4.514162625415962249e-01 -2.471537936703258609e-01
4.520729086527950913e-01 -2.479914984338716655e-01
4.527312081613396044e-01 -2.488169750873335806e-01
4.533903106431385610e-01 -2.496299119768692620e-01
4.540502409326558908e-01 -2.504303759433032517e-01
4.547122469517041465e-01 -2.512181945124520310e-01
4.553751245812738269e-01 -2.519935066843949634e-01
4.560390784285837107e-01 -2.527562599948720568e-01
4.567044045170559063e-01 -2.535057917505233460e-01
4.573697149483704205e-01 -2.542424483933069523e-01
4.580361863111387932e-01 -2.549666479895313920e-01
4.587033906159138641e-01 -2.556776890290379245e-01
4.593708825073384849e-01 -2.563757760279897768e-01
4.600385878975958298e-01 -2.570614750121404946e-01
4.607074950599392982e-01 -2.577336423795436038e-01
4.613769795832788345e-01 -2.583929588529991772e-01
4.620457250927755832e-01 -2.590390399978198532e-01
4.627145273691494198e-01 -2.596725429701114973e-01
4.633827634273355311e-01 -2.602928792820817794e-01
4.640510920635722014e-01 -2.609003568129134587e-01
4.647193551657361477e-01 -2.614947291382815342e-01
4.653874871156382653e-01 -2.620764583943011039e-01
4.660548947808344500e-01 -2.626452504792830545e-01
4.667214982927603839e-01 -2.632011737150409814e-01
4.673876138070250374e-01 -2.637448834391461494e-01
4.680534142317001045e-01 -2.642753982921612343e-01
4.687179435621541268e-01 -2.647931589967887911e-01
4.693818165353815797e-01 -2.652991258085820037e-01
4.700446009009432990e-01 -2.657926011371262720e-01
4.707068067408174961e-01 -2.662737230457591364e-01
4.713674784804375850e-01 -2.667426290495303332e-01
4.720263804443188271e-01 -2.671992964248525726e-01
4.726839014740932265e-01 -2.676439646621587842e-01
4.733400809194037162e-01 -2.680760967796307348e-01
4.739939309734016448e-01 -2.684962555139458473e-01
4.746469780289213625e-01 -2.689047243226849182e-01
4.752983418181221387e-01 -2.693019711638231506e-01
4.759477654751731457e-01 -2.696872204798910766e-01
4.765946021982516156e-01 -2.700601081902964107e-01
4.772395647766500271e-01 -2.704223324833798792e-01
4.778824718934904792e-01 -2.707733590991537875e-01
4.785225048719405905e-01 -2.711128143183458850e-01
4.791603458706655827e-01 -2.714414122972401144e-01
4.797944968839171764e-01 -2.717593188716218577e-01
4.804263679464012560e-01 -2.720667854166837207e-01
4.810552975856869362e-01 -2.723637040892888939e-01
4.816810952277502111e-01 -2.726504883782541744e-01
4.823033130326883633e-01 -2.729272743183567274e-01
4.829224218701390070e-01 -2.731931861243189208e-01
4.835380261278853231e-01 -2.734494572536951829e-01
4.841501643948663558e-01 -2.736956514931803697e-01
4.847583103680444538e-01 -2.739325794620506294e-01
4.853625934703692524e-01 -2.741600663510316838e-01
4.859636136061737388e-01 -2.743782162964532589e-01
4.865602405643833506e-01 -2.745877157653837108e-01
4.871528787994173215e-01 -2.747873297131911419e-01
4.877409294785155502e-01 -2.749785432129818186e-01
4.883247970391247916e-01 -2.751609572587078723e-01
4.889041676391847613e-01 -2.753353168150228236e-01
4.894795459273559857e-01 -2.755011867802549808e-01
4.900495814579472476e-01 -2.756589558261805517e-01
4.906149216788397438e-01 -2.758087641887799757e-01
4.911750699785142893e-01 -2.759506117564150540e-01
4.917304259960312840e-01 -2.760849775513689042e-01
4.922804847510967030e-01 -2.762122326410133000e-01
4.928250544530937693e-01 -2.763321467052059499e-01
4.933639670941515898e-01 -2.764450894587908714e-01
4.938977665351287349e-01 -2.765517894771731267e-01
4.944253114772786395e-01 -2.766516624252952083e-01
4.949480234386530175e-01 -2.767458227089274470e-01
4.954642074476656166e-01 -2.768332382657165414e-01
4.959748227782590502e-01 -2.769144195465276792e-01
4.964791187726930732e-01 -2.769895769962487653e-01
4.969769611710238566e-01 -2.770586756812494222e-01
4.974692055839327054e-01 -2.771230393492672417e-01
4.979549510857550487e-01 -2.771824438789247114e-01
4.984343326708611244e-01 -2.772369286838374802e-01
4.989072793504554237e-01 -2.772865251426668842e-01
4.993738912790604556e-01 -2.773316886737442477e-01
4.998326122645195824e-01 -2.773722780973992830e-01
5.002853081577086636e-01 -2.774086327371341198e-01
5.007314437680385755e-01 -2.774410464979661928e-01
5.011700400781650133e-01 -2.774693881779318194e-01
5.016013059074467817e-01 -2.774935614379692717e-01
5.020248291207125568e-01 -2.775143074952631794e-01
5.024414363317836196e-01 -2.775319125630650863e-01
5.028508117032034486e-01 -2.775469992874078362e-01
5.032524719103799171e-01 -2.775589971890603525e-01
5.036461265622292904e-01 -2.775675561060303997e-01
5.040318062997791726e-01 -2.775733604022107004e-01
5.044094912530083796e-01 -2.775767089647507846e-01
5.047793018027089129e-01 -2.775779693462037123e-01
5.051413809716858161e-01 -2.775768345897587364e-01
5.054955201135792331e-01 -2.775734053173863902e-01
5.058405899317766075e-01 -2.775678451625489540e-01
5.061779248129806286e-01 -2.775597871620043566e-01
5.065064832476918744e-01 -2.775501355597649322e-01
5.068266476942588916e-01 -2.775392624362454375e-01
5.071380698317456970e-01 -2.775269047760861585e-01
5.074411772873470561e-01 -2.775132128440282453e-01
5.077348296084136514e-01 -2.774986429776966079e-01
5.080204651669403271e-01 -2.774828800899156733e-01
5.082972865902191106e-01 -2.774663431869713315e-01
5.085648904079196342e-01 -2.774498129251805056e-01
5.088236986813803320e-01 -2.774326235936066531e-01
5.090735886786977860e-01 -2.774151817737860459e-01
5.093140914229513649e-01 -2.773973452373713622e-01
5.095452057128383450e-01 -2.773794765816225416e-01
5.097669338523223015e-01 -2.773615740901679838e-01
5.099797890543182888e-01 -2.773432167762346912e-01
5.101832291881219783e-01 -2.773250767410441187e-01
5.103772739150210791e-01 -2.773071300773716774e-01
5.105621114835230401e-01 -2.772904682290424638e-01
5.107371319200146864e-01 -2.772739422534013509e-01
5.109023411384059354e-01 -2.772578574554090403e-01
5.110581488724886823e-01 -2.772421156782023943e-01
5.112049187464166033e-01 -2.772273039227923230e-01
5.113414353895696651e-01 -2.772132909445425564e-01
5.114687689613917065e-01 -2.772004819890680483e-01
5.115861735056507209e-01 -2.771883180639655997e-01
5.116938893549211054e-01 -2.771775715146743702e-01
5.117923491780677070e-01 -2.771673415523984718e-01
5.118809234082392079e-01 -2.771581233389576182e-01
5.119595405524830500e-01 -2.771490988392913413e-01
5.120283501986155894e-01 -2.771417954462761513e-01
5.120870496394087645e-01 -2.771357589925055320e-01
5.121363051928229382e-01 -2.771298289776757406e-01
5.121759756476416126e-01 -2.771255339181174504e-01
5.122051632374373664e-01 -2.771223005976874432e-01
5.122251399876575073e-01 -2.771201338934608516e-01
5.122348030904951832e-01 -2.771193082824778831e-01
