# Supplementary material for: The SARS-CoV-2 spike protein is vulnerable to moderate electric fields
Source: Nat Commun. 2021 Sep 13;12:5407. doi: 10.1038/s41467-021-25478-7 (PMC8437970; doi:10.1038/s41467-021-25478-7)
Supplement: Supplementary file 6 — Source Data [file 41467_2021_25478_MOESM6_ESM.zip › FIGURES_compilation_source_data_NEW/figure_2/c/FIGURE_2c_SourceData_EF_on_10_7.dat]

7.935941466885982898e+00 2.938964074343008548e+00
7.935969934475140874e+00 2.938993623294970714e+00
7.936026746687837807e+00 2.939052636617295988e+00
7.936111515618131662e+00 2.939141143143966239e+00
7.936224991802951045e+00 2.939258936937620525e+00
7.936366243244502350e+00 2.939406000267557051e+00
7.936535503361522359e+00 2.939583309374840692e+00
7.936734135239369436e+00 2.939789334410628285e+00
7.936961105916015669e+00 2.940024446132236680e+00
7.937216670157984488e+00 2.940289043577786643e+00
7.937499695948015521e+00 2.940582539651546146e+00
7.937811716783996552e+00 2.940905749508241129e+00
7.938151852906526251e+00 2.941257345269444379e+00
7.938519415957141057e+00 2.941638246588257122e+00
7.938915626789533775e+00 2.942048960852195805e+00
7.939339377156982458e+00 2.942488169045594848e+00
7.939790980962989408e+00 2.942956587535591417e+00
7.940270550228270885e+00 2.943453713932271842e+00
7.940777868631432312e+00 2.943979599557776439e+00
7.941313128146870959e+00 2.944534170017814034e+00
7.941876212157158221e+00 2.945117305667082519e+00
7.942467139359469463e+00 2.945729108596002899e+00
7.943085858254860021e+00 2.946369111231208926e+00
7.943732166031740149e+00 2.947037196533177195e+00
7.944405780348065882e+00 2.947734544784664124e+00
7.945106843458455081e+00 2.948460228960481544e+00
7.945835359691477251e+00 2.949213827164895552e+00
7.946591512251774070e+00 2.949995265726622407e+00
7.947374704273258317e+00 2.950805514103352678e+00
7.948184982001790466e+00 2.951642633581124553e+00
7.949022128156093103e+00 2.952508160578951824e+00
7.949886261910611651e+00 2.953400781070472547e+00
7.950776858350046439e+00 2.954320556018044996e+00
7.951693914506118510e+00 2.955267461722873801e+00
7.952637600329933498e+00 2.956241449567621693e+00
7.953608286767975599e+00 2.957242579090609613e+00
7.954605410700183121e+00 2.958270860638514410e+00
7.955628773172397139e+00 2.959325792954015988e+00
7.956677642146845031e+00 2.960407013756756633e+00
7.957751776962939338e+00 2.961513280155737782e+00
7.958851871864866645e+00 2.962646462544222370e+00
7.959978010545968097e+00 2.963805664218756242e+00
7.961130100853635483e+00 2.964991507351209421e+00
7.962307744733211123e+00 2.966202155799431583e+00
7.963510753911431372e+00 2.967438466362831040e+00
7.964738079566197726e+00 2.968700445415025868e+00
7.965991507235847813e+00 2.969987507095803281e+00
7.967269476070298673e+00 2.971300027129838650e+00
7.968572898968809604e+00 2.972637688133837219e+00
7.969900654125326334e+00 2.973999113754623558e+00
7.971252582944209131e+00 2.975385244829404918e+00
7.972628480389003514e+00 2.976795780197853514e+00
7.974029016777828716e+00 2.978230302351436265e+00
7.975453700552168179e+00 2.979688586344335199e+00
7.976902408258732535e+00 2.981171063343946326e+00
7.978374889336526721e+00 2.982676524805567109e+00
7.979870294373630379e+00 2.984205560291194548e+00
7.981389281137067471e+00 2.985756597860113271e+00
7.982932112001051017e+00 2.987331092273704414e+00
7.984497901221094374e+00 2.988927665970802838e+00
7.986086427294135426e+00 2.990546998606805396e+00
7.987697408936830890e+00 2.992188081314992143e+00
7.989331033838819707e+00 2.993850992470581840e+00
7.990986666629370738e+00 2.995535354926974314e+00
7.992664456384787286e+00 2.997241522099866717e+00
7.994363836883370489e+00 2.998968809406488578e+00
7.996085015894935033e+00 3.000716882026413845e+00
7.997827996878156931e+00 3.002485065422102029e+00
7.999592145409139654e+00 3.004273850734615170e+00
8.001377439153193549e+00 3.006082559633144857e+00
8.003184061719627707e+00 3.007911616460675397e+00
8.005010875043165441e+00 3.009759415758403556e+00
8.006859073453277631e+00 3.011627563516166450e+00
8.008727034036201786e+00 3.013514099495075094e+00
8.010614566492188615e+00 3.015419017978472116e+00
8.012522542065852349e+00 3.017342496861559198e+00
8.014450251335015096e+00 3.019284073285120051e+00
8.016397400280641961e+00 3.021244155386862307e+00
8.018364192006115942e+00 3.023221252788087732e+00
8.020349821910429000e+00 3.025215288872499020e+00
8.022354019237559086e+00 3.027226481667661062e+00
8.024377388890137297e+00 3.029254085460948431e+00
8.026418486979915556e+00 3.031298560953576082e+00
8.028477829489538919e+00 3.033358322482849534e+00
8.030555013994849389e+00 3.035434728653239489e+00
8.032649923928847358e+00 3.037526236939888769e+00
8.034762720648945589e+00 3.039633573037003877e+00
8.036892539808610181e+00 3.041755398483593442e+00
8.039038932708738372e+00 3.043891767367959300e+00
8.041202539088708079e+00 3.046042185537921387e+00
8.043382599540453981e+00 3.048207402426762247e+00
8.045578652733460956e+00 3.050385290316945053e+00
8.047790683654140409e+00 3.052576656906369923e+00
8.050018686340353113e+00 3.054780886665560136e+00
8.052261562037084985e+00 3.056998287301858408e+00
8.054520320743414175e+00 3.059228182554071473e+00
8.056793989245344179e+00 3.061469889266058342e+00
8.059082229275416509e+00 3.063722646811982475e+00
8.061384988685047048e+00 3.065987371649974591e+00
8.063701558123026913e+00 3.068262708309452247e+00
8.066031915471626235e+00 3.070548405434764483e+00
8.068375531044027937e+00 3.072845306854025349e+00
8.070732840342179415e+00 3.075152017490901279e+00
8.073103314382557016e+00 3.077468928241568147e+00
8.075486844743684500e+00 3.079795314367815173e+00
8.077882736001619435e+00 3.082130107827780297e+00
8.080290452765735765e+00 3.084473601649407204e+00
8.082711551167751196e+00 3.086825864976820988e+00
8.085144203999357515e+00 3.089186401688907235e+00
8.087588234589761171e+00 3.091553930597045419e+00
8.090044205754827189e+00 3.093928158449672949e+00
8.092511777127615602e+00 3.096309253394419425e+00
8.094989716856982653e+00 3.098696498368622709e+00
8.097477920429248854e+00 3.101089980726065232e+00
8.099976691320266653e+00 3.103489711846475263e+00
8.102485093224993662e+00 3.105893632738170762e+00
8.105003240783874574e+00 3.108303000334628141e+00
8.107531776156212899e+00 3.110717253504347912e+00
8.110068911709243267e+00 3.113135734085446860e+00
8.112615096899698841e+00 3.115557881359081183e+00
8.115169791358118445e+00 3.117983929897917061e+00
8.117732736524722270e+00 3.120413824491564014e+00
8.120303231865102944e+00 3.122846045095949652e+00
8.122882096933832230e+00 3.125280597828595130e+00
8.125468730364955761e+00 3.127718017268516615e+00
8.128062653116774783e+00 3.130157514381483264e+00
8.130663481016986438e+00 3.132597658767796389e+00
8.133271049527225571e+00 3.135038987282412037e+00
8.135885098728001807e+00 3.137481123029699948e+00
8.138505270076118236e+00 3.139923732528160816e+00
8.141131213411711087e+00 3.142366228206361800e+00
8.143763309304437925e+00 3.144808237736967715e+00
8.146400871502406105e+00 3.147249376019703337e+00
8.149043318765754051e+00 3.149690258739427318e+00
8.151690443621044224e+00 3.152128999849272972e+00
8.154342805931801053e+00 3.154566163495982956e+00
8.156999105128237559e+00 3.157001683967090688e+00
8.159659653079231134e+00 3.159433624510573857e+00
8.162323386555934590e+00 3.161863418335393305e+00
8.164990626461845480e+00 3.164288877359122232e+00
8.167660989737845156e+00 3.166711041973486296e+00
8.170334776707333546e+00 3.169129409597225777e+00
8.173011943629973075e+00 3.171542884507898563e+00
8.175691218892284340e+00 3.173951815204622218e+00
8.178372282894581957e+00 3.176356232437908211e+00
8.181055466391720543e+00 3.178754991696092436e+00
8.183740502785745718e+00 3.181147821746634019e+00
8.186427366111363568e+00 3.183534215105636278e+00
8.189115017900384430e+00 3.185914531663581517e+00
8.191803779808365604e+00 3.188288220935456163e+00
8.194492879729095236e+00 3.190654219153208349e+00
8.197182183647933940e+00 3.193013010327929724e+00
8.199871849521398914e+00 3.195364357182351789e+00
8.202561713096201856e+00 3.197706835299057637e+00
8.205251259045635237e+00 3.200040889212243833e+00
8.207939413300993081e+00 3.202365908245011994e+00
8.210627094919637159e+00 3.204681902845378350e+00
8.213313368617725985e+00 3.206987822515551034e+00
8.215998105737471136e+00 3.209284471602071864e+00
8.218681801348051152e+00 3.211570569880815018e+00
8.221363745207449725e+00 3.213845597230212459e+00
8.224043704815189315e+00 3.216109598668142056e+00
8.226721491710650369e+00 3.218362187076132752e+00
8.229396683264260659e+00 3.220603554832711435e+00
8.232069171349673198e+00 3.222832268683459400e+00
8.234738472906277806e+00 3.225049003791689017e+00
8.237405413210918681e+00 3.227253216204721831e+00
8.240067757718039232e+00 3.229444910602313090e+00
8.242726998586761056e+00 3.231623283891773557e+00
8.245382258185312452e+00 3.233788556522070756e+00
8.248033699697169041e+00 3.235939935594382089e+00
8.250680377883517380e+00 3.238076988553226787e+00
8.253322286610860203e+00 3.240200108619201380e+00
8.255959279140448359e+00 3.242308025837150165e+00
8.258591231986928349e+00 3.244401641387023361e+00
8.261219119662010613e+00 3.246479518109173679e+00
8.263840421701408090e+00 3.248541682133194275e+00
8.266456223230928657e+00 3.250588363788192048e+00
8.269066249534283486e+00 3.252619166605302592e+00
8.271670424520637610e+00 3.254633232070514026e+00
8.274268416528769876e+00 3.256630640884489392e+00
8.276859522317101536e+00 3.258611473203455233e+00
8.279444057273925850e+00 3.260575103184864432e+00
8.282021541021824973e+00 3.262520814293459637e+00
8.284591667902834189e+00 3.264449937641863642e+00
8.287154420484535322e+00 3.266360045434486992e+00
8.289709981775690295e+00 3.268252740696865555e+00
8.292257801290297436e+00 3.270126649161114507e+00
8.294798456606548243e+00 3.271982052674349273e+00
8.297330568914404125e+00 3.273817982600107257e+00
8.299854490229741089e+00 3.275634986157196948e+00
8.302369983580886625e+00 3.277431931340378579e+00
8.304876706433052647e+00 3.279210062322117647e+00
8.307375116277126992e+00 3.280968504906969230e+00
8.309864255001746969e+00 3.282707094723553265e+00
8.312344032268406124e+00 3.284424890895586202e+00
8.314814373550742488e+00 3.286122804649162621e+00
8.317275545159063199e+00 3.287800360654312470e+00
8.319727159056526489e+00 3.289457246726883888e+00
8.322168409848192283e+00 3.291092985524963765e+00
8.324600364445378986e+00 3.292708148185214956e+00
8.327021802723724164e+00 3.294301996403075083e+00
8.329432469526045324e+00 3.295874030224833717e+00
8.331832820201919176e+00 3.297424462020788649e+00
8.334223062285639472e+00 3.298952565236079160e+00
8.336602053637827581e+00 3.300459315123510873e+00
8.338970286362176410e+00 3.301944624290331198e+00
8.341327404454398575e+00 3.303407234666233983e+00
8.343673458072656146e+00 3.304847701008674310e+00
8.346008095466775245e+00 3.306265867635381994e+00
8.348331151018129503e+00 3.307661022024731334e+00
8.350642411523525155e+00 3.309033333688473633e+00
8.352941705658853522e+00 3.310382810702247713e+00
8.355228843645580383e+00 3.311709091789105219e+00
8.357504665227207141e+00 3.313012862225352073e+00
8.359768056887775245e+00 3.314293533960725568e+00
8.362019914374416274e+00 3.315551100896061421e+00
8.364259140742374754e+00 3.316785566327412393e+00
8.366485964470776082e+00 3.317997025874714456e+00
8.368699723543148394e+00 3.319184809360277377e+00
8.370900275090983556e+00 3.320348865455216014e+00
8.373088614278470843e+00 3.321489418465075616e+00
8.375263866414325520e+00 3.322606290303972365e+00
8.377425788695370912e+00 3.323699131760739611e+00
8.379574850321507284e+00 3.324769043336946339e+00
8.381710094688475721e+00 3.325814612428416694e+00
8.383832100194879899e+00 3.326836579136772887e+00
8.385940630284549613e+00 3.327834787570532082e+00
8.388035290456175019e+00 3.328808910780379104e+00
8.390115796244961288e+00 3.329758993330371286e+00
8.392182447796541211e+00 3.330685278406024796e+00
8.394234863068591679e+00 3.331587560470179454e+00
8.396273278768545012e+00 3.332466355947948156e+00
8.398297200565444598e+00 3.333321371566230873e+00
8.400306740018223195e+00 3.334152368669021982e+00
8.402302030512791120e+00 3.334959804258617488e+00
8.404281746784867835e+00 3.335742982972496939e+00
8.406247652047717622e+00 3.336502472998998936e+00
8.408198630147115438e+00 3.337238187277923096e+00
8.410135126093534197e+00 3.337950153546635157e+00
8.412056564984325746e+00 3.338638629555202630e+00
8.413963251470431004e+00 3.339303633353143841e+00
8.415854195145987759e+00 3.339944884173163597e+00
8.417730585264459719e+00 3.340562830970350117e+00
8.419590825395214750e+00 3.341156463185980918e+00
8.421435966537758944e+00 3.341727663615416510e+00
8.423265324970378387e+00 3.342275384282082484e+00
8.425079103290261884e+00 3.342799580079852007e+00
8.426877560621640839e+00 3.343299875961009970e+00
8.428660183791242488e+00 3.343778177374573168e+00
8.430427122084626745e+00 3.344233726769923365e+00
8.432178199290561338e+00 3.344666441644481569e+00
8.433913403499948558e+00 3.345077316516179788e+00
8.435632686371814515e+00 3.345464814546810661e+00
8.437335833361741422e+00 3.345830579623234158e+00
8.439023205186810372e+00 3.346173416871093487e+00
8.440694128397405294e+00 3.346494099367497199e+00
8.442349102751322221e+00 3.346792726067279400e+00
8.443987553989453332e+00 3.347069382090651857e+00
8.445609508336692883e+00 3.347324611917144921e+00
8.447215410558079896e+00 3.347558291255341434e+00
8.448804523046847592e+00 3.347770391467989715e+00
8.450376895507853092e+00 3.347961495291177592e+00
8.451932234024360113e+00 3.348131401082263814e+00
8.453471882472365806e+00 3.348280934007343390e+00
8.454994099520568795e+00 3.348408822618018643e+00
8.456499621445543013e+00 3.348515793651692274e+00
8.457987571545155348e+00 3.348602834422837127e+00
8.459459612176001286e+00 3.348669569064107954e+00
8.460914499888289697e+00 3.348716397586972704e+00
8.462352058024665169e+00 3.348743380879958487e+00
8.463772470932717340e+00 3.348751361642279267e+00
8.465175622212354867e+00 3.348739475229201012e+00
8.466561390262658193e+00 3.348708765357277795e+00
8.467929465000828770e+00 3.348658992171269499e+00
8.469280195467918659e+00 3.348590529272489569e+00
8.470613601311585583e+00 3.348503969462115037e+00
8.471930408728399087e+00 3.348399123042498537e+00
8.473229271111764049e+00 3.348276414818522895e+00
8.474510237737675311e+00 3.348135457385729818e+00
8.475773802289111813e+00 3.347977913630479918e+00
8.477018966001896416e+00 3.347802269423053367e+00
8.478246396182814948e+00 3.347609679245016068e+00
8.479456345034865450e+00 3.347399981851684636e+00
8.480648367331482973e+00 3.347173791837037005e+00
8.481822637112744090e+00 3.346931229350066594e+00
8.482978620490310817e+00 3.346672763963677077e+00
8.484116116062207169e+00 3.346398752973712920e+00
8.485235590356213109e+00 3.346108865313485836e+00
8.486336895357927901e+00 3.345804010435756037e+00
8.487419721724140942e+00 3.345483576369359557e+00
8.488484482608631865e+00 3.345148121839688127e+00
8.489530871076018670e+00 3.344798839669541390e+00
8.490559657652397618e+00 3.344435924862478426e+00
8.491570084961331588e+00 3.344058264749270482e+00
8.492561740361789901e+00 3.343666717938901023e+00
8.493534446742048161e+00 3.343261865590925197e+00
8.494489198221726767e+00 3.342844061695476210e+00
8.495424771108874396e+00 3.342413692873715370e+00
8.496341216601141610e+00 3.341970631416148585e+00
8.497238408466980530e+00 3.341516314803508525e+00
8.498117646876332643e+00 3.341049431184591967e+00
8.498977752902694860e+00 3.340570652313336275e+00
8.499819334472322296e+00 3.340081024698899448e+00
8.500642066251609563e+00 3.339580877300400541e+00
8.501446191897052529e+00 3.339069623616359728e+00
8.502230641030010361e+00 3.338548206639265103e+00
8.502995888488454668e+00 3.338016863459872585e+00
8.503742386246747387e+00 3.337475407726255838e+00
8.504469784871547589e+00 3.336924095711276905e+00
8.505177419346100720e+00 3.336363550579325654e+00
8.505866363838402222e+00 3.335794492598144423e+00
8.506535234134897649e+00 3.335216396529923077e+00
8.507185132199120758e+00 3.334630613251862830e+00
8.507815290321282475e+00 3.334036584688061300e+00
8.508426238246320494e+00 3.333434805412002877e+00
8.509017849151073065e+00 3.332825467152138899e+00
8.509590043114684477e+00 3.332209184607174191e+00
8.510141727560023739e+00 3.331585821050716767e+00
8.510674616959436278e+00 3.330955986087143383e+00
8.511186755014021443e+00 3.330319977158323397e+00
8.511679796353647021e+00 3.329677296405841869e+00
8.512153338501731170e+00 3.329029264806200317e+00
8.512606454279756818e+00 3.328376111014958116e+00
8.513040078840257152e+00 3.327717399321502789e+00
8.513453737558789314e+00 3.327054166824039427e+00
8.513847439860962041e+00 3.326386186245299470e+00
8.514221261832522814e+00 3.325714352880146940e+00
8.514575541668005343e+00 3.325038734538388940e+00
8.514909523672526959e+00 3.324359517216561422e+00
8.515223386156142382e+00 3.323676844395564878e+00
8.515516863282083904e+00 3.322991265023622187e+00
8.515790329112929768e+00 3.322303150635931956e+00
8.516043349762931314e+00 3.321612635236440347e+00
8.516276236813695277e+00 3.320919392017234184e+00
8.516489016106101317e+00 3.320224988125551668e+00
8.516681445310473109e+00 3.319528572348553475e+00
8.516853200169892446e+00 3.318831128480182358e+00
8.517004874665790481e+00 3.318132672893057133e+00
8.517135551469730004e+00 3.317433424886411686e+00
8.517245690616430664e+00 3.316734037415740577e+00
8.517335811020165792e+00 3.316035566177395921e+00
8.517404912860875754e+00 3.315337238179162149e+00
8.517453884601515313e+00 3.314639149127603268e+00
8.517482008860227438e+00 3.313942121453774092e+00
8.517489862975468284e+00 3.313245868001583716e+00
8.517476564392760352e+00 3.312551098512715786e+00
8.517442628453189002e+00 3.311857729278157692e+00
8.517387323946163491e+00 3.311165617970350805e+00
8.517311313968466635e+00 3.310476119080149715e+00
8.517215031467195274e+00 3.309788505136826764e+00
8.517098178840209144e+00 3.309103593340331884e+00
8.516960237332911632e+00 3.308421517147335233e+00
8.516801796992021778e+00 3.307742388658497124e+00
8.516622485115846075e+00 3.307066586078621029e+00
8.516422071012051731e+00 3.306394002310046432e+00
8.516200517358226918e+00 3.305725564534870209e+00
8.515958262240612697e+00 3.305061042565319518e+00
8.515694725267657361e+00 3.304401148680303546e+00
8.515410690621477485e+00 3.303745284264366866e+00
8.515105557221836818e+00 3.303094358289321075e+00
8.514779290941694612e+00 3.302447989575162612e+00
8.514432023711934860e+00 3.301807018872229271e+00
8.514063571006502684e+00 3.301171598944044216e+00
8.513674589341004406e+00 3.300542385599698481e+00
8.513264443680361282e+00 3.299918697772244780e+00
8.512832415063154912e+00 3.299301372892265327e+00
8.512379740931100613e+00 3.298690348368515934e+00
8.511905680660841966e+00 3.298085788870558144e+00
8.511411312199511414e+00 3.297488645620533010e+00
8.510895504789342425e+00 3.296898062324556733e+00
8.510358124058509333e+00 3.296314449319500905e+00
8.509799827885652590e+00 3.295738219493355547e+00
8.509220407151891763e+00 3.295169717394017539e+00
8.508619695459712418e+00 3.294608730585428358e+00
8.507997571993200836e+00 3.294055706202281275e+00
8.507354222254431164e+00 3.293510447826420329e+00
8.506689765480876630e+00 3.292973179118948934e+00
8.506004789635731811e+00 3.292444435216834719e+00
8.505297596844794583e+00 3.291924617314555324e+00
8.504570033823892317e+00 3.291413785011354509e+00
8.503821104663376929e+00 3.290912412411428178e+00
8.503050944985272253e+00 3.290419231620115958e+00
8.502259998758800563e+00 3.289935902240875176e+00
8.501447648068277019e+00 3.289461765633374668e+00
8.500614304113495834e+00 3.288996834016911119e+00
8.499760425816141662e+00 3.288541971584256540e+00
8.498886045260585220e+00 3.288097472782852027e+00
8.497989892867380490e+00 3.287662333740346110e+00
8.497072659978593734e+00 3.287237452798089876e+00
8.496134875806367504e+00 3.286822534911876037e+00
8.495175806574087218e+00 3.286417491092288756e+00
8.494196120378932235e+00 3.286023593962762668e+00
8.493195445269320132e+00 3.285640645911245716e+00
8.492174260099066174e+00 3.285268447349033227e+00
8.491131898307225256e+00 3.284907244636769086e+00
8.490069062997328331e+00 3.284557033771597467e+00
8.488985309629562437e+00 3.284217430366345170e+00
8.487880766617818651e+00 3.283888781987524652e+00
8.486755971801677845e+00 3.283570897027830338e+00
8.485610550352593151e+00 3.283265402971360380e+00
8.484444712825208512e+00 3.282971100702826828e+00
8.483258141385862316e+00 3.282687383628402955e+00
8.482051483642488066e+00 3.282415251711741977e+00
8.480824160926943023e+00 3.282155429468535779e+00
8.479576500547304718e+00 3.281907525583810603e+00
8.478308567498341830e+00 3.281671081102015108e+00
8.477020747622297847e+00 3.281446944286547041e+00
8.475711833785226190e+00 3.281234239525760987e+00
8.474382766168577774e+00 3.281033383523626501e+00
8.473033315288809320e+00 3.280843908162997202e+00
8.471664244213005901e+00 3.280666651242573728e+00
8.470275207769475401e+00 3.280502286794320987e+00
8.468866631584278437e+00 3.280350285016681688e+00
8.467438553239356125e+00 3.280210939133814563e+00
8.465990158593138304e+00 3.280083241239732494e+00
8.464522359308428889e+00 3.279967924602007034e+00
8.463034966878613119e+00 3.279865556915972924e+00
8.461527871958896441e+00 3.279775131818903233e+00
8.460001201293399831e+00 3.279696894746706448e+00
8.458455074915509186e+00 3.279631994638503301e+00
8.456889697651519100e+00 3.279578642331745897e+00
8.455305407116092908e+00 3.279537848891363350e+00
8.453702056956727162e+00 3.279509525226708355e+00
8.452079602927595303e+00 3.279493489713234844e+00
8.450438245102445123e+00 3.279489821165764152e+00
8.448778022698732570e+00 3.279499061804742599e+00
8.447098624858579541e+00 3.279520848119089393e+00
8.445400507653026523e+00 3.279555201796522823e+00
8.443683055249556091e+00 3.279602171405615163e+00
8.441947049301646189e+00 3.279661524951038576e+00
8.440193370344752921e+00 3.279733386992957467e+00
8.438421687147004135e+00 3.279818181839817548e+00
8.436630961351426095e+00 3.279914868614199452e+00
8.434822920159017912e+00 3.280024188359089266e+00
8.432996663493959488e+00 3.280145941032642565e+00
8.431152879673097900e+00 3.280280032211455588e+00
8.429291128685688861e+00 3.280426765415944246e+00
8.427410964055503939e+00 3.280584892348346493e+00
8.425513065355094255e+00 3.280755925776468018e+00
8.423597762672452305e+00 3.280938381699132211e+00
8.421665029704968219e+00 3.281134006693271932e+00
8.419714823658797087e+00 3.281341238189550591e+00
8.417747075275643809e+00 3.281561107512410036e+00
8.415762903733178035e+00 3.281792481952495510e+00
8.413761373604927485e+00 3.282036160947422232e+00
8.411742976395327531e+00 3.282291758132148907e+00
8.409708072631175924e+00 3.282559962219750549e+00
8.407656671904341295e+00 3.282839307502859238e+00
8.405588557809526407e+00 3.283130639959724206e+00
8.403504027968375922e+00 3.283433952687778934e+00
8.401403061385956050e+00 3.283749372517697385e+00
8.399286017676779181e+00 3.284076429119459739e+00
8.397152497734875709e+00 3.284415101233566059e+00
8.395003671620839825e+00 3.284765166490001054e+00
8.392838584887185149e+00 3.285126771185496786e+00
8.390658308416940159e+00 3.285499584042677945e+00
8.388462106992388811e+00 3.285884134539347023e+00
8.386250354164856091e+00 3.286279217543407238e+00
8.384023511201171175e+00 3.286686017024320616e+00
8.381781050161039914e+00 3.287103559057627411e+00
8.379523568812050627e+00 3.287532246196309238e+00
8.377250894019566019e+00 3.287971232917869191e+00
8.374963421136607522e+00 3.288420682421614671e+00
8.372661265609886883e+00 3.288881342420800102e+00
8.370344214324786591e+00 3.289352054029366368e+00
8.368013021953823127e+00 3.289833708943448620e+00
8.365667763794776945e+00 3.290325842905789333e+00
8.363307602646024463e+00 3.290827924035991892e+00
8.360933900003802322e+00 3.291340078941487945e+00
8.358545887782273809e+00 3.291862779535549510e+00
8.356143994186961521e+00 3.292395184821983012e+00
8.353728571926358981e+00 3.292937205511095922e+00
8.351299397457275120e+00 3.293489185138069431e+00
8.348856813291098078e+00 3.294051051904436811e+00
8.346400693950879912e+00 3.294622098406207567e+00
8.343931651208835731e+00 3.295203174484042652e+00
8.341449655321682144e+00 3.295793005553035115e+00
8.338954451982864668e+00 3.296392370036203001e+00
8.336447301356098905e+00 3.297001038355910740e+00
8.333926364851441448e+00 3.297618570339876598e+00
8.331393507240612450e+00 3.298245004222236432e+00
8.328848347877634950e+00 3.298880066901421326e+00
8.326290354969824392e+00 3.299523837052125597e+00
8.323720799534454429e+00 3.300176597893195396e+00
8.321138772609099732e+00 3.300837106810203814e+00
8.318544754040818390e+00 3.301505850677131981e+00
8.315938755189597131e+00 3.302182563330820830e+00
8.313321425880875637e+00 3.302867529744053066e+00
8.310693235035701676e+00 3.303560842746511739e+00
8.308053532748283843e+00 3.304261880727958012e+00
8.305402673035064964e+00 3.304970282453812747e+00
8.302741080468010182e+00 3.305685816693480383e+00
8.300068121519865727e+00 3.306408858534741757e+00
8.297384089651492545e+00 3.307139459652851166e+00
8.294689303310960327e+00 3.307877664258938033e+00
8.291984601958063195e+00 3.308621957263799374e+00
8.289268845084661663e+00 3.309373373522711326e+00
8.286542936132114789e+00 3.310131242174961574e+00
8.283806479699858727e+00 3.310895776256365775e+00
8.281060305379286390e+00 3.311666917218623940e+00
8.278303358947296076e+00 3.312444374929271351e+00
8.275536383158129894e+00 3.313228266869072236e+00
8.272760007756021494e+00 3.314017864458084883e+00
8.269974526113474056e+00 3.314813355249707882e+00
8.267178893650950045e+00 3.315614478381937680e+00
8.264373883904422513e+00 3.316421169911061284e+00
8.261559699211291630e+00 3.317234225185595520e+00
8.258736374081761866e+00 3.318053081396143078e+00
8.255903612294030580e+00 3.318876838909641247e+00
8.253061990248442115e+00 3.319704818563096183e+00
8.250211630535334351e+00 3.320538190326395522e+00
8.247352557714176413e+00 3.321376504925282802e+00
8.244484860713301444e+00 3.322219607985316792e+00
8.241608491160997474e+00 3.323067407572145360e+00
8.238724048071988548e+00 3.323919306686774711e+00
8.235831251943514175e+00 3.324775647047070848e+00
8.232930785580697020e+00 3.325635944994720816e+00
8.230021697404175995e+00 3.326500418163897965e+00
8.227104507759401386e+00 3.327368631563341950e+00
8.224179629026957983e+00 3.328240670351535702e+00
8.221247404984913132e+00 3.329116569622204480e+00
8.218306909300530094e+00 3.329995357984662174e+00
8.215359274464827166e+00 3.330878269910331646e+00
8.212404225132404534e+00 3.331763375819234874e+00
8.209440801790337972e+00 3.332651287535542295e+00
8.206471207137957080e+00 3.333543151072051458e+00
8.203494153583889670e+00 3.334436900642154811e+00
8.200509998934238709e+00 3.335333199776007618e+00
8.197518570659596548e+00 3.336231632561695637e+00
8.194520925950685708e+00 3.337133384848016249e+00
8.191517169269051379e+00 3.338036986318916988e+00
8.188506704178232454e+00 3.338942715619853008e+00
8.185489772676557862e+00 3.339850260912697433e+00
8.182465731866249925e+00 3.340759978994617185e+00
8.179435631439725185e+00 3.341671122358999657e+00
8.176399560356497176e+00 3.342584104474204398e+00
8.173357458180557700e+00 3.343498626126397699e+00
8.170309125190488686e+00 3.344414174546125551e+00
8.167254766104253605e+00 3.345330895939061744e+00
8.164194358566692955e+00 3.346248666526637106e+00
8.161128679511778117e+00 3.347167120027439768e+00
8.158057212401557123e+00 3.348085893401144819e+00
8.154980081713127049e+00 3.349005637872025432e+00
8.151897872671696632e+00 3.349925918087750976e+00
8.148810323067090522e+00 3.350846388737870551e+00
8.145717209653881241e+00 3.351766521667094878e+00
8.142618632464724726e+00 3.352687532122803127e+00
8.139515025700287509e+00 3.353608082926099687e+00
8.136406090986803008e+00 3.354528998864921174e+00
8.133292550576173952e+00 3.355449011126655723e+00
8.130174032025585973e+00 3.356368850601855414e+00
8.127050801531474633e+00 3.357287450689531383e+00
8.123923815185616348e+00 3.358205618869675391e+00
8.120791797897801700e+00 3.359122912472768174e+00
8.117655383956522641e+00 3.360038965693646240e+00
8.114515460895008303e+00 3.360954375497305247e+00
8.111371079208948842e+00 3.361867869820595711e+00
8.108222596804438354e+00 3.362780051789883373e+00
8.105069307700428993e+00 3.363691296412662624e+00
8.101912455318394990e+00 3.364600339530839257e+00
8.098751452212844981e+00 3.365507527939823884e+00
8.095587066665929754e+00 3.366412540419720489e+00
8.092418802888685647e+00 3.367315574392573563e+00
8.089247100676402624e+00 3.368216620716574461e+00
8.086071388257845882e+00 3.369115620057168581e+00
8.082892381238611534e+00 3.370011440404422576e+00
8.079710175230742308e+00 3.370904477214558437e+00
8.076525285231600293e+00 3.371795280728156374e+00
8.073337203010325425e+00 3.372682278045371351e+00
8.070145609060526581e+00 3.373565899774185528e+00
8.066951695523863819e+00 3.374447184522185506e+00
8.063754555541420288e+00 3.375324593854617028e+00
8.060555076856118717e+00 3.376198419826304864e+00
8.057352512193221017e+00 3.377069375537542939e+00
8.054147314789894097e+00 3.377935572085114746e+00
8.050939726086253856e+00 3.378798032008692775e+00
8.047729989489765146e+00 3.379656085819714662e+00
8.044518198342563764e+00 3.380510064282263638e+00
8.041304466449545885e+00 3.381359988603095612e+00
8.038088493792788114e+00 3.382205246183399794e+00
8.034870770023720965e+00 3.383045668087367730e+00
8.031651509090339758e+00 3.383881285809526851e+00
8.028430757181705957e+00 3.384712331487400139e+00
8.025208382811699792e+00 3.385537945743230193e+00
8.021984575611439183e+00 3.386358696681673219e+00
8.018759614526311807e+00 3.387173405230707868e+00
8.015532685285322145e+00 3.387982266059847092e+00
8.012304568494931445e+00 3.388785513252461801e+00
8.009076156681537384e+00 3.389582991319165739e+00
8.005847307196450657e+00 3.390374725618067409e+00
8.002617696598450792e+00 3.391160286833000637e+00
7.999387236056107575e+00 3.391939987391877409e+00
7.996156042380125228e+00 3.392713233096469327e+00
7.992924892006120885e+00 3.393480158507531375e+00
7.989693649889834326e+00 3.394240481942857990e+00
7.986461670989745798e+00 3.394993905762635933e+00
7.983230331534224788e+00 3.395740066758022646e+00
7.979998571650742889e+00 3.396480316721592896e+00
7.976767597985033653e+00 3.397212267476672487e+00
7.973537595521234422e+00 3.397937330094706887e+00
7.970308097546431547e+00 3.398654391031666666e+00
7.967079371086841277e+00 3.399362870664706104e+00
7.963852153144000745e+00 3.400063418480397726e+00
7.960626243543239333e+00 3.400755170993455589e+00
7.957401493790287716e+00 3.401438208515643158e+00
7.954178604990521428e+00 3.402112474031816269e+00
7.950957619635841134e+00 3.402778223706877547e+00
7.947738505721090085e+00 3.403435683136962098e+00
7.944521337966604868e+00 3.404084340077268234e+00
7.941306492703067654e+00 3.404722956475942475e+00
7.938093699484598531e+00 3.405352796236587931e+00
7.934883542536500300e+00 3.405972848974615275e+00
7.931676019907309971e+00 3.406583368667642997e+00
7.928470572558089735e+00 3.407184586161321693e+00
7.925268338365382803e+00 3.407775728294824003e+00
7.922069061475649931e+00 3.408355919620330354e+00
7.918872819976255251e+00 3.408926166714047579e+00
7.915680720223062572e+00 3.409486150289730677e+00
7.912492155704826224e+00 3.410035281845351207e+00
7.909307063844942753e+00 3.410573795722890544e+00
7.906126141892069192e+00 3.411101280012910131e+00
7.902950080680962053e+00 3.411617497664800158e+00
7.899777750895105477e+00 3.412122339956459083e+00
7.896609913205195674e+00 3.412615951075877785e+00
7.893446825663349209e+00 3.413097255129191154e+00
7.890289757884727528e+00 3.413566678927872911e+00
7.887137000155489019e+00 3.414024277671276142e+00
7.883990285420772182e+00 3.414469275910959833e+00
7.880849128195283271e+00 3.414901848964752684e+00
7.877713541457695534e+00 3.415321035551729612e+00
7.874584329531604254e+00 3.415727739366841487e+00
7.871460827020261064e+00 3.416121360745697277e+00
7.868344710787120277e+00 3.416502120592251224e+00
7.865234374162858089e+00 3.416869791323969618e+00
7.862131448730786509e+00 3.417223325800264888e+00
7.859035592714247009e+00 3.417563385380782304e+00
7.855946740473729761e+00 3.417889125680799722e+00
7.852865507436188608e+00 3.418201107773461533e+00
7.849792298614755026e+00 3.418497833909186934e+00
7.846727226290656887e+00 3.418780013825254205e+00
7.843669817949797896e+00 3.419047750991280665e+00
7.840620882807928460e+00 3.419300678420922779e+00
7.837580879211518692e+00 3.419538183022238886e+00
7.834549770242828615e+00 3.419760415112774954e+00
7.831527369447745635e+00 3.419967287633262298e+00
7.828514584126357256e+00 3.420157770510438233e+00
7.825511576741677189e+00 3.420332945001344438e+00
7.822519133956734372e+00 3.420492154732832191e+00
7.819535346706720347e+00 3.420634532419715601e+00
7.816562623043002311e+00 3.420760693274604414e+00
7.813600489314449504e+00 3.420869836257030450e+00
7.810649394474767249e+00 3.420962081703268876e+00
7.807709248738813557e+00 3.421037728086250507e+00
7.804780433935397888e+00 3.421095333292965890e+00
7.801862937740046355e+00 3.421135920331512370e+00
7.798957271633404353e+00 3.421158176818039909e+00
7.796063437719142009e+00 3.421162399905012474e+00
7.793182172657769691e+00 3.421147679044104439e+00
7.790313674242049125e+00 3.421115810964649118e+00
7.787457845805279000e+00 3.421065165997279944e+00
7.784615070184158547e+00 3.420995896615727450e+00
7.781785250585501856e+00 3.420907804020679954e+00
7.778969155723465256e+00 3.420800442044744649e+00
7.776166411025060121e+00 3.420673338895919180e+00
7.773377966058216515e+00 3.420527359100931530e+00
7.770604031513705046e+00 3.420361283281107667e+00
7.767844534670018675e+00 3.420175384049245704e+00
7.765098984982225616e+00 3.419969771322762142e+00
7.762369353870073319e+00 3.419743865124712734e+00
7.759655212452111428e+00 3.419497124296621227e+00
7.756956096819478397e+00 3.419229893412349508e+00
7.754273514388254185e+00 3.418942254266277292e+00
7.751606077910102144e+00 3.418633781130854032e+00
7.748954730177277206e+00 3.418304226700404680e+00
7.746319980788564763e+00 3.417953350253219558e+00
7.743701934711071821e+00 3.417581415956159940e+00
7.741101125041549125e+00 3.417187692881082484e+00
7.738517594679021450e+00 3.416771624600712265e+00
7.735951561119542852e+00 3.416334057805170854e+00
7.733403183590499275e+00 3.415874315848766329e+00
7.730873224621512385e+00 3.415393130358070461e+00
7.728361085866490399e+00 3.414888973833563046e+00
7.725867427240824092e+00 3.414361825075549195e+00
7.723392788953528765e+00 3.413812608407279736e+00
7.720937282273073521e+00 3.413240256540277962e+00
7.718500887212702111e+00 3.412645772574874226e+00
7.716084179957682920e+00 3.412028620958938774e+00
7.713686620709593100e+00 3.411388185549094398e+00
7.711309018166048190e+00 3.410724012575935937e+00
7.708951564736611139e+00 3.410036558132726991e+00
7.706614370779090173e+00 3.409325798016021647e+00
7.704297151928426679e+00 3.408591322247045419e+00
7.702001119600990542e+00 3.407833443438261778e+00
7.699725886625421012e+00 3.407051016995629400e+00
7.697471065816339220e+00 3.406244626351996541e+00
7.695237411485509327e+00 3.405413878336950084e+00
7.693025188762817379e+00 3.404558441895760179e+00
7.690834892125635314e+00 3.403679282346760981e+00
7.688666199673309443e+00 3.402774919292988809e+00
7.686519788538803688e+00 3.401846443571465262e+00
7.684396083692958790e+00 3.400893223214854544e+00
7.682294655938853190e+00 3.399915278828463006e+00
7.680216346826987284e+00 3.398912778136651713e+00
7.678160422656205242e+00 3.397885599601968121e+00
7.676127733013347942e+00 3.396833348062082258e+00
7.674118199807693053e+00 3.395756180486084741e+00
7.672132072282855653e+00 3.394654137122893545e+00
7.670170038447507999e+00 3.393526828953084440e+00
7.668231468277872054e+00 3.392373908585578857e+00
7.666316700054907507e+00 3.391196052955685047e+00
7.664425995400954150e+00 3.389994239407244869e+00
7.662559412504543310e+00 3.388766507441558495e+00
7.660716955781717630e+00 3.387513497194633683e+00
7.658899152351216877e+00 3.386235122349354754e+00
7.657106487513473780e+00 3.384932374879162431e+00
7.655337762609635277e+00 3.383603708201274429e+00
7.653594419810838545e+00 3.382250223307003090e+00
7.651875963181544726e+00 3.380871404105251887e+00
7.650182335852872662e+00 3.379467411227042195e+00
7.648514568827624593e+00 3.378038459065246357e+00
7.646872111377877701e+00 3.376584390124275803e+00
7.645254590513387072e+00 3.375105125091173441e+00
7.643663092034997497e+00 3.373601482649129846e+00
7.642096889467907772e+00 3.372073103249075388e+00
7.640556119494069875e+00 3.370519392754582899e+00
7.639041336745172828e+00 3.368941045712708693e+00
7.637552596948038897e+00 3.367336959379297667e+00
7.636090385225759114e+00 3.365708602759370116e+00
7.634654406900985180e+00 3.364056366784534902e+00
7.633244175519745767e+00 3.362378452799572148e+00
7.631859840483638635e+00 3.360676973902291031e+00
7.630501542620756972e+00 3.358950244951816710e+00
7.629169712816423754e+00 3.357200583800454829e+00
7.627864582780089719e+00 3.355426194477975521e+00
7.626585352666791273e+00 3.353627837307903370e+00
7.625332384399170493e+00 3.351805287024193891e+00
7.624106189009947521e+00 3.349959096088920507e+00
7.622906976368922116e+00 3.348089591085754879e+00
7.621733797776276020e+00 3.346196424807950986e+00
7.620587057128066277e+00 3.344279634689985237e+00
7.619467286176427656e+00 3.342339923507199106e+00
7.618375003175271942e+00 3.340377348767713528e+00
7.617308419386557894e+00 3.338392265739740239e+00
7.616268386199035234e+00 3.336384231520210353e+00
7.615255042078002745e+00 3.334354214830447471e+00
7.614268161090248732e+00 3.332301869956132645e+00
7.613308022542186748e+00 3.330228156144858787e+00
7.612374122790945385e+00 3.328132782603400841e+00
7.611466312808366830e+00 3.326015478888537213e+00
7.610585047920837454e+00 3.323876257811814838e+00
7.609729992239218532e+00 3.321716465697213572e+00
7.608901431537034021e+00 3.319535608525693071e+00
7.608099648708356533e+00 3.317334689714306339e+00
7.607323599678898596e+00 3.315112865636816508e+00
7.606573723600748238e+00 3.312871700719264734e+00
7.605849046434365768e+00 3.310610274102051775e+00
7.605151528635107461e+00 3.308329293117246106e+00
7.604479711798057373e+00 3.306028313212837411e+00
7.603833607228255964e+00 3.303709347174441646e+00
7.603213549230053658e+00 3.301371714971277793e+00
7.602618206384809341e+00 3.299015423253653712e+00
7.602049058937458526e+00 3.296640802922498281e+00
7.601505821504672689e+00 3.294249753127285185e+00
7.600988929064069310e+00 3.291841250017344844e+00
7.600496476078030028e+00 3.289415310765507083e+00
7.600028469466498571e+00 3.286972709089222899e+00
7.599585348485250691e+00 3.284513245401745163e+00
7.599167084964165930e+00 3.282038071944322954e+00
7.598773746957708575e+00 3.279546991521284482e+00
7.598405126419580213e+00 3.277041170297879003e+00
7.598060895369079581e+00 3.274519777651292429e+00
7.597740632956564433e+00 3.271982955901884704e+00
7.597444917745595383e+00 3.269433240383501804e+00
7.597173029200498640e+00 3.266868403853134151e+00
7.596924526456277249e+00 3.264289866511965510e+00
7.596699618927664766e+00 3.261698312164990732e+00
7.596498389578486332e+00 3.259093424468733513e+00
7.596320350830236379e+00 3.256475821274535498e+00
7.596164931319730584e+00 3.253846060355277903e+00
7.596032947208659181e+00 3.251204835233422852e+00
7.595923429965534268e+00 3.248551887179273123e+00
7.595836829682795610e+00 3.245888410341608576e+00
7.595772672742595155e+00 3.243214344630585000e+00
7.595731179191412608e+00 3.240530083893779612e+00
7.595711761111648030e+00 3.237836280949095258e+00
7.595713964903190174e+00 3.235133330047866185e+00
7.595737939853296261e+00 3.232422013530796168e+00
7.595783217032683332e+00 3.229701737287253849e+00
7.595850288750002122e+00 3.226972914885606336e+00
7.595938124814906267e+00 3.224237104119235031e+00
7.596046681937106193e+00 3.221494012691385134e+00
7.596176642531946577e+00 3.218744150823929395e+00
7.596326427928751457e+00 3.215988127125079199e+00
7.596495887785316370e+00 3.213225982899666544e+00
7.596685657602208153e+00 3.210458728020137098e+00
7.596894854801812258e+00 3.207685546070853544e+00
7.597124298276551002e+00 3.204907886998214828e+00
7.597372733898498431e+00 3.202126703096698002e+00
7.597641118364794721e+00 3.199341596575836277e+00
7.597927988803119703e+00 3.196552419847666471e+00
7.598233556194484706e+00 3.193760676997389858e+00
7.598557877751376921e+00 3.190966625074111995e+00
7.598899881226334863e+00 3.188169915795535214e+00
7.599260298270461789e+00 3.185371409742020710e+00
7.599638112800000123e+00 3.182571917876271694e+00
7.600033282640122678e+00 3.179771703198293054e+00
7.600446537082662601e+00 3.176971417152879340e+00
7.600875915662831162e+00 3.174171482899252439e+00
7.601322325118284873e+00 3.171371843259288337e+00
7.601785460297791452e+00 3.168572785690988880e+00
7.602264916111234783e+00 3.165775334178784650e+00
7.602761122978136221e+00 3.162980453834462136e+00
7.603273037768635945e+00 3.160187930967763847e+00
7.603801584847874828e+00 3.157398001328209247e+00
7.604344935779598913e+00 3.154610569411504084e+00
7.604903603470829054e+00 3.151826558208653761e+00
7.605477717998819998e+00 3.149046490855212266e+00
7.606067113191106621e+00 3.146270735331802904e+00
7.606670536654373649e+00 3.143499800115463927e+00
7.607288229203397201e+00 3.140734241433199347e+00
7.607919963811286657e+00 3.137973708836130804e+00
7.608565484613578178e+00 3.135219608017571602e+00
7.609224423595501996e+00 3.132472328771634729e+00
7.609897324482942871e+00 3.129731681837628621e+00
7.610583203636790195e+00 3.126997514837599912e+00
7.611282053362178779e+00 3.124269992873549118e+00
7.611993448074658275e+00 3.121550852887409189e+00
7.612717231672327500e+00 3.118839711311956364e+00
7.613453621893803813e+00 3.116136977646468686e+00
7.614202050272807831e+00 3.113442810279295703e+00
7.614962319162895454e+00 3.110757498671664401e+00
7.615733924763191887e+00 3.108082353257378916e+00
7.616517055041401640e+00 3.105416575094549714e+00
7.617310977108381564e+00 3.102761107685958031e+00
7.618116416180032324e+00 3.100115730239175971e+00
7.618932280875793772e+00 3.097481344619457566e+00
7.619758713934170480e+00 3.094857477627096731e+00
7.620595848185875099e+00 3.092244972070165243e+00
7.621442811393997374e+00 3.089644334768581135e+00
7.622299414400848683e+00 3.087055646644052853e+00
7.623165309855679084e+00 3.084478117449755974e+00
7.624041247580636949e+00 3.081912886916371885e+00
7.624926128652451673e+00 3.079360291777924807e+00
7.625820557597133842e+00 3.076821564083656035e+00
7.626724018008086858e+00 3.074296117735924483e+00
7.627635560996865571e+00 3.071782698816040380e+00
7.628554740475546048e+00 3.069282905683992535e+00
7.629482391929136575e+00 3.066796313575395949e+00
7.630418576458095181e+00 3.064324142484196933e+00
7.631362905818459552e+00 3.061866305443882830e+00
7.632314555828958014e+00 3.059422731627551517e+00
7.633274440973458752e+00 3.056993318199052734e+00
7.634241490225456950e+00 3.054579043011889983e+00
7.635215878589342253e+00 3.052179847221810682e+00
7.636196874397446877e+00 3.049794407558313658e+00
7.637185242546750352e+00 3.047424710084701172e+00
7.638181012739781117e+00 3.045069850968422198e+00
7.639182769514440530e+00 3.042730382417731416e+00
7.640190645770210232e+00 3.040406644908718370e+00
7.641205089528954275e+00 3.038098562438778405e+00
7.642225003565997099e+00 3.035805626701192139e+00
7.643250760639974217e+00 3.033528566346764599e+00
7.644281673817841849e+00 3.031266508511567093e+00
7.645318879475182072e+00 3.029020622142257757e+00
7.646361451673072018e+00 3.026790631598684111e+00
7.647409382699633440e+00 3.024576108941183339e+00
7.648462650506968608e+00 3.022377880082184110e+00
7.649520938130297765e+00 3.020195389262696928e+00
7.650584234826544261e+00 3.018028887418535255e+00
7.651651896285236454e+00 3.015877451963461020e+00
7.652723912297728859e+00 3.013741274235911316e+00
7.653800543404188694e+00 3.011620993542246438e+00
7.654881128444940508e+00 3.009515876916262656e+00
7.655966348664237309e+00 3.007426267430830080e+00
7.657056018226244376e+00 3.005352532131289944e+00
7.658148605330356240e+00 3.003294306136306435e+00
7.659245062076909250e+00 3.001251484822579307e+00
7.660345484961139206e+00 2.999223656589883102e+00
7.661449437263748941e+00 2.997211288259439499e+00
7.662557301572221924e+00 2.995213668370059867e+00
7.663667875092087023e+00 2.993230945114373931e+00
7.664781894239951932e+00 2.991263028692389803e+00
7.665898917566712711e+00 2.989308844701407786e+00
7.667018787020025705e+00 2.987369396944775435e+00
7.668141594303295783e+00 2.985443050692184297e+00
7.669267161856439863e+00 2.983531006507498251e+00
7.670395226157245894e+00 2.981632366560886371e+00
7.671525740850776209e+00 2.979747741546584727e+00
7.672659015984680586e+00 2.977876301447269114e+00
7.673794859669579083e+00 2.976017768863793211e+00
7.674932982421536209e+00 2.974171279296677906e+00
7.676073431559389704e+00 2.972337556416007498e+00
7.677215633933200500e+00 2.970515543024195182e+00
7.678359638350054972e+00 2.968705436802162811e+00
7.679506328723851638e+00 2.966906992560590872e+00
7.680654452931149123e+00 2.965119674730789079e+00
7.681804863984736720e+00 2.963343665454853504e+00
7.682956068002053662e+00 2.961579054051172388e+00
7.684109617590996422e+00 2.959824332958911342e+00
7.685264577563336807e+00 2.958080032093800771e+00
7.686421378644285873e+00 2.956345473912710187e+00
7.687579553673616672e+00 2.954619110790942305e+00
7.688738800426769160e+00 2.952901223874450753e+00
7.689899630985061130e+00 2.951192185884687902e+00
7.691060987463116838e+00 2.949491384588168952e+00
7.692223775823519460e+00 2.947798592108677784e+00
7.693387738787867747e+00 2.946113141735593910e+00
7.694552422405134706e+00 2.944434300980262709e+00
7.695718075543840797e+00 2.942761596807851543e+00
7.696884644719309776e+00 2.941095447723754308e+00
7.698051417448087186e+00 2.939436093961158569e+00
7.699217951868509324e+00 2.937781777650922077e+00
7.700385616985732540e+00 2.936132168688697863e+00
7.701553717132100907e+00 2.934486977253249584e+00
7.702722176838212143e+00 2.932845942095514857e+00
7.703890837240533251e+00 2.931208701551182738e+00
7.705059675493902027e+00 2.929573825745364513e+00
7.706228595921779778e+00 2.927942120208661070e+00
7.707396702729241156e+00 2.926311718383028726e+00
7.708565057238657481e+00 2.924682547276605593e+00
7.709733285450886875e+00 2.923054677713213589e+00
7.710900987681606367e+00 2.921426696886892937e+00
7.712069274711767619e+00 2.919798850228512155e+00
7.713236573990072564e+00 2.918170301336149297e+00
7.714403352032816130e+00 2.916540471057287753e+00
7.715570064206938028e+00 2.914909368526232836e+00
7.716736010427091230e+00 2.913276517262977094e+00
7.717901600351894764e+00 2.911640749781853721e+00
7.719066338669834160e+00 2.910001665414503780e+00
7.720230303706300923e+00 2.908358443647927505e+00
7.721393265280954488e+00 2.906710562421190414e+00
7.722554881933850979e+00 2.905058231600817997e+00
7.723715284095183264e+00 2.903400882731406174e+00
7.724874189882739550e+00 2.901736866248909141e+00
7.726032450958509656e+00 2.900066633057268639e+00
7.727188729345054519e+00 2.898388906987006131e+00
7.728343533056074577e+00 2.896703299367882511e+00
7.729496826695554823e+00 2.895010308331160687e+00
7.730649339451010071e+00 2.893307984170032654e+00
7.731799578981347842e+00 2.891596986376904432e+00
7.732948091344638009e+00 2.889875991335149497e+00
7.734093962149410473e+00 2.888144347798001998e+00
7.735236651260983365e+00 2.886400979389289745e+00
7.736377465661883335e+00 2.884645256707297989e+00
7.737515973698455340e+00 2.882877326708049637e+00
7.738651752371992210e+00 2.881096579393592982e+00
7.739784855816117748e+00 2.879302485321852956e+00
7.740914819903568223e+00 2.877494425412629564e+00
7.742042285446393279e+00 2.875671330996727892e+00
7.743166872604784423e+00 2.873832938435810558e+00
7.744288376636506932e+00 2.871978999794429832e+00
7.745406852547655596e+00 2.870108372493407334e+00
7.746521912990195879e+00 2.868220357466780612e+00
7.747633653087210526e+00 2.866315562187215171e+00
7.748741023827669494e+00 2.864391931546543368e+00
7.749845639083880577e+00 2.862450163667040304e+00
7.750945870020886197e+00 2.860489410510941077e+00
7.752042107960042117e+00 2.858509091813411729e+00
7.753134175918508397e+00 2.856507395919198444e+00
7.754221212489312620e+00 2.854484709244442531e+00
7.755303678435603310e+00 2.852440926091737161e+00
7.756382258890742953e+00 2.850375515342463029e+00
7.757455352314306829e+00 2.848287113217269795e+00
7.758523463529622965e+00 2.846175580829331864e+00
7.759586197632168059e+00 2.844040737962298948e+00
7.760644342895767878e+00 2.841881766495888417e+00
7.761696407472604697e+00 2.839697570591644293e+00
7.762743402286208294e+00 2.837488181797861664e+00
7.763784424514958538e+00 2.835252523749764997e+00
7.764819201519532754e+00 2.832990727665212649e+00
7.765847747141008561e+00 2.830702580826412351e+00
7.766870314240868822e+00 2.828387198020231086e+00
7.767886333775430252e+00 2.826043492258251355e+00
7.768896376948176474e+00 2.823672139888391275e+00
7.769899436755215660e+00 2.821271237600923243e+00
7.770894560225134917e+00 2.818841121234116009e+00
7.771883326017660742e+00 2.816381318484188601e+00
7.772864467490210316e+00 2.813890805786710025e+00
7.773837821025148642e+00 2.811368871983928042e+00
7.774804109569964261e+00 2.808816362444876091e+00
7.775761879119060360e+00 2.806232351631393396e+00
7.776711649975927898e+00 2.803615991098307170e+00
7.777652600473716760e+00 2.800966707461168603e+00
7.778585566287733677e+00 2.798285030640054849e+00
7.779509927476700781e+00 2.795569092371249287e+00
7.780424978203107855e+00 2.792820558642293616e+00
7.781331054645341361e+00 2.790037072191246637e+00
7.782227922259973063e+00 2.787219357194559155e+00
7.783114908532019705e+00 2.784366051710429169e+00
7.783992102887443032e+00 2.781477819101345617e+00
7.784859225920206072e+00 2.778553586499800332e+00
7.785717031557274126e+00 2.775593368742449218e+00
7.786563913457622554e+00 2.772596174675611369e+00
7.787399393988281737e+00 2.769562067703377650e+00
7.788224751918536803e+00 2.766490775035184146e+00
7.789039017962991807e+00 2.763381504907809649e+00
7.789842244853952380e+00 2.760233947909418450e+00
7.790633712797562005e+00 2.757047217654694737e+00
7.791413524330144114e+00 2.753822094661882769e+00
7.792181729076058438e+00 2.750558039704449342e+00
7.792937374699342890e+00 2.747253991182575295e+00
7.793681013216611220e+00 2.743911003987652197e+00
7.794412728466295626e+00 2.740527712813523475e+00
7.795131634361831097e+00 2.737104567608130257e+00
7.795837895795664885e+00 2.733640542074450952e+00
7.796530607643143540e+00 2.730134457849611618e+00
7.797210441910336520e+00 2.726587698519864045e+00
7.797876579159559007e+00 2.722999629936901922e+00
7.798528740493053668e+00 2.719370154055018585e+00
7.799166493871750205e+00 2.715698542939245286e+00
7.799790407504805678e+00 2.711985238600732817e+00
7.800400261972518123e+00 2.708229397985898235e+00
7.800994663232813764e+00 2.704431678499995773e+00
7.801574649990456578e+00 2.700590531229983160e+00
7.802139247725691007e+00 2.696706106532999137e+00
7.802688458112797321e+00 2.692778582206392990e+00
7.803221650462310421e+00 2.688808274325023451e+00
7.803738803111145650e+00 2.684794087655023365e+00
7.804239466531295299e+00 2.680735376898821354e+00
7.804725092665544928e+00 2.676634372589900224e+00
7.805194301833050297e+00 2.672489243183347352e+00
7.805645831212562058e+00 2.668298932995130546e+00
7.806080498492101505e+00 2.664064926229918751e+00
7.806498791064198528e+00 2.659787083282893150e+00
7.806899691228820437e+00 2.655465141724707490e+00
7.807283048298953254e+00 2.651098613262846460e+00
7.807648470788610240e+00 2.646687646287421369e+00
7.807996068372200504e+00 2.642232555583817089e+00
7.808325683758194025e+00 2.637732248796303303e+00
7.808637396504081174e+00 2.633187012620635592e+00
7.808930888706407281e+00 2.628597297277697198e+00
7.809205262225737521e+00 2.623962356189378564e+00
7.809460822246997225e+00 2.619282788073577173e+00
7.809697330200280341e+00 2.614558272491129820e+00
7.809914365372052636e+00 2.609788472265476500e+00
7.810111978375269715e+00 2.604973820255316319e+00
7.810291099204740739e+00 2.600114512769933661e+00
7.810449439151456730e+00 2.595209507630323209e+00
7.810588108665684537e+00 2.590259967800797369e+00
7.810706419733984163e+00 2.585265162987897103e+00
7.810803910131376426e+00 2.580225618685571654e+00
7.810881358549501385e+00 2.575140666509366572e+00
7.810937799210817545e+00 2.570010424622513057e+00
7.810973318751417871e+00 2.564835236780062200e+00
7.810988474477825072e+00 2.559615757692777382e+00
7.810982452478638649e+00 2.554351326327276350e+00
7.810955088257821366e+00 2.549041994314341864e+00
7.810905586525607625e+00 2.543688077091694311e+00
7.810834777871991541e+00 2.538289247270097082e+00
7.810741736795999479e+00 2.532845330230023340e+00
7.810626704112014984e+00 2.527356566886416189e+00
7.810489393556171223e+00 2.521823604783082651e+00
7.810329644824633988e+00 2.516245454628036615e+00
7.810147923659016556e+00 2.510624050996528744e+00
7.809943977912895186e+00 2.504958290142232702e+00
7.809716253098255123e+00 2.499248793358512799e+00
7.809465858452039555e+00 2.493494735612026503e+00
7.809192646587168163e+00 2.487696382341603840e+00
7.808896085323560499e+00 2.481854408400344436e+00
7.808576077954379357e+00 2.475968428536015953e+00
7.808232672044918665e+00 2.470039362899850044e+00
7.807866240436120542e+00 2.464066682777204864e+00
7.807476697064453575e+00 2.458050425555479812e+00
7.807063347413349952e+00 2.451991167128396043e+00
7.806626108554468146e+00 2.445888603027665198e+00
7.806165500496545562e+00 2.439743812086790697e+00
7.805680543924912840e+00 2.433556378289434274e+00
7.805171619613264333e+00 2.427325966375535327e+00
7.804638341134593205e+00 2.421053261523332445e+00
7.804081065495764413e+00 2.414737930538859434e+00
7.803499852519652613e+00 2.408380510465059743e+00
7.802893303393447333e+00 2.401981094298026420e+00
7.802262764804884121e+00 2.395540452606576221e+00
7.801608120415109759e+00 2.389057794977629712e+00
7.800928858134140498e+00 2.382533709685371370e+00
7.800225380975362555e+00 2.375969237115285182e+00
7.799497129127189510e+00 2.369363161264217421e+00
7.798743834913675066e+00 2.362715850223134240e+00
7.797966175470961048e+00 2.356028023103512226e+00
7.797163490853131762e+00 2.349299995453467460e+00
7.796336126497616981e+00 2.342531524936397158e+00
7.795484504307617080e+00 2.335723514886871577e+00
7.794607956727417353e+00 2.328875230342291935e+00
7.793706093099152632e+00 2.321988068746440259e+00
7.792779859939007459e+00 2.315060932979093877e+00
7.791828106558744693e+00 2.308095425616375262e+00
7.790851460546814877e+00 2.301090256563353975e+00
7.789850018458593262e+00 2.294046095937446683e+00
7.788823285210014546e+00 2.286963427923435432e+00
7.787772396249900808e+00 2.279841861841279904e+00
7.786696514912518907e+00 2.272682760032029847e+00
7.785595236392605756e+00 2.265485609811952461e+00
7.784469512841255323e+00 2.258251484795745334e+00
7.783317581323114354e+00 2.250979151326027328e+00
7.782141396212611362e+00 2.243670552293627996e+00
7.780940596964006417e+00 2.236324770774457793e+00
7.779714767230359485e+00 2.228941636886174749e+00
7.778464318547088752e+00 2.221522426019268970e+00
7.777189205355126589e+00 2.214066538893279645e+00
7.775889611223085751e+00 2.206575045375174682e+00
7.774564888298471921e+00 2.199046914314958023e+00
7.773215712374411446e+00 2.191483690820496655e+00
7.771841846988135849e+00 2.183885108214348669e+00
7.770442709599502784e+00 2.176250275356670372e+00
7.769019056880297036e+00 2.168580715233366707e+00
7.767571575778467796e+00 2.160876267099772541e+00
7.766099153827664914e+00 2.153137824841321990e+00
7.764602581858487618e+00 2.145364737268386168e+00
7.763081760874696258e+00 2.137557864725257772e+00
7.761536629891807593e+00 2.129717602875797589e+00
7.759967222432261558e+00 2.121844023419702463e+00
7.758373096074104858e+00 2.113936639278608087e+00
7.756755208950218972e+00 2.105995994985097486e+00
7.755113104000726842e+00 2.098021971760287485e+00
7.753447103135975738e+00 2.090015445265295924e+00
7.751757146575481094e+00 2.081976645513713642e+00
7.750043399570063940e+00 2.073905283597932137e+00
7.748305427295606229e+00 2.065802598127511214e+00
7.746544941670492790e+00 2.057668598226860990e+00
7.744760207884308301e+00 2.049503326189762387e+00
7.742952654849527327e+00 2.041306559613062177e+00
7.741121238338427801e+00 2.033079155915316072e+00
7.739266878846859044e+00 2.024820790756708622e+00
7.737389544671310126e+00 2.016531712929409359e+00
7.735488707668055852e+00 2.008212920703225990e+00
7.733565291597058966e+00 1.999863792255779371e+00
7.731618891340584554e+00 1.991485242768900044e+00
7.729649378174221930e+00 1.983075910903905559e+00
7.727657008660972160e+00 1.974637658421213082e+00
7.725642738634094897e+00 1.966170476664961919e+00
7.723605409913163911e+00 1.957674753360123976e+00
7.721546364530678552e+00 1.949150421114699938e+00
7.719465145404002193e+00 1.940596952944318998e+00
7.717361753007091707e+00 1.932015359221844752e+00
7.715236623963185103e+00 1.923405941494485738e+00
7.713089302976799289e+00 1.914769150265717812e+00
7.710920167764020228e+00 1.906104777552188656e+00
7.708729666848345374e+00 1.897413165559152404e+00
7.706517293626696130e+00 1.888694254851215559e+00
7.704283274582951258e+00 1.879948837271504081e+00
7.702028043586691908e+00 1.871176495193931366e+00
7.699751531192490006e+00 1.862376653393974957e+00
7.697454357660373780e+00 1.853551513348002056e+00
7.695135064582983020e+00 1.844699094141681650e+00
7.692795693067811413e+00 1.835822044747808857e+00
7.690434897669602421e+00 1.826919145467575945e+00
7.688054006498058257e+00 1.817990951537047595e+00
7.685652649485104071e+00 1.809037860046326163e+00
7.683230857919410184e+00 1.800060395809867542e+00
7.680789037091894755e+00 1.791057520193694463e+00
7.678327051710913231e+00 1.782030803904319116e+00
7.675844801778749726e+00 1.772980325866979179e+00
7.673342757048726703e+00 1.763905702674919640e+00
7.670820767810422325e+00 1.754807795052823138e+00
7.668279231914742589e+00 1.745686726247895892e+00
7.665718273029408891e+00 1.736542703906194030e+00
7.663137744102352933e+00 1.727375854934208421e+00
7.660538309623138531e+00 1.718185786717542296e+00
7.657919559305311985e+00 1.708973443745125831e+00
7.655281680733846628e+00 1.699738858780683426e+00
7.652625294564863623e+00 1.690482149629459530e+00
7.649950001182716619e+00 1.681204376197216854e+00
7.647256301606351059e+00 1.671904838849875397e+00
7.644543217041133154e+00 1.662583691122369700e+00
7.641812077094032318e+00 1.653241565693098991e+00
7.639062557819629617e+00 1.643878353530122682e+00
7.636295313175444299e+00 1.634495013657005780e+00
7.633510104970875787e+00 1.625091326593445906e+00
7.630706670936982405e+00 1.615666940486027547e+00
7.627885791966151352e+00 1.606223115160198001e+00
7.625047037597541433e+00 1.596759816979888225e+00
7.622190809478365914e+00 1.587277247968506444e+00
7.619316739759233847e+00 1.577775729742072475e+00
7.616425742999139992e+00 1.568255247775932615e+00
7.613517659835960849e+00 1.558716254151401914e+00
7.610592850760147243e+00 1.549158562386364402e+00
7.607650986949045624e+00 1.539582591225347796e+00
7.604692016848407121e+00 1.529989592799465337e+00
7.601716328199597861e+00 1.520379270969038465e+00
7.598724351048128156e+00 1.510750674667647564e+00
7.595714625227843797e+00 1.501104788902385190e+00
7.592688769429707385e+00 1.491441770953999102e+00
7.589647179380394348e+00 1.481762520172182906e+00
7.586589119701971917e+00 1.472066254027908139e+00
7.583514566914282717e+00 1.462354626245792488e+00
7.580423703386003353e+00 1.452626517014044660e+00
7.577316763435981706e+00 1.442882882360085217e+00
7.574193231844279062e+00 1.433123697133964480e+00
7.571054570728297684e+00 1.423349207469431832e+00
7.567900194150227300e+00 1.413559839649150218e+00
7.564729788808166155e+00 1.403755670539098332e+00
7.561544423924173586e+00 1.393938013976411483e+00
7.558343003708323238e+00 1.384105764990642529e+00
7.555126317865282104e+00 1.374260051501168922e+00
7.551893919570280111e+00 1.364401212011838282e+00
7.548646740187057169e+00 1.354528589760664037e+00
7.545384095844589467e+00 1.344643090856723511e+00
7.542105969303735336e+00 1.334744795818883611e+00
7.538813441841509366e+00 1.324834328804694872e+00
7.535505329643743089e+00 1.314911802598809354e+00
7.532182385381043233e+00 1.304976819092691587e+00
7.528844898837777855e+00 1.295030607459092931e+00
7.525492855244421797e+00 1.285073736796841226e+00
7.522126183063225113e+00 1.275105824048004877e+00
7.518745135955970049e+00 1.265126808359705146e+00
7.515349273389531071e+00 1.255137485387323171e+00
7.511939111207673214e+00 1.245138278821168676e+00
7.508514705209756279e+00 1.235128907324970937e+00
7.505076994088189402e+00 1.225109938450893443e+00
7.501624867125167739e+00 1.215081456871541121e+00
7.498158742102626562e+00 1.205043897154185251e+00
7.494678576085410882e+00 1.194998537250704373e+00
7.491183568831766948e+00 1.184944110965147068e+00
7.487674752416392465e+00 1.174881369307960277e+00
7.484152422415486505e+00 1.164811142330419269e+00
7.480615921344294428e+00 1.154733404581600009e+00
7.477065852242250621e+00 1.144648016695460235e+00
7.473502327812081347e+00 1.134555619914071833e+00
7.469925256787298906e+00 1.124457351824411644e+00
7.466334745986230814e+00 1.114352830296337915e+00
7.462730535440824653e+00 1.104241473362822301e+00
7.459113067987100720e+00 1.094125650112837356e+00
7.455482126176099733e+00 1.084004191136979989e+00
7.451837724894738280e+00 1.073877407171375697e+00
7.448180486869256711e+00 1.063746225351283714e+00
7.444509798758107699e+00 1.053610735864419112e+00
7.440826247656669779e+00 1.043471439470962325e+00
7.437129984680695749e+00 1.033328917373397493e+00
7.433420907099863584e+00 1.023183358963267731e+00
7.429699346027089923e+00 1.013034212678545876e+00
7.425964566652310417e+00 1.002882246263591570e+00
7.422216398081697086e+00 9.927282758133736396e-01
7.418455778745308926e+00 9.825717301562255646e-01
7.414682812287677116e+00 9.724136013786101040e-01
7.410895749856148740e+00 9.622540031772837121e-01
7.407096774268360662e+00 9.520938594339680705e-01
7.403284839965774466e+00 9.419327952861327180e-01
7.399460688483938675e+00 9.317716244276441628e-01
7.395624117318441826e+00 9.216105482952727801e-01
7.391775228523878916e+00 9.114492000312658382e-01
7.387914269877759565e+00 9.012893360081200012e-01
7.384041197711844084e+00 8.911299487977656364e-01
7.380156126138309070e+00 8.809722573372615884e-01
7.376259334658856304e+00 8.708154668666144849e-01
7.372349948386982099e+00 8.606610329707057305e-01
7.368429066758178436e+00 8.505091991550979280e-01
7.364496451598437687e+00 8.403594524559302448e-01
7.360551368498286173e+00 8.302123487401342761e-01
7.356593983722492958e+00 8.200691547161289563e-01
7.352625652664964484e+00 8.099291238264525461e-01
7.348645922428765687e+00 7.997933387529934102e-01
7.344654364498119037e+00 7.896613398258954808e-01
7.340650999701739288e+00 7.795346789580518410e-01
7.336636421040708456e+00 7.694127581864518284e-01
7.332610375593970886e+00 7.592962893700316851e-01
7.328573140977109546e+00 7.491859047282199979e-01
7.324524240555190246e+00 7.390817550392192459e-01
7.320464099572969729e+00 7.289834743791701044e-01
7.316393663103709422e+00 7.188927059840769518e-01
7.312311446122629732e+00 7.088089727861293099e-01
7.308218934564873592e+00 6.987324995995493060e-01
7.304115587323728676e+00 6.886639261029463555e-01
7.300001612952951469e+00 6.786043887362966931e-01
7.295876581060942279e+00 6.685526593966316655e-01
7.291741327321299870e+00 6.585102601181658244e-01
7.287595389219925224e+00 6.484775787044608775e-01
7.283438209636133642e+00 6.384544067874572404e-01
7.279270643471858371e+00 6.284415376898186967e-01
7.275093214020192711e+00 6.184387160381757953e-01
7.270905838571390056e+00 6.084478340456547230e-01
7.266707709666359705e+00 5.984677432961295063e-01
7.262500163332728853e+00 5.884993483960577754e-01
7.258282140600680776e+00 5.785424737899479419e-01
7.254054421033717226e+00 5.685974424981988795e-01
7.249816525101967279e+00 5.586643632527199532e-01
7.245569030137778199e+00 5.487442755876450473e-01
7.241311222999185837e+00 5.388369321193090533e-01
7.237044204286489979e+00 5.289435964464206386e-01
7.232768760963154797e+00 5.190646071719702270e-01
7.228483235277184171e+00 5.091991811556179082e-01
7.224189315048223925e+00 4.993484002785273379e-01
7.219884992318730710e+00 4.895123512864291149e-01
7.215572594440012644e+00 4.796921254000625634e-01
7.211251867108974700e+00 4.698871939687280230e-01
7.206921575645360178e+00 4.600979908857669720e-01
7.202583331353499929e+00 4.503252065150424310e-01
7.198236505959043185e+00 4.405698397912493625e-01
7.193881585110652566e+00 4.308308763053703139e-01
7.189518442566658507e+00 4.211090775305439959e-01
7.185146340180736502e+00 4.114047697532591252e-01
7.180766379868575022e+00 4.017185633877003448e-01
7.176378547720037027e+00 3.920504235566535933e-01
7.171982929810733154e+00 3.824007299237079383e-01
7.167579953910192536e+00 3.727706082790596120e-01
7.163169664609909226e+00 3.631591538025144561e-01
7.158751635778053846e+00 3.535668096991980147e-01
7.154326323349638805e+00 3.439951620917023889e-01
7.149894148475939737e+00 3.344432848632996058e-01
7.145454809081139835e+00 3.249124469359489509e-01
7.141008919868820470e+00 3.154024892736826402e-01
7.136555931359788829e+00 3.059135338429270767e-01
7.132096406931514920e+00 2.964456098655741667e-01
7.127630993799416892e+00 2.869988071594363199e-01
7.123159121887381318e+00 2.775742076144386283e-01
7.118680742273689077e+00 2.681721393197461500e-01
7.114197114712988324e+00 2.587929831941439551e-01
7.109707555301926440e+00 2.494359944803945517e-01
7.105212433617666079e+00 2.401023954741348110e-01
7.100712303162844741e+00 2.307920731471654330e-01
7.096206417548729384e+00 2.215055537560207399e-01
7.091695004070810882e+00 2.122431661223284360e-01
7.087178981431558888e+00 2.030051883201032525e-01
7.082658113902785324e+00 1.937918558126102142e-01
7.078132343017749406e+00 1.846028075504194954e-01
7.073602700586256731e+00 1.754389158302758489e-01
7.069068646847670223e+00 1.663007759268587960e-01
7.064530327572065005e+00 1.571875121276697096e-01
7.059987472344686488e+00 1.481002892237768820e-01
7.055441321663397325e+00 1.390394900031701741e-01
7.050891056535155244e+00 1.300049143611327895e-01
7.046336865327674559e+00 1.209970028036637807e-01
7.041779308145026839e+00 1.120154296123149068e-01
7.037219208917691482e+00 1.030617067249982588e-01
7.032655706549070018e+00 9.413446847059980804e-02
7.028089664969543904e+00 8.523618272416680353e-02
7.023521046392892764e+00 7.636537843124105440e-02
7.018949244071951199e+00 6.752197566066267531e-02
7.014375267831812089e+00 5.870683962718249022e-02
7.009799496980106959e+00 4.992018969961276031e-02
7.005222086733469133e+00 4.116270204982903219e-02
7.000642354444468474e+00 3.243316751705378753e-02
6.996061147706784666e+00 2.373278730365364214e-02
6.991478227697288439e+00 1.506142649883093765e-02
6.986894499942098768e+00 6.419991216391881736e-03
6.982309808046609056e+00 -2.191871217175597568e-03
6.977724080703812781e+00 -1.077398488007943501e-02
6.973137839288982676e+00 -1.932583012964062333e-02
6.968550735291308307e+00 -2.784738227677080111e-02
6.963963052213442140e+00 -3.633862188260427589e-02
6.959375153452764806e+00 -4.479915030417829652e-02
6.954787921138203544e+00 -5.322884655277757698e-02
6.950200719486430145e+00 -6.162695286561836044e-02
6.945613357499850871e+00 -6.999416834143724897e-02
6.941027002706277926e+00 -7.833085385334352668e-02
6.936440815658523107e+00 -8.663601039342362642e-02
6.931855509729052400e+00 -9.490918674631025620e-02
6.927271734407050907e+00 -1.031499619811069995e-01
6.922689236523113188e+00 -1.113596023875813995e-01
6.918108105651862516e+00 -1.195377497053484867e-01
6.913528373189310905e+00 -1.276837918979619180e-01
6.908950237481941592e+00 -1.357968610061830728e-01
6.904374474759036318e+00 -1.438784186881303662e-01
6.899800424247334973e+00 -1.519269391474453168e-01
6.895228122728112474e+00 -1.599435077968133778e-01
6.890658309711063190e+00 -1.679268354780242001e-01
6.886090683951860747e+00 -1.758770167021453945e-01
6.881525774298205000e+00 -1.837941375060474780e-01
6.876963526565060825e+00 -1.916785838816920939e-01
6.872404038148594907e+00 -1.995297975492114906e-01
6.867848505778595403e+00 -2.073483323738486706e-01
6.863295925100759476e+00 -2.151330393487336512e-01
6.858746434866948682e+00 -2.228843779357639054e-01
6.854201086365338647e+00 -2.306020812110899099e-01
6.849658983253151590e+00 -2.382863043645899459e-01
6.845121086185753434e+00 -2.459364047626727556e-01
6.840587804496011337e+00 -2.535530994265478566e-01
6.836058515587586371e+00 -2.611359369776333206e-01
6.831533200952099705e+00 -2.686845369513389814e-01
6.827012126183443996e+00 -2.761994937249541149e-01
6.822495539547767329e+00 -2.836795957448697836e-01
6.817984393103316165e+00 -2.911254756123283771e-01
6.813478071443917372e+00 -2.985379432520525178e-01
6.808976168548722008e+00 -3.059154853930071138e-01
6.804479843350078383e+00 -3.132593266233399953e-01
6.799989334270338581e+00 -3.205684387423635151e-01
6.795504040593316475e+00 -3.278428317498333078e-01
6.791023873100776598e+00 -3.350829942554105489e-01
6.786549482278979362e+00 -3.422879551219188410e-01
6.782080786501723857e+00 -3.494585648278276113e-01
6.777617813433866267e+00 -3.565945093143292333e-01
6.773161165205983991e+00 -3.636958834052735345e-01
6.768710627714551897e+00 -3.707627387080527637e-01
6.764266342958581646e+00 -3.777947450397453055e-01
6.759828289518787336e+00 -3.847928390993749503e-01
6.755396581837675107e+00 -3.917558201512290061e-01
6.750971629615859726e+00 -3.986845295967852976e-01
6.746553192503768948e+00 -4.055787059806443273e-01
6.742141642230789600e+00 -4.124375840763718215e-01
6.737736976895431162e+00 -4.192623946194342088e-01
6.733338521580382263e+00 -4.260526347139347858e-01
6.728946729283234340e+00 -4.328083037938138533e-01
6.724562515885922132e+00 -4.395286813465762998e-01
6.720185691807964545e+00 -4.462151178685697661e-01
6.715816226748277273e+00 -4.528663457476510557e-01
6.711453764751298401e+00 -4.594833495490514008e-01
6.707098335815801171e+00 -4.660657734754945491e-01
6.702751137828335537e+00 -4.726134674714223549e-01
6.698411403764594318e+00 -4.791267354357012231e-01
6.694079420635609345e+00 -4.856052735249091756e-01
6.689754614112024100e+00 -4.920488150420878615e-01
6.685437250962928957e+00 -4.984578851004677347e-01
6.681128488672829491e+00 -5.048322829270809331e-01
6.676826752394991793e+00 -5.111719274925969891e-01
6.672532918367913624e+00 -5.174768873885655651e-01
6.668246294449168943e+00 -5.237471052777148417e-01
6.663967535762683525e+00 -5.299822303716833494e-01
6.659696006215937381e+00 -5.361832394058964057e-01
6.655432488895181464e+00 -5.423495431766464092e-01
6.651176933572981120e+00 -5.484819225062841364e-01
6.646928936811703714e+00 -5.545795152585263343e-01
6.642689384946750764e+00 -5.606424029925793917e-01
6.638457711354022628e+00 -5.666710168269253334e-01
6.634234161623163040e+00 -5.726648167610379758e-01
6.630019043863498496e+00 -5.786249602086013244e-01
6.625811984153180845e+00 -5.845511546332549102e-01
6.621612922398328216e+00 -5.904428256133688047e-01
6.617421767626081142e+00 -5.963000570963251645e-01
6.613238921594476238e+00 -6.021233925589747349e-01
6.609063748407214334e+00 -6.079132825793363004e-01
6.604896696444280124e+00 -6.136684657176252333e-01
6.600738192783648373e+00 -6.193899022383554387e-01
6.596587378843576488e+00 -6.250770928238290614e-01
6.592444190210279054e+00 -6.307306368700800192e-01
6.588309473384331483e+00 -6.363495195137771621e-01
6.584182899042882120e+00 -6.419348036828629311e-01
6.580063763395583187e+00 -6.474860221245664071e-01
6.575952797064967825e+00 -6.530034793421054529e-01
6.571849802712440791e+00 -6.584862523957021319e-01
6.567754266294745236e+00 -6.639354160699921792e-01
6.563666499550813604e+00 -6.693506954322955282e-01
6.559586978317325290e+00 -6.747314824198078487e-01
6.555514365905311891e+00 -6.800792424895613086e-01
6.551450268579938729e+00 -6.853930768885114766e-01
6.547393071839675116e+00 -6.906741307250144901e-01
6.543343833847615976e+00 -6.959212850887124269e-01
6.539302316001431414e+00 -7.011346980780911453e-01
6.535268292718129146e+00 -7.063145395558882988e-01
6.531241560066952445e+00 -7.114606461836724405e-01
6.527222570801994195e+00 -7.165731158678603219e-01
6.523210630010543909e+00 -7.216517232734658283e-01
6.519206237105592550e+00 -7.266966496644016171e-01
6.515209753800271564e+00 -7.317082683773583618e-01
6.511219714672213499e+00 -7.366863588237614335e-01
6.507236868473795788e+00 -7.416310668761677549e-01
6.503260481453835951e+00 -7.465417058369417935e-01
6.499292200247074547e+00 -7.514188512814079512e-01
6.495330023716256562e+00 -7.562630239647105679e-01
6.491375335229337296e+00 -7.610738568278270222e-01
6.487426900816634756e+00 -7.658514660259790885e-01
6.483486323250063244e+00 -7.705951479766766088e-01
6.479551538662987831e+00 -7.753058914497520382e-01
6.475623433511231930e+00 -7.799834375139502729e-01
6.471701298321942630e+00 -7.846275612933126808e-01
6.467785781253001076e+00 -7.892385193920953279e-01
6.463876600721336629e+00 -7.938158026389099398e-01
6.459973451654065002e+00 -7.983599034239449166e-01
6.456076723316520827e+00 -8.028703788712836520e-01
6.452185793458781404e+00 -8.073471449086501162e-01
6.448301335935449963e+00 -8.117901285057989025e-01
6.444422843288558411e+00 -8.162006544004007935e-01
6.440550396796011157e+00 -8.205770901459081834e-01
6.436683640900175085e+00 -8.249205682606165491e-01
6.432822882367005946e+00 -8.292303304833265054e-01
6.428967285397424902e+00 -8.335070469372065638e-01
6.425117522470368492e+00 -8.377494829867279114e-01
6.421272281061166431e+00 -8.419593690424131971e-01
6.417432629785478682e+00 -8.461356405075022291e-01
6.413597829412220008e+00 -8.502786507581131525e-01
6.409769086159450069e+00 -8.543884804204232575e-01
6.405944657001271025e+00 -8.584645219309092745e-01
6.402125254037399849e+00 -8.625067040159779541e-01
6.398311400971588903e+00 -8.665156288328049738e-01
6.394502306721321361e+00 -8.704909615315198357e-01
6.390698683752887632e+00 -8.744325483166186519e-01
6.386899685130892124e+00 -8.783409265670093502e-01
6.383104897891779927e+00 -8.822159463121210798e-01
6.379315041835666555e+00 -8.860574164501499039e-01
6.375528887247598142e+00 -8.898655193248599105e-01
6.371747163833172856e+00 -8.936399374668426709e-01
6.367969521179896120e+00 -8.973801843673878675e-01
6.364196962536502689e+00 -9.010865968135409743e-01
6.360427967266541138e+00 -9.047597405325061848e-01
6.356663483154598282e+00 -9.083991330385163820e-01
6.352902388567763126e+00 -9.120043662792606254e-01
6.349145635530112131e+00 -9.155759128959581883e-01
6.345392383551603288e+00 -9.191139289909185939e-01
6.341642947033928834e+00 -9.226175465465794590e-01
6.337897508887305520e+00 -9.260878378910918363e-01
6.334155245248052069e+00 -9.295246407741715178e-01
6.330417140892849126e+00 -9.329269709588409176e-01
6.326682739956686063e+00 -9.362958842518783742e-01
6.322952157779741178e+00 -9.396306780714096529e-01
6.319224733793069149e+00 -9.429310582525541884e-01
6.315500567751661798e+00 -9.461979239466590252e-01
6.311779965948061566e+00 -9.494301775974504087e-01
6.308062545762479267e+00 -9.526278942713212183e-01
6.304349324564437751e+00 -9.557913857599585894e-01
6.300638754120185148e+00 -9.589203762620099880e-01
6.296931605803412602e+00 -9.620154700157800276e-01
6.293227625740979825e+00 -9.650757351046097554e-01
6.289526156860702599e+00 -9.681023175765749444e-01
6.285827747566550272e+00 -9.710940164416109743e-01
6.282132608331266077e+00 -9.740512647155452619e-01
6.278440105208432875e+00 -9.769744242123713507e-01
6.274750923883878784e+00 -9.798629662934179585e-01
6.271064856160469603e+00 -9.827170567131570111e-01
6.267381648636272118e+00 -9.855359911469717682e-01
6.263701017880237920e+00 -9.883216090551721900e-01
6.260023547901923280e+00 -9.910719407844263973e-01
6.256348287248807871e+00 -9.937869744951678408e-01
6.252676059828528032e+00 -9.964676075011048573e-01
6.249006879143502502e+00 -9.991143619361096961e-01
6.245340387873120847e+00 -1.001725775783221417e+00
6.241676645203608764e+00 -1.004302409667204854e+00
6.238015485226696910e+00 -1.006844439846781070e+00
6.234356763789186573e+00 -1.009352285301114094e+00
6.230701088094439122e+00 -1.011824805360707957e+00
6.227048027644832118e+00 -1.014262567163933371e+00
6.223397151007506345e+00 -1.016665813787102968e+00
6.219749256305534324e+00 -1.019034290053275171e+00
6.216103964975020268e+00 -1.021368012283713655e+00
6.212460853801029970e+00 -1.023667173833619382e+00
6.208821457754382322e+00 -1.025931449830939313e+00
6.205184096546910943e+00 -1.028160740109364646e+00
6.201550032172883142e+00 -1.030355491821740133e+00
6.197918529778464247e+00 -1.032515574476788878e+00
6.194290127257062295e+00 -1.034640669048149775e+00
6.190664081081987291e+00 -1.036730813713934385e+00
6.187040576867376629e+00 -1.038786358247157704e+00
6.183419883807873774e+00 -1.040807414877626957e+00
6.179801856572275653e+00 -1.042793214921712952e+00
6.176187181674515081e+00 -1.044744299868659132e+00
6.172575882463396724e+00 -1.046660378827955817e+00
6.168967102731254926e+00 -1.048542533061668003e+00
6.165360588492151628e+00 -1.050390027470735399e+00
6.161757326960756842e+00 -1.052202465116621966e+00
6.158157533245022464e+00 -1.053980489361217465e+00
6.154560500662920930e+00 -1.055723396182200569e+00
6.150966607652237350e+00 -1.057432451259105122e+00
6.147376066811956363e+00 -1.059107321050439809e+00
6.143788680940316382e+00 -1.060747815573979347e+00
6.140204642520646239e+00 -1.062354288798118551e+00
6.136623176392454582e+00 -1.063926487688984457e+00
6.133045338341244879e+00 -1.065464210631110964e+00
6.129471128293675797e+00 -1.066967985972042010e+00
6.125899479640438905e+00 -1.068437909625938875e+00
6.122332195773135588e+00 -1.069873447675724787e+00
6.118768062691681386e+00 -1.071275264265660665e+00
6.115208008793270977e+00 -1.072643304115187712e+00
6.111651742386054131e+00 -1.073977209950776279e+00
6.108098422449504739e+00 -1.075277870813519998e+00
6.104549376459194931e+00 -1.076545025218508256e+00
6.101004360892688716e+00 -1.077778269632474251e+00
6.097463207477831659e+00 -1.078978638398340406e+00
6.093926034925033264e+00 -1.080144981006154303e+00
6.090393198942461339e+00 -1.081279121814871180e+00
6.086864919598195200e+00 -1.082379828911092856e+00
6.083339854817929826e+00 -1.083447303298558095e+00
6.079819926145055398e+00 -1.084481950870707312e+00
6.076304034956016231e+00 -1.085484420533131544e+00
6.072792202406447792e+00 -1.086455223942446757e+00
6.069286111220363544e+00 -1.087392840876579836e+00
6.065784087357751986e+00 -1.088298170747237448e+00
6.062286799288056471e+00 -1.089171838064022291e+00
6.058793706945860613e+00 -1.090013632471404925e+00
6.055305568545061412e+00 -1.090823327924966613e+00
6.051823535304222901e+00 -1.091601930082293448e+00
6.048346017267156149e+00 -1.092348758882569104e+00
6.044873290737359461e+00 -1.093064815430114578e+00
6.041405996980215853e+00 -1.093749619719794453e+00
6.037943634352397559e+00 -1.094404214159064193e+00
6.034486456430337320e+00 -1.095027857206958721e+00
6.031035211411419183e+00 -1.095621028524122575e+00
6.027588562675399331e+00 -1.096184749113054524e+00
6.024147442486500914e+00 -1.096717442491663475e+00
6.020712678936905426e+00 -1.097219721831242945e+00
6.017283629484676766e+00 -1.097692947301813771e+00
6.013859953614182352e+00 -1.098136321422580775e+00
6.010442049735042147e+00 -1.098551117196657767e+00
6.007030487435732979e+00 -1.098936430438887335e+00
6.003624411115206172e+00 -1.099293412444002360e+00
6.000224251832078082e+00 -1.099622239545329450e+00
5.996830330424476330e+00 -1.099922907336379208e+00
5.993442627439055315e+00 -1.100196408986832131e+00
5.990061108649946675e+00 -1.100441574273673728e+00
5.986685637182525888e+00 -1.100659949499989132e+00
5.983316654037840188e+00 -1.100851263386313228e+00
5.979954508118847656e+00 -1.101015874589103438e+00
5.976598590509478726e+00 -1.101154373547739151e+00
5.973248529415339902e+00 -1.101266459696866651e+00
5.969905194934781001e+00 -1.101353091870849843e+00
5.966568573345768733e+00 -1.101414404425307136e+00
5.963238658105289858e+00 -1.101450437795340243e+00
5.959915570351716596e+00 -1.101461651180841050e+00
5.956599362285932564e+00 -1.101447556117608251e+00
5.953290018988948162e+00 -1.101409783804054854e+00
5.949987985829602088e+00 -1.101347897669676890e+00
5.946692584242038393e+00 -1.101262171743158103e+00
5.943403729173284411e+00 -1.101153947536379407e+00
5.940121836236653685e+00 -1.101022520415464001e+00
5.936847500076113171e+00 -1.100867793354652013e+00
5.933579887357529614e+00 -1.100691725355849249e+00
5.930319203109480242e+00 -1.100493943037298195e+00
5.927066299169623242e+00 -1.100274053843496302e+00
5.923820504472996795e+00 -1.100033110747559384e+00
5.920582550418421519e+00 -1.099771410716872344e+00
5.917351947987192773e+00 -1.099489491287925835e+00
5.914128219185437629e+00 -1.099188642300513941e+00
5.910911808538927836e+00 -1.098868069493834643e+00
5.907702549542535486e+00 -1.098527898541282966e+00
5.904500137353441147e+00 -1.098168654134052291e+00
5.901305284327937883e+00 -1.097791669367073508e+00
5.898116517548727344e+00 -1.097397874414610008e+00
5.894935836006514052e+00 -1.096986310963593780e+00
5.891761686654838570e+00 -1.096557608555079000e+00
5.888595005527817783e+00 -1.096111857352837671e+00
5.885436381727564559e+00 -1.095650457432504554e+00
5.882284178792787088e+00 -1.095173217018309941e+00
5.879139338984149532e+00 -1.094680210964290135e+00
5.876002189862465031e+00 -1.094172632111375609e+00
5.872872163790893829e+00 -1.093650444383888809e+00
5.869749232336248568e+00 -1.093113996613432670e+00
5.866633320996387013e+00 -1.092564380030091264e+00
5.863525280919486882e+00 -1.092002052967896431e+00
5.860423485988821568e+00 -1.091426651392373603e+00
5.857329548770443317e+00 -1.090839222213396686e+00
5.854242960469289159e+00 -1.090238988023916278e+00
5.851163638029816205e+00 -1.089628000443398692e+00
5.848091322772327239e+00 -1.089005463673394569e+00
5.845026316075482065e+00 -1.088372635203501027e+00
5.841968056067014636e+00 -1.087729427339816812e+00
5.838916758856726119e+00 -1.087076655773346445e+00
5.835872565152071978e+00 -1.086415272988877412e+00
5.832834818690442624e+00 -1.085744849580388527e+00
5.829804211510297485e+00 -1.085066141100931913e+00
5.826779563821665064e+00 -1.084379691790328337e+00
5.823762179307756526e+00 -1.083686322546433267e+00
5.820750927490763615e+00 -1.082985620050957998e+00
5.817746170973740583e+00 -1.082278627851980257e+00
5.814748243610208256e+00 -1.081566120656910046e+00
5.811756610228184350e+00 -1.080848109762752252e+00
5.808770988094162924e+00 -1.080124232726751066e+00
5.805790627111311331e+00 -1.079396452312153087e+00
5.802816076116645405e+00 -1.078665533878293115e+00
5.799846986212005007e+00 -1.077931638804106473e+00
5.796884086131053770e+00 -1.077195007513374270e+00
5.793927683937803330e+00 -1.076454734505701838e+00
5.790977010847132789e+00 -1.075712628291315198e+00
5.788031857847647288e+00 -1.074969688054481232e+00
5.785091906127580508e+00 -1.074225739147062875e+00
5.782156881817821059e+00 -1.073480982408818507e+00
5.779227860058685273e+00 -1.072736363526546111e+00
5.776303367108000408e+00 -1.071992320882480421e+00
5.773382703098503654e+00 -1.071249210067386270e+00
5.770467066259559630e+00 -1.070507792020083393e+00
5.767556822221791890e+00 -1.069767634744363871e+00
5.764649933493802614e+00 -1.069030588715183194e+00
5.761747731313573873e+00 -1.068295478068627791e+00
5.758849957276124698e+00 -1.067563741483332329e+00
5.755955683310622462e+00 -1.066836674993127287e+00
5.753065092953368875e+00 -1.066113971154284190e+00
5.750179319795437394e+00 -1.065395545087766127e+00
5.747296546261681627e+00 -1.064682163778736701e+00
5.744417684155024517e+00 -1.063974414400651325e+00
5.741541337470170703e+00 -1.063272755373323220e+00
5.738668203086944253e+00 -1.062577866226892098e+00
5.735797677611931711e+00 -1.061890247318895142e+00
5.732929941439547150e+00 -1.061210324054473686e+00
5.730064893840344453e+00 -1.060538367732503096e+00
5.727202545276265155e+00 -1.059874512566146842e+00
5.724342992437467359e+00 -1.059219332775843014e+00
5.721485270329815798e+00 -1.058573072338470311e+00
5.718629236605869970e+00 -1.057936519335644698e+00
5.715774780985274361e+00 -1.057309926442884684e+00
5.712921569838705693e+00 -1.056694372718466557e+00
5.710069909356396245e+00 -1.056089525436907373e+00
5.707219797509103465e+00 -1.055496002516564502e+00
5.704370133132416143e+00 -1.054914769813005693e+00
5.701520960238600111e+00 -1.054345877752509208e+00
5.698671969860155784e+00 -1.053790054791685860e+00
5.695823160519069006e+00 -1.053247156947476393e+00
5.692975303388027264e+00 -1.052717581660590485e+00
5.690126130924217485e+00 -1.052201807524113963e+00
5.687277593141360832e+00 -1.051699853956415520e+00
5.684428552364522602e+00 -1.051212490632768004e+00
5.681579218655323338e+00 -1.050740254287240383e+00
5.678728123843579390e+00 -1.050283916398956130e+00
5.675875934665779887e+00 -1.049843658710160499e+00
5.673022615352124376e+00 -1.049419567423006683e+00
5.670167222209871127e+00 -1.049012833924386490e+00
5.667309488684820984e+00 -1.048622670838775806e+00
5.664449317273695605e+00 -1.048250488925624335e+00
5.661586809485164906e+00 -1.047895844549108668e+00
5.658722045640486975e+00 -1.047558794145849070e+00
5.655854509905245742e+00 -1.047240479219160081e+00
5.652983533724714960e+00 -1.046942031693631314e+00
5.650109226812467078e+00 -1.046662490327567197e+00
5.647231433662417643e+00 -1.046402681833483728e+00
5.644349763191504721e+00 -1.046162935362983770e+00
5.641463744221097976e+00 -1.045943642404013829e+00
5.638573873626720356e+00 -1.045745447825099150e+00
5.635679332598216185e+00 -1.045567605846641435e+00
5.632779969849511126e+00 -1.045411095335696761e+00
5.629876112936873511e+00 -1.045275706406417981e+00
5.626966762526663501e+00 -1.045162537402511971e+00
5.624052270608957294e+00 -1.045072091972081063e+00
5.621131758902888187e+00 -1.045003477689480098e+00
5.618205711744796105e+00 -1.044957997616197565e+00
5.615272953091704267e+00 -1.044935679838164599e+00
5.612333712135590957e+00 -1.044936228596387462e+00
5.609387524484479748e+00 -1.044961160074431739e+00
5.606434758547130137e+00 -1.045010015674131765e+00
5.603474695485872736e+00 -1.045083923688617578e+00
5.600507397744933336e+00 -1.045181147679607570e+00
5.597532150310342125e+00 -1.045302674188098635e+00
5.594549612460257393e+00 -1.045449602640783349e+00
5.591559023407949525e+00 -1.045621814836387387e+00
5.588560083005510215e+00 -1.045819019663744021e+00
5.585551558526999472e+00 -1.046043077224244611e+00
5.582534416215896300e+00 -1.046293503759770482e+00
5.579508136633894111e+00 -1.046569334221956193e+00
5.576472313932871572e+00 -1.046871491720709146e+00
5.573427734875498807e+00 -1.047199854391940521e+00
5.570373035500379544e+00 -1.047554973996134953e+00
5.567308002838665892e+00 -1.047936753705611457e+00
5.564231924701251941e+00 -1.048345700562835381e+00
5.561145625384757984e+00 -1.048781022913075178e+00
5.558048382795458764e+00 -1.049243556685655498e+00
5.554939490865702822e+00 -1.049733418669875018e+00
5.551819612723029707e+00 -1.050250462450552869e+00
5.548688531553827907e+00 -1.050795863150791876e+00
5.545545966477309463e+00 -1.051368595262899275e+00
5.542391368003836583e+00 -1.051969788309582432e+00
5.539224715077858185e+00 -1.052598679389331382e+00
5.536045729983307240e+00 -1.053255286313910855e+00
5.532853465082745004e+00 -1.053940593768557532e+00
5.529648934635428503e+00 -1.054653921131219585e+00
5.526431424662971104e+00 -1.055395369921711124e+00
5.523200077065300029e+00 -1.056165845482581522e+00
5.519954761310509994e+00 -1.056964525429544333e+00
5.516696088532322406e+00 -1.057791619534908856e+00
5.513423047516003983e+00 -1.058648134609281755e+00
5.510136979300948035e+00 -1.059533071446428831e+00
5.506836590436281043e+00 -1.060445956568301096e+00
5.503520603118396970e+00 -1.061387689383092248e+00
5.500190543058230297e+00 -1.062358853222270083e+00
5.496845597317602028e+00 -1.063358467940318519e+00
5.493485737943907488e+00 -1.064386984621103149e+00
5.490110102967330263e+00 -1.065444075624643716e+00
5.486718775578343532e+00 -1.066530125185712441e+00
5.483311739873434121e+00 -1.067645548599807537e+00
5.479888895485863110e+00 -1.068789831317179306e+00
5.476449815319215375e+00 -1.069963010922649893e+00
5.472994669938497481e+00 -1.071164971379730435e+00
5.469522877856418219e+00 -1.072395884358947837e+00
5.466034740660515645e+00 -1.073654441742573518e+00
5.462529597370048506e+00 -1.074942849245870358e+00
5.459006874444096269e+00 -1.076259575522669598e+00
5.455467713274665620e+00 -1.077605032722324552e+00
5.451911357425805349e+00 -1.078978522162063580e+00
5.448337688377425714e+00 -1.080379897433030756e+00
5.444746305241175754e+00 -1.081810413522631853e+00
5.441136899664829052e+00 -1.083269204426712484e+00
5.437509608758778867e+00 -1.084755761694130793e+00
5.433864079281333304e+00 -1.086269942940471855e+00
5.430201011985829496e+00 -1.087811855999892829e+00
5.426519183885840647e+00 -1.089381985239745942e+00
5.422819007235409217e+00 -1.090979279879556119e+00
5.419100204404361243e+00 -1.092604131061237327e+00
5.415362474618873989e+00 -1.094255730017176464e+00
5.411606015344787579e+00 -1.095934893963411261e+00
5.407830656307885953e+00 -1.097641270104635858e+00
5.404036474160117010e+00 -1.099374652091877680e+00
5.400223137914064608e+00 -1.101134062209788711e+00
5.396390202461154750e+00 -1.102921020467498847e+00
5.392538067033423310e+00 -1.104733816160501370e+00
5.388666904278500702e+00 -1.106572798743340469e+00
5.384775274542877632e+00 -1.108437066606891452e+00
5.380864401841737532e+00 -1.110327128516080064e+00
5.376934025898074232e+00 -1.112242227517412863e+00
5.372983462278262401e+00 -1.114183525270369346e+00
5.369013538136935715e+00 -1.116149756697852213e+00
5.365023322460830357e+00 -1.118141087783836696e+00
5.361013573143621258e+00 -1.120156661899091910e+00
5.356983802891845059e+00 -1.122197151284493044e+00
5.352933664765079591e+00 -1.124261472262628736e+00
5.348863002030412872e+00 -1.126349921277253197e+00
5.344772923180050483e+00 -1.128461777212093509e+00
5.340661916820321764e+00 -1.130597215093595898e+00
5.336530682048467256e+00 -1.132755847963051288e+00
5.332379223396674917e+00 -1.134937246393074917e+00
5.328207259943670948e+00 -1.137141412793452711e+00
5.324014567481925475e+00 -1.139367483138122417e+00
5.319801892129301990e+00 -1.141615882967428108e+00
5.315569068044748491e+00 -1.143885724858408670e+00
5.311315944148552681e+00 -1.146177175230408407e+00
5.307042476669071362e+00 -1.148489159017871408e+00
5.302747982616467404e+00 -1.150822222863500999e+00
5.298433055881703879e+00 -1.153175027507261641e+00
5.294098213084414084e+00 -1.155548169621689825e+00
5.289742463304492048e+00 -1.157940995076840673e+00
5.285366341741991825e+00 -1.160353584522372694e+00
5.280969557983935303e+00 -1.162785824510036647e+00
5.276552031178244562e+00 -1.165236296943936933e+00
5.272114135125073098e+00 -1.167705203972980277e+00
5.267655706949246230e+00 -1.170192498121623403e+00
5.263177526483983293e+00 -1.172696639127768448e+00
5.258678722517531767e+00 -1.175219167376566842e+00
5.254160089469024797e+00 -1.177758295428810609e+00
5.249620742377104854e+00 -1.180314418188403769e+00
5.245062641187250740e+00 -1.182887126712741654e+00
5.240484250871136673e+00 -1.185475683228831789e+00
5.235885271020482179e+00 -1.188079415056607191e+00
5.231267140238167634e+00 -1.190699096876429053e+00
5.226628679656652565e+00 -1.193332909685809851e+00
5.221970455549023171e+00 -1.195981233392438670e+00
5.217293732141976115e+00 -1.198643500741244372e+00
5.212597654303189998e+00 -1.201319667325366991e+00
5.207882574419770094e+00 -1.204009323556593625e+00
5.203148097358262447e+00 -1.206711021694162334e+00
5.198394034232914684e+00 -1.209426746680418496e+00
5.193621059933861694e+00 -1.212154101831449449e+00
5.188829674377306134e+00 -1.214892930446644481e+00
5.184019004853433366e+00 -1.217642864121601498e+00
5.179188814019999754e+00 -1.220404183987205959e+00
5.174340893924955331e+00 -1.223176741925130262e+00
5.169474277280262875e+00 -1.225958774332762458e+00
5.164589661666944664e+00 -1.228750727950395083e+00
5.159686803054247761e+00 -1.231552307241673194e+00
5.154766271625654817e+00 -1.234362750768631889e+00
5.149827552299214517e+00 -1.237181167194540299e+00
5.144871223277666772e+00 -1.240008399502338987e+00
5.139898023581129571e+00 -1.242843303689485257e+00
5.134906973147804976e+00 -1.245685862638377328e+00
5.129899348764415556e+00 -1.248535580935584699e+00
5.124874768527568847e+00 -1.251391994344078551e+00
5.119833071038422112e+00 -1.254254574206898232e+00
5.114774754200498208e+00 -1.257121908832966595e+00
5.109700796870112249e+00 -1.259994383173277166e+00
5.104610405099592185e+00 -1.262872850336632213e+00
5.099503770249255830e+00 -1.265754590132692758e+00
5.094382274816581457e+00 -1.268641513755885297e+00
5.089245102454509784e+00 -1.271531957298627002e+00
5.084092615358124512e+00 -1.274424628565320683e+00
5.078925319694156393e+00 -1.277320579657192701e+00
5.073742668274317857e+00 -1.280219162736104144e+00
5.068545604304238061e+00 -1.283119729755916483e+00
5.063333900491113759e+00 -1.286022275389157477e+00
5.058108257582187406e+00 -1.288925756421487767e+00
5.052868127985425062e+00 -1.291829667152080807e+00
5.047614683077565445e+00 -1.294734682497322709e+00
5.042347523745312365e+00 -1.297639065214076570e+00
5.037066844495539542e+00 -1.300543733182387918e+00
5.031773614802097505e+00 -1.303447574736090075e+00
5.026467516059002882e+00 -1.306350855187246252e+00
5.021148870210582871e+00 -1.309252561999694420e+00
5.015818367814804724e+00 -1.312152475640783189e+00
5.010476535829309519e+00 -1.315050045456894523e+00
5.005122167606885775e+00 -1.317944383905554240e+00
4.999757201271403773e+00 -1.320836224952784743e+00
4.994381254650106072e+00 -1.323724478994994680e+00
4.988994202366889397e+00 -1.326609314345383428e+00
4.983596400018358352e+00 -1.329489987129480300e+00
4.978187824522038341e+00 -1.332366360439384723e+00
4.972769687127136962e+00 -1.335238290876784584e+00
4.967341521042748731e+00 -1.338105042773864106e+00
4.961904120623246151e+00 -1.340966638290217228e+00
4.956457527349616754e+00 -1.343822567540760238e+00
4.951001551269534673e+00 -1.346671937812988107e+00
4.945537539045932185e+00 -1.349515300244398919e+00
4.940064655736446042e+00 -1.352351534486405882e+00
4.934583987633056168e+00 -1.355180501814136962e+00
4.929096320941847686e+00 -1.358002689593411416e+00
4.923600642349484247e+00 -1.360817361683499538e+00
4.918097336759158722e+00 -1.363624003971751542e+00
4.912587541077924058e+00 -1.366422091089702473e+00
4.907071486936054328e+00 -1.369212222656392752e+00
4.901549130510201024e+00 -1.371992958932552797e+00
4.896020948785741567e+00 -1.374764183059603795e+00
4.890487318118061921e+00 -1.377526271814554004e+00
4.884948859614932637e+00 -1.380279097873357674e+00
4.879405055006335701e+00 -1.383022540965139768e+00
4.873856497609489580e+00 -1.385755388913008979e+00
4.868303973831988429e+00 -1.388478110946749000e+00
4.862747204268151435e+00 -1.391190446211906240e+00
4.857186519332103991e+00 -1.393891527133797492e+00
4.851622913753593558e+00 -1.396581912617372856e+00
4.846056664058723484e+00 -1.399260243681358373e+00
4.840487340911621139e+00 -1.401927029029298000e+00
4.834916136963165023e+00 -1.404582142811761969e+00
4.829342418709797080e+00 -1.407224972001958951e+00
4.823766958923666692e+00 -1.409856155684296786e+00
4.818190310869344906e+00 -1.412474976907017066e+00
4.812612216650215657e+00 -1.415081854511141657e+00
4.807034114573701444e+00 -1.417675285198816360e+00
4.801455207869428143e+00 -1.420256362296947961e+00
4.795875521527441343e+00 -1.422824800285769742e+00
4.790296748507730129e+00 -1.425379161093567548e+00
4.784717600957160144e+00 -1.427920943298140566e+00
4.779139670800387485e+00 -1.430449700282808490e+00
4.773562419430978032e+00 -1.432964380966222917e+00
4.767987882092276308e+00 -1.435465651185247493e+00
4.762413693686221805e+00 -1.437953006687661128e+00
4.756841911018342195e+00 -1.440427187950474863e+00
4.751272817201225962e+00 -1.442886328128451412e+00
4.745706390023822330e+00 -1.445331998592979117e+00
4.740142372996926312e+00 -1.447763404917907781e+00
4.734582481365755768e+00 -1.450180806542124001e+00
4.729025381937760564e+00 -1.452584480485298535e+00
4.723471867880718378e+00 -1.454973778060768330e+00
4.717922798727804512e+00 -1.457349211573135239e+00
4.712378227297928213e+00 -1.459710625013725727e+00
4.706838686230976343e+00 -1.462057104134080854e+00
4.701304412883499317e+00 -1.464389042411507358e+00
4.695775937034710523e+00 -1.466706860511146182e+00
4.690253225197743348e+00 -1.469010196965481851e+00
4.684735966387894024e+00 -1.471299338608579976e+00
4.679225462075133457e+00 -1.473574195091785111e+00
4.673722129976661144e+00 -1.475835113284295730e+00
4.668225449418011763e+00 -1.478081757983080946e+00
4.662736175398079830e+00 -1.480314843455092566e+00
4.657253797022717912e+00 -1.482533442611300822e+00
4.651779483055356046e+00 -1.484737791114308925e+00
4.646312989127538984e+00 -1.486928155404790397e+00
4.640854539312682547e+00 -1.489104610469103473e+00
4.635404771294928672e+00 -1.491268007164444409e+00
4.629963761826739521e+00 -1.493417395589654806e+00
4.624531666939486030e+00 -1.495553427836353588e+00
4.619109436618665576e+00 -1.497674927827303826e+00
4.613696601511458439e+00 -1.499783292976461624e+00
4.608293401547039814e+00 -1.501878736640236411e+00
4.602900675085626503e+00 -1.503961136503367824e+00
4.597517952450851375e+00 -1.506030320756229557e+00
4.592146040676082563e+00 -1.508086786876362995e+00
4.586784780246549786e+00 -1.510131311377904906e+00
4.581434767820266707e+00 -1.512162455304250086e+00
4.576095805636638758e+00 -1.514181860880678743e+00
4.570768697637894284e+00 -1.516189187894966262e+00
4.565453849412286935e+00 -1.518184203321077508e+00
4.560150570465411057e+00 -1.520167618722454650e+00
4.554860426555037201e+00 -1.522139630355717310e+00
4.549582842489880541e+00 -1.524099783881129211e+00
4.544317014818725298e+00 -1.526048973085174509e+00
4.539064383780837986e+00 -1.527987811553755959e+00
4.533825250958408937e+00 -1.529915106896200916e+00
4.528598696266857182e+00 -1.531833257997069486e+00
4.523386660513257773e+00 -1.533739908479315961e+00
4.518187727809158005e+00 -1.535637140314163540e+00
4.513003152078754354e+00 -1.537524655431677933e+00
4.507832085859381444e+00 -1.539402918787238228e+00
4.502675735022399373e+00 -1.541271516579827638e+00
4.497533610769245627e+00 -1.543131643893120630e+00
4.492405667002559611e+00 -1.544983399688156567e+00
4.487293304305794983e+00 -1.546827131237382025e+00
4.482195661360666605e+00 -1.548663276808758926e+00
4.477112952100493537e+00 -1.550491989755665267e+00
4.472045881981011384e+00 -1.552313393879053205e+00
4.466994021591210284e+00 -1.554128211235844326e+00
4.461957754785151664e+00 -1.555936003944990986e+00
4.456937252924298321e+00 -1.557737501142532510e+00
4.451932466146800493e+00 -1.559532884802921737e+00
4.446942794760500917e+00 -1.561322836231442857e+00
4.441969449196387032e+00 -1.563108468960899611e+00
4.437012121702212930e+00 -1.564888861281644727e+00
4.432071515745101387e+00 -1.566664779279956621e+00
4.427146933429707332e+00 -1.568437084549573646e+00
4.422239450275899486e+00 -1.570204865579534426e+00
4.417348439725198084e+00 -1.571969984011934329e+00
4.412473526413767111e+00 -1.573732215779868771e+00
4.407616093307099803e+00 -1.575491302889259648e+00
4.402775579146884333e+00 -1.577249070380271068e+00
4.397951336601503058e+00 -1.579005255820662423e+00
4.393144629893761532e+00 -1.580760049274666512e+00
4.388355108104660118e+00 -1.582513986111089732e+00
4.383582233691184271e+00 -1.584266524423982192e+00
4.378826626910893971e+00 -1.586019088701712265e+00
4.374088428756264690e+00 -1.587771161043727064e+00
4.369367395381811292e+00 -1.589523756181819181e+00
4.364664202527898773e+00 -1.591277560725226525e+00
4.359977839076372597e+00 -1.593033278611683201e+00
4.355309861286489337e+00 -1.594790178375767420e+00
4.350659817560139864e+00 -1.596549415310678066e+00
4.346026734623152699e+00 -1.598311845499260198e+00
4.341410671114078745e+00 -1.600077509004944609e+00
4.336812597745313802e+00 -1.601845485645805311e+00
4.332232265818062977e+00 -1.603617705539500227e+00
4.327669901119268303e+00 -1.605393571948034559e+00
4.323124739864280031e+00 -1.607174464020410420e+00
4.318597833265976682e+00 -1.608960850410156018e+00
4.314088096348971391e+00 -1.610751871250045042e+00
4.309596935053582989e+00 -1.612549586389113276e+00
4.305123425660023706e+00 -1.614353391173235730e+00
4.300666918533122107e+00 -1.616164795282047262e+00
4.296228911482159241e+00 -1.617983272557288910e+00
4.291808192021098201e+00 -1.619809565802272866e+00
4.287405434252324454e+00 -1.621644280526376436e+00
4.283020065848088365e+00 -1.623487264192465807e+00
4.278652585266646824e+00 -1.625339226766617129e+00
4.274302842891922083e+00 -1.627200607350556494e+00
4.269969842350655576e+00 -1.629071908560479010e+00
4.265654607538120757e+00 -1.630953468378903981e+00
4.261357117803196815e+00 -1.632845267989062155e+00
4.257076861291601233e+00 -1.634748105391056638e+00
4.252814327291698504e+00 -1.636663053372340304e+00
4.248568325875808682e+00 -1.638589427191728731e+00
4.244339433424033636e+00 -1.640527995584183607e+00
4.240128711872622524e+00 -1.642479401808038864e+00
4.235934557664728040e+00 -1.644443801713408426e+00
4.231757187631778550e+00 -1.646421590667572321e+00
4.227596258403902851e+00 -1.648412896404345185e+00
4.223453105458161438e+00 -1.650418571105490839e+00
4.219326804581565504e+00 -1.652438211784366784e+00
4.215217125575613011e+00 -1.654473541871581688e+00
4.211124384155838563e+00 -1.656524408393170944e+00
4.207047524882943534e+00 -1.658590708589283258e+00
4.202987142082903027e+00 -1.660673076531141046e+00
4.198943549172339473e+00 -1.662771356754225938e+00
4.194915833529011984e+00 -1.664886544818990233e+00
4.190904762069998846e+00 -1.667018640843080268e+00
4.186909990404768855e+00 -1.669169165752185879e+00
4.182930552963024518e+00 -1.671337304945007984e+00
4.178967795193536006e+00 -1.673522976716646848e+00
4.175021159230463574e+00 -1.675727520113978075e+00
4.171089489600117162e+00 -1.677950226289484537e+00
4.167173265863323373e+00 -1.680191678481119499e+00
4.163271996805314679e+00 -1.682452559606698372e+00
4.159386619678329566e+00 -1.684733186333460031e+00
4.155516025148910053e+00 -1.687034267064664750e+00
4.151661813620816766e+00 -1.689356042708483496e+00
4.147822207564110464e+00 -1.691698604365615255e+00
4.143997411720516943e+00 -1.694061474051617111e+00
4.140188123080803528e+00 -1.696444873299498779e+00
4.136392923532032917e+00 -1.698849863880978361e+00
4.132612469120862109e+00 -1.701276206441362238e+00
4.128846194482937548e+00 -1.703724248803748953e+00
4.125094563818007209e+00 -1.706194451513247223e+00
4.121356623916777373e+00 -1.708686657571025558e+00
4.117633331730345958e+00 -1.711201573814708388e+00
4.113923756431679735e+00 -1.713739760707039039e+00
4.110228749472906173e+00 -1.716300087230381743e+00
4.106547206546356854e+00 -1.718883779680432600e+00
4.102879069691741876e+00 -1.721490553193734119e+00
4.099224282582015988e+00 -1.724120811115020802e+00
4.095583239970808975e+00 -1.726775112091216480e+00
4.091955022304791356e+00 -1.729452348261185657e+00
4.088340307231372428e+00 -1.732153444228760941e+00
4.084738332669169303e+00 -1.734879077555175897e+00
4.081148985429843279e+00 -1.737628609996572093e+00
4.077572756458211600e+00 -1.740402410502398078e+00
4.074009511949458151e+00 -1.743200452537044365e+00
4.070457835355067111e+00 -1.746022296712446353e+00
4.066918191136124072e+00 -1.748869678992511778e+00
4.063391185231207459e+00 -1.751741717766053918e+00
4.059876971634787779e+00 -1.754638354468415429e+00
4.056374444083615138e+00 -1.757559570703339125e+00
4.052883963742213602e+00 -1.760505625976325650e+00
4.049406032157222057e+00 -1.763476848393210172e+00
4.045939494924234658e+00 -1.766473065530858699e+00
4.042484957881810281e+00 -1.769494548089499020e+00
4.039041243591288577e+00 -1.772540978254124600e+00
4.035609004653471388e+00 -1.775612621701843752e+00
4.032187396050052719e+00 -1.778709114081102438e+00
4.028776668462503707e+00 -1.781830251616078442e+00
4.025377325770193693e+00 -1.784977087209179247e+00
4.021989260456369841e+00 -1.788148334355759816e+00
4.018611694880011243e+00 -1.791345419491974678e+00
4.015245027513596021e+00 -1.794567153688739758e+00
4.011889744127286050e+00 -1.797813476927214049e+00
4.008544120081404927e+00 -1.801085057677910717e+00
4.005208754310662478e+00 -1.804380782909178915e+00
4.001883926236130762e+00 -1.807701592048376327e+00
3.998569998134743120e+00 -1.811046940659039040e+00
3.995265604756490951e+00 -1.814416710043671888e+00
3.991971835993592066e+00 -1.817810273876040883e+00
3.988687734339308122e+00 -1.821227769002757180e+00
3.985413540481772987e+00 -1.824669025076511852e+00
3.982149550800962334e+00 -1.828133613626905296e+00
3.978895619327377453e+00 -1.831621537274396250e+00
3.975651078708664077e+00 -1.835133617302541431e+00
3.972415191900497078e+00 -1.838669999320629689e+00
3.969188769128095817e+00 -1.842229165196873408e+00
3.965972236176217525e+00 -1.845811273031541688e+00
3.962765056496600824e+00 -1.849416017344105434e+00
3.959567117688431281e+00 -1.853043486092839531e+00
3.956378471645051409e+00 -1.856693439606614371e+00
3.953199553581874692e+00 -1.860365975582511266e+00
3.950029408451052326e+00 -1.864060014724240988e+00
3.946868575104183652e+00 -1.867775950134154872e+00
3.943716336446487336e+00 -1.871512761782751610e+00
3.940573354862534128e+00 -1.875270324581219228e+00
3.937438723423645648e+00 -1.879049223284628756e+00
3.934313207091006959e+00 -1.882848346520584748e+00
3.931196560804418816e+00 -1.886667437674081294e+00
3.928088912289224410e+00 -1.890506027088551422e+00
3.924990020010231451e+00 -1.894364756737288769e+00
3.921899661577728402e+00 -1.898242650468143999e+00
3.918818254967368464e+00 -1.902138979575782374e+00
3.915744953723481636e+00 -1.906054472928392585e+00
3.912680701101616254e+00 -1.909987182284790030e+00
3.909625256785683955e+00 -1.913938362186085484e+00
3.906578001664489985e+00 -1.917907479943059768e+00
3.903539684787567854e+00 -1.921893097915718940e+00
3.900509887095556572e+00 -1.925894873972230137e+00
3.897488812647345036e+00 -1.929912717864755711e+00
3.894476221176373265e+00 -1.933946458602457952e+00
3.891472484734408877e+00 -1.937995739347542878e+00
3.888476893028947945e+00 -1.942060137960220700e+00
3.885490361244462232e+00 -1.946138892867767423e+00
3.882512045191096384e+00 -1.950232403701618322e+00
3.879541393046098907e+00 -1.954339773895155785e+00
3.876580266352408266e+00 -1.958460603258773025e+00
3.873627487629627719e+00 -1.962594142958993260e+00
3.870683518670145595e+00 -1.966740430607057721e+00
3.867747992462991835e+00 -1.970898378878024770e+00
3.864821349254048410e+00 -1.975067671659514135e+00
3.861903252803344344e+00 -1.979248000075864544e+00
3.858994288324684163e+00 -1.983439314950079302e+00
3.856094187388284578e+00 -1.987639770785171622e+00
3.853202379298550362e+00 -1.991850430040298159e+00
3.850319559514651324e+00 -1.996070210831452529e+00
3.847446138990319398e+00 -2.000298184670890489e+00
3.844581534139739354e+00 -2.004534604431575495e+00
3.841725427955731575e+00 -2.008778361467363549e+00
3.838878312483890110e+00 -2.013030093367457862e+00
3.836040121772609890e+00 -2.017287790379362455e+00
3.833211109848111864e+00 -2.021551871876089645e+00
3.830391397547808552e+00 -2.025820898655784852e+00
3.827580413304660034e+00 -2.030095302629805865e+00
3.824778409285568337e+00 -2.034373880952684122e+00
3.821986137252030513e+00 -2.038656498969700248e+00
3.819203091293874586e+00 -2.042942227129184385e+00
3.816429749375034319e+00 -2.047231000362518039e+00
3.813665190925989101e+00 -2.051522112760221894e+00
3.810910609511311442e+00 -2.055815044155298477e+00
3.808165202517591386e+00 -2.060109543245307595e+00
3.805429172206038935e+00 -2.064404848543976989e+00
3.802703264577220299e+00 -2.068699947591420063e+00
3.799986744774244141e+00 -2.072994694411089522e+00
3.797280179642523290e+00 -2.077288522796004511e+00
3.794583607169673467e+00 -2.081580883987124597e+00
3.791897202499111774e+00 -2.085871309498089410e+00
3.789220036259249191e+00 -2.090159382555787815e+00
3.786552987089747635e+00 -2.094443867774153922e+00
3.783896703539636253e+00 -2.098724485863183720e+00
3.781250465521433846e+00 -2.103000602080935089e+00
3.778614481664274827e+00 -2.107271492303459670e+00
3.775989036913140140e+00 -2.111537263959684996e+00
3.773373684421106322e+00 -2.115797690726425984e+00
3.770768779915631974e+00 -2.120051436522122579e+00
3.768174754381331315e+00 -2.124296538914261401e+00
3.765591757033747378e+00 -2.128534887394542885e+00
3.763018937507416339e+00 -2.132764998784423049e+00
3.760457026598716723e+00 -2.136985998282795229e+00
3.757905736107957306e+00 -2.141197012287897383e+00
3.755365508896072235e+00 -2.145398278138344494e+00
3.752836808092305354e+00 -2.149588874860786092e+00
3.750319751190508644e+00 -2.153768689802797898e+00
3.747813428946390690e+00 -2.157936303930448663e+00
3.745318581625621590e+00 -2.162091135006360521e+00
3.742835790266198615e+00 -2.166233239110888942e+00
3.740363680883824760e+00 -2.170361842196399937e+00
3.737903304977518548e+00 -2.174477041684233836e+00
3.735454310055829730e+00 -2.178577834311919759e+00
3.733016537232048293e+00 -2.182663439248602177e+00
3.730591039077871596e+00 -2.186733738835982876e+00
3.728177089235347186e+00 -2.190788438038244745e+00
3.725775152643237664e+00 -2.194826074189174747e+00
3.723385264606076550e+00 -2.198845988856675149e+00
3.721007038864490024e+00 -2.202848834567588732e+00
3.718640904734555441e+00 -2.206833842806940282e+00
3.716287266909668929e+00 -2.210800002556547295e+00
3.713945743618948470e+00 -2.214746628846012033e+00
3.711616698195925768e+00 -2.218673692692174626e+00
3.709300813658227280e+00 -2.222580616035146228e+00
3.706997027460998240e+00 -2.226466066524771747e+00
3.704706038338366536e+00 -2.230331002868061852e+00
3.702427546593647367e+00 -2.234173933101430087e+00
3.700161721313604435e+00 -2.237994540971223856e+00
3.697908736450864708e+00 -2.241792547497908128e+00
3.695668254510013462e+00 -2.245567253023429632e+00
3.693440300170680146e+00 -2.249318609027207039e+00
3.691225526219661379e+00 -2.253045373663031370e+00
3.689023274306833855e+00 -2.256747187264695587e+00
3.686834071157182091e+00 -2.260423867890700933e+00
3.684658267885930982e+00 -2.264074864583864866e+00
3.682495866196439316e+00 -2.267700369444864084e+00
3.680346499783866410e+00 -2.271298735100589550e+00
3.678209906108655503e+00 -2.274870065299593680e+00
3.676087306808792921e+00 -2.278414825737349325e+00
3.673977988941166117e+00 -2.281931187770437575e+00
3.671881595277835419e+00 -2.285419310880710597e+00
3.669799076413291061e+00 -2.288878834184696842e+00
3.667729831466345569e+00 -2.292310042623483923e+00
3.665673975556888564e+00 -2.295711761441652232e+00
3.663631675414889433e+00 -2.299083547447732467e+00
3.661602451326003038e+00 -2.302424568071074873e+00
3.659587290823798078e+00 -2.305734957310354716e+00
3.657585043148048332e+00 -2.309014822807047729e+00
3.655596393053428095e+00 -2.312263242147346354e+00
3.653621255342117902e+00 -2.315480357879271978e+00
3.651660022983238996e+00 -2.318665631820082673e+00
3.649712081133887676e+00 -2.321818299158026289e+00
3.647777499917818744e+00 -2.324938501846620209e+00
3.645857027367038317e+00 -2.328025418519439338e+00
3.643950077292511303e+00 -2.331079081329279212e+00
3.642057178047003685e+00 -2.334099259192615072e+00
3.640177696727185275e+00 -2.337085639479004939e+00
3.638312306936226204e+00 -2.340037688320165898e+00
3.636460307095402023e+00 -2.342955449940206769e+00
3.634621780288326498e+00 -2.345838566981312212e+00
3.632797266429762750e+00 -2.348686499006671813e+00
3.630986666920034800e+00 -2.351499337923165900e+00
3.629189092100487901e+00 -2.354276726009375764e+00
3.627405364727521953e+00 -2.357018219120939673e+00
3.625635606694855184e+00 -2.359724070610604407e+00
3.623879668379880847e+00 -2.362393799720685639e+00
3.622137063889176112e+00 -2.365026992314248844e+00
3.620408037486753994e+00 -2.367623617078869369e+00
3.618692703262190058e+00 -2.370183023369724751e+00
3.616991104271455537e+00 -2.372705577492289830e+00
3.615302752038231038e+00 -2.375191553901550900e+00
3.613628205371309576e+00 -2.377640078882445440e+00
3.611966792449792241e+00 -2.380051320666358272e+00
3.610318939401611971e+00 -2.382424615098901910e+00
3.608684284933416198e+00 -2.384760323181190245e+00
3.607062266625339131e+00 -2.387058351346126983e+00
3.605454220784737984e+00 -2.389318121462058908e+00
3.603859043482936730e+00 -2.391539266733663016e+00
3.602277181758238633e+00 -2.393723205254160824e+00
3.600708765626614127e+00 -2.395868308485681997e+00
3.599153305837113237e+00 -2.397975192151336365e+00
3.597610268723039795e+00 -2.400043742504053057e+00
3.596080720299009492e+00 -2.402073515305563678e+00
3.594563184608455142e+00 -2.404065048010710193e+00
3.593058484875835124e+00 -2.406017567125745771e+00
3.591566531119086303e+00 -2.407931922519626955e+00
3.590086930135280241e+00 -2.409806923669566725e+00
3.588619646898950855e+00 -2.411643104356413048e+00
3.587164882971295210e+00 -2.413440397974613294e+00
3.585721833847897333e+00 -2.415199048948871496e+00
3.584291540938123077e+00 -2.416918269025422283e+00
3.582873035008022011e+00 -2.418599229865940003e+00
3.581466183683752469e+00 -2.420241467627891385e+00
3.580071949310042800e+00 -2.421844934536175664e+00
3.578689309418034092e+00 -2.423409879674152556e+00
3.577318995268456536e+00 -2.424936772176114808e+00
3.575959730930475367e+00 -2.426424630334291788e+00
3.574612437960917877e+00 -2.427873160250929807e+00
3.573275683879153508e+00 -2.429283857331424379e+00
3.571950914597245230e+00 -2.430656165257529366e+00
3.570637010540917533e+00 -2.431990350903445286e+00
3.569334350525090294e+00 -2.433286491058191281e+00
3.568042643606734288e+00 -2.434543641957038762e+00
3.566762366773009951e+00 -2.435763293022275899e+00
3.565492475714441944e+00 -2.436945312208576020e+00
3.564233914256156321e+00 -2.438089892783144030e+00
3.562986344654792692e+00 -2.439197218137051149e+00
3.561749062069128335e+00 -2.440266788913522333e+00
3.560522466006492692e+00 -2.441299024621942149e+00
3.559305823164199190e+00 -2.442294736505884689e+00
3.558098816317336599e+00 -2.443253150340583435e+00
3.556901507575127575e+00 -2.444175155413000677e+00
3.555713998152555622e+00 -2.445060943385066743e+00
3.554536604925207843e+00 -2.445910471146816256e+00
3.553368940245194452e+00 -2.446723752715895372e+00
3.552210033298591974e+00 -2.447501686466650561e+00
3.551060829863756041e+00 -2.448243450889354023e+00
3.549920671342830403e+00 -2.448949990112128106e+00
3.548789913358904258e+00 -2.449621613215775540e+00
3.547668238608101987e+00 -2.450257793198005629e+00
3.546555411903821398e+00 -2.450859705209966322e+00
3.545451093305679091e+00 -2.451427341422960371e+00
3.544354983457197239e+00 -2.451961260403290321e+00
3.543266697813225896e+00 -2.452461612399126523e+00
3.542186648707328800e+00 -2.452928524948717826e+00
3.541115190317056793e+00 -2.453361928257430158e+00
3.540052560885870392e+00 -2.453762687953341182e+00
3.538997763323758594e+00 -2.454129761524244113e+00
3.537951302394103603e+00 -2.454464802126404166e+00
3.536912270084734633e+00 -2.454767903889496061e+00
3.535880478009203465e+00 -2.455039705462576993e+00
3.534855685888480981e+00 -2.455279948211797514e+00
3.533838310308769604e+00 -2.455490249212131548e+00
3.532828205994580362e+00 -2.455669281092873746e+00
3.531825009082768752e+00 -2.455818684823405817e+00
3.530828108582369396e+00 -2.455938910173727674e+00
3.529837833730608665e+00 -2.456029242360855847e+00
3.528853796294024292e+00 -2.456091907419300391e+00
3.527876566631074517e+00 -2.456124188485199866e+00
3.526905971772643422e+00 -2.456128249024633892e+00
3.525940950293909193e+00 -2.456105584871460135e+00
3.524982490676265456e+00 -2.456054834480867033e+00
3.524028764894252763e+00 -2.455977543051794942e+00
3.523081468924951221e+00 -2.455873394621320926e+00
3.522139355386245452e+00 -2.455743348652752456e+00
3.521203624884451155e+00 -2.455586817606504990e+00
3.520272577911166323e+00 -2.455405933219161341e+00
3.519346608348063121e+00 -2.455200308930184594e+00
3.518426304017077566e+00 -2.454969827440944830e+00
3.517510962942572039e+00 -2.454715444846337746e+00
3.516599816328591643e+00 -2.454437735731401116e+00
3.515693577512709833e+00 -2.454136423138125522e+00
3.514791432672135674e+00 -2.453813875944478085e+00
3.513893825323647135e+00 -2.453469256305680357e+00
3.513000690406331561e+00 -2.453102510179625106e+00
3.512111367229203918e+00 -2.452715510175815350e+00
3.511225844123307738e+00 -2.452307735987767856e+00
3.510344312692793789e+00 -2.451880934235615150e+00
3.509466648693707835e+00 -2.451433576053960728e+00
3.508591529181651847e+00 -2.450968454487746584e+00
3.507720490703102545e+00 -2.450484238621311039e+00
3.506852400542886272e+00 -2.449982969045730652e+00
3.505987571973375960e+00 -2.449464115386072560e+00
3.505125464862757667e+00 -2.448928557815424956e+00
3.504266302843671799e+00 -2.448376835706239429e+00
3.503409925772215328e+00 -2.447809039525261188e+00
3.502556263348456156e+00 -2.447225703845304690e+00
3.501705679704313123e+00 -2.446628192728005580e+00
3.500856956737412595e+00 -2.446016658203594929e+00
3.500011469113163187e+00 -2.445391103080171824e+00
3.499168126410383550e+00 -2.444752167638589935e+00
3.498326164195709964e+00 -2.444100769659403483e+00
3.497486684992761052e+00 -2.443436585219130208e+00
3.496648562521760262e+00 -2.442762145067277846e+00
3.495812668441786286e+00 -2.442076749939515068e+00
3.494978170071847856e+00 -2.441381145720751711e+00
3.494145166909472078e+00 -2.440675690714035451e+00
3.493313142300080276e+00 -2.439961646775756332e+00
3.492482712111436349e+00 -2.439238990563165288e+00
3.491652848917049301e+00 -2.438508588174927549e+00
3.490823750808252246e+00 -2.437771178674767114e+00
3.489995623710413053e+00 -2.437027434902229839e+00
3.489168547221587424e+00 -2.436277923092644571e+00
3.488341162954177399e+00 -2.435522863271871508e+00
3.487515167455579324e+00 -2.434762514194952931e+00
3.486689773536816528e+00 -2.433997963257224839e+00
3.485864604253314791e+00 -2.433229724885897394e+00
3.485039387709360170e+00 -2.432457687551791814e+00
3.484214275620260537e+00 -2.431684174228700979e+00
3.483388902456938219e+00 -2.430908746586102342e+00
3.482563411157840960e+00 -2.430132001851303070e+00
3.481738059550784303e+00 -2.429353540060195549e+00
3.480911355879326319e+00 -2.428575546177103472e+00
3.480084344072975178e+00 -2.427798884423080228e+00
3.479257101866117807e+00 -2.427023082100619344e+00
3.478428557578256086e+00 -2.426249380753493057e+00
3.477599704816541681e+00 -2.425477646642887120e+00
3.476769001405504600e+00 -2.424709807196042455e+00
3.475937830195960920e+00 -2.423945007578512278e+00
3.475105411260710042e+00 -2.423184845585664160e+00
3.474271445818580162e+00 -2.422429772928936131e+00
3.473436976672649834e+00 -2.421679746994896743e+00
3.472600022837573519e+00 -2.420935640206790751e+00
3.471761455206389790e+00 -2.420199030643144678e+00
3.470920774245080054e+00 -2.419469817148495405e+00
3.470078751792586846e+00 -2.418748758453981740e+00
3.469234928134946383e+00 -2.418036086854502553e+00
3.468388090166901971e+00 -2.417333017172541787e+00
3.467540273537283113e+00 -2.416640624224940748e+00
3.466689415552835829e+00 -2.415957859105110739e+00
3.465836144559512721e+00 -2.415286111294846716e+00
3.464979906919260166e+00 -2.414626353498369404e+00
3.464120795920252238e+00 -2.413979083426573524e+00
3.463259061629696323e+00 -2.413345261409343578e+00
3.462394076761488915e+00 -2.412725274167875078e+00
3.461526366940634869e+00 -2.412119209025402444e+00
3.460655213880166059e+00 -2.411527756542176437e+00
3.459780206928106505e+00 -2.410951718567300617e+00
3.458902390988295661e+00 -2.410391915194040280e+00
3.458021182992937703e+00 -2.409848288416262641e+00
3.457135807281723316e+00 -2.409322376545808719e+00
3.456247120294083874e+00 -2.408813907550526601e+00
3.455354468418346592e+00 -2.408323363774353520e+00
3.454457952445270763e+00 -2.407851919207503411e+00
3.453557572976711398e+00 -2.407399855655158571e+00
3.452652759259478010e+00 -2.406968744904107727e+00
3.451742727578708259e+00 -2.406558530785815719e+00
3.450827867184243392e+00 -2.406168893803464215e+00
3.449908855985195810e+00 -2.405801392185721088e+00
3.448985375770261541e+00 -2.405455605882742098e+00
3.448056653384483639e+00 -2.405133410855956111e+00
3.447123044484695420e+00 -2.404834260312830541e+00
3.446184655385483353e+00 -2.404558988630052685e+00
3.445240416385896953e+00 -2.404308052849245314e+00
3.444290702183411934e+00 -2.404082180348286801e+00
3.443335234062257388e+00 -2.403882527585771811e+00
3.442374367306530569e+00 -2.403708329543690958e+00
3.441407347819174234e+00 -2.403560992493436910e+00
3.440434326314100844e+00 -2.403440536096816960e+00
3.439455425218099549e+00 -2.403347093505650012e+00
3.438470285890029565e+00 -2.403282092004075388e+00
3.437478774858029329e+00 -2.403245965271758156e+00
3.436480267594092641e+00 -2.403239156939530385e+00
3.435474981660799454e+00 -2.403261764917496546e+00
3.434462561913565359e+00 -2.403315110154323975e+00
3.433443600683431907e+00 -2.403399588183867674e+00
3.432416977974395156e+00 -2.403514515668853324e+00
3.431382458073437114e+00 -2.403661075948330783e+00
3.430340489678928684e+00 -2.403839978587062998e+00
3.429291312288874405e+00 -2.404051487644342178e+00
3.428234148228929801e+00 -2.404295991803521382e+00
3.427168258097797349e+00 -2.404574185063681480e+00
3.426094707943394546e+00 -2.404885769581124322e+00
3.425012612131231204e+00 -2.405231681889865136e+00
3.423922268804869162e+00 -2.405612304222572551e+00
3.422822550971517774e+00 -2.406027934238747168e+00
3.421713883418965541e+00 -2.406479444006230040e+00
3.420596051944781113e+00 -2.406967176542159859e+00
3.419469007357398560e+00 -2.407490908831189103e+00
3.418332997845481280e+00 -2.408051388299710105e+00
3.417186822765476695e+00 -2.408648633677107576e+00
3.416031401150281255e+00 -2.409283073397134434e+00
3.414865753604429344e+00 -2.409955316116609403e+00
3.413689815131335070e+00 -2.410665385447499087e+00
3.412503059095766567e+00 -2.411414325563742356e+00
3.411306394736969505e+00 -2.412201962515267528e+00
3.410099165324490755e+00 -2.413029366110466700e+00
3.408880215410579062e+00 -2.413895617209201649e+00
3.407650691086677952e+00 -2.414801667431880183e+00
3.406408983162175996e+00 -2.415748228898116245e+00
3.405155830208371537e+00 -2.416735220864083100e+00
3.403890797583819960e+00 -2.417762718087568707e+00
3.402613873982909265e+00 -2.418831243346240445e+00
3.401324649210140105e+00 -2.419940938930819296e+00
3.400022429963442505e+00 -2.421092496475656830e+00
3.398707893429712357e+00 -2.422285663953703594e+00
3.397380540240571900e+00 -2.423520968592922209e+00
3.396039392247031330e+00 -2.424798651057046950e+00
3.394684913034386575e+00 -2.426118511950653645e+00
3.393316768226410929e+00 -2.427481693402538276e+00
3.391934151327790747e+00 -2.428887310915354814e+00
3.390538192002659823e+00 -2.430335668658178960e+00
3.389128062463532931e+00 -2.431827456661712183e+00
3.387703601989661806e+00 -2.433362103627422446e+00
3.386263788874697589e+00 -2.434940844132891247e+00
3.384809815133125177e+00 -2.436563548066374096e+00
3.383340649716464643e+00 -2.438230056617344932e+00
3.381855297437661001e+00 -2.439940709253775264e+00
3.380354219053614884e+00 -2.441695973974954192e+00
3.378837346451186274e+00 -2.443495351435900353e+00
3.377304087234356267e+00 -2.445339034540998213e+00
3.375754786043505984e+00 -2.447227167787739521e+00
3.374189111282807740e+00 -2.449160226968345011e+00
3.372606584403111452e+00 -2.451137632323542981e+00
3.371007083701472062e+00 -2.453159678113722819e+00
3.369390021399078616e+00 -2.455226520202512308e+00
3.367755073641373720e+00 -2.457337778226987623e+00
3.366102174331115915e+00 -2.459494005841226905e+00
3.364431547764579200e+00 -2.461694776163097398e+00
3.362742226240773125e+00 -2.463940160922172495e+00
3.361033800943521221e+00 -2.466230862060934559e+00
3.359306582957857223e+00 -2.468566536604724693e+00
3.357559669897839605e+00 -2.470947413013630634e+00
3.355794182413398108e+00 -2.473373045071641574e+00
3.354009669735455113e+00 -2.475843702449523231e+00
3.352204849548183763e+00 -2.478359327374469512e+00
3.350379104457828827e+00 -2.480919423689803782e+00
3.348533402584433993e+00 -2.483524385431949089e+00
3.346666533199444515e+00 -2.486174552961448292e+00
3.344779213621256186e+00 -2.488869201792933694e+00
3.342870998828876505e+00 -2.491608193091049639e+00
3.340941571821408829e+00 -2.494391711957944846e+00
3.338989377491216715e+00 -2.497219727144989410e+00
3.337015928138566068e+00 -2.500091641813735333e+00
3.335020373608469146e+00 -2.503007275770700257e+00
3.333002604040559813e+00 -2.505966959126148197e+00
3.330961556411608182e+00 -2.508971098768679298e+00
3.328898439787260077e+00 -2.512018534518377866e+00
3.326811341868374239e+00 -2.515109367209719338e+00
3.324701245260818006e+00 -2.518243245735938274e+00
3.322566322147547435e+00 -2.521420657699494861e+00
3.320407837033983345e+00 -2.524641091864815667e+00
3.318225158337263281e+00 -2.527904257917673370e+00
3.316018123422625141e+00 -2.531210145109996645e+00
3.313786521834805043e+00 -2.534558202866992183e+00
3.311530181400706319e+00 -2.537948006621359553e+00
3.309247992888133982e+00 -2.541380217169322275e+00
3.306940722300794278e+00 -2.544854062997303323e+00
3.304607718974411412e+00 -2.548369520604632399e+00
3.302248455758062029e+00 -2.551926202368185237e+00
3.299863801008588116e+00 -2.555523672583884132e+00
3.297452146640234893e+00 -2.559161586407563416e+00
3.295013885334725945e+00 -2.562840374450338299e+00
3.292549668967070353e+00 -2.566559327143554725e+00
3.290057569137981197e+00 -2.570318580478256454e+00
3.287538223909716173e+00 -2.574117178939183237e+00
3.284990526044817116e+00 -2.577954714847893847e+00
3.282415892704378280e+00 -2.581830825675535124e+00
3.279813361818527007e+00 -2.585745320679642134e+00
3.277182462121119411e+00 -2.589699227730516196e+00
3.274522920336977894e+00 -2.593690222975749027e+00
3.271835252856990728e+00 -2.597719060045331485e+00
3.269119209949826743e+00 -2.601784152692880436e+00
3.266373964638427108e+00 -2.605886904799521897e+00
3.263599227995238383e+00 -2.610026757851384716e+00
3.260794969638979968e+00 -2.614202445251292861e+00
3.257961490550533412e+00 -2.618413590411996505e+00
3.255097935987437463e+00 -2.622660237183675580e+00
3.252204458201669368e+00 -2.626941922928986539e+00
3.249281560256254142e+00 -2.631258874962522309e+00
3.246327984176365700e+00 -2.635609483710076972e+00
3.243343528152927924e+00 -2.639994527330694396e+00
3.240328761508461497e+00 -2.644413585593998750e+00
3.237283163047295353e+00 -2.648865565497755092e+00
3.234205953391869670e+00 -2.653350396229306796e+00
3.231098003202272473e+00 -2.657867139917962529e+00
3.227958951316813874e+00 -2.662415487380607182e+00
3.224788609041566279e+00 -2.666995937472453448e+00
3.221585473594382520e+00 -2.671607256153376131e+00
3.218350947875107337e+00 -2.676249426700015643e+00
3.215085228362430936e+00 -2.680922234390055614e+00
3.211787217313859522e+00 -2.685624374206450948e+00
3.208457384507146681e+00 -2.690356451946068983e+00
3.205095382046011743e+00 -2.695116633164315711e+00
3.201700096478556912e+00 -2.699906335617662023e+00
3.198273231215733592e+00 -2.704724101048467499e+00
3.194812568854819901e+00 -2.709569978983578764e+00
3.191319551642601393e+00 -2.714442073081520412e+00
3.187793289304003519e+00 -2.719341912145679885e+00
3.184234963318175460e+00 -2.724267645937939797e+00
3.180644481770610987e+00 -2.729218625557906730e+00
3.177019911643227168e+00 -2.734195613598942920e+00
3.173362988017877306e+00 -2.739197306806279375e+00
3.169672081437663103e+00 -2.744224712308315883e+00
3.165948316337002133e+00 -2.749276230019071399e+00
3.162191519357798519e+00 -2.754351407421034459e+00
3.158402255498914180e+00 -2.759450128337578967e+00
3.154578419459757033e+00 -2.764572665911468441e+00
3.150720969611856770e+00 -2.769717760171871213e+00
3.146830311576954475e+00 -2.774884976508586121e+00
3.142906026165435573e+00 -2.780073948184253574e+00
3.138948105120148213e+00 -2.785283529419281034e+00
3.134956165301338693e+00 -2.790515378874518948e+00
3.130930469274820549e+00 -2.795767182040669319e+00
3.126870496165266911e+00 -2.801038935472733193e+00
3.122776985568500141e+00 -2.806330087360535686e+00
3.118651124575082978e+00 -2.811640270682336240e+00
3.114490886914680789e+00 -2.816969056653984005e+00
3.110297639951782767e+00 -2.822316698413759983e+00
3.106071013172508888e+00 -2.827681443964582098e+00
3.101811216741570565e+00 -2.833064353690209369e+00
3.097518352388669349e+00 -2.838464376527077615e+00
3.093191393962839708e+00 -2.843880929990974415e+00
3.088830420698232881e+00 -2.849314134903939699e+00
3.084436458978035756e+00 -2.854763077454463449e+00
3.080009441986474084e+00 -2.860227421960102046e+00
3.075548654108505975e+00 -2.865706058451767291e+00
3.071054910497579726e+00 -2.871200227234151470e+00
3.066527779999747683e+00 -2.876708134524205818e+00
3.061968484854133976e+00 -2.882230777342454697e+00
3.057376419235467324e+00 -2.887766250218247510e+00
3.052750960654234902e+00 -2.893314801963421612e+00
3.048093131493243568e+00 -2.898876311162054353e+00
3.043403062359608668e+00 -2.904450029350522655e+00
3.038680591875642545e+00 -2.910036025850008201e+00
3.033925360382602854e+00 -2.915633532495412350e+00
3.029137819852285585e+00 -2.921243143580686930e+00
3.024318601498305892e+00 -2.926863578756981443e+00
3.019467983343764317e+00 -2.932494949568932086e+00
3.014585175915355464e+00 -2.938136323463645727e+00
3.009670512209409843e+00 -2.943787986914762289e+00
3.004724648816601729e+00 -2.949449277244260426e+00
2.999748018591101406e+00 -2.955118959802636613e+00
2.994739963024509510e+00 -2.960798587319574793e+00
2.989700816320477905e+00 -2.966486817075135729e+00
2.984631069416613602e+00 -2.972183556241878577e+00
2.979530367271392421e+00 -2.977889139945353314e+00
2.974399578200403571e+00 -2.983602177222377971e+00
2.969238466808398424e+00 -2.989322539549990054e+00
2.964047270387388799e+00 -2.995050043121524119e+00
2.958826963761580942e+00 -3.000784835993425048e+00
2.953577098264966949e+00 -3.006526003687282511e+00
2.948297933814668426e+00 -3.012273956705103561e+00
2.942989664516539872e+00 -3.018028229404221552e+00
2.937652737981884865e+00 -3.023788581499497141e+00
2.932287097659522779e+00 -3.029553753389772286e+00
2.926892519077333610e+00 -3.035324938577116605e+00
2.921470023057908261e+00 -3.041101148629159923e+00
2.916020248535615256e+00 -3.046882709155593449e+00
2.910543088081286367e+00 -3.052668676851288954e+00
2.905038635043271977e+00 -3.058459127247777243e+00
2.899507585213320304e+00 -3.064254401828977237e+00
2.893949972950911942e+00 -3.070053745910189757e+00
2.888366294543447399e+00 -3.075857301257456378e+00
2.882756425098208730e+00 -3.081664347586351216e+00
2.877120354182038042e+00 -3.087474371352203928e+00
2.871458723084233000e+00 -3.093287999539912292e+00
2.865772852304295348e+00 -3.099104816879148849e+00
2.860061555768756758e+00 -3.104924734274914666e+00
2.854326146172030843e+00 -3.110747388822175274e+00
2.848566059264006078e+00 -3.116572092211574052e+00
2.842782641993683690e+00 -3.122399375606905281e+00
2.836975204984717003e+00 -3.128229468694251114e+00
2.831144395896472155e+00 -3.134061582653678624e+00
2.825291275197532315e+00 -3.139895509013016284e+00
2.819415017318698702e+00 -3.145731757862676670e+00
2.813516164252678475e+00 -3.151570199775304282e+00
2.807595092777043888e+00 -3.157409977953772096e+00
2.801653475203643051e+00 -3.163251111382539005e+00
2.795690396382902954e+00 -3.169093497608589605e+00
2.789705999438817585e+00 -3.174936762810632196e+00
2.783701310909544091e+00 -3.180781283771520140e+00
2.777676002951483536e+00 -3.186627256750918402e+00
2.771630968643066240e+00 -3.192473356050122835e+00
2.765566528512184430e+00 -3.198320702869803522e+00
2.759483182305965787e+00 -3.204168881609099184e+00
2.753380758736757361e+00 -3.210017740008960896e+00
2.747260398707113804e+00 -3.215867186662652699e+00
2.741122388331897142e+00 -3.221717117013027210e+00
2.734967404636741151e+00 -3.227567518303356309e+00
2.728794922048911165e+00 -3.233418568902331813e+00
2.722604808322908632e+00 -3.239269882097111086e+00
2.716398615183962750e+00 -3.245121131097241207e+00
2.710176054022673586e+00 -3.250973047195333532e+00
2.703938359255970703e+00 -3.256825244925574570e+00
2.697686257814853050e+00 -3.262677090170760241e+00
2.691419147827313285e+00 -3.268528826558604994e+00
2.685137358554385401e+00 -3.274380999870772246e+00
2.678840854491641110e+00 -3.280233065532999426e+00
2.672530790783262500e+00 -3.286085453798525791e+00
2.666207755265623369e+00 -3.291937844888706000e+00
2.659872163493339770e+00 -3.297790070600617796e+00
2.653523601186412506e+00 -3.303642190886125096e+00
2.647163188388394151e+00 -3.309493668984949899e+00
2.640791775790986229e+00 -3.315345032290320404e+00
2.634409161527452525e+00 -3.321196169091299666e+00
2.628015049741752929e+00 -3.327047308263981762e+00
2.621611508616826125e+00 -3.332898407882962655e+00
2.615197576077241237e+00 -3.338749514390919160e+00
2.608774238121843503e+00 -3.344599837375243911e+00
2.602341487955210919e+00 -3.350449333546832609e+00
2.595899897166244585e+00 -3.356298746415618872e+00
2.589449615691246098e+00 -3.362147679033826275e+00
2.582991614089980459e+00 -3.367996775302268375e+00
2.576526699130977871e+00 -3.373845600601253381e+00
2.570054209729651262e+00 -3.379693434477738734e+00
2.563574765680627365e+00 -3.385540393971772311e+00
2.557089396674828485e+00 -3.391386759036899345e+00
2.550598278517997031e+00 -3.397233338587937190e+00
2.544100486573252162e+00 -3.403079809734283590e+00
2.537597210128430536e+00 -3.408924957631921160e+00
2.531089317644614756e+00 -3.414770423291624279e+00
2.524576530205360658e+00 -3.420614766558267128e+00
2.518059813910795697e+00 -3.426457898500477217e+00
2.511539127995681575e+00 -3.432300911830951318e+00
2.505015702027224123e+00 -3.438143265054498965e+00
2.498489703814633422e+00 -3.443984885558054376e+00
2.491960822826885469e+00 -3.449825471310418834e+00
2.485429698600002624e+00 -3.455665318699492783e+00
2.478897082894104376e+00 -3.461504390503483020e+00
2.472362967835279868e+00 -3.467343015706933151e+00
2.465826832210470609e+00 -3.473180026438393853e+00
2.459289827176935006e+00 -3.479016694573606738e+00
2.452753116758024099e+00 -3.484852116160459090e+00
2.446215682861145879e+00 -3.490686378570646120e+00
2.439678315768892602e+00 -3.496520044137479744e+00
2.433141851696776214e+00 -3.502352820840300307e+00
2.426606120190835103e+00 -3.508184400205004660e+00
2.420070909093167355e+00 -3.514014479805600999e+00
2.413537028568606413e+00 -3.519842866516552427e+00
2.407005075368300329e+00 -3.525669777467950183e+00
2.400475090198492811e+00 -3.531495247828162487e+00
2.393948174269651119e+00 -3.537320603004408426e+00
2.387423271869468788e+00 -3.543143924830403524e+00
2.380901646181960540e+00 -3.548965094458115477e+00
2.374384356224776393e+00 -3.554785321660116626e+00
2.367870789243595731e+00 -3.560603712180231639e+00
2.361361466704229528e+00 -3.566420164299614726e+00
2.354856122852542644e+00 -3.572234858111446698e+00
2.348356095098807828e+00 -3.578047755210818082e+00
2.341860074457812413e+00 -3.583858400169087854e+00
2.335369341562974821e+00 -3.589666218986757418e+00
2.328883878458746448e+00 -3.595472341942499650e+00
2.322404268130383365e+00 -3.601275690818512398e+00
2.315930607433577482e+00 -3.607076459469098939e+00
2.309463164551416092e+00 -3.612874671756948874e+00
2.303002133336137014e+00 -3.618670532695891673e+00
2.296547498168515666e+00 -3.624462849227905181e+00
2.290099716112986794e+00 -3.630252351348771001e+00
2.283659116234049602e+00 -3.636038901526876810e+00
2.277226251026758685e+00 -3.641822378928075921e+00
2.270800652800485597e+00 -3.647602344703396504e+00
2.264383246405284655e+00 -3.653377905253994751e+00
2.257973189876534281e+00 -3.659149821109882961e+00
2.251570949698027846e+00 -3.664917584901955738e+00
2.245177340561848478e+00 -3.670681332867799185e+00
2.238792479221151321e+00 -3.676440570683682019e+00
2.232415387368908988e+00 -3.682195666442880100e+00
2.226047315564046336e+00 -3.687946512149322675e+00
2.219688531878772686e+00 -3.693692027198087757e+00
2.213338511749768589e+00 -3.699432616617729597e+00
2.206997663899750162e+00 -3.705168174546322746e+00
2.200666580714913945e+00 -3.710897937881220354e+00
2.194344712495165606e+00 -3.716622320199360008e+00
2.188033271774831423e+00 -3.722341014948364446e+00
2.181731051391147425e+00 -3.728053755121131907e+00
2.175438189581563542e+00 -3.733760030290790510e+00
2.169156258944447302e+00 -3.739459679146284632e+00
2.162883678755726624e+00 -3.745153025100126154e+00
2.156621841838115561e+00 -3.750839220774079941e+00
2.150370303013157791e+00 -3.756517604071158090e+00
2.144129659189718318e+00 -3.762189424089717349e+00
2.137898717880689414e+00 -3.767853119324552136e+00
2.131679180101309967e+00 -3.773509194197633310e+00
2.125469846885643666e+00 -3.779156274845084873e+00
2.119271430585913052e+00 -3.784795475837289480e+00
2.113083710942725180e+00 -3.790425891797436275e+00
2.106906308865193811e+00 -3.796047187776365295e+00
2.100739064403428724e+00 -3.801659481088357051e+00
2.094584161203083994e+00 -3.807261751890930856e+00
2.088439880380187130e+00 -3.812854692362392939e+00
2.082306512320017955e+00 -3.818436780726437441e+00
2.076183921766285856e+00 -3.824008651481411558e+00
2.070071704030612469e+00 -3.829570236615396528e+00
2.063970087561771471e+00 -3.835120767408775500e+00
2.057878478959015656e+00 -3.840659747807972035e+00
2.051797980687422474e+00 -3.846187086633929386e+00
2.045728284209519465e+00 -3.851702382292587323e+00
2.039668913692506358e+00 -3.857205290432914602e+00
2.033619746653385185e+00 -3.862694850502664146e+00
2.027580774856645451e+00 -3.868172899092155337e+00
2.021552278105398059e+00 -3.873636877758376063e+00
2.015534368887169858e+00 -3.879087799689249216e+00
2.009526604726723953e+00 -3.884524411716326675e+00
2.003529008391595312e+00 -3.889947463631479696e+00
1.997540891597602064e+00 -3.895355705350213693e+00
1.991562952585712809e+00 -3.900748471345838020e+00
1.985594538770377948e+00 -3.906125946402118743e+00
1.979635913151279736e+00 -3.911488135984102055e+00
1.973686936496414246e+00 -3.916834300285840786e+00
1.967747541348103590e+00 -3.922164780189060451e+00
1.961817235318659591e+00 -3.927478464947536274e+00
1.955895929783258769e+00 -3.932774839899576769e+00
1.949983929857567855e+00 -3.938054082101428044e+00
1.944080100098438235e+00 -3.943315583695187421e+00
1.938184849073267602e+00 -3.948558776742609133e+00
1.932298123698435566e+00 -3.953784182757055010e+00
1.926420231225305146e+00 -3.958991137608876887e+00
1.920550357800199670e+00 -3.964179000631203209e+00
1.914688153313647945e+00 -3.969347936053815307e+00
1.908833380639008315e+00 -3.974496813749846424e+00
1.902986023915138381e+00 -3.979625425213891177e+00
1.897146400649183384e+00 -3.984733935583384401e+00
1.891313780856502591e+00 -3.989821655451646354e+00
1.885487921858329807e+00 -3.994887869055462559e+00
1.879667976962438258e+00 -3.999933196824250192e+00
1.873854581135974806e+00 -4.004956282190383909e+00
1.868047008853016555e+00 -4.009958374906313239e+00
1.862245539216764945e+00 -4.014937969341361601e+00
1.856449382467070697e+00 -4.019894296455719385e+00
1.850658958959890743e+00 -4.024827312609046359e+00
1.844873165921074865e+00 -4.029737282307352508e+00
1.839092035872666786e+00 -4.034623685316340413e+00
1.833315915918400929e+00 -4.039485661823052354e+00
1.827543711829915152e+00 -4.044322897074223100e+00
1.821774961341345644e+00 -4.049135219310559641e+00
1.816010066346261498e+00 -4.053922137440645557e+00
1.810248284379013972e+00 -4.058684003933055173e+00
1.804490016028975408e+00 -4.063419120675371587e+00
1.798734395088835480e+00 -4.068128579358194052e+00
1.792981772302314480e+00 -4.072812333414558061e+00
1.787230855890713066e+00 -4.077469391214554761e+00
1.781482008541804607e+00 -4.082098496743873817e+00
1.775734644549521457e+00 -4.086699970916906288e+00
1.769988373336286225e+00 -4.091273811922529369e+00
1.764243438414198728e+00 -4.095819048509407700e+00
1.758498551281880706e+00 -4.100335979877545611e+00
1.752753114629842957e+00 -4.104824641976608568e+00
1.747007977540694812e+00 -4.109283928213792514e+00
1.741262877872997050e+00 -4.113714010358604511e+00
1.735516924711173914e+00 -4.118114313362873702e+00
1.729768653422484093e+00 -4.122484511759080483e+00
1.724019682435424361e+00 -4.126824292151557216e+00
1.718268720305710096e+00 -4.131133265493628137e+00
1.712515219849003012e+00 -4.135411849631939418e+00
1.706759457430154114e+00 -4.139660312017437782e+00
1.701000662542680564e+00 -4.143876825216359805e+00
1.695238766067587166e+00 -4.148062621390104177e+00
1.689473131432241759e+00 -4.152216460089324990e+00
1.683702653716694586e+00 -4.156338393237371420e+00
1.677928010278779025e+00 -4.160427852044025876e+00
1.672148141942131128e+00 -4.164485138829618904e+00
1.666363216475206022e+00 -4.168509716945103527e+00
1.660573083569381714e+00 -4.172500690691955505e+00
1.654777296749718074e+00 -4.176458180714996082e+00
1.648975246411073625e+00 -4.180382925570299335e+00
1.643166087891439364e+00 -4.184274310855450096e+00
1.637350201191011489e+00 -4.188132040079592500e+00
1.631526954223598835e+00 -4.191955251052280396e+00
1.625695772989302013e+00 -4.195744354005811694e+00
1.619856114579069750e+00 -4.199499576071803908e+00
1.614007469903796954e+00 -4.203219763089842687e+00
1.608150130467130623e+00 -4.206905115529856687e+00
1.602283864740777553e+00 -4.210555374188729161e+00
1.596407239053666993e+00 -4.214170748258064592e+00
1.590521415936991145e+00 -4.217750530347379900e+00
1.584624872544320162e+00 -4.221294579422147031e+00
1.578717051469494814e+00 -4.224803653870255360e+00
1.572798610049099155e+00 -4.228276846982742754e+00
1.566868604323624847e+00 -4.231713600766194183e+00
1.560927396327166372e+00 -4.235114515164837279e+00
1.554973524868944024e+00 -4.238479643547741205e+00
1.549006410746894602e+00 -4.241808649818923804e+00
1.543026488765992799e+00 -4.245101365221852774e+00
1.537032984175824346e+00 -4.248357925486910602e+00
1.531026742954542552e+00 -4.251578081871838499e+00
1.525006186281811837e+00 -4.254761661152886454e+00
1.518971092582293458e+00 -4.257907943998607614e+00
1.512921270047752564e+00 -4.261018422662123939e+00
1.506856688640596298e+00 -4.264092917755068157e+00
1.500777222211663542e+00 -4.267130440693552629e+00
1.494681078227859228e+00 -4.270131131432538751e+00
1.488568951182781319e+00 -4.273095286136386228e+00
1.482440735983217683e+00 -4.276022855199798300e+00
1.476295701439673147e+00 -4.278913225842039481e+00
1.470134044195343215e+00 -4.281767394963136297e+00
1.463954900251656310e+00 -4.284584648108188176e+00
1.457757678129948165e+00 -4.287365058441101162e+00
1.451543021659920774e+00 -4.290108754812168357e+00
1.445309467629664057e+00 -4.292815805042075716e+00
1.439056841456348490e+00 -4.295485625501435756e+00
1.432785558055505337e+00 -4.298119389343880492e+00
1.426495058050302411e+00 -4.300716459961183347e+00
1.420184299675312900e+00 -4.303276746641455652e+00
1.413854603104632179e+00 -4.305801046854019987e+00
1.407505179095891235e+00 -4.308289109930716343e+00
1.401135473039940571e+00 -4.310740682711050376e+00
1.394744844735268607e+00 -4.313156504619356291e+00
1.388333723980817336e+00 -4.315535421678061034e+00
1.381900672437100130e+00 -4.317877696267029108e+00
1.375446461882758431e+00 -4.320183758814439834e+00
1.368970619031838032e+00 -4.322454391118914607e+00
1.362472639719758627e+00 -4.324689677601613269e+00
1.355953215870684847e+00 -4.326888732684770922e+00
1.349410304110223890e+00 -4.329051874226295560e+00
1.342845324605299373e+00 -4.331179976139941878e+00
1.336258535043400419e+00 -4.333272680153875456e+00
1.329648099187128452e+00 -4.335330522404928999e+00
1.323014488332783900e+00 -4.337352959318053536e+00
1.316357728996088605e+00 -4.339340285494169613e+00
1.309676846903220504e+00 -4.341293226239436365e+00
1.302972326807770198e+00 -4.343211251510888715e+00
1.296244379533771030e+00 -4.345095252884781267e+00
1.289492504410268969e+00 -4.346944991629756672e+00
1.282715588226298387e+00 -4.348759782622046544e+00
1.275914490392055400e+00 -4.350541852875979387e+00
1.269088523335349716e+00 -4.352290643978833806e+00
1.262237204915351407e+00 -4.354006039719070742e+00
1.255362110641283113e+00 -4.355687955073781481e+00
1.248462179099078639e+00 -4.357337051698644714e+00
1.241536553495672823e+00 -4.358953958801873974e+00
1.234586175158000731e+00 -4.360538817592517269e+00
1.227610552998611437e+00 -4.362090481241858164e+00
1.220608870851088934e+00 -4.363610952393416120e+00
1.213581072924286852e+00 -4.365099663870933178e+00
1.206528593187421894e+00 -4.366557403806315740e+00
1.199449756455789995e+00 -4.367984179329394756e+00
1.192345024665995457e+00 -4.369379806916773745e+00
1.185215045028254810e+00 -4.370744623196663348e+00
1.178059217309468165e+00 -4.372079119459415075e+00
1.170877121659908315e+00 -4.373383837652703221e+00
1.163669466449801959e+00 -4.374659135962279954e+00
1.156436208458784698e+00 -4.375904985898957378e+00
1.149177467042352241e+00 -4.377121916495275933e+00
1.141891902913913848e+00 -4.378309439214193688e+00
1.134580534709287436e+00 -4.379468412653799270e+00
1.127243650020293586e+00 -4.380599354196581530e+00
1.119880705285428268e+00 -4.381702460788697628e+00
1.112491841861163122e+00 -4.382778252364415650e+00
1.105077425888955966e+00 -4.383827235455508564e+00
1.097636827897185308e+00 -4.384848795667675603e+00
1.090170006368455180e+00 -4.385844533180420335e+00
1.082677682026281785e+00 -4.386813641757917992e+00
1.075159830092575097e+00 -4.387757047799453858e+00
1.067616487845302942e+00 -4.388675235914542228e+00
1.060047657066037097e+00 -4.389568278030931303e+00
1.052453265234110535e+00 -4.390436337525109423e+00
1.044833160260278948e+00 -4.391280399292551984e+00
1.037188156927334681e+00 -4.392101162195362285e+00
1.029517865905162921e+00 -4.392897779173293493e+00
1.021822938487842336e+00 -4.393671285061956588e+00
1.014103630550724056e+00 -4.394421732773336586e+00
1.006358702834297514e+00 -4.395149995253642139e+00
9.985900152214099990e-01 -4.395855821147836018e+00
9.907966172976623298e-01 -4.396540608431108943e+00
9.829787856269268653e-01 -4.397203766297065997e+00
9.751367817622030865e-01 -4.397845850913076227e+00
9.672710075925271545e-01 -4.398467752211975501e+00
9.593817150886994050e-01 -4.399069849758225459e+00
9.514690743256948302e-01 -4.399652294374113204e+00
9.435325749259447781e-01 -4.400215135325394655e+00
9.355738829677804347e-01 -4.400758604960528508e+00
9.275921345519838601e-01 -4.401283057569566282e+00
9.195877958458078538e-01 -4.401789914405377147e+00
9.115611076665652845e-01 -4.402279713290703889e+00
9.035124656564151868e-01 -4.402752535784245858e+00
8.954419474989118166e-01 -4.403207735544943269e+00
8.873497586235223888e-01 -4.403646498595125358e+00
8.792377635983402717e-01 -4.404069484793069478e+00
8.711037693204862764e-01 -4.404476925409719357e+00
8.629492460967003176e-01 -4.404868126153732355e+00
8.547746851801244494e-01 -4.405244638311836880e+00
8.465805348648239859e-01 -4.405606946514238231e+00
8.383662803819958986e-01 -4.405955919605922588e+00
8.301319735711889525e-01 -4.406291158036364841e+00
8.218788697185476222e-01 -4.406613314872671161e+00
8.136062709714383390e-01 -4.406922774377554752e+00
8.053154141773316566e-01 -4.407219776563522373e+00
7.970060674728219885e-01 -4.407504603205367744e+00
7.886792848522790056e-01 -4.407777592584170456e+00
7.803353137188371313e-01 -4.408039168848309153e+00
7.719743102760698861e-01 -4.408289498559108566e+00
7.635968631117403538e-01 -4.408530178287605850e+00
7.552028312035417024e-01 -4.408760512121565611e+00
7.467932633833493927e-01 -4.408981474405255341e+00
7.383679450796969412e-01 -4.409192980607480550e+00
7.299273250027844551e-01 -4.409396090665626211e+00
7.214717553051082088e-01 -4.409590830165440956e+00
7.130020283045481744e-01 -4.409777863358668171e+00
7.045192696604847260e-01 -4.409957290875382796e+00
6.960228425655876627e-01 -4.410129898744806098e+00
6.875131356335001387e-01 -4.410295748792380621e+00
6.789912482968187835e-01 -4.410454895542572196e+00
6.704577825950446268e-01 -4.410607875565808023e+00
6.619126358214518779e-01 -4.410755430955490830e+00
6.533562070326950355e-01 -4.410898051756646510e+00
6.447884889307303746e-01 -4.411036005768748325e+00
6.362112007647622303e-01 -4.411169613996131389e+00
6.276234533531249715e-01 -4.411299155665266980e+00
6.190267597675048750e-01 -4.411425082763454242e+00
6.104210638058410465e-01 -4.411547405780328113e+00
6.018067984416833882e-01 -4.411667160777459351e+00
5.931846555395980936e-01 -4.411784263282815033e+00
5.845557980256042008e-01 -4.411900013019110389e+00
5.759195417806217687e-01 -4.412013437842967178e+00
5.672769390196044093e-01 -4.412125454205027886e+00
5.586292566640566060e-01 -4.412236647468289696e+00
5.499757243823132358e-01 -4.412347315177229667e+00
5.413179392211592278e-01 -4.412457524672580789e+00
5.326562897882728409e-01 -4.412567628324008950e+00
5.239906179690366761e-01 -4.412677720778257928e+00
5.153218143131857998e-01 -4.412788507099506319e+00
5.066507716003664230e-01 -4.412900241127177381e+00
4.979773742315427576e-01 -4.413013848647667992e+00
4.893018181831573221e-01 -4.413127854022705243e+00
4.806257691057139181e-01 -4.413243793715308172e+00
4.719490652657777896e-01 -4.413362589409874026e+00
4.632726400525246091e-01 -4.413482961440966079e+00
4.545972778371621947e-01 -4.413605566885076215e+00
4.459230667297516271e-01 -4.413731344519457700e+00
4.372499715042126867e-01 -4.413861263433607185e+00
4.285788843573998808e-01 -4.413995110777710451e+00
4.199109567605489035e-01 -4.414133644611239582e+00
4.112461385611756448e-01 -4.414276358443792958e+00
4.025855872621925680e-01 -4.414423786443745890e+00
3.939296232862575797e-01 -4.414575928517252557e+00
3.852784761250258039e-01 -4.414733607374693669e+00
3.766328078899930376e-01 -4.414896535155598656e+00
3.679934247332667940e-01 -4.415064955405483715e+00
3.593604762957814946e-01 -4.415239346702723999e+00
3.507347660178053994e-01 -4.415420385246638268e+00
3.421172818432850482e-01 -4.415607969059350602e+00
3.335081712614699767e-01 -4.415801265179047697e+00
3.249073493316245176e-01 -4.416000773748375074e+00
3.163159186471052320e-01 -4.416207692780876215e+00
3.077354167501398230e-01 -4.416422078989136857e+00
2.991657367177630311e-01 -4.416644069950098839e+00
2.906067107165784535e-01 -4.416873869237211814e+00
2.820594683942806435e-01 -4.417111605464921098e+00
2.735257310803847486e-01 -4.417357436806128135e+00
2.650046168657987367e-01 -4.417611003873779474e+00
2.564968665251798341e-01 -4.417873397060380292e+00
2.480033652105688713e-01 -4.418144730825953381e+00
2.395234591072560870e-01 -4.418424770470686269e+00
2.310589496783874430e-01 -4.418713417003228727e+00
2.226098840844255855e-01 -4.419011489270521231e+00
2.141763726475529317e-01 -4.419319081604220045e+00
2.057601386919336306e-01 -4.419635934458000293e+00
1.973615319139085111e-01 -4.419962320588852300e+00
1.889807443085684546e-01 -4.420298642597701111e+00
1.806176225813075353e-01 -4.420645110676576728e+00
1.722740862155652530e-01 -4.421001060987029163e+00
1.639502757239350017e-01 -4.421368179773500273e+00
1.556466284938217426e-01 -4.421745060304020924e+00
1.473635691660865887e-01 -4.422132460583171110e+00
1.391015907669053142e-01 -4.422529803391808123e+00
1.308609077693798639e-01 -4.422937831831039723e+00
1.226423087252547922e-01 -4.423356658242023620e+00
1.144473865797637907e-01 -4.423785719798341454e+00
1.062748892713542420e-01 -4.424225500374441289e+00
9.812556456123550097e-02 -4.424676106158848654e+00
9.000068750439498000e-02 -4.425136978505085139e+00
8.190007968187558440e-02 -4.425609192668080283e+00
7.382437053533541516e-02 -4.426091835891488024e+00
6.577460703960529009e-02 -4.426585015963755865e+00
5.775042663275067878e-02 -4.427090090157222768e+00
4.975349147008356621e-02 -4.427606313976722774e+00
4.178340311612182417e-02 -4.428133659978295000e+00
3.384142155394868207e-02 -4.428671712701778951e+00
2.592686906837358626e-02 -4.429220548508189914e+00
1.804082773820417374e-02 -4.429780850898127120e+00
1.018359894838989643e-02 -4.430352102645051637e+00
2.356183540099805566e-03 -4.430934741049762593e+00
-5.442024168336744017e-03 -4.431528022351185037e+00
-1.321012362448188530e-02 -4.432132175439948973e+00
-2.094733982635826885e-02 -4.432747421867613724e+00
-2.865340882316625912e-02 -4.433373436377379129e+00
-3.632801529153942277e-02 -4.434010921448845011e+00
-4.397048283037401084e-02 -4.434657977635838577e+00
-5.158112126079539284e-02 -4.435315910043307497e+00
-5.915829612691234085e-02 -4.435983950280104615e+00
-6.670327702597368680e-02 -4.436663902131017245e+00
-7.421505166272740484e-02 -4.437353673853827729e+00
-8.169272309279493327e-02 -4.438054089333648200e+00
-8.913636055805783387e-02 -4.438765167245290577e+00
-9.654549085154973120e-02 -4.439485961387553026e+00
-1.039201989398328696e-01 -4.440217048688888113e+00
-1.112594379970990033e-01 -4.440958003698639800e+00
-1.185634954946138964e-01 -4.441708728305085785e+00
-1.258315132467850983e-01 -4.442469990818542769e+00
-1.330635598524067820e-01 -4.443240787579396667e+00
-1.402585807084756608e-01 -4.444020978139882061e+00
-1.474170099089817665e-01 -4.444810736396684447e+00
-1.545380255452556417e-01 -4.445610275612463802e+00
-1.616219578417037728e-01 -4.446419109553904292e+00
-1.686679261766241833e-01 -4.447237238387447000e+00
-1.756758053808615272e-01 -4.448064089611207805e+00
-1.826455487128626765e-01 -4.448899828998070127e+00
-1.895769695968567425e-01 -4.449744941445517021e+00
-1.964697632047777975e-01 -4.450597506833212869e+00
-2.033237332469363390e-01 -4.451458403800954144e+00
-2.101384911896344299e-01 -4.452327011657119193e+00
-2.169135713350721362e-01 -4.453204386342888732e+00
-2.236495897873769512e-01 -4.454090214714681473e+00
-2.303458285865646882e-01 -4.454982980134774451e+00
-2.370018703699337259e-01 -4.455883740952860883e+00
-2.436180373276596034e-01 -4.456791478928880501e+00
-2.501938149290475200e-01 -4.457707250981033376e+00
-2.567293145274237576e-01 -4.458629622711113072e+00
-2.632238260746380676e-01 -4.459559060231957694e+00
-2.696774841171324932e-01 -4.460494959556942973e+00
-2.760904749658958379e-01 -4.461437972388841544e+00
-2.824625796502404640e-01 -4.462386848830328212e+00
-2.887935398353175254e-01 -4.463341695950763466e+00
-2.950831079039872296e-01 -4.464302144423691665e+00
-3.013315220644436354e-01 -4.465267623314427503e+00
-3.075390437582762315e-01 -4.466238644604643149e+00
-3.137046912084204831e-01 -4.467215439510318298e+00
-3.198287721177209830e-01 -4.468197533910571728e+00
-3.259113783140776266e-01 -4.469183727903227599e+00
-3.319527554338587705e-01 -4.470174330266087459e+00
-3.379522031119238656e-01 -4.471169225137958669e+00
-3.439099518520629672e-01 -4.472168233212125088e+00
-3.498260515132208259e-01 -4.473171335907486501e+00
-3.557007152230681202e-01 -4.474177941413134185e+00
-3.615342413860052617e-01 -4.475187657433915334e+00
-3.673266323657091159e-01 -4.476199962563334189e+00
-3.730771993826226818e-01 -4.477215442491062625e+00
-3.787868503052310709e-01 -4.478233896666505842e+00
-3.844547093449705022e-01 -4.479255024508036698e+00
-3.900816492591101525e-01 -4.480277970143643707e+00
-3.956663670811913502e-01 -4.481303366405122723e+00
-4.012100547444658605e-01 -4.482330340380636713e+00
-4.067122499849444295e-01 -4.483358526668556721e+00
-4.121738047235997127e-01 -4.484388266649301791e+00
-4.175943274901041669e-01 -4.485418505053140770e+00
-4.229739345819058527e-01 -4.486449884909077035e+00
-4.283128377009833843e-01 -4.487481970888659077e+00
-4.336117473076927520e-01 -4.488514404594689644e+00
-4.388700466381065812e-01 -4.489546439325097005e+00
-4.440883026578814619e-01 -4.490579248787427424e+00
-4.492669461003032105e-01 -4.491611304943588401e+00
-4.544057981446743555e-01 -4.492643220732169596e+00
-4.595046709270993457e-01 -4.493673815340603284e+00
-4.645641291990921795e-01 -4.494703425950024034e+00
-4.695841362733289559e-01 -4.495731862239818355e+00
-4.745653932151249754e-01 -4.496759022643451509e+00
-4.795085563111174953e-01 -4.497783839029182218e+00
-4.844136334107120301e-01 -4.498808062775263572e+00
-4.892803159768946974e-01 -4.499830594193656275e+00
-4.941090023994581526e-01 -4.500850168751020952e+00
-4.988996613753842735e-01 -4.501867198645657098e+00
-5.036533985299209704e-01 -4.502881643633806164e+00
-5.083699315198296764e-01 -4.503892417096699852e+00
-5.130495279940546771e-01 -4.504900140796200603e+00
-5.176923855716407674e-01 -4.505903967977593183e+00
-5.222985402990293347e-01 -4.506903899155916271e+00
-5.268690871736102510e-01 -4.507900350779495469e+00
-5.314035658658891048e-01 -4.508892863125661954e+00
-5.359034126950227295e-01 -4.509881614056427068e+00
-5.403679663601653749e-01 -4.510865558182215906e+00
-5.447978368258603599e-01 -4.511844618058537648e+00
-5.491942245600948125e-01 -4.512818596291361395e+00
-5.535555013912398792e-01 -4.513787189488621898e+00
-5.578841158470311257e-01 -4.514751832411599608e+00
-5.621794309286602953e-01 -4.515710211713468425e+00
-5.664431420938015327e-01 -4.516664158131760587e+00
-5.706736824859569568e-01 -4.517612030803263679e+00
-5.748727451505939445e-01 -4.518553589922893465e+00
-5.790400877647111644e-01 -4.519489727125073131e+00
-5.831762931458597254e-01 -4.520419931479538356e+00
-5.872813969042813831e-01 -4.521343898035214082e+00
-5.913560310229544204e-01 -4.522261634549305853e+00
-5.954009960601948093e-01 -4.523171483196056109e+00
-5.994167920811540595e-01 -4.524075033045498628e+00
-6.034036810834684239e-01 -4.524971711659313556e+00
-6.073618705385017691e-01 -4.525861068159763967e+00
-6.112918613000843937e-01 -4.526743033957597362e+00
-6.151946013242929334e-01 -4.527617325611750232e+00
-6.190706813857397295e-01 -4.528483629933357513e+00
-6.229190527386971876e-01 -4.529342223504977838e+00
-6.267419979853282586e-01 -4.530194334314034066e+00
-6.305386735720870384e-01 -4.531037565386006882e+00
-6.343102936557929450e-01 -4.531872490870231474e+00
-6.380569416945783834e-01 -4.532699948366309073e+00
-6.417797069219471906e-01 -4.533518857810800107e+00
-6.454781617735473320e-01 -4.534329901639751803e+00
-6.491537350211979973e-01 -4.535132470329131138e+00
-6.528073700533915114e-01 -4.535926356394879733e+00
-6.564381871544530123e-01 -4.536711755499574394e+00
-6.600475097104597788e-01 -4.537488922304355299e+00
-6.636358838312879094e-01 -4.538257656309767185e+00
-6.672028550402476776e-01 -4.539017263093859000e+00
-6.707502450262787796e-01 -4.539768726149653766e+00
-6.742774459003830767e-01 -4.540510423084017866e+00
-6.777860717953805292e-01 -4.541243349535477591e+00
-6.812760393321880548e-01 -4.541966917922589886e+00
-6.847479975211370196e-01 -4.542681334884107081e+00
-6.882020177462709887e-01 -4.543386372411969631e+00
-6.916395070249323762e-01 -4.544082302020385100e+00
-6.950598614160365951e-01 -4.544768999041845170e+00
-6.984642200383461841e-01 -4.545446074430674166e+00
-7.018530698634565246e-01 -4.546113690118525064e+00
-7.052275896378873421e-01 -4.546772313108400354e+00
-7.085870065754800162e-01 -4.547420801277769264e+00
-7.119335722657422760e-01 -4.548060348613011783e+00
-7.152666216630499951e-01 -4.548690490563050304e+00
-7.185870362732766914e-01 -4.549311419540921442e+00
-7.218955946547354063e-01 -4.549923203504926406e+00
-7.251918877258597407e-01 -4.550525385818103175e+00
-7.284767184511872218e-01 -4.551118134165895945e+00
-7.317510003459688495e-01 -4.551701063122703950e+00
-7.350148560484757176e-01 -4.552275541818068483e+00
-7.382687144234757470e-01 -4.552839813769484323e+00
-7.415138112542631887e-01 -4.553394584495227271e+00
-7.447500071908663699e-01 -4.553940546144771062e+00
-7.479782443600135888e-01 -4.554476645389500256e+00
-7.511991257436615443e-01 -4.555003668533841754e+00
-7.544128479169130985e-01 -4.555520966590084875e+00
-7.576203655536041248e-01 -4.556029269042135788e+00
-7.608223618567188096e-01 -4.556528240965782572e+00
-7.640178018041381414e-01 -4.557017396208275173e+00
-7.672087015056787695e-01 -4.557497730172938688e+00
-7.703951247965511451e-01 -4.557969149931559549e+00
-7.735778031015703160e-01 -4.558430957526207195e+00
-7.767573103227330966e-01 -4.558883016732365512e+00
-7.799338300513586342e-01 -4.559326426453877090e+00
-7.831077800281284196e-01 -4.559761318512332018e+00
-7.862788646422257388e-01 -4.560187087487866719e+00
-7.894491217975723174e-01 -4.560603317991083649e+00
-7.926181671787091432e-01 -4.561011437284696157e+00
-7.957859151629560479e-01 -4.561411069050680389e+00
-7.989536781350924377e-01 -4.561801288472119964e+00
-8.021211592009991342e-01 -4.562183302918398908e+00
-8.052900820016748451e-01 -4.562556416379029756e+00
-8.084592998105040174e-01 -4.562920272084533657e+00
-8.116299002255646933e-01 -4.563276138042152930e+00
-8.148024462814016378e-01 -4.563624432445576140e+00
-8.179771800582337216e-01 -4.563964619393424904e+00
-8.211553328173307742e-01 -4.564296007276878342e+00
-8.243364713767151741e-01 -4.564619846533844338e+00
-8.275210845718803387e-01 -4.564935317046714403e+00
-8.307097806764162096e-01 -4.565243587222532540e+00
-8.339029030548374966e-01 -4.565543897960105291e+00
-8.371011703936367399e-01 -4.565836621906703030e+00
-8.403044653093659777e-01 -4.566121635493243680e+00
-8.435129889188193175e-01 -4.566398806911474928e+00
-8.467275758951303688e-01 -4.566669079309153112e+00
-8.499480124969608363e-01 -4.566931798590545988e+00
-8.531749671715976868e-01 -4.567187901321427823e+00
-8.564090791371292699e-01 -4.567436571386004118e+00
-8.596499851524248559e-01 -4.567678136173211279e+00
-8.628987295201188124e-01 -4.567912994195346243e+00
-8.661553429021748851e-01 -4.568140544661952518e+00
-8.694202688411265534e-01 -4.568361609296638370e+00
-8.726933835172976384e-01 -4.568575915109068575e+00
-8.759751572802403352e-01 -4.568783529224059059e+00
-8.792662997214646392e-01 -4.568984896946347796e+00
-8.825668702065702087e-01 -4.569179916214410220e+00
-8.858777388907381756e-01 -4.569368965287993412e+00
-8.891981567506763717e-01 -4.569552079645363918e+00
-8.925285172183125004e-01 -4.569729391213309455e+00
-8.958689601018051674e-01 -4.569900081596449226e+00
-8.992203240808319675e-01 -4.570064987862076045e+00
-9.025820621845787040e-01 -4.570224375110479187e+00
-9.059545961117968504e-01 -4.570377929715448317e+00
-9.093385804054564536e-01 -4.570525503714224058e+00
-9.127340013951956710e-01 -4.570667574047042159e+00
-9.161405884340505512e-01 -4.570804295204724532e+00
-9.195590973013113567e-01 -4.570935717941277510e+00
-9.229896906080454766e-01 -4.571062270984891818e+00
-9.264324198197769755e-01 -4.571183065016369618e+00
-9.298872611670195854e-01 -4.571298906800067563e+00
-9.333546569188998498e-01 -4.571409906470831785e+00
-9.368345438964584826e-01 -4.571516124187685826e+00
-9.403269972198010640e-01 -4.571617254818216125e+00
-9.438316385153424637e-01 -4.571714295435217679e+00
-9.473495591069239774e-01 -4.571806310278654806e+00
-9.508802037806860508e-01 -4.571893311890949718e+00
-9.544238502286521708e-01 -4.571975720968647572e+00
-9.579807937251881844e-01 -4.572054148817346508e+00
-9.615507054810638055e-01 -4.572128383364730375e+00
-9.651340315262749714e-01 -4.572198601455097489e+00
-9.687310277329510555e-01 -4.572264235942669508e+00
-9.723402438925544677e-01 -4.572325513651634310e+00
-9.759632005780226605e-01 -4.572382545276739485e+00
-9.795996747493270762e-01 -4.572435462177899090e+00
-9.832496817305859116e-01 -4.572484728906393237e+00
-9.869129531461254823e-01 -4.572529600615387047e+00
-9.905898383195324008e-01 -4.572570342050955361e+00
-9.942800654147423423e-01 -4.572607616877080616e+00
-9.979838021933367109e-01 -4.572640863882825535e+00
-1.001700483883244841e+00 -4.572670763909250979e+00
-1.005430764409494859e+00 -4.572696513249815631e+00
-1.009174462049802656e+00 -4.572718974110077994e+00
-1.012931071488078594e+00 -4.572737062844798750e+00
-1.016700815011270187e+00 -4.572751510542381936e+00
-1.020483434479033891e+00 -4.572762565872452889e+00
-1.024278957965408354e+00 -4.572769505951174374e+00
-1.028087575085602223e+00 -4.572773466561340427e+00
-1.031908252872774767e+00 -4.572772226956137942e+00
-1.035741220219088765e+00 -4.572767640650603482e+00
-1.039587464052999621e+00 -4.572759601080273129e+00
-1.043446737973525718e+00 -4.572747955879675530e+00
-1.047318297765793771e+00 -4.572733829747289036e+00
-1.051201733497834967e+00 -4.572715432912047184e+00
-1.055098004571241921e+00 -4.572693664357984744e+00
-1.059006163481381213e+00 -4.572668093662101363e+00
-1.062925769010297783e+00 -4.572639361227726518e+00
-1.066856303583343379e+00 -4.572606486335430986e+00
-1.070798243042597742e+00 -4.572570356620587972e+00
-1.074751595946699778e+00 -4.572530485370703168e+00
-1.078716227767828828e+00 -4.572486784489440126e+00
-1.082692070534428064e+00 -4.572439349536077557e+00
-1.086679066940580363e+00 -4.572387834043376564e+00
-1.090676500652551395e+00 -4.572332601938890129e+00
-1.094683990003653573e+00 -4.572273490397932960e+00
-1.098701854065254446e+00 -4.572210337012331038e+00
-1.102730469586600037e+00 -4.572143288068274636e+00
-1.106768872589793062e+00 -4.572072639737490007e+00
-1.110816839438425019e+00 -4.571997584930353575e+00
-1.114873691610961837e+00 -4.571918930054966523e+00
-1.118939277960657508e+00 -4.571835967502794418e+00
-1.123014159636690934e+00 -4.571748688708680675e+00
-1.127097177958687135e+00 -4.571657327472342658e+00
-1.131188642107020303e+00 -4.571561255099632071e+00
-1.135287698196625117e+00 -4.571459746752198683e+00
-1.139394324065544417e+00 -4.571354433978024545e+00
-1.143508687151123526e+00 -4.571244787354777905e+00
-1.147630490924785640e+00 -4.571130846032964712e+00
-1.151759102690951719e+00 -4.571011446285210944e+00
-1.155894865330957533e+00 -4.570886670890053516e+00
-1.160037295107824162e+00 -4.570756870746845557e+00
-1.164184808611824051e+00 -4.570622000114120453e+00
-1.168339031129757677e+00 -4.570482491563740979e+00
-1.172498889193286598e+00 -4.570337097902910095e+00
-1.176663897797395553e+00 -4.570186247844047145e+00
-1.180834159527319516e+00 -4.570030512806699363e+00
-1.185009705317807249e+00 -4.569868699441320459e+00
-1.189189655329223605e+00 -4.569701416565096430e+00
-1.193373872605091757e+00 -4.569528870999991277e+00
-1.197561779649163105e+00 -4.569350628405365100e+00
-1.201753176092480890e+00 -4.569166590334553746e+00
-1.205947225612352902e+00 -4.568976123948808699e+00
-1.210144875546242282e+00 -4.568779500414524186e+00
-1.214345036824504120e+00 -4.568576741180502054e+00
-1.218547625729907047e+00 -4.568367726569808163e+00
-1.222752384457854946e+00 -4.568151958270866508e+00
-1.226958659355753545e+00 -4.567929373112963098e+00
-1.231166675540518174e+00 -4.567698932541857992e+00
-1.235375616363532547e+00 -4.567462159691191736e+00
-1.239585937361107115e+00 -4.567218208721842032e+00
-1.243796473361787003e+00 -4.566967496663719039e+00
-1.248006516405848476e+00 -4.566708851394476909e+00
-1.252217741919282590e+00 -4.566442400458003092e+00
-1.256428099779638874e+00 -4.566168182846596757e+00
-1.260637881353484646e+00 -4.565885953920878038e+00
-1.264846543677872415e+00 -4.565595263850745766e+00
-1.269053723349756302e+00 -4.565296634251144070e+00
-1.273259588623898431e+00 -4.564989850898211188e+00
-1.277463365689164743e+00 -4.564673691630927621e+00
-1.281664849272131868e+00 -4.564348711097308886e+00
-1.285864416482051631e+00 -4.564014740061844044e+00
-1.290061320299556336e+00 -4.563672132919789348e+00
-1.294255016941925573e+00 -4.563320215939931757e+00
-1.298445507562366208e+00 -4.562958477087286191e+00
-1.302631905455984951e+00 -4.562587468482853126e+00
-1.306815316757113266e+00 -4.562206493677669172e+00
-1.310994350534621544e+00 -4.561815685033547396e+00
-1.315169431104749709e+00 -4.561414919147366298e+00
-1.319339350770907471e+00 -4.561003756620575444e+00
-1.323504355911278907e+00 -4.560583288809300306e+00
-1.327664278163991352e+00 -4.560151309110506368e+00
-1.331818876759436110e+00 -4.559708935807896601e+00
-1.335967862436530096e+00 -4.559256003034978910e+00
-1.340110563039670577e+00 -4.558791245273262405e+00
-1.344247881748400042e+00 -4.558315644929572308e+00
-1.348378701117808998e+00 -4.557829217762333407e+00
-1.352502882860108224e+00 -4.557330769394573267e+00
-1.356618979354521581e+00 -4.556820373072728358e+00
-1.360728584040554079e+00 -4.556298371572064632e+00
-1.364831054752956518e+00 -4.555763844279661967e+00
-1.368925383627945136e+00 -4.555217325614506763e+00
-1.373012074432657048e+00 -4.554658549729025729e+00
-1.377090403710020228e+00 -4.554087845587727834e+00
-1.381160230888307305e+00 -4.553504019844611506e+00
-1.385222496542337645e+00 -4.552907978415042578e+00
-1.389274903811676287e+00 -4.552298426513746499e+00
-1.393319652700477418e+00 -4.551675729663377190e+00
-1.397354469291744339e+00 -4.551039406743951687e+00
-1.401380668227943493e+00 -4.550389617908006556e+00
-1.405397509113969212e+00 -4.549726322455309280e+00
-1.409404382533986144e+00 -4.549049115891272699e+00
-1.413401892948715766e+00 -4.548358917992774586e+00
-1.417388551540327057e+00 -4.547653613676211570e+00
-1.421365683217258091e+00 -4.546934332713409077e+00
-1.425332852157596752e+00 -4.546201297322765456e+00
-1.429289350196763841e+00 -4.545454150292100870e+00
-1.433234919522493600e+00 -4.544692089666537704e+00
-1.437169771240608407e+00 -4.543915411018056183e+00
-1.441094067421231140e+00 -4.543124075896029623e+00
-1.445007564698812308e+00 -4.542317955171951027e+00
-1.448909823562258170e+00 -4.541497007889498505e+00
-1.452800868963030290e+00 -4.540659554048301239e+00
-1.456679774803112615e+00 -4.539807185280481328e+00
-1.460547042849639654e+00 -4.538940195142603606e+00
-1.464402923770528275e+00 -4.538058063660172614e+00
-1.468248078504277521e+00 -4.537160275212004379e+00
-1.472081346313904415e+00 -4.536246578714568045e+00
-1.475902902860980692e+00 -4.535316571784942852e+00
-1.479713105142855367e+00 -4.534370918361426916e+00
-1.483510856921408605e+00 -4.533409400255059118e+00
-1.487296799445390283e+00 -4.532431545275287910e+00
-1.491070031801732920e+00 -4.531436842445384805e+00
-1.494831598827228936e+00 -4.530425784828576496e+00
-1.498581166343977644e+00 -4.529397947492618925e+00
-1.502318022089609073e+00 -4.528353445146828804e+00
-1.506042818220627355e+00 -4.527292674583510035e+00
-1.509755533868414989e+00 -4.526214906619041578e+00
-1.513455732267251497e+00 -4.525121060033740150e+00
-1.517143921067282353e+00 -4.524009534202753535e+00
-1.520819669798097795e+00 -4.522881867907320164e+00
-1.524482240056232563e+00 -4.521736925857890554e+00
-1.528133324385012815e+00 -4.520575549862043907e+00
-1.531772804667483445e+00 -4.519396958955183230e+00
-1.535400262825053375e+00 -4.518201264938273454e+00
-1.539014596297594073e+00 -4.516988744496281960e+00
-1.542616887643125878e+00 -4.515758797701871607e+00
-1.546206786703191671e+00 -4.514511534238433654e+00
-1.549785055688775337e+00 -4.513246799585630242e+00
-1.553351169363244688e+00 -4.511964808064819366e+00
-1.556904931483300336e+00 -4.510666012994791529e+00
-1.560446827574697659e+00 -4.509349353534560123e+00
-1.563977233622254825e+00 -4.508015748203474615e+00
-1.567495296092450641e+00 -4.506664522643963444e+00
-1.571000997140237443e+00 -4.505295913046230005e+00
-1.574494841527946276e+00 -4.503910337053886437e+00
-1.577977119575837417e+00 -4.502506541559174735e+00
-1.581447979864071041e+00 -4.501084939037011345e+00
-1.584907181274974874e+00 -4.499646830924500129e+00
-1.588354745519153122e+00 -4.498191804918961978e+00
-1.591791837769951146e+00 -4.496718899515245838e+00
-1.595217432342844299e+00 -4.495228564162453644e+00
-1.598631692698813334e+00 -4.493720512339889339e+00
-1.602035078631292020e+00 -4.492195104554435936e+00
-1.605427813009223881e+00 -4.490652132818831355e+00
-1.608809613496070323e+00 -4.489091947465731813e+00
-1.612180169661541873e+00 -4.487514595256255845e+00
-1.615540032262573922e+00 -4.485920002300861853e+00
-1.618889618851943046e+00 -4.484308463334563122e+00
-1.622229583507882156e+00 -4.482680099589139822e+00
-1.625559236590091938e+00 -4.481034712281502408e+00
-1.628879637445103112e+00 -4.479371830300572732e+00
-1.632190609373660672e+00 -4.477691859154623977e+00
-1.635491135807491725e+00 -4.475994792978348791e+00
-1.638782332915674989e+00 -4.474281323536379418e+00
-1.642064092965849431e+00 -4.472551504486474983e+00
-1.645336027021243375e+00 -4.470805203634428793e+00
-1.648598871168551971e+00 -4.469042430423478152e+00
-1.651853691371295785e+00 -4.467263106760292146e+00
-1.655099597379382059e+00 -4.465467722299688802e+00
-1.658336697264252813e+00 -4.463656427930338566e+00
-1.661566295937498383e+00 -4.461828553435159606e+00
-1.664786382960380395e+00 -4.459983889803900148e+00
-1.667999282339970746e+00 -4.458123804676601409e+00
-1.671204758720894246e+00 -4.456247942199927259e+00
-1.674401700308696395e+00 -4.454355990735099802e+00
-1.677591551057319608e+00 -4.452448534076419051e+00
-1.680773424339802702e+00 -4.450525342187067857e+00
-1.683949078682691614e+00 -4.448587374413516038e+00
-1.687117606398489622e+00 -4.446634362007385377e+00
-1.690279632520644837e+00 -4.444666683728519807e+00
-1.693435026259231480e+00 -4.442684292394780243e+00
-1.696583896274511449e+00 -4.440685930464049136e+00
-1.699726590323749509e+00 -4.438674181221841764e+00
-1.702863691523235357e+00 -4.436647283585787527e+00
-1.705995305208789947e+00 -4.434606031011514737e+00
-1.709120856954080336e+00 -4.432550833094858866e+00
-1.712241670101816382e+00 -4.430481397258850151e+00
-1.715357665995691505e+00 -4.428397658524716896e+00
-1.718469825769139314e+00 -4.426300473862062823e+00
-1.721576634021061869e+00 -4.424189266231700834e+00
-1.724678311804081821e+00 -4.422064577251610729e+00
-1.727776581799118860e+00 -4.419927096148671630e+00
-1.730870466719262701e+00 -4.417776552926169664e+00
-1.733960695958366660e+00 -4.415612899009786929e+00
-1.737047844799002094e+00 -4.413436369181304109e+00
-1.740131816058278158e+00 -4.411247841046279206e+00
-1.743212808129261049e+00 -4.409046332532791546e+00
-1.746290205067937196e+00 -4.406832906996610788e+00
-1.749365212100364664e+00 -4.404606780556731493e+00
-1.752437934310263623e+00 -4.402369187291280461e+00
-1.755508949057524637e+00 -4.400119681933977844e+00
-1.758577412745660151e+00 -4.397858926680686231e+00
-1.761644039827319874e+00 -4.395586936262965594e+00
-1.764709280507945399e+00 -4.393304047604507545e+00
-1.767772694040152137e+00 -4.391010082919328816e+00
-1.770835180063929482e+00 -4.388705560524651439e+00
-1.773897321010301287e+00 -4.386390509101353530e+00
-1.776958713730558248e+00 -4.384064828570991779e+00
-1.780019219338869529e+00 -4.381729094107205569e+00
-1.783079441244305841e+00 -4.379384145272750217e+00
-1.786139127626440226e+00 -4.377029193149462039e+00
-1.789198875036220882e+00 -4.374664853820378063e+00
-1.792259514436300272e+00 -4.372290377549942875e+00
-1.795320889118707575e+00 -4.369907403183023398e+00
-1.798382686052878654e+00 -4.367515480280483864e+00
-1.801444682351197368e+00 -4.365114979434636666e+00
-1.804508232219360186e+00 -4.362707045778918769e+00
-1.807573036787708087e+00 -4.360290821292196917e+00
-1.810638694643679658e+00 -4.357866305045392075e+00
-1.813705818362804978e+00 -4.355434248288900356e+00
-1.816774797646784068e+00 -4.352994575066630567e+00
-1.819845835871676254e+00 -4.350547699332707907e+00
-1.822918941825993233e+00 -4.348094425492373460e+00
-1.825993761388065462e+00 -4.345634419065676823e+00
-1.829072370710772111e+00 -4.343167296029639246e+00
-1.832153201980474488e+00 -4.340693856146711660e+00
-1.835237236112016834e+00 -4.338214779484009576e+00
-1.838323653415332881e+00 -4.335729918378863346e+00
-1.841413430093814529e+00 -4.333239574357999224e+00
-1.844505949015935675e+00 -4.330743025969350235e+00
-1.847601705192409405e+00 -4.328241790985567050e+00
-1.850699842495349134e+00 -4.325735195145290923e+00
-1.853803328494977531e+00 -4.323224191616100498e+00
-1.856910221186077070e+00 -4.320708844443341690e+00
-1.860020669373416258e+00 -4.318188423277500299e+00
-1.863135868005428852e+00 -4.315664394647145130e+00
-1.866254835849264326e+00 -4.313136917853927166e+00
-1.869378006289821759e+00 -4.310605661193834592e+00
-1.872505150249624384e+00 -4.308071718309243181e+00
-1.875636858943167562e+00 -4.305534802873798306e+00
-1.878773316697430307e+00 -4.302995234492338561e+00
-1.881915910282593307e+00 -4.300451579159335402e+00
-1.885062984072493952e+00 -4.297906258557569359e+00
-1.888214818059291256e+00 -4.295359027916158645e+00
-1.891373172566150229e+00 -4.292809606658596344e+00
-1.894537228345585467e+00 -4.290258338610454913e+00
-1.897707152285799781e+00 -4.287705581508535424e+00
-1.900882139603763399e+00 -4.285151721129606628e+00
-1.904062431719385717e+00 -4.282596361946356289e+00
-1.907248226447724848e+00 -4.280040193028264994e+00
-1.910440115009998330e+00 -4.277484057201688117e+00
-1.913637966648954469e+00 -4.274927023256139158e+00
-1.916842026095095353e+00 -4.272369897243043724e+00
-1.920052002589162976e+00 -4.269813216854997151e+00
-1.923268588022440051e+00 -4.267256693272840629e+00
-1.926491446766016358e+00 -4.264699885183377503e+00
-1.929720411165193106e+00 -4.262144613949105931e+00
-1.932955706313307820e+00 -4.259590480890574682e+00
-1.936197501611968130e+00 -4.257036937802511467e+00
-1.939446585011271651e+00 -4.254484772826509165e+00
-1.942701922485328137e+00 -4.251934020539108516e+00
-1.945964155824820851e+00 -4.249385421836566756e+00
-1.949232700686916786e+00 -4.246839046704022458e+00
-1.952508026932666230e+00 -4.244294248549103088e+00
-1.955790327294228304e+00 -4.241752084147446311e+00
-1.959079394701976229e+00 -4.239212641610687449e+00
-1.962374815266947348e+00 -4.236676109381807720e+00
-1.965677820909809137e+00 -4.234142417834127592e+00
-1.968987466884736026e+00 -4.231612117568579023e+00
-1.972303955416080612e+00 -4.229084825641252543e+00
-1.975627198551033414e+00 -4.226560939211241319e+00
-1.978958279178164137e+00 -4.224040975880331672e+00
-1.982296445003810748e+00 -4.221524842801778199e+00
-1.985642107196238904e+00 -4.219012399479040276e+00
-1.988993734135432012e+00 -4.216504732057724247e+00
-1.992352505048014422e+00 -4.214001586168378388e+00
-1.995718270500463465e+00 -4.211503098431202297e+00
-1.999090791805755218e+00 -4.209009134875815406e+00
-2.002470439285774173e+00 -4.206520525096117069e+00
-2.005857725004236869e+00 -4.204037008993452673e+00
-2.009251846903545413e+00 -4.201558710031743082e+00
-2.012652477452504751e+00 -4.199086587591525976e+00
-2.016060476141877444e+00 -4.196619402607455029e+00
-2.019474876009391906e+00 -4.194158475655473062e+00
-2.022896595237055895e+00 -4.191703853597711138e+00
-2.026325961641588957e+00 -4.189255515864782176e+00
-2.029761759674309385e+00 -4.186813440448712065e+00
-2.033204026362344319e+00 -4.184377849842354280e+00
-2.036653486903775789e+00 -4.181948640526125693e+00
-2.040109912519651569e+00 -4.179525730023195607e+00
-2.043573416683643007e+00 -4.177110372699259777e+00
-2.047043500139073657e+00 -4.174701980219801101e+00
-2.050519920535947449e+00 -4.172300573404039703e+00
-2.054002757526751655e+00 -4.169906785198081778e+00
-2.057491490379526500e+00 -4.167520947286466715e+00
-2.060987337773433126e+00 -4.165142868535392395e+00
-2.064489192439669996e+00 -4.162772465563105762e+00
-2.067998160440354116e+00 -4.160409994131772926e+00
-2.071513037478154295e+00 -4.158056521363112878e+00
-2.075034113634492527e+00 -4.155710250117266469e+00
-2.078561416820353447e+00 -4.153373141827541026e+00
-2.082094431652806499e+00 -4.151044619193169360e+00
-2.085633795491519837e+00 -4.148725084484415682e+00
-2.089179090163802766e+00 -4.146413970744340816e+00
-2.092729131425807854e+00 -4.144112690878468008e+00
-2.096284931792578021e+00 -4.141820371474686624e+00
-2.099846674865955887e+00 -4.139537353883675053e+00
-2.103413710927499292e+00 -4.137263863888523296e+00
-2.106986498894126481e+00 -4.134999816339815837e+00
-2.110564598696624827e+00 -4.132745298676618440e+00
-2.114148044864527787e+00 -4.130500034588770575e+00
-2.117736550865274125e+00 -4.128264958248302641e+00
-2.121330696025706342e+00 -4.126039801761016257e+00
-2.124929312683112581e+00 -4.123824726442854249e+00
-2.128532926503460931e+00 -4.121619286374341051e+00
-2.132141698634923976e+00 -4.119424066727201073e+00
-2.135755224888979953e+00 -4.117238726914299818e+00
-2.139373685388628488e+00 -4.115063668229808513e+00
-2.142996843057532352e+00 -4.112899051398104078e+00
-2.146623964440738330e+00 -4.110744643734731696e+00
-2.150255528662737614e+00 -4.108600855868777657e+00
-2.153891953973732232e+00 -4.106467668066367871e+00
-2.157532133934724872e+00 -4.104345235742405507e+00
-2.161176490032303832e+00 -4.102233602692226810e+00
-2.164823652046381053e+00 -4.100132328656195924e+00
-2.168475354477724437e+00 -4.098042288451306803e+00
-2.172130656299016138e+00 -4.095963286685192273e+00
-2.175789630250380746e+00 -4.093894835963774348e+00
-2.179452398052088569e+00 -4.091837808564180001e+00
-2.183117871956287814e+00 -4.089791794203724962e+00
-2.186787237746506296e+00 -4.087757035662499483e+00
-2.190459455076456230e+00 -4.085733357253372056e+00
-2.194134655083871177e+00 -4.083721372269740968e+00
-2.197813090105702472e+00 -4.081720801662855003e+00
-2.201494051867008306e+00 -4.079731525814742632e+00
-2.205177653022578621e+00 -4.077754001887473834e+00
-2.208863895611794970e+00 -4.075787547699491142e+00
-2.212552475068300772e+00 -4.073833592512962731e+00
-2.216243888172961807e+00 -4.071890696851182767e+00
-2.219938075835657276e+00 -4.069958715687156392e+00
-2.223633500483057635e+00 -4.068037592200884234e+00
-2.227330409820606150e+00 -4.066128888570188948e+00
-2.231029638680669613e+00 -4.064231459407172231e+00
-2.234730343212960602e+00 -4.062346103135439535e+00
-2.238432936309120880e+00 -4.060473055120696451e+00
-2.242136111126629139e+00 -4.058611510142337231e+00
-2.245840590511963608e+00 -4.056761549584083859e+00
-2.249546572434799163e+00 -4.054923409243447630e+00
-2.253253718894005164e+00 -4.053097662239522059e+00
-2.256962016806117521e+00 -4.051284180802594115e+00
-2.260670769662083135e+00 -4.049482620111244380e+00
-2.264380473462515919e+00 -4.047692712590348130e+00
-2.268091220950652520e+00 -4.045915032692435354e+00
-2.271801380338556164e+00 -4.044149589542205270e+00
-2.275512547021473875e+00 -4.042395574076335762e+00
-2.279223242561647655e+00 -4.040653947424384107e+00
-2.282934820053965197e+00 -4.038924109798720963e+00
-2.286645778676331009e+00 -4.037206795825461825e+00
-2.290356546752625899e+00 -4.035501201331482157e+00
-2.294067472906363037e+00 -4.033807040895449170e+00
-2.297777284208918136e+00 -4.032124880713387149e+00
-2.301486468838748412e+00 -4.030455157953525713e+00
-2.305195379774267916e+00 -4.028797550095647217e+00
-2.308903504533940776e+00 -4.027152567834909824e+00
-2.312611432988056936e+00 -4.025519543713492965e+00
-2.316317834473335946e+00 -4.023898582038540006e+00
-2.320023227690304779e+00 -4.022290252646355313e+00
-2.323726757086355565e+00 -4.020694323066388520e+00
-2.327429233862020386e+00 -4.019109320749610248e+00
-2.331130694917512347e+00 -4.017536831506554051e+00
-2.334830279570789369e+00 -4.015976359410749374e+00
-2.338528116135313084e+00 -4.014427926743532105e+00
-2.342225420006878167e+00 -4.012891310097630004e+00
-2.345919504263024535e+00 -4.011367110507137568e+00
-2.349612369915158983e+00 -4.009855652918487223e+00
-2.353303059451537838e+00 -4.008356688742972906e+00
-2.356991275347449566e+00 -4.006869152264705747e+00
-2.360677676066622155e+00 -4.005394603790015218e+00
-2.364361541967134439e+00 -4.003932582098514992e+00
-2.368042991973109856e+00 -4.002482525521033452e+00
-2.371721840266644232e+00 -4.001043811898286506e+00
-2.375397667837976901e+00 -3.999617848030578848e+00
-2.379071045199516288e+00 -3.998204033656299838e+00
-2.382741594485457526e+00 -3.996802021521230319e+00
-2.386409002524789713e+00 -3.995412754665192523e+00
-2.390073195967690634e+00 -3.994035417277943978e+00
-2.393734210379951932e+00 -3.992670398124647857e+00
-2.397392035479716466e+00 -3.991317028716732107e+00
-2.401046569130771413e+00 -3.989974872361328639e+00
-2.404697582176128279e+00 -3.988644996148857036e+00
-2.408345482782579428e+00 -3.987326633199392845e+00
-2.411989531721589586e+00 -3.986020627455148180e+00
-2.415629866774545054e+00 -3.984726962804216122e+00
-2.419265565553827546e+00 -3.983444223980242338e+00
-2.422897547353230152e+00 -3.982173310171802871e+00
-2.426525904710032044e+00 -3.980914617372343312e+00
-2.430148831332006765e+00 -3.979668641582026822e+00
-2.433768357500056378e+00 -3.978434427092840231e+00
-2.437383400694418611e+00 -3.977211922049868953e+00
-2.440993164983333408e+00 -3.976001827178776704e+00
-2.444597878487023479e+00 -3.974803921136957907e+00
-2.448198660200099130e+00 -3.973617821526696403e+00
-2.451794113534849551e+00 -3.972444397564339535e+00
-2.455385720642413894e+00 -3.971282795957010503e+00
-2.458972109439820919e+00 -3.970133253351607827e+00
-2.462553177392323711e+00 -3.968995980081263752e+00
-2.466128207140080963e+00 -3.967870417938070826e+00
-2.469698469119818718e+00 -3.966757620799394424e+00
-2.473264024378104775e+00 -3.965657168361758078e+00
-2.476823411600494573e+00 -3.964569106400257947e+00
-2.480377443491889711e+00 -3.963493070564319876e+00
-2.483925724292499471e+00 -3.962428881140657388e+00
-2.487468402762103903e+00 -3.961377668486416592e+00
-2.491004625497680092e+00 -3.960338725402308135e+00
-2.494535209384197483e+00 -3.959311639503325431e+00
-2.498060105495418792e+00 -3.958296838091860614e+00
-2.501578029773700251e+00 -3.957294501426270816e+00
-2.505090046437591145e+00 -3.956304642554545392e+00
-2.508596254091231437e+00 -3.955327164210681978e+00
-2.512095905158173714e+00 -3.954361917760718992e+00
-2.515588426626297558e+00 -3.953409561624367630e+00
-2.519075222536871106e+00 -3.952469665797954335e+00
-2.522555309632610765e+00 -3.951541999977661757e+00
-2.526028479042677688e+00 -3.950627353454462920e+00
-2.529494519995198143e+00 -3.949724914650593277e+00
-2.532953803963450490e+00 -3.948835003155759527e+00
-2.536405981384706187e+00 -3.947957743337644043e+00
-2.539851361097004823e+00 -3.947093382306760656e+00
-2.543289587153383380e+00 -3.946241548724722659e+00
-2.546719827986942963e+00 -3.945403397277128299e+00
-2.550143039449526139e+00 -3.944578171363156027e+00
-2.553558597361358373e+00 -3.943765861824045871e+00
-2.556966614690971973e+00 -3.942966225381610013e+00
-2.560366585679280327e+00 -3.942180023472423578e+00
-2.563759874898519087e+00 -3.941406657847656536e+00
-2.567144966869653988e+00 -3.940646917258157078e+00
-2.570522492535495473e+00 -3.939900779049714696e+00
-2.573892546768892675e+00 -3.939168674821995175e+00
-2.577254688934003557e+00 -3.938449839380722572e+00
-2.580608421259589225e+00 -3.937744404364918349e+00
-2.583953527041868981e+00 -3.937052214807479356e+00
-2.587290092151966370e+00 -3.936374246299834567e+00
-2.590619181327328047e+00 -3.935709882946169635e+00
-2.593939331624248723e+00 -3.935060331741504491e+00
-2.597251330499019684e+00 -3.934424934290563947e+00
-2.600554211689081630e+00 -3.933803865855604265e+00
-2.603848740341379919e+00 -3.933197056201798159e+00
-2.607134891944876021e+00 -3.932605214630930490e+00
-2.610411234869282726e+00 -3.932027949744734574e+00
-2.613678594844462300e+00 -3.931466046633540046e+00
-2.616936977587280833e+00 -3.930918618729468683e+00
-2.620186588879665823e+00 -3.930386717376720629e+00
-2.623426508238789978e+00 -3.929869418708521245e+00
-2.626657636408939123e+00 -3.929367352779216116e+00
-2.629879024956688127e+00 -3.928880703579793021e+00
-2.633090422019784160e+00 -3.928410143503812790e+00
-2.636292373399433231e+00 -3.927954409476474673e+00
-2.639484781934974045e+00 -3.927514036267609310e+00
-2.642667405664663516e+00 -3.927089770527482759e+00
-2.645839815699654096e+00 -3.926681321110484735e+00
-2.649002781491109015e+00 -3.926289008683823134e+00
-2.652155070789458335e+00 -3.925913268643713039e+00
-2.655297772434361381e+00 -3.925553993084353710e+00
-2.658430112722749872e+00 -3.925210952171972689e+00
-2.661552221103343552e+00 -3.924884858889469363e+00
-2.664663818910004700e+00 -3.924575304734034376e+00
-2.667765035144800123e+00 -3.924283385321270856e+00
-2.670855969438139521e+00 -3.924008938690963788e+00
-2.673935946076504422e+00 -3.923751519052712577e+00
-2.677004951065015792e+00 -3.923512201954697964e+00
-2.680063566981587098e+00 -3.923291118976372172e+00
-2.683110553087871608e+00 -3.923088591047482421e+00
-2.686146758909343735e+00 -3.922903744125028069e+00
-2.689171585675671938e+00 -3.922736939898281427e+00
-2.692185320795378534e+00 -3.922588372396096812e+00
-2.695187265130886356e+00 -3.922458953398264558e+00
-2.698178104000248378e+00 -3.922348761518875460e+00
-2.701158007203602107e+00 -3.922257466169433382e+00
-2.704126113148105137e+00 -3.922185803883665667e+00
-2.707082456158287354e+00 -3.922134010971851659e+00
-2.710027180071632014e+00 -3.922102065665315163e+00
-2.712960479696878924e+00 -3.922089607238522735e+00
-2.715880494363398512e+00 -3.922096960566261004e+00
-2.718788167805235023e+00 -3.922124984492301181e+00
-2.721684491468093992e+00 -3.922173315639707614e+00
-2.724568347323077067e+00 -3.922241995078667109e+00
-2.727439667124158085e+00 -3.922331866638856024e+00
-2.730298366910527630e+00 -3.922442664496015752e+00
-2.733144577274016385e+00 -3.922575080373095435e+00
-2.735977660581193405e+00 -3.922729162140988546e+00
-2.738798400833796887e+00 -3.922905483950009931e+00
-2.741605599357117562e+00 -3.923103037613524080e+00
-2.744400674735023582e+00 -3.923323160595162840e+00
-2.747182014437524078e+00 -3.923565466592985995e+00
-2.749950305793351646e+00 -3.923830753051599896e+00
-2.752705447468432709e+00 -3.924118737768873988e+00
-2.755446970251383743e+00 -3.924429426206164084e+00
-2.758175203969936096e+00 -3.924764113305387880e+00
-2.760889653570631097e+00 -3.925122245165764134e+00
-2.763590566314322761e+00 -3.925503822249657215e+00
-2.766277702744198042e+00 -3.925909417864968276e+00
-2.768950887526414384e+00 -3.926339271441365408e+00
-2.771610652579969525e+00 -3.926793918419815732e+00
-2.774257087239525799e+00 -3.927272856170375359e+00
-2.776888778976121408e+00 -3.927776905715140376e+00
-2.779505685513926849e+00 -3.928305719617144476e+00
-2.782108962406147246e+00 -3.928860078868834371e+00
-2.784697343634476852e+00 -3.929439595879821390e+00
-2.787271323852450244e+00 -3.930044938928951570e+00
-2.789830665020503808e+00 -3.930676326580175850e+00
-2.792374985589062053e+00 -3.931334123153574556e+00
-2.794905008839575267e+00 -3.932017988985267110e+00
-2.797420400601128510e+00 -3.932727429651816209e+00
-2.799920614111186978e+00 -3.933463662765526170e+00
-2.802405768982667578e+00 -3.934227110908714575e+00
-2.804876366554889255e+00 -3.935017260835412145e+00
-2.807330683115468961e+00 -3.935834808645484628e+00
-2.809770060863649555e+00 -3.936679889048003922e+00
-2.812193756187446603e+00 -3.937552578708856998e+00
-2.814601861135763716e+00 -3.938453640028308111e+00
-2.816993924087318746e+00 -3.939382964346351823e+00
-2.819370820635009434e+00 -3.940340459073436552e+00
-2.821732248006451726e+00 -3.941326371976414222e+00
-2.824077026618295960e+00 -3.942341622861659900e+00
-2.826407036427025954e+00 -3.943386046919675980e+00
-2.828720774528460602e+00 -3.944459258351732167e+00
-2.831018317858500666e+00 -3.945562153911590375e+00
-2.833300248521212872e+00 -3.946694530025975478e+00
-2.835565435376420140e+00 -3.947856527723323072e+00
-2.837814154571630887e+00 -3.949048468243165022e+00
-2.840046051022221185e+00 -3.950269511996355565e+00
-2.842261904835674535e+00 -3.951520394808349934e+00
-2.844461262528311440e+00 -3.952801352688928738e+00
-2.846644082763596817e+00 -3.954112919826370476e+00
-2.848810358310460700e+00 -3.955454929518031459e+00
-2.850960088411059967e+00 -3.956827782602383881e+00
-2.853092709965708629e+00 -3.958231435718612357e+00
-2.855208536503712313e+00 -3.959667154511900211e+00
-2.857307676857005152e+00 -3.961133620403035405e+00
-2.859389673444813873e+00 -3.962630916926974223e+00
-2.861454395246699089e+00 -3.964159609020496244e+00
-2.863501821174951445e+00 -3.965720509734409482e+00
-2.865531828279371140e+00 -3.967313556890829318e+00
-2.867544455181928686e+00 -3.968937946267653949e+00
-2.869540322669927424e+00 -3.970593843565885628e+00
-2.871518947303537406e+00 -3.972281587346614184e+00
-2.873480003015708828e+00 -3.974001848902863898e+00
-2.875424204369589454e+00 -3.975754065570786810e+00
-2.877351418503148128e+00 -3.977538630753621351e+00
-2.879260885192107100e+00 -3.979355334412174816e+00
-2.881153249519873949e+00 -3.981204083557318807e+00
-2.883028422667772261e+00 -3.983085790287759664e+00
-2.884885237957103055e+00 -3.984999834906290062e+00
-2.886724648539225502e+00 -3.986946761702837350e+00
-2.888546011758010401e+00 -3.988925993895661382e+00
-2.890349854697745080e+00 -3.990937730513863801e+00
-2.892136247737763011e+00 -3.992983005124118634e+00
-2.893905016549696452e+00 -3.995061080149354460e+00
-2.895656477341294277e+00 -3.997171521060858712e+00
-2.897389902187952782e+00 -3.999315217417313661e+00
-2.899104937225519762e+00 -4.001492118997455272e+00
-2.900802869103266346e+00 -4.003701274077966943e+00
-2.902483251080947291e+00 -4.005943845035252693e+00
-2.904145807840388116e+00 -4.008218902886997448e+00
-2.905791705815850001e+00 -4.010527101235866532e+00
-2.907419421381812086e+00 -4.012867879284536698e+00
-2.909029089679212365e+00 -4.015241657061013214e+00
-2.910622805379105671e+00 -4.017647623898281672e+00
-2.912198744591713684e+00 -4.020086586532177542e+00
-2.913757107656155476e+00 -4.022558035424528278e+00
-2.915297924194458989e+00 -4.025062565419732508e+00
-2.916820719066740786e+00 -4.027599219500991090e+00
-2.918326306054345398e+00 -4.030168006637373068e+00
-2.919814186906718678e+00 -4.032769838376885296e+00
-2.921284413504784183e+00 -4.035403381625700447e+00
-2.922737083498763155e+00 -4.038069044813958008e+00
-2.924172374520873863e+00 -4.040766612488705611e+00
-2.925590810321793800e+00 -4.043496330168722785e+00
-2.926992194129651725e+00 -4.046258124813162382e+00
-2.928376119356331131e+00 -4.049050915923086080e+00
-2.929743228179470194e+00 -4.051874910802145457e+00
-2.931093238054891970e+00 -4.054730524185290008e+00
-2.932425943505347021e+00 -4.057617255340271178e+00
-2.933741261187313487e+00 -4.060535100165485467e+00
-2.935039951846783790e+00 -4.063484107469157891e+00
-2.936322671859411759e+00 -4.066463571615971162e+00
-2.937587953088019344e+00 -4.069473343689445244e+00
-2.938837067878838472e+00 -4.072514372164800278e+00
-2.940069204605486153e+00 -4.075585370608925118e+00
-2.941285864583804699e+00 -4.078686954455780445e+00
-2.942486049415803606e+00 -4.081817578375842359e+00
-2.943670151219098585e+00 -4.084977937319382413e+00
-2.944837690520108797e+00 -4.088167450338015207e+00
-2.945989107008171626e+00 -4.091385588584656396e+00
-2.947125551347239636e+00 -4.094632110554085713e+00
-2.948245689873669750e+00 -4.097907209964726682e+00
-2.949350583683560068e+00 -4.101210761650742498e+00
-2.950439349291401836e+00 -4.104542286688992014e+00
-2.951513152294685138e+00 -4.107900821572168404e+00
-2.952571515328584084e+00 -4.111287102496929080e+00
-2.953615679731761645e+00 -4.114700320641650144e+00
-2.954644646391358265e+00 -4.118140089608536947e+00
-2.955659134882622663e+00 -4.121605406150385065e+00
-2.956659329795712665e+00 -4.125097165861423498e+00
-2.957645187673144438e+00 -4.128614682519203605e+00
-2.958616894590302415e+00 -4.132157493350435473e+00
-2.959575184017474214e+00 -4.135725428034625395e+00
-2.960519569497606529e+00 -4.139317592260990608e+00
-2.961450251672361311e+00 -4.142934322737709785e+00
-2.962367311430863293e+00 -4.146575109830154204e+00
-2.963271094769893477e+00 -4.150239703647648604e+00
-2.964161865014897757e+00 -4.153927016002338490e+00
-2.965039428176929448e+00 -4.157636278974569777e+00
-2.965904412444912985e+00 -4.161368615642533797e+00
-2.966756814329674086e+00 -4.165122683609872922e+00
-2.967597124881385273e+00 -4.168897856284440095e+00
-2.968425451406662585e+00 -4.172693700002786166e+00
-2.969241455136124586e+00 -4.176510937619455355e+00
-2.970046115363112360e+00 -4.180348018924676445e+00
-2.970839408215619315e+00 -4.184205116689489579e+00
-2.971622222744009889e+00 -4.188081186139283929e+00
-2.972393047286138401e+00 -4.191975816844479397e+00
-2.973154074334901420e+00 -4.195889518818537667e+00
-2.973904502526468985e+00 -4.199820998580891640e+00
-2.974644470466005775e+00 -4.203770646420546875e+00
-2.975374388211718291e+00 -4.207736613473146647e+00
-2.976095381558221398e+00 -4.211718774388478082e+00
-2.976807110608602702e+00 -4.215716883172913931e+00
-2.977509110563246963e+00 -4.219731073218059514e+00
-2.978202235536318465e+00 -4.223760169863377989e+00
-2.978887177400176611e+00 -4.227803697574183062e+00
-2.979563599173714383e+00 -4.231861073363255343e+00
-2.980232240656877085e+00 -4.235932061820943062e+00
-2.980892523133178429e+00 -4.240015606192283570e+00
-2.981544582342007033e+00 -4.244111861089823634e+00
-2.982189737252816553e+00 -4.248220333583994979e+00
-2.982828361977231335e+00 -4.252339695857668467e+00
-2.983459550577127750e+00 -4.256469994124254086e+00
-2.984083939155970366e+00 -4.260610221233855910e+00
-2.984702304180116172e+00 -4.264760502211717430e+00
-2.985315080113562836e+00 -4.268919330950531332e+00
-2.985921961765382715e+00 -4.273087144961510653e+00
-2.986523724523326262e+00 -4.277262832544074023e+00
-2.987120668826532821e+00 -4.281445483269009422e+00
-2.987712726884982573e+00 -4.285635659704199796e+00
-2.988299933870132374e+00 -4.289831919202044652e+00
-2.988882477759943868e+00 -4.294033897187254034e+00
-2.989461240656062113e+00 -4.298240487732353898e+00
-2.990036812894623974e+00 -4.302451724762006435e+00
-2.990609427347506788e+00 -4.306666404030606188e+00
-2.991179049632194165e+00 -4.310884892415637104e+00
-2.991745662573756182e+00 -4.315105879331919247e+00
-2.992310480624848168e+00 -4.319328835183467774e+00
-2.992873076735323767e+00 -4.323553093113614132e+00
-2.993434319103644548e+00 -4.327778348330121538e+00
-2.993994379057319133e+00 -4.332003658410812363e+00
-2.994552965291157776e+00 -4.336229265904238517e+00
-2.995110491660803564e+00 -4.340453313795597623e+00
-2.995667677076653490e+00 -4.344675755910913040e+00
-2.996224940929273828e+00 -4.348896633422422831e+00
-2.996781919671693384e+00 -4.353114911927975506e+00
-2.997339888279841880e+00 -4.357329920548221658e+00
-2.997898451072266379e+00 -4.361540903633013500e+00
-2.998458804073385053e+00 -4.365747262400095252e+00
-2.999019837805763977e+00 -4.369948668066768960e+00
-2.999582808669318812e+00 -4.374144105705680907e+00
-3.000147967442417407e+00 -4.378333186731058646e+00
-3.000716018605510627e+00 -4.382515166853063526e+00
-3.001286517047073055e+00 -4.386689643303476771e+00
-3.001860714185042411e+00 -4.390856075147599569e+00
-3.002437673612071478e+00 -4.395013460700881502e+00
-3.003018754229117349e+00 -4.399162437614444698e+00
-3.003603912166271428e+00 -4.403301285594380943e+00
-3.004193091992039655e+00 -4.407428607261671516e+00
-3.004786937090468513e+00 -4.411544394601936148e+00
-3.005385374158882961e+00 -4.415648478272284905e+00
-3.005989122732488195e+00 -4.419739948468451196e+00
-3.006597977870343996e+00 -4.423818714905972449e+00
-3.007213141119613464e+00 -4.427883067835150399e+00
-3.007835169439155631e+00 -4.431933808822360987e+00
-3.008463827267576107e+00 -4.435968952466590842e+00
-3.009099367126325308e+00 -4.439988701173267494e+00
-3.009741425396149417e+00 -4.443992362070541269e+00
-3.010390890662752117e+00 -4.447979509444876633e+00
-3.011047951892109609e+00 -4.451948827915036766e+00
-3.011711906956347384e+00 -4.455901413862479288e+00
-3.012384731593154452e+00 -4.459835404072993725e+00
-3.013065649940740887e+00 -4.463750551084453733e+00
-3.013754827141088111e+00 -4.467647106342885976e+00
-3.014452597426431790e+00 -4.471522956753976707e+00
-3.015159561413145894e+00 -4.475377754646829409e+00
-3.015876301048759256e+00 -4.479211827259637069e+00
-3.016602709463799936e+00 -4.483023853407180681e+00
-3.017339247681704251e+00 -4.486813261840509881e+00
-3.018085729853233978e+00 -4.490580348212828810e+00
-3.018842894289947232e+00 -4.494324014315942861e+00
-3.019610909403837695e+00 -4.498044131831477443e+00
-3.020389460450426000e+00 -4.501739847498904545e+00
-3.021179297015645027e+00 -4.505410724729199679e+00
-3.021980466107914154e+00 -4.509056045661937517e+00
-3.022793129164446313e+00 -4.512675282660499221e+00
-3.023617711344108727e+00 -4.516268382571974271e+00
-3.024453744200197303e+00 -4.519834230654583784e+00
-3.025302497292887693e+00 -4.523372876709064627e+00
-3.026163069951337992e+00 -4.526884022990691925e+00
-3.027036729979218244e+00 -4.530366680925016709e+00
-3.027922269915250375e+00 -4.533820657995221381e+00
-3.028820988402634473e+00 -4.537245514771494292e+00
-3.029732185739480776e+00 -4.540640502928682487e+00
-3.030656914032863636e+00 -4.544005093653038507e+00
-3.031594904452493022e+00 -4.547339274921568197e+00
-3.032546849824661273e+00 -4.550642835533089681e+00
-3.033511958030083555e+00 -4.553914103784399536e+00
-3.034491628644167438e+00 -4.557153944747592611e+00
-3.035484192187213992e+00 -4.560361640639716718e+00
-3.036490491034141037e+00 -4.563536255254228458e+00
-3.037511454488921014e+00 -4.566678268726029444e+00
-3.038546285862389063e+00 -4.569786872452048065e+00
-3.039595650876725674e+00 -4.572861413292621080e+00
-3.040660355639282830e+00 -4.575901553288522550e+00
-3.041739722529303247e+00 -4.578907205517182000e+00
-3.042833744146005159e+00 -4.581877540600430621e+00
-3.043942303553380579e+00 -4.584814059765313310e+00
-3.045064990586912046e+00 -4.587714382806173496e+00
-3.046203807329243229e+00 -4.590579493155557245e+00
-3.047356395699501785e+00 -4.593408215451050935e+00
-3.048524669000209020e+00 -4.596199913051449037e+00
-3.049707097603019612e+00 -4.598955635313086709e+00
-3.050904226830351451e+00 -4.601673118289919984e+00
-3.052116621734703994e+00 -4.604353076219142693e+00
-3.053344064563567883e+00 -4.606996710090478508e+00
-3.054586712002531623e+00 -4.609602191192358589e+00
-3.055843826858074319e+00 -4.612169142585647919e+00
-3.057115269399294455e+00 -4.614698309842570012e+00
-3.058402041144435035e+00 -4.617189239471866991e+00
-3.059703557958624920e+00 -4.619641503343055788e+00
-3.061019498046736231e+00 -4.622054361836473113e+00
-3.062350250338212287e+00 -4.624428210265620898e+00
-3.063695814799302752e+00 -4.626762502684102607e+00
-3.065055856812625823e+00 -4.629057354140060809e+00
-3.066431200767285592e+00 -4.631312394408639399e+00
-3.067820318401010660e+00 -4.633527661331104497e+00
-3.069224844928112095e+00 -4.635702563649624075e+00
-3.070642855116823444e+00 -4.637836809226980606e+00
-3.072075142231515787e+00 -4.639931252195610867e+00
-3.073521483900257589e+00 -4.641985445014241485e+00
-3.074981559572325551e+00 -4.643998607734655337e+00
-3.076455531864276782e+00 -4.645971062875560165e+00
-3.077943617713851499e+00 -4.647903396968623646e+00
-3.079444596508202903e+00 -4.649794709416735117e+00
-3.080959223124116964e+00 -4.651645432016870529e+00
-3.082487024194016989e+00 -4.653454814861637701e+00
-3.084027463201107544e+00 -4.655223346365159109e+00
-3.085580697284969531e+00 -4.656950504994910922e+00
-3.087146804250035625e+00 -4.658637363454137592e+00
-3.088725249456470312e+00 -4.660283398444034830e+00
-3.090315552235038510e+00 -4.661888253150890726e+00
-3.091918043089412649e+00 -4.663452313910833702e+00
-3.093532307433157769e+00 -4.664974455153259925e+00
-3.095157998358758267e+00 -4.666455978150970907e+00
-3.096794601973050121e+00 -4.667896581305077675e+00
-3.098442360708328014e+00 -4.669296463759232907e+00
-3.100100934956310894e+00 -4.670655731297191693e+00
-3.101770022516071812e+00 -4.671974138587083658e+00
-3.103449449296427964e+00 -4.673251129661553094e+00
-3.105138981893587946e+00 -4.674488051467311500e+00
-3.106838046542442111e+00 -4.675684534951053628e+00
-3.108545553979907172e+00 -4.676840388000112370e+00
-3.110261665108752016e+00 -4.677955848973233799e+00
-3.111987318055691176e+00 -4.679031016165865253e+00
-3.113721008281143288e+00 -4.680065746824588757e+00
-3.115463018027487152e+00 -4.681060612886163597e+00
-3.117212612412290529e+00 -4.682015679859033774e+00
-3.118969974377066023e+00 -4.682930930498470978e+00
-3.120734635154145398e+00 -4.683806595046858590e+00
-3.122506045309991762e+00 -4.684643470129793208e+00
-3.124283801004398953e+00 -4.685441311270136744e+00
-3.126067904949507703e+00 -4.686199951861381940e+00
-3.127857517428958012e+00 -4.686920259713840409e+00
-3.129652243389749788e+00 -4.687601438671308074e+00
-3.131451951297334890e+00 -4.688244871923648915e+00
-3.133256146541425924e+00 -4.688850411535163687e+00
-3.135064317274330215e+00 -4.689417410740911230e+00
-3.136876151754075526e+00 -4.689946947586159709e+00
-3.138691118387478607e+00 -4.690438777400565584e+00
-3.140509605060390896e+00 -4.690894146596060743e+00
-3.142330680762143835e+00 -4.691312698576074247e+00
-3.144153571822842164e+00 -4.691694461693010076e+00
-3.145978632876746062e+00 -4.692040247929975649e+00
-3.147805224694755655e+00 -4.692350484549927536e+00
-3.149632286099266487e+00 -4.692625355360514838e+00
-3.151459994205936699e+00 -4.692865403681342862e+00
-3.153287344818844318e+00 -4.693070224399187751e+00
-3.155115251235222296e+00 -4.693240670737866438e+00
-3.156941685317166790e+00 -4.693376695537271992e+00
-3.158767149361468629e+00 -4.693478799469692930e+00
-3.160590614155962097e+00 -4.693546316353240933e+00
-3.162411860576176181e+00 -4.693581070660899357e+00
-3.164230325447040304e+00 -4.693583441186546246e+00
-3.166045354998645589e+00 -4.693552678296033065e+00
-3.167856686725353921e+00 -4.693489867271743776e+00
-3.169664114169935321e+00 -4.693395124949547359e+00
-3.171467260087406981e+00 -4.693269524271049598e+00
-3.173265066617069419e+00 -4.693112290849143164e+00
-3.175057262573379724e+00 -4.692924209011707148e+00
-3.176843514040452732e+00 -4.692706627067321001e+00
-3.178623992404030485e+00 -4.692457959009663782e+00
-3.180397468663233695e+00 -4.692180041102067989e+00
-3.182163558252202318e+00 -4.691872975993533146e+00
-3.183922549508525268e+00 -4.691538314495782735e+00
-3.185673253997199694e+00 -4.691175538400806921e+00
-3.187414883049269676e+00 -4.690785331668631208e+00
-3.189147186786581045e+00 -4.690367072681691063e+00
-3.190870007791647200e+00 -4.689921056167206004e+00
-3.192582370829910143e+00 -4.689448273452184068e+00
-3.194284303086182941e+00 -4.688949168263205181e+00
-3.195975401124675930e+00 -4.688424664392733199e+00
-3.197655194615034002e+00 -4.687874946968735301e+00
-3.199323176492419041e+00 -4.687300692809267311e+00
-3.200979348076603781e+00 -4.686701804562080298e+00
-3.202622381985978706e+00 -4.686079198504759624e+00
-3.204251932661872360e+00 -4.685433111394663896e+00
-3.205867359538643324e+00 -4.684764319589668879e+00
-3.207468414868499096e+00 -4.684073409785716180e+00
-3.209054729100484948e+00 -4.683359712834736399e+00
-3.210625917310837352e+00 -4.682625014919693740e+00
-3.212181738870228287e+00 -4.681869295712417056e+00
-3.213720539786441233e+00 -4.681093083499038521e+00
-3.215243343373173079e+00 -4.680296224991205456e+00
-3.216749140696322673e+00 -4.679479924552773618e+00
-3.218238113527741806e+00 -4.678644163239868092e+00
-3.219709613766845724e+00 -4.677789686012801873e+00
-3.221161996796796156e+00 -4.676917231099939620e+00
-3.222597147335168444e+00 -4.676026276180643926e+00
-3.224012850220710824e+00 -4.675118535527038155e+00
-3.225409927889709039e+00 -4.674194585774587019e+00
-3.226786555029574899e+00 -4.673254286551406622e+00
-3.228143030755297183e+00 -4.672297169967881914e+00
-3.229479446571065004e+00 -4.671324490828663301e+00
-3.230795403669383781e+00 -4.670337316208402534e+00
-3.232089851816902559e+00 -4.669336154520799198e+00
-3.233362234013704484e+00 -4.668320976527594368e+00
-3.234613467405606180e+00 -4.667292240757904942e+00
-3.235841459237432272e+00 -4.666250515941775312e+00
-3.237047138429790749e+00 -4.665196233514214086e+00
-3.238229866161503878e+00 -4.664130077537002705e+00
-3.239388842853728079e+00 -4.663051292631015698e+00
-3.240523730909457889e+00 -4.661961721468323994e+00
-3.241634304333148364e+00 -4.660861449865318029e+00
-3.242720624892099224e+00 -4.659750051354977884e+00
-3.243781405550201669e+00 -4.658628830536994059e+00
-3.244818252612408305e+00 -4.657497925328154764e+00
-3.245829881011609075e+00 -4.656358231468137987e+00
-3.246815380133396989e+00 -4.655209769149350585e+00
-3.247775449734023656e+00 -4.654053215039296809e+00
-3.248709538702743593e+00 -4.652888328963106446e+00
-3.249616446544347337e+00 -4.651716991308635585e+00
-3.250497608050890275e+00 -4.650538477174365859e+00
-3.251351002726652784e+00 -4.649354371611473802e+00
-3.252177187641900780e+00 -4.648163537945627866e+00
-3.252975825070105298e+00 -4.646966890810788620e+00
-3.253746649785581369e+00 -4.645764850058585083e+00
-3.254490611132972333e+00 -4.644558537288196121e+00
-3.255205794644433492e+00 -4.643347813437634919e+00
-3.255893015184993633e+00 -4.642133462179241832e+00
-3.256552073223437205e+00 -4.640915637675258942e+00
-3.257181785148141273e+00 -4.639694774260670229e+00
-3.257783280926825675e+00 -4.638471229547093344e+00
-3.258355952877542538e+00 -4.637245237091367933e+00
-3.258899879855452042e+00 -4.636017174833476417e+00
-3.259414182465384613e+00 -4.634787820322752161e+00
-3.259898739955428670e+00 -4.633557060668049843e+00
-3.260353924485624333e+00 -4.632325592250214896e+00
-3.260779658326819597e+00 -4.631093395977926797e+00
-3.261176077753238367e+00 -4.629861200385001041e+00
-3.261542079021866769e+00 -4.628628926471575866e+00
-3.261878333684270714e+00 -4.627397397832946346e+00
-3.262184868984167263e+00 -4.626166390014692986e+00
-3.262461300419258414e+00 -4.624936766891702966e+00
-3.262708000092204852e+00 -4.623708587435859663e+00
-3.262924897735320684e+00 -4.622480661362756926e+00
-3.263111010562843362e+00 -4.621255328507499094e+00
-3.263267797142693105e+00 -4.620032534857337225e+00
-3.263393940022423223e+00 -4.618811885471902023e+00
-3.263490611236960159e+00 -4.617594821747079692e+00
-3.263556298695216018e+00 -4.616380790774583076e+00
-3.263591909806602409e+00 -4.615169926881667273e+00
-3.263598176411578677e+00 -4.613962540706136650e+00
-3.263574252838376655e+00 -4.612759516992757547e+00
-3.263521382694265949e+00 -4.611560184573973764e+00
-3.263438177875648716e+00 -4.610364618324978458e+00
-3.263325548829393519e+00 -4.609174068565044635e+00
-3.263183913434647643e+00 -4.607988513056027635e+00
-3.263012597162061823e+00 -4.606806973398678728e+00
-3.262811770882250162e+00 -4.605631247538492623e+00
-3.262581483288391038e+00 -4.604460777301333074e+00
-3.262322101082341774e+00 -4.603295749924322777e+00
-3.262033104372289216e+00 -4.602137543637323525e+00
-3.261715827736635376e+00 -4.600984423977182658e+00
-3.261369958134547442e+00 -4.599836915991284414e+00
-3.260996110023933525e+00 -4.598695757073152812e+00
-3.260594052044338831e+00 -4.597560664269695785e+00
-3.260164164405773501e+00 -4.596431562052243791e+00
-3.259706985880506114e+00 -4.595309186962292181e+00
-3.259222223824680853e+00 -4.594193365564761322e+00
-3.258709956965679222e+00 -4.593084266757115230e+00
-3.258170831403137235e+00 -4.591981658948991019e+00
-3.257605064355819646e+00 -4.590886055128674315e+00
-3.257012826096632008e+00 -4.589797843780037745e+00
-3.256394022836765600e+00 -4.588716323795988927e+00
-3.255749039451367288e+00 -4.587642092951700334e+00
-3.255078629372114118e+00 -4.586574988885112170e+00
-3.254383094309896141e+00 -4.585515337882086762e+00
-3.253663101031070148e+00 -4.584463011569117619e+00
-3.252918734570734216e+00 -4.583417192655438122e+00
-3.252149702790851027e+00 -4.582378462264886210e+00
-3.251356864805064362e+00 -4.581346892669150073e+00
-3.250540626664740529e+00 -4.580323387787408329e+00
-3.249701397113936352e+00 -4.579307460519560280e+00
-3.248838915053346543e+00 -4.578298915596472618e+00
-3.247954362681415574e+00 -4.577297070848584504e+00
-3.247047948600811473e+00 -4.576302675768160633e+00
-3.246119929016156647e+00 -4.575316182865149628e+00
-3.245170757570917441e+00 -4.574336590161211191e+00
-3.244200405742220905e+00 -4.573364313918467872e+00
-3.243209533410747358e+00 -4.572399564121401916e+00
-3.242198920955145169e+00 -4.571441387100333209e+00
-3.241169126307729798e+00 -4.570490166415157596e+00
-3.240121008007583736e+00 -4.569545665046027771e+00
-3.239053276694136230e+00 -4.568608597150713102e+00
-3.237968436455556986e+00 -4.567677566328812055e+00
-3.236866686106998348e+00 -4.566753138353390362e+00
-3.235747699291466883e+00 -4.565834444291004601e+00
-3.234611464347304732e+00 -4.564922276182930005e+00
-3.233459698871642640e+00 -4.564015630222825415e+00
-3.232292510867916580e+00 -4.563115484251691001e+00
-3.231110557804100392e+00 -4.562221163745082464e+00
-3.229914826672029893e+00 -4.561332344532673666e+00
-3.228704807926895626e+00 -4.560449384715598242e+00
-3.227481319067856180e+00 -4.559571715103818867e+00
-3.226245149253979427e+00 -4.558699184651436198e+00
-3.224997413368257071e+00 -4.557831916788545712e+00
-3.223737660878578382e+00 -4.556969773064282414e+00
-3.222466928068404624e+00 -4.556111946707564364e+00
-3.221186515062329114e+00 -4.555258717943071467e+00
-3.219896517518554546e+00 -4.554409476342175189e+00
-3.218597359130229929e+00 -4.553564276854867643e+00
-3.217288980835371071e+00 -4.552723772872321994e+00
-3.215972985378064752e+00 -4.551886878721221663e+00
-3.214649740729054184e+00 -4.551052763982373683e+00
-3.213318964222217744e+00 -4.550222438260163038e+00
-3.211982616056455075e+00 -4.549395069641740008e+00
-3.210640053132985727e+00 -4.548570599026072969e+00
-3.209292833521005583e+00 -4.547748192250907984e+00
-3.207941475085371863e+00 -4.546927959682617093e+00
-3.206587096765169065e+00 -4.546109341966258377e+00
-3.205230514008001741e+00 -4.545292382646820784e+00
-3.203872135284686617e+00 -4.544476678823173188e+00
-3.202512258248794819e+00 -4.543661822000861328e+00
-3.201150862540595110e+00 -4.542847424837580306e+00
-3.199789844583690090e+00 -4.542033518626918287e+00
-3.198429010170160236e+00 -4.541219614275925132e+00
-3.197069795623667332e+00 -4.540405802641619637e+00
-3.195712750547316627e+00 -4.539591405567652060e+00
-3.194358123100916380e+00 -4.538775653850778191e+00
-3.193007042337326240e+00 -4.537958686165420197e+00
-3.191660325580853996e+00 -4.537140049144163356e+00
-3.190318412845258411e+00 -4.536319509347686463e+00
-3.188981079828692611e+00 -4.535496630391923745e+00
-3.187650795008298399e+00 -4.534670879018960932e+00
-3.186327188467736882e+00 -4.533842066762050926e+00
-3.185010659083369333e+00 -4.533010498525894327e+00
-3.183703455851957465e+00 -4.532175860287921410e+00
-3.182404211276564698e+00 -4.531337169248284447e+00
-3.181114940920528600e+00 -4.530494095736014692e+00
-3.179836305096590543e+00 -4.529646676706292396e+00
-3.178568552973477512e+00 -4.528793975306916408e+00
-3.177312625152770131e+00 -4.527936292171269805e+00
-3.176069036606778528e+00 -4.527072848227688517e+00
-3.174838934067679030e+00 -4.526203011782270025e+00
-3.173622551467917052e+00 -4.525327332497353083e+00
-3.172420634441508458e+00 -4.524444257128561908e+00
-3.171234369506323869e+00 -4.523554755355240431e+00
-3.170064486756650535e+00 -4.522657341922966090e+00
-3.168911255894060197e+00 -4.521752627405846603e+00
-3.167775476397427958e+00 -4.520839597992754477e+00
-3.166658098821813372e+00 -4.519917219537139985e+00
-3.165559809293102322e+00 -4.518985977697685286e+00
-3.164481086447580083e+00 -4.518045517451491300e+00
-3.163422407467249009e+00 -4.517095100332927160e+00
-3.162384078626665929e+00 -4.516134706283008171e+00
-3.161368646226252466e+00 -4.515163733774183008e+00
-3.160374978585591244e+00 -4.514181417383805517e+00
-3.159404615481994583e+00 -4.513187630625284719e+00
-3.158458660531787032e+00 -4.512181990710788071e+00
-3.157537164954734354e+00 -4.511164089201337823e+00
-3.156641005586048987e+00 -4.510133967009617884e+00
-3.155770651121040160e+00 -4.509091177280589058e+00
-3.154927317668971387e+00 -4.508034922332276651e+00
-3.154110992576275585e+00 -4.506965149219020361e+00
-3.153322013540142077e+00 -4.505881129651970518e+00
-3.152562001626301402e+00 -4.504783134084463292e+00
-3.151831402289329453e+00 -4.503670314494060634e+00
-3.151130987362609215e+00 -4.502541967174163773e+00
-3.150461318947211264e+00 -4.501398397536306994e+00
-3.149823146578479616e+00 -4.500239041616694635e+00
-3.149216917804446236e+00 -4.499063058334805021e+00
-3.148643165396453725e+00 -4.497870383797228477e+00
-3.148102495629017117e+00 -4.496660871005844662e+00
-3.147596325932707551e+00 -4.495434176619743205e+00
-3.147124671555654452e+00 -4.494189088198269566e+00
-3.146688412666182266e+00 -4.492926138313039885e+00
-3.146287679935430681e+00 -4.491644106379236057e+00
-3.145923831067863663e+00 -4.490343786107761304e+00
-3.145596452400910348e+00 -4.489023807976858294e+00
-3.145306962316838373e+00 -4.487684411121954042e+00
-3.145055996475615956e+00 -4.486325364258417991e+00
-3.144843401977774011e+00 -4.484945024071712361e+00
-3.144670957611650497e+00 -4.483544318397202133e+00
-3.144538483992697309e+00 -4.482122042934152617e+00
-3.144446693920677216e+00 -4.480678734566591714e+00
-3.144395427044852642e+00 -4.479213625187100867e+00
-3.144385498100575216e+00 -4.477726393637125213e+00
-3.144418329667280076e+00 -4.476216419381990441e+00
-3.144494243161704006e+00 -4.474683756535120516e+00
-3.144612977891680483e+00 -4.473127944500912889e+00
-3.144775629353798951e+00 -4.471549426378654601e+00
-3.144982716485501761e+00 -4.469947237022304343e+00
-3.145234986470816896e+00 -4.468321061891244561e+00
-3.145532360221046098e+00 -4.466669994684671963e+00
-3.145876242673678380e+00 -4.464994710994522720e+00
-3.146266124572780321e+00 -4.463294184640996143e+00
-3.146703620444518457e+00 -4.461569103700282923e+00
-3.147187466294808722e+00 -4.459817926337287020e+00
-3.147719427320163188e+00 -4.458040944719373400e+00
-3.148300006939048767e+00 -4.456238212340720040e+00
-3.148929022870274430e+00 -4.454408566810475811e+00
-3.149607127162102671e+00 -4.452551463729165881e+00
-3.150335356683147570e+00 -4.450668091375195701e+00
-3.151113278123372385e+00 -4.448757286118370402e+00
-3.151942323955632563e+00 -4.446818863096092755e+00
-3.152821988309698398e+00 -4.444852161016763503e+00
-3.153751904510592396e+00 -4.442857585864371295e+00
-3.154733537631770446e+00 -4.440834556990553850e+00
-3.155767537246016996e+00 -4.438782843013439283e+00
-3.156853374143011592e+00 -4.436701776768170014e+00
-3.157991690836398746e+00 -4.434592279183206642e+00
-3.159182798944407455e+00 -4.432453605720565015e+00
-3.160427544579804682e+00 -4.430285254799658290e+00
-3.161726434625828475e+00 -4.428087768359953991e+00
-3.163079135139331033e+00 -4.425860275974335956e+00
-3.164485898339211012e+00 -4.423602693716818912e+00
-3.165946866571088592e+00 -4.421314794548186100e+00
-3.167462997482860754e+00 -4.418995930660943650e+00
-3.169034349933724570e+00 -4.416645931523598634e+00
-3.170660133745088149e+00 -4.414265379405787115e+00
-3.172341846092355588e+00 -4.411854362020394049e+00
-3.174079273316634531e+00 -4.409411254850417627e+00
-3.175872983002103300e+00 -4.406936941983925493e+00
-3.177722877530698931e+00 -4.404431271501104028e+00
-3.179628960821410999e+00 -4.401893677089707246e+00
-3.181591553051785315e+00 -4.399324047024041562e+00
-3.183611462714087459e+00 -4.396722281371741481e+00
-3.185687867491337144e+00 -4.394088591855092929e+00
-3.187821553389320162e+00 -4.391422633455180247e+00
-3.190012299046253386e+00 -4.388723729870974033e+00
-3.192260585620934510e+00 -4.385992480115491254e+00
-3.194566538078981388e+00 -4.383227991873791751e+00
-3.196929447158235682e+00 -4.380430786822958389e+00
-3.199350565375315814e+00 -4.377600440210947852e+00
-3.201829326024053568e+00 -4.374737230824614187e+00
-3.204366785124534545e+00 -4.371840544675627882e+00
-3.206961555171495615e+00 -4.368910883606077711e+00
-3.209614054685695717e+00 -4.365947235844382490e+00
-3.212325116730797792e+00 -4.362950317495115193e+00
-3.215094491226276663e+00 -4.359920173691405942e+00
-3.217921802225943928e+00 -4.356856749030940001e+00
-3.220807768101917379e+00 -4.353759220668589336e+00
-3.223751582644907909e+00 -4.350628066762475932e+00
-3.226753980430699720e+00 -4.347463205586781676e+00
-3.229814421799067858e+00 -4.344264726199758897e+00
-3.232933081362894701e+00 -4.341032509950562002e+00
-3.236110276390713913e+00 -4.337766157293195590e+00
-3.239344936011699705e+00 -4.334466345749525829e+00
-3.242637940005781427e+00 -4.331132768988958048e+00
-3.245988475256980088e+00 -4.327764487473070076e+00
-3.249396985406503013e+00 -4.324362493791715778e+00
-3.252863473511327541e+00 -4.320926818364350552e+00
-3.256387334190508298e+00 -4.317457023086469725e+00
-3.259968906560398505e+00 -4.313953702994295369e+00
-3.263607276168579485e+00 -4.310416807017031005e+00
-3.267302591385938371e+00 -4.306846255022325209e+00
-3.271055048022414091e+00 -4.303240976875933654e+00
-3.274864893263758514e+00 -4.299602694934296920e+00
-3.278731323468160763e+00 -4.295931050403149598e+00
-3.282654157111955850e+00 -4.292224649585850926e+00
-3.286633598368789766e+00 -4.288485518146760711e+00
-3.290669527060657185e+00 -4.284712774647519318e+00
-3.294760961397950716e+00 -4.280906599381125943e+00
-3.298908330937519118e+00 -4.277066965732680970e+00
-3.303111193993051309e+00 -4.273193864354152716e+00
-3.307369439071590644e+00 -4.269286737241412943e+00
-3.311682888702347061e+00 -4.265346041530539090e+00
-3.316051541434025918e+00 -4.261371806849570731e+00
-3.320474211948294840e+00 -4.257364990413247341e+00
-3.324951819198044944e+00 -4.253324790500593089e+00
-3.329483504291151696e+00 -4.249252165255666291e+00
-3.334068688619002518e+00 -4.245146717700635897e+00
-3.338707439314824388e+00 -4.241008322143411391e+00
-3.343399422509284236e+00 -4.236837463104374812e+00
-3.348144397651469983e+00 -4.232633883249206086e+00
-3.352941353218692466e+00 -4.228398271772421779e+00
-3.357790735336434018e+00 -4.224130249589165942e+00
-3.362691598348001243e+00 -4.219829655002388158e+00
-3.367644188164008234e+00 -4.215496853492387785e+00
-3.372647654461824906e+00 -4.211132852454424480e+00
-3.377702505571696712e+00 -4.206737180517087893e+00
-3.382807347150158073e+00 -4.202310306805342677e+00
-3.387962298149510332e+00 -4.197851740217931393e+00
-3.393166494472074302e+00 -4.193362032858366284e+00
-3.398420002832756026e+00 -4.188841695432806489e+00
-3.403722554964935920e+00 -4.184290049850923232e+00
-3.409073294676534083e+00 -4.179707269288439164e+00
-3.414472103375417511e+00 -4.175094035273613891e+00
-3.419918521620746166e+00 -4.170450563162149571e+00
-3.425411996202372134e+00 -4.165777333234156110e+00
-3.430951862881047809e+00 -4.161073535397105339e+00
-3.436538635016880949e+00 -4.156339504911573002e+00
-3.442171035273632995e+00 -4.151576260066581980e+00
-3.447848885249795714e+00 -4.146783515249695462e+00
-3.453571519289648339e+00 -4.141961232049879094e+00
-3.459338472870946646e+00 -4.137109356276446270e+00
-3.465149440531276603e+00 -4.132228585274261512e+00
-3.471004138040162168e+00 -4.127319572515541601e+00
-3.476901668321018768e+00 -4.122381541761616752e+00
-3.482841367353588513e+00 -4.117415145816694100e+00
-3.488823058899074514e+00 -4.112420390183771701e+00
-3.494846387455113668e+00 -4.107397621625545447e+00
-3.500910639051619810e+00 -4.102346909722117019e+00
-3.507015604606284587e+00 -4.097268260192204359e+00
-3.513159857626716676e+00 -4.092162699489461097e+00
-3.519344120469884540e+00 -4.087030647717076803e+00
-3.525567268474880223e+00 -4.081870864960226442e+00
-3.531828897588932481e+00 -4.076684924172949032e+00
-3.538128835916905413e+00 -4.071471977771082607e+00
-3.544465479384462547e+00 -4.066232456527977490e+00
-3.550839370396192241e+00 -4.060967063299003144e+00
-3.557249386938146518e+00 -4.055675993019151271e+00
-3.563695078785189985e+00 -4.050359262044565867e+00
-3.570176731803205161e+00 -4.045016605091920070e+00
-3.576692294254158799e+00 -4.039648153572064970e+00
-3.583242522752451364e+00 -4.034254835094086999e+00
-3.589825806137734165e+00 -4.028837126523082013e+00
-3.596441629364411696e+00 -4.023395003610208853e+00
-3.603090875351357525e+00 -4.017927407637372994e+00
-3.609770965324408998e+00 -4.012436418102518942e+00
-3.616483059354806517e+00 -4.006921631596844335e+00
-3.623225924622647476e+00 -4.001383307919163634e+00
-3.629998597638270041e+00 -3.995820797111456102e+00
-3.636800642168803499e+00 -3.990235615216331855e+00
-3.643631161342742342e+00 -3.984628487225685411e+00
-3.650490979549526838e+00 -3.978998354393763481e+00
-3.657378391251689287e+00 -3.973345334677416130e+00
-3.664292949274773559e+00 -3.967670206844915448e+00
-3.671234788532991455e+00 -3.961972881137677760e+00
-3.678202325209539492e+00 -3.956253553602424589e+00
-3.685195379122108150e+00 -3.950512200784161099e+00
-3.692214368748002684e+00 -3.944749586626238536e+00
-3.699258356560578775e+00 -3.938966374883041688e+00
-3.706325609074830219e+00 -3.933162586902362090e+00
-3.713414638905685017e+00 -3.927338333412521809e+00
-3.720527529002631617e+00 -3.921492772627603873e+00
-3.727661820158217676e+00 -3.915627840209163768e+00
-3.734817093319173331e+00 -3.909743383007146189e+00
-3.741994731992952961e+00 -3.903838276585612999e+00
-3.749191976303455132e+00 -3.897914085564073705e+00
-3.756409247239610671e+00 -3.891970427576771474e+00
-3.763645383587190807e+00 -3.886008561890895940e+00
-3.770900106836857724e+00 -3.880027044067093200e+00
-3.778172725568988088e+00 -3.874026605695839010e+00
-3.785463614905981711e+00 -3.868008548675354596e+00
-3.792770856807894830e+00 -3.861972770175622571e+00
-3.800094825250616815e+00 -3.855918559624999631e+00
-3.807434551527813849e+00 -3.849846937923153245e+00
-3.814789828733722743e+00 -3.843757407804822890e+00
-3.822160193273897111e+00 -3.837650525080056330e+00
-3.829544676087990762e+00 -3.831526722191681777e+00
-3.836942950122748108e+00 -3.825386262238775981e+00
-3.844353828002570417e+00 -3.819229325506198425e+00
-3.851777582349834805e+00 -3.813056890866136417e+00
-3.859213272539899542e+00 -3.806867803255831184e+00
-3.866659346716036172e+00 -3.800663805546980356e+00
-3.874116970905478130e+00 -3.794443658262043328e+00
-3.881584340605516825e+00 -3.788207714070477294e+00
-3.889062068497074254e+00 -3.781957851335216780e+00
-3.896548552895155115e+00 -3.775693466322632919e+00
-3.904043622059425900e+00 -3.769413427628254709e+00
-3.911547361790042920e+00 -3.763118525655578139e+00
-3.919057851791096780e+00 -3.756809347774767716e+00
-3.926575815800898539e+00 -3.750486690347403229e+00
-3.934100710053009653e+00 -3.744149339643449093e+00
-3.941632059745866279e+00 -3.737798354840573989e+00
-3.949168640380162021e+00 -3.731433843356978031e+00
-3.956710455054531561e+00 -3.725055645694992812e+00
-3.964256397689893241e+00 -3.718664639649445380e+00
-3.971806677528439966e+00 -3.712260558664572496e+00
-3.979360815917038607e+00 -3.705843648810475788e+00
-3.986918076911870834e+00 -3.699413953615624084e+00
-3.994477713732925483e+00 -3.692971947595677484e+00
-4.002038917425474907e+00 -3.686517861413640240e+00
-4.009602507077373090e+00 -3.680051894499447585e+00
-4.017166502733352296e+00 -3.673573630907537968e+00
-4.024731045173728816e+00 -3.667084420990327942e+00
-4.032295419444714035e+00 -3.660583372306017935e+00
-4.039859588061596618e+00 -3.654071222630605131e+00
-4.047423033692618688e+00 -3.647547869156793965e+00
-4.054985277896655305e+00 -3.641014173033268353e+00
-4.062545756184626100e+00 -3.634469599702926157e+00
-4.070104070786674022e+00 -3.627914319717135072e+00
-4.077659233088917645e+00 -3.621349196632392520e+00
-4.085211443820869093e+00 -3.614774455289222033e+00
-4.092760276733322655e+00 -3.608189633081861469e+00
-4.100305090766192428e+00 -3.601594952000130245e+00
-4.107845928826590942e+00 -3.594991591740704262e+00
-4.115381890251493147e+00 -3.588378300761599693e+00
-4.122912768412176909e+00 -3.581755526221060748e+00
-4.130437195745290779e+00 -3.575123551348446949e+00
-4.137955716806586359e+00 -3.568482778590272186e+00
-4.145467939737842222e+00 -3.561833211528180776e+00
-4.152973121669041312e+00 -3.555175327133640373e+00
-4.160471157712224866e+00 -3.548508198649558576e+00
-4.167960835261711239e+00 -3.541832737495994365e+00
-4.175443024881736243e+00 -3.535149206287096391e+00
-4.182916013058465943e+00 -3.528457736089608776e+00
-4.190380490955069703e+00 -3.521758884753698471e+00
-4.197834557235685438e+00 -3.515053126332891686e+00
-4.205278725638329718e+00 -3.508339187208311838e+00
-4.212712528477985607e+00 -3.501617874273938114e+00
-4.220135619778415226e+00 -3.494888909155185797e+00
-4.227548071105388772e+00 -3.488152436038093995e+00
-4.234949208453896219e+00 -3.481409342424489850e+00
-4.242338972632591521e+00 -3.474659438703703529e+00
-4.249717189959444141e+00 -3.467902381655077360e+00
-4.257082253832982666e+00 -3.461139216514514061e+00
-4.264434585961387469e+00 -3.454368317459604043e+00
-4.271773728618135202e+00 -3.447591323107541683e+00
-4.279100156507388952e+00 -3.440806904544738476e+00
-4.286412737605618695e+00 -3.434017184643667342e+00
-4.293710896012064460e+00 -3.427220864056947036e+00
-4.300995136460906920e+00 -3.420418115183197827e+00
-4.308264145020564762e+00 -3.413609200502809582e+00
-4.315518239207861484e+00 -3.406794652001311263e+00
-4.322756535417715540e+00 -3.399973942809041638e+00
-4.329979613807370065e+00 -3.393148446085095582e+00
-4.337185856457344890e+00 -3.386316963044897044e+00
-4.344376286376694374e+00 -3.379480002372749592e+00
-4.351549619943413383e+00 -3.372637729265920647e+00
-4.358706281139626881e+00 -3.365790883767094677e+00
-4.365845478191439533e+00 -3.358938407696213879e+00
-4.372967377555627699e+00 -3.352080650828317854e+00
-4.380071402595607566e+00 -3.345218641617448530e+00
-4.387156998163277422e+00 -3.338351881486812722e+00
-4.394224056389171906e+00 -3.331478938849914861e+00
-4.401271812901053515e+00 -3.324603226189483784e+00
-4.408300849281433287e+00 -3.317722084358846857e+00
-4.415310612788005074e+00 -3.310837184853820059e+00
-4.422300819341043798e+00 -3.303947781749106749e+00
-4.429271190484390885e+00 -3.297053537872780105e+00
-4.436221309794109224e+00 -3.290155273459418606e+00
-4.443150748338324796e+00 -3.283253105693768603e+00
-4.450059829300145431e+00 -3.276347248811277701e+00
-4.456947886198753039e+00 -3.269436545234047919e+00
-4.463815514601011003e+00 -3.262521997204710367e+00
-4.470661304293495952e+00 -3.255603720214527819e+00
-4.477485637120798501e+00 -3.248681182058147154e+00
-4.484288564677957112e+00 -3.241754766191987880e+00
-4.491069570663494659e+00 -3.234824706547377637e+00
-4.497827844121234264e+00 -3.227890579875042576e+00
-4.504564200691699050e+00 -3.220952171334277470e+00
-4.511277439904268327e+00 -3.214010373312770064e+00
-4.517967935594467299e+00 -3.207065045391300551e+00
-4.524634978385512873e+00 -3.200115252325884452e+00
-4.531278493974380872e+00 -3.193163122390982434e+00
-4.537898954833427645e+00 -3.186207372742496879e+00
-4.544496413458420037e+00 -3.179247807903025080e+00
-4.551068791381364775e+00 -3.172285216551557152e+00
-4.557615991824347290e+00 -3.165318919625133010e+00
-4.564139373511893361e+00 -3.158349016224430983e+00
-4.570637623278201112e+00 -3.151376142267327651e+00
-4.577111128208807500e+00 -3.144400135389775031e+00
-4.583559990161139908e+00 -3.137420869939184787e+00
-4.589983320136814093e+00 -3.130438102726415206e+00
-4.596382043046371990e+00 -3.123451871425372062e+00
-4.602754556439704103e+00 -3.116462183583331047e+00
-4.609101667947597569e+00 -3.109469916838232262e+00
-4.615422613384543737e+00 -3.102474187248512205e+00
-4.621717179097583283e+00 -3.095475175768513942e+00
-4.627985627425616144e+00 -3.088473559347530095e+00
-4.634227675778254785e+00 -3.081468198737800090e+00
-4.640443030240545497e+00 -3.074459470940539063e+00
-4.646631482269639513e+00 -3.067448207688167727e+00
-4.652792977982696421e+00 -3.060433836089337056e+00
-4.658927512143542948e+00 -3.053416478798286260e+00
-4.665034661843461272e+00 -3.046396483561729873e+00
-4.671113543556810299e+00 -3.039373265052266682e+00
-4.677165098641055785e+00 -3.032346971303565564e+00
-4.683189367840389750e+00 -3.025318026184454556e+00
-4.689185255342137815e+00 -3.018285564992468029e+00
-4.695153062484313189e+00 -3.011250186918197347e+00
-4.701093121876436243e+00 -3.004212174915870559e+00
-4.707004833760158213e+00 -2.997171088254134474e+00
-4.712887055463223618e+00 -2.990125923914787709e+00
-4.718741014841260295e+00 -2.983078071758804573e+00
-4.724566405295446359e+00 -2.976027498593542209e+00
-4.730362604497270418e+00 -2.968974011246307221e+00
-4.736129756044254790e+00 -2.961917510440745360e+00
-4.741868213055498771e+00 -2.954857556995507561e+00
-4.747578056139600378e+00 -2.947794603865664609e+00
-4.753258414724964354e+00 -2.940728837558356012e+00
-4.758909698632539431e+00 -2.933659936308584903e+00
-4.764531129019947464e+00 -2.926587375912610423e+00
-4.770123145844366697e+00 -2.919511579462212847e+00
-4.775684934631003742e+00 -2.912432921142855236e+00
-4.781216526601340888e+00 -2.905350972127997089e+00
-4.786718276371357383e+00 -2.898265643532788705e+00
-4.792189318938370413e+00 -2.891177111223247387e+00
-4.797630082735647505e+00 -2.884084708247836026e+00
-4.803041265526599268e+00 -2.876989097410425966e+00
-4.808421096431390929e+00 -2.869889961252074517e+00
-4.813770917227214952e+00 -2.862786846291244469e+00
-4.819090167653145684e+00 -2.855680056411635359e+00
-4.824378785340698528e+00 -2.848569874109866618e+00
-4.829636257016496792e+00 -2.841455954991379595e+00
-4.834862987257714906e+00 -2.834338245814744361e+00
-4.840058960997335014e+00 -2.827216896365324583e+00
-4.845224655921332335e+00 -2.820092036843369065e+00
-4.850359291769551717e+00 -2.812962942924779775e+00
-4.855463174061545928e+00 -2.805830127566431020e+00
-4.860535972800597904e+00 -2.798692871693568396e+00
-4.865577074253947032e+00 -2.791552077637341256e+00
-4.870587601982742321e+00 -2.784407379157163298e+00
-4.875567305469985513e+00 -2.777258291769867160e+00
-4.880515460239760017e+00 -2.770104575897279098e+00
-4.885432148249893913e+00 -2.762946743263706484e+00
-4.890317629959813672e+00 -2.755784689096758999e+00
-4.895172243880051788e+00 -2.748618158689625890e+00
-4.899995212753874618e+00 -2.741447749216262331e+00
-4.904786583857394966e+00 -2.734272856267549123e+00
-4.909545625490203236e+00 -2.727093418402545932e+00
-4.914273958872451331e+00 -2.719908474161762513e+00
-4.918971099632051924e+00 -2.712719106408522318e+00
-4.923635871823180743e+00 -2.705525350882183933e+00
-4.928269958832112607e+00 -2.698326647427709446e+00
-4.932872446812939238e+00 -2.691122560313361944e+00
-4.937443719123035812e+00 -2.683913891079618974e+00
-4.941983969616447148e+00 -2.676700062128435587e+00
-4.946492472133494189e+00 -2.669481512473873774e+00
-4.950970133827353514e+00 -2.662257298729437505e+00
-4.955416321475858865e+00 -2.655027848512897748e+00
-4.959830292776971739e+00 -2.647793282673264414e+00
-4.964213081269974737e+00 -2.640552559621412776e+00
-4.968564720413914948e+00 -2.633305829996943181e+00
-4.972885041710457088e+00 -2.626052827500133358e+00
-4.977173924344260314e+00 -2.618793215297987143e+00
-4.981432161045834306e+00 -2.611528286062266613e+00
-4.985657909920847786e+00 -2.604257448343841208e+00
-4.989853052366346020e+00 -2.596979973221346771e+00
-4.994017420651437611e+00 -2.589696447257338718e+00
-4.998150335667626898e+00 -2.582407468127131622e+00
-5.002252300974586952e+00 -2.575111086323173648e+00
-5.006322432073495143e+00 -2.567809300365873959e+00
-5.010361542017085057e+00 -2.560500794227359656e+00
-5.014370521530861602e+00 -2.553185527566903090e+00
-5.018348122974772174e+00 -2.545864200714099468e+00
-5.022295244294261884e+00 -2.538534873444103113e+00
-5.026212521355486906e+00 -2.531197804626292847e+00
-5.030099765752771290e+00 -2.523854524119593101e+00
-5.033957045098970795e+00 -2.516503703001431003e+00
-5.037783726765290737e+00 -2.509145524355475221e+00
-5.041579943831879795e+00 -2.501779865054281959e+00
-5.045347052499574048e+00 -2.494407100114208298e+00
-5.049083284126625770e+00 -2.487026677542491182e+00
-5.052790451212331391e+00 -2.479638355695785279e+00
-5.056467490345248450e+00 -2.472242161137777838e+00
-5.060115649312123765e+00 -2.464837803722456755e+00
-5.063734905655365992e+00 -2.457424860067517702e+00
-5.067324240384266432e+00 -2.450003685849610147e+00
-5.070885259797282885e+00 -2.442574154143027254e+00
-5.074417505145935259e+00 -2.435135929558891466e+00
-5.077920782473642980e+00 -2.427689276811424435e+00
-5.081395149145654599e+00 -2.420233998423301447e+00
-5.084840728157222323e+00 -2.412769898596834661e+00
-5.088258266196285184e+00 -2.405296470238045714e+00
-5.091648046236584513e+00 -2.397814445221803314e+00
-5.095010087177518798e+00 -2.390323197359770280e+00
-5.098343858751887225e+00 -2.382823101521909237e+00
-5.101650057329142562e+00 -2.375313238603075305e+00
-5.104928504178975146e+00 -2.367793685549595573e+00
-5.108180211662213921e+00 -2.360264498225557173e+00
-5.111404957310443642e+00 -2.352726044552942319e+00
-5.114602872695622970e+00 -2.345176895466057676e+00
-5.117773506465056244e+00 -2.337617600805617091e+00
-5.120917972187659650e+00 -2.330048183430805331e+00
-5.124035564041116153e+00 -2.322469171509835117e+00
-5.127127181042414605e+00 -2.314879393007162278e+00
-5.130192551327350969e+00 -2.307279173911804815e+00
-5.133232269216343902e+00 -2.299668246095000423e+00
-5.136246937780970967e+00 -2.292046342543449189e+00
-5.139236105117337416e+00 -2.284414216814708354e+00
-5.142200521442856775e+00 -2.276771841364539029e+00
-5.145140442581285889e+00 -2.269118710074283563e+00
-5.148056012811811577e+00 -2.261454703992332949e+00
-5.150947452428836115e+00 -2.253778723163105902e+00
-5.153814492448940854e+00 -2.246091575005113583e+00
-5.156657566366841472e+00 -2.238392868870171970e+00
-5.159477480238980007e+00 -2.230682300828535691e+00
-5.162273619821785786e+00 -2.222960379465734881e+00
-5.165046893716034759e+00 -2.215226553670802900e+00
-5.167797913683518374e+00 -2.207480743332458584e+00
-5.170526871294470084e+00 -2.199723357578671656e+00
-5.173233426580259753e+00 -2.191954096459321821e+00
-5.175917348965104914e+00 -2.184172681551432404e+00
-5.178580705163059683e+00 -2.176379265660014717e+00
-5.181222432463189698e+00 -2.168572608512408628e+00
-5.183843210114592814e+00 -2.160753321270530325e+00
-5.186443261788548753e+00 -2.152921558866546015e+00
-5.189023146964421684e+00 -2.145076765567979216e+00
-5.191583097950785763e+00 -2.137218797000115078e+00
-5.194122465863391547e+00 -2.129348376423274125e+00
-5.196642635767575236e+00 -2.121464312881299108e+00
-5.199144028486914593e+00 -2.113567618203812781e+00
-5.201626489686335120e+00 -2.105657030941000762e+00
-5.204090498027905909e+00 -2.097733332867342426e+00
-5.206535425538485029e+00 -2.089796328228883393e+00
-5.208963537015213419e+00 -2.081845959475610019e+00
-5.211374177598857571e+00 -2.073881826928170913e+00
-5.213767110579203390e+00 -2.065903758659707989e+00
-5.216143438340151484e+00 -2.057912125066756914e+00
-5.218503679024258268e+00 -2.049905929045335196e+00
-5.220848461145837227e+00 -2.041886452392567275e+00
-5.223176399511716639e+00 -2.033852765990454170e+00
-5.225488975019269233e+00 -2.025805227456749957e+00
-5.227786217270590896e+00 -2.017743378850418878e+00
-5.230068720712164776e+00 -2.009666966256919540e+00
-5.232336251716787956e+00 -2.001576616292416233e+00
-5.234589941531639035e+00 -1.993471117653981883e+00
-5.236829430493317616e+00 -1.985351109379926760e+00
-5.239056448230489771e+00 -1.977216427988319980e+00
-5.241269828309282452e+00 -1.969068005419822853e+00
-5.243470960258834523e+00 -1.960904473378044521e+00
-5.245659390849745307e+00 -1.952726205297225182e+00
-5.247835052857262816e+00 -1.944532836669030873e+00
-5.249999593923730501e+00 -1.936324510265273524e+00
-5.252152561368900408e+00 -1.928101325074720318e+00
-5.254294557735763149e+00 -1.919863437203504164e+00
-5.256425563129409895e+00 -1.911610172790690232e+00
-5.258546128947196863e+00 -1.903342332462717890e+00
-5.260657030507741361e+00 -1.895058695827549045e+00
-5.262758252721864594e+00 -1.886759935702571944e+00
-5.264850189688936588e+00 -1.878445409079611217e+00
-5.266933402633724448e+00 -1.870116050082657466e+00
-5.269008384836427972e+00 -1.861771065052768570e+00
-5.271074130794881185e+00 -1.853410797835230994e+00
-5.273132901287947760e+00 -1.845035242581293700e+00
-5.275183761595551246e+00 -1.836644536140161543e+00
-5.277227806834533297e+00 -1.828237946375778966e+00
-5.279265197255152309e+00 -1.819815694568227782e+00
-5.281296087148962926e+00 -1.811377516490223494e+00
-5.283320654238156777e+00 -1.802923228592472116e+00
-5.285339827140760782e+00 -1.794453901583711097e+00
-5.287352934847938890e+00 -1.785968642816178065e+00
-5.289361744922368658e+00 -1.777467593998854012e+00
-5.291365230612418813e+00 -1.768950169745840739e+00
-5.293364861841553193e+00 -1.760417472049523591e+00
-5.295360308864250243e+00 -1.751869620405637873e+00
-5.297352176056183026e+00 -1.743306314804310420e+00
-5.299340328858972882e+00 -1.734726982062076095e+00
-5.301325563826006615e+00 -1.726132111297493221e+00
-5.303308374290602423e+00 -1.717520871068326960e+00
-5.305288722531533274e+00 -1.708894749846313177e+00
-5.307266390055386474e+00 -1.700252027887811934e+00
-5.309242585748657817e+00 -1.691594316124746866e+00
-5.311217405436067018e+00 -1.682920780030844776e+00
-5.313191310883967233e+00 -1.674231698698389836e+00
-5.315164576373496708e+00 -1.665526342216071320e+00
-5.317137374575385600e+00 -1.656806354778616708e+00
-5.319110915222265312e+00 -1.648069723293725808e+00
-5.321084235850550570e+00 -1.639317992321856599e+00
-5.323058726879247970e+00 -1.630550653376514392e+00
-5.325034072949745401e+00 -1.621767766807302280e+00
-5.327011075227733983e+00 -1.612969252634230299e+00
-5.328988617979426579e+00 -1.604155557758178086e+00
-5.330968259184441393e+00 -1.595326236639234452e+00
-5.332950015512112785e+00 -1.586481904152946765e+00
-5.334933760166582495e+00 -1.577622353176852288e+00
-5.336919840705388829e+00 -1.568747276373129829e+00
-5.338908871548786905e+00 -1.559856646272125502e+00
-5.340900027095316638e+00 -1.550951056748758328e+00
-5.342894716618479478e+00 -1.542029832574699277e+00
-5.344894469990024710e+00 -1.533093749284848650e+00
-5.346898537772690752e+00 -1.524143006928865729e+00
-5.348906826718468288e+00 -1.515177069279291189e+00
-5.350919675426213828e+00 -1.506195953420007783e+00
-5.352937384439899304e+00 -1.497200605707820431e+00
-5.354960253836796191e+00 -1.488190309921886056e+00
-5.356988771745112565e+00 -1.479165299902775343e+00
-5.359022325661154440e+00 -1.470126228996905704e+00
-5.361061937077061579e+00 -1.461072768930294030e+00
-5.363107380916921407e+00 -1.452004688362354745e+00
-5.365159774906075540e+00 -1.442922519199365095e+00
-5.367218353277225518e+00 -1.433826601822604907e+00
-5.369283378716438015e+00 -1.424715744688153762e+00
-5.371354831470395830e+00 -1.415590595214816894e+00
-5.373433767894939983e+00 -1.406452393131930823e+00
-5.375519525933307285e+00 -1.397300652742104354e+00
-5.377613553871967156e+00 -1.388134627201124793e+00
-5.379715921555114022e+00 -1.378955129079088460e+00
-5.381825469671142059e+00 -1.369762181784736965e+00
-5.383942823648022014e+00 -1.360555561518886902e+00
-5.386069027871993598e+00 -1.351335612084297866e+00
-5.388203203901783311e+00 -1.342102643361680725e+00
-5.390345434666794056e+00 -1.332857445364998394e+00
-5.392496975639393675e+00 -1.323599434051788926e+00
-5.394657208793297798e+00 -1.314327469860256503e+00
-5.396826590753854624e+00 -1.305043423239233391e+00
-5.399004006915353315e+00 -1.295745900684736718e+00
-5.401192083504242625e+00 -1.286435939672705420e+00
-5.403388633624418347e+00 -1.277114871722723421e+00
-5.405595606366835781e+00 -1.267781181825072823e+00
-5.407812526165445277e+00 -1.258436893488431574e+00
-5.410038751425799042e+00 -1.249080485016194730e+00
-5.412275264699534461e+00 -1.239711824218692859e+00
-5.414521326327901285e+00 -1.230331397014434724e+00
-5.416777766704334418e+00 -1.220940529113025752e+00
-5.419044926905427495e+00 -1.211537746298830820e+00
-5.421321233468038514e+00 -1.202124159981458940e+00
-5.423608693246449342e+00 -1.192699254738806003e+00
-5.425907632103481149e+00 -1.183263674841364299e+00
-5.428216217424202128e+00 -1.173817550452079583e+00
-5.430535293751000303e+00 -1.164360540117311160e+00
-5.432864687277119131e+00 -1.154893173734611977e+00
-5.435204480125829463e+00 -1.145415278830848926e+00
-5.437555041661678246e+00 -1.135927197647644826e+00
-5.439915836343661049e+00 -1.126429935794572401e+00
-5.442287911311866289e+00 -1.116923539404202748e+00
-5.444671356482716718e+00 -1.107407715320128494e+00
-5.447065786860285641e+00 -1.097882219123684777e+00
-5.449471060055851801e+00 -1.088347807801770539e+00
-5.451887278809572912e+00 -1.078804690011246903e+00
-5.454313645703964930e+00 -1.069252831933027892e+00
-5.456752285630749988e+00 -1.059692385414556348e+00
-5.459201527120174369e+00 -1.050123290416114408e+00
-5.461661592480385075e+00 -1.040546179703291108e+00
-5.464132752527489423e+00 -1.030960733693686571e+00
-5.466614984669914357e+00 -1.021367931794728179e+00
-5.469107886377153172e+00 -1.011766847993253338e+00
-5.471611500874251632e+00 -1.002158516868516092e+00
-5.474125378605767089e+00 -9.925430769533598596e-01
-5.476650042669287011e+00 -9.829202905765146436e-01
-5.479186274821245206e+00 -9.732912543586021981e-01
-5.481732719595348691e+00 -9.636556995382156154e-01
-5.484290254717860691e+00 -9.540140711059624801e-01
-5.486858107735067769e+00 -9.443656901481273236e-01
-5.489436024845619322e+00 -9.347117008355819712e-01
-5.492024278886074917e+00 -9.250522496572233244e-01
-5.494623398999863184e+00 -9.153873172872910580e-01
-5.497232005764422169e+00 -9.057174652034399864e-01
-5.499850860462809798e+00 -8.960424020411876800e-01
-5.502480456525769448e+00 -8.863622938360804504e-01
-5.505120183795159328e+00 -8.766779572227102468e-01
-5.507769856378555318e+00 -8.669892701375722099e-01
-5.510429347179503168e+00 -8.572971724129672122e-01
-5.513098628367370857e+00 -8.476012930940336476e-01
-5.515777209278526882e+00 -8.379014602396775979e-01
-5.518465555474641349e+00 -8.281982071931094369e-01
-5.521162644617565007e+00 -8.184919001454730170e-01
-5.523869110881192590e+00 -8.087822264089350455e-01
-5.526584896137870295e+00 -7.990703009725980133e-01
-5.529309335142544413e+00 -7.893562571911194592e-01
-5.532042766609571949e+00 -7.796399249683092503e-01
-5.534784908799652570e+00 -7.699214965160854351e-01
-5.537535585321313292e+00 -7.602015430519557526e-01
-5.540294668626205343e+00 -7.504800922212466752e-01
-5.543062183858482150e+00 -7.407583721716554104e-01
-5.545837365627826365e+00 -7.310351619568299375e-01
-5.548621125613135696e+00 -7.213118181007375229e-01
-5.551412102635289614e+00 -7.115875012057610860e-01
-5.554210500472347434e+00 -7.018635308189886679e-01
-5.557016439133780850e+00 -6.921399116932486217e-01
-5.559829203135909559e+00 -6.824164064188760204e-01
-5.562648994436643513e+00 -6.726929162192648581e-01
-5.565475975835405542e+00 -6.629705288407768959e-01
-5.568309695368700574e+00 -6.532487805730197161e-01
-5.571150119465913875e+00 -6.435289346073961303e-01
-5.573996913008723908e+00 -6.338108606334035278e-01
-5.576849284761681069e+00 -6.240949852045162283e-01
-5.579707933690976951e+00 -6.143810939989947650e-01
-5.582572390368476967e+00 -6.046706909939164598e-01
-5.585442242301435378e+00 -5.949631144022166085e-01
-5.588317568425244630e+00 -5.852581588438267035e-01
-5.591198340465648897e+00 -5.755564592414516012e-01
-5.594084247709257163e+00 -5.658585037018335484e-01
-5.596975330435560281e+00 -5.561645948143355556e-01
-5.599870368124546083e+00 -5.464749718520135469e-01
-5.602769919073653959e+00 -5.367901738651521537e-01
-5.605673648741719362e+00 -5.271104609943326746e-01
-5.608581578245784627e+00 -5.174359950967316601e-01
-5.611492913728802101e+00 -5.077680114275033851e-01
-5.614407574970103454e+00 -4.981058643994535906e-01
-5.617326174030725205e+00 -4.884488037754192158e-01
-5.620247715390143561e+00 -4.787985347098851485e-01
-5.623172295741554194e+00 -4.691546809260875306e-01
-5.626099728111161546e+00 -4.595177667938838417e-01
-5.629029549950586464e+00 -4.498886172210737611e-01
-5.631961209771191967e+00 -4.402670700232752532e-01
-5.634894595886969171e+00 -4.306533894557373898e-01
-5.637829272537937086e+00 -4.210484243546707694e-01
-5.640765369932502438e+00 -4.114518885122169234e-01
-5.643703165472941485e+00 -4.018638741276707727e-01
-5.646642584642434848e+00 -3.922849475985520917e-01
-5.649581960307552997e+00 -3.827152717412348748e-01
-5.652522650327029829e+00 -3.731563042515217421e-01
-5.655464003437491449e+00 -3.636074183081161593e-01
-5.658405408198728281e+00 -3.540692116379706711e-01
-5.661347011542006591e+00 -3.445420256763734868e-01
-5.664288117667407363e+00 -3.350262678411314310e-01
-5.667228118949456217e+00 -3.255216626190925999e-01
-5.670167539917107646e+00 -3.160290648636110422e-01
-5.673106350190995073e+00 -3.065480235849065704e-01
-5.676044026203124204e+00 -2.970799245375633779e-01
-5.678979837525839791e+00 -2.876241975393106776e-01
-5.681914340961044196e+00 -2.781813469922778670e-01
-5.684846926271780454e+00 -2.687521920714994184e-01
-5.687777537600560152e+00 -2.593363106006599250e-01
-5.690705426823569724e+00 -2.499352278875126010e-01
-5.693631715333644649e+00 -2.405484818864002949e-01
-5.696554957209601255e+00 -2.311765093216346378e-01
-5.699475868250407196e+00 -2.218189455681727484e-01
-5.702393085971554143e+00 -2.124772001245664177e-01
-5.705306341345253607e+00 -2.031512523220361799e-01
-5.708216184207449473e+00 -1.938412221691231119e-01
-5.711121409484070988e+00 -1.845479674682286853e-01
-5.714022718588665839e+00 -1.752712787077169432e-01
-5.716919992996061239e+00 -1.660121028673716415e-01
-5.719812878891308294e+00 -1.567696802185765403e-01
-5.722700741783875777e+00 -1.475454862631062347e-01
-5.725583541862268255e+00 -1.383393567919474765e-01
-5.728461083716974045e+00 -1.291508553850536645e-01
-5.731333205140343168e+00 -1.199806229562532800e-01
-5.734199514382902763e+00 -1.108293887218297219e-01
-5.737060069146165731e+00 -1.016976104055508645e-01
-5.739915428092195349e+00 -9.258540802755024779e-02
-5.742764505046647372e+00 -8.349327498433171957e-02
-5.745607025421916703e+00 -7.442205310608833446e-02
-5.748443218937000943e+00 -6.537192365524112370e-02
-5.751272361653679610e+00 -5.634253592834793239e-02
-5.754094418075420769e+00 -4.733520370753391965e-02
-5.756909841249576054e+00 -3.834862088963799515e-02
-5.759717416219649166e+00 -2.938481669065725471e-02
-5.762517310271110915e+00 -2.044338223034623467e-02
-5.765309721719275693e+00 -1.152473825310770111e-02
-5.768094298368398931e+00 -2.629578090800139580e-03
-5.770870868572470336e+00 6.242255493900605683e-03
-5.773638895000318350e+00 1.509117217586396394e-02
-5.776397994494380406e+00 2.391540895373008013e-02
-5.779148575642548913e+00 3.271622174325701515e-02
-5.781889729423358659e+00 4.149231265305235172e-02
-5.784622223322697820e+00 5.024335592692075192e-02
-5.787345338300647235e+00 5.896906851980401182e-02
-5.790058570888025891e+00 6.766970000885495773e-02
-5.792762196716849665e+00 7.634376473591557299e-02
-5.795456658901684044e+00 8.499210210623175943e-02
-5.798141065269337702e+00 9.361379781215277418e-02
-5.800815561372457019e+00 1.022090160417214871e-01
-5.803479803911666401e+00 1.107773514613218102e-01
-5.806133028579806954e+00 1.193183893829780351e-01
-5.808776321276083010e+00 1.278312966091604552e-01
-5.811408245244187754e+00 1.363160833005768180e-01
-5.814029204488158520e+00 1.447721121214968487e-01
-5.816639455631436917e+00 1.531997602005862880e-01
-5.819238334234788645e+00 1.615989508584309009e-01
-5.821825466186038689e+00 1.699681834141860415e-01
-5.824401474558188241e+00 1.783084577906516033e-01
-5.826965700830552208e+00 1.866192891413921140e-01
-5.829518102578887806e+00 1.948998740670142005e-01
-5.832058166774662489e+00 2.031497693251212988e-01
-5.834586591248082321e+00 2.113696838175005699e-01
-5.837102688584104193e+00 2.195587358033367631e-01
-5.839606018526330544e+00 2.277164620474761147e-01
-5.842097547239654354e+00 2.358430366776805565e-01
-5.844575048438173326e+00 2.439382162692156075e-01
-5.847040541688021342e+00 2.520014111523852240e-01
-5.849493166632813157e+00 2.600329445780436011e-01
-5.851932192324096782e+00 2.680324293055995066e-01
-5.854358603510507741e+00 2.759993503600776665e-01
-5.856771676845339947e+00 2.839336432247613340e-01
-5.859171112039656570e+00 2.918352076612033552e-01
-5.861557736265012863e+00 2.997029820722806881e-01
-5.863930830317059417e+00 3.075383138073286560e-01
-5.866289882278055146e+00 3.153390915855037169e-01
-5.868634786982224405e+00 3.231059057109221810e-01
-5.870965630356447917e+00 3.308385201984402890e-01
-5.873282589145901511e+00 3.385371427108040399e-01
-5.875585072884004667e+00 3.462010404192825685e-01
-5.877873765693607311e+00 3.538297757473375937e-01
-5.880148188274473497e+00 3.614232959519477206e-01
-5.882407606004126599e+00 3.689823265998783963e-01
-5.884653526787626987e+00 3.765060734660464759e-01
-5.886884635081450767e+00 3.839939951237065219e-01
-5.889100365350424582e+00 3.914466849276398985e-01
-5.891301453753679418e+00 3.988634077742660433e-01
-5.893487890254237804e+00 4.062442208171879732e-01
-5.895659615598556336e+00 4.135891341481303107e-01
-5.897816169546736376e+00 4.208979845326805136e-01
-5.899957614464631739e+00 4.281705167226964592e-01
-5.902082922387072550e+00 4.354062743088435994e-01
-5.904193028675988941e+00 4.426049124292663617e-01
-5.906287937114841569e+00 4.497675694770985610e-01
-5.908367961515232913e+00 4.568941608202426452e-01
-5.910432517476352565e+00 4.639838391279194618e-01
-5.912481936299158747e+00 4.710366195766197417e-01
-5.914515877358510032e+00 4.780524096577555282e-01
-5.916534296304512885e+00 4.850310804835917811e-01
-5.918536855306907540e+00 4.919732710533522013e-01
-5.920523665365562849e+00 4.988778460055536823e-01
-5.922494659234669001e+00 5.057451365353076156e-01
-5.924450780920732740e+00 5.125749727718634796e-01
-5.926391117875885683e+00 5.193668118072389817e-01
-5.928315404733127458e+00 5.261215205244580417e-01
-5.930223812998499433e+00 5.328389258065073797e-01
-5.932116750903374758e+00 5.395187595621727672e-01
-5.933993103418170101e+00 5.461601058719056656e-01
-5.935853048412214505e+00 5.527637187229522686e-01
-5.937696451364817385e+00 5.593297714408369536e-01
-5.939524270207795276e+00 5.658583679116317988e-01
-5.941335878902944678e+00 5.723487504558116834e-01
-5.943131374515516541e+00 5.788024460471409283e-01
-5.944910613415466116e+00 5.852181495869266392e-01
-5.946674187314835436e+00 5.915956575337590895e-01
-5.948421708409863840e+00 5.979363882147322728e-01
-5.950153665037485773e+00 6.042393243316577234e-01
-5.951869390018746486e+00 6.105046743675559551e-01
-5.953568506082166145e+00 6.167329867119633047e-01
-5.955251932653516711e+00 6.229244292760013346e-01
-5.956919444853400414e+00 6.290783666224668558e-01
-5.958570896648597071e+00 6.351957029915042963e-01
-5.960205715776748292e+00 6.412759066468648461e-01
-5.961824739150817010e+00 6.473187280287368006e-01
-5.963428155999112690e+00 6.533250776236869672e-01
-5.965015352211480604e+00 6.592953181973758570e-01
-5.966586549503093195e+00 6.652286033024719103e-01
-5.968141935744598392e+00 6.711254811966300693e-01
-5.969681059388456390e+00 6.769864347189693543e-01
-5.971205214745520351e+00 6.828113063362099000e-01
-5.972713445530644094e+00 6.886000350068309794e-01
-5.974205357612341061e+00 6.943523924977613726e-01
-5.975681120955960601e+00 7.000689872990060181e-01
-5.977140083719021391e+00 7.057505697030611591e-01
-5.978583133614663758e+00 7.113967317337993590e-01
-5.980010874786061414e+00 7.170078471041094748e-01
-5.981423573863422938e+00 7.225835759059490160e-01
-5.982820117664235937e+00 7.281245204562710738e-01
-5.984201490357825115e+00 7.336311058692958076e-01
-5.985566406676068318e+00 7.391031515179540268e-01
-5.986916062706063357e+00 7.445416160333089284e-01
-5.988250289711104735e+00 7.499453105944309250e-01
-5.989568848112814869e+00 7.553152706687215057e-01
-5.990872464981949364e+00 7.606518591766165960e-01
-5.992160292509501218e+00 7.659553867647763692e-01
-5.993433236736665393e+00 7.712259733722200972e-01
-5.994690386026367612e+00 7.764633757310243078e-01
-5.995932638041677087e+00 7.816682807275587841e-01
-5.997159532836978890e+00 7.868415606761088865e-01
-5.998371101294150520e+00 7.919830770867173353e-01
-5.999568292859921215e+00 7.970931137589023496e-01
-6.000750617450775870e+00 8.021717941591171019e-01
-6.001917777054882386e+00 8.072195630321870041e-01
