# Supplementary material for: The SARS-CoV-2 spike protein is vulnerable to moderate electric fields
Source: Nat Commun. 2021 Sep 13;12:5407. doi: 10.1038/s41467-021-25478-7 (PMC8437970; doi:10.1038/s41467-021-25478-7)
Supplement: Supplementary file 6 — Source Data [file 41467_2021_25478_MOESM6_ESM.zip › FIGURES_compilation_source_data_NEW/figure_2/c/FIGURE_2c_SourceData_no_EF.dat]

7.773415914131970084e+00 2.308134799932529013e+00
7.692894760599294557e+00 2.493037256978564820e+00
7.518372496201563671e+00 2.397985736780138488e+00
7.799300472723013300e+00 2.170150885403215213e+00
7.643955447540443870e+00 2.347523709623560606e+00
7.413235920294775738e+00 2.409467736184840003e+00
7.716238974327776390e+00 2.449215446144559216e+00
7.648718772807270305e+00 2.433457097207104347e+00
7.756059142693164432e+00 2.322598035286711049e+00
7.527703590403139522e+00 2.310633970909150570e+00
7.794031531629430631e+00 2.410039776235123554e+00
7.805280330774682085e+00 2.185663775084976557e+00
7.899281459243481684e+00 2.499472392387039665e+00
7.706652645871989726e+00 2.642776212918708456e+00
7.675872010042144922e+00 2.661500017503475313e+00
7.697880948253528643e+00 2.572848490340792882e+00
7.484791140907558926e+00 2.513054936489302005e+00
7.654298522360152290e+00 2.664531976006431435e+00
7.849461401673150540e+00 2.558875918560516105e+00
7.753815196279655098e+00 2.662143427388833139e+00
7.644264358301449569e+00 2.571385306528866543e+00
7.421516896361642246e+00 2.579386212876447981e+00
7.748563336395339896e+00 2.673536714905748291e+00
7.812881199533059373e+00 2.915767281906191499e+00
7.990931282727746776e+00 2.670541047444078941e+00
7.826460083484982455e+00 2.645894030034829481e+00
7.790377029981211621e+00 2.566359073961337778e+00
7.996143976304354695e+00 2.598157073888803126e+00
7.596751039046994336e+00 2.708304995284117389e+00
7.790284605395170203e+00 2.619458559750122539e+00
7.895820232509247916e+00 2.342249644782864682e+00
7.567369155961491067e+00 2.195485929053942797e+00
7.935535121610209686e+00 2.562609706847323476e+00
7.973363354767916356e+00 2.690451673023687817e+00
7.636591188166541144e+00 2.378763745365803484e+00
7.804592755224289746e+00 2.741141224385639674e+00
7.705736495043509215e+00 2.480699754765273823e+00
7.659632522764661999e+00 2.390856517979630169e+00
7.522188160829932357e+00 2.504428731966498844e+00
7.412676108912087614e+00 2.606502367744562676e+00
7.563351943053923776e+00 2.830685935573717060e+00
7.741318793799248255e+00 2.311107745533899305e+00
7.580049183283723124e+00 2.642567392774255008e+00
7.724515145581146491e+00 2.600098277140688197e+00
7.451734003231043957e+00 2.749301713879599873e+00
7.507704514606672319e+00 2.457831000871175231e+00
7.841394175568334290e+00 2.755511502898635001e+00
7.668392269322211519e+00 2.849544048295234333e+00
7.543028010680030704e+00 2.449369811747252434e+00
7.871495829927219745e+00 2.794277550361431217e+00
7.798014383777108094e+00 2.924852641829039257e+00
7.512729782506854193e+00 2.785082304189404390e+00
7.636360060086508028e+00 2.570372638554619726e+00
7.951266102454873419e+00 2.863991213781678091e+00
7.679487355744666566e+00 2.728410681151455908e+00
7.690966253527420804e+00 2.847495515729500326e+00
7.660838074730383696e+00 2.873708369256235962e+00
7.847299299791853144e+00 2.878931767774139061e+00
7.566342528828600145e+00 2.997761030839773966e+00
7.920839052209277753e+00 2.484302160800226478e+00
7.859111983457537143e+00 2.857243955236527633e+00
7.730441523147495886e+00 2.533361658284491114e+00
7.938061626808295301e+00 2.882499874411808882e+00
7.712150445054533066e+00 2.939987960057857563e+00
7.801699415623833289e+00 2.740979908590374770e+00
7.624211375445883121e+00 2.783495733116733817e+00
7.507429849209579231e+00 2.876701734752185047e+00
7.402323467508431065e+00 2.519048908535410192e+00
7.718074456588830401e+00 2.724154427712477844e+00
7.552396976616876145e+00 2.743462915109198264e+00
7.715579566732294836e+00 2.818684927055847389e+00
7.290300574004523249e+00 2.434925548589933264e+00
7.458742675276793577e+00 2.406402023603878337e+00
7.343321387896529551e+00 2.366865317705022065e+00
7.274821544061355283e+00 2.218501668020657291e+00
7.532261146014679554e+00 2.426100496942250384e+00
7.692012258999440633e+00 2.217417878816217325e+00
7.935859172459595712e+00 2.717735911572930707e+00
7.654389887289313243e+00 2.871856172777677241e+00
7.944345605523999154e+00 2.895809969864227007e+00
7.920871439387232371e+00 2.641195111122541128e+00
7.621823178675795951e+00 2.641143664101759825e+00
7.644151708319155247e+00 2.439476334811915059e+00
7.724079331240933044e+00 2.699662258172164986e+00
8.033603600932012867e+00 2.630804355797855099e+00
7.882235876010549092e+00 2.704372788877535072e+00
7.982432728510008069e+00 2.350900555011691928e+00
7.793375475501957084e+00 2.805740168784174315e+00
8.047250698240478783e+00 2.708630197350098356e+00
7.722595702837596221e+00 2.929780997962850186e+00
7.823227920001623481e+00 2.655882237853881556e+00
7.973109393125734634e+00 3.066064185316456747e+00
7.880797684905635592e+00 2.837348505990311853e+00
7.792336690385543108e+00 2.794688323398100138e+00
7.717042091304900708e+00 2.814638915627240223e+00
7.692894892161891818e+00 2.701386819982836585e+00
7.793886684185208580e+00 2.656773233272197832e+00
7.661720426846386545e+00 2.470388954253932567e+00
7.824629530721129100e+00 2.700730372296158421e+00
7.609463052310079689e+00 2.722683134679789063e+00
7.808358200788026338e+00 2.676193963431646505e+00
7.648988139940865238e+00 2.672051076263967317e+00
7.434114809954429859e+00 2.622967724424207780e+00
7.303084230543801070e+00 2.708453365738585639e+00
7.301598388990225175e+00 2.548452961016719698e+00
7.431396163380995290e+00 2.702791012627925760e+00
7.440507800634556190e+00 2.656656295288736480e+00
7.515109931535576493e+00 2.307904261968428017e+00
7.526418312881077100e+00 2.499071915461005045e+00
7.366752859275782939e+00 2.522570442195942508e+00
7.463500454393514616e+00 2.423947769434776855e+00
7.395652585952321445e+00 2.490102966628239933e+00
7.447632781664271562e+00 2.276405704145403330e+00
7.532059313864965411e+00 2.305154003369560556e+00
7.625261003038451335e+00 2.402998166143825998e+00
7.277025311164271315e+00 2.401822229083334648e+00
7.517363404132977323e+00 2.433363016003781798e+00
7.770551789465153902e+00 2.873883044216519522e+00
7.526372924392946473e+00 2.497915950039357735e+00
7.557017038364037376e+00 2.736650793889938704e+00
7.566993606785315407e+00 2.653099786117122605e+00
7.849330624785151755e+00 2.622523245580429041e+00
7.522515874751668719e+00 2.348646124248102929e+00
7.477889119285480390e+00 2.549243636663546475e+00
7.368646780562636778e+00 2.505061771796403214e+00
7.257314059150159480e+00 2.516362454866553300e+00
7.376673766425361656e+00 2.417842875191614560e+00
7.621591150196181275e+00 2.753286099780634544e+00
7.290513263339527761e+00 2.574826982537262943e+00
7.345256325909046424e+00 2.464402438619377023e+00
7.621901488986372541e+00 2.169302673064329667e+00
7.315196605945980757e+00 2.628580294227293557e+00
7.261106064606256183e+00 2.098167777288082902e+00
7.589145688054628636e+00 2.442671111714540544e+00
7.139784152089024616e+00 2.439430426204482139e+00
7.403892522839477408e+00 2.416384373775853245e+00
7.706713670827564755e+00 2.699262574078760579e+00
7.056329342567848606e+00 2.629800713714318228e+00
7.608127747562139831e+00 2.811664232929035112e+00
7.438215595218874654e+00 2.451345789040588308e+00
7.434133874989487190e+00 2.661609349536053770e+00
7.393141872831902717e+00 2.770925849338985003e+00
7.284169267725448371e+00 2.927980122509488581e+00
7.225864358788232522e+00 2.611811203511575030e+00
7.411434387850000860e+00 2.825810493672395118e+00
7.421636077184851743e+00 2.669258306136415904e+00
7.415299644804097312e+00 2.342105343476827084e+00
7.460543150199709928e+00 2.450227923469124658e+00
7.477295081367083540e+00 2.617346513807440989e+00
7.342362265126364917e+00 2.345834428853520670e+00
7.517693510497698739e+00 2.311561507248970582e+00
7.617670692341260263e+00 2.348675530721033411e+00
7.642806545278295616e+00 2.262971259487589926e+00
7.497011746865901216e+00 2.581682654701146440e+00
7.815778340565223914e+00 2.369327771263519011e+00
7.628558184137629539e+00 2.177116898881712004e+00
7.535253547367174676e+00 2.055623346448473221e+00
7.358535768907341179e+00 2.168789317340833023e+00
7.501423497260519824e+00 2.165182892561111405e+00
7.449937052632883194e+00 2.101025256214577919e+00
7.424071854098448497e+00 2.105077512025162800e+00
7.627982091582008017e+00 2.181989685518384459e+00
7.381045833257005029e+00 2.275788881375008010e+00
7.586345121756637333e+00 2.193472029864576900e+00
7.724791094684331227e+00 2.216719388882808062e+00
7.342364287168344994e+00 2.645605075153136809e+00
7.575021891227251558e+00 2.231516643087891438e+00
7.368850421990506661e+00 2.318336057101908487e+00
7.399930286693809478e+00 2.343595049639509487e+00
7.489973956784300668e+00 2.251459463391884963e+00
7.414854359423634023e+00 2.106445960014790231e+00
7.729492221858304646e+00 2.216344532433803138e+00
7.839331683903326464e+00 2.329073020655894055e+00
7.515850081765656832e+00 2.398306548969151741e+00
7.482002100635181563e+00 2.237441541503055298e+00
7.294522445034218094e+00 2.345494630737869457e+00
7.535098003769704178e+00 2.086882963752946907e+00
7.571311215091697022e+00 2.334985332970867411e+00
7.484173525245810588e+00 2.122855259332268929e+00
7.543568207930730907e+00 2.191631664681497504e+00
7.630095936467619744e+00 2.189988267749510165e+00
7.801526268574191292e+00 2.051800998849947710e+00
7.567422107545565879e+00 2.149829578257613782e+00
7.621234388107962054e+00 2.193286946119233249e+00
7.420728083688918453e+00 2.068066617258041973e+00
7.465392981898973268e+00 2.091684008779935766e+00
7.434817859896821979e+00 2.179101479697336252e+00
7.293024951278669121e+00 1.930716128029630330e+00
7.419090330466090677e+00 2.245500153689771849e+00
7.578536253010492274e+00 2.184314164068602793e+00
7.509162393906761324e+00 2.121636735507753890e+00
7.588106304354138132e+00 2.143313118096709768e+00
7.357313140100356641e+00 2.096182508601861727e+00
7.209024433129190612e+00 2.237004070486250384e+00
7.534731610589378903e+00 2.412185568576849626e+00
7.105948660658243377e+00 2.181360847002098424e+00
7.418033986444529049e+00 2.236205790868356580e+00
7.403393054732813283e+00 2.040921507878763919e+00
7.201262793226369752e+00 2.270051484273397424e+00
7.092802096233626230e+00 2.442088145188134884e+00
7.327759223085757334e+00 2.169313771589416628e+00
7.416045185738032508e+00 2.388885595449064425e+00
7.613009143663997946e+00 2.144955767800477364e+00
7.423083327628738459e+00 2.298351755662980445e+00
7.687391955738743121e+00 2.533682303388133494e+00
7.408065892578299838e+00 2.156479133945211402e+00
7.468039569978261127e+00 2.318400942282504040e+00
7.397394887029285826e+00 2.172427722791964833e+00
7.423067843009825140e+00 2.105508769855609863e+00
7.598578398753415897e+00 2.112991815589177591e+00
7.270173699575570581e+00 2.054478510900396238e+00
7.397948914877017224e+00 2.312798417602701662e+00
7.713095959638962995e+00 2.228447538681209039e+00
7.743789710571751250e+00 2.116187895935227825e+00
7.523240799365362719e+00 2.175210157952062406e+00
7.534194254974290850e+00 2.397983651226036628e+00
7.559914320776695007e+00 2.188514725715115183e+00
7.379480106409042506e+00 2.172985725596141116e+00
7.418721750963091388e+00 2.236961225174712631e+00
7.574839783694416795e+00 2.288967203324760114e+00
7.418162018007754988e+00 2.258871163367362378e+00
7.509932317702132210e+00 2.086908247379364312e+00
7.384638586128301263e+00 2.321549369599305912e+00
7.658249752070711125e+00 2.113018920247412780e+00
7.499076702872413236e+00 2.250766283487163122e+00
7.746849016473126071e+00 2.109983531591382189e+00
7.341973882170110599e+00 2.255182016907971487e+00
7.414656319262830309e+00 2.108267711212400197e+00
7.469803165555267910e+00 2.308840879028522419e+00
7.515394885276838188e+00 2.271125110211388964e+00
7.377874031552204670e+00 2.428368024096243083e+00
7.564383411180404693e+00 2.310830017917738566e+00
7.622190302192723088e+00 2.159351955222390984e+00
7.539774754183028449e+00 2.055600619658036532e+00
7.263319107747777892e+00 2.283528821005982756e+00
7.286646036461936760e+00 2.167858414074042006e+00
7.414214233630458395e+00 1.966035894566584563e+00
7.364038943344279886e+00 2.226282615063400527e+00
7.359892300925690023e+00 2.122174124654530480e+00
7.379904064128885111e+00 2.031606197751512521e+00
7.470017344144116223e+00 2.353660054217712627e+00
7.313872212488656821e+00 1.998384752905963069e+00
7.305160706512955571e+00 2.145140226259297123e+00
7.525890872394717768e+00 2.146093678634076518e+00
7.520844169361811105e+00 2.285661815141359021e+00
7.365868816237405525e+00 2.121184612173802719e+00
7.521020982831037038e+00 2.116763826319741693e+00
7.530242737998753100e+00 2.126617778558726357e+00
7.315089712620329365e+00 2.361108985061799892e+00
7.540837295282827313e+00 2.303569479291735611e+00
7.528230909979725105e+00 1.952215478777201474e+00
7.427384716917613261e+00 2.162573235002080985e+00
7.300697665471409969e+00 2.308799999543862835e+00
7.340319055834577000e+00 2.175903333898836500e+00
7.619311870090331951e+00 2.355590410865540996e+00
7.313874319303227622e+00 2.491803452588612355e+00
7.685237598901044187e+00 2.547630584809750687e+00
7.712573335222046467e+00 2.062407098220246482e+00
7.601532987095758642e+00 2.304352131829466632e+00
7.577273234632341925e+00 2.248722639776046694e+00
7.651978716136908609e+00 2.363287638060179496e+00
7.410226812555315234e+00 2.274751437806250998e+00
7.569565906687810042e+00 2.405611252547290135e+00
7.651215699257068792e+00 2.112466566235175147e+00
7.472428880570051390e+00 2.427930192054222225e+00
7.517952890958198964e+00 2.437640661430814593e+00
7.545587642594002276e+00 2.241300634792859903e+00
7.720688225038587760e+00 2.176983501132360388e+00
7.475054207337448631e+00 2.319799861949197073e+00
7.973635145467687479e+00 2.190762857608707037e+00
7.791176750732319967e+00 2.008143974086256556e+00
7.839458950410612914e+00 2.342739737504826003e+00
7.514200551603830824e+00 2.111413986157709921e+00
7.632691617216776692e+00 2.229808080281655336e+00
7.666116950021606868e+00 2.225826886848360608e+00
7.541159289839164614e+00 2.147290742842614009e+00
7.463325384552718766e+00 2.240465213144121837e+00
7.533008173831719390e+00 2.400615743427528592e+00
7.291971345876680388e+00 1.729894367549264178e+00
7.421435274631085655e+00 1.906248790847309804e+00
7.361379133144050790e+00 1.589774950083042260e+00
7.758975282094326076e+00 2.006887517257900377e+00
7.550924794990686806e+00 2.138225669041929233e+00
7.329440046342792670e+00 1.785441718796681787e+00
7.395421078991243569e+00 2.018757725621034282e+00
7.315812627190205752e+00 2.094791556448721614e+00
7.268435704293590760e+00 2.125187335376565123e+00
7.301502249555169577e+00 2.011364811992598423e+00
7.488917961514804489e+00 2.000143125131893740e+00
7.742797458495875418e+00 2.224003583556843022e+00
7.313428892669089798e+00 2.236580315423757792e+00
7.318872151011548866e+00 2.366126633024856041e+00
7.451515669585131008e+00 2.100605233483150425e+00
7.435665047989528098e+00 2.257214835715483314e+00
7.442987625484994041e+00 2.305585701457014913e+00
7.629022359092969552e+00 2.128770383749858386e+00
7.359870131679170591e+00 2.289747143210397073e+00
7.470418590807829773e+00 2.361438030846249703e+00
7.665605113353571198e+00 2.086792209615019988e+00
7.470921453371327736e+00 2.194694060986726925e+00
7.389326812087135821e+00 2.169638253078135293e+00
7.326640483540209914e+00 2.116845194672675401e+00
7.208133901437980384e+00 2.163162774850541759e+00
7.671342235983785507e+00 2.359499248017144168e+00
7.546365959279649260e+00 2.416885103154400305e+00
7.632169075001753455e+00 2.116914310257985044e+00
7.521538392091441594e+00 2.075275910081656239e+00
7.538627144359111298e+00 2.394978653074812946e+00
7.702755003232043762e+00 2.329506977573822635e+00
7.303157969777721803e+00 2.457059237441608701e+00
7.332583104224999815e+00 2.382893202298727697e+00
7.512549771363178586e+00 2.088391996709749510e+00
7.574533744273542979e+00 2.504328751735934944e+00
7.228031999697236643e+00 2.514645324603215215e+00
7.375317519304569913e+00 2.325304389826787776e+00
7.666591178480589797e+00 2.156573679518650977e+00
7.679758666825121871e+00 2.144239291090207722e+00
7.709348722951732569e+00 2.470253185617272251e+00
7.510591164259783348e+00 2.167228587757874525e+00
7.630128053065073246e+00 2.245693402584001408e+00
7.668708428148603318e+00 2.190266297159078057e+00
7.650157959116999251e+00 2.420271468859299446e+00
7.414065506708386266e+00 2.323060955716260700e+00
7.658526965660655605e+00 2.423909519102482868e+00
7.420829430765021328e+00 2.285711646647265560e+00
7.447341430404617491e+00 2.126758088087265186e+00
7.534632637916393705e+00 2.183772771853146999e+00
7.451161086044102433e+00 2.031123975619879118e+00
7.509318590548495820e+00 2.202643027468313086e+00
7.237289281217471171e+00 2.064815502572960870e+00
7.735070286250447680e+00 2.076526657191900771e+00
7.478066804370666176e+00 2.059330621168238284e+00
7.426752264195377151e+00 2.126390697986543454e+00
7.470243333845992595e+00 2.134995975896855747e+00
7.712298741325917639e+00 2.292041629413142267e+00
7.629980639660882247e+00 1.881939366459777663e+00
7.764917643540376169e+00 2.245079578396869557e+00
7.385265976330027904e+00 2.350881116745526356e+00
7.526355588824054976e+00 2.382356302609617504e+00
7.208590569360787015e+00 2.355967558821818297e+00
7.692952001105895832e+00 2.088184920624785335e+00
7.820017586134855314e+00 2.106299080504147270e+00
7.296966073568047051e+00 2.203069304949547114e+00
7.517203117785980382e+00 2.533073082177113466e+00
7.596357109790782047e+00 2.249645596512765078e+00
7.405078185078303399e+00 2.188597694648876324e+00
7.733242787873032320e+00 2.302603565191668977e+00
7.441814046367396962e+00 2.035333080052333266e+00
7.370380381291303351e+00 2.257733645406961642e+00
7.397069102668604401e+00 2.436742932732453681e+00
7.566748798178873692e+00 2.286340613466321781e+00
7.736146485678878193e+00 2.052414114968321712e+00
7.373154171535376555e+00 2.184939848826909614e+00
7.571686632965120012e+00 2.327572122523461573e+00
7.767196672192562268e+00 2.408763880570653715e+00
7.575458764509027887e+00 2.367399546513297537e+00
7.845461770417841763e+00 2.325511568564761156e+00
7.705274083760278891e+00 2.213493251623580349e+00
7.599137277937966672e+00 2.252432036909024937e+00
7.559226215703248819e+00 2.128699505918683954e+00
7.556063563159431062e+00 2.442097279316735481e+00
7.479264830598193470e+00 2.235742729589240696e+00
7.667034848467729091e+00 2.090713783269986692e+00
7.463874861926061755e+00 2.221917207168623953e+00
7.622814056155879925e+00 2.325980566558199847e+00
7.573231378947911097e+00 2.332312805211251394e+00
7.790157177288136836e+00 2.357395107141875279e+00
7.670204766703664134e+00 2.293367974565367895e+00
7.587403012391556345e+00 2.095099092480346314e+00
7.673333036415787234e+00 2.254500504798775395e+00
7.721685398694517311e+00 1.992130467321995724e+00
7.728414047315566471e+00 2.194348278909336702e+00
7.653282138257381462e+00 2.080747582246655902e+00
7.558029913593647287e+00 2.263800531794257331e+00
7.494819593737599206e+00 2.347365506515202149e+00
7.742373885442489723e+00 2.080793101269772460e+00
7.562129390052370503e+00 2.308114650250082889e+00
7.353613844390282317e+00 2.269512191961949643e+00
7.630762455441755243e+00 2.131307554054191478e+00
7.475506191441626314e+00 2.243919590053132129e+00
7.568906269051966618e+00 2.163905324076980996e+00
7.699863339103714566e+00 2.439817320282892332e+00
7.481464141987629546e+00 1.965938248977331160e+00
7.354158975705006540e+00 2.171879241292187679e+00
7.514690987079431395e+00 1.900945196361039757e+00
7.422830858544831933e+00 2.324883745298795379e+00
7.646824604467246544e+00 2.261345317313048664e+00
7.597581609684933568e+00 2.000279420390742136e+00
7.467502961282969309e+00 2.331501710629433344e+00
7.792042686448928279e+00 2.242291546026778715e+00
7.707568420847021429e+00 2.170652741436693844e+00
7.366212607405577373e+00 2.126425385169516957e+00
7.351191181184370649e+00 2.232165805547670523e+00
7.545529291497940605e+00 1.967840781000573358e+00
7.571535109796476704e+00 1.954416270263610311e+00
7.697746673940895512e+00 1.838464123953575946e+00
7.633948801246596361e+00 2.010743214342945784e+00
7.623454187671239168e+00 2.194819559860484048e+00
7.608896166073108702e+00 2.349685932717820780e+00
7.706236498239215749e+00 2.190384032859317376e+00
7.437032184759999609e+00 2.352040384405911233e+00
7.334530903455867445e+00 2.022945224953050847e+00
7.545280461302986019e+00 2.168955657093120770e+00
7.782846796800119371e+00 2.198788304917953962e+00
7.696125783512581364e+00 2.631489839705962730e+00
7.251846835990106044e+00 2.316139674259607872e+00
7.323405198847460440e+00 2.473420468796375893e+00
7.251306398770317685e+00 2.256208818082461764e+00
7.247337242865639517e+00 2.339609118998304815e+00
7.398250256625253485e+00 2.049554952055616219e+00
7.439980044726139496e+00 2.246842176080845910e+00
7.351775014742398362e+00 2.328510754961423679e+00
7.145903812525808974e+00 2.230341496089929709e+00
7.445702595377811761e+00 2.103086471595449147e+00
7.311365524793213666e+00 2.378796905412765561e+00
7.201989193845140136e+00 2.306759514490639873e+00
6.817485450901589417e+00 2.163305520616846778e+00
7.146631526014809666e+00 2.347854455224851922e+00
7.204580282049020568e+00 2.481821143839951560e+00
7.393637708922984331e+00 2.296978604590495632e+00
7.088944485872078261e+00 2.469453685117040997e+00
7.357282289098126427e+00 2.483614411923936949e+00
7.089015226054567798e+00 2.370272866200070716e+00
7.300450874614643482e+00 2.454462304473934875e+00
7.007687299028232175e+00 2.424356079765169092e+00
7.259331415755183592e+00 2.279665097112740568e+00
7.444244642937935197e+00 2.478363816108502427e+00
7.375606479701293239e+00 2.389483552292397839e+00
7.370822166733937308e+00 2.033602129585671214e+00
7.494837714055885058e+00 2.399328953543975906e+00
7.351966187321396617e+00 2.441604379978206119e+00
7.362931552924926848e+00 2.429863857058622845e+00
7.139118075220397763e+00 2.593841407024160883e+00
7.256345624140235984e+00 2.296681546144825781e+00
7.395976661498535165e+00 2.427518390257208836e+00
7.545485828892005031e+00 2.409035472161712654e+00
7.521462745254286375e+00 2.367206857360198313e+00
7.463814253866540405e+00 2.405908674410202952e+00
7.573509195529505078e+00 2.388335662236584334e+00
7.304935121223367744e+00 2.371979458848630262e+00
7.403071064604690221e+00 2.684152282455860572e+00
7.304138741382896427e+00 2.503779781040621266e+00
7.452347401820327732e+00 2.390791369709145187e+00
7.518698056198348745e+00 2.570493992631502689e+00
7.401866006139576015e+00 2.477084403004227831e+00
7.077269029743645135e+00 2.253232343121267967e+00
7.259120057603650977e+00 2.245546000338012327e+00
6.901213406357305402e+00 1.845065937427781355e+00
6.728670921274519046e+00 1.735418670502213434e+00
6.928507006062921469e+00 2.035342275574450355e+00
7.017613871990191043e+00 1.976025409570074665e+00
7.050186196786823345e+00 1.839974677976000450e+00
6.865980152862581676e+00 1.849717966933082991e+00
7.019257628150649353e+00 1.766586434727095201e+00
6.773673133704544824e+00 1.829835351113757280e+00
6.926829590584714147e+00 1.725670310832152943e+00
6.756897767674815647e+00 1.716527388595483039e+00
6.764639248418877315e+00 1.859795971601068576e+00
7.047489458267456541e+00 1.695682098326185550e+00
7.042294947369533986e+00 1.775561050161882815e+00
7.045399605693175360e+00 1.773642479404871963e+00
7.025990869812476447e+00 1.467388156628895324e+00
6.816482881644020608e+00 1.744549474396610567e+00
6.887793115030778957e+00 1.981790301714232871e+00
6.816010485466619251e+00 1.679867879216978999e+00
7.044274615770697245e+00 1.815136112995460405e+00
6.996459516677246526e+00 1.932989395207945771e+00
6.919319587125379201e+00 1.894041116699545446e+00
6.897634420407735334e+00 1.788896787228715812e+00
6.757893374863553682e+00 2.016057685626835294e+00
6.819931855508050589e+00 1.848187575999644228e+00
6.698274537083486635e+00 1.504829649261580249e+00
7.063065582454843394e+00 1.650184868303797403e+00
6.730437632117594049e+00 1.467707318914929671e+00
6.727899129630500852e+00 1.737844516938819694e+00
6.373518673461379791e+00 1.650909224543245291e+00
6.822872057295177761e+00 1.442049857355550913e+00
6.527829899276932579e+00 1.524578918393154847e+00
6.589636729439786400e+00 1.758394635379699977e+00
6.511872123039490923e+00 1.502896040506655595e+00
6.712352688378253163e+00 1.502439203160036207e+00
6.644861692412264986e+00 1.962858738799978742e+00
6.851306480208495309e+00 1.784950866031957961e+00
6.885211530665161561e+00 1.811790509662416726e+00
6.874448709200130736e+00 1.804534795865138541e+00
6.893906857551380440e+00 1.881029072560369553e+00
7.065808912937509234e+00 2.026877005416594546e+00
6.726799483597670104e+00 1.804663120838090995e+00
6.714787425785194941e+00 1.593750797484808857e+00
6.691202605151692850e+00 1.654229670935897012e+00
6.791380740535702287e+00 1.848463577678399528e+00
6.621396761253563135e+00 1.748616137365954337e+00
7.002669923072939007e+00 1.960219403849345898e+00
6.580632764583294048e+00 1.925614269958974667e+00
6.758969075168300478e+00 1.846117516812354253e+00
6.576285571554130627e+00 1.921075835448640134e+00
7.058645676211577680e+00 1.911337454647662026e+00
7.156293199235578939e+00 2.008794983955627611e+00
6.846269231034904479e+00 2.030811040123094546e+00
6.883597280050619993e+00 2.053759492820899535e+00
7.022734999681438772e+00 1.823237295938576530e+00
6.839423934586372766e+00 1.754755025599992635e+00
7.049689555962965315e+00 1.959971730979820803e+00
7.116123309834202715e+00 1.802600818148047068e+00
7.035068305147623491e+00 1.621763960401826576e+00
6.951066617413978577e+00 1.749244950996146519e+00
7.260101139664124403e+00 1.851376817892382620e+00
7.213493611240691550e+00 1.693067820634912124e+00
7.098125159628846603e+00 1.450843375563829696e+00
7.084969577272120844e+00 1.707349142684727816e+00
7.160091320289506456e+00 2.120123331655782817e+00
6.878704999889000860e+00 1.945036776361173114e+00
6.977429626142565233e+00 1.874817027244106260e+00
6.958745023227491444e+00 1.672968787966662152e+00
6.717774032305039889e+00 1.806802627584090271e+00
6.664275493932773742e+00 1.784613056420922383e+00
6.999098961343138470e+00 1.797146354105271682e+00
6.911783068034851318e+00 1.798575850678681975e+00
6.962215061779218672e+00 1.846087723769336719e+00
7.156701597311567298e+00 1.654508808997574132e+00
7.036059353449648945e+00 1.896820977251895357e+00
7.106423730958911555e+00 1.754096235983327867e+00
7.000249706748491008e+00 1.955627577151765273e+00
6.807993558850025551e+00 1.778215158098165549e+00
6.944843100938982161e+00 1.890061158145543985e+00
6.870737897517212645e+00 1.815200787781907188e+00
7.057212876759912490e+00 1.730529116216723340e+00
7.041627632390330405e+00 1.733040996607838835e+00
6.952266753993335158e+00 2.113341144012671702e+00
7.232068547599967090e+00 1.966955456927564017e+00
6.879882840501090335e+00 1.909102894955000629e+00
6.946659722468998766e+00 1.716604145747418375e+00
7.038184547877305519e+00 2.150083298788592057e+00
6.919584953697880181e+00 2.062706834770028141e+00
7.079472786270549989e+00 1.788324417039006908e+00
6.812913896482569065e+00 1.620244033027754771e+00
6.824219482463947273e+00 2.018722603222722789e+00
6.868409144605421623e+00 1.867868571662318011e+00
6.668244732030648159e+00 1.819100634669733596e+00
6.860067956802718747e+00 1.938977195668599940e+00
6.907706807902163959e+00 1.579667374038501881e+00
6.576565702884517250e+00 1.804855943712887045e+00
6.898047583884789447e+00 1.699511516699547808e+00
6.829185248732635216e+00 2.079524375965426053e+00
6.736316733735311146e+00 1.981167246736614151e+00
6.863241396128220373e+00 1.971178860272130962e+00
7.106272600687974617e+00 1.696913705834552033e+00
6.609032438664746323e+00 2.211233935181688537e+00
6.945836432053663856e+00 1.872689999831137708e+00
6.886241123523893393e+00 1.923041045162737772e+00
6.868996002988636107e+00 1.969184186618027521e+00
6.746442922957458066e+00 1.882174616769696884e+00
7.014349109765741552e+00 2.081018817392711995e+00
6.690424494647791320e+00 1.989390199629001099e+00
6.874252668227878615e+00 2.142504836486300857e+00
6.423221156120138886e+00 1.464164228849776928e+00
6.707291603667703050e+00 1.506153053358356697e+00
6.579371421782624019e+00 1.383246184459187011e+00
6.195701124753052902e+00 1.415442189739931189e+00
6.546788041796167690e+00 1.382005815366115886e+00
6.268195833616575285e+00 1.655441399153718463e+00
6.419636355131241423e+00 1.614705398762294575e+00
6.495435496282272680e+00 1.328721219811877852e+00
6.506686419423209244e+00 1.111247151615624595e+00
6.263823325313948587e+00 1.136556624847353536e+00
6.302202349144572224e+00 1.774859156343995936e+00
6.113029466217019703e+00 1.333772660150438494e+00
6.348102581080464546e+00 1.485161254808886167e+00
6.459362373964607329e+00 1.107731446615006998e+00
6.431507293941674419e+00 1.171030812399968868e+00
6.364580412372761842e+00 1.538772131470017790e+00
6.474915345512910925e+00 1.382737422739993338e+00
6.479786932669100885e+00 1.284627369066710934e+00
6.575356341529467130e+00 1.221330071123376104e+00
6.767092589416283666e+00 1.193235095537935830e+00
6.639174335514288927e+00 1.131396233244633009e+00
6.724664592858085044e+00 9.862343088057603513e-01
6.510268192111289487e+00 1.131071114958178470e+00
6.284571667772196335e+00 1.093479929787539051e+00
6.537375840809805716e+00 1.180339405337897496e+00
6.416498583353272167e+00 1.236226558312885082e+00
6.626072337599023143e+00 1.408112469768039832e+00
6.618427213294710398e+00 1.362984459476931587e+00
6.742427889622009118e+00 1.274514654687802118e+00
6.612469249481900846e+00 1.262307825588589338e+00
6.516200113591455789e+00 1.295816110940402721e+00
6.638491898395994184e+00 1.491830286205123590e+00
6.518602303760065553e+00 1.153177466569913046e+00
6.568389329176495650e+00 8.734740029638980996e-01
6.668067670293600813e+00 9.456244256200015963e-01
6.449305881634659343e+00 9.882440150477650453e-01
6.563270565141445800e+00 1.320993466283591600e+00
6.761935444385509975e+00 1.030581775336679273e+00
6.230882793146450105e+00 9.817619069938990917e-01
6.412720902329670736e+00 1.104825234459287264e+00
6.539016487682346224e+00 1.274216699904746841e+00
6.492508196342342330e+00 1.381933467826713002e+00
6.553012944567964126e+00 1.044602189101450751e+00
6.474456250466075424e+00 1.184076965546373650e+00
6.536560229675808742e+00 1.134657490394527235e+00
6.391201943881767988e+00 1.150100482929674817e+00
6.371753201840380854e+00 1.248808512548523986e+00
6.450863671033763680e+00 1.077071018779830469e+00
6.349451943547168575e+00 1.126928777048475716e+00
6.366717610211699352e+00 1.061713028146187288e+00
6.652505067357363799e+00 9.372390076789307578e-01
6.472486249191623742e+00 1.124919561145893088e+00
6.344754088650708113e+00 1.231653960434883510e+00
6.291250871489832086e+00 1.115570938966033321e+00
6.784807054865698461e+00 1.117344702298787240e+00
6.511141587125592878e+00 1.264077240269672497e+00
6.858117641304563250e+00 1.162407300411374411e+00
6.604974685003906387e+00 1.007164474111865937e+00
6.439043039037605887e+00 1.235286043809388445e+00
6.342513709419135282e+00 1.314506676427944498e+00
6.428084569100962042e+00 1.337980941658600376e+00
6.441690436982222323e+00 1.052669338283721334e+00
6.349115851491108131e+00 1.249835084833589072e+00
6.495803060252953287e+00 1.127971728184772759e+00
6.625261374829657157e+00 1.232368596113396109e+00
6.356746884568606148e+00 1.210750745695283515e+00
6.400703254092597660e+00 1.323953924235621527e+00
6.344708065469684577e+00 1.163925683523659327e+00
6.241173257912588923e+00 1.444988676911973524e+00
5.952207211889350091e+00 1.428078980124073416e+00
6.139980889808587250e+00 1.397152291408351399e+00
6.085931670744029631e+00 1.334501754585471822e+00
6.307785729201072833e+00 1.140824210471702571e+00
6.292448076788677014e+00 1.366627235372035454e+00
6.578116084483043302e+00 1.225346648365359670e+00
6.550747046722820599e+00 1.119202248812220191e+00
6.511924230806429570e+00 1.286225444952149521e+00
6.357158883626270907e+00 1.204653227640837709e+00
6.273357854131871747e+00 1.232221306165664831e+00
6.406957382704797865e+00 1.319494593789348968e+00
6.168740498473029632e+00 1.174085725481908593e+00
6.217283663838879093e+00 1.290228682580881525e+00
6.236716404188880958e+00 1.373564391613251612e+00
6.349272555334162682e+00 1.193854907837493595e+00
6.344914336016506340e+00 1.189099071779728956e+00
6.406220011438184869e+00 1.369592260309391740e+00
6.519930858888450587e+00 1.017562054773222258e+00
6.387094380990641085e+00 1.128200439162919455e+00
6.377613564199119622e+00 9.788484602763315445e-01
6.439813837688461717e+00 1.314443591350618057e+00
6.352834465202054304e+00 1.271560997581663077e+00
6.480891183878941142e+00 1.172804577057614317e+00
6.565510130795746413e+00 1.079224009440290732e+00
6.448117555937782797e+00 1.017488814283734833e+00
6.538211115169021426e+00 1.229783150394262670e+00
6.554597871728816472e+00 1.186761807280043435e+00
6.191453816868357940e+00 1.009074611244955566e+00
6.423063050635082760e+00 1.400190302286751010e+00
6.455496896701838239e+00 1.446221497086186858e+00
6.339446561631746135e+00 1.214066198061063417e+00
6.418024673704795902e+00 1.531172782090072237e+00
6.350924632258325708e+00 1.075140679399627430e+00
6.295506397574828661e+00 1.170516731638250540e+00
6.318661437296551497e+00 1.378097053820639850e+00
6.269220308279987108e+00 1.563539815099438846e+00
6.322418123156639425e+00 1.464009697981812685e+00
6.296467395079393015e+00 1.400172376885170600e+00
6.238550293147135939e+00 1.463347218430143037e+00
6.327778696045298190e+00 1.508149887807731293e+00
6.220129681093761853e+00 1.239415311070742209e+00
5.998761720983946333e+00 1.477677190902233262e+00
6.272304462306153461e+00 7.909407235712675455e-01
6.371625013158289441e+00 1.171778941661822504e+00
6.246282364406931187e+00 1.206384696407571067e+00
5.890209016829446753e+00 1.416787923359902113e+00
6.111326536297071677e+00 1.249004157997776865e+00
6.180896199901848576e+00 1.292794131618715259e+00
6.008309250258019318e+00 9.606361299267994758e-01
5.954840541181227742e+00 1.020341679534957802e+00
6.063866603219064899e+00 1.151298291708778843e+00
6.124649311087159376e+00 1.321364258736531960e+00
6.278062747489910222e+00 1.145963456479647480e+00
6.323512588999235184e+00 1.204059597779148394e+00
6.413574800945736953e+00 1.018713250918773294e+00
6.224410429527250876e+00 1.128241029271470186e+00
6.217481275968045118e+00 1.438950504453781143e+00
6.117900808234136178e+00 1.022213058757215798e+00
6.415468730203082615e+00 1.149476215870542717e+00
6.448864076899869069e+00 1.220412954797975180e+00
6.350172882724571366e+00 1.133263320999198687e+00
6.241967722739629743e+00 1.194696644698887811e+00
6.334373042579574786e+00 1.222120316649415450e+00
6.099248074146036203e+00 1.242538150702584332e+00
6.380589609413261698e+00 1.203114747464882894e+00
6.431995028171510143e+00 1.199487954640985787e+00
6.156441041460036345e+00 1.160988525038263663e+00
6.409069122317201384e+00 1.370640630440085772e+00
6.527673805336478452e+00 1.036187535053320286e+00
6.317768912331173325e+00 1.357789398431672012e+00
6.450088628938461355e+00 1.216918586584533113e+00
6.337754890829916832e+00 1.466405830777883779e+00
6.317268134940979607e+00 1.349215101542164508e+00
6.341029570038853258e+00 1.495510407824238275e+00
6.135948243443571037e+00 1.261526630940616789e+00
6.419960742037147838e+00 1.171714899503344398e+00
6.116838684842496932e+00 1.161626100087646662e+00
6.192998017597380667e+00 9.824308877165239817e-01
6.276953106981071784e+00 1.119899002451658632e+00
6.185831721558336049e+00 8.920150090607312787e-01
6.371435909628520022e+00 1.073383461031273800e+00
6.205310267013692815e+00 7.910045285164714057e-01
5.957278747308220268e+00 1.055500682931757694e+00
6.309023188891595524e+00 1.198810632376850149e+00
6.228229568972721175e+00 1.146370078054832264e+00
6.062145630913092553e+00 8.250190805513224479e-01
6.180620837193593786e+00 1.171533872452574787e+00
6.277057632412278210e+00 1.377115795181955260e+00
6.222737421373375710e+00 1.315425506847817783e+00
6.339408780886702566e+00 1.178155634851868250e+00
6.179739053922562952e+00 9.365451202945229703e-01
6.344124501114509762e+00 1.458989710411533913e+00
6.473267297010046661e+00 1.307610133237907757e+00
6.317632722626061792e+00 8.554312380852293618e-01
6.337443472534465272e+00 1.207283511789069896e+00
6.450346974925413868e+00 1.088240774527109878e+00
6.117993678202501506e+00 1.040372568773376472e+00
6.116999988540943178e+00 1.355868600285238701e+00
6.269809776442432536e+00 1.011409622620155657e+00
6.604275183913051350e+00 9.065506932258245998e-01
6.452011639247185570e+00 9.893029713919083701e-01
6.468651343094521167e+00 1.037961813164650859e+00
6.384851736640312581e+00 8.012447029398455101e-01
6.259475158951897100e+00 1.274906703705230626e+00
6.447524334862386297e+00 1.101211896497066300e+00
6.244842067433085120e+00 7.716696969262193395e-01
6.570433296039825066e+00 1.081542299162401743e+00
6.484477961328158457e+00 1.237154932369034732e+00
6.198540638757362942e+00 1.126546014493140735e+00
6.331757034729751155e+00 1.103470480918683716e+00
6.241724248981052270e+00 1.258922008995431385e+00
6.586107589178665123e+00 1.161916016090053239e+00
6.407149048254410673e+00 1.137420667559850607e+00
6.418793467986811052e+00 1.106847835111068656e+00
6.052863546384292803e+00 1.155298995747268354e+00
5.978340701379866395e+00 9.029999445887861853e-01
5.971542056318033254e+00 9.192422815983792850e-01
5.877322694802286307e+00 8.294428344964619448e-01
6.047084554001589396e+00 9.556568629710080476e-01
6.224032676134633846e+00 1.145202551256911505e+00
6.200286203204104396e+00 8.863128871762626648e-01
5.961915745827328195e+00 1.054249274936278180e+00
6.041048157493632331e+00 1.050464959616727256e+00
5.929418748513648474e+00 9.642022106592330610e-01
5.917421873517916708e+00 1.017043111913765951e+00
5.932725216882753116e+00 8.702280660119123823e-01
5.967315476509281069e+00 5.463278096109724924e-01
5.908419359462774523e+00 7.846250589579466528e-01
6.097731706372328198e+00 7.600736196541985068e-01
6.116087199192019597e+00 4.511527432831292095e-01
6.279296625100812435e+00 7.251553481299783943e-01
6.160940836537156073e+00 6.435471928612814807e-01
6.263452339046891915e+00 6.098547030018762749e-01
6.527078379748768810e+00 9.392691755319650948e-01
6.107242057268262414e+00 6.217443765926382593e-01
6.155101214710919422e+00 8.032776780796343497e-01
6.249268872185984591e+00 1.017265226290765323e+00
5.972424578471317247e+00 9.577626005292900757e-01
6.166358116017218727e+00 1.143663781046950989e+00
5.911778791834771063e+00 8.246118067158947351e-01
5.940795093172284602e+00 1.009317270486220108e+00
6.319012983407583661e+00 1.034788295619406773e+00
6.101080071043282871e+00 1.218551089709526636e+00
6.020950056498337588e+00 1.153130317858767295e+00
6.321729951642563350e+00 1.060509993678220964e+00
6.020215747605240253e+00 7.253868257128839314e-01
6.300988702428275801e+00 1.382557143756280471e+00
5.894505656211407540e+00 8.399911332964028476e-01
6.235591253171609338e+00 1.001660433089727409e+00
6.116975109110169839e+00 1.062648112962166547e+00
6.007662426776018805e+00 1.092641704786298185e+00
6.083771008495491017e+00 1.117569916320215295e+00
6.149568079758891415e+00 9.201283742933639154e-01
5.915502011563017248e+00 9.154165877831118570e-01
5.990271614426072588e+00 1.022709231066820657e+00
5.969114529851969664e+00 9.547154993687099189e-01
5.942938035935579677e+00 8.587619685196530295e-01
6.227750574620221968e+00 9.200117683230946142e-01
6.159810368745235465e+00 9.092905001223152706e-01
6.183189662310736523e+00 8.748373664039510444e-01
6.324426992915610946e+00 1.075122159920412157e+00
6.158438677269312045e+00 1.165358562541042753e+00
6.511464024797676942e+00 1.035265752458474076e+00
5.999827745838338444e+00 7.793330636480388929e-01
6.096043365327147967e+00 8.431132871828829201e-01
6.237230794528266564e+00 7.053504013226199465e-01
6.107742401308764002e+00 6.227429145726683934e-01
6.274236225841042014e+00 1.071353842777083232e+00
6.223566466097064875e+00 1.076785512093001218e+00
6.250100599768402709e+00 1.035329248392524271e+00
6.205299028176241016e+00 7.478829109400727537e-01
5.941898471796142722e+00 6.066858226147908706e-01
6.155424702462244824e+00 8.200570268821717468e-01
6.046133261018295180e+00 7.606194923551077292e-01
5.802286408730987333e+00 6.094669372222594195e-01
5.904428323352188812e+00 3.353566323149294592e-01
5.768468348550827685e+00 3.383759871761455873e-01
5.783843870711907087e+00 5.599277853873706468e-01
5.995876520588246272e+00 7.360318181324903009e-01
5.935837465968543114e+00 5.065474792313234831e-01
5.885777585886399876e+00 5.462641288467958711e-01
5.987866463897975500e+00 6.188092079461852135e-01
6.184116350968539955e+00 1.009866602850027828e+00
6.101439306284112796e+00 5.899833948079282742e-01
5.858355908754873553e+00 6.290915973798287819e-01
5.548121435713378347e+00 4.524109278973666992e-01
5.880672551019949346e+00 4.366457458418644411e-01
5.854648870753975665e+00 2.564059523509720218e-01
5.989339625615349938e+00 4.027133839656990566e-01
5.716993616037610693e+00 6.580122121420391990e-01
6.153066048706972602e+00 5.046825649164696781e-01
6.288564667461075786e+00 1.093568095205192270e+00
5.958828673441328050e+00 7.635657406333384856e-01
5.960527668485241293e+00 8.892619887011152802e-01
5.841275671729567520e+00 5.467334041940505873e-01
5.618736581682705733e+00 4.457349351568796747e-01
5.954423351289517718e+00 7.638742237317430739e-01
5.993213522915452174e+00 7.929600433633776646e-01
5.837265903742983042e+00 6.320143734284110471e-01
5.442975420191066505e+00 3.226722983171264048e-01
5.912854520773376699e+00 7.826868877492607623e-01
5.902155418402324827e+00 7.060830670615179105e-01
5.689058163754914688e+00 3.057736501250009065e-01
5.995521850130254293e+00 7.388130970828261646e-01
5.946636878887418654e+00 5.360522001692045180e-01
5.960675051902954102e+00 4.457836233481900501e-01
5.900225284050895525e+00 7.347573953659722878e-01
5.960074745713226818e+00 8.993503261754102196e-01
5.875368529800135242e+00 7.723399163077301344e-01
5.623577205789414890e+00 1.086513437586247077e+00
5.783219166668297717e+00 9.930846333455367603e-01
5.876059677117787317e+00 1.074131302598754223e+00
5.482354172800128822e+00 7.176408582549649307e-01
5.778097237985288182e+00 7.577293721907979451e-01
5.523393797685427486e+00 8.446195492396624260e-01
5.490356045798170825e+00 2.326962808042115916e-01
5.595133762421458989e+00 8.961263273453042855e-01
5.756880117394270968e+00 9.162482210936274685e-01
5.346865587058784897e+00 5.021236872708025878e-01
5.919791249408936196e+00 8.612299056813385034e-01
5.785479603061611797e+00 7.637897320354227748e-01
5.825800054476082401e+00 7.082584622862421186e-01
5.674854959487598549e+00 7.911767809379333105e-01
5.707312671066596899e+00 8.167400136728215632e-01
5.786806269180377882e+00 7.998213051696960729e-01
5.411749437776292027e+00 7.184229152204876234e-01
5.482516081316592960e+00 6.801120238104164661e-01
5.424470563183302119e+00 9.229522732766419768e-01
5.634335285753651945e+00 9.752433919765015613e-01
5.375593049566480097e+00 9.136001509719620106e-01
5.223844339112612367e+00 1.169773293750451471e+00
5.235979239984121847e+00 9.658620641770088167e-01
5.460152399490382003e+00 9.105513284035937627e-01
5.644964027487310076e+00 1.435240576828146208e+00
5.325446767214725874e+00 1.177549226220509393e+00
5.388714330006782127e+00 1.320200872611449583e+00
5.528774198258369132e+00 1.250241980595807600e+00
5.729244871845167175e+00 1.483625411152955209e+00
5.696394825662313366e+00 1.316208713923880280e+00
5.879556935244449889e+00 1.315203429162757676e+00
5.694418444541447855e+00 1.281249920091017458e+00
5.632790415070957124e+00 1.039070877715775332e+00
5.674127731196089819e+00 1.432819881068050138e+00
5.579401015766796590e+00 1.448866637838297944e+00
5.827617737303590673e+00 1.247003101900897581e+00
5.723216690682020769e+00 1.187477561681897997e+00
6.010087430166878519e+00 1.204943360489083126e+00
5.708146031479905957e+00 1.133695121677548823e+00
5.769486998936439903e+00 1.362006980526956568e+00
5.403195412379842466e+00 1.525689319555175505e+00
5.826163960628687022e+00 1.627601753887562008e+00
5.740238309837485176e+00 1.470034346148542337e+00
5.513603158075233601e+00 1.791129263817238471e+00
5.620415213850122882e+00 1.881340315824425069e+00
5.557686497908306933e+00 1.692236097960755803e+00
5.724644629803162132e+00 1.870173151237208176e+00
5.675137383015002257e+00 1.574251164937837899e+00
5.298379502229796145e+00 1.477455673413186954e+00
5.730439182917681507e+00 1.808960766453789226e+00
5.645505307394113714e+00 1.747924193027383666e+00
5.564389124348801730e+00 1.606173375010490956e+00
4.985251653418037776e+00 1.868824886311460043e+00
5.463115185550520891e+00 1.802670569779058596e+00
5.408094520743672362e+00 1.638553200880145333e+00
5.236488605157029852e+00 1.765661134840713853e+00
5.115182553777351870e+00 1.798130570524808292e+00
5.386297330342362244e+00 1.815826664645671329e+00
5.120368001031965655e+00 2.050595901246128783e+00
4.866163184490259752e+00 1.957069799646425245e+00
5.287679340582487342e+00 1.898611539527831127e+00
5.208973583731433266e+00 2.099493112311907161e+00
5.532221490725120816e+00 1.716951529443009328e+00
5.433995746734343157e+00 1.821284549511750672e+00
5.293016869953996562e+00 1.589727210545289982e+00
5.313481065785361501e+00 1.829145858993152629e+00
5.436922004433037969e+00 1.827875026585743967e+00
5.340752606552644721e+00 1.658941017543926533e+00
5.092621625658139806e+00 1.564201268319329152e+00
5.397657280859908369e+00 1.791420172759858653e+00
5.196824965889415893e+00 1.606398288849574918e+00
5.527693290258342884e+00 1.670832978437437166e+00
5.777718192219058579e+00 1.729841666674590606e+00
5.664712067564270370e+00 1.657342931047416812e+00
5.538295898065292988e+00 1.412372281210178215e+00
5.714504602424860025e+00 1.614115601964862812e+00
5.681055384766359850e+00 1.563051388165236144e+00
5.490166452149614962e+00 1.571228490430218505e+00
5.442858403103929987e+00 1.389531712330142943e+00
5.464042838396337309e+00 1.508856863686682814e+00
5.657915965809216630e+00 1.542392584272438860e+00
5.807680948995313841e+00 1.532307680870917732e+00
5.354255987410653006e+00 1.807574968259427095e+00
5.618705899883197574e+00 1.465986459025540478e+00
5.780310949785032015e+00 1.501368833889838550e+00
5.864451151581922872e+00 1.631898405557204335e+00
5.749927161997154812e+00 1.680374619540692116e+00
5.211405132065794810e+00 1.320877169103148896e+00
5.525083682272554420e+00 1.560254634156295506e+00
5.503427062878163412e+00 1.448309983937694501e+00
5.247461381918888890e+00 1.324216096484552185e+00
5.793800854731896877e+00 1.618343249969034225e+00
5.659453243490285779e+00 1.616328143781796012e+00
5.718588179998588039e+00 1.538871770624577806e+00
5.581779533743604915e+00 1.361022693169005482e+00
5.620236323484514074e+00 1.560138097838527749e+00
5.737874354847368963e+00 1.578204881727162778e+00
5.682699872104091554e+00 1.719651112141085125e+00
5.691957902674154468e+00 1.463067163513781077e+00
5.659187852782073591e+00 1.830197085175234939e+00
5.600939156744620284e+00 1.836327158802954163e+00
5.671877692128148851e+00 1.488714331436904459e+00
5.474254078605327756e+00 1.803233960292958571e+00
5.658544458186547388e+00 1.757351359914695932e+00
5.571008156593080685e+00 1.947585316022870217e+00
5.557611701788054859e+00 1.752998798379731049e+00
5.521115194061625431e+00 1.506542817627703812e+00
5.306550005516706747e+00 1.470397290643283839e+00
5.339073530158491288e+00 1.619463307396150409e+00
5.619305953344548854e+00 1.703507014046887758e+00
5.441853601694480957e+00 1.769726133343170638e+00
5.758123150505456422e+00 1.844797091255960808e+00
5.729832792546069697e+00 1.657836771545512899e+00
5.589142444826382672e+00 1.541082063898131738e+00
5.448060648747780732e+00 1.546547713948454028e+00
5.891914327784533612e+00 1.552681259791689694e+00
5.676158111573300857e+00 1.478985250633527482e+00
5.920378299039150249e+00 1.803985672508862770e+00
5.899692707811455605e+00 1.683896586086141456e+00
5.969715239959755060e+00 1.777146429537249439e+00
5.697703272563405363e+00 1.735964571204286377e+00
5.795458393004436104e+00 1.759192441646735716e+00
5.542989435225736727e+00 1.443676372948773157e+00
5.833721924653472612e+00 1.617536185596573084e+00
5.905457093506729649e+00 1.640889985716721622e+00
6.016850969614660372e+00 1.148663304727153056e+00
5.605970799834505414e+00 1.385389511356130976e+00
5.729282426323045740e+00 1.273191171927167797e+00
5.908766036051249060e+00 1.291388304054985614e+00
5.844011529183109843e+00 1.209853235938905813e+00
5.889732155559324056e+00 1.480535373169909352e+00
5.637395330554384465e+00 1.052375383138591358e+00
5.842618032129310635e+00 1.260810990641793028e+00
5.606134016487695604e+00 9.855755574751908776e-01
5.654800944382436967e+00 1.196436263611253326e+00
5.787939817022454747e+00 1.562121024645523271e+00
6.129065108291682051e+00 1.511893670590856331e+00
5.869905252581210320e+00 1.693253425679631885e+00
5.837262266552702528e+00 1.721127192025907693e+00
5.889849352750351485e+00 1.375241927873997794e+00
5.893153509607825136e+00 1.538865579015637142e+00
6.102836558843375059e+00 1.743253090302808950e+00
6.030242042035986572e+00 1.489575548495910340e+00
5.951818691403517825e+00 1.446716718841894789e+00
6.012528605407320370e+00 1.588041382464314033e+00
6.195035349637675104e+00 1.444724798762737850e+00
6.026364126079757355e+00 1.779028645219481231e+00
6.257049520996154079e+00 1.674177468750268183e+00
6.139819221982720343e+00 1.626938211418339275e+00
6.058064541587639518e+00 1.634524819417443098e+00
5.988678409815159753e+00 1.425587519143928006e+00
5.912200130193985714e+00 1.380811698916551311e+00
6.099358594851053361e+00 1.359328871467574640e+00
5.955042587282965094e+00 1.164359726825823893e+00
6.117827858913478245e+00 1.136307026604598702e+00
6.234835619455823874e+00 1.298746186346501963e+00
5.799729510102443975e+00 1.352956799939838195e+00
5.802566483097891137e+00 1.386662050392203138e+00
5.929865121770353298e+00 1.306466040080116908e+00
5.929940566372174260e+00 1.594784340268260436e+00
6.103703368894347392e+00 1.461538820775105219e+00
5.927100324004549670e+00 1.486210479549954888e+00
5.734197408370952154e+00 1.616348177788490492e+00
5.957216742448878222e+00 1.369567347442039562e+00
6.015513481527594131e+00 1.397142118952185763e+00
5.985513178678365520e+00 1.488033146417091945e+00
6.297472719393759633e+00 1.390486996270184683e+00
6.227086872041835974e+00 1.755699250005159584e+00
5.848555071608426914e+00 1.396988320563655073e+00
6.315637813530462275e+00 1.328040623581373092e+00
6.419936513175834136e+00 1.568189417591844492e+00
6.343224950823673325e+00 1.685649766783632320e+00
6.033012066942579743e+00 1.482663181831769705e+00
6.511458967830915157e+00 1.742703280086488782e+00
6.467733697193330578e+00 1.610095066535316422e+00
6.343670299489946984e+00 1.640728398800885834e+00
6.448027570824015342e+00 1.690263202429678202e+00
6.144310951200337989e+00 1.670824375522550920e+00
6.138569825202343289e+00 1.449693186683836510e+00
6.049343016524997729e+00 1.378908745113506029e+00
5.803704416175673231e+00 1.178569844118152243e+00
6.029910166416721395e+00 1.380051437862210184e+00
6.385668570899822427e+00 1.457084485085199832e+00
6.065199532634794721e+00 1.494208485112716867e+00
6.299212811665102940e+00 1.301069925716977993e+00
6.125931436401433672e+00 1.574385406332246440e+00
5.868680246349578411e+00 1.119799081629439197e+00
6.009963529505387037e+00 1.291318586438490179e+00
5.955626365838572411e+00 1.699248585107984155e+00
6.076307845452141088e+00 1.518797872380732272e+00
6.413865976100804112e+00 1.489264569849169551e+00
6.177217422057170282e+00 1.469159248186424627e+00
6.005277014759727194e+00 1.208119583104815487e+00
5.978901430070556522e+00 1.622028794112051475e+00
6.265187206067826864e+00 1.443412613460671956e+00
6.152821536441424932e+00 1.536975677029792209e+00
6.263392226832831255e+00 1.590725405830714756e+00
6.207594617499559320e+00 1.572226316117559808e+00
6.093291485821366038e+00 1.521012768664907533e+00
6.069097289628686553e+00 1.344501054985760335e+00
5.636927622840578245e+00 1.621922805705699133e+00
5.887570638017206370e+00 1.478785805189853253e+00
6.114254278236955997e+00 1.631891745034073526e+00
6.212093520769614408e+00 1.507475891406338198e+00
6.276197719663155539e+00 1.547835280457736440e+00
6.146072787819585770e+00 1.695183764911377899e+00
6.239750623857251099e+00 1.826769242441120600e+00
6.057848577319049355e+00 1.712723245242404158e+00
5.849419672555324468e+00 1.525395310493768530e+00
6.070022807221528538e+00 1.648560648853878874e+00
6.195762994370541676e+00 1.349121925117402920e+00
6.219279250204733600e+00 1.542730150631927089e+00
5.996405005504496621e+00 1.149602741547465223e+00
6.088500124007488523e+00 1.126825806569199617e+00
6.239700743489969170e+00 1.278551529400944187e+00
5.980016878239236888e+00 1.326796259132447586e+00
6.297193984853818094e+00 1.332008074114126916e+00
6.299809645279349724e+00 1.502002289915676414e+00
6.065016487963045932e+00 1.523450892659461875e+00
6.321217346075900245e+00 1.565719091539775176e+00
6.258748509883369948e+00 1.513150682604331276e+00
6.060706876196523041e+00 1.268091621641907807e+00
6.156533426036323142e+00 1.286797111334707422e+00
6.203917158987604097e+00 1.427415390510221371e+00
6.118646002470919498e+00 1.237715199355263973e+00
6.114969388833506159e+00 1.206146023650674914e+00
6.140644547016392174e+00 1.234945480455891031e+00
6.048040768567995329e+00 1.455245059258825524e+00
6.193816137130781385e+00 1.228300063098093586e+00
6.314580017179438620e+00 1.399989925749979491e+00
6.604752240990066525e+00 1.441299116854388718e+00
6.236052699369830421e+00 1.467999364929734263e+00
5.984830096483936934e+00 1.478244956338369498e+00
6.197807335557707908e+00 1.101716691538419557e+00
6.249554649500199233e+00 1.395999501219690409e+00
6.432189599471316299e+00 1.651782374535063713e+00
6.384757916288489987e+00 1.347683926430293777e+00
6.172806430804476108e+00 1.408284704010700494e+00
6.291157106690899781e+00 1.464811687203952495e+00
6.240363869238960248e+00 1.405513870101580576e+00
6.242763976124821035e+00 1.426718038545393252e+00
6.463940063980894379e+00 1.310090285437062629e+00
6.246902141851671253e+00 1.237329917274853530e+00
6.097848946536890580e+00 1.404113662197173262e+00
6.572558909770304325e+00 1.535557047082121152e+00
6.560061886331302716e+00 1.438891068536921836e+00
6.416079098043665496e+00 1.529201771769215679e+00
6.541607585094379118e+00 1.671575720038268820e+00
6.497616174980786141e+00 1.429232057850063242e+00
6.511367673797138877e+00 1.628824535186238265e+00
6.433970568630254405e+00 1.516898012930604889e+00
6.494575320291945175e+00 1.644356951488302965e+00
6.322825470420150751e+00 1.331477817579796330e+00
6.038422762694637846e+00 1.065951415490181464e+00
6.054735063330088707e+00 1.181572582699385254e+00
6.206517589881146435e+00 1.514750971853250583e+00
6.274376128521323537e+00 1.502879685695877265e+00
6.413228876172743398e+00 1.268870402370883887e+00
6.493163088086516765e+00 1.420123760719226302e+00
6.343228784566806056e+00 1.752685396125861494e+00
6.751111040615786152e+00 1.490186713805495167e+00
6.707698030639717146e+00 1.324110369926776665e+00
6.622505364453294519e+00 1.684252736097819447e+00
6.525867883069291331e+00 1.560223527369485108e+00
6.451259421871418098e+00 1.466820601625561604e+00
6.461926894634656193e+00 1.548740910388084036e+00
6.430191613310553223e+00 1.597993560563080173e+00
6.468274776551901084e+00 1.640226932586907216e+00
6.590294640295029538e+00 1.345890826151088682e+00
6.382282232384809184e+00 1.416586653353655079e+00
6.511260863355442297e+00 1.286987651724151194e+00
6.579463043265910471e+00 1.155574896544166563e+00
6.504963300623662903e+00 1.386729351359140328e+00
6.256427669842517858e+00 1.456593135619780099e+00
6.414015687046791925e+00 1.380494051194571359e+00
6.561960326697782619e+00 1.461053043569896515e+00
6.544670811333804572e+00 1.380426519228810101e+00
6.492369936678697329e+00 1.392640550204598426e+00
6.264095324020001243e+00 1.537585149675988472e+00
6.388990718194410334e+00 1.459192649180825363e+00
6.464521219419189890e+00 1.583006334720499453e+00
6.455010831105875369e+00 1.395753598107206006e+00
6.452822390538594632e+00 1.499442090052282461e+00
6.449002676978153659e+00 1.434694976936859101e+00
6.588497074239345608e+00 1.394712883845383722e+00
6.578539274598728781e+00 1.470429414654782274e+00
6.587264946437477064e+00 1.422051504941544531e+00
6.564889459728021848e+00 1.290779058154499337e+00
6.397523332878888525e+00 1.295470008166790921e+00
6.541713153338788445e+00 1.692031579214455572e+00
6.567654549444526424e+00 1.785770301770168267e+00
6.517623195489926857e+00 1.745828083322608748e+00
6.498331285128052137e+00 1.698324501925864149e+00
6.389954898386845272e+00 1.617732662312372671e+00
6.092190053525215809e+00 1.771961997125233390e+00
6.187535187430328598e+00 1.543381325121308212e+00
6.337428794137686339e+00 1.714526594115943992e+00
6.392924249695100869e+00 1.787754262355808699e+00
6.325270553851710886e+00 1.574683930706733737e+00
6.238264144095418295e+00 1.738038341891860572e+00
5.994754808214912245e+00 1.823970794721156974e+00
6.289384118583347671e+00 1.893930702532372834e+00
6.052589358165600508e+00 1.739056169927932549e+00
6.086505889640600131e+00 1.920328543853835335e+00
6.251780426200001628e+00 1.656219357544480797e+00
6.174391353044758723e+00 1.710379771631712842e+00
5.948080923653265906e+00 1.452039354395818993e+00
6.230025968998925023e+00 1.507609193346096887e+00
6.153289429778633135e+00 1.520629427826623026e+00
5.982798750428504064e+00 1.841142295722207001e+00
6.047404858646683756e+00 1.506720217909942594e+00
6.069122392488616846e+00 1.426128993385864963e+00
6.147516024446664673e+00 1.515825754846805262e+00
6.103864730948650674e+00 1.742410100084042401e+00
6.305927127296111934e+00 1.343564010137157982e+00
6.351799273623234932e+00 1.626877350129417366e+00
6.002537285000463463e+00 1.093495928302015807e+00
6.197941209976040255e+00 8.651494927286343950e-01
6.598094623507346768e+00 1.190588940795901163e+00
6.186085828195251324e+00 1.127507600089103112e+00
6.119302586069457206e+00 8.742096920869117938e-01
6.224650210531068595e+00 8.699694553824868226e-01
6.080148325160995348e+00 8.272552753186603880e-01
6.329935988799233471e+00 9.593536703663891885e-01
6.157461365842295642e+00 1.105273257071667903e+00
6.110550857739241337e+00 6.576590245600631990e-01
6.231170788338026512e+00 9.539585722339084528e-01
6.310324168391062472e+00 1.158662735366746022e+00
6.364812083783198737e+00 1.044948828103232197e+00
6.256218123258538988e+00 9.470244994555785389e-01
6.128123473396811960e+00 1.048984575547985632e+00
5.974051463343386104e+00 1.017430667414447987e+00
6.225545644280240154e+00 1.022169910166817353e+00
6.323363667327484450e+00 1.127906444830895083e+00
6.135294308657544882e+00 8.365464002538524069e-01
6.127837374068469956e+00 8.356832187547211799e-01
6.260848573594205213e+00 8.694398087977611711e-01
6.344412406620111966e+00 7.032721072006746788e-01
6.138197990122140624e+00 6.792582075512243467e-01
6.223237344636501689e+00 6.369887088360437488e-01
6.230113025664206994e+00 9.955023993558096418e-01
6.097187217603200260e+00 1.146295865821066906e+00
6.247760659848114351e+00 1.009748563123650023e+00
6.176766028901893968e+00 1.011905638881720693e+00
6.136006644236283947e+00 1.395304302995477030e+00
6.230432408209589212e+00 1.108391682921895383e+00
5.858668085260972269e+00 1.133449080802714004e+00
6.033314457798233832e+00 9.192055389202392623e-01
6.084575549318758547e+00 1.077496713219908697e+00
5.869082138160434781e+00 1.068495946179117695e+00
6.179870887855695827e+00 1.007442192519988566e+00
6.066928327639621088e+00 1.026486804638705674e+00
6.278273427062931233e+00 1.002940679798779433e+00
6.142278738081820677e+00 1.107124137716215984e+00
6.223618091040655997e+00 1.003736222810490020e+00
5.971420993487447149e+00 1.086565340473213404e+00
6.096983139989919032e+00 9.110234627902875637e-01
6.116372241936948839e+00 9.414356813689299663e-01
6.012459617167918324e+00 9.662737789093543972e-01
6.145212400120602325e+00 1.093572125420324337e+00
6.114586881034849597e+00 1.262983023766985680e+00
6.319205991617169005e+00 9.108140821717525260e-01
6.408195042775805206e+00 1.178735998418584785e+00
6.233611357965159527e+00 1.090164173750075793e+00
6.443103004430032144e+00 1.168855774414997217e+00
6.293454647327335394e+00 1.202565699601015670e+00
6.263673636908286824e+00 1.291029802495058831e+00
6.386265028338375060e+00 1.091064724668410868e+00
6.232546133461451809e+00 1.421907724919681204e+00
6.396399725136812542e+00 1.288128665511239390e+00
6.206859405766407711e+00 1.339198201523839948e+00
6.185628618170192716e+00 9.237409084696122097e-01
6.225675618063462480e+00 1.316711005714244376e+00
6.196300931398206480e+00 1.308204621146336510e+00
6.371570686019994767e+00 1.323685012110336068e+00
6.011021567692520051e+00 9.934368319956199400e-01
6.641367060841161241e+00 1.379006506136525090e+00
6.111381344612070166e+00 9.485605403407382230e-01
6.128565088894593060e+00 7.912913760856332690e-01
5.998325207307631857e+00 1.034870319319868059e+00
6.391547019798206719e+00 9.611393888713111178e-01
6.201585612258147862e+00 1.035309446783465814e+00
6.182996450351808448e+00 1.069115058080859937e+00
6.036796145104325717e+00 9.380867962802066362e-01
6.220035202843183342e+00 1.319618712342646383e+00
5.850457632916503670e+00 1.193302430724339169e+00
6.043646570199321388e+00 7.527259061213997793e-01
6.156667382610133465e+00 9.119840944607551236e-01
6.022042364235620227e+00 8.651098051028593972e-01
6.009435606188099577e+00 6.039058274152862005e-01
5.909978493301042413e+00 6.972381587536538028e-01
6.395435943129557543e+00 1.274811310789345509e+00
6.314868881284141366e+00 1.175214450167651137e+00
6.076341047133148265e+00 1.280607779353732045e+00
6.153462867166149763e+00 1.094739460573802337e+00
6.242016494750135536e+00 1.225135912090526080e+00
6.525816975501521178e+00 1.379768215403514020e+00
6.663846889009748864e+00 1.436349353539168927e+00
6.533249844771239268e+00 1.425974538124387792e+00
6.478733154056163457e+00 1.342265935376333985e+00
6.684918475712184005e+00 1.306691633363658678e+00
6.483202164017617619e+00 1.444948317116232506e+00
6.423721081046627646e+00 1.583428728096286875e+00
6.624906956761510202e+00 1.446087875859508376e+00
6.492049844526146529e+00 1.635616965765544162e+00
6.549797887018757869e+00 1.255079449300299466e+00
6.681819037848452325e+00 1.484268129835518923e+00
6.455056437052543394e+00 1.338803760874427207e+00
6.547118741505491002e+00 1.450184814167273739e+00
6.531844767257780404e+00 1.548061129227780164e+00
6.353724923909068067e+00 1.066275832939888035e+00
6.351970097923407721e+00 1.325310919371867957e+00
6.641281577778830325e+00 1.257872859328030835e+00
6.465835715707710207e+00 1.325739290972969942e+00
6.444665210641765896e+00 1.383734749219955429e+00
6.668383013105674273e+00 1.162959611250064418e+00
6.656009883996427234e+00 1.487653417708310499e+00
6.450145598035883054e+00 1.434363805006603876e+00
6.569363962558986358e+00 1.318190632134341067e+00
6.655088331667042389e+00 1.287589681140175024e+00
6.592165662777926372e+00 1.080583317444448355e+00
6.426269989282296535e+00 1.092990027437948042e+00
6.326002043828477639e+00 1.298235277401253107e+00
6.341811357619242528e+00 1.452382917585351763e+00
6.374760015620908327e+00 1.582796257164264642e+00
6.645415285027417518e+00 1.334733670287615581e+00
6.557599893373945221e+00 1.256092043177808204e+00
6.353533817736293443e+00 1.401897900353851867e+00
6.424343987313807958e+00 1.598241503068663416e+00
6.407135751662966783e+00 1.488304328210319438e+00
6.365550692915043385e+00 1.309862176606667372e+00
6.404180395560064909e+00 1.575717560381930227e+00
6.514071934491541427e+00 1.430844980143353595e+00
6.216279352005463110e+00 1.435758421660090711e+00
6.636240826085593625e+00 1.438913682814963568e+00
6.612936910261203671e+00 1.322468529275407256e+00
6.524873004733290571e+00 1.519577965283720022e+00
6.510906857459103136e+00 1.542893665068332698e+00
6.766578394370635685e+00 1.496774304760459806e+00
6.322204780046411621e+00 1.319143971139810745e+00
6.608219651090500690e+00 1.375618881627937551e+00
6.324911629360499887e+00 1.356849487081117633e+00
6.334898810593214691e+00 1.110378281857577143e+00
6.513680575792611727e+00 1.302091828625416392e+00
6.520866786769307311e+00 1.391301319887977783e+00
6.518785705043354639e+00 1.445689787048193953e+00
6.531389755334169323e+00 1.477265105962636937e+00
6.491720170937614220e+00 1.470213114837391366e+00
6.557628180780169735e+00 1.465009827261658071e+00
6.503716156541585747e+00 1.627588235265385208e+00
6.467273257243867590e+00 1.291689402297935052e+00
6.764521608249108198e+00 1.576500995864576815e+00
6.646460097098350062e+00 1.608002595017777647e+00
6.609906144058289357e+00 1.511826843050076974e+00
6.423706637919169182e+00 1.522200622784396939e+00
6.611710510944847741e+00 1.696086091795079742e+00
6.606244798733490242e+00 1.470376270188697543e+00
6.640069647598496161e+00 1.576431675781118535e+00
6.932252909857262502e+00 1.442905444968567874e+00
6.755882683051002147e+00 1.283971759291990145e+00
6.639380053714076801e+00 1.179923242914145076e+00
6.435200138752355414e+00 1.188788037193956093e+00
6.585188623034449407e+00 1.518861683462601420e+00
6.652288569543551411e+00 1.479313764488307648e+00
6.740109592926171622e+00 1.787271846690296595e+00
6.477174487505729772e+00 1.572188522489265328e+00
6.595915075514046322e+00 1.266108486920139997e+00
6.690883529342303682e+00 1.666443443241947486e+00
6.732959476769766027e+00 1.331108316830434735e+00
6.880621402673314790e+00 1.623090209284051788e+00
7.052434403405897001e+00 1.470551850384116177e+00
6.605059402594770646e+00 1.234168584550638492e+00
6.740390517595562514e+00 1.201859423837926544e+00
6.810706739862693482e+00 1.220666867997504568e+00
6.731340867500604119e+00 1.297785308397999327e+00
6.986277584129730656e+00 1.325739592276146572e+00
6.950931643117627345e+00 1.299808498687030633e+00
7.064223683045332436e+00 1.234563236435796352e+00
6.834807510591796920e+00 1.595969620125582633e+00
6.700070817445224591e+00 1.632080839143861484e+00
6.777827367797284452e+00 1.159341006938964469e+00
6.875996064667667440e+00 1.127240582562663462e+00
7.112611484087393521e+00 1.293182623851271806e+00
7.070361779163727434e+00 1.742902772125435096e+00
6.670083671827729432e+00 1.360671206374490794e+00
6.803429253187694314e+00 1.476243979423472297e+00
6.805082880765987774e+00 1.320588359638865450e+00
6.697132453752561609e+00 1.144450382279624590e+00
6.772778456510922140e+00 1.324231592998108997e+00
6.642706590805655509e+00 1.495806001189942114e+00
6.860656517735813864e+00 1.509801436475460168e+00
6.678321585045665643e+00 1.272971961423748244e+00
6.726339298566536229e+00 1.273888812510077129e+00
6.860754409380380281e+00 1.494012714457080948e+00
6.769176600944390110e+00 1.295259798282423214e+00
6.784512349619622462e+00 1.249500383015355709e+00
6.810765606083812429e+00 1.256962528347010277e+00
6.710946976676360975e+00 1.470290023625883125e+00
6.759779538038340974e+00 1.699228887826435441e+00
6.705989938558339247e+00 1.243868043872232931e+00
6.681649906407530537e+00 1.287876286819946259e+00
6.609728097414629744e+00 1.353542696947166224e+00
6.693070173308909965e+00 1.271056524696532408e+00
6.556672065689248541e+00 1.293801807274368221e+00
6.746789318963450910e+00 1.532515333295652926e+00
6.730658663004309261e+00 1.348723453512553405e+00
6.708702062551903822e+00 1.307251159324444689e+00
6.729630634785831234e+00 1.258104287583490244e+00
6.758878047206996698e+00 1.121116252522370793e+00
6.786662665582284149e+00 1.365241941849496543e+00
6.694650153614707833e+00 1.325482174652733880e+00
6.621243281911601386e+00 1.378366147490961646e+00
6.702131181223828449e+00 1.372033476030537935e+00
6.581375583272071950e+00 1.514541112191169825e+00
6.813876769578298465e+00 1.703972748366221701e+00
6.605808689186774885e+00 1.299548141644182753e+00
6.710275949463442302e+00 1.265497985391339286e+00
6.784404530579421611e+00 1.189981597576725170e+00
6.614761886459291418e+00 9.875639549329551237e-01
6.853435462511984433e+00 1.320343881185926938e+00
6.717085658950093574e+00 1.510277151713535160e+00
6.577652371575148038e+00 1.194836543818961427e+00
6.555818894452704271e+00 1.316651779061364103e+00
6.428687479842476016e+00 1.173646841645648475e+00
6.722782530790981426e+00 1.125829063282894893e+00
6.668498934405151957e+00 1.289357504328741300e+00
6.540393700853750936e+00 1.411246216586340418e+00
6.608199675572094201e+00 1.536872649813111114e+00
7.010291484731745015e+00 1.343163117632065306e+00
6.736857588962701371e+00 1.204850206941576296e+00
6.680551727819812768e+00 1.290227870245895136e+00
6.728426045183715232e+00 1.122437986213605798e+00
6.704883261363869806e+00 1.482103052444061486e+00
6.832327935791030704e+00 1.116166448055312621e+00
6.768990134581367002e+00 1.367389637949132375e+00
7.015309801833181425e+00 1.268727986613492842e+00
6.782272987527278474e+00 1.508117963354638214e+00
6.794420900713968869e+00 1.315960662264860748e+00
7.019317491448243018e+00 1.229885575561989075e+00
6.817478222505825691e+00 1.288001894122561719e+00
6.952887196466322806e+00 1.280217000408868877e+00
6.969768423623900588e+00 1.321328092684545430e+00
6.685324743343504572e+00 1.254009886282398067e+00
6.894585871505922725e+00 1.190588435772258258e+00
6.598640013051871200e+00 1.685062557571083808e+00
6.600512097806321421e+00 1.559235209016365253e+00
6.702499668661342724e+00 1.424449032535190396e+00
6.490698964314262298e+00 1.187370119138509761e+00
6.463758983138649938e+00 1.124324339072242385e+00
6.703274875330452076e+00 1.482631991847156439e+00
6.499199219727296750e+00 1.418001965104169315e+00
6.608397549277021277e+00 1.290048292356580362e+00
6.612743481762001885e+00 1.200733049685752452e+00
6.444736584585049499e+00 1.186601387875267921e+00
6.652412856604250635e+00 1.358991899988089225e+00
6.314526108076728761e+00 1.169118020397356350e+00
6.486216389384363623e+00 1.535219017156679744e+00
6.549379432541883261e+00 1.156666815643191848e+00
6.574774626428847135e+00 1.428683138054770874e+00
6.170195956483585320e+00 1.616708772478597123e+00
6.269126069095989351e+00 1.239268140845541044e+00
6.457159121232072252e+00 1.305584199988071070e+00
6.054681076867078460e+00 1.466510024084601405e+00
6.351988701592961029e+00 1.469139093520843709e+00
6.435685970764659203e+00 1.418316217285580327e+00
6.204393651411608701e+00 1.924037539374309436e+00
6.482276592289720085e+00 1.872964295156797743e+00
6.852543817509884505e+00 1.758587445655291237e+00
6.674235140017010792e+00 1.940891791335743743e+00
6.626502176903802166e+00 1.724359460355654683e+00
6.570888160649323240e+00 1.796468031392826736e+00
6.905163360401361139e+00 1.902418296130845787e+00
6.853894107695614579e+00 2.083806123089988027e+00
6.568919240443102048e+00 1.552788300614463157e+00
6.479575091987552327e+00 1.500756984002987959e+00
6.531486397206490047e+00 1.566157546210289020e+00
6.458799149372395298e+00 1.402047015393393270e+00
6.354954041350460159e+00 1.402346276535826108e+00
6.337789441250137656e+00 1.373506645906160450e+00
6.299703823886995124e+00 1.459482516878348068e+00
6.380240121043764034e+00 1.537200558884879165e+00
6.509296910785457690e+00 1.546741612722740911e+00
6.527303436471188824e+00 1.504955559715600355e+00
6.317512132703269501e+00 1.229566093115705749e+00
6.278938746528098136e+00 1.579025729791292854e+00
6.393489307417192791e+00 1.367856104252465732e+00
6.619136619413104938e+00 1.260362315557173485e+00
6.713233033963264873e+00 1.617525698294516534e+00
6.445308866373279599e+00 1.677455078488512941e+00
6.595800595960445989e+00 1.212673367241260181e+00
6.526925895820760104e+00 1.261796074154860836e+00
6.365949157529248836e+00 1.536007851297602755e+00
6.438930994100131144e+00 1.454941037157273742e+00
6.259987521612199401e+00 1.581673529547766188e+00
6.401778999550979066e+00 1.865178780712208439e+00
6.413209752541455089e+00 1.672822814051892593e+00
6.382540111833881369e+00 1.814983391124937562e+00
6.111927634381213892e+00 1.485472363758615799e+00
6.105423547796863915e+00 1.884283139243244420e+00
6.229594836360948129e+00 1.428927658111221133e+00
6.344250286277924644e+00 1.419411062254940514e+00
5.935688635010455627e+00 1.743392517312805534e+00
6.077671782529356470e+00 1.730734145945543201e+00
6.156425734811934447e+00 1.569695601300205912e+00
6.162156263037948278e+00 1.270813586079533319e+00
6.393502816921898813e+00 1.264369871465931272e+00
6.129306471091581443e+00 1.589336704915463194e+00
6.304903014543313589e+00 1.575131175732150446e+00
5.967671533856075072e+00 1.694895073338182012e+00
6.558263796527966427e+00 1.791407225090703825e+00
6.706123648588681263e+00 1.911691257248297138e+00
6.337312040791632128e+00 1.626074669353367863e+00
6.389130413457026592e+00 1.747166734353293727e+00
6.256660496321048370e+00 1.680139438986558709e+00
6.225632613140383853e+00 1.849119775978437907e+00
6.115097139562929662e+00 1.425265470492865116e+00
6.406449891146123399e+00 1.983818274735388520e+00
6.467327234135890279e+00 1.786830825610959517e+00
6.542974543329273196e+00 1.849966329358021966e+00
6.517637844739354591e+00 1.815861246322225231e+00
6.251804837451183872e+00 1.711775063298537347e+00
6.645443663900696407e+00 1.648403228145422172e+00
6.333577268984629249e+00 1.383738105004116647e+00
6.358511566570902218e+00 1.780472002529704501e+00
6.073729600467268952e+00 1.593014722082462864e+00
6.207633396734740572e+00 1.610438307069529840e+00
6.600397911438800946e+00 1.646488429502145134e+00
6.604719572658325433e+00 1.657687777111813698e+00
6.469000820591784162e+00 1.702149926882487563e+00
6.548372440334832234e+00 1.957107002904413751e+00
6.284254538246170085e+00 1.522436628965738503e+00
6.382310410661489186e+00 1.581188088070246467e+00
6.312790384166524049e+00 1.728079029659323140e+00
6.346887933604213217e+00 1.844296121900184549e+00
6.110970430534514719e+00 1.843731457966260256e+00
6.142543600122845504e+00 1.660904504429258521e+00
6.594718705778399581e+00 1.558961053471788372e+00
6.542386576546072696e+00 1.773649811664276710e+00
6.227876919240593168e+00 1.623400335821815421e+00
6.380191498825666052e+00 1.688542426122347395e+00
6.489714181869125298e+00 2.599629308872320355e+00
6.425813306186444862e+00 2.259754084683594400e+00
6.629245099446604783e+00 2.351476411424796353e+00
6.615997451227547899e+00 2.420135302869647731e+00
6.740861737104390627e+00 2.193182660591298294e+00
6.876527938126633543e+00 2.305409424017536235e+00
6.847236736498844678e+00 2.295506356109413559e+00
7.097502736492143249e+00 1.929790659472068182e+00
7.000561835412955958e+00 1.876986741412703497e+00
6.714898727953929836e+00 2.037266251890908375e+00
6.783282418629702271e+00 2.275831374124675399e+00
6.306831251079470846e+00 2.081229389899152071e+00
6.498985303494585253e+00 2.215706668371122845e+00
6.148852610940080510e+00 2.019970724663293637e+00
6.520691672702179531e+00 2.266261964190445788e+00
5.780834901222753786e+00 1.323750440942812689e+00
6.194031994468953251e+00 1.367316329046799339e+00
5.786128325041422826e+00 1.334849577877022853e+00
6.139032679008206372e+00 1.301025981394285047e+00
5.711705670236609578e+00 1.379423541067893666e+00
5.981014068425715813e+00 1.512323379621234309e+00
6.021128625292593739e+00 1.593744186566268262e+00
6.103115643705295135e+00 1.209914701591739306e+00
6.038757462356443284e+00 1.514987543633618650e+00
6.280111068079532011e+00 1.269637727548512007e+00
5.930261347964872698e+00 1.340122006701568669e+00
6.297601205363248411e+00 1.970571870663886171e+00
5.976247132007427076e+00 1.614513953685895675e+00
5.745085508240343586e+00 2.049329629891214477e+00
6.132489129576097930e+00 2.112489558177316429e+00
6.044985006518730941e+00 2.095340383733326206e+00
5.984958246040189778e+00 2.029039483153614931e+00
6.054598826272812317e+00 2.088564424711265133e+00
5.971331628818760784e+00 1.746199470668993170e+00
6.180192212377546568e+00 1.747560311481447304e+00
6.219184769116647082e+00 1.851553244759302164e+00
6.206279725668338187e+00 1.967440515405505241e+00
6.237075193911017834e+00 1.844920051217723511e+00
6.096948220555045594e+00 1.958418872377461817e+00
6.132388411545745655e+00 1.928352925985331812e+00
6.200255791314791765e+00 1.855539617240044237e+00
6.074996170982910115e+00 1.958647249515197641e+00
5.989029167774512885e+00 1.782088632590006938e+00
6.170611895435471617e+00 1.613588244564439167e+00
5.919394241539100321e+00 1.645350130969353009e+00
6.020847350355429839e+00 1.745569433136425985e+00
5.974075740835295356e+00 1.810421645446814942e+00
6.101708643774776064e+00 1.807976016530684849e+00
6.116677473162278389e+00 1.512157531762552853e+00
6.081574238982371483e+00 1.882086341604182422e+00
6.292455774226005438e+00 1.749326090926582644e+00
6.460939222496543621e+00 1.778460246707475712e+00
6.491425395817806532e+00 1.549316509820272136e+00
6.427746205564073279e+00 1.711273659354888066e+00
6.300660237050917267e+00 1.881697728485185905e+00
6.452475518290782475e+00 1.802760296175450305e+00
6.244145635122114513e+00 1.778202020570758934e+00
6.422699901322976856e+00 1.630729442473787039e+00
6.220309294071574513e+00 1.862223216140833637e+00
6.386313858303901192e+00 1.699769195007611700e+00
6.397895540426799421e+00 1.703991428630200478e+00
6.337386042905149175e+00 1.685305552691335418e+00
6.375371217520573452e+00 1.687256315368357962e+00
6.261001425943012677e+00 1.601956220244534768e+00
6.403972959304411461e+00 1.805600146700149455e+00
6.361063431402191881e+00 1.782516086152818868e+00
6.444683853502420234e+00 1.726222115410739111e+00
6.404051213603656478e+00 1.970989988065659837e+00
6.530756772172214397e+00 1.789261876623549519e+00
6.526363085730960023e+00 1.715221656610222967e+00
6.809890375095094761e+00 1.831724952985416932e+00
6.537702939779592270e+00 1.651978915158758721e+00
6.451915543938607556e+00 1.665242392184141274e+00
6.465457319003903081e+00 1.615254105394970496e+00
6.746375666058078480e+00 1.680601339830273933e+00
6.621282435408387457e+00 1.678806697983842078e+00
6.354579226897000055e+00 1.788384311161368867e+00
6.536830481830767425e+00 1.697638076420793229e+00
6.706576804102443390e+00 1.823960162110393357e+00
6.658760004317903380e+00 1.551798840794839096e+00
6.772208702480008391e+00 1.533212608068843075e+00
6.560902118461038768e+00 1.827409996918014867e+00
6.683688104190819601e+00 1.695427431750465841e+00
6.698112194451711687e+00 1.822391336394481476e+00
6.520345441289710386e+00 1.751121241762207958e+00
6.612783590572380632e+00 1.852194100394078724e+00
6.542259652201390274e+00 1.874295242895362534e+00
6.840549162911702119e+00 1.655204951413089098e+00
6.034254745160342992e+00 1.131575754132085665e+00
6.133352127668432630e+00 1.159900668748861552e+00
6.057199949655911020e+00 1.093623388098631022e+00
6.180310006426666725e+00 1.257356801939463864e+00
5.817860897501399009e+00 1.315911612527421504e+00
6.071569361136043952e+00 1.518592251667825632e+00
5.940877448685038864e+00 1.603354854157934106e+00
6.343857517420071090e+00 1.341511676654854934e+00
6.164582194747843857e+00 1.377935525335494571e+00
6.329394315552218764e+00 1.476895655002273156e+00
6.480318384097111917e+00 1.655660784797887919e+00
6.187134615205028609e+00 1.336744920829469052e+00
6.040618497455754188e+00 1.743528513421543913e+00
6.260343428678585731e+00 1.646002132436681809e+00
6.207795200983706074e+00 1.953109617717870838e+00
6.093427601340819066e+00 1.684863221675990896e+00
6.179955530050245116e+00 1.683244845016525382e+00
6.187189412438248048e+00 1.400556805934801474e+00
6.058298725583911803e+00 1.310427526269022813e+00
6.252249343949552340e+00 1.609794736424854156e+00
6.260635772327754367e+00 1.487177016785594219e+00
6.177919135906354775e+00 1.566013943069801018e+00
6.243850744854459123e+00 1.493527153906427429e+00
6.201057595816779511e+00 1.721896012336142423e+00
6.261038736180336350e+00 1.553137151660918036e+00
6.014787201823478924e+00 1.838448955642900895e+00
6.255097982527221490e+00 1.733825820258426020e+00
6.191913138871960598e+00 1.893917766696918914e+00
6.173231028298872047e+00 1.583731038836888594e+00
6.049487138761358018e+00 1.565474015226097526e+00
6.211042494763926669e+00 1.780956084876658352e+00
6.335282072552520738e+00 1.500783195886842503e+00
6.002431112499280630e+00 1.688507285329008845e+00
6.342931267378505211e+00 1.607446663565890166e+00
6.082369692525890770e+00 1.283419979016244383e+00
5.973137861590165798e+00 1.624031813361161758e+00
6.145279885902320771e+00 1.557097252432223744e+00
6.161210151874832341e+00 1.420858417034306820e+00
6.370475135707089009e+00 1.741948768927532587e+00
6.188369393793611728e+00 1.681938396287137927e+00
6.283401325266829929e+00 1.537052466315839583e+00
6.168980536477910448e+00 1.453827780860734720e+00
6.177878134239364272e+00 1.682608689645647804e+00
5.994660993955234218e+00 2.009145445030403820e+00
5.968273730087485518e+00 1.695432508881744793e+00
6.208090634064713953e+00 1.725065545651578436e+00
5.933442320326024699e+00 1.593464648661073291e+00
6.215209618796865954e+00 1.615235874314353559e+00
5.857533736934058766e+00 1.767310343256723648e+00
6.125041030566539035e+00 1.326172340970336094e+00
6.035866001840888728e+00 1.556032599052258769e+00
5.985444970848141644e+00 1.614628626687252044e+00
6.199535584896837648e+00 1.551821592536198446e+00
6.246457062883905564e+00 1.471772395854265891e+00
6.109713541790574354e+00 1.595521762015984946e+00
6.024431017156701706e+00 1.842965940356406040e+00
5.895996664494707495e+00 1.915294422253820183e+00
6.107096283941892523e+00 1.736609560861224200e+00
5.943220020877535426e+00 1.614842461262646189e+00
5.842177854044463103e+00 1.599347282197099762e+00
5.995430682309359049e+00 1.407114784612638392e+00
5.896664071115932160e+00 1.561880514602846048e+00
5.826516313112037437e+00 1.697576917595993606e+00
5.641519559327216271e+00 1.443147274722376583e+00
5.577477078074733363e+00 1.620304916523502392e+00
5.744787144281565006e+00 1.679737646785747218e+00
5.641171178992993696e+00 1.505913097997663819e+00
5.655236203501456060e+00 1.806408139546641811e+00
5.597684864083078082e+00 1.615250138850917283e+00
5.484945009717916875e+00 1.654946022876830458e+00
5.806908900289871944e+00 1.690401997982039717e+00
5.775591279709710868e+00 1.888077533900148763e+00
6.034903592521867921e+00 1.598613608542472253e+00
6.012453042101977729e+00 1.687008682412631133e+00
5.927992391393775762e+00 1.817566874767534424e+00
5.979802826057376564e+00 1.554751395153874505e+00
5.774477053515341574e+00 1.519666097456119580e+00
5.769814277481515319e+00 1.830347158568959021e+00
6.266670582590776917e+00 1.719133077905671492e+00
6.145647473506208769e+00 1.653849067209342660e+00
5.774977202851061975e+00 1.694756494711680217e+00
5.969798825704282663e+00 1.685956414281504667e+00
5.914371395016362776e+00 1.661370968975762086e+00
6.007828084613546338e+00 1.634775693774707328e+00
6.041691703721560280e+00 1.509194647653386845e+00
6.283514844562651191e+00 1.241185976020548587e+00
6.163881986147785597e+00 1.288925848788716300e+00
5.883616876548503960e+00 1.395035857029067961e+00
6.149618370219783969e+00 1.676640060561348955e+00
6.044036118362456911e+00 1.309758591755206592e+00
5.880981215769871540e+00 2.044656217926290154e+00
5.738671937716962823e+00 1.920983420069688030e+00
5.584784915615523815e+00 1.773197205483262984e+00
5.984340498565369870e+00 1.853033713000695304e+00
5.825706673956004167e+00 1.645547746017582913e+00
5.726835801513212587e+00 1.823537605622746138e+00
5.838870453199172417e+00 1.668650815815115873e+00
5.857622493644871753e+00 1.604239874958527823e+00
5.877936496471884098e+00 1.852166771595540329e+00
5.705866756593593436e+00 1.718444785669875907e+00
5.611720519267335838e+00 1.911094542395202378e+00
5.747667475889628008e+00 1.578119473358703839e+00
5.672431814574228071e+00 1.723432728846592044e+00
5.721260475732694140e+00 2.007609122441530225e+00
5.795860463568242693e+00 1.873368413330544158e+00
5.850312866137227452e+00 1.494817497693822883e+00
5.892523630717256822e+00 1.466161090212762641e+00
5.668490176683544490e+00 1.665571634860008476e+00
5.823193239042814717e+00 1.834195339074790265e+00
5.569598332572589960e+00 2.076661909139469575e+00
5.598599127346801652e+00 1.698813652770073457e+00
5.680429196215033727e+00 1.835508230287759002e+00
5.782363266836219040e+00 1.858606554519266929e+00
5.835380858511639346e+00 1.924453127210459691e+00
5.918636754928083832e+00 1.732189866703784276e+00
5.990241675221252393e+00 1.700352522966006807e+00
5.735182451781438928e+00 2.047973379178948505e+00
6.026498624335030030e+00 1.917946346676840053e+00
5.905299298671917718e+00 1.858447651210137108e+00
6.074561234361700812e+00 1.924675351312673088e+00
5.805255753097679161e+00 1.599471958319505394e+00
5.725796508216840053e+00 1.837648571296637057e+00
5.911389244930900233e+00 1.962693829163512538e+00
6.021685018623266217e+00 1.849123986267825703e+00
6.135018556772577014e+00 1.886068719002913729e+00
5.744986977743254286e+00 2.157014008282966522e+00
5.907464592232507528e+00 1.694697460169274361e+00
5.939865629512055101e+00 1.865099871232541950e+00
6.001838682968994476e+00 1.674681554084772594e+00
5.878870339716605997e+00 1.813850125328768659e+00
5.762939534533570551e+00 2.115656312921870175e+00
5.910450406323154660e+00 1.680516083197763688e+00
5.930124550085581703e+00 1.795227281111105633e+00
5.859502371287143241e+00 1.902017590786582613e+00
5.812321852100318154e+00 1.981996444287941195e+00
5.739881198042580124e+00 1.943653579753299221e+00
6.255585097005058159e+00 1.916366404459105777e+00
5.620469223498108846e+00 2.012853919492668009e+00
5.850811837699449569e+00 1.552194968570482114e+00
5.663251618616838456e+00 2.029125959061938378e+00
5.775909506870691601e+00 1.889917632142518844e+00
5.981447090493830387e+00 1.617466179000279114e+00
6.039349394171487084e+00 1.369876532830098137e+00
6.044288150563744466e+00 1.356490621597521873e+00
5.988356803689212526e+00 1.341849885456551927e+00
5.923052779554874192e+00 1.726819877097250711e+00
6.128730909592254861e+00 1.722892867689538976e+00
6.167971479557712300e+00 1.520485740010482534e+00
6.132401181572427085e+00 1.668960865445816122e+00
6.020916612587881467e+00 1.659867968032831875e+00
5.953458876675883360e+00 1.429125580758252356e+00
6.004201480262249646e+00 1.680337301005041528e+00
6.231321058538263458e+00 1.700833514920975675e+00
6.228618532658583007e+00 1.788796601600938230e+00
6.052632221539821167e+00 1.505568989279217895e+00
5.777516839759186951e+00 1.350977247004951476e+00
5.768297399623614652e+00 1.147606930576332118e+00
5.669109141542843844e+00 1.406405515509455473e+00
5.742715260878872741e+00 1.367816191529012126e+00
5.907918486844629946e+00 9.745819970341665917e-01
5.827020348726707155e+00 1.364092680853692618e+00
6.100364667242487826e+00 1.154993121613236973e+00
5.783148241312780158e+00 1.119731246654060319e+00
5.931380312220690065e+00 1.212902509048142452e+00
5.722352449476806768e+00 1.318311900077964616e+00
5.816900820669628658e+00 1.088022092937463770e+00
5.919749734508160444e+00 1.164836586472513424e+00
5.966276852775543205e+00 1.113222134876818536e+00
5.979677858087240061e+00 1.142217892102624033e+00
5.789199042203663659e+00 1.451034000912593935e+00
5.943612187746648345e+00 1.083537935009327047e+00
5.837026907191402714e+00 1.402311459559336893e+00
6.185457786988921569e+00 1.572972959308015950e+00
5.812135072174813288e+00 1.626751820962623718e+00
6.020515700680376447e+00 1.555500310649042817e+00
6.048872408736142070e+00 1.458264462055239186e+00
5.938984685473887026e+00 1.269905181568101504e+00
6.167465964725259653e+00 1.535718593999936932e+00
5.679244690323754341e+00 1.462185764279710476e+00
6.075594196818420833e+00 1.675919769036858131e+00
5.913997193450365231e+00 1.519036401222968458e+00
5.967781679407877959e+00 1.632907106640388850e+00
6.063160467935153619e+00 1.725389457105496183e+00
5.914754991152200603e+00 1.484617051229603968e+00
6.229473132791534695e+00 1.575541119096781184e+00
6.243466027222781989e+00 1.530302542568752644e+00
6.359722488721491374e+00 1.709208030423984503e+00
6.141298807373642532e+00 1.779262193416871085e+00
6.311097444604843787e+00 1.831635198583596580e+00
6.135641012231047853e+00 1.482146120455531957e+00
6.313547785976467708e+00 1.475490798083266997e+00
6.176930184489032527e+00 1.793821610383311338e+00
6.126794217589949909e+00 1.686913691288508321e+00
5.962656724121937479e+00 1.701682754653475627e+00
6.271736679218066435e+00 1.873019271943165531e+00
6.275054051633569330e+00 1.760220061775867206e+00
6.095205388227356025e+00 1.747549032067630348e+00
6.273167505365090157e+00 1.915818925917955884e+00
6.048348118857996170e+00 1.792642467150827645e+00
6.061587907201985814e+00 2.165508738023033786e+00
6.028086932311440549e+00 1.763401303599172687e+00
6.316182502290512701e+00 1.907511606408686333e+00
6.279635129695030571e+00 1.901540865282589809e+00
6.249072668752717163e+00 1.794613933253880411e+00
6.561798552018378139e+00 1.599674672423395450e+00
6.127478304911209150e+00 1.406820351066178532e+00
6.460550230391753246e+00 1.848932810844328145e+00
6.225599397815501312e+00 1.768349839688909020e+00
6.075180954883926177e+00 1.914240084755779225e+00
6.380782537321181280e+00 1.405528544995892748e+00
6.174752034532629885e+00 1.658581406189354013e+00
6.297982225392891209e+00 1.863283203894298579e+00
6.354187332149201950e+00 1.866692229050297414e+00
6.330060891697130820e+00 2.004567893502024134e+00
6.096349147033846450e+00 1.684784339947587251e+00
6.120938008816628972e+00 1.719059882971515352e+00
6.360656606630646692e+00 1.763259651421937413e+00
6.499656072271292828e+00 1.881547578463844239e+00
6.065323674550372246e+00 1.784925229988927109e+00
6.156599640943078100e+00 2.007795485225067011e+00
6.041493796303576858e+00 2.096168937244382136e+00
6.162992142694633912e+00 1.881224235880648799e+00
6.241833416370386800e+00 1.818157189155421793e+00
6.041534593414873200e+00 1.849576884621571438e+00
6.038911157113171058e+00 2.001924690307808063e+00
6.147062776671415207e+00 1.701674208371656949e+00
6.581223997702147166e+00 1.914022307792930588e+00
6.231734786447734820e+00 2.230637509286841791e+00
6.378038124828557365e+00 1.853288521269712108e+00
6.095574794401646734e+00 1.786127228360469665e+00
6.470074391494678778e+00 1.717578023025769118e+00
6.313526588948939811e+00 1.783459428547344849e+00
6.302909203942126837e+00 1.971129094344983734e+00
6.410906501020058101e+00 2.004679081534832985e+00
6.082905103192374874e+00 1.775471863907202907e+00
6.245031214957196042e+00 1.544274235588554145e+00
6.312945421402588408e+00 1.713344575093050492e+00
6.090301507275009740e+00 1.879721407518536669e+00
6.035188692818643119e+00 1.600169635080538999e+00
6.091345425895758225e+00 1.523805294073907080e+00
5.910110460851722536e+00 2.006484084429001058e+00
6.129034154212835261e+00 1.849479696558448572e+00
6.234703479513092006e+00 1.812769865459560314e+00
6.278514975333758130e+00 1.882076252397427041e+00
6.513524169740659175e+00 1.548555121164157278e+00
5.986383692442998949e+00 1.732035512022185531e+00
6.359267313699110247e+00 1.855597716900350802e+00
6.173343339895840387e+00 1.558733864182716644e+00
6.346324827017987502e+00 1.841967337667416604e+00
6.068048321402804035e+00 1.678942888229318253e+00
6.037073699906422952e+00 2.000488293034146992e+00
6.341790963909177847e+00 1.887536430814407584e+00
6.329108201775653697e+00 1.767773395270831660e+00
6.119578793983617260e+00 1.870254314223332770e+00
6.148104509410529772e+00 1.798318104441715803e+00
6.168693548119371428e+00 1.861909630415832906e+00
6.220822427613480698e+00 2.002647903047684697e+00
6.529253485600289508e+00 1.790187016174981327e+00
6.465289344737309207e+00 1.717562965577859924e+00
6.204701934055105284e+00 1.644331385477546092e+00
6.435906764116515077e+00 1.801716874310780980e+00
6.219840960304517274e+00 1.984187369988757332e+00
6.141652898269562399e+00 1.695481899376090285e+00
6.498830872063040331e+00 1.769050923976919210e+00
6.501368692634854618e+00 1.739821968274148034e+00
6.273995947569391163e+00 1.830198553184627430e+00
6.556025137589411855e+00 2.046643110518831410e+00
6.341776151112621385e+00 1.917721924342269402e+00
6.257570893628122022e+00 2.029722566549258200e+00
6.250662221155062426e+00 1.888492718058445874e+00
6.297048618783804841e+00 1.745921779361038206e+00
6.524952162620076379e+00 1.806642438953771190e+00
6.207572786415593846e+00 1.820311773860585181e+00
6.410381569349813624e+00 1.792794520535740510e+00
6.437022714550939995e+00 1.704790763519987706e+00
6.588321805150360255e+00 1.966896293746398960e+00
6.394344843297123937e+00 1.936190129905514201e+00
6.501390401634065341e+00 1.924736458736987732e+00
6.587461330234468448e+00 1.801264375569049614e+00
6.317726132209546819e+00 1.825160794718429624e+00
6.402182068485652522e+00 2.058714980999533317e+00
6.473149326668499626e+00 1.681021882321100280e+00
6.366650682585449417e+00 1.746610624446583770e+00
6.307622591236790477e+00 1.655948441538150684e+00
6.375458896360036931e+00 1.709652115347700452e+00
6.060534803744213050e+00 1.658194247102553032e+00
6.188547202378824608e+00 1.999810015796745777e+00
6.515026891712937029e+00 1.981663567114351654e+00
6.666343176114470026e+00 2.132578353829075013e+00
6.350699276232329993e+00 2.166382734544092692e+00
6.542112076867942605e+00 1.851432036966718986e+00
6.438927077604615690e+00 1.938381477870513514e+00
6.577293741957118911e+00 1.972271500164948232e+00
6.216060837954271001e+00 1.864021736865404399e+00
6.605791395326358284e+00 1.890681780429686043e+00
6.354154663562593619e+00 1.890606218857751486e+00
6.615748494611924713e+00 2.025994941189053655e+00
6.397441965606572190e+00 2.061210948816408983e+00
6.408881336478772894e+00 1.864714884987068055e+00
6.334107200209112776e+00 1.723584481989725914e+00
6.431419011846115197e+00 1.946580126349607864e+00
6.317759181557273784e+00 2.152009571860533654e+00
6.385086924296182076e+00 1.927302706040112223e+00
6.488429953907933090e+00 1.860239515938742372e+00
6.496180467211230436e+00 1.878484551408345915e+00
6.315647177827791836e+00 1.847887581716134875e+00
6.498421181727327856e+00 1.716472232908868190e+00
6.382612077640946957e+00 2.012179651974794758e+00
6.368957882304076890e+00 2.085224413435311508e+00
6.061658101234941753e+00 2.015349372926616311e+00
6.367571185324822025e+00 1.883347691352893261e+00
6.233659582252983000e+00 1.822323329700431760e+00
6.261901323649695428e+00 1.899950544209837000e+00
6.195936990055823657e+00 1.944493125594465965e+00
6.104242758671601266e+00 1.776211336159100540e+00
6.134953095400410561e+00 1.822884570474402777e+00
6.123396160756118256e+00 1.835101557755098201e+00
6.271007801240919832e+00 1.865437111759300270e+00
6.135052264377454101e+00 2.242117985950317749e+00
6.204809505135168379e+00 1.920032198125916523e+00
6.020635177857906584e+00 1.937619646035687149e+00
6.481808129641455807e+00 2.149675385479490330e+00
6.545289859180392966e+00 1.895735370186665714e+00
6.542865353937081352e+00 1.879407427787064711e+00
6.463990407496312152e+00 2.032173631052927476e+00
6.561854679869407292e+00 1.813763424096612287e+00
6.257848992304366753e+00 1.936128004266870484e+00
6.290882250803413456e+00 1.744429237541156308e+00
6.355039192337284426e+00 1.855976770404414333e+00
6.293995904017860354e+00 1.899759969545183669e+00
6.246030027777361937e+00 1.787103916702837303e+00
6.473641303949840164e+00 1.723907958950122721e+00
6.642712037835489802e+00 1.815415076488817281e+00
6.253620391667208622e+00 2.101137044564030276e+00
6.670399884734647955e+00 1.694360270121810785e+00
6.569966597518279272e+00 1.953001806582809197e+00
6.526896380966020317e+00 1.908628384869644812e+00
6.330400737187109605e+00 1.981338284917954384e+00
6.471491437894059118e+00 1.790026300112548707e+00
6.373216032434943834e+00 1.879457613402365279e+00
6.475020646270143843e+00 2.033277003361310786e+00
6.302113258204213864e+00 1.735373366014363095e+00
6.261076294182366553e+00 1.266935517599643068e+00
6.425583599086882813e+00 1.417782715700434348e+00
6.131259685037703910e+00 1.306673990368319771e+00
6.383780674757353779e+00 1.626664218949941620e+00
6.426395748623707327e+00 1.649650830152836978e+00
6.279339108010482562e+00 1.345991908655058911e+00
6.262868292985357854e+00 1.613161517455240279e+00
6.243717400553295604e+00 1.929946659322699709e+00
6.211601914997526563e+00 2.041081989430868937e+00
6.302980759002029032e+00 2.229295901967657922e+00
6.618318774638710877e+00 1.782500025486257744e+00
6.535058980520599192e+00 1.816265296923362804e+00
6.580287426058553990e+00 1.961832823803599801e+00
6.449433163010243497e+00 1.794349417473450892e+00
6.495226019853468813e+00 2.098696232129296568e+00
6.281925962511230921e+00 2.027958789513063298e+00
5.821883188964246614e+00 1.619228125564539988e+00
6.246400042358086324e+00 1.704557455844059266e+00
6.089076600906521364e+00 1.899762207529073432e+00
6.376682730147789080e+00 2.123622318141894727e+00
6.337362478080303951e+00 1.989308282162295605e+00
6.435347457951547057e+00 1.879670237093407081e+00
6.440054703769262368e+00 1.891186691534822772e+00
6.317079671385189776e+00 2.023651284998004840e+00
6.614041716367589530e+00 1.775720693829137442e+00
6.302162015355996516e+00 1.903383603893125997e+00
5.962047463150051740e+00 1.449488435441035561e+00
5.934578374380441446e+00 1.341017762088243526e+00
6.085412824369762497e+00 1.491851380677507777e+00
6.025295329283640200e+00 1.408960007399401748e+00
6.046409577888164577e+00 1.304912484020946284e+00
6.185695830647945037e+00 1.484447200012139145e+00
6.261064972752474311e+00 1.331797752766546772e+00
6.141443640098907863e+00 1.452023253209264286e+00
5.961290080171579575e+00 1.387179209781733036e+00
5.899373835383363129e+00 1.326774533058452388e+00
6.064255349062672273e+00 1.522336755034506828e+00
6.296936143563415023e+00 1.579782209057735809e+00
6.134485455183908087e+00 1.604449431664285441e+00
5.912960338719209119e+00 1.743454977124615279e+00
5.972164179537139184e+00 1.523904458258813044e+00
6.003341274768428271e+00 1.684693907631938936e+00
5.984278677985507500e+00 1.406979857648278598e+00
6.015514412876949990e+00 1.466058064901504698e+00
6.150200252575384496e+00 1.389115963318524605e+00
6.206884211372610594e+00 1.486847256802203976e+00
6.260909680822642542e+00 1.518550791798795263e+00
6.104167428421748198e+00 1.369369961504957711e+00
5.885842302686723926e+00 1.480219749292594589e+00
6.068971903358363562e+00 1.516186646792306636e+00
5.827864755163249200e+00 1.563644104125244461e+00
5.998921400426340256e+00 1.504785847039027402e+00
6.145897224676252435e+00 1.246805055308071619e+00
6.171841671489209702e+00 1.433602688629961763e+00
6.146045641642985835e+00 1.414642434835367224e+00
5.746957588317451737e+00 1.459019725151410096e+00
5.944760982549590622e+00 1.317228056077055287e+00
6.074383969346305534e+00 1.472336420549455349e+00
5.818486843685947818e+00 1.536758808706895518e+00
5.953663650126377327e+00 1.437584506128740891e+00
5.751766260806556730e+00 1.458865784050277892e+00
5.493858422680652609e+00 1.569070766884842705e+00
5.530621108704087519e+00 1.624318344555250260e+00
5.764174172221855130e+00 1.689591037252920369e+00
5.824572774247699591e+00 1.312851933829096929e+00
5.774756065897165058e+00 1.611772892034396776e+00
5.956867795480948580e+00 1.504044583757859765e+00
5.689759322735794100e+00 1.564053214016736915e+00
5.414622447430621044e+00 1.435810913930489097e+00
5.621017325845301116e+00 1.661210509437083926e+00
5.872969497486175250e+00 1.707179192251154110e+00
5.672780652387620748e+00 1.559299791862837514e+00
5.923675220121117135e+00 1.553815543324065018e+00
5.756950217577477602e+00 1.626063887957657439e+00
5.759350299034602827e+00 1.663220354005448876e+00
5.682956456566778058e+00 1.295090892641913571e+00
5.747913720938792714e+00 1.580485681131260201e+00
5.767282371775950267e+00 1.690498870712916935e+00
5.701553232948400662e+00 1.655797401195882479e+00
5.822574558099930186e+00 1.634741759177123388e+00
5.792273328544650823e+00 1.538297877372294398e+00
5.780442450185969250e+00 1.469834341167435277e+00
5.780568284805629453e+00 1.461578397208839419e+00
5.706371367908886327e+00 1.631910122253120043e+00
5.578421587811813076e+00 1.776888664372427318e+00
6.159758221501496323e+00 1.278863481569816551e+00
5.762538711153377236e+00 1.440314383643415130e+00
6.024623364046401974e+00 1.430581038021526474e+00
6.025011302818674253e+00 1.365150243996053447e+00
6.056751565305091844e+00 1.453548794069496441e+00
5.977776600951507646e+00 1.366028409042367553e+00
6.115382755915570456e+00 1.575148799335839733e+00
6.143716152992308999e+00 1.481337363610561564e+00
6.616925193073580402e+00 2.048096828898594346e+00
6.316929380626481461e+00 1.795026555514930955e+00
6.426016083073294638e+00 1.617017584897503246e+00
6.531387737200843091e+00 1.609855947641351870e+00
6.488535527931968971e+00 1.689777805443563485e+00
6.504900046845008887e+00 1.617764713175747326e+00
6.429837515632696565e+00 1.641185597882578673e+00
6.634103163936133640e+00 1.845489382267536227e+00
6.537388734189828021e+00 1.697605800376980945e+00
6.430043881487138790e+00 1.814439803910568694e+00
6.365717969079275562e+00 1.824315096667788350e+00
6.522826560451932210e+00 1.766813036657498781e+00
6.458712126226362926e+00 1.595202305290661204e+00
6.322137344880760956e+00 1.837674254146551611e+00
6.663651356520503555e+00 1.737075901612166628e+00
6.563250933003278220e+00 1.908372616438630986e+00
6.512324632501577781e+00 1.463477282049835626e+00
6.417576013969566340e+00 2.039415083532878370e+00
6.305796584095290314e+00 2.119299505367270964e+00
6.320838799076565095e+00 2.175296708043062299e+00
6.433452367899063162e+00 1.940179473860990322e+00
6.634225189120096289e+00 2.080314391305482680e+00
6.330950152307206480e+00 2.139066106802300915e+00
6.491457176040865917e+00 1.832517432673003821e+00
6.602783822857229978e+00 1.868458241653760288e+00
6.523205656242983430e+00 1.943806857048838044e+00
6.285921458005667262e+00 1.438337269188379342e+00
6.791643995846787796e+00 1.808790495962427691e+00
6.445742215564481903e+00 2.045685248335867623e+00
6.671083449154284750e+00 1.785787009348081433e+00
6.539090438042437725e+00 1.712605607953148645e+00
6.740558910107445456e+00 1.900761227543717347e+00
6.706904865355731715e+00 1.972935872897596754e+00
6.301955815905047942e+00 2.015357452213999423e+00
6.359865880046611686e+00 1.938565753822704796e+00
6.404200585486963249e+00 1.836055112287558355e+00
6.258252433761234634e+00 2.041346144036578991e+00
6.208122658627239332e+00 1.802449608425040983e+00
6.382581033101484280e+00 2.303261325690432848e+00
6.169831768697360275e+00 1.930963341408873823e+00
6.618831022469144898e+00 2.065247832922016968e+00
6.248127723869925987e+00 1.805959291912964559e+00
6.530117450055461070e+00 1.966010788965261380e+00
6.304889095085979278e+00 1.855855483671577710e+00
6.467106318041530244e+00 1.494906339854184862e+00
6.548079378974040132e+00 2.078707521020247029e+00
6.393041112605335030e+00 2.143395835819830175e+00
6.652189306993884443e+00 2.176126891164407162e+00
6.297344959304289169e+00 2.245605530050861276e+00
6.133059629185868999e+00 2.241111213263087265e+00
6.760451279938314073e+00 2.247185323724329997e+00
6.431289063213378121e+00 1.897667601629223544e+00
6.482913647501414189e+00 1.884504126149371128e+00
6.501805543571977708e+00 1.866037497016224567e+00
6.666095151666104002e+00 1.987717877668670141e+00
6.299806521829379946e+00 1.819083392515726150e+00
6.504630018819206327e+00 2.259857208578347709e+00
6.564616456815308254e+00 1.792639138704242407e+00
6.411302450333447922e+00 2.059419843642362302e+00
6.348968160509643965e+00 2.050009460693677177e+00
6.522450377301268531e+00 2.068850374613583121e+00
6.477263619762871016e+00 1.982368233986048445e+00
6.418354323246033388e+00 2.203905141004747215e+00
6.629716164760568020e+00 1.872739070189416211e+00
6.400772008062289409e+00 2.183692334487769671e+00
6.461555019062368288e+00 2.164615604599013032e+00
6.303256235280931818e+00 2.085530926768745630e+00
6.532554024551106231e+00 2.053409456085099727e+00
6.436075091312716268e+00 1.972069066389293024e+00
6.618459742366106013e+00 2.015851480643170213e+00
6.409770149054772936e+00 2.244168445752960483e+00
6.414402430165674573e+00 1.990775316443476273e+00
6.369345333607885351e+00 2.122538496529591701e+00
6.449047942737358596e+00 2.013519181913850709e+00
6.548978452393232175e+00 1.979184239207131490e+00
6.306113713313678204e+00 1.821793362332603472e+00
6.458045309690655600e+00 1.821906725421345019e+00
6.236982552305982530e+00 2.029006355520427629e+00
6.389326045521053210e+00 1.829915883741536131e+00
6.154620460803180038e+00 1.985272070352871232e+00
6.398549313073159439e+00 1.654847941260017885e+00
6.252094651027976902e+00 2.046112966884607864e+00
6.288985187578429503e+00 1.828906317374835444e+00
5.893202940911914212e+00 2.095958878239266632e+00
6.351549465988362897e+00 1.618545120356319256e+00
6.342440673978895660e+00 1.838538263533503248e+00
6.458181937915499660e+00 1.406552134632473638e+00
6.175328514016442227e+00 1.224042887575215399e+00
6.188372468904645984e+00 1.193176688251289530e+00
6.139270152186366403e+00 1.313762820166675116e+00
6.222979929138606536e+00 1.299751818389953240e+00
6.135185167489272118e+00 1.356479254539335599e+00
5.797442823757782193e+00 7.997121121570129887e-01
5.763789752333323690e+00 1.031735977140457283e+00
5.956269993966413878e+00 9.865759717728936895e-01
5.912387050542390554e+00 7.046240971763256811e-01
5.786925180609548747e+00 7.848413507228412245e-01
5.825639291946590248e+00 8.903187451139200626e-01
5.681018497564529923e+00 7.569094045284370242e-01
5.817834235121503994e+00 5.470989943588104865e-01
5.716630922574791107e+00 8.701581296640830132e-01
5.934498042249217065e+00 6.573982176090675811e-01
5.840131193619258809e+00 9.455271400817630845e-01
5.622731630005045389e+00 8.328548510242614888e-01
6.099492805382373817e+00 1.360274355913927202e+00
6.018048119120346762e+00 1.129754160245501460e+00
5.895031743707661143e+00 1.004549226733316925e+00
5.988027974135281539e+00 1.289120232758395268e+00
5.794257060570830120e+00 1.140122966198400256e+00
6.161784173919516938e+00 1.300545524917788853e+00
6.074799823377302843e+00 1.130350055734939518e+00
5.913797412954702182e+00 1.244526590563520330e+00
5.819113670809768379e+00 1.225318470057049858e+00
5.866431427087277051e+00 1.150551952236958719e+00
6.143027053869368537e+00 1.182781616270391023e+00
5.863883862467432095e+00 1.368466474867933158e+00
5.842695687202422050e+00 1.423952571894982366e+00
5.628453095576601228e+00 1.207026840734739537e+00
5.926087080746498259e+00 1.382472821021813569e+00
5.783729971157486105e+00 1.041880143190137886e+00
6.108164126137928029e+00 1.069074258676985245e+00
5.963084279785615394e+00 1.140819270168566213e+00
6.060688323427759094e+00 9.230584233999014065e-01
5.566682598337817645e+00 1.457230072012915656e+00
5.911870638024199209e+00 1.355604950624076821e+00
5.873646254401950983e+00 1.265820437346723448e+00
5.805965917399058540e+00 1.360162286715882463e+00
5.859709850323650215e+00 1.300520944543538837e+00
5.883063079076032764e+00 1.231246807137198473e+00
6.244679350423764319e+00 1.047018423258944786e+00
6.159694458517058102e+00 1.267908115509321254e+00
5.732159540150455257e+00 1.175708668140242441e+00
5.619319185720913268e+00 1.488377036346189231e+00
6.310747377880094433e+00 1.242321008089229295e+00
6.171182718509134801e+00 1.284827892504110558e+00
5.568785088268393579e+00 6.843036524334875637e-01
5.950717513195268538e+00 7.054373264918943898e-01
5.912686488463534396e+00 7.133081029231261860e-01
5.956203197209761768e+00 7.822957888240034130e-01
5.884161512123862181e+00 8.885868516831356700e-01
5.967015373997726968e+00 8.329007372827494926e-01
5.744354461368405218e+00 6.716359985855689940e-01
5.911308836048753790e+00 8.098152102590492341e-01
5.757362401148943931e+00 6.743211305047771553e-01
5.783361367857769331e+00 8.774264138501941535e-01
5.808859596970750161e+00 6.948148050993031566e-01
5.703087435807283612e+00 6.820692269979272693e-01
5.905397934762210532e+00 7.223264345149075227e-01
5.810045619862299837e+00 8.744324158629962485e-01
5.979661008768976771e+00 7.539742689245105822e-01
5.778577204857862526e+00 8.419557062604046127e-01
5.757623970590798557e+00 6.569335135090723643e-01
5.838004960971685087e+00 6.313974165196031274e-01
5.970911840915587021e+00 7.839489215360275765e-01
5.880418992488623431e+00 6.252107657761545312e-01
5.916825717213411551e+00 4.859276001791952293e-01
5.876078985328132553e+00 7.641530953491884048e-01
5.829930234352061369e+00 9.201417070916459995e-01
5.764911333283246009e+00 2.833277104825930315e-01
6.041590475579010189e+00 6.538723482963002542e-01
6.011124759149399921e+00 4.446976633226436548e-01
5.977729857129161495e+00 6.638539351208488926e-01
6.055442285989737883e+00 4.583394501875235338e-01
6.064287919267028926e+00 5.941501992020157275e-01
6.023285095482155960e+00 6.901140241793735086e-01
6.144706820640424283e+00 6.420150498907331027e-01
6.019702946623022299e+00 4.227246330291734577e-01
5.936189367172199027e+00 4.160996917277473006e-01
5.975373814167053155e+00 7.197590692185625860e-01
5.881621785293956073e+00 7.044774755205021055e-01
5.974998969904900648e+00 6.274309592582245632e-01
5.792448437085377932e+00 5.775296939246584715e-01
5.890600046294306225e+00 9.480632106866295761e-01
5.544996441676378396e+00 1.004438785709665272e+00
5.761978118738449339e+00 7.527517041839342227e-01
5.836100620010657103e+00 8.438789441414921155e-01
5.524357216228436229e+00 8.806134068204605203e-01
5.702636315467598749e+00 8.388342263078105709e-01
5.695905506189275158e+00 7.894223862536998704e-01
5.500666792633617241e+00 9.313385088988866967e-01
5.599559284020414474e+00 7.732711071732831787e-01
5.584730005951078269e+00 1.196425724982915106e+00
5.692468427440868339e+00 1.108766386446845331e+00
5.941597490208888388e+00 9.792304375182290244e-01
5.709806858676009789e+00 1.148126921934368827e+00
5.816550193906103061e+00 8.852912300612387764e-01
5.917985078034257995e+00 1.062812534666421449e+00
5.982882189518605287e+00 1.172240430809879719e+00
5.792413591690001695e+00 1.059479079707770666e+00
5.948473987134050844e+00 1.198705253994139852e+00
5.814086117377232910e+00 1.136612338278788492e+00
5.439791833218258432e+00 1.057506813949815383e+00
5.477384395787861848e+00 1.191313982561494456e+00
5.742591430293113142e+00 1.139240661168590574e+00
5.699713698327498967e+00 1.108850356316126495e+00
5.933965529009375572e+00 9.825191841533102988e-01
5.722285312520110523e+00 1.307750078455518494e+00
5.899212467805968529e+00 1.301443329462813159e+00
5.978162031178610114e+00 1.384894078957656927e+00
5.916043922296772450e+00 1.066474574807371178e+00
6.054886732561758578e+00 1.223500209098709490e+00
5.888629007791513992e+00 8.627948119577679709e-01
5.805828282811525298e+00 5.881684336171789651e-01
5.771795887657979129e+00 9.210317477430087774e-01
5.550931692233087134e+00 8.227868433592329112e-01
5.749688747927662824e+00 7.086033167157916868e-01
5.831580606608318895e+00 9.505648380846364320e-01
5.823852540317517423e+00 7.548628838109816552e-01
5.502915865945428031e+00 5.766264898267409178e-01
5.941017199477773403e+00 6.087950956713207296e-01
5.805518162756643008e+00 8.436126186771741864e-01
5.768697752779893939e+00 7.780431516786194823e-01
5.957709783501281109e+00 8.656154325457341425e-01
5.901644432188902556e+00 5.463236635455328560e-01
5.967675531603214623e+00 7.637104973143717945e-01
5.923877385060915657e+00 6.441108791543239676e-01
5.816548713558461259e+00 6.654279990946829759e-01
5.939925668199261821e+00 6.930601964848486229e-01
5.725217679778806357e+00 7.501215641524040523e-01
5.961289114320566185e+00 8.491727729212558140e-01
5.895597013587221547e+00 7.352474279515578415e-01
5.893414463225365552e+00 7.393481103922379116e-01
5.996569178130233269e+00 1.025190391844239990e+00
5.884611819969865820e+00 9.803981305100817334e-01
5.648107980329792888e+00 1.123595972053587300e+00
5.866632061306042090e+00 8.224483584029210759e-01
5.779416512337560263e+00 7.439513331396444551e-01
5.785752406415201499e+00 7.168343959431597856e-01
5.973895392288401496e+00 1.007510441767448750e+00
5.778423347265567500e+00 1.006378457103845658e+00
5.894840934358255069e+00 8.424231482320958531e-01
5.953202302984541561e+00 8.812371916089298818e-01
6.114731866967903606e+00 8.884503016558386035e-01
5.757831352607800213e+00 8.799124008716944223e-01
5.973364094956383319e+00 8.363058482536452898e-01
5.863135751535457629e+00 7.536246740485360585e-01
6.001955081567944106e+00 8.398789498612777571e-01
5.809422626994600769e+00 8.255056018530665396e-01
6.015561626421980890e+00 6.794472598140826047e-01
5.881952929493076354e+00 6.759983798675106570e-01
5.805694231475134970e+00 6.206686570955393112e-01
5.705528618553286968e+00 6.774233600127442800e-01
5.850322027936138980e+00 7.515566900839496522e-01
6.171479008732568161e+00 6.601909647159163175e-01
5.801634417897027163e+00 6.021547345581159671e-01
5.807168878669854095e+00 8.726789303543927012e-01
5.754568582028976920e+00 6.982860165578343992e-01
5.954841096274373413e+00 7.702228728273201597e-01
5.969329137969010546e+00 8.245764583990879970e-01
5.956326084035906021e+00 9.018638016742462904e-01
6.076874387745763606e+00 1.046221415420908851e+00
6.083187289023568312e+00 7.205173491687751897e-01
5.970548856007159344e+00 7.427378166958915617e-01
5.948892326276412845e+00 7.432171729652055081e-01
5.962779581650246463e+00 7.305750032881892508e-01
5.988117414678940875e+00 7.895146183594025091e-01
5.830382928779163976e+00 9.736395898518703795e-01
5.925273440423209692e+00 8.448878408941014051e-01
5.537106537184498301e+00 8.520237681577398359e-01
5.738770135687580876e+00 7.239417525515858820e-01
5.693134999525588213e+00 7.078364920614633737e-01
5.787478054882660317e+00 1.001355005297975609e+00
6.036020424407972484e+00 7.955842118073666036e-01
5.671286161560776584e+00 7.981343842716331904e-01
5.526779784141094609e+00 8.661721103859664206e-01
5.623246452641846638e+00 9.140982187775910095e-01
5.694365424194042014e+00 8.658097225569926225e-01
5.739230244629994537e+00 8.344338604531986725e-01
5.934835451878045731e+00 6.763343665164767149e-01
5.990261744268972066e+00 9.131592160122723456e-01
5.684081776725101065e+00 7.146768514902154257e-01
5.865609308815264100e+00 6.691313444254473053e-01
5.982708927320796732e+00 5.895563478687884107e-01
5.885868783355183709e+00 7.346153653485845147e-01
5.649220226240606380e+00 7.321321069598043518e-01
5.794136379202560860e+00 7.007293570904340463e-01
5.959191234984934304e+00 6.470192888582571022e-01
6.072804840562906037e+00 6.980102607748079890e-01
6.011342154320390208e+00 5.920794050002873288e-01
5.921381920760989459e+00 8.890505813516870193e-01
5.945977946818558735e+00 8.146697974223231498e-01
5.640255875727648416e+00 8.816978687205944132e-01
5.670985279102040977e+00 7.022806489881566749e-01
5.820323491124300475e+00 7.301125133119431565e-01
5.748284038891084080e+00 8.158003110094385057e-01
5.830884994434688551e+00 7.621007941058820512e-01
5.411017059602242441e+00 7.735482111891587298e-01
5.325286653442063312e+00 5.412413886898885806e-01
5.555604983450449730e+00 6.661166190330672920e-01
5.904796967451866330e+00 6.697741293400457652e-01
5.682995890260482241e+00 8.120875355498969883e-01
5.726369181591969948e+00 7.837281248959704349e-01
5.623267653948472500e+00 7.390930977389432721e-01
5.641743337492139077e+00 1.096550017030866631e+00
5.744258660821093265e+00 1.054275179658198613e+00
5.500248402364718459e+00 8.931944088956458305e-01
5.669767904418971938e+00 9.891317552443477101e-01
5.815069454473564825e+00 7.496654884285154363e-01
5.412489307611290101e+00 1.005551126230231240e+00
5.577305948281765069e+00 7.865451416079882740e-01
5.278271910726769711e+00 1.028658898781161124e+00
5.577211358383852513e+00 9.000519645530620227e-01
5.712891770262496394e+00 1.076677771041615106e+00
5.879625331344330519e+00 1.159117761506212263e+00
5.792227683819005435e+00 8.459847956044799222e-01
5.685214242395402628e+00 8.306013013212826257e-01
5.590306046551017261e+00 9.127564614320160530e-01
5.797173157698326307e+00 1.024309533216552381e+00
5.844325405542377894e+00 9.227181359967018270e-01
5.720929798843335412e+00 8.675225816981153582e-01
5.643876195259427853e+00 8.302401843133812021e-01
5.767899800902450025e+00 8.743712025592549342e-01
5.979001349812065769e+00 6.297397178620880442e-01
5.637887609999825855e+00 9.432065321170227667e-01
5.641343291753125655e+00 1.078319040215368396e+00
5.750227067215389454e+00 9.058689969564706068e-01
5.876105680862653280e+00 7.631463805991822724e-01
5.824392064725913087e+00 7.866501034680852822e-01
5.760260302096160245e+00 1.084818007659973604e+00
5.896162058441872134e+00 8.628057376821864910e-01
5.671366821300878769e+00 7.849110346495424828e-01
5.597342663050621780e+00 8.040050472681983251e-01
5.712546836102976755e+00 1.053841571895463236e+00
5.532967096425016607e+00 8.663802556466047022e-01
5.952774165093662972e+00 8.355266221177771735e-01
5.380691530096035180e+00 8.195547920711645506e-01
5.723848205622713792e+00 9.102518994103800942e-01
5.474439726808685514e+00 8.520616209644342742e-01
5.597552454931379096e+00 1.296150141946308842e+00
5.741082383500707209e+00 8.334207152834030019e-01
5.731444215899115235e+00 9.517310386742758865e-01
5.739876446649948782e+00 9.028259057498031481e-01
6.152973589833433010e+00 8.081505854512354148e-01
5.848992745245524816e+00 7.205366736855469689e-01
5.533574019875810990e+00 1.058775024634918349e+00
5.826593217611538478e+00 8.834832018696993083e-01
5.648414117536583845e+00 7.665125134340377011e-01
5.855801532873144311e+00 7.356506203948285361e-01
5.697882051119071534e+00 6.511162452135874634e-01
6.022430018495056103e+00 9.249265878368189142e-01
5.796011261822064498e+00 9.837699371656897229e-01
5.802837669404587118e+00 8.295297867560906813e-01
6.077608165000670581e+00 6.877930418768248844e-01
6.023817535279318847e+00 6.796990740712155477e-01
5.914988772877791234e+00 7.771489068304543446e-01
6.011287036486452351e+00 6.057809954076376346e-01
5.962718189953756465e+00 6.928038909249347732e-01
6.027785658141947778e+00 5.405633359100160407e-01
5.916236788656378920e+00 4.161321390578830437e-01
5.703748689201662891e+00 6.100347898660276602e-01
5.863534977669317527e+00 5.697517407337117090e-01
6.044922061175697081e+00 6.251291753587393529e-01
5.933383310780515174e+00 7.939650601813048603e-01
6.036550295577013614e+00 8.176370401093475682e-01
6.032664371150827876e+00 6.710829819059507262e-01
5.952991613765256318e+00 7.780408860121312831e-01
5.932076245834897676e+00 7.802655270365252971e-01
5.695476351295639006e+00 8.301107962307050503e-01
5.651524791490055044e+00 7.064281477911553697e-01
5.829564438135173887e+00 5.571946875701352386e-01
5.779229448928459689e+00 8.706108715088308747e-01
5.395049963890508948e+00 7.590044798728120545e-01
5.205646077973056229e+00 1.027969124622952535e+00
5.115125662777586513e+00 1.122884798292855368e+00
5.424628329007136429e+00 1.089418104812527544e+00
5.219064449411242812e+00 6.944645379218528092e-01
5.288935391573025058e+00 1.032268946730352965e+00
5.231379437781848551e+00 9.599596826836656049e-01
5.559120796038428125e+00 1.003217955889392554e+00
5.041091375097346727e+00 9.511411421584762271e-01
5.202664320049811053e+00 8.849881182783851941e-01
5.186696535206886338e+00 9.002520652691512471e-01
5.431005940078664551e+00 7.916454540653113936e-01
5.136080593996979360e+00 1.038360995615329463e+00
5.540923257787015999e+00 1.074171095476786908e+00
5.400703452255399384e+00 7.247824787338917885e-01
5.356498819443482162e+00 1.063054831357325369e+00
5.225041371354382846e+00 1.107654630798101447e+00
5.916441537710152687e+00 6.850524402763522591e-01
5.960510727547739585e+00 5.897991514283300596e-01
5.824248486901741018e+00 6.243481207261611932e-01
6.041511064278976662e+00 9.909442927443723459e-01
5.633012648006520351e+00 7.914788155727047192e-01
5.811212547858449540e+00 6.235143002104491794e-01
5.561565897393357716e+00 4.931262976094161754e-01
5.547999671074597572e+00 5.751197953758148129e-01
5.243493306282150712e+00 8.774486288765928066e-01
5.514695723211376688e+00 4.899253787581603348e-01
5.151323774938953548e+00 6.115508308051540443e-01
5.508316619466984143e+00 5.787427529739033183e-01
5.498591247482715438e+00 8.176100376589715557e-01
5.526505335366662663e+00 6.258978701268358424e-01
5.900251050947110443e+00 5.992389949822289896e-01
5.808227082979621869e+00 5.677117237673821037e-01
5.997868671734451596e+00 4.991994773470300739e-01
5.637876119583477674e+00 4.567795306543362965e-01
6.176391368758025635e+00 5.044750821725392242e-01
5.805185718705244469e+00 4.357845669787788756e-01
5.731228877651692422e+00 5.810440929666713661e-01
5.668561948740498124e+00 6.712676282447942455e-01
5.638221462284297658e+00 6.352530464217649442e-01
5.847653067901002366e+00 4.581680765045534343e-01
5.683538281232898726e+00 7.951602041995294856e-01
5.790720111054779018e+00 6.234935259294988041e-01
5.882723834120962003e+00 7.112233994718089036e-01
6.100726519389768399e+00 4.932093506644254499e-01
5.930476809787732506e+00 3.407700146757590698e-01
5.850597655770588545e+00 6.209171372566970604e-01
5.967431996310444298e+00 6.830258461871243636e-01
5.893002725616815596e+00 7.009966022634680494e-01
6.000819605413827418e+00 5.247036933542661430e-01
5.864686615743667453e+00 7.561732371083099702e-01
5.816116952379633886e+00 4.507482127129619487e-01
5.923442752960482061e+00 6.156556281441776246e-01
5.891141881267985880e+00 7.631185708744701035e-01
5.766632093538384574e+00 6.720602541176592393e-01
5.944032279113398154e+00 7.371473226127402967e-01
5.902816506337922320e+00 6.754369417671223230e-01
5.631300086015301964e+00 5.208982790313740896e-01
5.809967049586408194e+00 7.103799080070173355e-01
5.769303206915248339e+00 5.186803768916738999e-01
5.774130432431448412e+00 6.032419509163181592e-01
5.722798163989750719e+00 5.074361291260407469e-01
5.856150366179825539e+00 4.898565692420928652e-01
5.856334147729678641e+00 6.079095009846798847e-01
5.733610122072619220e+00 5.004470793172671739e-01
5.813271127775097469e+00 5.131671777747036645e-01
5.650094717105053732e+00 4.996054264513116738e-01
5.882841844403352560e+00 5.481671547346896878e-01
5.390274742232115557e+00 6.498695294908548581e-01
5.656669158774169759e+00 5.825377679230565597e-01
5.775972560307812032e+00 5.255844092056383143e-01
5.728093058432332185e+00 4.336914002001281965e-01
5.595470501837063182e+00 5.267297321696877699e-01
5.634751547172729857e+00 5.350007808962778943e-01
5.553001201901177630e+00 7.342853755577144481e-01
5.958850522330312316e+00 6.850966584029529738e-01
5.565983303164315110e+00 6.523351034517942404e-01
5.723335157316275179e+00 5.874758221450526730e-01
5.879628446318365675e+00 5.626436202380628027e-01
5.573067274538653137e+00 7.767326588919687413e-01
5.868791381438413168e+00 6.058185623541043618e-01
5.828243276785489257e+00 7.178713468095841987e-01
5.741664122904891698e+00 4.255144603678323034e-01
5.409155175307886587e+00 6.306440657208741696e-01
5.502659822957332025e+00 6.141904916861596897e-01
5.651766180530525041e+00 4.978166414227961911e-01
5.712266740465219428e+00 8.133529946461869331e-01
5.726792784079067999e+00 4.904348160144611501e-01
5.834995996301661769e+00 7.227708839041047106e-01
5.411825150992773281e+00 8.949520889854953865e-01
5.847137089171409841e+00 7.768067426597897729e-01
5.954505786636284270e+00 4.885703188316082857e-01
5.610534121655398110e+00 5.445754345562657806e-01
5.797651704956583885e+00 5.423577718282336368e-01
5.558987251891805315e+00 4.420665654574319481e-01
5.780665708771405065e+00 8.414960886925793027e-01
5.489289382236211878e+00 5.313689028279826587e-01
5.757767709195020345e+00 6.579746680645960355e-01
5.564477939491352387e+00 4.140680216855233686e-01
5.652568704948209621e+00 6.219045973595438426e-01
5.844811793134001121e+00 7.033059861723818251e-01
5.824337651023740570e+00 6.759647482173791744e-01
5.555078042282061368e+00 4.888671117910025066e-01
5.919123758319178918e+00 5.537820666325280472e-01
5.629271163669237410e+00 6.405835574592412263e-01
5.669051724635179923e+00 6.747597166687389070e-01
5.678590759952520273e+00 6.468634911736677040e-01
5.651689300069119959e+00 5.906406972022566482e-01
5.875613490602695776e+00 5.441686959928473399e-01
5.707303670007370044e+00 5.679192327313228317e-01
5.773547194748289257e+00 6.519013666234914073e-01
5.690820086615252293e+00 6.584467138232146244e-01
5.799818686759484976e+00 4.615392024083869726e-01
5.763036862757584089e+00 6.875722914379658324e-01
5.790615732368609159e+00 3.825510313926225314e-01
5.567742304780058049e+00 5.400201658655143788e-01
5.692989631852437782e+00 5.834419814564153484e-01
5.508872990628972843e+00 7.339264932005380437e-01
5.675653685131044845e+00 8.865383876568189159e-01
5.662185231681740483e+00 6.114230492149146379e-01
5.646028396738032029e+00 9.087457600829740301e-01
5.718129848439505558e+00 8.473829119311235836e-01
5.519549849700485566e+00 6.305110864596783493e-01
5.316491065388671444e+00 6.913573925896865369e-01
5.368023621848273308e+00 6.826114872005601963e-01
5.407437052487461315e+00 4.360303794978657721e-01
5.552532681055311947e+00 6.315375508920817449e-01
5.457170304294313823e+00 6.152406386610713707e-01
5.583706206793956461e+00 7.466115924998867337e-01
5.702079223611599801e+00 5.745016949374210924e-01
5.342956280526182766e+00 6.416673889491315563e-01
5.579553538774312038e+00 8.148696751383884829e-01
5.335674076093013696e+00 5.617869571456344246e-01
5.671455997484190270e+00 6.168899026020147058e-01
5.464278241023682092e+00 8.511676513863448701e-01
5.436826730356774995e+00 7.755557436693484297e-01
5.502727587881007132e+00 6.777321296665167472e-01
5.420022171196796634e+00 6.648566427470231632e-01
5.677230990696722657e+00 6.876790463827776589e-01
5.426255575760428940e+00 6.521572382906357657e-01
5.467346661477330727e+00 4.676951516152733079e-01
5.425809837128600321e+00 8.139354942580603325e-01
5.634194111903350510e+00 6.841143537266808350e-01
5.563039116198665646e+00 5.728569415896207495e-01
5.305531053355229787e+00 8.495552457425570303e-01
5.425378035623936945e+00 8.406611578577743993e-01
5.508656582106057797e+00 6.815836881621035737e-01
5.796134242792087221e+00 7.002311113934136522e-01
5.769494277863710607e+00 4.762306072806534729e-01
5.648099548243145307e+00 6.364963120467000968e-01
5.885502404714760161e+00 7.593105821890799856e-01
5.720394398816882386e+00 6.476925747010437995e-01
5.781922600918724342e+00 6.031741704191284636e-01
5.785211076145566622e+00 6.398036197842165151e-01
5.760921475005719827e+00 6.429589852865836841e-01
5.794710290461091873e+00 5.346170234174552061e-01
5.695172992923165367e+00 7.947821503950334154e-01
5.688626516022308621e+00 7.102135280793846484e-01
5.922541765759763877e+00 7.337020485223630928e-01
5.844048759626803147e+00 6.057579902104324177e-01
5.682367767405107628e+00 5.830763158377579858e-01
5.741399744368071545e+00 7.241332904409324422e-01
5.665085284720437819e+00 6.201935311171968834e-01
5.860151942891708821e+00 5.558505704715192008e-01
5.773289514216329188e+00 6.970848823086206458e-01
5.708925200167816350e+00 7.518224070953700711e-01
5.784963503511913352e+00 6.820937085840340641e-01
5.562111795327128405e+00 6.662007113372656608e-01
5.826453228847936927e+00 6.967829801181283367e-01
5.699162947522733447e+00 4.494936919353530458e-01
5.607413284429531686e+00 7.969868346278320415e-01
5.490713298772499584e+00 7.174150392549598632e-01
5.480047124511421508e+00 5.810216772227819737e-01
5.567869425857520760e+00 6.407985447023343273e-01
5.411698783668200896e+00 6.092986114380545271e-01
5.362235066391964011e+00 6.975385236747557727e-01
5.647264657581501979e+00 6.639677880068761695e-01
5.557698608851811883e+00 6.573152395284221905e-01
5.380161435497548439e+00 5.373417985430031241e-01
5.734623991455361391e+00 6.225193724151327768e-01
5.673662741095625961e+00 7.472565033385468736e-01
5.647003745096377259e+00 6.639676519536714672e-01
5.692016871380824128e+00 6.963636466501179623e-01
5.781272914598689638e+00 7.455803395843566550e-01
5.701588219827582016e+00 8.063187201177586250e-01
5.678156204724151834e+00 7.093744481103825272e-01
5.596110478733166360e+00 7.741605701945335483e-01
5.427098157451291982e+00 9.344887829261434575e-01
5.764186819622519664e+00 6.165618716831183788e-01
5.758335967922476151e+00 7.418321857160772304e-01
5.543717380009037576e+00 7.472511894957316603e-01
5.634721713131938259e+00 3.805636285112796724e-01
5.841129296849686625e+00 5.928583814933304774e-01
5.699675867423811937e+00 5.740499555165958778e-01
5.257270364865746615e+00 1.009577925662171527e+00
5.171045410525849206e+00 1.066479382194436054e+00
5.419937623956673001e+00 1.114973813510806711e+00
5.185698830858056496e+00 1.127275197463625478e+00
5.262421309729589325e+00 1.177520648809211368e+00
5.137939783065192501e+00 1.142189156533844452e+00
5.244795923340440424e+00 1.176524797171595527e+00
5.264275890076612896e+00 1.249124911650575376e+00
5.332023370450324151e+00 1.129445676257683884e+00
5.370560894289051035e+00 1.469860144837681570e+00
5.421763874359085023e+00 1.212341781200941382e+00
5.352427407322761788e+00 1.369459325507873526e+00
5.435184794462728064e+00 1.388360722250105761e+00
5.541956301160476883e+00 1.084698592441394993e+00
5.559470171626265333e+00 1.321825056839426082e+00
5.366436470558472394e+00 1.118778712553944121e+00
5.222148247454553527e+00 1.077712000522461633e+00
5.463675083109491126e+00 1.218008804940316159e+00
5.331413403527863970e+00 1.109407624843193441e+00
5.508118644973157174e+00 1.170554360693040863e+00
5.479166781586846113e+00 1.579683426213061459e+00
5.303575325947950780e+00 1.196687820264808133e+00
5.513392264986551439e+00 1.070083567459246154e+00
5.498526899488606290e+00 1.066360145138821158e+00
5.397397406421713839e+00 1.118045184989489904e+00
5.229221224487166531e+00 1.079612173645899897e+00
5.365953208462542534e+00 8.813366679242287116e-01
5.406273528038505916e+00 9.630004263456327651e-01
5.455566142615438707e+00 8.214912506460159136e-01
5.553493997098565060e+00 1.182776319419924116e+00
5.453638513380146158e+00 1.008778185229147306e+00
5.451192388514120246e+00 1.177650162942054379e+00
5.198094396036092135e+00 1.269995423201257578e+00
5.365044591482188707e+00 1.309073230764013385e+00
5.140263259027761933e+00 1.133260409818162895e+00
5.279716005939887324e+00 7.354290037446142847e-01
5.453929788225686082e+00 9.928014320185946096e-01
5.323266521353361647e+00 1.047012475079700078e+00
5.263843146005916296e+00 1.255943052514626679e+00
5.083297189094501789e+00 1.262946159546433522e+00
5.059097879861086611e+00 1.139742612829973467e+00
5.151295973434722342e+00 1.397728255539875342e+00
5.174429763845598274e+00 1.139565472687316561e+00
5.357034675582323047e+00 1.222481364743835064e+00
5.377225534740436075e+00 1.162669881391174220e+00
5.433150645755729258e+00 1.002074068241801674e+00
5.606908791383580670e+00 1.329705810708464053e+00
5.466012384655765999e+00 1.355167240917277027e+00
5.306581442554601402e+00 1.223092430841972389e+00
5.147219520387363190e+00 1.363234537272222546e+00
5.398806913416565045e+00 1.501884082625129846e+00
5.461284170127088444e+00 1.264703003252372948e+00
5.217734066879521571e+00 1.326697981917387636e+00
5.346478877400786089e+00 1.218242260542480526e+00
5.387923953203283212e+00 1.322100259501740815e+00
5.343259003177490030e+00 1.223869614160159269e+00
5.079089818579689108e+00 1.391736046344255406e+00
5.543606863380366789e+00 1.475301087650747300e+00
5.344398822341169364e+00 1.441013774868118880e+00
5.177783295061727742e+00 1.437745377270051694e+00
5.374239203586745006e+00 1.268013382880737172e+00
5.379366763879882996e+00 1.255371696924790115e+00
5.492766464041993757e+00 1.313159318728571945e+00
5.337273918810530482e+00 1.528749199661388225e+00
5.263159904022684188e+00 1.578916533714308290e+00
5.362048886312804186e+00 1.383216859533684673e+00
5.251898971306228958e+00 1.271553258854219104e+00
5.288048815886514653e+00 1.471733706790178342e+00
5.542709737856149843e+00 1.465312387511861658e+00
5.089112661167803253e+00 1.571971551792361588e+00
5.399255237440349298e+00 1.506382529060107833e+00
5.119541707507381467e+00 1.674743986214668467e+00
5.070846688116295908e+00 1.599913704520870006e+00
5.267780773460945198e+00 1.396445991853732416e+00
5.471636963880167848e+00 1.101213855880511350e+00
5.297056320187032874e+00 1.003469614285717793e+00
5.208180860519449951e+00 1.266728656067087622e+00
5.325857593461259754e+00 1.125719886722975405e+00
5.195595978399094150e+00 1.179536020703017662e+00
5.420522340838047626e+00 1.444927874445761429e+00
5.276145020662099228e+00 1.603884049021532476e+00
5.512772784752696609e+00 9.239249343153140837e-01
5.288841613434694722e+00 1.179387067529392041e+00
5.361141670489173450e+00 1.328656449194046907e+00
5.169664792554259591e+00 1.437214402838894234e+00
5.420431408285780961e+00 1.017634247895903510e+00
5.252160658495789392e+00 1.314778177748731736e+00
5.481568298030695452e+00 1.283747636700757200e+00
5.566076234166450476e+00 1.047741486075718154e+00
5.168402582834456638e+00 1.184925011659972993e+00
5.012272631181792448e+00 1.219715423905243012e+00
5.444974371786136302e+00 1.116920101984324676e+00
5.347233586427946328e+00 8.915270098673163668e-01
4.863978611113805250e+00 1.472337808318557428e+00
5.097066335303363616e+00 1.308758704080907442e+00
5.238808734079114515e+00 1.426265519831201978e+00
5.125800322102810114e+00 1.372698333524072112e+00
5.113028671004670400e+00 1.433694269142142597e+00
5.247635453826980267e+00 1.285078692103662767e+00
5.229807846383992320e+00 1.376239637540773941e+00
4.894477311484262572e+00 1.450348387155776964e+00
5.228472876110853207e+00 1.436349483207985944e+00
5.258232194678200244e+00 1.502088061506677175e+00
5.494759868239256662e+00 1.396221070872915027e+00
5.352407962426188881e+00 1.256732139403450299e+00
5.337226856316371837e+00 1.355347445622341107e+00
5.017749378871526389e+00 1.421135065084093263e+00
5.264402778289904106e+00 1.412849354288890247e+00
5.398347847769944252e+00 1.036243611290241340e+00
5.341100827670342888e+00 1.351126779050923155e+00
5.008137888852806086e+00 1.279320762793610511e+00
5.525789062631793591e+00 8.397954437287943330e-01
5.163388297712101505e+00 1.353754828207960115e+00
5.183707056789930157e+00 1.399677672722170252e+00
5.144491034361075243e+00 1.192227134958444790e+00
5.364002886761493727e+00 1.260839100350704012e+00
5.013325150861557944e+00 1.119615944838201038e+00
5.122586696484878743e+00 1.419749583571525919e+00
4.961873604012512651e+00 1.579950145839009945e+00
4.695550107968336384e+00 1.287484512497706790e+00
4.903769679944561588e+00 1.563841726201804061e+00
4.747196275917080044e+00 1.195389070282763644e+00
4.809548480733580433e+00 1.198127081663818094e+00
5.004946535588149281e+00 1.113305245680656919e+00
4.803736671835261873e+00 1.506906778461354790e+00
4.980248095064144565e+00 1.230278765162423182e+00
5.009436045451046482e+00 1.335486768856563033e+00
4.894845140247225501e+00 1.325522212334561356e+00
5.149215547537851378e+00 9.363085697110680172e-01
4.859431606438922913e+00 1.331278861479930020e+00
4.804816357314758868e+00 1.362774739065131913e+00
5.032639322422629569e+00 1.316183916081263394e+00
4.674404313930128119e+00 1.126463157235057411e+00
5.019994215693012407e+00 1.042088884788915371e+00
4.896015582435611080e+00 1.234238618410812283e+00
4.798338532706083015e+00 1.360815955549097955e+00
4.755368442263204543e+00 1.127898792226939895e+00
4.955742177266098558e+00 1.438932550018502843e+00
5.216744824036957162e+00 1.024008772539501066e+00
5.117294653429164342e+00 1.301893010428435193e+00
4.934772580533475228e+00 1.064886394772903033e+00
5.005574440965617100e+00 1.201472084327576795e+00
4.815929298842958950e+00 8.549393876373190260e-01
5.335094966254989579e+00 1.072975482619921594e+00
5.147254414805408906e+00 1.061457608664815533e+00
5.142503110975113145e+00 1.294500521928510839e+00
5.301297778041692332e+00 1.325013946110486618e+00
5.052560793768956060e+00 9.813566734792386059e-01
5.130075369064365454e+00 1.190626580501406462e+00
5.001502942174017363e+00 7.958318168085812827e-01
5.029720385051811071e+00 1.225190325020803828e+00
5.006005213942588128e+00 8.986927519708631795e-01
5.560639962359996247e+00 1.039459937146093305e+00
5.252593906766371390e+00 1.313356191609317047e+00
4.935566365131489164e+00 1.095322089518679931e+00
4.806523706163158494e+00 1.439596227703596965e+00
5.102419761794943831e+00 1.295092466194946557e+00
4.989936762256784952e+00 1.435287634349209140e+00
5.162159424239463057e+00 1.148161414151976256e+00
5.495894761339850554e+00 1.081192158866527420e+00
5.499796415433817032e+00 1.051981259412576586e+00
4.899772423099276963e+00 1.048883399818060447e+00
5.013612189156210874e+00 7.785933450250821508e-01
5.252424472596634253e+00 1.206229829342075455e+00
5.214568271877235262e+00 1.033486885951930390e+00
5.080786173774261449e+00 1.016473169805256704e+00
4.918797634653361506e+00 7.730245908983037761e-01
5.059488452755330101e+00 9.316659201970773907e-01
4.987871154946251551e+00 9.322807970846418435e-01
5.291046266190772229e+00 6.823143115170887674e-01
5.256781688072660330e+00 8.163347090550641116e-01
5.540885901449001949e+00 6.045149827277742638e-01
5.187610905486748081e+00 5.042968020106143312e-01
5.261772449729555490e+00 4.896168048077412793e-01
5.655226926915154273e+00 5.494949211121445964e-01
5.462889239173932765e+00 6.620554376139687891e-01
5.218084670187632668e+00 4.709001093353862855e-01
5.192323045206586052e+00 5.906314716905294304e-01
5.026838984410772149e+00 9.311046941300867852e-01
5.455199634627206251e+00 9.488814319194462943e-01
5.342662525058401002e+00 7.945819727262513066e-01
5.403950129901805788e+00 5.438021079158417148e-01
5.545855077500217334e+00 5.530402153028715073e-01
5.416551152457737217e+00 6.428044652709564710e-01
5.518323849469581432e+00 5.477209243488844193e-01
5.544278964984679980e+00 7.043826883588224508e-01
5.477470099819734983e+00 6.426083428423635668e-01
5.433501024115908962e+00 6.577486132976578803e-01
5.405364152421418211e+00 7.682712264940139146e-01
5.639010642656709926e+00 6.728726887170992654e-01
5.302734862302651564e+00 5.579303457894518870e-01
4.934140484715504371e+00 5.701431839265981294e-01
5.179335806732514591e+00 5.023557298314023090e-01
5.010149118273478308e+00 4.031038836708125128e-01
5.223434542255378510e+00 4.664226925817804847e-01
5.054277118605296160e+00 5.421058660022148867e-01
4.726408342907987503e+00 7.215409341796367171e-01
5.126039830847858525e+00 1.056638550658882902e+00
5.161225946779308238e+00 6.643942023999900304e-01
5.214497425173565404e+00 8.854845671851648836e-01
5.376060433821459483e+00 9.426449245068772020e-01
5.221974067131472275e+00 5.219362119279676859e-01
5.347001747745419920e+00 7.313430660732579414e-01
5.328813736361567521e+00 5.189567754386897880e-01
5.363732506326115868e+00 8.982936800317294912e-01
5.371243490461107051e+00 5.914734858119183869e-01
5.176328329905998338e+00 6.736085099769293372e-01
5.209268973852504203e+00 9.043051758939124607e-01
5.325878393913981768e+00 6.197745923336589469e-01
5.226894162912686603e+00 6.304994906087668660e-01
5.466917770634879936e+00 4.515824015544150916e-01
5.425586638376174164e+00 4.035982235519668393e-01
5.411561472217641722e+00 4.845542525359013974e-01
5.556793398978607357e+00 4.186550757908771292e-01
5.509510635881461837e+00 5.313232211330651822e-01
5.365898300661111620e+00 6.079417253531800291e-01
4.982596854320638258e+00 7.816709096409681923e-01
5.321312629574931563e+00 7.907985527981664653e-01
5.454929621922754990e+00 7.028870304202108343e-01
5.390324608814285767e+00 5.855844423957892175e-01
5.265404910666498850e+00 5.803671854321590384e-01
5.332123600411296849e+00 7.905603830368556073e-01
5.277098770147747864e+00 7.531085780887737391e-01
5.400291515581271184e+00 6.305678496908166952e-01
5.318812217422363986e+00 1.077449938466230606e+00
5.515022631938758302e+00 8.256173942825926204e-01
5.466225306978284237e+00 6.590262480547016688e-01
5.414071463594647859e+00 6.168317202446172987e-01
5.537828671685838700e+00 9.511766833507678820e-01
5.450505330787489555e+00 9.725696978845164153e-01
5.363839200141087282e+00 1.037495486450789706e+00
5.390784843842461704e+00 7.951676243725742665e-01
5.327254747200584006e+00 7.156125916431550493e-01
5.269154185855915884e+00 7.280507210121867079e-01
5.296207128129221786e+00 1.220349998622201060e+00
5.296669647398060121e+00 8.585557594791398683e-01
5.274498148651845852e+00 6.989589309001841277e-01
5.453179083566039864e+00 1.077456237543666040e+00
5.252695352523645056e+00 9.375571154670945262e-01
5.136872062278177609e+00 9.356039204839384782e-01
5.475985391690970872e+00 9.278900391825840588e-01
5.492350907987500364e+00 8.874765342687305214e-01
5.520121319151506611e+00 9.763376944542292435e-01
5.539670837016058336e+00 7.877748355782197009e-01
5.431406369072339757e+00 7.150506653899113552e-01
5.482660286891936963e+00 7.739121374617491389e-01
5.372570464246656741e+00 1.069097832237529078e+00
5.367311977120049704e+00 8.817551729833454921e-01
5.512412858846131414e+00 6.541911802857074409e-01
5.726358206838591869e+00 8.789155010218253627e-01
5.324951959119132994e+00 9.868060648519474398e-01
5.409716199092077460e+00 6.954543772105524768e-01
5.037590576848367974e+00 9.323954755593595323e-01
5.093828127091104108e+00 9.520564154844801674e-01
5.134809609357033899e+00 1.185982761945493458e+00
5.068651702433301764e+00 8.444935508783508737e-01
5.292531698203416290e+00 9.640208666270225768e-01
5.271951073735979598e+00 7.771525660527526247e-01
5.214459732224002053e+00 8.012739916240605442e-01
5.122919027678986659e+00 1.307013090520900311e+00
5.275733462704374155e+00 9.345624531015956915e-01
5.111830274860803769e+00 9.160171275921314971e-01
4.943691527802653418e+00 1.237965883201788131e+00
5.142817560092675322e+00 8.150379807822094591e-01
5.266909688527915634e+00 1.039763654531901782e+00
4.923817802138195532e+00 1.010173120499662236e+00
5.256053437068036516e+00 9.833266392502044706e-01
5.043316026951426778e+00 1.194880159205364833e+00
5.167747286824885045e+00 6.052571524252368107e-01
5.252492553033823341e+00 9.762256541715819136e-01
5.252086609505003167e+00 9.438770354741136126e-01
5.209653455220539797e+00 7.864623299149030577e-01
5.147381371331743338e+00 7.921905051742100801e-01
5.041026278624094914e+00 1.012442818279851497e+00
5.312364802242877104e+00 7.899484611208174023e-01
5.291309916320424023e+00 8.001930604133133951e-01
4.868354425555041942e+00 1.033803488064600318e+00
4.979427714592168819e+00 1.273639855930880138e+00
5.023877503549444512e+00 1.175667650293102051e+00
5.053038229925519431e+00 1.206711850792172136e+00
5.138823855748670510e+00 1.176412723882005018e+00
5.179051303469483614e+00 1.138626433152710504e+00
4.905986361553646091e+00 1.291095152350914432e+00
5.073784645394878723e+00 8.939126837411859317e-01
4.841169896631544844e+00 1.006484279528901959e+00
5.213443065297095558e+00 1.443640175032276263e+00
5.098004814468919399e+00 1.343699303093543129e+00
4.946703250267061591e+00 1.115200536973336876e+00
5.262466242365181124e+00 1.160150153683689123e+00
4.888231919474140597e+00 1.402594205528001181e+00
4.970252925171660507e+00 1.262999845313437453e+00
4.943490796189291103e+00 1.160994302509410048e+00
4.947225918566590330e+00 1.071434117323880608e+00
5.097494171529538320e+00 1.416920815083151153e+00
5.119635518393923945e+00 1.133267176267284349e+00
4.918716909554595063e+00 1.117277555850724191e+00
4.861587021235954431e+00 1.131684103817765408e+00
5.132038734931342994e+00 1.126434226802301319e+00
5.176052937953135036e+00 1.192696620869687196e+00
5.003262025650208500e+00 1.383683939651479289e+00
5.058915799277679426e+00 1.306601478359972868e+00
5.140224094083642115e+00 1.268092956304440966e+00
5.239076294282199342e+00 1.182580537462632142e+00
4.974207154495838168e+00 1.231781457423776427e+00
4.860586653357449549e+00 1.862430000967146615e+00
5.490236721389814889e+00 1.283164527437004487e+00
5.327441676003424220e+00 1.035526973469057088e+00
5.128908664422928254e+00 1.459746154791998540e+00
5.167156055332795539e+00 1.459227330399928357e+00
4.988417195397627069e+00 1.240795023249465778e+00
5.293817602323453997e+00 1.201172902472822379e+00
5.353761595857001510e+00 1.474106159529438465e+00
5.081975634208554915e+00 1.279873173787339447e+00
5.067647406911506280e+00 1.428976287854924365e+00
4.732570629795151973e+00 1.532776031728029453e+00
5.069611112168072253e+00 1.515692267177681352e+00
5.104718537819239899e+00 1.319317954005167604e+00
5.079701219705875737e+00 1.593724861499306034e+00
4.858292326776100012e+00 1.514864292238976784e+00
4.987492026848793003e+00 1.695187975785176437e+00
4.625830346215455968e+00 1.657538964673940685e+00
5.072251424275439291e+00 1.373300659049268901e+00
4.647415676130628448e+00 1.765304244817980539e+00
4.516229247346166709e+00 1.630706464466168626e+00
5.058363254400024545e+00 1.827228044503735438e+00
4.724628961465491273e+00 1.787857850055118769e+00
4.722664003196007876e+00 1.903250785884104346e+00
4.720590442316143331e+00 1.824541364522252573e+00
4.520801993110580952e+00 1.729847683671508429e+00
4.635995479780367745e+00 1.643014086220575765e+00
4.758826346952158559e+00 1.901657281097386187e+00
4.763827578975098120e+00 1.793772909008664929e+00
4.746812663749454764e+00 1.935227277015766356e+00
5.045779135126014836e+00 1.503331007617277892e+00
5.009251150355490623e+00 1.391011592013111198e+00
4.935583949800923520e+00 2.005634544092371740e+00
4.960109062416448111e+00 2.017913767874780717e+00
4.860600520204497954e+00 1.964640454307597039e+00
5.015960257790611720e+00 1.766606842966077284e+00
4.823065817937934874e+00 1.943408416704993646e+00
4.965367073989325419e+00 1.844241715276786708e+00
5.013864882010054203e+00 1.753531055100266078e+00
5.064585731046785000e+00 1.807682478183357144e+00
4.947483338866943470e+00 1.804895331038162798e+00
4.879728246170451200e+00 2.032351912543078676e+00
5.027005283806833091e+00 1.666989890416140874e+00
4.789628260781684688e+00 1.895705411394162931e+00
4.676799625638057734e+00 2.040087456954189360e+00
5.090027621365093680e+00 1.569363112360752988e+00
4.957939246611997142e+00 1.774199283601329391e+00
4.825739985146893396e+00 1.810511488036145256e+00
4.616277780862318103e+00 1.570735986313183119e+00
4.949595353713809764e+00 1.730220402254937895e+00
4.485198539595427469e+00 1.732395172351957946e+00
4.938016116063074890e+00 1.565597606202991487e+00
4.539378443960030651e+00 1.878379231530082905e+00
4.640252597498579767e+00 1.924733363391005536e+00
5.046376215581023672e+00 1.682580029096626628e+00
4.914207540551371878e+00 1.514123011474518776e+00
4.603587539882502355e+00 1.865023810963519324e+00
4.666472651501740287e+00 1.677694362055726973e+00
4.430862466688928691e+00 1.853923600109842029e+00
4.517770706055808105e+00 2.001544842451266071e+00
4.743603418850915077e+00 1.819079766195069725e+00
4.716274796357033949e+00 1.821027648770877416e+00
4.681512973663411792e+00 1.457981891782895723e+00
4.623034287801561781e+00 1.816722060578203291e+00
4.939693804213097117e+00 1.546637310884673822e+00
4.723312335302970233e+00 1.476791777268769312e+00
4.908610753119654113e+00 1.631956094108562461e+00
4.530972203264260756e+00 1.588337928457637327e+00
4.647074860962763232e+00 1.871415748531069623e+00
4.614377196634453782e+00 1.882772116672297491e+00
4.931222802275633477e+00 1.736574385159789013e+00
4.671417846427381448e+00 1.673538503772636243e+00
4.968044545665973644e+00 1.536888333543992013e+00
4.946575556860270950e+00 1.486666282096108516e+00
5.031480978365076240e+00 1.715701029238793751e+00
4.779918012641402925e+00 1.803310497956128522e+00
4.827245261478124050e+00 1.628627216100536401e+00
4.987850129001187405e+00 1.505118927969049336e+00
4.991373221270910321e+00 1.681698109529555785e+00
4.772007586180546213e+00 1.649965204006756947e+00
4.714908515865449345e+00 1.611080901561094514e+00
4.803292489671324716e+00 1.650719580207095749e+00
4.723104597680805483e+00 1.459970353262265208e+00
4.283527863049179985e+00 1.687059390034381767e+00
4.675848883119121169e+00 1.725904500291050470e+00
4.717208771286728997e+00 1.541937686971743160e+00
4.665311563846556986e+00 1.533046129134170155e+00
4.808201495369834433e+00 1.590206922846175264e+00
4.813310052383964255e+00 1.668556826545910754e+00
4.804864367873406650e+00 1.452270855234619296e+00
4.742797552872055178e+00 1.706545919225807451e+00
4.808289321423941942e+00 1.594549889372994134e+00
4.701801002411640340e+00 1.470891760828017425e+00
4.709746230852518423e+00 1.562832126162850610e+00
5.030802017803821968e+00 1.736243127612518755e+00
4.829307716003661710e+00 1.551360047477329474e+00
4.705751268670086418e+00 1.720386081067528661e+00
4.847498229441129070e+00 1.534050348629777627e+00
4.793170099491316449e+00 1.628326665971421949e+00
4.975916263721313904e+00 1.484401945458067473e+00
4.893360845199378417e+00 1.476493785763386857e+00
4.682638397198683577e+00 1.677315895712662153e+00
4.996246422258170838e+00 1.441552724404558283e+00
4.926829780867345576e+00 1.422228943169216109e+00
4.743348095736600101e+00 1.659335786636779497e+00
4.690383522755396051e+00 1.554456542323771950e+00
4.842153893562811007e+00 1.745049721499321027e+00
4.934344903874579913e+00 1.632775313115783167e+00
4.715833636998640443e+00 1.509313402111151170e+00
4.897125450412315395e+00 1.541358108524721438e+00
4.881364477411398006e+00 1.751099885291018010e+00
4.852655555585117853e+00 1.589147144086187069e+00
5.037422849712420714e+00 1.131349472520078558e+00
5.296647657261142506e+00 1.236363784738350846e+00
4.958476392522538134e+00 1.442148356511696150e+00
5.178027971210171998e+00 1.391169165001671759e+00
5.022692925550113152e+00 1.417938677049209062e+00
5.133301709098292420e+00 1.365180211634050789e+00
5.340877098136200374e+00 1.112211445442251145e+00
5.222131212724258731e+00 1.314188467440126296e+00
5.277183810890071491e+00 1.292745048887551373e+00
5.134406914249755260e+00 1.118104029003499145e+00
4.904250707383502217e+00 1.332360434260924542e+00
5.028554749560482762e+00 1.249759784294004472e+00
5.015881820078146980e+00 1.151962751549788777e+00
5.021013121247349886e+00 1.378995863527179067e+00
4.990596842226483254e+00 1.220790504473429738e+00
5.361989282293035508e+00 1.219833747617132591e+00
5.231607013571870191e+00 1.249685404120028265e+00
5.108355511264977444e+00 1.351912349650020495e+00
4.993258051329315883e+00 1.530412114341251240e+00
5.355460521505174931e+00 1.098718123527118617e+00
5.068721691699741072e+00 1.335953601516849165e+00
5.623717959675264666e+00 1.263452270359546992e+00
5.367329842866647382e+00 1.331366059743887442e+00
5.298253929707675169e+00 1.416659614336870820e+00
5.009682665054704387e+00 1.409046789826410073e+00
5.215370372964779122e+00 1.490656341742022661e+00
5.187056534843332400e+00 1.390647281601239404e+00
5.233271694572357191e+00 1.443398776308859155e+00
5.261026635218028602e+00 1.188949648713520713e+00
4.979690971949761291e+00 1.415088760036423920e+00
5.368600560150866841e+00 1.528101764972196408e+00
5.325598999841989034e+00 1.293093156257884901e+00
5.087204833610480037e+00 1.238344563517231212e+00
5.248009150219894892e+00 1.264360933073428450e+00
5.009121157179817097e+00 1.380819013438349785e+00
5.298838934605610618e+00 1.369639338990394029e+00
5.377729274795099990e+00 1.284285174992872314e+00
5.217847014833228769e+00 1.055196241743979302e+00
5.328055524221275263e+00 1.360468376414138536e+00
5.277925256513896102e+00 1.332547397278922796e+00
5.135580547460110168e+00 1.500165825803127628e+00
5.301098606089427179e+00 1.186009792075453539e+00
5.542696512849994761e+00 1.114127486566854008e+00
5.558190896796081581e+00 1.262670976916968391e+00
5.351838511519526165e+00 1.231004806656541994e+00
5.308486327723185738e+00 1.282374327120335389e+00
5.188952710714183958e+00 1.467758530076826107e+00
5.174057878364591190e+00 1.048302578614157987e+00
5.204544155863619181e+00 1.073373776833384197e+00
5.219497994973395727e+00 1.361903500462556149e+00
5.193358536479628640e+00 1.308649287383601978e+00
5.415298095197956130e+00 1.186594485303246405e+00
5.262616448227196209e+00 1.155778257820793131e+00
5.091985740494736845e+00 1.339030621267810472e+00
5.007518087145532704e+00 1.217785206859861358e+00
5.354296711777711160e+00 1.146088724623860688e+00
5.308506599890820965e+00 1.061766140200726793e+00
5.295282466552332146e+00 1.147529268606546582e+00
5.218928853958090031e+00 1.056606740392272537e+00
5.421749122677399946e+00 1.067991558618809123e+00
5.048215261481930227e+00 1.223660043779053908e+00
5.144173514332954333e+00 1.370548802342856032e+00
4.984820212519164073e+00 9.675321988457897815e-01
5.223622311452988498e+00 9.976132573797941161e-01
5.191052458244874934e+00 1.203665157751198977e+00
5.161891464975841615e+00 1.451356496277728114e+00
5.253661198768484475e+00 1.395195190159828291e+00
5.185903627971329755e+00 1.339166651520032225e+00
5.233736680160708588e+00 1.306293565154347691e+00
5.314691499419671672e+00 1.252315481305256162e+00
5.373039557555271628e+00 1.228925817710269097e+00
5.298986305110195971e+00 1.048313628052361501e+00
5.155622653665595578e+00 1.266545329060242420e+00
5.564350182397507005e+00 1.394530048487677698e+00
5.134264206084093729e+00 1.253187087016391699e+00
5.447000609285383099e+00 1.268185554019911843e+00
5.143900447255044028e+00 1.217124289310715479e+00
5.142815080822866314e+00 1.266508403808911831e+00
4.980892211268741043e+00 1.363703564527557477e+00
5.089311377128119318e+00 1.249714603205780206e+00
5.452431463710290416e+00 1.078087881342563392e+00
5.161707829357938593e+00 1.121194416772024915e+00
5.106039331752123545e+00 1.192687613931490365e+00
5.072987829290003248e+00 1.358332395126161662e+00
5.179295593171673318e+00 1.103530803039990627e+00
5.421341734735785955e+00 1.001677888001429650e+00
5.445586508216020860e+00 1.166830567239658389e+00
5.446184619704039775e+00 1.082533439423329469e+00
5.318824707495280357e+00 1.089293617349702981e+00
5.304633731857121504e+00 1.118675813041567046e+00
5.243154512605196160e+00 1.040677973141228785e+00
5.069283775858162144e+00 1.302583295992044699e+00
5.136117417617771963e+00 1.246768313865065814e+00
4.941781908153155101e+00 1.141689472882465584e+00
5.085299865211068138e+00 1.364020159756659245e+00
5.260533444116056501e+00 1.235894638023394609e+00
5.079472651997356536e+00 1.376736433109417845e+00
5.183049439391671953e+00 1.186562660824009185e+00
5.161269264346397989e+00 1.408021079455060720e+00
4.885552174537922454e+00 1.372550022631902511e+00
5.023964229858062680e+00 1.278379099686596687e+00
5.250083781576254438e+00 1.232271425243929741e+00
5.021519352093021027e+00 1.444138370126132997e+00
5.199758845145256103e+00 1.369531005833975801e+00
5.317730270714514873e+00 1.164658505647532483e+00
5.279952265836168834e+00 1.398140484122154970e+00
5.268850367542363244e+00 1.099208886002812413e+00
5.241180599677091934e+00 1.270249697526779187e+00
5.263623027681003208e+00 1.252316791276288477e+00
5.307436896404786886e+00 1.056928354353261712e+00
5.238408445270383851e+00 1.062968908231417098e+00
5.015161159260800972e+00 1.330055915323546500e+00
5.217206076744366428e+00 1.231927458274403309e+00
5.029150983506292860e+00 1.435205597957978085e+00
5.060278949763024059e+00 1.462722414437979790e+00
5.087071566965407854e+00 1.177606208549445865e+00
4.976040921586948329e+00 1.442586048418632139e+00
5.207256310523018961e+00 1.343733724155683262e+00
5.070175330384434353e+00 1.076601218302652541e+00
5.036024205240972051e+00 1.393664307056072804e+00
5.165521765355904016e+00 1.263350448558584249e+00
5.345429192959313625e+00 1.190767928467035386e+00
5.475422357976786003e+00 1.160259417095552248e+00
5.084031919152557144e+00 1.110870418513463465e+00
5.280074530590077586e+00 9.314096092320780507e-01
5.372185227233119420e+00 9.032761427347584249e-01
5.371152647348850451e+00 1.177533920488899710e+00
5.108745458579894816e+00 1.064789753358674096e+00
5.127688610210274334e+00 1.069649332214890558e+00
4.998943169599192160e+00 1.225082976074001184e+00
5.230917936573799665e+00 9.846081471264581664e-01
5.197975854014218910e+00 1.217121918680277970e+00
5.135565833348406883e+00 1.144485927191933872e+00
5.273709637685406904e+00 8.098865347836134987e-01
5.383381966814082098e+00 1.007679108870734641e+00
5.232294384545268073e+00 1.257896291696658508e+00
5.016049206591191023e+00 1.085229705173462511e+00
5.236849336988703030e+00 9.402409956166750682e-01
5.023304295857821344e+00 1.253816161992941769e+00
5.174312286945428774e+00 1.165925762904742591e+00
5.063542195168554194e+00 1.214183530470408501e+00
5.188128718211879153e+00 1.192118763404699022e+00
5.254319599797899976e+00 1.136562361788626463e+00
4.903598932117878562e+00 1.181956257098788932e+00
4.916863029995989010e+00 1.198157179244353721e+00
4.772464548263687156e+00 1.391367907456002362e+00
5.175270448761423836e+00 1.177674971274094151e+00
5.231475590103439544e+00 1.249333030155334923e+00
4.937188369065612648e+00 1.584238946011117477e+00
5.188461267263987153e+00 1.286023641375079185e+00
5.360928282684580104e+00 1.044198945798831657e+00
5.245024509212570685e+00 1.153577342677186479e+00
5.095757201482195242e+00 1.124710594177908085e+00
5.249876049680146650e+00 1.206347608583745235e+00
5.129827581031491945e+00 1.292141130511523350e+00
5.135669826070616395e+00 1.112802566819157679e+00
5.145088660734801422e+00 1.164868745981782361e+00
5.228361349800140445e+00 1.326496547334768294e+00
5.268698543824282154e+00 1.167735352687663930e+00
5.298576745258400500e+00 9.949380632874560426e-01
5.329621427882685225e+00 1.113367825767226149e+00
5.593719221923701745e+00 1.191843670315938075e+00
5.803229275143703347e+00 9.020272142663792181e-01
5.400491214040454402e+00 1.103181957528997392e+00
5.408934966047942439e+00 1.004282186045944547e+00
5.395493878318429637e+00 9.709886404636660640e-01
5.327472861644221069e+00 1.012681714022253043e+00
5.399442170065832158e+00 9.905659754973198394e-01
5.356704161679207488e+00 1.177580536103940201e+00
5.399116475801362114e+00 1.156730644267298880e+00
5.562618658427194163e+00 8.493796044506786158e-01
5.278151243467326559e+00 9.303713647910680784e-01
5.289391798957638002e+00 6.705529345298426591e-01
5.494196654966515325e+00 8.818877767979249604e-01
5.337868051617306264e+00 1.155006871328293938e+00
5.274062645538311500e+00 1.064465537273576956e+00
5.239279021385621959e+00 6.999577899171862683e-01
5.077598821782924432e+00 9.915792966360259530e-01
4.961938614327388919e+00 1.060007368816149320e+00
4.801904071480773695e+00 1.299035442172876476e+00
5.180596671167021050e+00 8.484442732819803545e-01
5.467365892122769466e+00 5.788269440992939163e-01
5.231271030305010505e+00 7.621653021586255461e-01
5.299413114459001761e+00 9.974795449066475861e-01
5.346027183113418069e+00 6.623010788573930885e-01
5.225891370766488464e+00 1.050971325190224848e+00
5.427102288109748152e+00 8.384188900098286101e-01
5.379267112308655285e+00 1.076599862981029387e+00
5.250165506652690439e+00 1.060122696203326775e+00
5.226134542519024428e+00 1.095522404595351995e+00
5.230757112982736601e+00 1.114472993208876161e+00
5.444796966075754696e+00 1.010805269407564433e+00
5.664976107570460329e+00 1.232790877929867079e+00
5.769535730220926695e+00 1.256882736732204187e+00
5.614682099518235603e+00 1.052337626651227875e+00
5.461873321799140868e+00 9.832907868742980506e-01
5.384410927245278700e+00 1.068011727626010599e+00
5.372652557665931639e+00 8.992661397760863817e-01
5.394826827421065119e+00 6.286413233903065390e-01
5.227565724394787949e+00 1.221432496455041816e+00
4.943653844182993140e+00 1.372812792526883374e+00
5.555951220969833848e+00 1.500978163122848041e+00
5.352137089113711887e+00 1.482832996725477193e+00
5.197800681602490869e+00 1.693696288275651218e+00
5.470767934829135370e+00 1.461663087797310911e+00
5.494144711131329295e+00 1.278924746064153295e+00
5.414389728804692936e+00 1.516229035611985632e+00
5.400895428582700220e+00 1.650253562436545751e+00
5.362379882210213111e+00 1.668176638334686324e+00
5.356641579605213366e+00 1.863179615759861907e+00
5.322902005625600452e+00 1.847969711507362334e+00
5.404789233123487691e+00 1.479022886512164181e+00
5.479046387448876843e+00 1.892797476841674209e+00
5.375024692879263100e+00 1.607285130780557125e+00
5.085596217751979786e+00 1.670897522274898073e+00
5.275414806720217342e+00 1.507727147284851910e+00
5.215322955890146162e+00 1.628817851414626094e+00
5.402141297210350857e+00 1.791886735489598870e+00
5.424107713421124188e+00 1.659251263270767662e+00
5.611998038918810217e+00 1.526732457479782035e+00
5.122047596193388230e+00 1.700673911391077375e+00
5.157620687561635719e+00 1.490826865547120850e+00
5.266669397741223335e+00 1.307522816670689592e+00
5.444226156796533544e+00 1.320793847810776134e+00
5.538823056828588776e+00 1.477246823575749213e+00
5.335692215929815241e+00 1.519147516369770745e+00
5.406142427422928165e+00 1.273756177613181606e+00
5.415903766886305704e+00 1.346249081846651485e+00
5.232213730676821939e+00 1.501995287520488498e+00
5.229915926018771977e+00 1.442959773549578273e+00
5.302672598891207123e+00 1.588357123329363407e+00
5.051269084044055724e+00 1.664864201290307211e+00
5.276026494555718926e+00 1.741864899125181942e+00
5.375078188899907516e+00 1.732399501091055338e+00
5.464718300464783240e+00 1.458676820119728434e+00
5.319656095309658994e+00 1.665610519680255974e+00
5.263677280303734385e+00 1.515067602451791062e+00
5.370784870488098051e+00 1.627678257849051402e+00
5.195952754284979491e+00 1.408728445045695388e+00
5.306155184851467865e+00 1.409029193828246429e+00
4.869739852788915968e+00 1.597914850443409751e+00
5.503473057275823699e+00 1.530309300430928943e+00
5.508669845459048808e+00 1.183369583594047425e+00
5.606216998129584184e+00 1.730523615247087532e+00
5.569900173530098364e+00 1.284330413489216172e+00
5.330340923895407812e+00 1.429069454371771020e+00
5.526890960049415824e+00 1.523638184589371170e+00
5.372197574634598460e+00 1.621331538304937370e+00
5.283208136044901693e+00 1.522234541167653887e+00
5.312643377303154502e+00 1.595582679489842892e+00
5.472814478781751646e+00 1.568677060568087755e+00
5.536374492791717117e+00 1.885664900454127491e+00
5.293180515232542405e+00 1.728308793803890797e+00
5.448344787050987570e+00 1.428836599218806347e+00
5.366400713093227637e+00 1.625929303484249244e+00
5.295742054690240508e+00 1.716544619683872952e+00
4.980151941960935247e+00 1.853057216789080863e+00
5.371481951438336289e+00 1.682773199226100580e+00
5.152974751684240573e+00 1.441452046806764642e+00
5.273851405724540697e+00 1.563446312382250181e+00
5.281945020028589788e+00 1.570797957072172180e+00
5.342924612963059872e+00 1.351139740066997330e+00
5.144004449038135363e+00 1.412018602915595000e+00
5.299387704624397344e+00 1.694878447485886674e+00
5.253966419082708228e+00 1.791878991502529939e+00
5.726290325228035272e+00 1.439713083135714111e+00
5.376187934160425286e+00 1.737303030902397571e+00
5.302117097959520464e+00 1.645773092978502605e+00
5.272866861034961161e+00 1.691472874615864264e+00
5.326481580066232624e+00 1.589841000780278790e+00
5.381135823027173082e+00 1.580700496109999520e+00
5.423456569769409263e+00 1.608600735282485594e+00
5.289580063636723395e+00 1.680815445930027963e+00
5.093892475768157624e+00 1.668617306432828240e+00
5.054490547665007050e+00 1.534935221042008413e+00
5.416913411934332956e+00 1.675837223109205354e+00
5.387911240667504487e+00 1.753441735375612875e+00
5.463131770846502810e+00 1.790522022819931891e+00
5.399956249796134422e+00 1.526219106763982536e+00
5.324909682858253390e+00 1.671827862756575911e+00
4.848631611597758351e+00 1.743915800009652850e+00
5.315899994209230428e+00 1.619223499261154497e+00
5.167091152254293718e+00 1.808578409707490842e+00
5.175183590409441869e+00 1.470814620370338943e+00
5.327563421622530271e+00 1.383382779179917366e+00
5.236285557638363564e+00 1.818541072497493527e+00
5.462965355633981446e+00 1.453676524674744730e+00
5.121889320095601050e+00 1.664115134773158200e+00
5.357003662150783718e+00 1.437918545378395585e+00
5.231788001739070104e+00 1.504835783700016805e+00
5.493876305023342788e+00 1.506920886530437098e+00
4.792600334027524056e+00 1.677180083922709786e+00
5.413916578869524265e+00 1.726885812149022925e+00
4.928986637739005694e+00 1.687333636194094266e+00
5.257503809950275553e+00 1.680513853577260797e+00
5.299430821082074416e+00 1.735632790978054230e+00
5.442160892003985673e+00 1.496097529662013148e+00
5.282705295697505576e+00 1.415055409685761934e+00
5.307958764323672085e+00 1.457718705520360869e+00
5.213353234820342408e+00 1.484286623213205702e+00
5.082767081595244818e+00 1.822828230737625343e+00
5.178720125383598827e+00 1.505937923500631825e+00
5.277619821240222109e+00 1.340422874644336959e+00
5.422990921742472992e+00 1.244257887919849148e+00
5.135783750888984756e+00 1.317797285501032700e+00
5.230378119861839536e+00 1.509349645153893027e+00
5.109327382625732383e+00 1.427414530286429173e+00
5.010326206250118375e+00 1.424470304343890881e+00
4.716434444616801613e+00 1.510391933647116547e+00
5.161675883242221374e+00 1.276252499006018670e+00
5.208826442595393402e+00 1.278809149936001255e+00
5.136621992968697370e+00 1.306167898596856780e+00
5.268088297173748380e+00 1.448871843375548085e+00
5.044165353773497174e+00 1.414266629429032474e+00
5.190123474318845354e+00 1.651536824220517508e+00
5.095423564619997236e+00 1.659328457548658209e+00
5.025352545690269679e+00 1.774520521973726117e+00
5.307433088060935944e+00 1.567513283779090383e+00
4.876636520224913340e+00 1.188613440632766194e+00
4.928470987339663267e+00 1.294684266111359783e+00
5.085168647118205598e+00 1.384707782810086885e+00
5.466965646997643091e+00 1.454601388217714009e+00
5.542155780095649575e+00 1.333657577616749634e+00
5.556129322448116525e+00 1.456694395308214318e+00
5.716095221602819798e+00 1.540091489099535638e+00
5.619691908024974758e+00 1.830718425048509790e+00
5.730961044748247524e+00 1.212770811423368844e+00
5.642963312310419255e+00 1.329782289555094366e+00
5.602136543947550784e+00 1.429411857103275008e+00
5.641297918959653046e+00 1.878285345442556764e+00
5.786271431615304550e+00 1.474145021470825601e+00
5.607962813158620108e+00 1.564794765375425722e+00
5.650816174535980174e+00 1.472694769624435684e+00
5.671386238162002158e+00 1.424793744849575106e+00
5.719676135787397087e+00 1.474370341334848789e+00
5.604176741059102795e+00 1.403457281424969505e+00
5.120379796680491147e+00 1.164402366862869798e+00
5.677374196342524826e+00 8.609313795266466673e-01
5.612507405872598554e+00 8.754659262220367832e-01
5.517820388340405557e+00 1.158603841532181766e+00
5.464962757351040423e+00 1.115487499914876279e+00
5.601795660619094619e+00 1.392803145799693887e+00
5.473871535794138765e+00 1.192517741398217535e+00
5.324721026390536238e+00 1.111803969277648907e+00
5.436636684466805036e+00 1.023145176243245746e+00
5.383110564927768849e+00 1.045059354867338586e+00
5.393316556893366531e+00 1.126113260594701293e+00
5.344365180126162684e+00 1.294891146110867419e+00
5.468416337929272508e+00 8.871716878622939451e-01
5.425790116810088826e+00 9.693371639300060183e-01
5.715916174468901545e+00 7.313659006765026449e-01
5.507931268064651498e+00 1.126226373563155914e+00
5.685909703952828131e+00 9.242474226233459156e-01
5.400589347847679633e+00 9.902895561083949749e-01
5.341408111638735079e+00 1.023115752630240571e+00
5.561953322062686667e+00 1.065719332681482223e+00
5.600386584539942980e+00 1.040188706235277483e+00
5.553535334782742083e+00 1.194531516647587166e+00
5.721425831445387189e+00 1.110787145086292727e+00
5.224136486335043017e+00 9.115541185311138994e-01
5.615470929679096557e+00 1.101870783841159218e+00
5.130137222313978285e+00 1.275760250052229150e+00
5.295178984272201461e+00 1.309404506914999544e+00
5.405804189711982843e+00 1.180614240487846800e+00
5.429887128192624424e+00 1.083154124950553854e+00
5.419164528500020950e+00 9.768172648894194454e-01
5.409228077420701553e+00 1.177478338131596969e+00
5.253320531401341142e+00 1.219478324148530080e+00
5.519321202990323805e+00 1.265708591000921368e+00
5.568213227179840352e+00 1.141057872471154200e+00
5.406760864005708100e+00 1.193951988655923113e+00
5.727736699762292716e+00 1.299285061325280877e+00
5.468161682607172835e+00 1.732463758489680927e+00
5.607858634322022695e+00 1.468861769544886675e+00
5.417516737212710431e+00 1.563322081022552545e+00
5.524943965542823854e+00 1.506683334617760828e+00
5.423500061292529040e+00 1.574312720559960743e+00
5.261758284648814232e+00 1.600773531440549569e+00
5.008475469361022725e+00 1.975852351042885813e+00
5.047443737868585245e+00 1.617267655680528327e+00
5.298246417490199534e+00 1.785038287435226412e+00
5.197306715479992789e+00 1.733715565186307206e+00
5.481065882031914249e+00 1.559439618681728312e+00
5.116708739806213657e+00 1.649891524195716386e+00
5.396721018397679259e+00 1.358789194912680687e+00
5.544443846588190894e+00 1.243628731018068700e+00
5.669525151182573275e+00 1.448562050914620425e+00
5.462082728275838406e+00 1.217582614870236446e+00
5.454917407806972207e+00 1.169247929365822447e+00
5.453736531209712801e+00 1.049200328223218959e+00
5.310473210060701277e+00 1.522382851732446030e+00
5.170812766145113315e+00 1.577304079984288121e+00
5.253741390119414767e+00 1.552913332402517943e+00
5.359515150492297764e+00 1.302833798391829001e+00
5.213979690429841440e+00 1.200070265290256399e+00
5.310679646136760468e+00 1.092910589851475045e+00
5.322823491076732694e+00 1.211591413825716002e+00
5.425263867667544204e+00 1.631270208537562549e+00
5.894715228850454736e+00 1.659227674981664791e+00
6.129121491372847785e+00 1.350967074212037433e+00
5.828267293210168454e+00 1.424703761545520919e+00
5.891011621214944149e+00 1.450940858391162269e+00
5.897996317047486947e+00 1.720750316545393233e+00
5.719186729526585466e+00 9.635355943294233727e-01
5.657333432767895687e+00 1.338780936315563164e+00
5.693966794720211055e+00 1.637778687620099483e+00
5.686230245889019486e+00 1.856328021631049374e+00
5.683529235428554927e+00 2.054944307709516416e+00
5.505943076338470021e+00 1.852088040555069703e+00
5.766784830281117991e+00 1.757105744728381769e+00
5.452992332135375264e+00 1.660032760924156747e+00
5.971113290627265258e+00 1.810745867570707768e+00
5.610979958546381319e+00 1.787103915549874689e+00
5.786432792556460925e+00 1.805102806246351665e+00
5.862062240468539187e+00 1.735921888550403303e+00
5.707476713290308368e+00 1.647003342512819657e+00
5.875733718226550550e+00 1.666115640867489756e+00
5.857991880496252080e+00 1.547666550538359109e+00
5.485864895814890119e+00 1.846595278452141331e+00
5.757472877137177925e+00 1.407274403722444944e+00
5.572294005578868337e+00 1.659489110893761277e+00
5.739101776821198264e+00 1.764630613239018597e+00
5.334033846330665796e+00 1.688375291567367764e+00
5.609265750781406545e+00 1.537626275014304156e+00
5.295887010756054281e+00 1.976874558550111516e+00
5.364502934876881568e+00 1.835619826152723899e+00
5.507599477585648273e+00 1.995947260357592956e+00
5.691980622043963933e+00 1.661935917015932240e+00
5.402659394297637085e+00 1.875046801550115605e+00
5.567670743729036253e+00 1.908544420531183228e+00
5.546180428969817555e+00 2.236267425127357544e+00
5.382224415948170915e+00 2.100313077697054887e+00
5.479117399883397965e+00 1.992928031116659948e+00
5.497863119579184499e+00 2.071836383966521034e+00
5.383026060716137984e+00 2.059965699595516231e+00
5.782264196363219533e+00 1.909028333099594077e+00
5.630755801442129282e+00 1.961437082648879171e+00
5.672137741980781911e+00 1.956329909666027156e+00
5.765028055134629348e+00 1.948721612155762006e+00
5.502236962468709081e+00 2.086793007242094156e+00
5.567243979966361778e+00 1.982318711933217514e+00
5.673343386238402175e+00 1.884605901055718791e+00
5.588265847533522290e+00 2.140938173736565364e+00
5.336404534621863149e+00 1.844001864846994687e+00
5.482374607316685022e+00 2.104262513905492238e+00
5.490485754032877530e+00 2.106935957454718622e+00
5.418010760263221925e+00 2.137869747688623256e+00
5.611920332395165190e+00 1.912370938206960691e+00
5.271504727735858431e+00 2.023800621434551417e+00
5.387526412228798023e+00 2.221041264117133984e+00
5.652536234252385938e+00 2.140038156066828456e+00
5.420117586690261113e+00 2.406634533734691495e+00
5.530176398551142292e+00 2.167561592716845453e+00
5.432156427172838420e+00 2.334815112099353218e+00
5.501332674427969138e+00 2.485148625640781539e+00
5.734505387144150035e+00 2.379721482321315751e+00
5.881900693997961227e+00 1.984766621099511408e+00
5.641101156018553553e+00 1.972549745148891365e+00
5.514254261383958244e+00 2.267923493841689009e+00
5.673353098990022048e+00 2.192654007137458727e+00
5.472793762286481289e+00 1.665243375627708300e+00
5.834779773712909012e+00 1.920950524728322062e+00
5.694822270392011276e+00 2.043466910543257242e+00
5.615850070674685668e+00 1.827890744787819877e+00
5.635865139168817706e+00 2.109606128623258137e+00
5.762999021288534252e+00 1.610042760052334820e+00
5.936840381588681659e+00 1.944362481301012302e+00
6.111909900788530692e+00 1.654317012466622216e+00
5.639805135556766658e+00 1.868847012005278918e+00
5.450523106982412713e+00 1.751307808326694859e+00
5.804194370130780101e+00 1.860271794365115028e+00
5.768952714902373380e+00 1.902738987798416215e+00
5.579941357969000038e+00 1.998324638424621380e+00
5.733964202219935302e+00 1.828304514504619060e+00
5.393944028613532282e+00 2.147926552562977598e+00
5.219087565563125253e+00 2.209979686866131221e+00
5.312483307961409551e+00 2.241974587030533428e+00
5.249747400156531185e+00 2.237292470576671022e+00
5.454152882511127842e+00 2.202476613501712421e+00
5.453720108209445527e+00 2.220376495449391641e+00
5.479302901585390018e+00 2.162949685302700153e+00
5.403798799549593745e+00 2.079248050376102164e+00
5.524405955039389582e+00 2.046546987413897511e+00
5.139426916656814726e+00 1.984856651732140875e+00
5.562359301668681866e+00 2.213126200760031637e+00
5.416065275084521957e+00 1.863929663617677646e+00
5.394172774984444807e+00 2.099167659963242727e+00
5.698785191326283694e+00 1.937607324125102393e+00
5.665542830066043756e+00 2.142550555740531770e+00
6.053968001721564463e+00 1.650654019172518527e+00
5.614012263548449511e+00 1.646227599960393029e+00
5.696475233591849374e+00 1.574277297833615252e+00
5.744808268040148214e+00 1.764900735752216177e+00
5.999165049098447611e+00 1.686051121224112048e+00
5.421589299177714594e+00 1.382748532106600869e+00
5.817936660658316939e+00 1.870248681520337186e+00
5.943912315657001066e+00 1.864563128421333316e+00
5.965577999163029332e+00 1.971961907773006839e+00
5.488093634424805245e+00 1.566020507639519943e+00
5.953502687573362984e+00 1.655333984416936355e+00
6.120433828909694896e+00 1.625110741141986059e+00
5.704906829446997563e+00 1.694948083961713703e+00
5.822892351009018697e+00 1.957801733352151352e+00
5.931698308913869511e+00 1.825542869132914525e+00
6.063555527731899986e+00 2.042804310359533027e+00
5.928625025853161645e+00 2.263431988242724291e+00
6.083429567420655992e+00 2.513760459834856853e+00
6.243112880661076503e+00 2.455273326931938893e+00
5.970741759853900987e+00 2.367182818737588956e+00
6.032217327215690261e+00 2.309158357527897998e+00
6.173524771864576266e+00 2.102560188908552785e+00
6.332486273795009168e+00 2.346114852978890664e+00
6.161228100841417366e+00 2.483921812624909187e+00
6.215505255811671681e+00 2.127510468684799427e+00
6.199964664890405430e+00 2.174320399292318129e+00
5.943541970442677069e+00 2.555543612124167474e+00
5.804019924252225238e+00 2.485460085446783651e+00
5.898248473053238961e+00 2.674387315573608870e+00
6.005779648502232781e+00 2.614757591714162555e+00
5.815986278971264412e+00 2.461217045246172130e+00
6.039242757399964745e+00 2.484199244933284589e+00
5.975254486856778513e+00 2.466239920614641701e+00
5.786146689755823580e+00 2.399717382650166542e+00
5.938740227342639955e+00 2.490430124257070332e+00
5.937859430407324446e+00 2.671203418953065345e+00
5.701213551272180879e+00 2.629969130851848913e+00
5.917616561989293089e+00 2.385298807991414805e+00
5.849424526645950806e+00 2.342592904007883003e+00
5.901517457658364663e+00 2.477593008719134016e+00
5.595893309789675030e+00 2.600920385872621310e+00
5.863087573769075078e+00 2.702434688767270110e+00
6.129779434050549369e+00 2.281682244627403211e+00
5.974642393364916870e+00 2.441960722910180515e+00
5.760668252559440816e+00 2.605246806185523845e+00
5.939353952797793212e+00 2.462234806619000960e+00
5.968159092977749935e+00 2.684308152332822939e+00
5.653860465114290079e+00 2.619781991774086549e+00
5.774329723741852938e+00 2.379329645291992534e+00
5.647070055060686933e+00 2.246860008234453865e+00
5.845822276020705033e+00 2.350161531523189851e+00
5.765130430084902891e+00 2.465304851774837047e+00
6.063327954364080341e+00 2.546978579191016223e+00
5.877091057535604790e+00 2.317589590048461101e+00
5.714678609938831144e+00 2.602706241201917070e+00
5.983777851537869452e+00 2.614809567965645343e+00
6.095354017666070767e+00 2.305901753817205524e+00
5.644126044830690248e+00 2.600570375929363909e+00
5.575521520064845582e+00 2.262024099465234528e+00
5.908388135455634682e+00 2.163345588048466439e+00
5.803111389507138895e+00 2.223764174848481101e+00
5.630241809267038988e+00 2.460468615242068502e+00
5.893896224561505193e+00 2.169584758544376157e+00
5.763907788016186196e+00 2.158036969432572061e+00
5.686617533943946867e+00 2.241143929159343351e+00
5.788494961866412325e+00 2.262888804649585861e+00
5.610630208776296257e+00 2.470227489313725933e+00
6.028302837102424760e+00 2.207350331716738445e+00
5.943910322265256951e+00 2.270614180093354140e+00
5.916406707669993992e+00 2.316139065754053483e+00
5.837844642750596336e+00 2.376950906248419315e+00
5.794252407498895252e+00 2.162249853857775683e+00
5.909053337228820091e+00 2.146293506812965379e+00
5.776733639222555894e+00 2.089219394853320644e+00
5.863855671988739360e+00 2.291069775621902949e+00
5.710033021019511601e+00 2.092530110264934073e+00
5.878708578846532085e+00 2.382577046498685291e+00
5.577966326873069036e+00 2.081792282813167194e+00
5.644219930988762179e+00 2.175176676888221028e+00
5.767932045316175760e+00 2.262279213435194336e+00
5.880984519593654092e+00 2.336641312528809244e+00
5.901284125252460377e+00 2.406975408252655324e+00
5.957558667252091489e+00 2.244409563791422535e+00
5.672543477122211186e+00 2.343102390715401828e+00
5.730180425790363685e+00 2.284446458514446832e+00
5.847925353572438922e+00 2.402260188390641815e+00
5.981065939794145692e+00 2.267105454749691162e+00
6.077247438045890959e+00 2.363544252994582262e+00
5.902495713574462677e+00 2.333677158435125243e+00
5.570340840300726626e+00 2.080198558927359720e+00
5.647740159524900605e+00 1.946684723113772719e+00
5.500609597655769178e+00 1.977786931067942788e+00
5.247955661963759511e+00 2.018380927203033082e+00
5.491763240188078044e+00 1.858500834902606647e+00
5.477288529473018031e+00 1.796670091867861974e+00
5.607686081028039560e+00 1.999813589685160542e+00
5.576928147645531908e+00 1.901540737057221264e+00
5.654770056340449713e+00 1.875867754933136844e+00
5.619540606754606316e+00 1.890880162132207776e+00
5.546140005138656903e+00 1.740054533946424398e+00
5.425906322256315306e+00 1.961644207795573580e+00
5.723371968495447604e+00 2.030971292607586687e+00
5.492191259212290788e+00 2.103649603829486736e+00
5.846644617353809359e+00 1.930057439664871977e+00
5.526910137516882315e+00 2.109346778811828749e+00
5.766815125420677646e+00 1.960427762917108740e+00
5.868290937066301893e+00 1.838506518029831449e+00
5.414137796706460115e+00 2.378209072198673724e+00
5.736532976998099720e+00 1.920712609652988512e+00
5.606666334325917767e+00 2.133621783988499665e+00
5.477840486762074690e+00 2.110014734573927520e+00
5.615480571605844240e+00 1.933383411401355279e+00
5.639240199133402243e+00 1.727102513528333327e+00
5.546206542459822586e+00 1.842245292738862616e+00
5.418390802978393594e+00 1.619893628185499868e+00
5.707497329441459044e+00 1.957903511754256698e+00
6.064294397775908507e+00 1.611178937065411487e+00
5.916692822719933353e+00 1.345976211795048449e+00
5.892155329651862949e+00 1.541256440104704417e+00
5.925798000737909632e+00 1.420948529092941781e+00
5.913478591693319686e+00 1.860138286422962750e+00
5.515888872940264420e+00 1.548611590271900429e+00
5.848879173764130357e+00 1.225154834050508068e+00
5.812821181016404992e+00 1.400820941242344464e+00
5.725332994480019977e+00 1.539168728199557634e+00
5.910070971256701000e+00 1.627550970859323209e+00
5.916617656375072087e+00 1.471523799610952254e+00
5.813617997104423729e+00 1.745151699355849129e+00
5.921596999050453114e+00 1.786201889281890720e+00
6.090590921999281093e+00 1.860183360934971830e+00
5.837797704775768537e+00 1.844275889876657804e+00
5.973226341155294605e+00 1.569501948372623135e+00
5.900797206668542572e+00 1.666840323769525289e+00
5.836415482216738226e+00 1.367861567415664226e+00
5.987694497415438910e+00 1.422025322081721832e+00
5.968256453069333389e+00 1.516234349821284688e+00
5.790483526887917343e+00 1.678948640446175311e+00
5.779529378680865470e+00 1.366843395122375071e+00
6.001935677695986016e+00 1.367025445868432332e+00
5.774315120917822064e+00 1.268304020922633057e+00
5.792509711214361090e+00 1.272589268983959521e+00
5.915391691902540217e+00 1.194003085358010807e+00
5.677108083554407436e+00 8.044984395470503591e-01
5.838868365701122443e+00 1.214441208036111330e+00
5.696415350724219451e+00 1.100940192203127888e+00
5.551015278705424549e+00 1.355597072688922822e+00
5.469969519439707994e+00 1.473295546988467652e+00
5.536295868922080032e+00 1.271166950181092270e+00
5.858725557624001823e+00 1.354280622154583558e+00
5.802819972575968599e+00 1.386215068806645245e+00
5.764264055737291059e+00 1.261372046673299829e+00
5.885936900023155616e+00 1.382582528880218486e+00
5.399008057094466295e+00 1.224366373338924285e+00
5.785556942151512061e+00 1.352047989138456696e+00
5.923145241783386084e+00 1.427550601834435051e+00
5.705380813285271913e+00 1.551043251755819252e+00
5.698041572979156477e+00 1.516547283796053858e+00
5.793866328872672611e+00 1.587963212358338705e+00
5.380926009047074743e+00 1.595683867583673088e+00
5.802316984542981615e+00 1.306203729144450598e+00
6.050899996685174642e+00 1.523584019034504022e+00
6.002933173979393189e+00 1.604779579502764619e+00
6.085266870162843844e+00 1.715790041407184496e+00
5.928755047239100406e+00 1.485810019842375596e+00
5.744518339074998536e+00 1.181709593175298778e+00
5.807629851964791534e+00 1.492660553729454609e+00
5.878512610850917142e+00 1.611816914123864741e+00
5.650805930970094870e+00 1.302202337741462435e+00
5.604404537370360373e+00 1.512343915450423903e+00
5.702866267766626862e+00 1.525643606037074829e+00
5.836740097441326824e+00 1.634293457783775771e+00
5.845205936510193823e+00 1.583463945772187742e+00
5.679270010595645957e+00 1.456603588881559830e+00
5.865077582834551606e+00 1.373965837177276939e+00
5.820969163753655806e+00 1.618842915864317167e+00
5.764273275135797903e+00 1.671472425084750801e+00
5.843632550218801569e+00 1.476688421883015856e+00
6.003347299799990822e+00 1.539018031186245583e+00
6.184477015666801414e+00 1.503487254697602360e+00
5.872422755428814867e+00 1.538050995305457302e+00
6.062783924075670683e+00 1.537417788898506554e+00
6.149266300460624279e+00 1.549283802826582512e+00
6.138936488913408596e+00 1.475886551063261720e+00
5.771265266679055372e+00 1.886453694586175622e+00
5.755509477509141547e+00 1.902498137940157763e+00
5.437044598852468269e+00 1.795153472666070504e+00
5.731217697587985604e+00 1.947813489749880667e+00
5.771822884793262887e+00 1.890915941494046404e+00
5.559153325275749680e+00 2.059847873071764646e+00
5.848908738587715206e+00 2.011777148285325278e+00
5.886882853089073997e+00 2.147501034633778616e+00
5.961612036541369619e+00 1.798819949765454895e+00
5.840967371688360998e+00 1.817817868801954395e+00
5.734456512314094034e+00 1.843910134952054802e+00
5.500514423832662203e+00 1.981150203026038170e+00
6.057305791253868144e+00 1.560751389369577025e+00
5.939567026766431113e+00 1.880646100751973915e+00
6.109822395631829828e+00 1.912677688959372624e+00
5.712429108909207187e+00 1.820326603941376131e+00
5.859464900696604417e+00 1.833952423583125046e+00
5.976028715141703529e+00 1.916735623062672644e+00
5.934399462805503234e+00 1.828372602855845352e+00
6.002206085380328737e+00 1.793434597536503805e+00
5.807912235209351515e+00 1.837902994574118321e+00
5.862504695418921941e+00 1.911432201938576991e+00
5.685373600053270415e+00 1.911505116603644749e+00
6.144448916480705236e+00 1.922788811111189045e+00
6.120699086528452071e+00 1.957319990989402569e+00
5.650467254600574307e+00 1.783511573932947458e+00
5.862466269965898036e+00 2.104447693492498495e+00
5.855729480387726227e+00 2.105556029123614614e+00
5.622372825617807379e+00 1.990240747392111764e+00
5.866179230224576102e+00 1.989118731977674859e+00
5.924583982365440704e+00 1.795695230063947712e+00
5.921069899093131639e+00 1.941905974112785538e+00
5.972238606655858817e+00 1.977830589929920890e+00
5.741049652983726048e+00 1.826227017218932325e+00
5.902294294661160734e+00 1.949932495093517071e+00
5.781780468971309261e+00 1.859673323107307263e+00
5.979733016167507742e+00 1.727693810965953425e+00
5.867879793775636621e+00 1.593233252918074161e+00
5.708927586863420167e+00 1.798923031432261510e+00
5.698707387615728592e+00 1.698115834604495777e+00
5.993231947879913868e+00 1.798019663809897972e+00
5.977340100217028329e+00 1.804592301466231286e+00
5.687240442178371325e+00 1.632262422867473806e+00
5.614090560905036220e+00 1.802335148576515556e+00
5.773213870077325005e+00 1.787153918574285072e+00
5.867305373144737324e+00 1.328972400854920410e+00
5.618745677669341632e+00 1.720861395090385049e+00
5.699087599710363605e+00 1.837484462545041719e+00
5.476733043569378623e+00 1.796646909049502083e+00
5.853843614508486226e+00 1.641883633306923773e+00
5.784991537773542802e+00 1.636974848155378304e+00
5.639088753011693100e+00 1.884342582320929882e+00
5.294624890733965472e+00 1.717888667938600733e+00
5.733196424494115817e+00 1.849003904840853307e+00
5.538366948949699164e+00 2.123168467842776685e+00
5.563975999707691855e+00 1.736274525897624876e+00
5.655052125363876137e+00 1.812584735133480951e+00
5.893223919904698960e+00 1.723634285762960516e+00
5.578535879218183169e+00 2.148091923876267906e+00
5.725482562840955580e+00 1.868836575201011208e+00
5.797587840503983792e+00 1.705628877237344909e+00
5.546752635046944491e+00 2.078528721475517038e+00
5.557477635661022930e+00 1.794294876079123302e+00
5.896018865793157815e+00 1.637321566313057142e+00
5.669528517010303581e+00 1.634808977508632521e+00
5.828969002590918436e+00 1.568165379866302445e+00
5.814158468256238166e+00 1.794993465673203392e+00
5.792745576764606774e+00 1.535499189474164528e+00
5.586235911361128181e+00 2.135577462947840566e+00
5.568117570946123251e+00 1.870044149004238765e+00
5.444277663089044594e+00 1.828399962627586639e+00
5.693721750198669440e+00 1.745284749730723117e+00
5.610584193015007770e+00 1.797451876168651319e+00
5.559354863224468701e+00 1.824330914668128578e+00
5.709313405538744668e+00 1.651495065559826392e+00
5.493838462185507865e+00 1.752755471062638737e+00
5.554228892426306352e+00 1.701281045136115555e+00
5.491198401085926939e+00 1.789776136314374044e+00
5.747091344068094187e+00 1.762052917340058533e+00
5.399095809931155898e+00 1.973633448025704062e+00
5.530897845257019441e+00 1.773508489061835558e+00
5.447102696166986391e+00 1.970499050434487920e+00
5.316717661726510613e+00 1.992594211686687933e+00
5.749020376153691991e+00 2.061370265674966173e+00
5.776136818148108532e+00 1.720874547256794784e+00
5.719501667975487536e+00 1.873033540549026821e+00
5.676045054566088766e+00 1.738700365420498661e+00
5.698271196800727800e+00 1.790876808683894872e+00
5.716014309960700146e+00 1.926361753292499035e+00
5.914628464440150779e+00 1.955553496939842262e+00
5.604820359924502782e+00 1.981245058065547182e+00
5.781613362848910143e+00 1.593408339648559213e+00
5.923160888725949036e+00 1.768959874042224767e+00
5.987994147357271757e+00 1.525064103316775999e+00
6.064351335919401009e+00 1.795771769503190951e+00
5.556222474532711786e+00 1.817339323849093358e+00
5.803272435474142732e+00 1.722099951382185301e+00
5.673481262182715312e+00 1.438807904469611376e+00
5.846931559224782582e+00 1.560202858669620607e+00
5.727337068454721347e+00 1.738242007914965193e+00
5.869316769435300785e+00 1.908628197457349573e+00
5.822328465339921877e+00 1.914869429741189455e+00
5.902354554859861935e+00 1.750690899058169103e+00
5.846358119842020251e+00 2.013950871574822443e+00
5.554465111418302570e+00 1.734431590682634194e+00
5.498070768268798147e+00 1.868750566281753844e+00
5.659478670091790065e+00 1.965915949931296147e+00
5.386291340408952522e+00 1.751811076761071506e+00
5.863512545487798988e+00 1.820538056618424161e+00
5.348107720678874522e+00 1.916963845011996348e+00
5.665199446110996462e+00 1.665524048203161467e+00
5.618060509358778098e+00 1.361059201832631071e+00
5.876039305117952694e+00 1.818925919832385496e+00
5.882637838072793279e+00 1.710195753807211672e+00
5.851901522106015108e+00 1.922318418281559138e+00
5.760933645646254320e+00 1.782556740622414537e+00
5.799788631034361153e+00 2.048358589059076529e+00
5.915998720540653011e+00 1.594443460660970757e+00
5.853989546367828645e+00 1.718860731496959726e+00
5.783474230305428065e+00 1.714200487364006209e+00
5.732192516040798047e+00 1.878086994772890428e+00
5.757512073723759727e+00 1.775234458427966011e+00
5.660357372780195462e+00 1.689992552666671255e+00
5.784945799360265539e+00 1.987251641063208840e+00
5.836178251832917496e+00 1.876442320820299159e+00
5.310980563584001501e+00 2.122862262431016500e+00
5.251565090278026204e+00 1.721343357397807861e+00
5.363642901893241444e+00 1.753582541908225156e+00
5.373942676769792648e+00 1.904507758310358678e+00
5.759738880256372262e+00 1.976186135296257973e+00
5.669255084054501737e+00 1.905146034343244255e+00
5.626785860776041481e+00 1.717384471765139420e+00
5.734060820755480847e+00 1.716222719289316689e+00
5.384935079273898140e+00 2.593867787578136852e+00
5.570861738244456518e+00 2.255498829130616834e+00
5.805957822577455296e+00 1.814144306568199028e+00
5.554698048963582657e+00 1.785005489073007823e+00
5.530825209230745720e+00 1.715217257670807349e+00
5.764621729218407431e+00 1.855713483233898842e+00
5.861834943534136144e+00 1.649153081657431796e+00
5.496982482941685788e+00 1.758724678960368548e+00
5.674949379725712006e+00 1.582383099514662606e+00
5.447642427581179447e+00 1.704070351836792341e+00
5.687123525396144963e+00 1.815316335014748761e+00
5.617237406933462296e+00 1.444623904205895926e+00
5.781791830371667551e+00 1.467127843348587701e+00
5.411665309142425606e+00 1.650851292414763360e+00
5.432929282151592432e+00 1.886990409920698220e+00
5.238112437691236245e+00 1.967235377080641445e+00
5.342989674548653589e+00 1.803885546832994624e+00
5.354739427599748858e+00 1.861590479037573020e+00
5.453871869083114277e+00 1.755376070129476940e+00
5.058545320207686657e+00 1.616075719336831140e+00
5.790881983923563681e+00 1.609087387196818986e+00
5.614803540639460522e+00 1.630965704754452794e+00
5.550213051100246098e+00 1.719387458118443845e+00
5.496609901669749831e+00 1.630743963961556631e+00
5.417675944357711160e+00 1.486952248715297742e+00
5.294947636491228238e+00 1.974498013201925861e+00
5.354915332175433917e+00 1.746616138542858021e+00
5.391869004345117844e+00 1.828566925125403753e+00
5.391329337437506197e+00 1.945129783636141418e+00
5.305362085153889851e+00 1.933034856514236122e+00
5.430662278778306984e+00 2.118911179201103501e+00
5.489409358452993715e+00 1.736094649292127201e+00
5.503135290772979360e+00 1.936564753607918465e+00
5.431252702401650367e+00 1.741424540524137310e+00
5.502794462995797886e+00 1.532020305402248983e+00
5.477851637500070758e+00 1.768817338331795108e+00
5.449029654755669583e+00 1.909324060036786452e+00
5.503119864075987522e+00 1.758383794066121997e+00
5.529585751144227679e+00 1.673789961207700294e+00
5.451879545957625695e+00 1.791482599348673599e+00
5.503680243854071286e+00 1.634143374036130858e+00
5.424069980950759096e+00 1.929307253105126740e+00
5.567968668460334669e+00 1.748011942640968375e+00
5.428386075121634846e+00 1.672441899872466831e+00
5.578328038538176159e+00 1.775382862850884980e+00
5.531109738817746369e+00 1.708820053527842386e+00
5.505540307719004822e+00 1.947294454282853193e+00
5.390878468363615283e+00 2.051868009465400711e+00
5.375183665415529610e+00 2.108995076484611708e+00
5.457692953857488760e+00 1.906857764640427888e+00
5.198591012819738566e+00 1.764441874890980477e+00
5.137884135906070071e+00 1.926536022984744800e+00
5.471875750457483534e+00 1.828514213410011857e+00
5.376295149539741303e+00 1.812820089302705551e+00
5.546762125041698965e+00 1.929381163112226849e+00
5.508708975557144782e+00 1.796928257802138384e+00
5.637859721987048545e+00 2.023240953836957345e+00
5.376241979347946121e+00 1.973392773809124812e+00
5.639848278410468652e+00 1.770826375242996242e+00
5.448438121881306273e+00 2.262129744674648890e+00
5.689095969893978477e+00 1.923771545931856730e+00
5.385194118911190486e+00 2.035093402082356118e+00
5.443991673325534464e+00 1.935796709478058153e+00
5.467329502567912058e+00 2.018302345024747702e+00
5.562901091239226936e+00 1.967891227679422261e+00
5.444170085195153774e+00 1.883043036137789006e+00
5.169469444296950655e+00 2.120157517952343085e+00
5.780660127764313927e+00 1.909401575890937064e+00
5.755609579919797270e+00 1.820091763687512021e+00
5.315232744041455959e+00 1.974850522012396858e+00
5.484809789870110919e+00 2.012139294214648544e+00
5.390740029851586179e+00 2.082984439041869251e+00
5.153378369360053668e+00 2.117698075588952733e+00
5.557160071028295789e+00 1.853261523731788873e+00
5.507208973008550501e+00 1.834834695087570466e+00
5.252795739805765862e+00 1.823424428189887259e+00
5.393984024762941587e+00 1.756589356896865128e+00
5.719166307754370848e+00 1.919622058529313779e+00
5.181957921946057866e+00 1.468605435808704396e+00
5.526511855176517329e+00 1.618238603969310407e+00
5.499109971977805600e+00 1.515804282541700410e+00
5.234940591589682946e+00 1.486420578262992676e+00
5.663170317763901451e+00 1.760041077799335385e+00
5.440288622342610125e+00 1.717692236700378405e+00
5.390537077627255869e+00 2.100838276735816468e+00
5.137871397904415716e+00 1.776314078831831011e+00
5.117606356748801488e+00 2.092171707648777357e+00
5.479027257061119371e+00 1.566444994730505247e+00
5.575294331351955179e+00 1.657952775458939154e+00
5.444600036238009366e+00 1.380829375105787848e+00
5.561750378610192058e+00 1.304458967307997153e+00
5.948756070321842948e+00 1.518763813553101638e+00
5.071602687460585734e+00 1.639764378315408333e+00
5.561198665597376412e+00 1.652711636117101701e+00
5.468740117234515807e+00 1.464834959527444802e+00
5.315037402656773935e+00 1.660358845436877839e+00
5.530050261938892930e+00 1.778295669642800281e+00
5.460630014099360885e+00 1.508870343274614889e+00
5.337475361420079167e+00 1.596248584606817511e+00
5.564728886482367187e+00 1.613383978885976511e+00
5.512033098858173830e+00 1.526320221480867767e+00
5.558054900646598462e+00 1.646759289950230798e+00
5.442546996309877372e+00 1.520865775910233308e+00
5.567221703001399291e+00 1.232488158883239926e+00
5.463785177590078312e+00 1.775636574284791047e+00
5.702165296308479014e+00 1.259432851297953793e+00
5.719301542214852319e+00 1.356927340723932396e+00
5.561401978685266201e+00 1.460413974888125299e+00
5.611355779635749386e+00 1.612408544294368085e+00
5.604708912538482579e+00 1.517837473336802523e+00
5.869422930540128647e+00 1.421556150191438883e+00
5.595877675907999560e+00 1.208462980246161500e+00
5.506928076315974252e+00 1.300522630685848835e+00
5.992924657572768155e+00 1.231653460795527399e+00
5.674755305762914759e+00 1.843951163142729444e+00
5.779298382398827982e+00 1.698422848264403262e+00
5.481225876121031959e+00 1.590671441260314456e+00
5.698603401908730604e+00 1.747745177881177669e+00
5.480310362564454252e+00 1.570803819417072367e+00
5.544466359751446305e+00 1.477013982895610145e+00
5.577815324321442780e+00 1.625529590664340329e+00
5.335359754653112851e+00 1.744143676955284050e+00
5.408547785684914899e+00 1.821153761522114056e+00
5.137205458294751281e+00 1.644357640043710322e+00
5.657228649275419130e+00 1.613866842329214624e+00
5.430231536823974636e+00 1.854587920266340006e+00
5.441080812834787395e+00 2.181932917348355705e+00
5.031208467540075446e+00 1.730238939510205576e+00
5.664832795685420308e+00 1.851648398003483464e+00
5.282472670499862133e+00 1.937760411649196435e+00
5.320645310072769973e+00 2.078522824866027019e+00
5.388726370644349117e+00 2.137986718499326866e+00
5.353700355753243656e+00 2.041538694058426806e+00
5.100724745778256519e+00 1.719900366654522950e+00
4.989343230634894155e+00 2.093618897998107187e+00
5.291171759579725631e+00 1.982597921853860523e+00
5.300160000660426363e+00 1.966794532431155762e+00
5.429126211726413409e+00 1.934470785176201080e+00
5.155810794131268082e+00 2.144948891817284320e+00
5.234831819188229929e+00 1.679315158181124978e+00
5.263205507514207682e+00 1.906900457971787866e+00
5.123237207013289662e+00 1.955782746702926955e+00
5.275059676713025780e+00 1.843384473230679443e+00
5.296192892877551017e+00 1.746084586213221712e+00
5.278574642218823776e+00 2.048188994362674542e+00
5.090486461659354589e+00 2.223677384997236217e+00
5.457216803324900667e+00 1.848533606484938918e+00
5.287636385376033310e+00 1.769595457037416386e+00
5.336887090022020885e+00 2.007001301271015947e+00
5.234292425424734496e+00 1.917330761086144308e+00
5.468095829837590571e+00 1.764936184880848025e+00
5.087321776286618302e+00 1.957395997779531882e+00
5.094135908926466172e+00 1.879098871598949838e+00
5.214238625652402703e+00 1.821124131880947017e+00
5.188940387781995511e+00 1.775568525311534307e+00
5.231491258194202132e+00 1.737033677965972300e+00
5.483995267784774086e+00 2.002789979535577025e+00
5.041255179170587297e+00 2.150321608232046877e+00
5.312757575956773337e+00 1.952737150814781497e+00
5.171178638317637244e+00 1.720800405252858489e+00
5.284579397899847208e+00 1.748719767294694583e+00
5.062844032898538238e+00 1.774363764339774496e+00
5.280589328067696542e+00 1.892837771284767712e+00
5.306637475004061244e+00 1.801502879358439113e+00
5.110556989235659486e+00 1.733003138668074206e+00
5.292974008319941248e+00 2.045542887866741211e+00
5.271652809589712163e+00 1.859526555221038269e+00
5.034649813809194185e+00 1.660239041288580797e+00
5.179419172710451491e+00 1.880188871537583406e+00
5.223039517250396280e+00 1.853045526594923942e+00
5.271021085104996118e+00 1.634202092498256764e+00
5.177605033070836527e+00 1.825169133749561468e+00
4.913677416845735557e+00 1.801758138722953095e+00
4.755974230865968266e+00 1.758024636489436077e+00
5.094506350945641415e+00 1.673768921406266319e+00
5.277261186625964662e+00 1.511185623791983845e+00
5.339867240233093781e+00 1.880270322183652976e+00
4.989954046503133789e+00 1.621710724159066919e+00
5.166831548997734558e+00 1.641461201781729606e+00
5.215765889280192802e+00 1.670944295078041097e+00
5.193672251970699705e+00 1.996585524832403369e+00
5.439292269261645885e+00 1.600809903390817412e+00
5.071948499395452004e+00 1.810294647378494215e+00
5.124736413237956256e+00 1.944942288204240644e+00
5.004299837370880688e+00 2.059832518559017167e+00
5.130832721665770535e+00 2.032919387618446372e+00
5.143507038075007642e+00 2.061065518689747744e+00
5.261060406803163225e+00 1.881340398595276575e+00
5.294422669688890082e+00 2.040756091933506156e+00
5.418843755460386546e+00 1.836658307230322862e+00
5.179951747829719899e+00 1.858856920927432599e+00
5.267675010470348695e+00 1.790935757796039862e+00
5.226577841018933412e+00 1.671828666782664952e+00
5.043896718905632071e+00 1.790349785408387628e+00
5.134587146350559017e+00 1.637979309034599318e+00
5.162092011054299157e+00 1.812843652432572839e+00
5.335849530641135985e+00 1.540468945271343593e+00
5.033516981520479661e+00 1.336397545617717952e+00
5.152604443360454312e+00 1.723299540831724652e+00
5.196310138184961680e+00 1.772960222871473146e+00
5.092622110748566300e+00 1.609175243341975037e+00
5.174828963241758117e+00 2.048781631389874125e+00
4.978906383441988659e+00 1.512273451579722039e+00
5.245444858828591350e+00 1.750634317573377841e+00
5.122427799405572912e+00 1.636599601279235427e+00
5.484287914244331041e+00 1.369991690580121269e+00
5.267884421736374279e+00 1.471155991587540512e+00
5.355610909367328532e+00 1.600565780815911499e+00
5.196435877289312444e+00 1.576523787885130812e+00
5.280799115123395282e+00 1.451365171729672721e+00
5.365060999556312993e+00 1.783672912353730489e+00
5.548198835002586371e+00 1.739827374402230564e+00
5.452235614987975154e+00 1.722828046179782024e+00
5.094096151632193425e+00 1.397716469697355635e+00
5.617530805025729990e+00 1.450103732589290040e+00
5.131251635707152481e+00 1.664339973336326439e+00
5.293422845466945859e+00 1.720678259373509267e+00
5.250798478060762164e+00 2.004136657515489972e+00
5.273528741675843179e+00 1.587754822273756083e+00
5.265851624915586449e+00 1.670955358260946433e+00
5.108403999896806269e+00 1.485968564933457525e+00
5.217856941127008596e+00 1.530277198487552948e+00
5.466946640064429097e+00 1.389985234462463026e+00
5.081721826451486734e+00 1.431935514961479639e+00
5.353021323660233755e+00 1.700521668529283659e+00
5.241078153251249816e+00 1.195527296902330505e+00
5.305527503219362728e+00 1.363957582064627694e+00
5.051389588724301660e+00 1.478509620963569304e+00
5.374113529148439206e+00 2.121083592848411747e+00
5.317652860216080413e+00 1.420174272384168379e+00
5.145066800793030026e+00 1.715152891996907236e+00
5.229837472944062426e+00 1.340688662097450745e+00
5.436667887489265105e+00 1.794566806429935157e+00
5.353217399207464311e+00 2.213387662693151903e+00
5.266628035222058912e+00 1.705228577512232446e+00
5.342427777249582732e+00 1.603388689511786147e+00
5.439438901320535535e+00 2.217578283139749473e+00
5.088329727033498173e+00 1.748356333823546382e+00
5.064168508076628328e+00 2.033062977064566734e+00
5.123908439001266579e+00 2.017628003901045908e+00
5.055578475317718201e+00 1.832898822079229717e+00
5.023386177020837451e+00 1.932976717620713325e+00
5.117778634109567903e+00 1.401380210066089926e+00
5.161317383429350869e+00 1.711851491226971334e+00
5.415151753214376029e+00 1.793786690398843531e+00
5.041139019169596835e+00 1.526539767981379025e+00
5.334153829257118673e+00 1.821320901649317037e+00
5.121611523850056358e+00 2.077208707887341799e+00
5.057400571874801187e+00 1.942760678575286004e+00
4.988519329282771864e+00 1.972150212690162663e+00
5.265371238835476753e+00 1.818368092903715372e+00
5.192779588162489190e+00 1.951270856407014920e+00
5.280828059514823813e+00 1.891687911819422308e+00
5.203813592441576041e+00 1.769294305057649730e+00
5.329487555946498034e+00 1.921765834055648270e+00
5.291858840506423967e+00 2.141384707090884909e+00
5.130569611259989671e+00 1.845720883114025268e+00
5.114390793942332536e+00 1.969110248315767198e+00
5.134595848411862562e+00 1.987145658289920069e+00
5.539666574449666925e+00 1.839497987075888741e+00
4.893877801541184347e+00 2.019173026754239153e+00
5.239450316334857582e+00 1.994890571122584610e+00
5.535297015640766816e+00 1.756424008593622688e+00
5.330914987215474632e+00 2.000485592782145883e+00
5.654895224935250653e+00 1.959208546044957533e+00
5.229731968462651537e+00 1.864015590116427479e+00
5.425197485365494288e+00 2.208126799905309134e+00
5.266108613620376744e+00 2.040416541873196987e+00
5.403906579169076352e+00 2.029781573606856515e+00
5.256010535467416922e+00 2.105772957445935401e+00
5.336581811620201066e+00 1.909881812740956697e+00
5.562521282308164672e+00 1.885114506005814317e+00
5.510071764671746308e+00 2.053738130611086454e+00
5.436199812574289858e+00 1.922561370331953068e+00
5.494438008947517105e+00 2.085592726410657072e+00
5.272797299290488127e+00 2.243229699884140338e+00
5.333001529608862867e+00 2.271833973166111242e+00
5.129667757189348976e+00 1.853586648015224991e+00
5.253201970080577432e+00 1.796002542547868286e+00
5.442982770505071066e+00 2.137513146120141982e+00
5.433900445669921808e+00 2.210146744537853536e+00
5.718291889367458580e+00 2.174222439412143437e+00
5.476762651479310406e+00 1.502821598361179678e+00
5.636481146310670987e+00 1.835550272405562566e+00
5.380717033081085177e+00 1.740504469333309823e+00
5.389175069962017339e+00 1.524859537651608088e+00
5.234515440759318849e+00 1.381769521776039511e+00
5.349874862771231143e+00 2.002108240730515298e+00
5.411933871449818412e+00 2.063752491388504584e+00
5.654785387663517682e+00 2.034731186994256369e+00
5.552804828104063617e+00 1.850527897615403816e+00
5.357524428024161622e+00 1.656809697608310206e+00
5.513813657567713022e+00 1.758033244775420556e+00
5.535369433485943347e+00 1.736447716765370686e+00
5.812589694153331266e+00 1.691941805689919143e+00
5.798644014452859707e+00 1.891378554671412804e+00
5.641417509866144542e+00 1.746605384621800150e+00
5.654822444838425000e+00 1.968473589120871559e+00
5.413279814936574397e+00 1.912799206967282784e+00
5.483457713843510106e+00 2.053266590725073559e+00
5.723065173373980130e+00 1.850699662043738591e+00
5.811818456924904730e+00 2.034466540255207345e+00
5.831337460880722467e+00 1.975086438383892196e+00
5.552541482801190753e+00 1.895558352391889301e+00
5.726829205395137734e+00 1.745034908792487682e+00
5.515203294222128960e+00 2.139195062662496039e+00
5.386734357390009720e+00 1.915832998096429707e+00
5.413366752226079548e+00 2.071500898667686386e+00
5.426419344585116988e+00 1.935525896173690752e+00
5.637823047686739031e+00 2.103749079434108715e+00
5.565705926831375550e+00 2.246654194983762842e+00
5.641311056754165776e+00 2.043784226569482332e+00
5.331541649179990294e+00 2.317470179731446311e+00
5.650526572904936984e+00 1.914111372582577353e+00
5.545085571860502327e+00 1.984196284575502789e+00
5.487202570168312477e+00 2.179111874370346591e+00
5.703581057928262865e+00 2.072707573427125638e+00
5.455533440827055713e+00 1.750336488894849607e+00
5.722239329417584841e+00 2.080009770434172456e+00
5.654152323635319277e+00 1.924730809026156120e+00
5.309590863588539378e+00 2.494556382634004255e+00
5.457820095561084273e+00 2.034359966449202251e+00
5.670849326605164720e+00 2.055485994161325713e+00
5.560596244519294906e+00 1.781649749334385691e+00
5.711465369476355747e+00 1.810190205897391547e+00
5.977827162367822744e+00 2.310976872252956227e+00
5.861306897758209900e+00 2.106633122130970204e+00
5.406949151719433466e+00 2.121547299569348510e+00
5.742860750532169156e+00 2.188703075631980077e+00
5.774810529530061132e+00 2.221473537540070708e+00
5.809386526466937539e+00 2.232561944191572056e+00
6.074001798270908026e+00 2.517130476618248291e+00
6.096858788633831239e+00 2.429051803295684042e+00
5.907414622648484936e+00 2.388413220494403522e+00
5.961052913770004125e+00 2.270223528496587484e+00
5.952760959960968989e+00 2.256256301426940780e+00
5.859310687984819133e+00 2.238975908311316765e+00
5.860987409677636428e+00 2.391326222006896707e+00
5.629249641981552976e+00 2.291580584832360934e+00
5.816591254698430191e+00 2.189668151621827263e+00
6.017913177746664566e+00 2.392123523772585525e+00
5.914727398224852273e+00 2.285662823706823943e+00
5.817353980829951254e+00 2.342448490630705038e+00
5.857132910303031181e+00 2.041124995101541550e+00
5.814636405777264372e+00 2.293897190906240446e+00
5.971585780117472986e+00 1.908520783255268860e+00
5.685276912273742767e+00 1.953711501545142504e+00
5.771611658237791431e+00 1.887937889880548559e+00
5.754708077080090689e+00 2.158013793533397173e+00
5.797614084282789904e+00 1.887591259842096303e+00
5.884228288941383944e+00 1.993841789717032409e+00
5.856948521918325490e+00 2.117549319865504653e+00
5.890558644621833650e+00 2.145756862318507263e+00
5.841023408163337649e+00 2.050508715323369646e+00
5.845435324147670642e+00 2.058452705870260857e+00
5.579835660075413983e+00 2.391003110663651121e+00
5.598321575317482868e+00 2.273338791393263669e+00
5.974710201285517996e+00 1.991518695716513854e+00
5.867622722013077663e+00 1.865309294873954693e+00
5.662378695139079987e+00 2.208525763988681945e+00
5.776055686414714785e+00 2.452560983258217586e+00
5.635693482524986919e+00 2.165841688965353118e+00
6.099425036761193297e+00 2.218911596074121029e+00
5.687867262158137649e+00 2.212784008722331830e+00
5.492759908224686072e+00 2.250447265850998413e+00
5.997902958094535109e+00 2.180529537210204261e+00
5.948043066813516688e+00 2.337722743401956293e+00
5.644187531006705782e+00 2.089252794545404690e+00
5.905329370011142665e+00 2.430689400661871780e+00
5.763226735217995333e+00 2.134584805664379026e+00
5.838335513948704758e+00 2.253513072632544301e+00
5.610583895530512066e+00 2.423181177011922038e+00
5.540572847823609592e+00 2.473714803563662024e+00
5.758761288436701875e+00 2.287498813625823413e+00
5.916155810908001911e+00 2.059955054215100834e+00
5.860768528671293609e+00 2.131082125929643745e+00
5.923414687314646265e+00 2.011917453309887360e+00
5.772816504800248438e+00 2.081145997013313931e+00
5.615997633077816964e+00 2.531218426948651956e+00
5.750842673302923203e+00 2.324638349736344090e+00
5.982495861434378170e+00 2.140623514903179370e+00
5.613713339986194484e+00 2.430616311913869065e+00
5.648875582460183509e+00 2.441777003730936979e+00
5.733850679582908505e+00 2.389289654718431244e+00
5.871334923055115951e+00 2.430070213144503555e+00
5.797022376231806717e+00 2.489310449714978279e+00
5.792303023833548892e+00 2.434222310735518757e+00
5.736354258512573523e+00 2.426974690654652544e+00
5.898798773314422483e+00 2.103143521549762696e+00
5.767697754002263366e+00 2.342861301357324955e+00
5.606720353721469152e+00 2.460246047788602120e+00
5.795915662829339787e+00 2.453415861203594339e+00
5.789694416083785100e+00 2.470869363131571461e+00
5.610566251178162211e+00 2.081585195484126682e+00
5.791235120982653584e+00 2.093226951371220945e+00
5.795419221938566956e+00 2.299675030756170635e+00
5.808019354910626930e+00 2.258985049571599291e+00
5.619793921686992100e+00 2.379054485968935317e+00
5.807670575623902209e+00 2.292428357704141106e+00
5.923735924606768677e+00 2.182353075724094538e+00
5.827455832558001703e+00 2.408171297523421295e+00
5.583234967807641169e+00 2.477232797829238997e+00
5.898596422438585840e+00 2.317878271564912218e+00
5.847662979622666235e+00 2.290065759220572872e+00
5.727931485271103185e+00 2.344829127778247368e+00
6.003181947590035428e+00 2.360183639531496347e+00
5.808187442734553230e+00 2.192338858344647701e+00
5.664382608334761926e+00 2.081413567503032080e+00
5.601617307572620774e+00 2.383837278029762086e+00
5.429973434458887027e+00 2.322127053920471251e+00
5.524949839050938394e+00 2.343153577434864854e+00
5.859659942525918375e+00 2.102812631869608762e+00
5.400798008763738167e+00 2.049129868610982896e+00
5.144780369632496075e+00 2.297451576292051101e+00
5.339003433047956548e+00 2.123770977029860951e+00
5.450782761111744534e+00 2.382892763100236344e+00
5.752556351675421453e+00 2.351642563506127992e+00
5.793604826518164330e+00 2.046904217448473062e+00
5.743437350318540524e+00 2.237853228800475769e+00
5.681170794961235337e+00 2.373865720065102103e+00
5.293334742249468761e+00 2.211713209191243479e+00
5.465891571378595160e+00 1.992512012810526922e+00
5.320084361985612631e+00 2.095709516681927731e+00
5.505573612506367454e+00 2.347775364028637846e+00
5.250018887412725377e+00 2.103231827528595943e+00
5.405216402991818825e+00 2.043750220485559765e+00
5.405841202919633659e+00 2.175201600287295811e+00
5.491721049163471591e+00 2.254138495628462024e+00
5.558283341533178046e+00 2.006159280903255571e+00
5.339686528658148745e+00 2.306084914518832019e+00
5.634211413383224176e+00 2.118611774538665227e+00
5.369867525459909530e+00 2.094018631908997286e+00
5.483173890388539640e+00 2.326293334079442054e+00
5.777155480847511626e+00 2.340585333396461465e+00
5.733935099546190628e+00 2.327119841227608177e+00
5.746083306974066218e+00 2.253173786775112930e+00
5.508736911515847545e+00 2.207287403902110867e+00
5.674592247744250528e+00 1.901631742590411678e+00
5.543328717634590674e+00 2.283362152983200666e+00
5.535677991612255155e+00 1.952048483035300652e+00
5.763195230731708918e+00 2.293087847851158045e+00
5.426539900197470345e+00 2.181163644633423271e+00
5.536491642262756585e+00 2.370503467337560011e+00
5.673519884003725977e+00 2.331307500360409790e+00
5.628383306462154678e+00 2.150584814787353416e+00
5.535197462960354642e+00 1.979844110394127998e+00
5.706693736401657446e+00 1.965014015545876402e+00
5.644165812252461834e+00 1.922942976156761574e+00
5.512229138773351522e+00 2.104648654311453093e+00
5.699601966033355893e+00 2.082537108227949130e+00
5.742569582532559558e+00 2.266309317148359703e+00
5.608382066410646516e+00 2.162482882745762502e+00
5.688734087768953174e+00 2.199087654549175763e+00
5.844824484563705624e+00 2.223151772132311521e+00
5.514318447471915796e+00 2.214437146589804506e+00
5.615480264328057913e+00 2.269019607755758727e+00
5.586244781045397900e+00 2.361559450248242875e+00
5.512300554306522216e+00 2.258128148831707982e+00
5.671862760679206694e+00 2.033489806849561266e+00
5.452574740702312184e+00 2.307429597861910153e+00
5.814620405720695828e+00 2.053473005699610887e+00
5.648610915011289535e+00 2.173588277777250610e+00
5.601897647721838069e+00 2.265892031712168020e+00
5.711921726568833790e+00 2.148956344691758336e+00
5.715260051697060639e+00 2.210692250939196413e+00
5.547927518399770719e+00 2.191326246472437678e+00
5.538824756377213276e+00 1.951929681121732596e+00
5.482479443055786383e+00 2.131416212305763835e+00
5.332702258945380080e+00 2.395761644586408501e+00
5.497557905541177625e+00 2.126246255986639078e+00
5.588429223817896307e+00 2.256549182792606523e+00
5.661960314000957339e+00 2.314271797330989422e+00
5.787045522576086398e+00 2.224570694979222996e+00
5.685427445508785205e+00 2.042452620228718096e+00
5.772730041035835313e+00 2.133066715525470336e+00
5.716263770356022178e+00 1.950191405578978854e+00
5.707131219636250918e+00 2.316708128587792181e+00
5.508616529665788519e+00 2.274850700884522681e+00
5.712674218174300655e+00 1.991147133779563205e+00
5.600582346463188088e+00 2.019567921562035018e+00
5.545135227636315278e+00 1.598707518699418184e+00
5.430252131688375172e+00 2.317568131715463942e+00
5.451425147624076928e+00 2.206118390145175301e+00
5.644513561413413427e+00 1.992779378427356640e+00
5.589846562911596095e+00 2.361160230999926224e+00
5.438717157357077170e+00 2.169325859688706615e+00
5.484822025077535912e+00 1.926834596188064186e+00
5.785389780836297291e+00 1.826149887079175027e+00
5.820987579267836054e+00 2.180425610582741314e+00
5.549566698304831291e+00 1.945503293469168948e+00
5.992990304067371987e+00 1.936795584890577349e+00
5.835016464961972460e+00 1.744442269342821206e+00
5.670727691933445058e+00 1.911167835966366413e+00
5.781125884439874518e+00 1.878622511777774173e+00
5.969694941615626860e+00 1.791851367628732428e+00
5.709726454434297160e+00 1.756337309186309259e+00
5.835425823347639707e+00 1.491242319784056969e+00
6.012059264671679060e+00 1.678823672741544648e+00
5.894640756962646222e+00 1.637584653991347894e+00
6.008805703750686789e+00 1.918410196544709123e+00
5.864952777587754795e+00 2.064527534091965322e+00
5.932277672211807129e+00 1.666214811101881521e+00
5.507990739278930903e+00 1.922130802538110972e+00
5.956776177954235862e+00 2.026994250228947081e+00
5.863091169529608848e+00 1.909805914342304289e+00
5.742416282838767039e+00 1.937874389452970636e+00
5.768282846081339343e+00 2.032913274317642127e+00
5.642863935210561621e+00 1.998616609623192764e+00
5.661315098060542006e+00 2.043663540501478693e+00
5.798327770761082078e+00 1.770477110038415125e+00
5.701272732423195322e+00 1.966348368890517673e+00
5.644663485327471975e+00 1.664522096496131809e+00
5.664425827137076652e+00 1.795740334784021952e+00
5.452549332149692063e+00 2.037493699919706636e+00
5.551822312640501522e+00 1.559944830515834546e+00
5.717782659124540423e+00 1.774346824581413795e+00
5.595232133308426725e+00 1.862454456606546405e+00
5.768132388209208372e+00 1.911927123584988397e+00
5.787461657260466907e+00 2.045348576650759753e+00
5.732509094103312108e+00 1.801259521077720249e+00
5.644388584684527643e+00 1.499003633643868572e+00
5.697878286302011652e+00 1.816459950701255988e+00
5.671676793215954859e+00 1.454689782513560070e+00
5.795276326710975923e+00 1.673805285053795888e+00
5.719870626125311830e+00 1.614122309890063001e+00
5.643212478690575296e+00 1.833027550686508800e+00
5.717571155439175712e+00 1.910138416040989107e+00
5.613671105478552192e+00 1.883138260170522438e+00
5.669021556224807412e+00 1.909837977712802948e+00
5.645015912083366061e+00 1.786764538465660968e+00
5.439155136983177208e+00 1.979500465735545944e+00
5.364877804227319302e+00 1.625675763439499155e+00
5.411072036536985763e+00 1.793529319751647311e+00
5.699542074890041832e+00 1.932875657175663342e+00
5.464615373341121796e+00 1.731685086496443482e+00
5.599632669266553009e+00 1.506384113415173864e+00
5.471721114740580205e+00 1.638821566201517754e+00
5.688202964691887686e+00 1.716849664675316856e+00
5.387139545457387158e+00 1.807105487853925441e+00
5.506367224091688328e+00 1.771241220741121891e+00
5.661714805071797585e+00 1.804963164034655065e+00
5.406570857759317228e+00 1.530836399861019048e+00
5.257821979527312450e+00 1.688649947414042174e+00
5.446066832279179870e+00 1.834317312778341424e+00
5.565117503389069853e+00 2.004565640960857653e+00
5.360622122931735234e+00 1.848097989380103723e+00
5.644689435276483813e+00 2.020459055612995325e+00
5.648169793216516688e+00 1.788017358883156493e+00
5.379158424018528173e+00 1.814789964092506036e+00
5.436235330398349497e+00 1.727298533462131802e+00
5.582569882285051577e+00 1.867770169399934677e+00
5.377406868362761827e+00 1.644923217876987920e+00
5.429558803084990615e+00 2.007383525070868480e+00
5.548197357701271315e+00 1.766475251862047013e+00
5.773036023118391924e+00 1.552072484268707475e+00
5.647098423121432731e+00 1.617181101313851066e+00
5.633649135444233735e+00 1.901949603408637612e+00
5.574839932251606456e+00 1.981554554579874505e+00
5.642143166437232793e+00 1.852441205693732718e+00
5.773085002412711830e+00 1.926634117525899637e+00
5.584932710072462392e+00 2.009496974452678053e+00
5.964796529686852367e+00 1.927453996604331810e+00
5.937809536111831044e+00 1.950250478327559822e+00
5.854417998942770041e+00 2.222724981809713007e+00
5.707391577956578033e+00 2.144321087188541419e+00
5.741385431345483070e+00 2.149794828588349915e+00
5.697271960520037482e+00 2.224468348447397936e+00
5.751884447338632356e+00 2.280992023076175101e+00
5.781286279204671530e+00 1.938636749904239842e+00
5.707365418703925108e+00 2.112064929143492087e+00
5.755407067654257247e+00 2.066008045496633638e+00
5.497714941798925281e+00 2.216899935195171700e+00
5.759532999032636269e+00 2.229570822881445924e+00
5.784781488446277820e+00 2.189845060575326130e+00
5.818094136397752081e+00 2.197694560121888685e+00
5.809165565384453167e+00 2.255354635574335909e+00
5.633559151764867323e+00 2.077076495826346569e+00
5.722731581282916480e+00 2.362454107272928816e+00
5.792360653540098880e+00 2.327245840656337883e+00
5.681917354991266933e+00 2.302116994852380749e+00
5.479783320578398786e+00 2.004153393605949240e+00
5.554109790900282562e+00 2.226395121425460033e+00
5.735607220647381155e+00 2.076926872477550479e+00
5.712008357355917276e+00 2.091775919143655127e+00
5.618408562696136421e+00 2.463557454543423564e+00
5.713725227953201369e+00 1.995841515301130187e+00
5.695320051079676205e+00 2.276691655794778502e+00
5.630767562516318492e+00 2.128991181372089869e+00
5.656815922080407510e+00 2.249909478517828632e+00
5.672833129131968022e+00 2.271836421936452410e+00
5.605922854585873694e+00 2.154021335030836592e+00
5.687051793466705973e+00 1.831829623484788172e+00
5.759516030504629569e+00 1.898196705086008462e+00
5.536034730744526122e+00 2.463256543652291519e+00
5.576583198868283020e+00 1.929319175640743289e+00
5.561901549346178975e+00 2.174494984575061185e+00
5.710808183357259260e+00 1.818417880706178824e+00
5.759628408984271530e+00 2.014377392801172117e+00
5.645060164852949036e+00 1.953294706127211455e+00
5.809927555444014402e+00 2.318641009350666859e+00
5.815221776114809060e+00 2.194729489239669817e+00
5.438084455828863462e+00 2.005528557726035555e+00
5.631378260783129974e+00 2.060461203578914713e+00
5.884373799881551292e+00 2.121342016173105360e+00
5.856186890230447695e+00 2.205755497156358658e+00
5.965084622636488199e+00 2.423041374498474898e+00
5.923342733062632703e+00 2.041650468658663620e+00
5.781323516424830444e+00 2.033349990687970177e+00
5.951594964472285199e+00 2.168606002417400980e+00
5.727374647800319352e+00 2.235289711257192113e+00
5.850141753250539978e+00 2.111139901471666747e+00
5.531865531333229669e+00 1.956122878704787293e+00
5.577940874958175144e+00 2.297330240777773369e+00
5.690877386506572932e+00 1.939218852572539564e+00
5.515906028760554136e+00 2.089994414058857330e+00
5.607338980987821131e+00 1.894266690512787399e+00
5.653855779277551008e+00 2.042462050776856053e+00
5.880934497091974578e+00 2.123475547910790517e+00
5.756026484582486447e+00 2.157754095643577230e+00
5.749799266757692706e+00 2.362013044979349718e+00
5.818510447848426637e+00 2.171893481128740255e+00
5.621619813348898376e+00 2.197500733117339955e+00
5.707696510091695430e+00 1.968130376435172302e+00
5.511613855250264926e+00 1.951696335700819462e+00
5.884493913539444065e+00 2.021151850271087014e+00
5.739913105111057234e+00 2.177139700230624975e+00
5.673733679921845408e+00 1.977171690163683326e+00
5.771698981613036850e+00 2.120279314379459379e+00
5.784544824936324048e+00 2.114249696091899722e+00
5.877559588927267598e+00 1.949408832236302569e+00
5.637492447634398829e+00 1.881516809600044970e+00
5.777113727725055270e+00 2.251617605312869586e+00
5.949175152642697917e+00 1.945530073368137991e+00
5.620330508279696602e+00 1.993028663909724552e+00
5.579906238920047556e+00 1.849436106357994047e+00
5.467593561676112657e+00 1.830250786526464335e+00
5.817201714966874881e+00 1.989525544961661563e+00
5.808018337162891953e+00 2.039822808789109487e+00
6.080505007002537710e+00 2.220000319219630036e+00
5.767576109116959060e+00 2.173079153935933316e+00
5.595043088110925211e+00 2.390510521188582871e+00
5.604200765872169754e+00 1.966691444115149512e+00
5.770167185809609300e+00 2.052287131838564704e+00
5.436124085327720401e+00 1.988282219114398508e+00
5.509966943335447453e+00 2.196152444627278211e+00
5.547810015789612414e+00 1.833960767442356810e+00
5.507857430755858985e+00 1.804387830435122630e+00
5.713150851641612959e+00 1.980273022292727392e+00
5.793410397984809279e+00 1.747356082204104544e+00
5.373827076431171079e+00 2.142529374650017804e+00
5.432722442455623302e+00 1.990122999998920061e+00
5.628370041813319347e+00 1.795725487107686646e+00
5.476515185215308890e+00 1.868076155279140949e+00
5.773370287486699226e+00 1.937626723971528575e+00
5.656781363123898565e+00 1.862323354322495295e+00
5.485316651326660242e+00 1.948072901988556094e+00
5.463954936676104879e+00 1.857601798102570090e+00
5.661074691096716904e+00 1.817158029591616097e+00
5.405334761025970103e+00 1.786367456517570229e+00
5.682266531441595880e+00 1.730693906661322945e+00
5.631122272142992102e+00 2.145466035549941530e+00
5.744225466341607245e+00 2.044515212433819507e+00
5.661731120557409902e+00 1.887943125018350932e+00
5.888963708070399150e+00 1.820173624654917166e+00
5.592978383589608526e+00 1.926649632196587136e+00
5.988480152586438621e+00 1.916240085481639710e+00
5.540647336183285532e+00 1.882442469859728185e+00
5.535172021837164280e+00 2.109111868540141543e+00
5.567194167852234976e+00 2.157871887662075494e+00
5.537670048650541688e+00 2.137700763530576253e+00
5.378131368081552566e+00 2.197949163040225695e+00
5.435369960605811457e+00 2.092858010043570527e+00
5.362364617485914309e+00 2.114651475019609261e+00
5.428617631195770343e+00 2.140942920170476604e+00
5.159939140047422157e+00 1.888597685616426158e+00
5.286022419208577183e+00 2.437276663883196193e+00
5.177615127398983219e+00 2.518761576149279868e+00
5.268135473309545347e+00 2.318623957045646389e+00
5.319678791649297800e+00 2.656128727276655610e+00
5.474705936336447643e+00 2.322598952365003022e+00
5.262105652150271595e+00 2.335266595046573634e+00
5.140733407046043979e+00 2.169381525057601401e+00
5.152819125275754253e+00 2.404690857225580736e+00
5.230895796318161928e+00 2.431229919248222515e+00
5.337333920984001168e+00 2.109543423250927141e+00
5.368006089427686867e+00 2.444314813310314527e+00
5.109730417168199423e+00 2.420374991383551944e+00
5.235672981730635556e+00 2.058052490611532725e+00
5.092207425302116341e+00 2.649827701966105398e+00
5.319559262227913976e+00 2.287001478836065527e+00
5.400947955896308272e+00 1.974370855598599261e+00
5.503540489190463347e+00 2.007436019950871842e+00
5.449977010440265168e+00 2.107655840981426110e+00
5.511796262185280071e+00 2.022380521831555367e+00
5.640648561600893451e+00 2.080880730998583505e+00
5.424731450256206955e+00 2.048549583820061581e+00
5.459369774959672128e+00 1.942115235936923812e+00
5.337497425903951154e+00 2.068720785479252644e+00
5.380825766792333376e+00 1.860644614006632835e+00
5.447088332114065068e+00 1.979171185776008812e+00
5.439374151836897653e+00 2.164643263520588334e+00
5.331215372180420076e+00 1.880406167470795253e+00
5.350594011138813499e+00 1.795032629680620495e+00
5.619981124447165577e+00 1.977753311305260997e+00
5.610296505476241258e+00 1.493221104719056225e+00
5.721845649396939848e+00 1.661969561351930080e+00
5.261756155534637713e+00 1.839058827178588373e+00
5.841427019388083508e+00 1.811469984855774040e+00
5.963904471353950854e+00 1.565552781812546534e+00
5.919853587806903406e+00 1.662392864940811066e+00
6.018818774690172901e+00 1.632690473610821424e+00
5.858584871005222183e+00 1.433204671430430510e+00
5.779221878269654056e+00 1.553064396183055029e+00
5.906749199910192871e+00 1.500748558921724651e+00
5.872876372453026406e+00 1.518027011005697702e+00
5.753772469957166180e+00 1.493939390755676389e+00
5.962957214613493484e+00 1.896769693827373704e+00
5.751277100043708401e+00 1.719422366925879242e+00
5.755389879243928419e+00 1.781714793816984610e+00
5.686242986912598774e+00 1.693770022155414168e+00
5.760568068790725249e+00 1.499465639009875506e+00
5.707713674481889043e+00 1.704454467911129090e+00
5.460973312633050192e+00 1.891806232321782577e+00
5.358665175044594164e+00 1.720319180315672547e+00
5.334255484117802482e+00 1.863745642276892545e+00
5.426323437191765464e+00 1.922902148844273906e+00
5.424452628564406353e+00 1.548348120141379791e+00
5.190946467730856995e+00 1.915768095745597588e+00
5.624424408961699484e+00 1.586207887713600773e+00
5.513512369385877854e+00 1.779346100225749350e+00
5.480523026730521607e+00 1.922282100753624379e+00
5.637599607177051553e+00 1.978302956131002155e+00
5.486685421443354471e+00 1.751340651309108765e+00
5.754857620129431695e+00 1.738928357883875897e+00
5.466967691053014278e+00 1.966406101441903420e+00
5.503206287025346199e+00 2.008512593676339719e+00
5.653805148076021858e+00 1.779895173468366121e+00
5.685767875720743270e+00 1.729903386727619452e+00
5.630576014905827265e+00 1.689141395026169334e+00
5.464446057003566892e+00 2.012249033525122854e+00
5.973127990802037601e+00 1.826154835943645693e+00
5.751914260242793731e+00 1.692479573189666686e+00
5.655293595468961598e+00 1.619117864759902936e+00
5.782085917897521909e+00 1.964074394455058048e+00
5.850202819641044272e+00 1.651585620065470383e+00
5.955720268683205809e+00 1.599991612084749715e+00
5.652189932337206457e+00 1.913221144504944959e+00
5.916422405432623322e+00 1.923198729335031221e+00
5.839568445418416687e+00 1.906461570803559713e+00
5.642562776155141790e+00 1.873920938464852082e+00
5.769153268774314114e+00 2.086566521301651544e+00
5.785378470628003811e+00 2.151716865744726537e+00
5.715144620290651289e+00 1.850647481693296292e+00
5.529399960556567351e+00 1.595348971119584292e+00
5.597794473874232679e+00 1.555735839053484781e+00
5.609598664006757218e+00 1.488713906959191258e+00
5.647660251570822965e+00 2.064100479532272381e+00
5.723836927459758250e+00 1.995513695782326735e+00
5.772873017570500309e+00 1.931449885905521135e+00
5.730489834388192705e+00 1.999535918852147098e+00
5.751655180057477779e+00 2.065309871253233176e+00
5.632132529730529136e+00 1.737962557219070003e+00
5.861892878526501427e+00 1.707167755129841424e+00
5.637190107856090648e+00 1.796066271980593321e+00
5.618401612249607879e+00 1.557691236944291457e+00
5.732881265864300246e+00 2.032897030886050338e+00
5.333129211635505129e+00 2.112038508907892354e+00
5.655693724537668388e+00 1.981166876137978150e+00
5.850508175939550526e+00 1.963352915952196298e+00
5.609791299442916213e+00 1.991079895708243175e+00
5.818862386600189396e+00 1.979695578286039925e+00
5.716246469829573407e+00 1.994207646700017600e+00
5.515369918932607973e+00 1.818725111246370485e+00
5.918398552877915719e+00 2.037648827404299201e+00
5.574256898426649620e+00 1.647233770226340654e+00
5.946884566148807671e+00 1.773782558351744143e+00
5.682603130743778763e+00 2.179178752850039480e+00
5.782312778558067023e+00 1.919605034914569686e+00
6.217279337264315586e+00 2.115319248423536802e+00
5.777217802349044362e+00 1.783190050890600453e+00
5.902154735242390871e+00 2.030318489249989256e+00
5.800954524379340782e+00 1.857585018303998581e+00
5.854532274019975446e+00 1.785401392071820137e+00
5.724257674659621209e+00 2.184475398105243826e+00
5.848776789708062473e+00 1.788052394409894497e+00
5.888340166248914542e+00 1.995723253887211612e+00
5.940668594715354800e+00 2.047778653204740174e+00
5.949522417726276657e+00 2.053507994754214749e+00
5.883061208266640918e+00 1.532281608972224429e+00
5.967114652452309542e+00 1.889957285571234991e+00
5.930136195946291267e+00 1.989988631406870878e+00
6.012147801199301256e+00 1.957755555045316065e+00
5.678119339231436413e+00 1.756669473577696872e+00
5.926158610320775288e+00 1.834359317495651842e+00
6.027839782006937597e+00 1.805605187750092488e+00
5.893195062161701969e+00 2.025470046506864907e+00
5.775159474338879662e+00 1.832519840295695257e+00
5.837700801831534392e+00 1.882490636635534731e+00
5.926468952802045997e+00 1.904010069978392616e+00
5.720295614861760747e+00 2.173379962780641161e+00
6.070150991068553381e+00 1.804684232230445273e+00
5.860932191932320734e+00 1.691235410728896937e+00
5.726396154282504369e+00 1.974082603561074345e+00
5.884039637240236154e+00 1.931517603480652490e+00
5.745399644517585003e+00 2.090966637072191325e+00
5.981670922438236282e+00 1.992157271836653587e+00
5.967574682747547321e+00 2.275914527031564383e+00
6.074869492843879115e+00 1.688494028286099624e+00
5.909186841002378010e+00 1.956835390696236132e+00
6.037544891577048212e+00 2.182475506069712079e+00
5.789102112173141634e+00 1.696002608420108748e+00
5.786772318039092866e+00 1.692449756146058082e+00
5.908914755937388463e+00 1.912081965000237638e+00
6.086157513775319217e+00 1.887631713060724969e+00
5.894989668831848384e+00 1.932475548148269606e+00
6.005926170527511765e+00 1.720156008561624539e+00
5.899670896980052426e+00 1.695760705819228997e+00
5.646657987843020088e+00 1.882015471543552865e+00
6.093923500330770793e+00 1.935568966867265761e+00
5.832721520262731829e+00 1.898779439293244220e+00
5.716651574957444915e+00 1.773520630586095770e+00
5.887970808010972057e+00 1.992644442161038754e+00
5.610783764032826859e+00 2.129534594118839053e+00
5.895003637691092813e+00 2.056534350397199784e+00
5.739018838537525369e+00 1.760482470139834499e+00
5.813586730491033805e+00 1.655084496277961392e+00
5.860359268727359350e+00 1.712142217463063609e+00
5.839039115991857543e+00 1.922730937992354283e+00
5.929829889479808713e+00 1.982542469860040901e+00
6.190252651524948746e+00 1.910556130070967917e+00
5.704813269312325907e+00 1.846351459547127760e+00
5.854376937425215921e+00 1.997759620896645938e+00
5.678297902254996643e+00 2.057882883214291247e+00
5.707398763944992126e+00 2.092800806323827256e+00
5.670293251798037559e+00 1.971030480398983986e+00
5.400278026584000912e+00 1.826103837237802674e+00
5.590292939706662523e+00 1.890963248717933309e+00
5.636344959766327101e+00 1.828101568878654604e+00
5.789183475708951754e+00 1.893969845002915431e+00
5.903115410178552125e+00 1.649440930098875491e+00
5.829815476026560361e+00 1.856235463035934341e+00
5.648314431441550099e+00 1.846633754400833105e+00
5.695691005301951826e+00 1.950591035049981325e+00
5.747023104894880774e+00 1.960067276656983992e+00
5.450989538908846299e+00 1.901473179829586746e+00
5.758359096746485051e+00 1.952944078059196675e+00
5.724276843027816142e+00 1.590183342327872840e+00
5.703639353377776722e+00 2.015906959149083466e+00
5.761101426930467895e+00 1.858562305602643461e+00
5.560696469045303125e+00 1.681826790789635373e+00
5.481101222934412931e+00 1.931505823094235019e+00
5.694282110915830586e+00 1.841184182149646187e+00
5.568857746377483764e+00 1.575025722512373605e+00
5.664197448766234544e+00 1.671372669087215712e+00
5.679560967672042437e+00 1.997499990817381166e+00
5.560637668988853477e+00 1.534087333422888388e+00
5.649631157255013747e+00 1.558684295029863165e+00
5.626803385844097782e+00 1.527799033237704496e+00
5.635718364974273697e+00 1.947360596276408007e+00
5.655304513429536328e+00 1.587233831588352517e+00
5.501838404001292204e+00 1.806858976433763697e+00
5.464169236676151620e+00 1.796329311104028603e+00
5.440413843797323068e+00 1.875919431718770625e+00
5.619980936470174271e+00 2.035984427790663354e+00
5.473868578101853899e+00 1.990388734472673615e+00
5.728312285935974302e+00 1.916675779419042991e+00
5.530357831594088225e+00 1.432705481880617748e+00
5.733440927675483856e+00 1.707536512340760648e+00
5.636853180049344658e+00 1.383352858877255898e+00
5.377027343897513134e+00 1.414360732209446248e+00
5.586041576435761158e+00 1.758480036345737130e+00
5.445778975547936440e+00 1.692569780314509442e+00
5.501898575651596346e+00 1.632021119921734043e+00
5.547487306013316299e+00 1.714321660273811609e+00
5.756256802208241652e+00 1.791781376849250318e+00
5.165502546053181376e+00 1.933345874416828369e+00
5.472415521394770721e+00 1.646728509467986878e+00
5.598434065934754678e+00 1.651161343653834379e+00
5.531293893670073736e+00 1.518382435118942109e+00
5.635153382719806814e+00 1.882696011893741028e+00
5.591770507314445027e+00 1.729625561003160561e+00
5.580027339383118345e+00 1.953208718301721269e+00
5.690299844758904158e+00 1.690517355428720503e+00
5.816652477347545869e+00 1.543225693800072573e+00
5.686130104917678452e+00 1.664582539309803488e+00
5.768754909505160455e+00 1.818790481910787626e+00
5.767656887451307668e+00 1.881572287811041466e+00
5.631028182978124796e+00 1.601079310060856908e+00
5.417169013544265610e+00 1.700959906527837351e+00
5.700985068227307551e+00 1.754988895420524608e+00
5.639956727472743125e+00 1.852878996892806773e+00
5.859971477918351823e+00 1.730226282433183993e+00
5.698197465500015824e+00 1.796346220120365267e+00
5.632154339157246170e+00 1.560287666564708520e+00
5.436405803216930899e+00 1.708974194703336114e+00
5.756567090376782048e+00 1.662633219008127661e+00
5.797221988259289027e+00 1.900051074260480144e+00
5.752583922154268059e+00 1.747140519774778022e+00
5.536716145586282778e+00 2.123583397449620769e+00
5.715228867211533448e+00 2.025080738518906465e+00
5.578060593194319239e+00 1.897391588706459631e+00
5.597712648989549677e+00 1.881186270875714328e+00
5.361782838922158234e+00 2.094038158546877693e+00
5.871503197938812590e+00 1.919742232766044943e+00
5.224070347293430672e+00 1.623917736682428004e+00
5.250916099811815840e+00 1.817657302121826746e+00
5.345812220373052703e+00 1.726906281692888623e+00
5.509660451600553621e+00 1.724240158782044396e+00
5.466863814755882345e+00 1.856803240282460354e+00
5.327818651100029612e+00 2.138650095946491358e+00
5.145749207920784940e+00 1.997809747750400877e+00
5.461846487539707695e+00 1.908258905265328265e+00
5.040318964206379704e+00 2.138630343994798011e+00
5.304252153805704140e+00 2.144196539925239620e+00
5.675061083945935891e+00 1.833012944089866814e+00
5.666477642456633212e+00 1.995566874278446257e+00
5.672539156310365982e+00 1.590809253483232766e+00
5.677660121911713986e+00 1.873681742097758507e+00
5.582932500018874755e+00 1.698562555754947301e+00
5.482980658873820801e+00 2.117956486938622263e+00
5.495287489324579333e+00 1.589558958760484808e+00
5.671521551342419087e+00 2.153422093607106014e+00
5.506985460593206483e+00 1.765437575348937749e+00
5.441423721142273351e+00 1.765328893391099552e+00
5.634599610112957180e+00 1.919182731847727696e+00
5.672653207490011340e+00 1.824713301273919397e+00
5.581265701427154724e+00 1.945823901348505025e+00
5.592090255117957653e+00 2.059551985239094662e+00
5.909773117097592454e+00 2.065853339356341412e+00
5.638485584179477428e+00 2.106727448574478245e+00
5.747846944951945147e+00 1.996108083089320306e+00
5.512584728871114947e+00 2.106985875301368161e+00
5.799607649057689329e+00 2.077591198979269471e+00
5.539231514037619597e+00 2.225340193069095029e+00
5.711160156940951360e+00 1.971043433670499390e+00
5.714065786248899492e+00 1.903289831103006868e+00
5.579399696167591571e+00 1.920400139702072906e+00
5.653846196825410786e+00 2.028164215762342071e+00
5.538816903488343435e+00 2.091055983507775551e+00
5.570976729931850002e+00 1.810022803607147956e+00
5.348436852228672045e+00 1.975144275027492125e+00
5.574937141341759883e+00 1.980140492973151423e+00
5.528597041496105646e+00 2.057115178067631334e+00
5.563117132419826305e+00 2.026825557099707353e+00
5.527202013313795348e+00 1.815342993756725587e+00
5.570423842435392459e+00 1.853125196088265536e+00
5.552707958066582350e+00 1.656838809889021213e+00
5.545430476000822395e+00 1.307673356485290928e+00
5.689413113167466562e+00 1.413435889597822737e+00
5.720640174809370926e+00 1.770220113927376104e+00
5.809124377300004305e+00 1.651346911936941275e+00
5.798578893423538716e+00 1.793834387677183173e+00
5.725043314189555588e+00 1.578506461154157492e+00
5.907733272428968618e+00 1.823179003169482559e+00
5.569037648231487836e+00 1.793549944342598623e+00
5.654916375728577194e+00 1.682254895807889339e+00
5.543720482358024171e+00 1.905684154509666994e+00
5.605884536847474564e+00 1.941713999709024030e+00
5.804346952545126115e+00 1.580509092696396944e+00
5.527048727953379981e+00 1.637815656370078754e+00
5.695275272289782365e+00 1.594370148888503369e+00
5.720539672553355715e+00 1.542347145745249115e+00
5.830299904748446949e+00 1.623056219999076122e+00
5.833559617346301351e+00 1.719287545313910925e+00
5.761699565610710394e+00 1.565471296503697207e+00
5.822057708933344955e+00 1.773503752578726056e+00
5.674041615723050214e+00 1.679087287490750757e+00
5.649454049257077060e+00 1.795723536073465354e+00
5.980758449675352750e+00 1.746300475167337218e+00
5.758871380772593085e+00 1.408090022974962663e+00
5.671015050633876342e+00 1.337587423692369937e+00
5.698493722094300828e+00 1.711112062816984247e+00
5.832446046830447983e+00 1.537224266809188666e+00
5.485374199259680950e+00 1.627149813564024106e+00
5.510531204298958485e+00 1.608414973101577328e+00
5.633017244453204952e+00 1.416732600609375226e+00
5.549101533094018990e+00 1.382156447467583149e+00
5.787154196378767601e+00 1.674917715742717306e+00
5.532450733479239879e+00 1.874422732398857150e+00
5.581581542426263809e+00 1.849656654238362341e+00
5.814594408931208491e+00 1.975367979166689825e+00
5.504436813302776343e+00 1.910573398535369227e+00
5.638827071107847644e+00 1.858260354809172288e+00
5.631547358478551146e+00 1.548267612979336683e+00
5.553262942041252259e+00 1.786838017868975115e+00
5.608164233084556471e+00 1.467073592592806008e+00
5.528769737068946810e+00 1.959982177608595499e+00
5.738121535625854364e+00 1.663726343992376844e+00
5.707049218485339637e+00 1.391656277279194498e+00
5.806546983210862933e+00 1.772031328638531633e+00
5.728054900492823620e+00 1.773742982220553932e+00
5.796522902522794674e+00 1.602733912895747403e+00
5.863803178392183568e+00 1.761899745430388187e+00
5.851844668435054686e+00 1.545157366413561828e+00
6.003978448993986916e+00 1.812043884511943315e+00
5.910341928052549321e+00 1.567396420413952551e+00
5.639536401689412060e+00 1.691592771792715943e+00
6.088292867376644324e+00 1.664403333675348984e+00
5.739077304044360339e+00 1.710564623457908162e+00
5.774146326178755118e+00 1.595147471452964094e+00
5.731371544534748175e+00 1.674301431873816970e+00
5.814065564482452153e+00 1.507008005091933445e+00
5.652808865232689328e+00 1.501242235234820477e+00
5.739654405394723824e+00 1.464210001817455531e+00
5.764043552216433497e+00 1.407073780350379444e+00
5.909383862247075569e+00 1.500445646567717173e+00
5.747626290935928139e+00 1.536468590571417270e+00
5.622787244120068806e+00 1.476821815718327047e+00
5.757306375013795829e+00 1.635989683126403804e+00
5.451353726956833512e+00 1.469417630242516148e+00
5.410319406219052496e+00 1.426347067642237620e+00
5.522696498220078354e+00 1.489412723239371239e+00
5.486039442973650537e+00 1.552500412419526965e+00
5.754487246341433604e+00 1.385904951945600594e+00
5.682594762563192958e+00 1.678115333857975733e+00
5.592702500238114993e+00 1.693414859218216995e+00
5.648653996901874308e+00 1.856016339705287344e+00
5.617413232648237553e+00 1.569783079067937237e+00
5.648352390252501465e+00 1.886930881341320587e+00
5.679778332943504537e+00 1.496144967444849483e+00
5.529622761511292950e+00 1.665890507804757892e+00
5.846368648816598679e+00 1.458338842623495113e+00
5.644391021592225499e+00 1.396563841696480068e+00
5.833577786553217237e+00 1.689223558787653623e+00
5.802694102294097434e+00 1.756793385634999094e+00
5.765577647481359591e+00 1.474141901844254754e+00
5.712868386470650428e+00 1.678343006292617900e+00
5.750515164248085398e+00 1.575713137134428399e+00
6.084057942294702315e+00 1.339247180069793153e+00
5.834208564434989697e+00 1.251869258374177729e+00
6.042785644190981742e+00 1.458694340228869235e+00
6.021623300625184250e+00 1.623140098368138329e+00
5.834124213839299244e+00 1.575796560352751063e+00
5.900970678306723727e+00 1.909605770044273232e+00
5.451544410802238616e+00 1.347412806315577249e+00
5.777672945888892464e+00 1.531765486041567703e+00
5.878723647806164188e+00 1.758970529443716124e+00
5.998795597740929963e+00 1.549825176287936479e+00
5.792273228890193693e+00 1.557058580759990374e+00
5.689174979455227543e+00 1.656756247180407815e+00
5.766860853370909368e+00 1.333634320441268173e+00
5.726469489320455963e+00 1.566098530006592604e+00
5.551782964584903723e+00 1.573988536812371830e+00
5.741395627234171073e+00 1.785571265313223854e+00
5.564842296641110408e+00 1.825042942627779441e+00
5.605495192557492956e+00 1.798690730922730685e+00
5.686714394101266556e+00 1.439913550019180644e+00
5.611344226494463960e+00 1.669026821550410711e+00
5.458620672965869502e+00 1.832210407349891490e+00
5.688466685858855953e+00 1.473993588515121633e+00
5.585158411088800179e+00 1.782339911911038133e+00
5.707194570612621476e+00 1.611770536299610423e+00
5.843283494748533258e+00 1.516632323818404515e+00
5.641164237311580010e+00 1.562246680609037597e+00
5.801276630703663173e+00 1.820488009944390972e+00
5.618350319823372629e+00 1.635685844093890839e+00
5.565488173657360704e+00 1.614271954320859237e+00
6.024788859116474882e+00 1.621533829219979239e+00
5.855922445212319083e+00 1.628202290493685478e+00
5.653388848002252054e+00 1.450657170938286056e+00
5.616960694346898819e+00 1.773208612373181392e+00
5.667017264963799761e+00 1.687098183439697419e+00
5.603785199854999455e+00 1.509517090267959771e+00
5.554731098327550853e+00 1.514573763041202170e+00
5.507321025590156793e+00 1.759495293357139278e+00
5.525656485826917930e+00 1.771797228316164707e+00
5.890901614395829711e+00 1.599687660883928997e+00
5.687367755893549592e+00 1.931110384918242051e+00
5.707227074332788419e+00 1.615737490054527825e+00
5.676900463262064989e+00 1.750159067877238073e+00
5.503665972703418063e+00 1.308697264393313464e+00
5.700655063770489583e+00 1.608167178158968147e+00
5.717848663341347226e+00 1.707039814220423724e+00
5.539904135112514894e+00 1.735290163661705520e+00
5.438100040664835433e+00 1.274406110037914264e+00
5.360649123745885092e+00 1.684680093054527816e+00
5.613710502062335017e+00 1.595578359702058524e+00
5.440896925760488223e+00 1.800198082636867980e+00
5.434105500188311844e+00 2.093718205590140435e+00
5.563562547209738973e+00 1.678605127504926742e+00
5.620226025962229421e+00 1.367571559510785351e+00
5.408957054128425312e+00 1.833894163189300430e+00
5.646641346592019772e+00 1.603596603532806864e+00
5.408327723401551879e+00 1.672473761334151821e+00
5.387117721368792189e+00 1.688567997259677211e+00
5.292984627180481461e+00 1.745084672913434165e+00
5.566383875082723698e+00 1.617779304754136449e+00
5.294798928168299668e+00 1.681801448057861137e+00
5.633291167008891875e+00 1.682811032305437493e+00
5.223565416925707083e+00 1.640886017361137039e+00
5.463017906997688300e+00 1.792619393114239124e+00
5.699212519066887417e+00 1.856856943114663316e+00
5.388329207833894685e+00 2.044708055311310169e+00
5.497358366060268509e+00 1.862356264396276551e+00
5.527992682698991800e+00 1.681357975821836659e+00
5.479351803226364837e+00 1.798807220516494443e+00
5.658828221169505568e+00 1.718368416987132274e+00
5.672626542113784254e+00 1.707681422794761650e+00
5.220518810922258446e+00 1.726473466095876041e+00
5.481494941463632031e+00 1.601100610089671195e+00
5.821631625771258811e+00 1.457572867773158531e+00
5.588377150366223844e+00 1.396339370986759754e+00
5.752756747263489956e+00 1.399851251468769098e+00
5.442991707758416453e+00 1.503305382848046490e+00
5.247180826880338600e+00 1.692736427476616790e+00
5.453403205271476040e+00 1.454127950862912355e+00
5.637568112073680027e+00 1.632297302636091185e+00
5.561375474826919074e+00 1.580426530934306850e+00
5.682845692127797221e+00 1.619634757106476863e+00
5.414588660349242133e+00 1.706109106323609792e+00
5.452518173028572335e+00 1.667647561057159500e+00
5.541113156018065311e+00 1.516256888668631397e+00
5.570514656458771086e+00 1.637762312216118232e+00
5.603614567064946428e+00 1.923841506161236392e+00
5.834071056818217471e+00 1.848093697093523557e+00
5.450896792318850714e+00 1.488289935643889450e+00
5.687420601767783523e+00 1.680881033949839232e+00
5.600314856544352793e+00 1.434810627244783587e+00
5.514128990037558964e+00 1.452601518270588254e+00
5.605223913538226910e+00 1.580844765627162918e+00
5.556208816437717246e+00 1.453803576949980858e+00
5.392204349262079255e+00 1.532111841136461816e+00
5.502009076356379147e+00 1.666323303913518128e+00
5.502029862495895429e+00 1.629107300714883522e+00
5.326372056461053717e+00 1.432589248276817440e+00
5.637787722197057150e+00 1.630817521233478118e+00
5.731943809755529529e+00 1.368804585770837301e+00
5.564159003514464352e+00 1.245766081756759958e+00
5.400778351976271985e+00 1.554402323667695374e+00
5.344919981957607646e+00 1.682394790875087143e+00
5.816799955336570349e+00 1.631374550350773722e+00
5.593433392794596060e+00 1.755161472559781277e+00
5.582940198017528388e+00 1.685366580540623715e+00
5.581367633771848524e+00 1.546171639780546059e+00
5.559010005613413519e+00 1.518263283885265214e+00
5.686489303144547591e+00 1.766774144859200923e+00
5.371593015699740903e+00 1.807580136856335784e+00
5.725343802505303614e+00 1.747198512388400404e+00
5.670236822904602292e+00 1.565451604444996647e+00
5.650208701548514512e+00 1.688720723958423431e+00
5.601147448479188995e+00 1.680875890572811393e+00
5.827967928299012890e+00 1.458491624730879899e+00
5.722920827197132354e+00 1.391697848104949786e+00
5.737461485252864257e+00 1.523772119279949600e+00
5.802223881504136926e+00 1.523235333385678736e+00
5.806390053041992516e+00 1.458180035474233360e+00
5.982561602054139449e+00 1.482731885404918515e+00
5.855762040304605343e+00 1.578774005436380801e+00
5.936531871597956922e+00 1.470298259207798885e+00
5.835582983861122841e+00 1.335995440948130497e+00
5.712688431233583941e+00 1.430619975086069751e+00
5.692686391634012466e+00 1.472781571280472157e+00
5.832972865568114784e+00 1.561773467304607532e+00
5.513284753967521823e+00 1.325427687509938224e+00
5.676767814257100753e+00 1.538832589988876620e+00
5.412567799406563296e+00 1.171183912859052878e+00
5.460298743936398580e+00 1.358619355682862295e+00
5.276035601361042104e+00 1.423247058676470722e+00
5.360542859900440327e+00 1.324990454506971282e+00
5.256769582566894528e+00 1.415972988021301671e+00
5.365020983170165181e+00 1.604010606785998050e+00
5.405965423016419358e+00 1.304921103314112152e+00
5.366986497711263127e+00 1.469611723863226249e+00
5.160176392049240057e+00 1.764350439719062358e+00
5.563995510515360010e+00 1.341385262664912315e+00
5.662532786938852425e+00 1.327167223583358258e+00
5.569551282919738000e+00 1.562903582868079955e+00
5.467301454258439719e+00 1.446655268846117615e+00
5.499176120360947273e+00 1.402115375029800326e+00
5.570526238285079756e+00 1.585086528691862284e+00
5.767393788997245530e+00 1.311102086302241343e+00
5.661085000418319524e+00 1.449340347076060631e+00
5.764557419045087450e+00 1.445583613284748603e+00
5.466917215115540074e+00 1.352087876667931621e+00
5.671522665427207954e+00 1.393118894085902060e+00
5.478865968495468586e+00 1.557701243030639393e+00
5.587171322844177723e+00 1.463304138916241337e+00
5.432586270413006346e+00 1.644605905718034666e+00
5.709412671627438485e+00 1.543917241760963677e+00
5.626367013682439300e+00 1.574061888475938753e+00
5.550598013373916118e+00 1.649820432605166198e+00
5.711128015605988040e+00 1.366998086339998864e+00
5.786196228943261133e+00 1.403963303563846576e+00
5.435848688091468262e+00 1.513742488451129908e+00
5.481425305208738941e+00 1.247410114896325695e+00
5.318983577495064452e+00 1.543190508235808611e+00
5.662288395469518676e+00 1.271092823192936372e+00
5.412138754766671056e+00 1.489111252726642354e+00
5.286092801182395995e+00 1.823659699070665052e+00
5.613934107692008624e+00 1.701624152767099218e+00
5.428590703084822167e+00 1.523399946320510123e+00
5.659934689722955881e+00 1.619632289500797517e+00
5.870169088617490871e+00 1.543326078153803405e+00
5.615033480375158703e+00 1.772647742357098988e+00
5.723977659102589044e+00 1.457735697771592953e+00
5.427870780060969125e+00 1.609021286085362989e+00
5.632965312865481522e+00 1.501926588050985778e+00
5.775607601617798181e+00 1.450997696588494534e+00
5.356806311355004624e+00 1.647899562174807375e+00
5.322715821223590993e+00 1.556742618975994752e+00
5.520593953533605713e+00 1.763620613646915913e+00
5.380668176663006896e+00 1.781010869424160870e+00
5.256271376220931657e+00 1.804885626545868149e+00
5.666422471498320235e+00 1.812426195666883011e+00
5.499761050745081370e+00 1.560614265299313796e+00
5.824826695525970877e+00 1.635758111620158495e+00
5.470504827582901797e+00 1.882740848951457435e+00
5.452662231222339173e+00 1.577511640277722282e+00
5.619096711303246394e+00 1.816966572524531420e+00
5.634311857983548499e+00 1.612435955360624451e+00
5.451839469690807682e+00 1.576977438318138525e+00
5.511843126849177210e+00 1.927201591183084650e+00
5.577189974901735070e+00 1.244954463603308970e+00
5.519039501896981115e+00 1.503985040259681494e+00
5.481214969932299397e+00 1.598746545341191538e+00
5.244619125598912746e+00 1.921202877579611279e+00
5.479691431088535403e+00 1.786475134345720139e+00
5.652644705442764206e+00 1.512046295599716039e+00
5.482157079747620010e+00 1.638702824021627258e+00
5.513019191819584108e+00 1.820625083926445065e+00
5.825311877540745087e+00 1.347689442783161162e+00
5.397177369817532266e+00 1.535336637745642552e+00
5.614153519529896386e+00 1.611792725225275724e+00
5.367969137960105996e+00 1.636826319609414160e+00
5.638063716453495466e+00 1.810039805404821678e+00
5.781884515276598968e+00 1.539742600157789409e+00
5.495887362849854796e+00 1.712524413730400985e+00
5.534639802904399275e+00 1.736318338550373541e+00
5.332337935277953633e+00 1.737524431391912039e+00
5.707536555941624457e+00 1.735564960976624604e+00
