# Supplementary material for: The SARS-CoV-2 spike protein is vulnerable to moderate electric fields
Source: Nat Commun. 2021 Sep 13;12:5407. doi: 10.1038/s41467-021-25478-7 (PMC8437970; doi:10.1038/s41467-021-25478-7)
Supplement: Supplementary file 6 — Source Data [file 41467_2021_25478_MOESM6_ESM.zip › FIGURES_compilation_source_data_NEW/figure_2/e/FIGURE_2e_SourceData_angles.csv]

	EF	theta_SSR
0	$\bf{E = 0}$	19.886018980256743
1	$\bf{E = 0}$	18.847353914894974
2	$\bf{E = 0}$	18.71565077264443
3	$\bf{E = 0}$	20.12834717843672
4	$\bf{E = 0}$	17.722025553272935
5	$\bf{E = 0}$	19.66131815010494
6	$\bf{E = 0}$	19.152795813983452
7	$\bf{E = 0}$	19.384592480447715
8	$\bf{E = 0}$	19.16643772938871
9	$\bf{E = 0}$	19.945159861131962
10	$\bf{E = 0}$	19.58433767381755
11	$\bf{E = 0}$	20.4953088754471
12	$\bf{E = 0}$	21.89514354350863
13	$\bf{E = 0}$	21.760208536493103
14	$\bf{E = 0}$	21.122222217187876
15	$\bf{E = 0}$	20.805521477012867
16	$\bf{E = 0}$	19.227653331140765
17	$\bf{E = 0}$	20.459635446848615
18	$\bf{E = 0}$	20.617928127780196
19	$\bf{E = 0}$	19.45604921273027
20	$\bf{E = 0}$	17.61941742130363
21	$\bf{E = 0}$	18.814522546518795
22	$\bf{E = 0}$	20.017771843631145
23	$\bf{E = 0}$	20.172799355936966
24	$\bf{E = 0}$	20.839315314874064
25	$\bf{E = 0}$	21.237833756032565
26	$\bf{E = 0}$	19.68573665637222
27	$\bf{E = 0}$	20.888414743838716
28	$\bf{E = 0}$	20.460071450633443
29	$\bf{E = 0}$	19.316398670020284
30	$\bf{E = 0}$	17.99421637183304
31	$\bf{E = 0}$	18.26325174776607
32	$\bf{E = 0}$	16.904056227872182
33	$\bf{E = 0}$	17.44084615923348
34	$\bf{E = 0}$	18.675328767409006
35	$\bf{E = 0}$	19.52347299658644
36	$\bf{E = 0}$	19.296974078326976
37	$\bf{E = 0}$	19.744330788007453
38	$\bf{E = 0}$	18.808450904162733
39	$\bf{E = 0}$	16.382348359650514
40	$\bf{E = 0}$	16.251283722624898
41	$\bf{E = 0}$	19.55880219009962
42	$\bf{E = 0}$	19.839506411899997
43	$\bf{E = 0}$	20.25760480972236
44	$\bf{E = 0}$	20.57317835462559
45	$\bf{E = 0}$	17.2735768604767
46	$\bf{E = 0}$	18.53817005773282
47	$\bf{E = 0}$	18.072769407468236
48	$\bf{E = 0}$	17.467774185810946
49	$\bf{E = 0}$	17.577764264952258
50	$\bf{E = 0}$	18.5183433287475
51	$\bf{E = 0}$	18.02484385836295
52	$\bf{E = 0}$	20.07652911308677
53	$\bf{E = 0}$	21.894844594171083
54	$\bf{E = 0}$	22.67838731236109
55	$\bf{E = 0}$	21.109629214362805
56	$\bf{E = 0}$	19.888618703261876
57	$\bf{E = 0}$	19.503359089166516
58	$\bf{E = 0}$	19.649179083669175
59	$\bf{E = 0}$	20.369129002859005
60	$\bf{E = 0}$	19.75672657242169
61	$\bf{E = 0}$	21.199165244890573
62	$\bf{E = 0}$	20.624305482738514
63	$\bf{E = 0}$	21.445246410025696
64	$\bf{E = 0}$	22.92408402113717
65	$\bf{E = 0}$	23.534578312474927
66	$\bf{E = 0}$	23.014579204271534
67	$\bf{E = 0}$	22.953768242103685
68	$\bf{E = 0}$	23.39955970285134
69	$\bf{E = 0}$	23.626053787559194
70	$\bf{E = 0}$	24.413426594020954
71	$\bf{E = 0}$	21.838016037960863
72	$\bf{E = 0}$	21.938249408130496
73	$\bf{E = 0}$	19.157633519506923
74	$\bf{E = 0}$	21.516082740236065
75	$\bf{E = 0}$	23.90217423539479
76	$\bf{E = 0}$	25.032346285641644
77	$\bf{E = 0}$	24.8618183558579
78	$\bf{E = 0}$	25.34911124968196
79	$\bf{E = 0}$	25.84893913085852
80	$\bf{E = 0}$	23.64606360139576
81	$\bf{E = 0}$	24.313437131271378
82	$\bf{E = 0}$	24.025383812348117
83	$\bf{E = 0}$	25.40825783820778
84	$\bf{E = 0}$	24.330930457829517
85	$\bf{E = 0}$	24.31550748422533
86	$\bf{E = 0}$	24.68185901446484
87	$\bf{E = 0}$	24.886437795289673
88	$\bf{E = 0}$	24.229758831123483
89	$\bf{E = 0}$	24.122000494122055
90	$\bf{E = 0}$	22.995345914747638
91	$\bf{E = 0}$	20.54459544587406
92	$\bf{E = 0}$	20.430083730783146
93	$\bf{E = 0}$	22.100323265461306
94	$\bf{E = 0}$	21.09390393149372
95	$\bf{E = 0}$	21.214347208807162
96	$\bf{E = 0}$	18.63847837781703
97	$\bf{E = 0}$	19.884744489609012
98	$\bf{E = 0}$	19.8547535307792
99	$\bf{E = 0}$	19.093666202652265
100	$\bf{E = 0}$	21.384420503280815
101	$\bf{E = 0}$	21.442875308300238
102	$\bf{E = 0}$	18.56353042242508
103	$\bf{E = 0}$	18.016876550266907
104	$\bf{E = 0}$	17.28532222039147
105	$\bf{E = 0}$	17.417448851893106
106	$\bf{E = 0}$	18.26515495771944
107	$\bf{E = 0}$	19.144970240440948
108	$\bf{E = 0}$	19.038720740305983
109	$\bf{E = 0}$	19.562017069863636
110	$\bf{E = 0}$	20.812043422147447
111	$\bf{E = 0}$	19.481950947310004
112	$\bf{E = 0}$	19.50290609575331
113	$\bf{E = 0}$	20.225559291522735
114	$\bf{E = 0}$	19.328746711349915
115	$\bf{E = 0}$	19.1573577027576
116	$\bf{E = 0}$	17.646767162901746
117	$\bf{E = 0}$	18.687291097368778
118	$\bf{E = 0}$	19.543928171329377
119	$\bf{E = 0}$	18.599995887825948
120	$\bf{E = 0}$	21.615488387717697
121	$\bf{E = 0}$	21.146173134859474
122	$\bf{E = 0}$	23.133485360043075
123	$\bf{E = 0}$	21.8817297647794
124	$\bf{E = 0}$	21.525350353704233
125	$\bf{E = 0}$	21.113963517192225
126	$\bf{E = 0}$	22.26615896927671
127	$\bf{E = 0}$	21.35588525253126
128	$\bf{E = 0}$	21.640959079195618
129	$\bf{E = 0}$	22.16270216598027
130	$\bf{E = 0}$	21.55548882057746
131	$\bf{E = 0}$	23.54153213354723
132	$\bf{E = 0}$	22.510441730998146
133	$\bf{E = 0}$	21.103158306405213
134	$\bf{E = 0}$	21.981816878015216
135	$\bf{E = 0}$	21.60306645585377
136	$\bf{E = 0}$	22.152887564905235
137	$\bf{E = 0}$	21.6366923029042
138	$\bf{E = 0}$	20.28467283588096
139	$\bf{E = 0}$	19.10835576797421
140	$\bf{E = 0}$	20.79192091832065
141	$\bf{E = 0}$	19.85223191249549
142	$\bf{E = 0}$	19.858952056365986
143	$\bf{E = 0}$	18.583584187051407
144	$\bf{E = 0}$	19.717308369704774
145	$\bf{E = 0}$	19.06761828512868
146	$\bf{E = 0}$	19.665659452952816
147	$\bf{E = 0}$	17.795046086081307
148	$\bf{E = 0}$	19.309014543535135
149	$\bf{E = 0}$	18.548260357144365
150	$\bf{E = 0}$	18.332114193594244
151	$\bf{E = 0}$	18.42596530578445
152	$\bf{E = 0}$	18.06433613909939
153	$\bf{E = 0}$	19.861186856080543
154	$\bf{E = 0}$	20.058755509986348
155	$\bf{E = 0}$	21.88213537090123
156	$\bf{E = 0}$	22.119024479256957
157	$\bf{E = 0}$	24.039203001635137
158	$\bf{E = 0}$	23.894473896254702
159	$\bf{E = 0}$	22.79157351671872
160	$\bf{E = 0}$	22.223696426491664
161	$\bf{E = 0}$	21.045135637183513
162	$\bf{E = 0}$	22.363965120291958
163	$\bf{E = 0}$	22.719986946305163
164	$\bf{E = 0}$	23.39785859984982
165	$\bf{E = 0}$	23.467176404365965
166	$\bf{E = 0}$	23.15502380854243
167	$\bf{E = 0}$	20.232662965532207
168	$\bf{E = 0}$	21.23169680661578
169	$\bf{E = 0}$	21.608756687990187
170	$\bf{E = 0}$	21.417022072462082
171	$\bf{E = 0}$	19.956843580559514
172	$\bf{E = 0}$	18.882070976066153
173	$\bf{E = 0}$	21.68332505319521
174	$\bf{E = 0}$	20.304532927296727
175	$\bf{E = 0}$	22.746076874486796
176	$\bf{E = 0}$	23.937228941977985
177	$\bf{E = 0}$	23.326478883478636
178	$\bf{E = 0}$	25.644854065592334
179	$\bf{E = 0}$	26.711280773280315
180	$\bf{E = 0}$	25.52006940445049
181	$\bf{E = 0}$	25.08782000965052
182	$\bf{E = 0}$	24.74286454491365
183	$\bf{E = 0}$	25.51433330570412
184	$\bf{E = 0}$	27.08027018442842
185	$\bf{E = 0}$	26.498664384306416
186	$\bf{E = 0}$	26.18140597953974
187	$\bf{E = 0}$	24.72697019177786
188	$\bf{E = 0}$	25.568294610559327
189	$\bf{E = 0}$	26.70780914110876
190	$\bf{E = 0}$	26.90309025900168
191	$\bf{E = 0}$	25.93377466406877
192	$\bf{E = 0}$	26.03973924771835
193	$\bf{E = 0}$	25.63976087722761
194	$\bf{E = 0}$	25.74087176557388
195	$\bf{E = 0}$	26.54401775020539
196	$\bf{E = 0}$	24.691036895724487
197	$\bf{E = 0}$	25.047981698142472
198	$\bf{E = 0}$	24.88432594188081
199	$\bf{E = 0}$	25.450434678833595
200	$\bf{E = 0}$	23.431074357892392
201	$\bf{E = 0}$	25.445120577372442
202	$\bf{E = 0}$	25.26017430130708
203	$\bf{E = 0}$	25.418868691055728
204	$\bf{E = 0}$	26.787566663929987
205	$\bf{E = 0}$	27.64337973941405
206	$\bf{E = 0}$	24.91050127313043
207	$\bf{E = 0}$	25.989211868186068
208	$\bf{E = 0}$	26.70794987815993
209	$\bf{E = 0}$	23.955601209119244
210	$\bf{E = 0}$	24.263483044399685
211	$\bf{E = 0}$	24.0046596400801
212	$\bf{E = 0}$	23.71973821463653
213	$\bf{E = 0}$	24.38535309788984
214	$\bf{E = 0}$	26.689338787881006
215	$\bf{E = 0}$	27.238640014482463
216	$\bf{E = 0}$	26.498653891282835
217	$\bf{E = 0}$	26.334678422740417
218	$\bf{E = 0}$	23.28115306750326
219	$\bf{E = 0}$	25.530715781092248
220	$\bf{E = 0}$	24.978974767454666
221	$\bf{E = 0}$	24.371869874901215
222	$\bf{E = 0}$	25.23669893635884
223	$\bf{E = 0}$	26.20856052626511
224	$\bf{E = 0}$	27.446390572120897
225	$\bf{E = 0}$	27.988813753177205
226	$\bf{E = 0}$	27.32943244802943
227	$\bf{E = 0}$	28.42943453227668
228	$\bf{E = 0}$	28.264993705120283
229	$\bf{E = 0}$	29.588527458951482
230	$\bf{E = 0}$	28.500243413308944
231	$\bf{E = 0}$	26.954757281255205
232	$\bf{E = 0}$	25.910942150018464
233	$\bf{E = 0}$	24.457054972469074
234	$\bf{E = 0}$	24.832539542186147
235	$\bf{E = 0}$	23.457072937614335
236	$\bf{E = 0}$	21.93701102877042
237	$\bf{E = 0}$	22.51228307913606
238	$\bf{E = 0}$	24.4829292543237
239	$\bf{E = 0}$	24.876762004561023
240	$\bf{E = 0}$	26.08978457790645
241	$\bf{E = 0}$	25.85418606158931
242	$\bf{E = 0}$	27.626936707179205
243	$\bf{E = 0}$	25.905345548925176
244	$\bf{E = 0}$	24.70283176273839
245	$\bf{E = 0}$	25.38101532716488
246	$\bf{E = 0}$	25.620744846308078
247	$\bf{E = 0}$	25.308048512000816
248	$\bf{E = 0}$	24.47268181025995
249	$\bf{E = 0}$	24.747283971261403
250	$\bf{E = 0}$	24.475625281226293
251	$\bf{E = 0}$	24.70876811903323
252	$\bf{E = 0}$	25.641603357594526
253	$\bf{E = 0}$	25.810862940151388
254	$\bf{E = 0}$	25.62434455199044
255	$\bf{E = 0}$	24.5569872123531
256	$\bf{E = 0}$	23.641397555909954
257	$\bf{E = 0}$	23.673344655589027
258	$\bf{E = 0}$	23.99050961191832
259	$\bf{E = 0}$	25.41027411286928
260	$\bf{E = 0}$	26.60713207991173
261	$\bf{E = 0}$	25.708321546608595
262	$\bf{E = 0}$	26.2087897318983
263	$\bf{E = 0}$	25.606954724190793
264	$\bf{E = 0}$	24.370774284072745
265	$\bf{E = 0}$	25.83916722434754
266	$\bf{E = 0}$	24.134511577918182
267	$\bf{E = 0}$	22.760923998960827
268	$\bf{E = 0}$	22.294841012165655
269	$\bf{E = 0}$	21.29810999675957
270	$\bf{E = 0}$	21.355576514449034
271	$\bf{E = 0}$	21.84568849133823
272	$\bf{E = 0}$	21.765227075327026
273	$\bf{E = 0}$	21.246429175879122
274	$\bf{E = 0}$	20.500172980510747
275	$\bf{E = 0}$	21.369991215607065
276	$\bf{E = 0}$	19.7444208535184
277	$\bf{E = 0}$	19.686335040919325
278	$\bf{E = 0}$	21.017527790691254
279	$\bf{E = 0}$	22.034811904127785
280	$\bf{E = 0}$	24.456967382038904
281	$\bf{E = 0}$	24.35833630916688
282	$\bf{E = 0}$	26.210468281738578
283	$\bf{E = 0}$	27.26509504707166
284	$\bf{E = 0}$	27.448318727350063
285	$\bf{E = 0}$	27.747876354127236
286	$\bf{E = 0}$	28.399998095746263
287	$\bf{E = 0}$	27.55804515844755
288	$\bf{E = 0}$	27.9761734364644
289	$\bf{E = 0}$	29.517266305792297
290	$\bf{E = 0}$	28.84708828328241
291	$\bf{E = 0}$	27.332963730143653
292	$\bf{E = 0}$	29.965199597506803
293	$\bf{E = 0}$	29.17948587356839
294	$\bf{E = 0}$	28.18617636132452
295	$\bf{E = 0}$	27.442846294854427
296	$\bf{E = 0}$	27.757075519878406
297	$\bf{E = 0}$	28.94476686531484
298	$\bf{E = 0}$	31.29603995350454
299	$\bf{E = 0}$	30.27579184978564
300	$\bf{E = 0}$	30.03235441560546
301	$\bf{E = 0}$	28.90595000292928
302	$\bf{E = 0}$	27.89225204093659
303	$\bf{E = 0}$	27.847979341270992
304	$\bf{E = 0}$	25.86002561784243
305	$\bf{E = 0}$	26.4779414385059
306	$\bf{E = 0}$	28.45053508205428
307	$\bf{E = 0}$	26.69927920509867
308	$\bf{E = 0}$	27.083704465467086
309	$\bf{E = 0}$	29.34445843117698
310	$\bf{E = 0}$	30.502288723867245
311	$\bf{E = 0}$	29.06115501548988
312	$\bf{E = 0}$	30.868100324926395
313	$\bf{E = 0}$	29.085719395488503
314	$\bf{E = 0}$	28.55414384404117
315	$\bf{E = 0}$	27.804970379202253
316	$\bf{E = 0}$	28.24899893356504
317	$\bf{E = 0}$	25.40847632304665
318	$\bf{E = 0}$	26.58667820173668
319	$\bf{E = 0}$	27.47957473925188
320	$\bf{E = 0}$	26.344726385127707
321	$\bf{E = 0}$	28.09201496890308
322	$\bf{E = 0}$	28.816262488978403
323	$\bf{E = 0}$	30.150644442139345
324	$\bf{E = 0}$	28.838180294398306
325	$\bf{E = 0}$	27.130296103490615
326	$\bf{E = 0}$	28.808494876653647
327	$\bf{E = 0}$	29.42531579180656
328	$\bf{E = 0}$	29.665372535315505
329	$\bf{E = 0}$	29.43360699785591
330	$\bf{E = 0}$	27.830998361444337
331	$\bf{E = 0}$	28.052535837340635
332	$\bf{E = 0}$	26.933781424861728
333	$\bf{E = 0}$	29.945154543004257
334	$\bf{E = 0}$	32.20678140667393
335	$\bf{E = 0}$	30.87705748813385
336	$\bf{E = 0}$	31.114490877440808
337	$\bf{E = 0}$	31.100248621383024
338	$\bf{E = 0}$	31.060515725986498
339	$\bf{E = 0}$	32.50401431472604
340	$\bf{E = 0}$	30.617629289122284
341	$\bf{E = 0}$	31.616549437411074
342	$\bf{E = 0}$	31.311966124351578
343	$\bf{E = 0}$	30.131518946812825
344	$\bf{E = 0}$	31.09263726869971
345	$\bf{E = 0}$	31.334967827035108
346	$\bf{E = 0}$	29.467984365494267
347	$\bf{E = 0}$	28.401563415251935
348	$\bf{E = 0}$	28.301453414897544
349	$\bf{E = 0}$	29.172136192283965
350	$\bf{E = 0}$	29.940721931369744
351	$\bf{E = 0}$	28.607949350940295
352	$\bf{E = 0}$	29.133690946619076
353	$\bf{E = 0}$	28.68240422390641
354	$\bf{E = 0}$	29.24264330289177
355	$\bf{E = 0}$	27.99384467692355
356	$\bf{E = 0}$	27.966253264463596
357	$\bf{E = 0}$	26.887270900200342
358	$\bf{E = 0}$	27.733539298823054
359	$\bf{E = 0}$	28.150648129710028
360	$\bf{E = 0}$	27.759392803450645
361	$\bf{E = 0}$	29.77623858228852
362	$\bf{E = 0}$	28.320912049985985
363	$\bf{E = 0}$	29.67031150839636
364	$\bf{E = 0}$	26.896046765497182
365	$\bf{E = 0}$	27.369557025844394
366	$\bf{E = 0}$	28.35531214016192
367	$\bf{E = 0}$	27.5961480930414
368	$\bf{E = 0}$	28.61138554720234
369	$\bf{E = 0}$	28.914505413938024
370	$\bf{E = 0}$	28.952397874527044
371	$\bf{E = 0}$	29.18888343648296
372	$\bf{E = 0}$	31.231407597583036
373	$\bf{E = 0}$	29.799858002644164
374	$\bf{E = 0}$	29.079143977211295
375	$\bf{E = 0}$	28.740280346763505
376	$\bf{E = 0}$	28.1774721729955
377	$\bf{E = 0}$	27.954142124761596
378	$\bf{E = 0}$	27.651461457641112
379	$\bf{E = 0}$	27.840508367596406
380	$\bf{E = 0}$	28.529026395379653
381	$\bf{E = 0}$	29.385101784627402
382	$\bf{E = 0}$	29.028055824332775
383	$\bf{E = 0}$	28.189430460307285
384	$\bf{E = 0}$	28.350606920073453
385	$\bf{E = 0}$	28.926979745765657
386	$\bf{E = 0}$	29.1289898880431
387	$\bf{E = 0}$	30.5833482637943
388	$\bf{E = 0}$	32.30012453653932
389	$\bf{E = 0}$	31.13500192726834
390	$\bf{E = 0}$	29.107271820080747
391	$\bf{E = 0}$	27.021300906602413
392	$\bf{E = 0}$	31.48237039484551
393	$\bf{E = 0}$	31.62667684060424
394	$\bf{E = 0}$	29.186180378940897
395	$\bf{E = 0}$	28.260152712118504
396	$\bf{E = 0}$	28.58055795221194
397	$\bf{E = 0}$	29.422843767933166
398	$\bf{E = 0}$	30.716307613001767
399	$\bf{E = 0}$	31.417671559417407
400	$\bf{E = 0}$	31.148751608112086
401	$\bf{E = 0}$	31.704289864493
402	$\bf{E = 0}$	30.914875600746065
403	$\bf{E = 0}$	31.725723111755677
404	$\bf{E = 0}$	31.680355057438767
405	$\bf{E = 0}$	32.038764310404254
406	$\bf{E = 0}$	33.11007864298205
407	$\bf{E = 0}$	30.224476068204602
408	$\bf{E = 0}$	30.922025950495176
409	$\bf{E = 0}$	30.617138497143507
410	$\bf{E = 0}$	30.56749664897317
411	$\bf{E = 0}$	29.441724145953252
412	$\bf{E = 0}$	28.852210720747387
413	$\bf{E = 0}$	27.892240408604074
414	$\bf{E = 0}$	26.532334925548078
415	$\bf{E = 0}$	27.639782561225807
416	$\bf{E = 0}$	28.193482658023193
417	$\bf{E = 0}$	28.944388501346147
418	$\bf{E = 0}$	28.68815531453675
419	$\bf{E = 0}$	28.511731258918267
420	$\bf{E = 0}$	27.81789536453858
421	$\bf{E = 0}$	27.57336265548971
422	$\bf{E = 0}$	28.516362517448933
423	$\bf{E = 0}$	28.052160912549517
424	$\bf{E = 0}$	28.29699168968498
425	$\bf{E = 0}$	29.298947726654823
426	$\bf{E = 0}$	30.37084010728112
427	$\bf{E = 0}$	29.581831909339137
428	$\bf{E = 0}$	29.764766978241788
429	$\bf{E = 0}$	30.620356576874947
430	$\bf{E = 0}$	30.25619197285082
431	$\bf{E = 0}$	28.85380973010414
432	$\bf{E = 0}$	29.234756730325522
433	$\bf{E = 0}$	27.364191756530793
434	$\bf{E = 0}$	28.12477388071553
435	$\bf{E = 0}$	27.58707274319334
436	$\bf{E = 0}$	26.943771012934327
437	$\bf{E = 0}$	29.656329655131792
438	$\bf{E = 0}$	30.125472130415652
439	$\bf{E = 0}$	28.87044310173642
440	$\bf{E = 0}$	29.347399420787234
441	$\bf{E = 0}$	27.57244802159243
442	$\bf{E = 0}$	25.651879956462572
443	$\bf{E = 0}$	26.505638540005457
444	$\bf{E = 0}$	25.616109436513376
445	$\bf{E = 0}$	27.820251027808204
446	$\bf{E = 0}$	28.39504352955199
447	$\bf{E = 0}$	29.396843586121285
448	$\bf{E = 0}$	29.840614126693502
449	$\bf{E = 0}$	27.419876669046324
450	$\bf{E = 0}$	29.5034538231314
451	$\bf{E = 0}$	29.318451344983863
452	$\bf{E = 0}$	26.74210459695076
453	$\bf{E = 0}$	27.473451909129246
454	$\bf{E = 0}$	25.578730410680485
455	$\bf{E = 0}$	24.643258443610584
456	$\bf{E = 0}$	25.70014123845298
457	$\bf{E = 0}$	25.368681061755574
458	$\bf{E = 0}$	24.94437129008218
459	$\bf{E = 0}$	26.276812096918412
460	$\bf{E = 0}$	26.72667833698224
461	$\bf{E = 0}$	26.92866115399284
462	$\bf{E = 0}$	27.8489137238224
463	$\bf{E = 0}$	26.27319978693412
464	$\bf{E = 0}$	28.611707044041857
465	$\bf{E = 0}$	28.39312106357246
466	$\bf{E = 0}$	26.85293088760202
467	$\bf{E = 0}$	25.31906189079013
468	$\bf{E = 0}$	26.712929267990866
469	$\bf{E = 0}$	28.657138695843308
470	$\bf{E = 0}$	29.443724583867485
471	$\bf{E = 0}$	27.403552212859488
472	$\bf{E = 0}$	25.601476730881167
473	$\bf{E = 0}$	26.804626612894047
474	$\bf{E = 0}$	26.882952301725815
475	$\bf{E = 0}$	27.547433140633125
476	$\bf{E = 0}$	28.483248718073078
477	$\bf{E = 0}$	28.210847087890336
478	$\bf{E = 0}$	27.59079351153145
479	$\bf{E = 0}$	28.21745782238458
480	$\bf{E = 0}$	29.631273814751573
481	$\bf{E = 0}$	29.83041179585974
482	$\bf{E = 0}$	30.42744856190378
483	$\bf{E = 0}$	29.244011100731264
484	$\bf{E = 0}$	29.374399573003593
485	$\bf{E = 0}$	27.789882550033447
486	$\bf{E = 0}$	28.61336997004188
487	$\bf{E = 0}$	28.59537273296798
488	$\bf{E = 0}$	31.087215842374327
489	$\bf{E = 0}$	30.740482327845875
490	$\bf{E = 0}$	29.853932971164888
491	$\bf{E = 0}$	32.238082410744816
492	$\bf{E = 0}$	30.822423159291084
493	$\bf{E = 0}$	30.987462915224008
494	$\bf{E = 0}$	30.074902904418686
495	$\bf{E = 0}$	29.94255921987945
496	$\bf{E = 0}$	29.659536149535562
497	$\bf{E = 0}$	27.863596078425353
498	$\bf{E = 0}$	27.54648711727095
499	$\bf{E = 0}$	30.233433431315724
500	$\bf{E = 0}$	30.663007972875214
501	$\bf{E = 0}$	29.08878294513284
502	$\bf{E = 0}$	29.780405767744547
503	$\bf{E = 0}$	29.138272024103408
504	$\bf{E = 0}$	28.229581808698676
505	$\bf{E = 0}$	29.817667707077796
506	$\bf{E = 0}$	27.053288938920225
507	$\bf{E = 0}$	27.59131760634869
508	$\bf{E = 0}$	27.077184776095756
509	$\bf{E = 0}$	25.33866945821503
510	$\bf{E = 0}$	26.900868775517033
511	$\bf{E = 0}$	27.924598267149683
512	$\bf{E = 0}$	28.30323906515428
513	$\bf{E = 0}$	29.479716169704766
514	$\bf{E = 0}$	27.72074607648684
515	$\bf{E = 0}$	27.957118150878436
516	$\bf{E = 0}$	26.415666911949238
517	$\bf{E = 0}$	26.62251216170059
518	$\bf{E = 0}$	26.80526759996554
519	$\bf{E = 0}$	28.539638958526986
520	$\bf{E = 0}$	27.69582051952478
521	$\bf{E = 0}$	27.468549080476727
522	$\bf{E = 0}$	27.572213390744984
523	$\bf{E = 0}$	27.45272949143233
524	$\bf{E = 0}$	28.372163106807328
525	$\bf{E = 0}$	28.013081431626368
526	$\bf{E = 0}$	27.188767444236824
527	$\bf{E = 0}$	26.427795933620082
528	$\bf{E = 0}$	27.19701295883798
529	$\bf{E = 0}$	27.12357280155684
530	$\bf{E = 0}$	26.434868724885483
531	$\bf{E = 0}$	27.142025811091607
532	$\bf{E = 0}$	25.08024496995217
533	$\bf{E = 0}$	24.8678718734322
534	$\bf{E = 0}$	23.84315899236426
535	$\bf{E = 0}$	24.356581040559497
536	$\bf{E = 0}$	24.509991444895782
537	$\bf{E = 0}$	23.016162586318863
538	$\bf{E = 0}$	22.392904050369815
539	$\bf{E = 0}$	23.266130625943
540	$\bf{E = 0}$	23.396614815615102
541	$\bf{E = 0}$	22.762383022617847
542	$\bf{E = 0}$	21.713250209969935
543	$\bf{E = 0}$	21.315373364222715
544	$\bf{E = 0}$	21.198189407461363
545	$\bf{E = 0}$	20.69354513993523
546	$\bf{E = 0}$	21.277962409366076
547	$\bf{E = 0}$	19.512678385904145
548	$\bf{E = 0}$	15.433620190316255
549	$\bf{E = 0}$	18.634416795002814
550	$\bf{E = 0}$	18.69475592166777
551	$\bf{E = 0}$	19.24270595641
552	$\bf{E = 0}$	20.048481954168118
553	$\bf{E = 0}$	21.44992636779299
554	$\bf{E = 0}$	20.764807879538886
555	$\bf{E = 0}$	22.862452353282116
556	$\bf{E = 0}$	23.132489190906874
557	$\bf{E = 0}$	22.825085733300803
558	$\bf{E = 0}$	20.89540131427004
559	$\bf{E = 0}$	20.96647911464658
560	$\bf{E = 0}$	22.802150542365318
561	$\bf{E = 0}$	24.41374241755313
562	$\bf{E = 0}$	24.265672522609314
563	$\bf{E = 0}$	24.529896006876875
564	$\bf{E = 0}$	23.223894377868866
565	$\bf{E = 0}$	24.747650532821787
566	$\bf{E = 0}$	27.534306219860916
567	$\bf{E = 0}$	27.73807287900889
568	$\bf{E = 0}$	26.12037021945296
569	$\bf{E = 0}$	24.43176067658768
570	$\bf{E = 0}$	27.035259447845213
571	$\bf{E = 0}$	28.72793376320606
572	$\bf{E = 0}$	27.88371851238781
573	$\bf{E = 0}$	27.07598143117969
574	$\bf{E = 0}$	27.67740032782161
575	$\bf{E = 0}$	26.722804526926474
576	$\bf{E = 0}$	26.147580147112883
577	$\bf{E = 0}$	26.52933263106633
578	$\bf{E = 0}$	24.838082117785085
579	$\bf{E = 0}$	25.686126993429774
580	$\bf{E = 0}$	26.241064917620854
581	$\bf{E = 0}$	27.597704258717762
582	$\bf{E = 0}$	27.43990339202478
583	$\bf{E = 0}$	27.231473012561544
584	$\bf{E = 0}$	27.26468205142057
585	$\bf{E = 0}$	27.62774688142131
586	$\bf{E = 0}$	26.31304715079613
587	$\bf{E = 0}$	27.673711578096352
588	$\bf{E = 0}$	26.045681570613375
589	$\bf{E = 0}$	25.90033882935844
590	$\bf{E = 0}$	27.307164878585176
591	$\bf{E = 0}$	28.40063224666229
592	$\bf{E = 0}$	27.659781338909234
593	$\bf{E = 0}$	25.564995912932382
594	$\bf{E = 0}$	25.84814438452046
595	$\bf{E = 0}$	28.045583808411372
596	$\bf{E = 0}$	27.620055498754247
597	$\bf{E = 0}$	26.35171322894616
598	$\bf{E = 0}$	25.979706874269418
599	$\bf{E = 0}$	28.40908953572812
600	$\bf{E = 0}$	28.05471190160035
601	$\bf{E = 0}$	27.432422615928097
602	$\bf{E = 0}$	26.335099807296636
603	$\bf{E = 0}$	27.026300178969954
604	$\bf{E = 0}$	26.49688373615499
605	$\bf{E = 0}$	28.402934014942268
606	$\bf{E = 0}$	28.166891217580293
607	$\bf{E = 0}$	27.465815482956224
608	$\bf{E = 0}$	29.869126114176176
609	$\bf{E = 0}$	30.9348431204944
610	$\bf{E = 0}$	29.99837549202568
611	$\bf{E = 0}$	26.89689938932093
612	$\bf{E = 0}$	26.18200974831617
613	$\bf{E = 0}$	27.344074872688417
614	$\bf{E = 0}$	28.580192565452016
615	$\bf{E = 0}$	25.076567798773418
616	$\bf{E = 0}$	26.60780272785447
617	$\bf{E = 0}$	25.748075251587473
618	$\bf{E = 0}$	24.000034108793052
619	$\bf{E = 0}$	24.836290278080092
620	$\bf{E = 0}$	25.956928901542348
621	$\bf{E = 0}$	28.16679278633209
622	$\bf{E = 0}$	28.469476941240863
623	$\bf{E = 0}$	26.947891958843122
624	$\bf{E = 0}$	27.375437138729232
625	$\bf{E = 0}$	26.267695920279344
626	$\bf{E = 0}$	26.883939771551745
627	$\bf{E = 0}$	27.662277190111233
628	$\bf{E = 0}$	26.46821766738794
629	$\bf{E = 0}$	26.44157153726301
630	$\bf{E = 0}$	26.673021005313153
631	$\bf{E = 0}$	27.497907316101625
632	$\bf{E = 0}$	27.127220316488128
633	$\bf{E = 0}$	26.72587902821808
634	$\bf{E = 0}$	27.600466623046422
635	$\bf{E = 0}$	28.702819049701823
636	$\bf{E = 0}$	28.70982722478964
637	$\bf{E = 0}$	28.34108667878821
638	$\bf{E = 0}$	30.210677150041725
639	$\bf{E = 0}$	28.78596408246171
640	$\bf{E = 0}$	29.369260136087313
641	$\bf{E = 0}$	32.36876429742298
642	$\bf{E = 0}$	29.200859534840923
643	$\bf{E = 0}$	30.077084125078365
644	$\bf{E = 0}$	30.821114628991943
645	$\bf{E = 0}$	31.361923926180275
646	$\bf{E = 0}$	30.659268863991635
647	$\bf{E = 0}$	30.97838118087585
648	$\bf{E = 0}$	30.82273038118219
649	$\bf{E = 0}$	31.05133620576654
650	$\bf{E = 0}$	29.043550996593105
651	$\bf{E = 0}$	30.327785810913504
652	$\bf{E = 0}$	29.073952086947763
653	$\bf{E = 0}$	27.31382177227929
654	$\bf{E = 0}$	26.28746948190311
655	$\bf{E = 0}$	27.126639902699544
656	$\bf{E = 0}$	29.22014734472794
657	$\bf{E = 0}$	28.722556502141465
658	$\bf{E = 0}$	28.443001562340548
659	$\bf{E = 0}$	28.050579439902116
660	$\bf{E = 0}$	26.080168033341614
661	$\bf{E = 0}$	25.72351440153131
662	$\bf{E = 0}$	24.793147621190037
663	$\bf{E = 0}$	24.499763662470762
664	$\bf{E = 0}$	25.408242535125872
665	$\bf{E = 0}$	23.712442016593435
666	$\bf{E = 0}$	26.282249879417755
667	$\bf{E = 0}$	27.1263022365465
668	$\bf{E = 0}$	27.579161018222855
669	$\bf{E = 0}$	27.867520194877706
670	$\bf{E = 0}$	26.08786081770169
671	$\bf{E = 0}$	26.26997763532605
672	$\bf{E = 0}$	28.14347024929895
673	$\bf{E = 0}$	25.00182089224031
674	$\bf{E = 0}$	23.377206638165042
675	$\bf{E = 0}$	23.40224819016425
676	$\bf{E = 0}$	22.799454632847365
677	$\bf{E = 0}$	22.366724525738768
678	$\bf{E = 0}$	22.52740110095926
679	$\bf{E = 0}$	23.370672557761914
680	$\bf{E = 0}$	25.326832767647666
681	$\bf{E = 0}$	26.522284429187245
682	$\bf{E = 0}$	27.132745501740253
683	$\bf{E = 0}$	25.681076499158856
684	$\bf{E = 0}$	24.38247837482222
685	$\bf{E = 0}$	25.21342038173227
686	$\bf{E = 0}$	25.099837329039396
687	$\bf{E = 0}$	25.617995405692717
688	$\bf{E = 0}$	25.93246022990042
689	$\bf{E = 0}$	24.862133437082697
690	$\bf{E = 0}$	23.471222388468725
691	$\bf{E = 0}$	24.178624066663197
692	$\bf{E = 0}$	22.72860938728632
693	$\bf{E = 0}$	23.34404794110565
694	$\bf{E = 0}$	23.134299717500816
695	$\bf{E = 0}$	23.272031692654387
696	$\bf{E = 0}$	22.97036652294411
697	$\bf{E = 0}$	21.548713258970714
698	$\bf{E = 0}$	21.729599087870717
699	$\bf{E = 0}$	20.41345506730108
700	$\bf{E = 0}$	20.10458155898376
701	$\bf{E = 0}$	19.208386737889846
702	$\bf{E = 0}$	18.28966124573771
703	$\bf{E = 0}$	18.126596602740342
704	$\bf{E = 0}$	18.24943645922614
705	$\bf{E = 0}$	16.710014321524575
706	$\bf{E = 0}$	15.560048624160252
707	$\bf{E = 0}$	16.822651214926047
708	$\bf{E = 0}$	16.817208032591644
709	$\bf{E = 0}$	16.30237222640431
710	$\bf{E = 0}$	15.771597973168362
711	$\bf{E = 0}$	17.78853484039012
712	$\bf{E = 0}$	18.173532391916957
713	$\bf{E = 0}$	15.273073351145719
714	$\bf{E = 0}$	15.572377102050844
715	$\bf{E = 0}$	16.794580447503684
716	$\bf{E = 0}$	15.169949455491
717	$\bf{E = 0}$	15.858330229199503
718	$\bf{E = 0}$	15.244676315700751
719	$\bf{E = 0}$	16.568324814092087
720	$\bf{E = 0}$	14.669589999828993
721	$\bf{E = 0}$	15.291829580932095
722	$\bf{E = 0}$	15.821282290988812
723	$\bf{E = 0}$	14.960861841041513
724	$\bf{E = 0}$	15.69832121547217
725	$\bf{E = 0}$	15.85453448237805
726	$\bf{E = 0}$	16.58658641160654
727	$\bf{E = 0}$	19.761543740964832
728	$\bf{E = 0}$	18.49715592167143
729	$\bf{E = 0}$	18.697867550234
730	$\bf{E = 0}$	21.892278246687418
731	$\bf{E = 0}$	22.366273320903638
732	$\bf{E = 0}$	21.521422925099138
733	$\bf{E = 0}$	20.57989947118316
734	$\bf{E = 0}$	19.84041307507308
735	$\bf{E = 0}$	19.61867313376235
736	$\bf{E = 0}$	21.067981156235284
737	$\bf{E = 0}$	23.156115437201258
738	$\bf{E = 0}$	21.810339976164023
739	$\bf{E = 0}$	20.759412933901565
740	$\bf{E = 0}$	22.00410927492434
741	$\bf{E = 0}$	22.485636195090258
742	$\bf{E = 0}$	23.87236494600517
743	$\bf{E = 0}$	22.863045291910687
744	$\bf{E = 0}$	22.750772982677326
745	$\bf{E = 0}$	20.943645200878017
746	$\bf{E = 0}$	20.226189520011907
747	$\bf{E = 0}$	20.469965188483705
748	$\bf{E = 0}$	20.482642295758446
749	$\bf{E = 0}$	22.764825673596967
750	$\bf{E = 0}$	22.211834042546577
751	$\bf{E = 0}$	22.49296121245451
752	$\bf{E = 0}$	23.017789239047495
753	$\bf{E = 0}$	24.52394095494366
754	$\bf{E = 0}$	21.869670509351955
755	$\bf{E = 0}$	19.644991477916285
756	$\bf{E = 0}$	18.903798768954992
757	$\bf{E = 0}$	19.7658792408241
758	$\bf{E = 0}$	22.335962279028045
759	$\bf{E = 0}$	22.28404723220877
760	$\bf{E = 0}$	19.505934202768877
761	$\bf{E = 0}$	18.656839340164602
762	$\bf{E = 0}$	19.56246315011689
763	$\bf{E = 0}$	21.561474012374568
764	$\bf{E = 0}$	23.818867537121342
765	$\bf{E = 0}$	23.923080087139546
766	$\bf{E = 0}$	22.755337729346657
767	$\bf{E = 0}$	23.28405409740467
768	$\bf{E = 0}$	22.89880182760937
769	$\bf{E = 0}$	21.792581839106056
770	$\bf{E = 0}$	22.838621072920155
771	$\bf{E = 0}$	22.301539825268243
772	$\bf{E = 0}$	22.08906607817297
773	$\bf{E = 0}$	23.36789270919318
774	$\bf{E = 0}$	23.617791390881983
775	$\bf{E = 0}$	24.61748640884975
776	$\bf{E = 0}$	24.922015075520996
777	$\bf{E = 0}$	24.455176054429792
778	$\bf{E = 0}$	23.963227310836295
779	$\bf{E = 0}$	23.072439775392674
780	$\bf{E = 0}$	22.310750088295954
781	$\bf{E = 0}$	21.62375847954818
782	$\bf{E = 0}$	21.464605755172506
783	$\bf{E = 0}$	21.92032090307365
784	$\bf{E = 0}$	21.85669771509277
785	$\bf{E = 0}$	23.689756578451686
786	$\bf{E = 0}$	23.362149573165347
787	$\bf{E = 0}$	23.640003785815033
788	$\bf{E = 0}$	24.85569960961454
789	$\bf{E = 0}$	24.65912325089588
790	$\bf{E = 0}$	26.97411763196704
791	$\bf{E = 0}$	28.447281013857655
792	$\bf{E = 0}$	27.06722179162724
793	$\bf{E = 0}$	26.899540127600197
794	$\bf{E = 0}$	25.75368681200029
795	$\bf{E = 0}$	24.26776248644638
796	$\bf{E = 0}$	24.782621738077033
797	$\bf{E = 0}$	22.87902387641268
798	$\bf{E = 0}$	22.18193348962965
799	$\bf{E = 0}$	23.454981599532708
800	$\bf{E = 0}$	22.625562405764676
801	$\bf{E = 0}$	24.877611354844838
802	$\bf{E = 0}$	24.494527059245918
803	$\bf{E = 0}$	22.17717599545464
804	$\bf{E = 0}$	22.8464020221954
805	$\bf{E = 0}$	24.31573518134511
806	$\bf{E = 0}$	24.98742814036509
807	$\bf{E = 0}$	25.234228874843417
808	$\bf{E = 0}$	25.2148499746336
809	$\bf{E = 0}$	26.782910039262923
810	$\bf{E = 0}$	26.593592757878532
811	$\bf{E = 0}$	26.717449806783115
812	$\bf{E = 0}$	24.91105919616725
813	$\bf{E = 0}$	24.894697677563123
814	$\bf{E = 0}$	24.2529672606807
815	$\bf{E = 0}$	24.761155651363573
816	$\bf{E = 0}$	26.14000372091673
817	$\bf{E = 0}$	27.08268600944502
818	$\bf{E = 0}$	29.421105548822474
819	$\bf{E = 0}$	29.16452841690397
820	$\bf{E = 0}$	28.85283211808902
821	$\bf{E = 0}$	30.130113991507905
822	$\bf{E = 0}$	29.029987312629025
823	$\bf{E = 0}$	30.233008707893056
824	$\bf{E = 0}$	30.203128764892305
825	$\bf{E = 0}$	29.38378918412183
826	$\bf{E = 0}$	28.859438413873313
827	$\bf{E = 0}$	28.054637277797106
828	$\bf{E = 0}$	27.499611397982697
829	$\bf{E = 0}$	26.826214731545967
830	$\bf{E = 0}$	29.46934740236933
831	$\bf{E = 0}$	31.501599595669738
832	$\bf{E = 0}$	29.519812239312948
833	$\bf{E = 0}$	30.83775182639628
834	$\bf{E = 0}$	29.954204773004598
835	$\bf{E = 0}$	28.072192693407906
836	$\bf{E = 0}$	27.056988253256684
837	$\bf{E = 0}$	22.189607501629006
838	$\bf{E = 0}$	21.675553460666087
839	$\bf{E = 0}$	22.42917630783979
840	$\bf{E = 0}$	21.66043847662919
841	$\bf{E = 0}$	18.571918655469368
842	$\bf{E = 0}$	19.077030051401472
843	$\bf{E = 0}$	17.38430451536818
844	$\bf{E = 0}$	18.51309422975769
845	$\bf{E = 0}$	19.846777961223445
846	$\bf{E = 0}$	18.025333318290784
847	$\bf{E = 0}$	18.986244728929982
848	$\bf{E = 0}$	20.06844973230512
849	$\bf{E = 0}$	20.980651936779715
850	$\bf{E = 0}$	23.05005729099708
851	$\bf{E = 0}$	23.76968856672159
852	$\bf{E = 0}$	23.354345290420902
853	$\bf{E = 0}$	22.993141174525697
854	$\bf{E = 0}$	20.370329903881945
855	$\bf{E = 0}$	19.713337803579684
856	$\bf{E = 0}$	19.901318819959606
857	$\bf{E = 0}$	17.810756224634424
858	$\bf{E = 0}$	17.464280480237882
859	$\bf{E = 0}$	17.810207170547436
860	$\bf{E = 0}$	19.111956127664023
861	$\bf{E = 0}$	17.564203659159126
862	$\bf{E = 0}$	20.077016314509613
863	$\bf{E = 0}$	22.393643317015837
864	$\bf{E = 0}$	21.471579182845993
865	$\bf{E = 0}$	20.47772866905995
866	$\bf{E = 0}$	20.168584662552327
867	$\bf{E = 0}$	19.84297879861915
868	$\bf{E = 0}$	19.014652110328903
869	$\bf{E = 0}$	19.307567773957153
870	$\bf{E = 0}$	18.834568757795942
871	$\bf{E = 0}$	17.683562122908533
872	$\bf{E = 0}$	17.572447464412072
873	$\bf{E = 0}$	18.45416780816226
874	$\bf{E = 0}$	18.204264092450806
875	$\bf{E = 0}$	19.076040366437404
876	$\bf{E = 0}$	17.195242365134625
877	$\bf{E = 0}$	15.588270036270792
878	$\bf{E = 0}$	15.973523088072533
879	$\bf{E = 0}$	17.46791931722486
880	$\bf{E = 0}$	18.94115273687155
881	$\bf{E = 0}$	17.389618557956773
882	$\bf{E = 0}$	18.135351190435593
883	$\bf{E = 0}$	17.170749243397516
884	$\bf{E = 0}$	14.147461431535682
885	$\bf{E = 0}$	16.48303163494588
886	$\bf{E = 0}$	15.835987386045097
887	$\bf{E = 0}$	14.846420830760444
888	$\bf{E = 0}$	13.798897892036457
889	$\bf{E = 0}$	15.347766755836282
890	$\bf{E = 0}$	14.142219384767138
891	$\bf{E = 0}$	12.516223749980604
892	$\bf{E = 0}$	13.847604640905253
893	$\bf{E = 0}$	14.601902724485491
894	$\bf{E = 0}$	14.232295290681073
895	$\bf{E = 0}$	13.21631410118055
896	$\bf{E = 0}$	14.319716594339901
897	$\bf{E = 0}$	14.363794564410576
898	$\bf{E = 0}$	12.621804109729347
899	$\bf{E = 0}$	14.00659983964983
900	$\bf{E = 0}$	13.611668017026282
901	$\bf{E = 0}$	14.013885925692627
902	$\bf{E = 0}$	15.161253803021005
903	$\bf{E = 0}$	16.607313940787257
904	$\bf{E = 0}$	17.769623673474108
905	$\bf{E = 0}$	17.306919171404793
906	$\bf{E = 0}$	19.101682249245734
907	$\bf{E = 0}$	18.45894908830811
908	$\bf{E = 0}$	18.105814482654885
909	$\bf{E = 0}$	19.452860693482357
910	$\bf{E = 0}$	19.7434717911083
911	$\bf{E = 0}$	19.427980909923924
912	$\bf{E = 0}$	18.405640698677992
913	$\bf{E = 0}$	18.80464042965614
914	$\bf{E = 0}$	19.473273838595382
915	$\bf{E = 0}$	20.002682009961383
916	$\bf{E = 0}$	20.56462792471084
917	$\bf{E = 0}$	20.69875775830534
918	$\bf{E = 0}$	20.575959720096925
919	$\bf{E = 0}$	20.775830338575467
920	$\bf{E = 0}$	19.746667425697645
921	$\bf{E = 0}$	19.41310273847686
922	$\bf{E = 0}$	17.426457130729297
923	$\bf{E = 0}$	18.407254969231765
924	$\bf{E = 0}$	16.36511789019456
925	$\bf{E = 0}$	17.07730790966368
926	$\bf{E = 0}$	15.396031862407945
927	$\bf{E = 0}$	16.07309339005956
928	$\bf{E = 0}$	18.51254752101473
929	$\bf{E = 0}$	17.05643214642921
930	$\bf{E = 0}$	17.201970322271556
931	$\bf{E = 0}$	14.953209432697541
932	$\bf{E = 0}$	13.351741676580481
933	$\bf{E = 0}$	13.646393603847777
934	$\bf{E = 0}$	13.408250283829666
935	$\bf{E = 0}$	13.8908876553728
936	$\bf{E = 0}$	15.936413445807354
937	$\bf{E = 0}$	15.129754757496919
938	$\bf{E = 0}$	13.193832801159466
939	$\bf{E = 0}$	12.965883640638232
940	$\bf{E = 0}$	13.458090150147122
941	$\bf{E = 0}$	14.660332852848278
942	$\bf{E = 0}$	14.219806395857084
943	$\bf{E = 0}$	12.964190147996241
944	$\bf{E = 0}$	14.70820862775178
945	$\bf{E = 0}$	13.41502963879109
946	$\bf{E = 0}$	15.537890001086446
947	$\bf{E = 0}$	16.138593453236062
948	$\bf{E = 0}$	16.487566242952717
949	$\bf{E = 0}$	15.592887015075313
950	$\bf{E = 0}$	15.854203347226296
951	$\bf{E = 0}$	13.880665798962546
952	$\bf{E = 0}$	13.766086747662719
953	$\bf{E = 0}$	14.063901209333785
954	$\bf{E = 0}$	17.02280747243568
955	$\bf{E = 0}$	16.29860965821525
956	$\bf{E = 0}$	18.100486143082556
957	$\bf{E = 0}$	18.394358965868427
958	$\bf{E = 0}$	18.10376244739934
959	$\bf{E = 0}$	17.276231834177146
960	$\bf{E = 0}$	17.99484326640347
961	$\bf{E = 0}$	17.026104733452748
962	$\bf{E = 0}$	16.059719756412967
963	$\bf{E = 0}$	15.793323282689194
964	$\bf{E = 0}$	16.931746174371504
965	$\bf{E = 0}$	16.350502903093123
966	$\bf{E = 0}$	14.38085455492213
967	$\bf{E = 0}$	13.322505266627651
968	$\bf{E = 0}$	14.506273094520857
969	$\bf{E = 0}$	14.507222359019472
970	$\bf{E = 0}$	15.020594280676725
971	$\bf{E = 0}$	13.188135630294845
972	$\bf{E = 0}$	13.800487385602942
973	$\bf{E = 0}$	12.82143612035481
974	$\bf{E = 0}$	12.825792909385022
975	$\bf{E = 0}$	11.641520647888335
976	$\bf{E = 0}$	10.41462052686024
977	$\bf{E = 0}$	11.614209245100419
978	$\bf{E = 0}$	10.76715519881919
979	$\bf{E = 0}$	11.233788603924602
980	$\bf{E = 0}$	12.091896685557721
981	$\bf{E = 0}$	12.265200210935113
982	$\bf{E = 0}$	11.33772631190272
983	$\bf{E = 0}$	11.798305526159602
984	$\bf{E = 0}$	13.477090504668489
985	$\bf{E = 0}$	14.14952020602464
986	$\bf{E = 0}$	13.356794134283966
987	$\bf{E = 0}$	10.603772984270101
988	$\bf{E = 0}$	8.74844484509557
989	$\bf{E = 0}$	10.079186476960636
990	$\bf{E = 0}$	11.36185844236639
991	$\bf{E = 0}$	12.48810454957404
992	$\bf{E = 0}$	11.066378026214913
993	$\bf{E = 0}$	11.209164375749033
994	$\bf{E = 0}$	12.893839473299273
995	$\bf{E = 0}$	10.301916880833652
996	$\bf{E = 0}$	8.943440076427684
997	$\bf{E = 0}$	10.57089790226211
998	$\bf{E = 0}$	10.745495196462848
999	$\bf{E = 0}$	10.756249792422018
1000	$\bf{E = 0}$	11.295068423227
1001	$\bf{E = 0}$	11.364513625713464
1002	$\bf{E = 0}$	11.493667169850148
1003	$\bf{E = 0}$	12.464863214626327
1004	$\bf{E = 0}$	10.49260216751528
1005	$\bf{E = 0}$	9.715725023042076
1006	$\bf{E = 0}$	9.574367633779069
1007	$\bf{E = 0}$	11.720776845346784
1008	$\bf{E = 0}$	10.149993796891145
1009	$\bf{E = 0}$	10.109192232767946
1010	$\bf{E = 0}$	7.434021733991081
1011	$\bf{E = 0}$	8.375190773027732
1012	$\bf{E = 0}$	8.30673047250081
1013	$\bf{E = 0}$	8.990931427081712
1014	$\bf{E = 0}$	7.906272879805847
1015	$\bf{E = 0}$	9.139121440316963
1016	$\bf{E = 0}$	9.587459498823357
1017	$\bf{E = 0}$	9.321634283572017
1018	$\bf{E = 0}$	9.781046600255685
1019	$\bf{E = 0}$	11.86379016289164
1020	$\bf{E = 0}$	11.823330781878262
1021	$\bf{E = 0}$	11.195581963505383
1022	$\bf{E = 0}$	10.442173282467614
1023	$\bf{E = 0}$	11.470916547123899
1024	$\bf{E = 0}$	12.393142750506165
1025	$\bf{E = 0}$	12.333038147450743
1026	$\bf{E = 0}$	13.103621165344869
1027	$\bf{E = 0}$	13.242944948530216
1028	$\bf{E = 0}$	13.623190089874747
1029	$\bf{E = 0}$	14.67441247837862
1030	$\bf{E = 0}$	13.60419815051447
1031	$\bf{E = 0}$	13.475508235493272
1032	$\bf{E = 0}$	12.615094403299985
1033	$\bf{E = 0}$	11.813224266870058
1034	$\bf{E = 0}$	11.588623118987748
1035	$\bf{E = 0}$	13.820631146360192
1036	$\bf{E = 0}$	11.64818730754289
1037	$\bf{E = 0}$	12.429412555221852
1038	$\bf{E = 0}$	10.011582116061227
1039	$\bf{E = 0}$	9.941840878935999
1040	$\bf{E = 0}$	10.013409437052296
1041	$\bf{E = 0}$	11.107669358698253
1042	$\bf{E = 0}$	11.195650466624947
1043	$\bf{E = 0}$	11.216413090230027
1044	$\bf{E = 0}$	10.26762110860286
1045	$\bf{E = 0}$	8.772429822124131
1046	$\bf{E = 0}$	9.461845581899105
1047	$\bf{E = 0}$	11.053056275255209
1048	$\bf{E = 0}$	10.309753128274188
1049	$\bf{E = 0}$	11.793852979683187
1050	$\bf{E = 0}$	10.147742607990317
1051	$\bf{E = 0}$	10.228995145107909
1052	$\bf{E = 0}$	8.527414596947786
1053	$\bf{E = 0}$	7.558827045354029
1054	$\bf{E = 0}$	7.460082044750671
1055	$\bf{E = 0}$	9.238758589159126
1056	$\bf{E = 0}$	8.183768838665038
1057	$\bf{E = 0}$	8.703362531539618
1058	$\bf{E = 0}$	8.465123526324298
1059	$\bf{E = 0}$	8.772050923277384
1060	$\bf{E = 0}$	8.482644226097243
1061	$\bf{E = 0}$	7.680613048930205
1062	$\bf{E = 0}$	7.3854761148026284
1063	$\bf{E = 0}$	6.660599702376999
1064	$\bf{E = 0}$	6.944271941132051
1065	$\bf{E = 0}$	4.791609604221556
1066	$\bf{E = 0}$	6.233289559102424
1067	$\bf{E = 0}$	8.071711038797893
1068	$\bf{E = 0}$	6.335763604587719
1069	$\bf{E = 0}$	6.239836241187689
1070	$\bf{E = 0}$	6.326451550829248
1071	$\bf{E = 0}$	7.905573998109141
1072	$\bf{E = 0}$	9.036504929651933
1073	$\bf{E = 0}$	8.821165130698326
1074	$\bf{E = 0}$	10.261737497493662
1075	$\bf{E = 0}$	10.161792833756671
1076	$\bf{E = 0}$	8.949492803870747
1077	$\bf{E = 0}$	7.193293585521076
1078	$\bf{E = 0}$	8.195446076253155
1079	$\bf{E = 0}$	8.252577982172973
1080	$\bf{E = 0}$	6.462673811226715
1081	$\bf{E = 0}$	5.926136731763037
1082	$\bf{E = 0}$	6.896488715356831
1083	$\bf{E = 0}$	6.737399000232479
1084	$\bf{E = 0}$	7.946354490900738
1085	$\bf{E = 0}$	5.363258710809333
1086	$\bf{E = 0}$	5.698003289251197
1087	$\bf{E = 0}$	6.922298620008107
1088	$\bf{E = 0}$	6.415805141625697
1089	$\bf{E = 0}$	6.7439157963045915
1090	$\bf{E = 0}$	6.402947040623943
1091	$\bf{E = 0}$	6.73621003209503
1092	$\bf{E = 0}$	6.922391951122663
1093	$\bf{E = 0}$	7.6136312537115955
1094	$\bf{E = 0}$	7.177183183116377
1095	$\bf{E = 0}$	8.88530723220854
1096	$\bf{E = 0}$	8.834151128442478
1097	$\bf{E = 0}$	7.828295707914258
1098	$\bf{E = 0}$	7.504116830741921
1099	$\bf{E = 0}$	7.759772191760213
1100	$\bf{E = 0}$	6.422114701339247
1101	$\bf{E = 0}$	6.398641539500382
1102	$\bf{E = 0}$	7.338112034280208
1103	$\bf{E = 0}$	6.17200860476612
1104	$\bf{E = 0}$	5.909493766411359
1105	$\bf{E = 0}$	6.818293734833176
1106	$\bf{E = 0}$	6.649893505340685
1107	$\bf{E = 0}$	6.806119967455913
1108	$\bf{E = 0}$	6.214622857725971
1109	$\bf{E = 0}$	6.121325488032269
1110	$\bf{E = 0}$	8.809251263603436
1111	$\bf{E = 0}$	9.790046927971893
1112	$\bf{E = 0}$	9.993502164994005
1113	$\bf{E = 0}$	10.260420851617475
1114	$\bf{E = 0}$	9.725096801203016
1115	$\bf{E = 0}$	8.838797211633768
1116	$\bf{E = 0}$	8.782070541248792
1117	$\bf{E = 0}$	7.630200587272064
1118	$\bf{E = 0}$	8.34649013579817
1119	$\bf{E = 0}$	8.778098681501284
1120	$\bf{E = 0}$	7.035628222200081
1121	$\bf{E = 0}$	8.09687108227849
1122	$\bf{E = 0}$	8.691599168303107
1123	$\bf{E = 0}$	6.930008172483113
1124	$\bf{E = 0}$	6.4117879557358535
1125	$\bf{E = 0}$	4.9449357167590335
1126	$\bf{E = 0}$	5.704858281238678
1127	$\bf{E = 0}$	6.3991610818349685
1128	$\bf{E = 0}$	5.0640465200315745
1129	$\bf{E = 0}$	4.144493214764587
1130	$\bf{E = 0}$	2.536225612386062
1131	$\bf{E = 0}$	1.62093846079199
1132	$\bf{E = 0}$	4.20820765994295
1133	$\bf{E = 0}$	3.415411862279008
1134	$\bf{E = 0}$	2.744490906923204
1135	$\bf{E = 0}$	2.594056338344245
1136	$\bf{E = 0}$	4.52858339061639
1137	$\bf{E = 0}$	5.413187228313419
1138	$\bf{E = 0}$	5.584413171428409
1139	$\bf{E = 0}$	6.547950102703233
1140	$\bf{E = 0}$	5.905146410242132
1141	$\bf{E = 0}$	6.647240420849968
1142	$\bf{E = 0}$	5.7463381541532
1143	$\bf{E = 0}$	4.880542672206538
1144	$\bf{E = 0}$	5.318188426387984
1145	$\bf{E = 0}$	4.280373221133445
1146	$\bf{E = 0}$	3.659910668867191
1147	$\bf{E = 0}$	3.057642590775693
1148	$\bf{E = 0}$	5.472567017879783
1149	$\bf{E = 0}$	6.294937229836648
1150	$\bf{E = 0}$	5.455143853179628
1151	$\bf{E = 0}$	5.8737784127673365
1152	$\bf{E = 0}$	5.665600939189474
1153	$\bf{E = 0}$	5.269976762921061
1154	$\bf{E = 0}$	5.633768468065803
1155	$\bf{E = 0}$	6.525125717999096
1156	$\bf{E = 0}$	5.4041511749115685
1157	$\bf{E = 0}$	7.246836722810755
1158	$\bf{E = 0}$	6.576636133762399
1159	$\bf{E = 0}$	8.064181772214816
1160	$\bf{E = 0}$	8.060015636121882
1161	$\bf{E = 0}$	7.407057451122405
1162	$\bf{E = 0}$	8.216014852046108
1163	$\bf{E = 0}$	8.677317590214734
1164	$\bf{E = 0}$	7.479678954346831
1165	$\bf{E = 0}$	7.798798553566932
1166	$\bf{E = 0}$	7.958374526275897
1167	$\bf{E = 0}$	7.907538541884811
1168	$\bf{E = 0}$	8.4618148672753
1169	$\bf{E = 0}$	9.133051837999481
1170	$\bf{E = 0}$	8.888231288194056
1171	$\bf{E = 0}$	8.415926116877323
1172	$\bf{E = 0}$	5.818420463980608
1173	$\bf{E = 0}$	6.926162230553196
1174	$\bf{E = 0}$	6.775687502959194
1175	$\bf{E = 0}$	6.121483899086712
1176	$\bf{E = 0}$	7.696953961498117
1177	$\bf{E = 0}$	7.365641297596731
1178	$\bf{E = 0}$	6.451536767129085
1179	$\bf{E = 0}$	7.65600504379487
1180	$\bf{E = 0}$	6.860478660357117
1181	$\bf{E = 0}$	6.888523321864945
1182	$\bf{E = 0}$	7.5435230132938145
1183	$\bf{E = 0}$	8.597189513998792
1184	$\bf{E = 0}$	8.099181783216544
1185	$\bf{E = 0}$	7.990432207442062
1186	$\bf{E = 0}$	8.318362749259727
1187	$\bf{E = 0}$	6.216465538274768
1188	$\bf{E = 0}$	5.86700077796511
1189	$\bf{E = 0}$	4.967710892693901
1190	$\bf{E = 0}$	3.106518840050029
1191	$\bf{E = 0}$	2.8492419849256763
1192	$\bf{E = 0}$	3.25466374018081
1193	$\bf{E = 0}$	1.8989959433362245
1194	$\bf{E = 0}$	1.784817605020443
1195	$\bf{E = 0}$	2.1611785034528808
1196	$\bf{E = 0}$	2.7299103369769995
1197	$\bf{E = 0}$	2.140174235244018
1198	$\bf{E = 0}$	2.834898568419895
1199	$\bf{E = 0}$	1.1573112931888687
1200	$\bf{E = 0}$	3.38876075346041
1201	$\bf{E = 0}$	3.049409275088557
1202	$\bf{E = 0}$	3.9848800173496315
1203	$\bf{E = 0}$	2.908839341113442
1204	$\bf{E = 0}$	1.2508060934929688
1205	$\bf{E = 0}$	2.7297767042794945
1206	$\bf{E = 0}$	4.342152119584306
1207	$\bf{E = 0}$	3.6432931752289406
1208	$\bf{E = 0}$	3.895880816129761
1209	$\bf{E = 0}$	3.619011068336519
1210	$\bf{E = 0}$	3.217112465243609
1211	$\bf{E = 0}$	2.6818362140688023
1212	$\bf{E = 0}$	3.9362711093364737
1213	$\bf{E = 0}$	4.086539908325349
1214	$\bf{E = 0}$	2.5643501491716947
1215	$\bf{E = 0}$	2.520527281051244
1216	$\bf{E = 0}$	1.043255433732078
1217	$\bf{E = 0}$	1.3669603066176137
1218	$\bf{E = 0}$	2.0035991611252797
1219	$\bf{E = 0}$	0.37099419096026054
1220	$\bf{E = 0}$	1.2462842175873021
1221	$\bf{E = 0}$	1.3215784709680634
1222	$\bf{E = 0}$	2.294117756995817
1223	$\bf{E = 0}$	0.10096678436254791
1224	$\bf{E = 0}$	-0.23627211118918012
1225	$\bf{E = 0}$	-0.4837024882032992
1226	$\bf{E = 0}$	-0.8408174928039216
1227	$\bf{E = 0}$	-0.04742777417754951
1228	$\bf{E = 0}$	0.9603669491614184
1229	$\bf{E = 0}$	1.3890790655093355
1230	$\bf{E = 0}$	0.19423279898890655
1231	$\bf{E = 0}$	1.50495223730843
1232	$\bf{E = 0}$	1.4861577591178445
1233	$\bf{E = 0}$	3.0235604526342073
1234	$\bf{E = 0}$	3.036615197541387
1235	$\bf{E = 0}$	3.996309347955446
1236	$\bf{E = 0}$	5.302967650446476
1237	$\bf{E = 0}$	6.07036403538806
1238	$\bf{E = 0}$	6.462400064709669
1239	$\bf{E = 0}$	6.123423346945451
1240	$\bf{E = 0}$	4.705690562191364
1241	$\bf{E = 0}$	5.640498410132743
1242	$\bf{E = 0}$	3.1243049450032174
1243	$\bf{E = 0}$	4.676865830182919
1244	$\bf{E = 0}$	3.7802776452150155
1245	$\bf{E = 0}$	3.48797921410835
1246	$\bf{E = 0}$	2.5965339697526844
1247	$\bf{E = 0}$	3.181389773981394
1248	$\bf{E = 0}$	4.612825927949238
1249	$\bf{E = 0}$	4.343798065406375
1250	$\bf{E = 0}$	4.467398949469427
1251	$\bf{E = 0}$	4.627340134630835
1252	$\bf{E = 0}$	4.46500878165017
1253	$\bf{E = 0}$	3.2099292953074823
1254	$\bf{E = 0}$	5.234635323171773
1255	$\bf{E = 0}$	6.578357131271595
1256	$\bf{E = 0}$	5.80620201322877
1257	$\bf{E = 0}$	5.106045953938228
1258	$\bf{E = 0}$	4.875656512221788
1259	$\bf{E = 0}$	4.635745371206831
1260	$\bf{E = 0}$	4.761949934578048
1261	$\bf{E = 0}$	3.558727859459381
1262	$\bf{E = 0}$	4.868821674101284
1263	$\bf{E = 0}$	5.2839301833456105
1264	$\bf{E = 0}$	3.479871432827359
1265	$\bf{E = 0}$	3.3646247694956344
1266	$\bf{E = 0}$	3.533270339055754
1267	$\bf{E = 0}$	4.700309646565124
1268	$\bf{E = 0}$	3.5883279557642567
1269	$\bf{E = 0}$	3.501547296052145
1270	$\bf{E = 0}$	3.3013649382700265
1271	$\bf{E = 0}$	3.0960020547610014
1272	$\bf{E = 0}$	2.4877793865295814
1273	$\bf{E = 0}$	3.7798304052288145
1274	$\bf{E = 0}$	3.2950294904935333
1275	$\bf{E = 0}$	3.172092720548001
1276	$\bf{E = 0}$	3.4029468925363133
1277	$\bf{E = 0}$	3.6321913524779603
1278	$\bf{E = 0}$	5.005730184848382
1279	$\bf{E = 0}$	3.7775299116440593
1280	$\bf{E = 0}$	4.170426101321951
1281	$\bf{E = 0}$	6.595888845356086
1282	$\bf{E = 0}$	6.201747624919335
1283	$\bf{E = 0}$	6.838248473330744
1284	$\bf{E = 0}$	6.411935629361238
1285	$\bf{E = 0}$	4.6094038320386375
1286	$\bf{E = 0}$	5.264279677584774
1287	$\bf{E = 0}$	7.08769162085801
1288	$\bf{E = 0}$	6.349160638408492
1289	$\bf{E = 0}$	6.91718351988019
1290	$\bf{E = 0}$	7.426036856519488
1291	$\bf{E = 0}$	7.170705516695136
1292	$\bf{E = 0}$	8.140799680222251
1293	$\bf{E = 0}$	7.4355886848508135
1294	$\bf{E = 0}$	6.83994033373893
1295	$\bf{E = 0}$	5.874196733573669
1296	$\bf{E = 0}$	6.222853318180171
1297	$\bf{E = 0}$	5.54576130540989
1298	$\bf{E = 0}$	5.524221860643593
1299	$\bf{E = 0}$	4.075679381743342
1300	$\bf{E = 0}$	4.820475210873063
1301	$\bf{E = 0}$	6.005444086160431
1302	$\bf{E = 0}$	7.2563576860552885
1303	$\bf{E = 0}$	7.606141511501711
1304	$\bf{E = 0}$	5.666204420051017
1305	$\bf{E = 0}$	5.598607199395644
1306	$\bf{E = 0}$	5.614857670281069
1307	$\bf{E = 0}$	5.889518556840613
1308	$\bf{E = 0}$	5.35422227982221
1309	$\bf{E = 0}$	6.457458609995939
1310	$\bf{E = 0}$	4.924409058319888
1311	$\bf{E = 0}$	3.9202956300511858
1312	$\bf{E = 0}$	3.9626116673659055
1313	$\bf{E = 0}$	4.072266278957258
1314	$\bf{E = 0}$	3.258311569161087
1315	$\bf{E = 0}$	4.481919797842934
1316	$\bf{E = 0}$	4.82387335636183
1317	$\bf{E = 0}$	6.0881439230179595
1318	$\bf{E = 0}$	7.052418737436945
1319	$\bf{E = 0}$	5.131246927285282
1320	$\bf{E = 0}$	5.082978766120668
1321	$\bf{E = 0}$	5.248259820552242
1322	$\bf{E = 0}$	5.524126849629411
1323	$\bf{E = 0}$	5.3512941357353725
1324	$\bf{E = 0}$	5.320743518532389
1325	$\bf{E = 0}$	6.74575672176055
1326	$\bf{E = 0}$	8.300672568501646
1327	$\bf{E = 0}$	6.346743922069372
1328	$\bf{E = 0}$	5.10529921073406
1329	$\bf{E = 0}$	5.644318695030513
1330	$\bf{E = 0}$	6.344024449336644
1331	$\bf{E = 0}$	6.359770163953819
1332	$\bf{E = 0}$	6.001998085448442
1333	$\bf{E = 0}$	6.477092314301146
1334	$\bf{E = 0}$	5.309391855879255
1335	$\bf{E = 0}$	5.02380021972747
1336	$\bf{E = 0}$	3.9018556189784377
1337	$\bf{E = 0}$	4.519178150279771
1338	$\bf{E = 0}$	3.7869210472547152
1339	$\bf{E = 0}$	4.856325070863825
1340	$\bf{E = 0}$	6.179919671728399
1341	$\bf{E = 0}$	6.051614662529538
1342	$\bf{E = 0}$	5.668853909923612
1343	$\bf{E = 0}$	4.8715042028287385
1344	$\bf{E = 0}$	4.672772138221376
1345	$\bf{E = 0}$	5.5076751114739935
1346	$\bf{E = 0}$	5.683577925931878
1347	$\bf{E = 0}$	6.430598736747903
1348	$\bf{E = 0}$	6.899580945695753
1349	$\bf{E = 0}$	6.3315505295059396
1350	$\bf{E = 0}$	6.2980444039283086
1351	$\bf{E = 0}$	7.723141178851996
1352	$\bf{E = 0}$	8.78729681739086
1353	$\bf{E = 0}$	8.21579801650143
1354	$\bf{E = 0}$	8.195321745568968
1355	$\bf{E = 0}$	8.401427354202788
1356	$\bf{E = 0}$	9.028173075273209
1357	$\bf{E = 0}$	8.206471137519365
1358	$\bf{E = 0}$	8.480629602858777
1359	$\bf{E = 0}$	7.755530533355021
1360	$\bf{E = 0}$	7.535369540256731
1361	$\bf{E = 0}$	6.9086660921093
1362	$\bf{E = 0}$	6.376259015298508
1363	$\bf{E = 0}$	5.836949731477773
1364	$\bf{E = 0}$	6.976596804729034
1365	$\bf{E = 0}$	7.903848155543351
1366	$\bf{E = 0}$	6.520939932716615
1367	$\bf{E = 0}$	6.398700940187808
1368	$\bf{E = 0}$	7.23299818095262
1369	$\bf{E = 0}$	8.270886068140179
1370	$\bf{E = 0}$	7.478843455206288
1371	$\bf{E = 0}$	9.164148189506285
1372	$\bf{E = 0}$	8.480083195961818
1373	$\bf{E = 0}$	7.430653963209565
1374	$\bf{E = 0}$	5.65699547515387
1375	$\bf{E = 0}$	5.831667928402034
1376	$\bf{E = 0}$	4.265191379019697
1377	$\bf{E = 0}$	4.779420970245354
1378	$\bf{E = 0}$	5.345585381992159
1379	$\bf{E = 0}$	2.925626567880826
1380	$\bf{E = 0}$	3.1965258043364315
1381	$\bf{E = 0}$	5.251574196252811
1382	$\bf{E = 0}$	5.518368326380298
1383	$\bf{E = 0}$	5.952703658613231
1384	$\bf{E = 0}$	3.2067705862400047
1385	$\bf{E = 0}$	4.285487584324066
1386	$\bf{E = 0}$	5.572885346849908
1387	$\bf{E = 0}$	5.805540921136078
1388	$\bf{E = 0}$	3.877321047783994
1389	$\bf{E = 0}$	2.9604884188511775
1390	$\bf{E = 0}$	4.953277204730185
1391	$\bf{E = 0}$	6.044904266518557
1392	$\bf{E = 0}$	5.620497897218392
1393	$\bf{E = 0}$	6.1057322230584745
1394	$\bf{E = 0}$	6.268085775378644
1395	$\bf{E = 0}$	7.165128781592998
1396	$\bf{E = 0}$	6.726705070401778
1397	$\bf{E = 0}$	7.69106504186977
1398	$\bf{E = 0}$	9.038540220161998
1399	$\bf{E = 0}$	7.629334897028606
1400	$\bf{E = 0}$	6.502967181631973
1401	$\bf{E = 0}$	8.476667380625663
1402	$\bf{E = 0}$	5.802417507629308
1403	$\bf{E = 0}$	5.384205827104026
1404	$\bf{E = 0}$	4.664621251248121
1405	$\bf{E = 0}$	5.69288542661544
1406	$\bf{E = 0}$	4.9856713500453225
1407	$\bf{E = 0}$	5.864870707798943
1408	$\bf{E = 0}$	6.431056751056417
1409	$\bf{E = 0}$	4.516592599373745
1410	$\bf{E = 0}$	4.294353399475362
1411	$\bf{E = 0}$	3.455771523957182
1412	$\bf{E = 0}$	3.3382400022898153
1413	$\bf{E = 0}$	3.008002732504572
1414	$\bf{E = 0}$	3.0225910287879714
1415	$\bf{E = 0}$	2.467810182559589
1416	$\bf{E = 0}$	2.742924310063522
1417	$\bf{E = 0}$	3.4773623455081974
1418	$\bf{E = 0}$	3.8163823829542523
1419	$\bf{E = 0}$	2.053690095175284
1420	$\bf{E = 0}$	3.051266499756288
1421	$\bf{E = 0}$	2.028153034637178
1422	$\bf{E = 0}$	4.2710718442080235
1423	$\bf{E = 0}$	2.8126434117816643
1424	$\bf{E = 0}$	4.285027194394004
1425	$\bf{E = 0}$	3.8221357712356507
1426	$\bf{E = 0}$	4.824136419505706
1427	$\bf{E = 0}$	4.415874260940299
1428	$\bf{E = 0}$	4.262199057507651
1429	$\bf{E = 0}$	4.442634489983135
1430	$\bf{E = 0}$	5.832639573609825
1431	$\bf{E = 0}$	6.798678887148412
1432	$\bf{E = 0}$	5.61262241852539
1433	$\bf{E = 0}$	4.709186568476198
1434	$\bf{E = 0}$	3.308994556522272
1435	$\bf{E = 0}$	3.14965935857947
1436	$\bf{E = 0}$	4.058872574612259
1437	$\bf{E = 0}$	2.5945256012463247
1438	$\bf{E = 0}$	2.4374045222565712
1439	$\bf{E = 0}$	4.565871642679646
1440	$\bf{E = 0}$	1.7650503561567774
1441	$\bf{E = 0}$	1.5233839054048062
1442	$\bf{E = 0}$	1.1188895168090056
1443	$\bf{E = 0}$	-0.1842622100582858
1444	$\bf{E = 0}$	0.4406086162354157
1445	$\bf{E = 0}$	2.702552927650082
1446	$\bf{E = 0}$	3.8798082449774327
1447	$\bf{E = 0}$	4.683033946243292
1448	$\bf{E = 0}$	4.36885551968566
1449	$\bf{E = 0}$	5.218246700071944
1450	$\bf{E = 0}$	4.462916120760312
1451	$\bf{E = 0}$	4.55455645999961
1452	$\bf{E = 0}$	3.343957426107451
1453	$\bf{E = 0}$	3.6563754731271416
1454	$\bf{E = 0}$	4.800689647880901
1455	$\bf{E = 0}$	6.104408493399788
1456	$\bf{E = 0}$	5.896433713305697
1457	$\bf{E = 0}$	4.336603162388407
1458	$\bf{E = 0}$	4.059591781954033
1459	$\bf{E = 0}$	5.661031226228204
1460	$\bf{E = 0}$	7.628698912156601
1461	$\bf{E = 0}$	7.699901221917763
1462	$\bf{E = 0}$	7.098498575788092
1463	$\bf{E = 0}$	6.742475598197672
1464	$\bf{E = 0}$	6.60546080021161
1465	$\bf{E = 0}$	5.398034980086493
1466	$\bf{E = 0}$	6.7431058979944964
1467	$\bf{E = 0}$	7.238758267095697
1468	$\bf{E = 0}$	6.605338660485202
1469	$\bf{E = 0}$	4.573074916996099
1470	$\bf{E = 0}$	5.114312000708587
1471	$\bf{E = 0}$	5.673218381832704
1472	$\bf{E = 0}$	5.205436867630176
1473	$\bf{E = 0}$	5.849234016902642
1474	$\bf{E = 0}$	6.749866428409888
1475	$\bf{E = 0}$	6.275155775525768
1476	$\bf{E = 0}$	4.897978947440144
1477	$\bf{E = 0}$	6.467012414902257
1478	$\bf{E = 0}$	6.843261133635586
1479	$\bf{E = 0}$	5.953942533870922
1480	$\bf{E = 0}$	6.610342169225568
1481	$\bf{E = 0}$	7.068418083513407
1482	$\bf{E = 0}$	5.080263471328749
1483	$\bf{E = 0}$	5.9008389161568715
1484	$\bf{E = 0}$	4.796617668747203
1485	$\bf{E = 0}$	5.087952698984402
1486	$\bf{E = 0}$	4.948477314615232
1487	$\bf{E = 0}$	3.5674601240901893
1488	$\bf{E = 0}$	4.491615289479164
1489	$\bf{E = 0}$	4.6129712444733855
1490	$\bf{E = 0}$	3.94712270110103
1491	$\bf{E = 0}$	5.955477822122738
1492	$\bf{E = 0}$	4.392146320696973
1493	$\bf{E = 0}$	4.927443497086053
1494	$\bf{E = 0}$	6.898759184812022
1495	$\bf{E = 0}$	4.889975342856431
1496	$\bf{E = 0}$	3.9983224414470016
1497	$\bf{E = 0}$	5.023402128661424
1498	$\bf{E = 0}$	7.456866035331274
1499	$\bf{E = 0}$	6.498087399731254
1500	$\bf{E = 0}$	6.641488384493094
1501	$\bf{E = 0}$	5.61261863982913
1502	$\bf{E = 0}$	4.658373383221068
1503	$\bf{E = 0}$	4.060834798888763
1504	$\bf{E = 0}$	4.072144650304104
1505	$\bf{E = 0}$	3.26821153242026
1506	$\bf{E = 0}$	2.252951319105179
1507	$\bf{E = 0}$	2.553083481761348
1508	$\bf{E = 0}$	3.8542762084199538
1509	$\bf{E = 0}$	3.8346775131167234
1510	$\bf{E = 0}$	5.481990850261873
1511	$\bf{E = 0}$	3.9073953195603437
1512	$\bf{E = 0}$	3.098419335752183
1513	$\bf{E = 0}$	4.214089195850846
1514	$\bf{E = 0}$	4.827119234456212
1515	$\bf{E = 0}$	4.618342512636183
1516	$\bf{E = 0}$	4.207830478104562
1517	$\bf{E = 0}$	3.3454468686902814
1518	$\bf{E = 0}$	4.044881065170301
1519	$\bf{E = 0}$	3.7649162662166447
1520	$\bf{E = 0}$	4.178023728169968
1521	$\bf{E = 0}$	4.251190954554353
1522	$\bf{E = 0}$	6.766916619178339
1523	$\bf{E = 0}$	5.831365429784313
1524	$\bf{E = 0}$	4.764260046437769
1525	$\bf{E = 0}$	5.553156473975619
1526	$\bf{E = 0}$	5.630326164556159
1527	$\bf{E = 0}$	5.025439687820146
1528	$\bf{E = 0}$	4.890498370453372
1529	$\bf{E = 0}$	5.025501490708187
1530	$\bf{E = 0}$	6.222243092178132
1531	$\bf{E = 0}$	7.12636418996248
1532	$\bf{E = 0}$	6.75059977544128
1533	$\bf{E = 0}$	7.758935161733525
1534	$\bf{E = 0}$	8.045580273692998
1535	$\bf{E = 0}$	8.091804359695708
1536	$\bf{E = 0}$	7.803786868795321
1537	$\bf{E = 0}$	5.75506028681594
1538	$\bf{E = 0}$	8.870412571232741
1539	$\bf{E = 0}$	7.05982506052181
1540	$\bf{E = 0}$	6.294074238074124
1541	$\bf{E = 0}$	6.338278691302115
1542	$\bf{E = 0}$	7.063911550697966
1543	$\bf{E = 0}$	6.069860391743674
1544	$\bf{E = 0}$	7.319844196530639
1545	$\bf{E = 0}$	6.837708761200432
1546	$\bf{E = 0}$	6.561494161576604
1547	$\bf{E = 0}$	5.73667638897976
1548	$\bf{E = 0}$	4.118829922411983
1549	$\bf{E = 0}$	4.608999364570423
1550	$\bf{E = 0}$	5.042804803711746
1551	$\bf{E = 0}$	5.151174544488313
1552	$\bf{E = 0}$	5.908160458523497
1553	$\bf{E = 0}$	5.238476765642275
1554	$\bf{E = 0}$	7.377242455623751
1555	$\bf{E = 0}$	7.4743131259428495
1556	$\bf{E = 0}$	8.14032646668695
1557	$\bf{E = 0}$	6.018352086401627
1558	$\bf{E = 0}$	5.295065898270323
1559	$\bf{E = 0}$	3.9627712878847845
1560	$\bf{E = 0}$	4.826489820076894
1561	$\bf{E = 0}$	6.010093807776293
1562	$\bf{E = 0}$	7.555497987403037
1563	$\bf{E = 0}$	5.835239338342809
1564	$\bf{E = 0}$	2.1191069420009683
1565	$\bf{E = 0}$	3.4700835143383983
1566	$\bf{E = 0}$	4.823742009559211
1567	$\bf{E = 0}$	4.082058942869409
1568	$\bf{E = 0}$	4.4173556912156755
1569	$\bf{E = 0}$	5.327425371553488
1570	$\bf{E = 0}$	5.035453276447441
1571	$\bf{E = 0}$	4.8537218541057925
1572	$\bf{E = 0}$	6.137015754402633
1573	$\bf{E = 0}$	5.5978477974089955
1574	$\bf{E = 0}$	6.1535702851672625
1575	$\bf{E = 0}$	5.901470527361113
1576	$\bf{E = 0}$	4.727716923598209
1577	$\bf{E = 0}$	5.048849426371731
1578	$\bf{E = 0}$	4.9791681139274
1579	$\bf{E = 0}$	4.420100163671769
1580	$\bf{E = 0}$	6.095095225690514
1581	$\bf{E = 0}$	6.1573309106411
1582	$\bf{E = 0}$	5.756595781079774
1583	$\bf{E = 0}$	5.242271051322433
1584	$\bf{E = 0}$	6.352228884143344
1585	$\bf{E = 0}$	7.043015972131315
1586	$\bf{E = 0}$	6.130379164669158
1587	$\bf{E = 0}$	6.876400195729154
1588	$\bf{E = 0}$	5.570433787498651
1589	$\bf{E = 0}$	3.8629385619070433
1590	$\bf{E = 0}$	5.5801902304696185
1591	$\bf{E = 0}$	6.461990998814898
1592	$\bf{E = 0}$	5.446503181717915
1593	$\bf{E = 0}$	5.894058237951015
1594	$\bf{E = 0}$	6.369696272888639
1595	$\bf{E = 0}$	7.284244684741033
1596	$\bf{E = 0}$	6.654420495448974
1597	$\bf{E = 0}$	7.473957957831196
1598	$\bf{E = 0}$	7.0135464115076545
1599	$\bf{E = 0}$	7.5067003525831595
1600	$\bf{E = 0}$	5.486433190587036
1601	$\bf{E = 0}$	5.901263321437753
1602	$\bf{E = 0}$	6.271052473295953
1603	$\bf{E = 0}$	5.79413738903623
1604	$\bf{E = 0}$	6.526558510614798
1605	$\bf{E = 0}$	5.791707457902426
1606	$\bf{E = 0}$	5.424167056806674
1607	$\bf{E = 0}$	6.362798792968363
1608	$\bf{E = 0}$	6.62915980286968
1609	$\bf{E = 0}$	7.719878333679638
1610	$\bf{E = 0}$	5.36536039754035
1611	$\bf{E = 0}$	6.373203059595745
1612	$\bf{E = 0}$	6.140665413407298
1613	$\bf{E = 0}$	5.336695159259833
1614	$\bf{E = 0}$	5.038698936791754
1615	$\bf{E = 0}$	3.806035662090075
1616	$\bf{E = 0}$	4.905281336231688
1617	$\bf{E = 0}$	4.737544141482537
1618	$\bf{E = 0}$	5.2703220836114895
1619	$\bf{E = 0}$	6.1226167804705085
1620	$\bf{E = 0}$	6.852636757170131
1621	$\bf{E = 0}$	6.339388811007915
1622	$\bf{E = 0}$	5.842016748432563
1623	$\bf{E = 0}$	5.039010309339446
1624	$\bf{E = 0}$	3.9319559093832908
1625	$\bf{E = 0}$	4.360191742393319
1626	$\bf{E = 0}$	3.9786516750298233
1627	$\bf{E = 0}$	5.7783483298414495
1628	$\bf{E = 0}$	6.260337790647142
1629	$\bf{E = 0}$	6.210485512741677
1630	$\bf{E = 0}$	3.9251576551686114
1631	$\bf{E = 0}$	4.680327485179426
1632	$\bf{E = 0}$	4.89534707980922
1633	$\bf{E = 0}$	4.869584782885099
1634	$\bf{E = 0}$	3.668700984601294
1635	$\bf{E = 0}$	4.483202790069505
1636	$\bf{E = 0}$	5.147991161023626
1637	$\bf{E = 0}$	4.398411847810046
1638	$\bf{E = 0}$	7.317356509962508
1639	$\bf{E = 0}$	6.577239283837692
1640	$\bf{E = 0}$	5.39736230035178
1641	$\bf{E = 0}$	4.407007412523576
1642	$\bf{E = 0}$	3.610976057529406
1643	$\bf{E = 0}$	3.971151256607534
1644	$\bf{E = 0}$	4.5172405637473645
1645	$\bf{E = 0}$	3.9342544891083193
1646	$\bf{E = 0}$	3.5351200024472718
1647	$\bf{E = 0}$	4.4908115782343785
1648	$\bf{E = 0}$	5.437672065791119
1649	$\bf{E = 0}$	2.886986532317721
1650	$\bf{E = 0}$	3.3499322816845947
1651	$\bf{E = 0}$	3.624210937201461
1652	$\bf{E = 0}$	3.1631917745024722
1653	$\bf{E = 0}$	3.6270702936262467
1654	$\bf{E = 0}$	3.2998097454263657
1655	$\bf{E = 0}$	3.594921295616075
1656	$\bf{E = 0}$	4.696497322267426
1657	$\bf{E = 0}$	3.759333342541005
1658	$\bf{E = 0}$	2.2613130566417823
1659	$\bf{E = 0}$	2.8771439870127438
1660	$\bf{E = 0}$	1.2201470431673442
1661	$\bf{E = 0}$	1.7374584401101387
1662	$\bf{E = 0}$	2.640322825094799
1663	$\bf{E = 0}$	3.4747348329751375
1664	$\bf{E = 0}$	4.258168836910976
1665	$\bf{E = 0}$	5.070368842071957
1666	$\bf{E = 0}$	5.160579554196126
1667	$\bf{E = 0}$	5.613916116039427
1668	$\bf{E = 0}$	5.884425981130796
1669	$\bf{E = 0}$	4.732442148181569
1670	$\bf{E = 0}$	5.319662475915017
1671	$\bf{E = 0}$	7.686370734809195
1672	$\bf{E = 0}$	6.761262111244683
1673	$\bf{E = 0}$	6.707106523464091
1674	$\bf{E = 0}$	6.4755110072300255
1675	$\bf{E = 0}$	5.265016625277049
1676	$\bf{E = 0}$	2.9602745723112776
1677	$\bf{E = 0}$	4.708468892468652
1678	$\bf{E = 0}$	3.263421753682927
1679	$\bf{E = 0}$	3.4619325891978505
1680	$\bf{E = 0}$	3.2157078603930884
1681	$\bf{E = 0}$	4.12391610876012
1682	$\bf{E = 0}$	5.710074754900248
1683	$\bf{E = 0}$	5.180809345963333
1684	$\bf{E = 0}$	5.480995758589863
1685	$\bf{E = 0}$	5.564849145246427
1686	$\bf{E = 0}$	5.679608426183023
1687	$\bf{E = 0}$	4.1136271938161855
1688	$\bf{E = 0}$	3.7131085872960696
1689	$\bf{E = 0}$	5.716402666060738
1690	$\bf{E = 0}$	4.661099555765233
1691	$\bf{E = 0}$	4.915672008958346
1692	$\bf{E = 0}$	4.513621377514198
1693	$\bf{E = 0}$	5.723095584212956
1694	$\bf{E = 0}$	4.019254662464824
1695	$\bf{E = 0}$	5.426762626367001
1696	$\bf{E = 0}$	5.863598761358858
1697	$\bf{E = 0}$	5.549717483197156
1698	$\bf{E = 0}$	6.494351139401296
1699	$\bf{E = 0}$	7.36957892043494
1700	$\bf{E = 0}$	6.544027561181018
1701	$\bf{E = 0}$	6.934003178843696
1702	$\bf{E = 0}$	7.580292974584786
1703	$\bf{E = 0}$	7.314451370172819
1704	$\bf{E = 0}$	7.163369854794922
1705	$\bf{E = 0}$	6.500217598877917
1706	$\bf{E = 0}$	6.687642139003422
1707	$\bf{E = 0}$	6.005700261215125
1708	$\bf{E = 0}$	5.822098260297771
1709	$\bf{E = 0}$	4.007938366754672
1710	$\bf{E = 0}$	4.968976360129581
1711	$\bf{E = 0}$	5.93892906383747
1712	$\bf{E = 0}$	5.74629876091214
1713	$\bf{E = 0}$	5.720443374704132
1714	$\bf{E = 0}$	6.229534228086592
1715	$\bf{E = 0}$	7.766572783773647
1716	$\bf{E = 0}$	6.769981593014748
1717	$\bf{E = 0}$	6.874974789338317
1718	$\bf{E = 0}$	6.755653670728343
1719	$\bf{E = 0}$	6.258953485057042
1720	$\bf{E = 0}$	6.607942015487204
1721	$\bf{E = 0}$	6.536757028105846
1722	$\bf{E = 0}$	7.699877095543165
1723	$\bf{E = 0}$	8.162080236840417
1724	$\bf{E = 0}$	7.53064500265166
1725	$\bf{E = 0}$	7.129492007226617
1726	$\bf{E = 0}$	7.1357639751216055
1727	$\bf{E = 0}$	7.049295213887824
1728	$\bf{E = 0}$	8.344714381663273
1729	$\bf{E = 0}$	9.206800492572562
1730	$\bf{E = 0}$	7.672662523942698
1731	$\bf{E = 0}$	7.448572915563432
1732	$\bf{E = 0}$	7.163211046226799
1733	$\bf{E = 0}$	6.612877250707527
1734	$\bf{E = 0}$	6.329277423061356
1735	$\bf{E = 0}$	7.018023479816371
1736	$\bf{E = 0}$	6.299941889799214
1737	$\bf{E = 0}$	3.2220825843103142
1738	$\bf{E = 0}$	3.8153855262655796
1739	$\bf{E = 0}$	5.449883316541104
1740	$\bf{E = 0}$	6.005345462319099
1741	$\bf{E = 0}$	7.001825935845886
1742	$\bf{E = 0}$	8.24792518280045
1743	$\bf{E = 0}$	8.221962372723446
1744	$\bf{E = 0}$	6.812431748265986
1745	$\bf{E = 0}$	6.251362248475971
1746	$\bf{E = 0}$	8.674417682145226
1747	$\bf{E = 0}$	7.883026029948674
1748	$\bf{E = 0}$	7.024107319036666
1749	$\bf{E = 0}$	6.922374242215675
1750	$\bf{E = 0}$	7.790062784454442
1751	$\bf{E = 0}$	10.275787325869963
1752	$\bf{E = 0}$	9.82752023901147
1753	$\bf{E = 0}$	9.4093615018651
1754	$\bf{E = 0}$	8.542798950389276
1755	$\bf{E = 0}$	7.4894073818370615
1756	$\bf{E = 0}$	8.516090204660678
1757	$\bf{E = 0}$	6.672370206131021
1758	$\bf{E = 0}$	9.04403547967349
1759	$\bf{E = 0}$	9.422409375383218
1760	$\bf{E = 0}$	8.972802760755748
1761	$\bf{E = 0}$	8.204465223071445
1762	$\bf{E = 0}$	7.865737384143536
1763	$\bf{E = 0}$	8.723198202116713
1764	$\bf{E = 0}$	8.221467060214813
1765	$\bf{E = 0}$	8.496334764906173
1766	$\bf{E = 0}$	9.35856731418145
1767	$\bf{E = 0}$	8.65296448615333
1768	$\bf{E = 0}$	9.48416216965078
1769	$\bf{E = 0}$	10.00695843061478
1770	$\bf{E = 0}$	9.356609157654638
1771	$\bf{E = 0}$	8.314300199536156
1772	$\bf{E = 0}$	10.8095424756442
1773	$\bf{E = 0}$	10.29631374480828
1774	$\bf{E = 0}$	9.146656586788247
1775	$\bf{E = 0}$	6.713110769931468
1776	$\bf{E = 0}$	6.587764924802286
1777	$\bf{E = 0}$	5.850064095999265
1778	$\bf{E = 0}$	4.554774119321372
1779	$\bf{E = 0}$	5.159474710272768
1780	$\bf{E = 0}$	4.875852276460073
1781	$\bf{E = 0}$	4.835767155946776
1782	$\bf{E = 0}$	4.187452534291779
1783	$\bf{E = 0}$	3.932717252945416
1784	$\bf{E = 0}$	3.417840101454402
1785	$\bf{E = 0}$	5.652156446619571
1786	$\bf{E = 0}$	5.060987479821783
1787	$\bf{E = 0}$	3.3025334224606127
1788	$\bf{E = 0}$	3.3431397196634975
1789	$\bf{E = 0}$	2.75144165488026
1790	$\bf{E = 0}$	3.7271026580535533
1791	$\bf{E = 0}$	3.8452606548444805
1792	$\bf{E = 0}$	4.474592852899299
1793	$\bf{E = 0}$	3.48288596369769
1794	$\bf{E = 0}$	3.1144196754421074
1795	$\bf{E = 0}$	1.497932915013834
1796	$\bf{E = 0}$	2.4374296685573142
1797	$\bf{E = 0}$	1.1685690079820645
1798	$\bf{E = 0}$	2.837416046500138
1799	$\bf{E = 0}$	3.0520088667634155
1800	$\bf{E = 0}$	2.317454059677104
1801	$\bf{E = 0}$	2.548304605647523
1802	$\bf{E = 0}$	2.852669028493949
1803	$\bf{E = 0}$	2.2498655778138996
1804	$\bf{E = 0}$	3.5919695240442735
1805	$\bf{E = 0}$	3.4052767775675292
1806	$\bf{E = 0}$	3.4588226356997254
1807	$\bf{E = 0}$	3.3822380446169475
1808	$\bf{E = 0}$	5.184450850141168
1809	$\bf{E = 0}$	6.0792139556129
1810	$\bf{E = 0}$	5.093708371912605
1811	$\bf{E = 0}$	4.5229169170134185
1812	$\bf{E = 0}$	5.08829167424161
1813	$\bf{E = 0}$	4.401364774559568
1814	$\bf{E = 0}$	3.780517376638471
1815	$\bf{E = 0}$	3.3960138014676957
1816	$\bf{E = 0}$	2.5707701171026898
1817	$\bf{E = 0}$	3.5932844447621974
1818	$\bf{E = 0}$	2.8438789613204563
1819	$\bf{E = 0}$	4.13956070099136
1820	$\bf{E = 0}$	3.3353304198394795
1821	$\bf{E = 0}$	3.9968884431588734
1822	$\bf{E = 0}$	6.228690062607008
1823	$\bf{E = 0}$	4.636692624323722
1824	$\bf{E = 0}$	5.541070096452842
1825	$\bf{E = 0}$	5.58063876094274
1826	$\bf{E = 0}$	4.457629215665769
1827	$\bf{E = 0}$	5.2500767811402795
1828	$\bf{E = 0}$	4.110111798055065
1829	$\bf{E = 0}$	2.7512579165821336
1830	$\bf{E = 0}$	3.213687449844116
1831	$\bf{E = 0}$	3.3168151593118154
1832	$\bf{E = 0}$	5.636008761078145
1833	$\bf{E = 0}$	7.088027797418313
1834	$\bf{E = 0}$	6.7672978882711945
1835	$\bf{E = 0}$	5.517902894647932
1836	$\bf{E = 0}$	4.720139608217572
1837	$\bf{E = 0}$	3.459975611635727
1838	$\bf{E = 0}$	3.7274868594142845
1839	$\bf{E = 0}$	2.0097542637629857
1840	$\bf{E = 0}$	4.835477105347458
1841	$\bf{E = 0}$	4.816312707285796
1842	$\bf{E = 0}$	3.0965753655659753
1843	$\bf{E = 0}$	3.470838025309355
1844	$\bf{E = 0}$	5.503261643852575
1845	$\bf{E = 0}$	6.535976041672498
1846	$\bf{E = 0}$	5.19986896275276
1847	$\bf{E = 0}$	5.625306576398266
1848	$\bf{E = 0}$	5.6335244022660405
1849	$\bf{E = 0}$	5.8165612192642016
1850	$\bf{E = 0}$	5.58012067483692
1851	$\bf{E = 0}$	4.3827184539843245
1852	$\bf{E = 0}$	3.780834804376468
1853	$\bf{E = 0}$	6.042489124867572
1854	$\bf{E = 0}$	4.869115550769656
1855	$\bf{E = 0}$	4.0671378418838415
1856	$\bf{E = 0}$	4.856926195834127
1857	$\bf{E = 0}$	3.223418724361693
1858	$\bf{E = 0}$	3.3988805667406226
1859	$\bf{E = 0}$	4.630425248278428
1860	$\bf{E = 0}$	6.119991199101513
1861	$\bf{E = 0}$	6.308830053519301
1862	$\bf{E = 0}$	3.751066777639025
1863	$\bf{E = 0}$	4.089755992401756
1864	$\bf{E = 0}$	3.591449453703511
1865	$\bf{E = 0}$	3.0188845927496715
1866	$\bf{E = 0}$	2.3655179115169815
1867	$\bf{E = 0}$	3.5522674956552507
1868	$\bf{E = 0}$	5.059089112460406
1869	$\bf{E = 0}$	5.012983947657887
1870	$\bf{E = 0}$	3.437352493734423
1871	$\bf{E = 0}$	3.0950546111718538
1872	$\bf{E = 0}$	2.905917016239904
1873	$\bf{E = 0}$	2.3403665362868864
1874	$\bf{E = 0}$	3.454255251015617
1875	$\bf{E = 0}$	4.1263827574441265
1876	$\bf{E = 0}$	4.3708300670544915
1877	$\bf{E = 0}$	4.799490651222946
1878	$\bf{E = 0}$	5.111169161920067
1879	$\bf{E = 0}$	3.351388848063671
1880	$\bf{E = 0}$	4.101889490442751
1881	$\bf{E = 0}$	4.131869339730073
1882	$\bf{E = 0}$	3.7531249356662926
1883	$\bf{E = 0}$	4.034681879461054
1884	$\bf{E = 0}$	4.602748102007226
1885	$\bf{E = 0}$	3.1909670672904085
1886	$\bf{E = 0}$	4.238245966526954
1887	$\bf{E = 0}$	3.494202661264069
1888	$\bf{E = 0}$	6.18923039231511
1889	$\bf{E = 0}$	7.15645400643082
1890	$\bf{E = 0}$	5.365767923157144
1891	$\bf{E = 0}$	5.91002364748244
1892	$\bf{E = 0}$	6.446755180841095
1893	$\bf{E = 0}$	5.381270667464456
1894	$\bf{E = 0}$	5.939266005435513
1895	$\bf{E = 0}$	7.328670716162691
1896	$\bf{E = 0}$	7.0259841737298245
1897	$\bf{E = 0}$	7.713023704180721
1898	$\bf{E = 0}$	6.0304009924581905
1899	$\bf{E = 0}$	6.306566493079686
1900	$\bf{E = 0}$	7.037163084657301
1901	$\bf{E = 0}$	5.928963790094251
1902	$\bf{E = 0}$	5.106098580126137
1903	$\bf{E = 0}$	5.479635429059314
1904	$\bf{E = 0}$	7.162380906499308
1905	$\bf{E = 0}$	7.9232395811338066
1906	$\bf{E = 0}$	6.966869414666057
1907	$\bf{E = 0}$	8.004508241383057
1908	$\bf{E = 0}$	7.563382945459786
1909	$\bf{E = 0}$	7.194413292180286
1910	$\bf{E = 0}$	7.454171180917939
1911	$\bf{E = 0}$	4.952987675725993
1912	$\bf{E = 0}$	4.630644022202404
1913	$\bf{E = 0}$	4.319881854051992
1914	$\bf{E = 0}$	5.130179413300226
1915	$\bf{E = 0}$	4.53489308593965
1916	$\bf{E = 0}$	4.625347508781843
1917	$\bf{E = 0}$	4.177628941706466
1918	$\bf{E = 0}$	6.7562121029381
1919	$\bf{E = 0}$	3.6520068660130462
1920	$\bf{E = 0}$	4.185883857343931
1921	$\bf{E = 0}$	3.1808562109098375
1922	$\bf{E = 0}$	5.353647735624094
1923	$\bf{E = 0}$	5.453714579090381
1924	$\bf{E = 0}$	6.767740525035045
1925	$\bf{E = 0}$	4.575729852465891
1926	$\bf{E = 0}$	5.692841924388347
1927	$\bf{E = 0}$	4.791565715425392
1928	$\bf{E = 0}$	4.90359607631963
1929	$\bf{E = 0}$	6.080047100428949
1930	$\bf{E = 0}$	5.313560045046046
1931	$\bf{E = 0}$	5.628535408751226
1932	$\bf{E = 0}$	6.503933882952545
1933	$\bf{E = 0}$	6.8191814334406615
1934	$\bf{E = 0}$	7.4418682478687685
1935	$\bf{E = 0}$	7.146429103658932
1936	$\bf{E = 0}$	9.256921132302189
1937	$\bf{E = 0}$	8.329487446616177
1938	$\bf{E = 0}$	8.47110556225143
1939	$\bf{E = 0}$	6.616405807662574
1940	$\bf{E = 0}$	6.201873984793195
1941	$\bf{E = 0}$	7.515872487280383
1942	$\bf{E = 0}$	7.57182362989321
1943	$\bf{E = 0}$	3.8914233695225278
1944	$\bf{E = 0}$	3.8504326173881367
1945	$\bf{E = 0}$	5.042361587956819
1946	$\bf{E = 0}$	5.661235953681867
1947	$\bf{E = 0}$	6.263655196035955
1948	$\bf{E = 0}$	6.229435956058552
1949	$\bf{E = 0}$	7.543234817970536
1950	$\bf{E = 0}$	5.5263439777247
1951	$\bf{E = 0}$	3.820208150117331
1952	$\bf{E = 0}$	6.019474823068116
1953	$\bf{E = 0}$	6.277063660337902
1954	$\bf{E = 0}$	5.169744718183345
1955	$\bf{E = 0}$	6.30158196342191
1956	$\bf{E = 0}$	5.114998911631439
1957	$\bf{E = 0}$	4.9556750571696995
1958	$\bf{E = 0}$	6.413792200843822
1959	$\bf{E = 0}$	6.519230644102002
1960	$\bf{E = 0}$	4.284990168676899
1961	$\bf{E = 0}$	5.275251220981069
1962	$\bf{E = 0}$	5.607473151887589
1963	$\bf{E = 0}$	7.078472222795732
1964	$\bf{E = 0}$	5.234185038139586
1965	$\bf{E = 0}$	5.911300417899604
1966	$\bf{E = 0}$	4.88598225544871
1967	$\bf{E = 0}$	6.48485304136733
1968	$\bf{E = 0}$	5.753432188979083
1969	$\bf{E = 0}$	4.923221689344047
1970	$\bf{E = 0}$	5.335022007057923
1971	$\bf{E = 0}$	7.02829971230625
1972	$\bf{E = 0}$	5.874386260815243
1973	$\bf{E = 0}$	5.129112073304277
1974	$\bf{E = 0}$	5.037557887185535
1975	$\bf{E = 0}$	5.69233262396741
1976	$\bf{E = 0}$	5.787686780039294
1977	$\bf{E = 0}$	6.326894116189145
1978	$\bf{E = 0}$	7.7294996993328695
1979	$\bf{E = 0}$	6.620637164097097
1980	$\bf{E = 0}$	7.488081278870119
1981	$\bf{E = 0}$	6.6018813647450045
1982	$\bf{E = 0}$	5.558401832261374
1983	$\bf{E = 0}$	3.5806466073524135
1984	$\bf{E = 0}$	2.1151450529930074
1985	$\bf{E = 0}$	0.35479484872457334
1986	$\bf{E = 0}$	1.4244302523434769
1987	$\bf{E = 0}$	1.378843977063248
1988	$\bf{E = 0}$	3.1979590669043176
1989	$\bf{E = 0}$	3.1907998925356935
1990	$\bf{E = 0}$	3.322590418339992
1991	$\bf{E = 0}$	3.0507226168973887
1992	$\bf{E = 0}$	3.800599145605034
1993	$\bf{E = 0}$	3.126771397656583
1994	$\bf{E = 0}$	4.158208752075787
1995	$\bf{E = 0}$	3.2252623990474234
1996	$\bf{E = 0}$	2.5760928579076747
1997	$\bf{E = 0}$	2.04003718536741
1998	$\bf{E = 0}$	1.5144503496834858
[truncated: 150,006 more rows]
