# Supplementary material for: The SARS-CoV-2 spike protein is vulnerable to moderate electric fields
Source: Nat Commun. 2021 Sep 13;12:5407. doi: 10.1038/s41467-021-25478-7 (PMC8437970; doi:10.1038/s41467-021-25478-7)
Supplement: Supplementary file 6 — Source Data [file 41467_2021_25478_MOESM6_ESM.zip › FIGURES_compilation_source_data_NEW/figure_2/a/RMSD_1e07_EF-on.xvg]

@    title "RMSD"
@    xaxis  label "Time (ps)"
@    yaxis  label "RMSD (nm)"
@TYPE xy
@ subtitle "C-alpha after lsq fit to C-alpha"
   0.0000000    0.0000010
 100.0000000    0.1210253
 200.0000000    0.1529922
 300.0000000    0.1584309
 400.0000000    0.1801248
 500.0000000    0.2039744
 600.0000000    0.2091759
 700.0000000    0.2090913
 800.0000000    0.2512764
 900.0000000    0.2528785
1000.0000000    0.3442771
1100.0000000    0.2841554
1200.0000000    0.2400798
1300.0000000    0.2730379
1400.0000000    0.2617102
1500.0000000    0.2762505
1600.0000000    0.2753258
1700.0000000    0.2425003
1800.0000000    0.2592180
1900.0000000    0.2859550
2000.0000000    0.3429957
2100.0000000    0.3743443
2200.0000000    0.3576201
2300.0000000    0.3589331
2400.0000000    0.3540708
2500.0000000    0.3255112
2600.0000000    0.3433559
2700.0000000    0.3302851
2800.0000000    0.3203953
2900.0000000    0.3417088
3000.0000000    0.3840875
3100.0000000    0.3716944
3200.0000000    0.3827003
3300.0000000    0.4092625
3400.0000000    0.3907254
3500.0000000    0.3462008
3600.0000000    0.3800706
3700.0000000    0.3590616
3800.0000000    0.2916512
3900.0000000    0.3446611
4000.0000000    0.3380449
4100.0000000    0.3553891
4200.0000000    0.3878060
4300.0000000    0.3942030
4400.0000000    0.3652186
4500.0000000    0.3900345
4600.0000000    0.3917691
4700.0000000    0.3168494
4800.0000000    0.2881153
4900.0000000    0.2872288
5000.0000000    0.3154752
5100.0000000    0.3473333
5200.0000000    0.3394799
5300.0000000    0.3897365
5400.0000000    0.3970776
5500.0000000    0.3948946
5600.0000000    0.3903226
5700.0000000    0.3400201
5800.0000000    0.3143088
5900.0000000    0.3078716
6000.0000000    0.3208565
6100.0000000    0.3281204
6200.0000000    0.3634882
6300.0000000    0.4110145
6400.0000000    0.4217435
6500.0000000    0.4530136
6600.0000000    0.4794962
6700.0000000    0.4953754
6800.0000000    0.4229395
6900.0000000    0.4580552
7000.0000000    0.4327981
7100.0000000    0.3971035
7200.0000000    0.4541783
7300.0000000    0.4389738
7400.0000000    0.3815074
7500.0000000    0.4075976
7600.0000000    0.3854991
7700.0000000    0.3404734
7800.0000000    0.3475825
7900.0000000    0.4417771
8000.0000000    0.4251989
8100.0000000    0.4254818
8200.0000000    0.4758358
8300.0000000    0.4592934
8400.0000000    0.4512606
8500.0000000    0.3606051
8600.0000000    0.3393548
8700.0000000    0.3256414
8800.0000000    0.3491702
8900.0000000    0.3196561
9000.0000000    0.4005359
9100.0000000    0.3795203
9200.0000000    0.3468404
9300.0000000    0.3819178
9400.0000000    0.3829878
9500.0000000    0.3866387
9600.0000000    0.3941324
9700.0000000    0.3808532
9800.0000000    0.4258953
9900.0000000    0.3938184
10000.0000000    0.3662843
10100.0000000    0.4192990
10200.0000000    0.3209601
10300.0000000    0.3514311
10400.0000000    0.3986323
10500.0000000    0.4216524
10600.0000000    0.3613331
10700.0000000    0.3181952
10800.0000000    0.3399060
10900.0000000    0.3864158
11000.0000000    0.4117401
11100.0000000    0.4213865
11200.0000000    0.3498535
11300.0000000    0.3894512
11400.0000000    0.3385334
11500.0000000    0.4130991
11600.0000000    0.4273383
11700.0000000    0.4580370
11800.0000000    0.4328160
11900.0000000    0.4491651
12000.0000000    0.4919415
12100.0000000    0.4592298
12200.0000000    0.4278553
12300.0000000    0.4069838
12400.0000000    0.4266872
12500.0000000    0.4679595
12600.0000000    0.5228443
12700.0000000    0.4529690
12800.0000000    0.3725472
12900.0000000    0.3964420
13000.0000000    0.3719397
13100.0000000    0.4029461
13200.0000000    0.3785472
13300.0000000    0.4277394
13400.0000000    0.4172090
13500.0000000    0.4283605
13600.0000000    0.4745291
13700.0000000    0.3665171
13800.0000000    0.3810554
13900.0000000    0.4618550
14000.0000000    0.4643538
14100.0000000    0.5000516
14200.0000000    0.4476184
14300.0000000    0.4230026
14400.0000000    0.4700719
14500.0000000    0.3909939
14600.0000000    0.4139930
14700.0000000    0.4005855
14800.0000000    0.3725694
14900.0000000    0.3728410
15000.0000000    0.3543025
15100.0000000    0.4012679
15200.0000000    0.4193177
15300.0000000    0.3839592
15400.0000000    0.3951620
15500.0000000    0.3570491
15600.0000000    0.3122829
15700.0000000    0.3162424
15800.0000000    0.3296722
15900.0000000    0.3973879
16000.0000000    0.3716395
16100.0000000    0.3927848
16200.0000000    0.3814009
16300.0000000    0.3467900
16400.0000000    0.3808644
16500.0000000    0.3973903
16600.0000000    0.4457840
16700.0000000    0.5154336
16800.0000000    0.4786600
16900.0000000    0.4375814
17000.0000000    0.4645717
17100.0000000    0.4283841
17200.0000000    0.4552594
17300.0000000    0.4534080
17400.0000000    0.4494257
17500.0000000    0.4874460
17600.0000000    0.5199127
17700.0000000    0.4572280
17800.0000000    0.4473157
17900.0000000    0.4266939
18000.0000000    0.4146649
18100.0000000    0.3800524
18200.0000000    0.4310606
18300.0000000    0.5069987
18400.0000000    0.4489487
18500.0000000    0.4106995
18600.0000000    0.3560115
18700.0000000    0.3672196
18800.0000000    0.3771531
18900.0000000    0.4193839
19000.0000000    0.3999985
19100.0000000    0.4347553
19200.0000000    0.4133006
19300.0000000    0.4216547
19400.0000000    0.3915786
19500.0000000    0.4087011
19600.0000000    0.4405157
19700.0000000    0.4449595
19800.0000000    0.5312291
19900.0000000    0.5041383
20000.0000000    0.5169531
20100.0000000    0.5344670
20200.0000000    0.5094610
20300.0000000    0.5301524
20400.0000000    0.5672967
20500.0000000    0.5835755
20600.0000000    0.5483372
20700.0000000    0.5460417
20800.0000000    0.5424707
20900.0000000    0.5538370
21000.0000000    0.5334054
21100.0000000    0.5647831
21200.0000000    0.5335577
21300.0000000    0.5831704
21400.0000000    0.5286681
21500.0000000    0.5506080
21600.0000000    0.5612672
21700.0000000    0.5398884
21800.0000000    0.5886539
21900.0000000    0.5673673
22000.0000000    0.5624282
22100.0000000    0.5276448
22200.0000000    0.5621374
22300.0000000    0.5600980
22400.0000000    0.5611109
22500.0000000    0.5588632
22600.0000000    0.5751343
22700.0000000    0.5620840
22800.0000000    0.5757724
22900.0000000    0.5604815
23000.0000000    0.5988773
23100.0000000    0.5804073
23200.0000000    0.5212547
23300.0000000    0.5330558
23400.0000000    0.5199282
23500.0000000    0.5509851
23600.0000000    0.5613429
23700.0000000    0.5054366
23800.0000000    0.5182124
23900.0000000    0.5457928
24000.0000000    0.5285829
24100.0000000    0.5645289
24200.0000000    0.5582201
24300.0000000    0.5626512
24400.0000000    0.5219840
24500.0000000    0.5360951
24600.0000000    0.5656411
24700.0000000    0.5615824
24800.0000000    0.5536033
24900.0000000    0.5806423
25000.0000000    0.5370070
25100.0000000    0.5826166
25200.0000000    0.5741758
25300.0000000    0.5724199
25400.0000000    0.5387915
25500.0000000    0.5913731
25600.0000000    0.6042082
25700.0000000    0.5726009
25800.0000000    0.5735969
25900.0000000    0.5586572
26000.0000000    0.5239280
26100.0000000    0.5435647
26200.0000000    0.5978118
26300.0000000    0.5460519
26400.0000000    0.5513365
26500.0000000    0.5898649
26600.0000000    0.5751464
26700.0000000    0.5989490
26800.0000000    0.5820056
26900.0000000    0.5796426
27000.0000000    0.5604903
27100.0000000    0.5871738
27200.0000000    0.5527544
27300.0000000    0.5235955
27400.0000000    0.5493117
27500.0000000    0.5201615
27600.0000000    0.5149999
27700.0000000    0.5230575
27800.0000000    0.5126092
27900.0000000    0.5598959
28000.0000000    0.5161166
28100.0000000    0.5329332
28200.0000000    0.5222517
28300.0000000    0.5484696
28400.0000000    0.5693493
28500.0000000    0.4899403
28600.0000000    0.5367404
28700.0000000    0.5283886
28800.0000000    0.5227851
28900.0000000    0.5277703
29000.0000000    0.5184032
29100.0000000    0.5553816
29200.0000000    0.5382639
29300.0000000    0.5272451
29400.0000000    0.5359418
29500.0000000    0.5459319
29600.0000000    0.5947184
29700.0000000    0.5803829
29800.0000000    0.5465038
29900.0000000    0.5873504
30000.0000000    0.5901394
30100.0000000    0.5566832
30200.0000000    0.6388761
30300.0000000    0.6321334
30400.0000000    0.6325533
30500.0000000    0.6686678
30600.0000000    0.6555125
30700.0000000    0.6383502
30800.0000000    0.6086076
30900.0000000    0.5364415
31000.0000000    0.6163220
31100.0000000    0.6060660
31200.0000000    0.5881470
31300.0000000    0.6739525
31400.0000000    0.6556110
31500.0000000    0.6196433
31600.0000000    0.6583062
31700.0000000    0.6939319
31800.0000000    0.7194909
31900.0000000    0.7108418
32000.0000000    0.6996541
32100.0000000    0.6833932
32200.0000000    0.6966978
32300.0000000    0.7058017
32400.0000000    0.7275661
32500.0000000    0.7323315
32600.0000000    0.6794744
32700.0000000    0.6530093
32800.0000000    0.6128354
32900.0000000    0.6112696
33000.0000000    0.5924763
33100.0000000    0.5767698
33200.0000000    0.5321624
33300.0000000    0.5403646
33400.0000000    0.5611936
33500.0000000    0.5911876
33600.0000000    0.6277954
33700.0000000    0.6913248
33800.0000000    0.7193595
33900.0000000    0.6736611
34000.0000000    0.6994840
34100.0000000    0.6264942
34200.0000000    0.6452340
34300.0000000    0.6134723
34400.0000000    0.6089749
34500.0000000    0.6227494
34600.0000000    0.6765349
34700.0000000    0.6139547
34800.0000000    0.5997229
34900.0000000    0.5824066
35000.0000000    0.5976252
35100.0000000    0.5810584
35200.0000000    0.6016676
35300.0000000    0.5686682
35400.0000000    0.5293072
35500.0000000    0.5547632
35600.0000000    0.5139615
35700.0000000    0.5264500
35800.0000000    0.4885829
35900.0000000    0.5272014
36000.0000000    0.5584602
36100.0000000    0.5657544
36200.0000000    0.4957783
36300.0000000    0.6190533
36400.0000000    0.6157437
36500.0000000    0.5530108
36600.0000000    0.6104679
36700.0000000    0.5774021
36800.0000000    0.6316391
36900.0000000    0.6502916
37000.0000000    0.5963268
37100.0000000    0.5552287
37200.0000000    0.5902289
37300.0000000    0.5535448
37400.0000000    0.5766427
37500.0000000    0.5929008
37600.0000000    0.6231201
37700.0000000    0.5875155
37800.0000000    0.6086681
37900.0000000    0.5775285
38000.0000000    0.6009543
38100.0000000    0.5687875
38200.0000000    0.5629815
38300.0000000    0.5899117
38400.0000000    0.5778855
38500.0000000    0.5937045
38600.0000000    0.5915421
38700.0000000    0.5902822
38800.0000000    0.6114280
38900.0000000    0.6572976
39000.0000000    0.6207017
39100.0000000    0.6516241
39200.0000000    0.6130943
39300.0000000    0.5922958
39400.0000000    0.5621910
39500.0000000    0.5888179
39600.0000000    0.6148601
39700.0000000    0.6059723
39800.0000000    0.6370862
39900.0000000    0.6389663
40000.0000000    0.6056467
40100.0000000    0.5738357
40200.0000000    0.6159666
40300.0000000    0.6897244
40400.0000000    0.6184133
40500.0000000    0.6651501
40600.0000000    0.6071197
40700.0000000    0.5690213
40800.0000000    0.6057205
40900.0000000    0.6640438
41000.0000000    0.5859900
41100.0000000    0.6174208
41200.0000000    0.6110437
41300.0000000    0.6260125
41400.0000000    0.5398605
41500.0000000    0.5292330
41600.0000000    0.5570096
41700.0000000    0.5749343
41800.0000000    0.5927351
41900.0000000    0.5860100
42000.0000000    0.5315540
42100.0000000    0.5731456
42200.0000000    0.5168738
42300.0000000    0.6073564
42400.0000000    0.5429252
42500.0000000    0.6010148
42600.0000000    0.5871278
42700.0000000    0.5879072
42800.0000000    0.5703089
42900.0000000    0.5933655
43000.0000000    0.5756776
43100.0000000    0.5831504
43200.0000000    0.5687593
43300.0000000    0.5801412
43400.0000000    0.5882102
43500.0000000    0.6044072
43600.0000000    0.6290044
43700.0000000    0.5937955
43800.0000000    0.5923951
43900.0000000    0.5447224
44000.0000000    0.5547737
44100.0000000    0.5452079
44200.0000000    0.5220444
44300.0000000    0.5725468
44400.0000000    0.5284752
44500.0000000    0.5501993
44600.0000000    0.5247062
44700.0000000    0.4730769
44800.0000000    0.4635560
44900.0000000    0.4339962
45000.0000000    0.4645554
45100.0000000    0.4283254
45200.0000000    0.4131881
45300.0000000    0.4311752
45400.0000000    0.4218504
45500.0000000    0.4344073
45600.0000000    0.3960057
45700.0000000    0.3752201
45800.0000000    0.4320142
45900.0000000    0.4471855
46000.0000000    0.4167415
46100.0000000    0.4559462
46200.0000000    0.4792544
46300.0000000    0.5616557
46400.0000000    0.5561878
46500.0000000    0.5097635
46600.0000000    0.4720788
46700.0000000    0.5081210
46800.0000000    0.5130476
46900.0000000    0.5271229
47000.0000000    0.4730051
47100.0000000    0.5127866
47200.0000000    0.4653690
47300.0000000    0.4751701
47400.0000000    0.5450740
47500.0000000    0.5513681
47600.0000000    0.5150398
47700.0000000    0.5500409
47800.0000000    0.4609443
47900.0000000    0.4605117
48000.0000000    0.4387631
48100.0000000    0.4388204
48200.0000000    0.4434902
48300.0000000    0.4173239
48400.0000000    0.5212089
48500.0000000    0.5751325
48600.0000000    0.5962118
48700.0000000    0.6446400
48800.0000000    0.6652253
48900.0000000    0.6802394
49000.0000000    0.7639472
49100.0000000    0.7614681
49200.0000000    0.7540089
49300.0000000    0.7782515
49400.0000000    0.7053630
49500.0000000    0.6869856
49600.0000000    0.6938428
49700.0000000    0.6965000
49800.0000000    0.6425379
49900.0000000    0.5744289
50000.0000000    0.5615348
50100.0000000    0.5209762
50200.0000000    0.6327947
50300.0000000    0.5882311
50400.0000000    0.5360734
50500.0000000    0.5670238
50600.0000000    0.5939637
50700.0000000    0.5433531
50800.0000000    0.5908251
50900.0000000    0.5568802
51000.0000000    0.5538808
51100.0000000    0.5360992
51200.0000000    0.5006297
51300.0000000    0.4741861
51400.0000000    0.5993561
51500.0000000    0.6454282
51600.0000000    0.6142562
51700.0000000    0.5325640
51800.0000000    0.5582296
51900.0000000    0.5921460
52000.0000000    0.6217280
52100.0000000    0.6544997
52200.0000000    0.6445554
52300.0000000    0.6636783
52400.0000000    0.6350769
52500.0000000    0.5778368
52600.0000000    0.5194495
52700.0000000    0.5920721
52800.0000000    0.5481300
52900.0000000    0.6008596
53000.0000000    0.6858366
53100.0000000    0.5714784
53200.0000000    0.5607283
53300.0000000    0.5477225
53400.0000000    0.5394776
53500.0000000    0.5693491
53600.0000000    0.5594596
53700.0000000    0.5426254
53800.0000000    0.5281001
53900.0000000    0.5896713
54000.0000000    0.5884222
54100.0000000    0.6038504
54200.0000000    0.5798709
54300.0000000    0.6576163
54400.0000000    0.6415138
54500.0000000    0.6819200
54600.0000000    0.7029930
54700.0000000    0.6840861
54800.0000000    0.7090926
54900.0000000    0.7641771
55000.0000000    0.6983154
55100.0000000    0.7497786
55200.0000000    0.7303001
55300.0000000    0.7137032
55400.0000000    0.7803433
55500.0000000    0.7265550
55600.0000000    0.7278116
55700.0000000    0.7030931
55800.0000000    0.7630846
55900.0000000    0.6992381
56000.0000000    0.7364878
56100.0000000    0.6473715
56200.0000000    0.7410361
56300.0000000    0.7651983
56400.0000000    0.7355124
56500.0000000    0.7231403
56600.0000000    0.7523021
56700.0000000    0.7316908
56800.0000000    0.7391881
56900.0000000    0.7523239
57000.0000000    0.7836357
57100.0000000    0.7969649
57200.0000000    0.7693875
57300.0000000    0.8125262
57400.0000000    0.8308666
57500.0000000    0.8048402
57600.0000000    0.7952848
57700.0000000    0.7683260
57800.0000000    0.7786492
57900.0000000    0.7710983
58000.0000000    0.7022989
58100.0000000    0.7532904
58200.0000000    0.7339689
58300.0000000    0.7236853
58400.0000000    0.8017865
58500.0000000    0.8003579
58600.0000000    0.7936028
58700.0000000    0.8189746
58800.0000000    0.7489020
58900.0000000    0.7738951
59000.0000000    0.7964053
59100.0000000    0.8063967
59200.0000000    0.7646592
59300.0000000    0.7435747
59400.0000000    0.7810751
59500.0000000    0.8090166
59600.0000000    0.7560989
59700.0000000    0.7596843
59800.0000000    0.7371145
59900.0000000    0.7254327
60000.0000000    0.6542701
60100.0000000    0.6736740
60200.0000000    0.6725211
60300.0000000    0.7022321
60400.0000000    0.7104149
60500.0000000    0.6722668
60600.0000000    0.7164745
60700.0000000    0.7184970
60800.0000000    0.7554281
60900.0000000    0.7564638
61000.0000000    0.7317978
61100.0000000    0.7448751
61200.0000000    0.6950885
61300.0000000    0.6596411
61400.0000000    0.6697822
61500.0000000    0.7310079
61600.0000000    0.7544844
61700.0000000    0.7770918
61800.0000000    0.7374818
61900.0000000    0.6952965
62000.0000000    0.7698115
62100.0000000    0.7714433
62200.0000000    0.7853166
62300.0000000    0.7264349
62400.0000000    0.7370359
62500.0000000    0.6954189
62600.0000000    0.6918420
62700.0000000    0.6664644
62800.0000000    0.6061506
62900.0000000    0.5938215
63000.0000000    0.6539892
63100.0000000    0.7757130
63200.0000000    0.7369102
63300.0000000    0.7499456
63400.0000000    0.7931464
63500.0000000    0.7954788
63600.0000000    0.7941880
63700.0000000    0.7559214
63800.0000000    0.7890119
63900.0000000    0.8040528
64000.0000000    0.8579572
64100.0000000    0.9481617
64200.0000000    1.0254891
64300.0000000    0.9269794
64400.0000000    0.8970966
64500.0000000    0.8772360
64600.0000000    0.9982532
64700.0000000    0.9540727
64800.0000000    0.8355545
64900.0000000    0.8132010
65000.0000000    0.7947921
65100.0000000    0.7973427
65200.0000000    0.7435863
65300.0000000    0.7702878
65400.0000000    0.8215508
65500.0000000    0.7899168
65600.0000000    0.7500115
65700.0000000    0.7205768
65800.0000000    0.6528331
65900.0000000    0.7284964
66000.0000000    0.7030000
66100.0000000    0.7832882
66200.0000000    0.7933258
66300.0000000    0.7348878
66400.0000000    0.7309945
66500.0000000    0.7573913
66600.0000000    0.7442886
66700.0000000    0.7412595
66800.0000000    0.6512971
66900.0000000    0.6254743
67000.0000000    0.6166527
67100.0000000    0.6390124
67200.0000000    0.6465042
67300.0000000    0.6873078
67400.0000000    0.6936221
67500.0000000    0.7309676
67600.0000000    0.7434781
67700.0000000    0.6764944
67800.0000000    0.6853911
67900.0000000    0.7323581
68000.0000000    0.7546068
68100.0000000    0.7553915
68200.0000000    0.8220834
68300.0000000    0.8737371
68400.0000000    0.8841091
68500.0000000    0.8342995
68600.0000000    0.8371822
68700.0000000    0.8686574
68800.0000000    0.7944039
68900.0000000    0.8565877
69000.0000000    0.8913510
69100.0000000    0.8996257
69200.0000000    0.8777320
69300.0000000    0.8503961
69400.0000000    0.8391137
69500.0000000    0.7819123
69600.0000000    0.7653446
69700.0000000    0.7686651
69800.0000000    0.7770185
69900.0000000    0.8191390
70000.0000000    0.8612854
70100.0000000    0.8985066
70200.0000000    0.9459934
70300.0000000    0.9370158
70400.0000000    0.7803834
70500.0000000    0.8043244
70600.0000000    0.8442742
70700.0000000    0.8159764
70800.0000000    0.8480037
70900.0000000    0.7705857
71000.0000000    0.7644739
71100.0000000    0.7893688
71200.0000000    0.7422241
71300.0000000    0.8397256
71400.0000000    0.8271995
71500.0000000    0.8640290
71600.0000000    0.8666645
71700.0000000    0.8851604
71800.0000000    0.8863097
71900.0000000    0.9380527
72000.0000000    0.9350703
72100.0000000    0.8854466
72200.0000000    0.9657210
72300.0000000    0.9294459
72400.0000000    0.9084446
72500.0000000    0.9475770
72600.0000000    0.9386982
72700.0000000    0.9831783
72800.0000000    0.8860300
72900.0000000    0.8069156
73000.0000000    0.8568877
73100.0000000    0.9296899
73200.0000000    0.9016503
73300.0000000    0.9075394
73400.0000000    0.8969617
73500.0000000    0.9908484
73600.0000000    1.0295153
73700.0000000    1.0125179
73800.0000000    0.9916220
73900.0000000    0.9741992
74000.0000000    1.0616554
74100.0000000    0.9990538
74200.0000000    1.0056281
74300.0000000    1.0485561
74400.0000000    1.0387081
74500.0000000    0.9981102
74600.0000000    1.0475636
74700.0000000    0.9961035
74800.0000000    0.9353039
74900.0000000    0.9464895
75000.0000000    0.9547772
75100.0000000    0.9747069
75200.0000000    0.9185432
75300.0000000    0.8710410
75400.0000000    0.8834717
75500.0000000    0.8964888
75600.0000000    0.9205175
75700.0000000    0.9356940
75800.0000000    0.9791071
75900.0000000    0.8960527
76000.0000000    0.8501866
76100.0000000    0.8507974
76200.0000000    0.8305339
76300.0000000    0.8108984
76400.0000000    0.8295762
76500.0000000    0.7598062
76600.0000000    0.7162361
76700.0000000    0.7703652
76800.0000000    0.7276904
76900.0000000    0.7861369
77000.0000000    0.8243533
77100.0000000    0.8340240
77200.0000000    0.8225072
77300.0000000    0.8415672
77400.0000000    0.9087284
77500.0000000    0.9032177
77600.0000000    0.9124675
77700.0000000    0.9439849
77800.0000000    0.9158952
77900.0000000    0.9131743
78000.0000000    0.8536240
78100.0000000    0.7595693
78200.0000000    0.8318529
78300.0000000    0.7948537
78400.0000000    0.8051131
78500.0000000    0.7653908
78600.0000000    0.7747455
78700.0000000    0.7970221
78800.0000000    0.8372783
78900.0000000    0.8783609
79000.0000000    0.9056642
79100.0000000    0.8594605
79200.0000000    0.8120330
79300.0000000    0.7866753
79400.0000000    0.8373247
79500.0000000    0.7976778
79600.0000000    0.8066875
79700.0000000    0.8060786
79800.0000000    0.7789924
79900.0000000    0.7609278
80000.0000000    0.8206444
80100.0000000    0.8129615
80200.0000000    0.7751149
80300.0000000    0.8195656
80400.0000000    0.8032292
80500.0000000    0.8124799
80600.0000000    0.7905779
80700.0000000    0.8329431
80800.0000000    0.8183120
80900.0000000    0.8534885
81000.0000000    0.8641035
81100.0000000    0.7824084
81200.0000000    0.8417886
81300.0000000    0.8235570
81400.0000000    0.7811618
81500.0000000    0.7729977
81600.0000000    0.7728760
81700.0000000    0.8117831
81800.0000000    0.8445349
81900.0000000    0.8554074
82000.0000000    0.8526311
82100.0000000    0.8710542
82200.0000000    0.8973233
82300.0000000    0.9014507
82400.0000000    0.8926737
82500.0000000    0.8519597
82600.0000000    0.8168136
82700.0000000    0.8110602
82800.0000000    0.7598121
82900.0000000    0.8217323
83000.0000000    0.8306603
83100.0000000    0.8015910
83200.0000000    0.8407145
83300.0000000    0.8542553
83400.0000000    0.8165170
83500.0000000    0.7829664
83600.0000000    0.7535420
83700.0000000    0.7470204
83800.0000000    0.7542916
83900.0000000    0.8520139
84000.0000000    0.8953690
84100.0000000    0.9351231
84200.0000000    0.9174353
84300.0000000    0.8025634
84400.0000000    0.8477887
84500.0000000    0.8398914
84600.0000000    0.8468465
84700.0000000    0.9086667
84800.0000000    0.8760551
84900.0000000    0.8960762
85000.0000000    0.8424079
85100.0000000    0.8289326
85200.0000000    0.9035789
85300.0000000    0.8916014
85400.0000000    0.8591746
85500.0000000    0.8125020
85600.0000000    0.8197045
85700.0000000    0.8186117
85800.0000000    0.8512198
85900.0000000    0.8467526
86000.0000000    0.8553262
86100.0000000    0.8714571
86200.0000000    0.8631104
86300.0000000    0.8725700
86400.0000000    0.8653206
86500.0000000    0.8931634
86600.0000000    0.8951925
86700.0000000    0.9175961
86800.0000000    0.8925852
86900.0000000    0.9560249
87000.0000000    1.0065825
87100.0000000    0.9720888
87200.0000000    0.9728361
87300.0000000    0.9304373
87400.0000000    0.9089662
87500.0000000    0.9248902
87600.0000000    0.8918459
87700.0000000    0.8994402
87800.0000000    0.8873128
87900.0000000    0.8655170
88000.0000000    0.8702009
88100.0000000    0.8654449
88200.0000000    0.8984697
88300.0000000    0.9018401
88400.0000000    0.9011374
88500.0000000    0.8618434
88600.0000000    0.8544688
88700.0000000    0.8111117
88800.0000000    0.8433916
88900.0000000    0.7999873
89000.0000000    0.8101472
89100.0000000    0.8392895
89200.0000000    0.7805821
89300.0000000    0.8025469
89400.0000000    0.8844928
89500.0000000    0.8827447
89600.0000000    0.9964531
89700.0000000    0.9103099
89800.0000000    0.9122055
89900.0000000    0.9438989
90000.0000000    0.9264466
90100.0000000    0.8926626
90200.0000000    0.8136730
90300.0000000    0.8117346
90400.0000000    0.7708428
90500.0000000    0.7751485
90600.0000000    0.7632914
90700.0000000    0.7828987
90800.0000000    0.7863894
90900.0000000    0.7580280
91000.0000000    0.7506158
91100.0000000    0.7188117
91200.0000000    0.8104831
91300.0000000    0.8463657
91400.0000000    0.7992455
91500.0000000    0.7947834
91600.0000000    0.7599817
91700.0000000    0.8066886
91800.0000000    0.8081787
91900.0000000    0.8303841
92000.0000000    0.8369713
92100.0000000    0.8903085
92200.0000000    0.8225256
92300.0000000    0.8619614
92400.0000000    0.8160452
92500.0000000    0.8229087
92600.0000000    0.8294823
92700.0000000    0.8461509
92800.0000000    0.8652012
92900.0000000    0.8621352
93000.0000000    0.8397318
93100.0000000    0.8345578
93200.0000000    0.8432938
93300.0000000    0.8609336
93400.0000000    0.8708396
93500.0000000    0.8789656
93600.0000000    0.8812756
93700.0000000    0.9078333
93800.0000000    0.8963718
93900.0000000    0.8485569
94000.0000000    0.9167534
94100.0000000    0.9500348
94200.0000000    0.9668770
94300.0000000    0.9156908
94400.0000000    0.9397023
94500.0000000    0.9273560
94600.0000000    0.9389488
94700.0000000    0.9179717
94800.0000000    0.8868051
94900.0000000    0.8228553
95000.0000000    0.8722073
95100.0000000    0.8472213
95200.0000000    0.8205198
95300.0000000    0.7998314
95400.0000000    0.7518451
95500.0000000    0.7512502
95600.0000000    0.7739589
95700.0000000    0.8260664
95800.0000000    0.8275293
95900.0000000    0.8671284
96000.0000000    0.8312914
96100.0000000    0.7766586
96200.0000000    0.7992883
96300.0000000    0.7990053
96400.0000000    0.8242334
96500.0000000    0.8412557
96600.0000000    0.8088841
96700.0000000    0.8047267
96800.0000000    0.7912470
96900.0000000    0.8278043
97000.0000000    0.8241523
97100.0000000    0.8243819
97200.0000000    0.7979226
97300.0000000    0.8131179
97400.0000000    0.8264050
97500.0000000    0.7430820
97600.0000000    0.7566463
97700.0000000    0.7681524
97800.0000000    0.7678089
97900.0000000    0.7591916
98000.0000000    0.7079112
98100.0000000    0.6698135
98200.0000000    0.7023593
98300.0000000    0.7004608
98400.0000000    0.6747413
98500.0000000    0.6976306
98600.0000000    0.7437034
98700.0000000    0.7596173
98800.0000000    0.7508627
98900.0000000    0.7829646
99000.0000000    0.7826309
99100.0000000    0.8113863
99200.0000000    0.7713346
99300.0000000    0.7487521
99400.0000000    0.7297045
99500.0000000    0.7651827
99600.0000000    0.7826796
99700.0000000    0.7888466
99800.0000000    0.7539024
99900.0000000    0.7730526
100000.0000000    0.8127738
100100.0000000    0.8417643
100200.0000000    0.8827450
100300.0000000    0.9037058
100400.0000000    0.8790303
100500.0000000    0.8117591
100600.0000000    0.8036439
100700.0000000    0.7693433
100800.0000000    0.7550508
100900.0000000    0.7360677
101000.0000000    0.7586537
101100.0000000    0.7903864
101200.0000000    0.6967347
101300.0000000    0.7373914
101400.0000000    0.7307766
101500.0000000    0.6990631
101600.0000000    0.7407635
101700.0000000    0.7684413
101800.0000000    0.7952815
101900.0000000    0.8642504
102000.0000000    0.9006711
102100.0000000    0.8961868
102200.0000000    0.8859555
102300.0000000    0.8176588
102400.0000000    0.8090284
102500.0000000    0.7943984
102600.0000000    0.7506470
102700.0000000    0.7227989
102800.0000000    0.8012206
102900.0000000    0.7708969
103000.0000000    0.8097002
103100.0000000    0.8288064
103200.0000000    0.8974533
103300.0000000    0.9300142
103400.0000000    0.8698202
103500.0000000    0.7736961
103600.0000000    0.7441121
103700.0000000    0.7616593
103800.0000000    0.7714641
103900.0000000    0.6746820
104000.0000000    0.6627720
104100.0000000    0.7426803
104200.0000000    0.7710501
104300.0000000    0.7324296
104400.0000000    0.7392452
104500.0000000    0.7400162
104600.0000000    0.7910368
104700.0000000    0.7682985
104800.0000000    0.8245382
104900.0000000    0.7826380
105000.0000000    0.8211508
105100.0000000    0.7709450
105200.0000000    0.7812891
105300.0000000    0.8057879
105400.0000000    0.7896459
105500.0000000    0.7605182
105600.0000000    0.7622660
105700.0000000    0.7639069
105800.0000000    0.7881715
105900.0000000    0.7750735
106000.0000000    0.8074463
106100.0000000    0.8400090
106200.0000000    0.8070207
106300.0000000    0.8292958
106400.0000000    0.8259724
106500.0000000    0.8137694
106600.0000000    0.8210394
106700.0000000    0.8075483
106800.0000000    0.7778953
106900.0000000    0.7970655
107000.0000000    0.7817702
107100.0000000    0.8303819
107200.0000000    0.8042597
107300.0000000    0.8001832
107400.0000000    0.7715890
107500.0000000    0.7161995
107600.0000000    0.7404205
107700.0000000    0.7478282
107800.0000000    0.7124546
107900.0000000    0.7331915
108000.0000000    0.6828567
108100.0000000    0.6805613
108200.0000000    0.6527066
108300.0000000    0.6399687
108400.0000000    0.6247496
108500.0000000    0.6157694
108600.0000000    0.5542046
108700.0000000    0.5778674
108800.0000000    0.5835815
108900.0000000    0.6265332
109000.0000000    0.6499122
109100.0000000    0.6021647
109200.0000000    0.5724237
109300.0000000    0.6364460
109400.0000000    0.6667624
109500.0000000    0.5809761
109600.0000000    0.5752412
109700.0000000    0.5880978
109800.0000000    0.5859421
109900.0000000    0.6434658
110000.0000000    0.6252742
110100.0000000    0.6521914
110200.0000000    0.7152163
110300.0000000    0.7004117
110400.0000000    0.6849620
110500.0000000    0.6737632
110600.0000000    0.6608140
110700.0000000    0.6911291
110800.0000000    0.6779417
110900.0000000    0.6833346
111000.0000000    0.6178709
111100.0000000    0.6433735
111200.0000000    0.6265750
111300.0000000    0.6611071
111400.0000000    0.6095818
111500.0000000    0.6147889
111600.0000000    0.6311443
111700.0000000    0.6372034
111800.0000000    0.6531741
111900.0000000    0.6615273
112000.0000000    0.6333247
112100.0000000    0.6054789
112200.0000000    0.6611685
112300.0000000    0.6590744
112400.0000000    0.6855071
112500.0000000    0.6648732
112600.0000000    0.6539769
112700.0000000    0.6482761
112800.0000000    0.6869057
112900.0000000    0.7006672
113000.0000000    0.7231029
113100.0000000    0.7392100
113200.0000000    0.7001338
113300.0000000    0.6651945
113400.0000000    0.7110223
113500.0000000    0.6842478
113600.0000000    0.6872889
113700.0000000    0.5994701
113800.0000000    0.6166999
113900.0000000    0.6193591
114000.0000000    0.6483110
114100.0000000    0.6831325
114200.0000000    0.6962622
114300.0000000    0.7002833
114400.0000000    0.6238886
114500.0000000    0.6409762
114600.0000000    0.6487920
114700.0000000    0.6750633
114800.0000000    0.6377764
114900.0000000    0.6188002
115000.0000000    0.6518996
115100.0000000    0.6003795
115200.0000000    0.6124632
115300.0000000    0.6265573
115400.0000000    0.6059365
115500.0000000    0.6645981
115600.0000000    0.6695471
115700.0000000    0.6627545
115800.0000000    0.6699308
115900.0000000    0.6428604
116000.0000000    0.6002550
116100.0000000    0.6116974
116200.0000000    0.5772865
116300.0000000    0.5953575
116400.0000000    0.6191953
116500.0000000    0.5613294
116600.0000000    0.6088317
116700.0000000    0.5823359
116800.0000000    0.5806189
116900.0000000    0.5597193
117000.0000000    0.5627744
117100.0000000    0.5519495
117200.0000000    0.5372194
117300.0000000    0.5704521
117400.0000000    0.6041331
117500.0000000    0.6175883
117600.0000000    0.6118921
117700.0000000    0.5912653
117800.0000000    0.5784478
117900.0000000    0.6214103
118000.0000000    0.6046070
118100.0000000    0.5699400
118200.0000000    0.5635292
118300.0000000    0.5833399
118400.0000000    0.6448322
118500.0000000    0.6263996
118600.0000000    0.5976802
118700.0000000    0.5815983
118800.0000000    0.6222398
118900.0000000    0.6081640
119000.0000000    0.5844439
119100.0000000    0.5522752
119200.0000000    0.6353812
119300.0000000    0.6050976
119400.0000000    0.6006049
119500.0000000    0.6044291
119600.0000000    0.6014020
119700.0000000    0.5904239
119800.0000000    0.5923085
119900.0000000    0.5824862
120000.0000000    0.6392767
120100.0000000    0.6655890
120200.0000000    0.6827301
120300.0000000    0.7011802
120400.0000000    0.5973648
120500.0000000    0.6730626
120600.0000000    0.6550176
120700.0000000    0.6545238
120800.0000000    0.6626272
120900.0000000    0.6166584
121000.0000000    0.6301277
121100.0000000    0.7504638
121200.0000000    0.7221140
121300.0000000    0.6920744
121400.0000000    0.7067755
121500.0000000    0.6318343
121600.0000000    0.7078402
121700.0000000    0.6823127
121800.0000000    0.6599971
121900.0000000    0.6583416
122000.0000000    0.6639773
122100.0000000    0.6644873
122200.0000000    0.6667457
122300.0000000    0.6884707
122400.0000000    0.7002540
122500.0000000    0.6688707
122600.0000000    0.6769109
122700.0000000    0.6405219
122800.0000000    0.6715649
122900.0000000    0.6547295
123000.0000000    0.6411878
123100.0000000    0.6519297
123200.0000000    0.6286932
123300.0000000    0.6383970
123400.0000000    0.6058016
123500.0000000    0.6706694
123600.0000000    0.6570073
123700.0000000    0.6667824
123800.0000000    0.6588074
123900.0000000    0.6581377
124000.0000000    0.6941665
124100.0000000    0.7384163
124200.0000000    0.6856285
124300.0000000    0.7237357
124400.0000000    0.7983578
124500.0000000    0.7640269
124600.0000000    0.7254521
124700.0000000    0.7242792
124800.0000000    0.7109004
124900.0000000    0.6402955
125000.0000000    0.6173163
125100.0000000    0.6613113
125200.0000000    0.7245588
125300.0000000    0.7050166
125400.0000000    0.7141368
125500.0000000    0.7662954
125600.0000000    0.8076444
125700.0000000    0.7558888
125800.0000000    0.7383608
125900.0000000    0.7209046
126000.0000000    0.7433835
126100.0000000    0.7567725
126200.0000000    0.7302189
126300.0000000    0.7698398
126400.0000000    0.7918323
126500.0000000    0.7671401
126600.0000000    0.7940760
126700.0000000    0.7473434
126800.0000000    0.7573742
126900.0000000    0.7080675
127000.0000000    0.6432142
127100.0000000    0.6689729
127200.0000000    0.5937073
127300.0000000    0.5745880
127400.0000000    0.6584998
127500.0000000    0.6195819
127600.0000000    0.6148222
127700.0000000    0.5989295
127800.0000000    0.5977584
127900.0000000    0.5963537
128000.0000000    0.5954368
128100.0000000    0.6413339
128200.0000000    0.6243880
128300.0000000    0.6198583
128400.0000000    0.5842608
128500.0000000    0.5897842
128600.0000000    0.5889017
128700.0000000    0.6130394
128800.0000000    0.6424530
128900.0000000    0.6405717
129000.0000000    0.6039061
129100.0000000    0.5604532
129200.0000000    0.5782970
129300.0000000    0.6043095
129400.0000000    0.5738329
129500.0000000    0.5930960
129600.0000000    0.5457167
129700.0000000    0.4999428
129800.0000000    0.5669575
129900.0000000    0.5564129
130000.0000000    0.5203748
130100.0000000    0.5171605
130200.0000000    0.4833012
130300.0000000    0.4895254
130400.0000000    0.4988981
130500.0000000    0.4916714
130600.0000000    0.4573547
130700.0000000    0.4714859
130800.0000000    0.4636807
130900.0000000    0.4829527
131000.0000000    0.5058834
131100.0000000    0.5187437
131200.0000000    0.4731101
131300.0000000    0.4855678
131400.0000000    0.4999876
131500.0000000    0.4603715
131600.0000000    0.4772900
131700.0000000    0.5094237
131800.0000000    0.5196675
131900.0000000    0.4910365
132000.0000000    0.5528334
132100.0000000    0.4846043
132200.0000000    0.5018138
132300.0000000    0.4721466
132400.0000000    0.5232319
132500.0000000    0.5164816
132600.0000000    0.5240484
132700.0000000    0.5419745
132800.0000000    0.5416927
132900.0000000    0.5056285
133000.0000000    0.5363640
133100.0000000    0.5564259
133200.0000000    0.5780307
133300.0000000    0.6091102
133400.0000000    0.6413108
133500.0000000    0.5296377
133600.0000000    0.5575396
133700.0000000    0.6202459
133800.0000000    0.6099572
133900.0000000    0.6117492
134000.0000000    0.6003669
134100.0000000    0.5727465
134200.0000000    0.5740550
134300.0000000    0.5880497
134400.0000000    0.5812312
134500.0000000    0.5413477
134600.0000000    0.5975349
134700.0000000    0.5652089
134800.0000000    0.5420014
134900.0000000    0.5704110
135000.0000000    0.5961050
135100.0000000    0.5670142
135200.0000000    0.6086150
135300.0000000    0.6122168
135400.0000000    0.6364776
135500.0000000    0.5933759
135600.0000000    0.6250983
135700.0000000    0.5901978
135800.0000000    0.6760356
135900.0000000    0.6702312
136000.0000000    0.5917304
136100.0000000    0.5847405
136200.0000000    0.5722546
136300.0000000    0.5905237
136400.0000000    0.6225074
136500.0000000    0.6625603
136600.0000000    0.6435308
136700.0000000    0.6729345
136800.0000000    0.6421648
136900.0000000    0.6232646
137000.0000000    0.6170053
137100.0000000    0.6241713
137200.0000000    0.5852845
137300.0000000    0.6064547
137400.0000000    0.6031385
137500.0000000    0.6670340
137600.0000000    0.6147970
137700.0000000    0.6651288
137800.0000000    0.6693829
137900.0000000    0.6136426
138000.0000000    0.6700595
138100.0000000    0.5775623
138200.0000000    0.5872588
138300.0000000    0.6096770
138400.0000000    0.6334271
138500.0000000    0.6813603
138600.0000000    0.6513777
138700.0000000    0.6683589
138800.0000000    0.6428813
138900.0000000    0.6446846
139000.0000000    0.5977241
139100.0000000    0.6060095
139200.0000000    0.6226589
139300.0000000    0.6174415
139400.0000000    0.6087689
139500.0000000    0.6221328
139600.0000000    0.6244437
139700.0000000    0.6163246
139800.0000000    0.6141200
139900.0000000    0.6341308
140000.0000000    0.5893710
140100.0000000    0.6236685
140200.0000000    0.5718681
140300.0000000    0.6043794
140400.0000000    0.6202785
140500.0000000    0.6330966
140600.0000000    0.5501147
140700.0000000    0.6207319
140800.0000000    0.5908458
140900.0000000    0.6723852
141000.0000000    0.5826395
141100.0000000    0.6289009
141200.0000000    0.6095538
141300.0000000    0.6379661
141400.0000000    0.6580511
141500.0000000    0.6470349
141600.0000000    0.6034324
141700.0000000    0.6035920
141800.0000000    0.6566301
141900.0000000    0.6385147
142000.0000000    0.6524847
142100.0000000    0.6215873
142200.0000000    0.6423283
142300.0000000    0.6011610
142400.0000000    0.6187367
142500.0000000    0.5984612
142600.0000000    0.6147112
142700.0000000    0.5913677
142800.0000000    0.6481110
142900.0000000    0.5918663
143000.0000000    0.6054081
143100.0000000    0.6047134
143200.0000000    0.6004730
143300.0000000    0.6015601
143400.0000000    0.6787896
143500.0000000    0.6095658
143600.0000000    0.6769252
143700.0000000    0.7628899
143800.0000000    0.6542128
143900.0000000    0.6560436
144000.0000000    0.6587656
144100.0000000    0.7057730
144200.0000000    0.6320424
144300.0000000    0.6105090
144400.0000000    0.6012641
144500.0000000    0.6840115
144600.0000000    0.5501562
144700.0000000    0.6557540
144800.0000000    0.6741393
144900.0000000    0.6656860
145000.0000000    0.6463131
145100.0000000    0.6225567
145200.0000000    0.6503426
145300.0000000    0.6837123
145400.0000000    0.6090231
145500.0000000    0.6506232
145600.0000000    0.7162406
145700.0000000    0.6716815
145800.0000000    0.7060750
145900.0000000    0.7149171
146000.0000000    0.6977521
146100.0000000    0.7121527
146200.0000000    0.7380661
146300.0000000    0.7609884
146400.0000000    0.7826857
146500.0000000    0.7412197
146600.0000000    0.7953671
146700.0000000    0.7855795
146800.0000000    0.7975584
146900.0000000    0.7720085
147000.0000000    0.7764311
147100.0000000    0.7868810
147200.0000000    0.7283104
147300.0000000    0.7360314
147400.0000000    0.6971687
147500.0000000    0.7164206
147600.0000000    0.7316033
147700.0000000    0.7216703
147800.0000000    0.7456114
147900.0000000    0.7667661
148000.0000000    0.7696828
148100.0000000    0.7695496
148200.0000000    0.7485075
148300.0000000    0.7874147
148400.0000000    0.8178173
148500.0000000    0.8666922
148600.0000000    0.8133298
148700.0000000    0.7832714
148800.0000000    0.7976167
148900.0000000    0.8140646
149000.0000000    0.8741629
149100.0000000    0.8622140
149200.0000000    0.8913754
149300.0000000    0.9026263
149400.0000000    0.9468952
149500.0000000    0.8507019
149600.0000000    0.8454781
149700.0000000    0.8561389
149800.0000000    0.7743118
149900.0000000    0.8117082
150000.0000000    0.8557107
150100.0000000    0.8102847
150200.0000000    0.8066209
150300.0000000    0.7723468
150400.0000000    0.8253940
150500.0000000    0.7824448
150600.0000000    0.7888110
150700.0000000    0.8196153
150800.0000000    0.8412805
150900.0000000    0.8377294
151000.0000000    0.8724986
151100.0000000    0.8197156
151200.0000000    0.8312330
151300.0000000    0.8042060
151400.0000000    0.7738426
151500.0000000    0.7780619
151600.0000000    0.8339504
151700.0000000    0.7808790
151800.0000000    0.8484961
151900.0000000    0.8752638
152000.0000000    0.8795682
152100.0000000    0.8896912
152200.0000000    0.9187908
152300.0000000    0.9116915
152400.0000000    0.8686668
152500.0000000    0.9046053
152600.0000000    0.8630904
152700.0000000    0.8808693
152800.0000000    0.8413846
152900.0000000    0.8187978
153000.0000000    0.7788516
153100.0000000    0.8848716
153200.0000000    0.9259377
153300.0000000    0.8726316
153400.0000000    0.9588757
153500.0000000    0.9172491
153600.0000000    1.0532914
153700.0000000    0.9679725
153800.0000000    0.9691365
153900.0000000    0.9507158
154000.0000000    0.9179456
154100.0000000    0.9230599
154200.0000000    0.9146717
154300.0000000    0.9848393
154400.0000000    1.0121483
154500.0000000    0.8848056
154600.0000000    0.8446829
154700.0000000    0.9030082
154800.0000000    0.9067680
154900.0000000    0.9455295
155000.0000000    0.9883880
155100.0000000    0.9086567
155200.0000000    0.9452196
155300.0000000    0.9332783
155400.0000000    0.8723051
155500.0000000    0.9303402
155600.0000000    0.9229788
155700.0000000    0.9002675
155800.0000000    0.8619552
155900.0000000    0.8657352
156000.0000000    0.8371728
156100.0000000    0.8318691
156200.0000000    0.8250158
156300.0000000    0.8373498
156400.0000000    0.8194070
156500.0000000    0.7902290
156600.0000000    0.8123795
156700.0000000    0.7835982
156800.0000000    0.8297814
156900.0000000    0.8346788
157000.0000000    0.8759046
157100.0000000    0.9047858
157200.0000000    0.8485430
157300.0000000    0.7771332
157400.0000000    0.8237769
157500.0000000    0.8046150
157600.0000000    0.7502434
157700.0000000    0.7796652
157800.0000000    0.8196247
157900.0000000    0.7646645
158000.0000000    0.8239331
158100.0000000    0.8101247
158200.0000000    0.8843035
158300.0000000    0.8340816
158400.0000000    0.8352014
158500.0000000    0.8314421
158600.0000000    0.8523307
158700.0000000    0.9504918
158800.0000000    0.9802721
158900.0000000    0.9556672
159000.0000000    0.9017729
159100.0000000    0.9167131
159200.0000000    0.9055235
159300.0000000    0.8899717
159400.0000000    0.8890041
159500.0000000    0.8963664
159600.0000000    0.9247651
159700.0000000    0.9093962
159800.0000000    0.9169259
159900.0000000    0.9048117
160000.0000000    0.8782596
160100.0000000    0.8909087
160200.0000000    0.8616102
160300.0000000    0.8956352
160400.0000000    0.8847559
160500.0000000    0.8374977
160600.0000000    0.8408333
160700.0000000    0.8540401
160800.0000000    0.8072061
160900.0000000    0.8358842
161000.0000000    0.8566533
161100.0000000    0.8561920
161200.0000000    0.9182459
161300.0000000    0.9091276
161400.0000000    0.9522033
161500.0000000    0.9249151
161600.0000000    0.9464977
161700.0000000    1.0167702
161800.0000000    1.0004851
161900.0000000    0.9456831
162000.0000000    1.0019259
162100.0000000    1.0411725
162200.0000000    1.0111768
162300.0000000    1.0520145
162400.0000000    0.9788353
162500.0000000    0.9771166
162600.0000000    0.9968849
162700.0000000    1.0009308
162800.0000000    0.9313194
162900.0000000    0.9138609
163000.0000000    0.9641861
163100.0000000    0.9870251
163200.0000000    0.9971396
163300.0000000    0.9779010
163400.0000000    0.9820335
163500.0000000    1.0027220
163600.0000000    1.0433296
163700.0000000    1.0077305
163800.0000000    1.0160779
163900.0000000    1.0657792
164000.0000000    1.0266021
164100.0000000    0.9987510
164200.0000000    0.9916316
164300.0000000    1.0337921
164400.0000000    1.0992829
164500.0000000    1.0419483
164600.0000000    1.0930364
164700.0000000    1.0550562
164800.0000000    1.0623965
164900.0000000    1.0732080
165000.0000000    1.0456818
165100.0000000    1.0746024
165200.0000000    1.0490420
165300.0000000    0.9992023
165400.0000000    1.0697901
165500.0000000    1.1004784
165600.0000000    1.0617722
165700.0000000    1.1201184
165800.0000000    1.1299697
165900.0000000    1.1047095
166000.0000000    1.0249926
166100.0000000    1.0742918
166200.0000000    1.1120244
166300.0000000    1.0935868
166400.0000000    1.1204785
166500.0000000    1.1307462
166600.0000000    1.2790799
166700.0000000    1.2370250
166800.0000000    1.2415373
166900.0000000    1.2778802
167000.0000000    1.1240319
167100.0000000    1.1804006
167200.0000000    1.1484615
167300.0000000    1.2358779
167400.0000000    1.2195207
167500.0000000    1.1681340
167600.0000000    1.2039469
167700.0000000    1.1465774
167800.0000000    1.1574022
167900.0000000    1.1090291
168000.0000000    1.0741981
168100.0000000    1.1328317
168200.0000000    1.0689796
168300.0000000    1.1477952
168400.0000000    1.1138897
168500.0000000    1.1608634
168600.0000000    1.1407896
168700.0000000    1.0959508
168800.0000000    1.0216855
168900.0000000    1.0260540
169000.0000000    0.9764822
169100.0000000    1.0416360
169200.0000000    1.0098431
169300.0000000    1.0149132
169400.0000000    1.0282930
169500.0000000    1.0587425
169600.0000000    1.0678723
169700.0000000    1.0642794
169800.0000000    0.9962143
169900.0000000    0.9596685
170000.0000000    0.9357814
170100.0000000    1.0409726
170200.0000000    1.0249940
170300.0000000    1.0466443
170400.0000000    1.0144258
170500.0000000    1.0094229
170600.0000000    1.0065272
170700.0000000    0.9637283
170800.0000000    0.9910484
170900.0000000    0.9778899
171000.0000000    1.0623646
171100.0000000    1.0060706
171200.0000000    1.0115886
171300.0000000    1.1028855
171400.0000000    1.0848436
171500.0000000    1.1280802
171600.0000000    1.0798001
171700.0000000    1.1196688
171800.0000000    1.1563681
171900.0000000    1.1620158
172000.0000000    1.2299241
172100.0000000    1.2687675
172200.0000000    1.2274570
172300.0000000    1.2120606
172400.0000000    1.2476655
172500.0000000    1.2673967
172600.0000000    1.1353027
172700.0000000    1.2211690
172800.0000000    1.2061725
172900.0000000    1.2441741
173000.0000000    1.1618587
173100.0000000    1.2053175
173200.0000000    1.2383975
173300.0000000    1.1787015
173400.0000000    1.2100996
173500.0000000    1.2004898
173600.0000000    1.1621433
173700.0000000    1.1745340
173800.0000000    1.1527659
173900.0000000    1.1676582
174000.0000000    1.0881401
174100.0000000    1.1109329
174200.0000000    1.0942786
174300.0000000    1.1524997
174400.0000000    1.0814186
174500.0000000    1.0192729
174600.0000000    1.0132214
174700.0000000    0.9628053
174800.0000000    0.9419956
174900.0000000    0.9460745
175000.0000000    0.9251090
175100.0000000    0.9525596
175200.0000000    1.0245925
175300.0000000    1.1378771
175400.0000000    1.0435706
175500.0000000    1.1040981
175600.0000000    1.0355957
175700.0000000    1.0865570
175800.0000000    1.0407854
175900.0000000    1.0528555
176000.0000000    1.0675938
176100.0000000    1.0580662
176200.0000000    1.0741358
176300.0000000    1.0980619
176400.0000000    1.0804728
176500.0000000    1.0501149
176600.0000000    1.0464925
176700.0000000    1.1385971
176800.0000000    1.0943358
176900.0000000    1.1285744
177000.0000000    1.1545686
177100.0000000    1.1493018
177200.0000000    1.0765835
177300.0000000    1.0987812
177400.0000000    1.1343447
177500.0000000    1.1840607
177600.0000000    1.2076790
177700.0000000    1.1740119
177800.0000000    1.1654848
177900.0000000    1.2071978
178000.0000000    1.1891491
178100.0000000    1.1875509
178200.0000000    1.1364704
178300.0000000    1.1486614
178400.0000000    1.1145518
178500.0000000    1.1387688
178600.0000000    1.1500907
178700.0000000    1.1023868
178800.0000000    1.1092669
178900.0000000    1.0744164
179000.0000000    1.0212618
179100.0000000    1.0067358
179200.0000000    1.0182868
179300.0000000    1.0163971
179400.0000000    1.0201491
179500.0000000    1.0662049
179600.0000000    1.1031903
179700.0000000    1.0898672
179800.0000000    1.0470464
179900.0000000    1.0426365
180000.0000000    1.0635755
180100.0000000    1.1201608
180200.0000000    1.1422998
180300.0000000    1.1153445
180400.0000000    1.1020240
180500.0000000    1.0886092
180600.0000000    1.0573362
180700.0000000    1.0906659
180800.0000000    1.1114453
180900.0000000    1.1685603
181000.0000000    1.2232180
181100.0000000    1.1877964
181200.0000000    1.1269730
181300.0000000    1.0801507
181400.0000000    1.1825629
181500.0000000    1.1490996
181600.0000000    1.1427140
181700.0000000    1.1205982
181800.0000000    1.1122876
181900.0000000    1.1287493
182000.0000000    1.1139969
182100.0000000    1.1463166
182200.0000000    1.1463675
182300.0000000    1.1082115
182400.0000000    1.1526868
182500.0000000    1.1421833
182600.0000000    1.2242227
182700.0000000    1.1228518
182800.0000000    1.0910529
182900.0000000    1.0428146
183000.0000000    1.1003169
183100.0000000    1.1050831
183200.0000000    1.1507342
183300.0000000    1.1195372
183400.0000000    1.2248762
183500.0000000    1.2148402
183600.0000000    1.1987293
183700.0000000    1.2284166
183800.0000000    1.1673121
183900.0000000    1.2351354
184000.0000000    1.2726920
184100.0000000    1.2350600
184200.0000000    1.2491107
184300.0000000    1.2629797
184400.0000000    1.2051381
184500.0000000    1.2029338
184600.0000000    1.2542576
184700.0000000    1.1955445
184800.0000000    1.1660877
184900.0000000    1.1469700
185000.0000000    1.2189018
185100.0000000    1.2074814
185200.0000000    1.2190975
185300.0000000    1.2691950
185400.0000000    1.2032073
185500.0000000    1.2042898
185600.0000000    1.1621547
185700.0000000    1.1802118
185800.0000000    1.1876383
185900.0000000    1.2324927
186000.0000000    1.2279834
186100.0000000    1.2090174
186200.0000000    1.1861827
186300.0000000    1.2414912
186400.0000000    1.2313218
186500.0000000    1.2577971
186600.0000000    1.2782627
186700.0000000    1.3188033
186800.0000000    1.2844610
186900.0000000    1.2413137
187000.0000000    1.3031931
187100.0000000    1.3092217
187200.0000000    1.3409729
187300.0000000    1.3202121
187400.0000000    1.2958769
187500.0000000    1.2015491
187600.0000000    1.2825370
187700.0000000    1.2564126
187800.0000000    1.2585909
187900.0000000    1.2014023
188000.0000000    1.1844149
188100.0000000    1.1275297
188200.0000000    1.0622176
188300.0000000    1.0974420
188400.0000000    1.0410562
188500.0000000    1.0911484
188600.0000000    1.1392273
188700.0000000    1.0995482
188800.0000000    1.2055584
188900.0000000    1.2298694
189000.0000000    1.1987154
189100.0000000    1.2418213
189200.0000000    1.2488793
189300.0000000    1.2354108
189400.0000000    1.2345594
189500.0000000    1.2008814
189600.0000000    1.2054318
189700.0000000    1.1695458
189800.0000000    1.1791296
189900.0000000    1.2147485
190000.0000000    1.1881789
190100.0000000    1.2105912
190200.0000000    1.2188655
190300.0000000    1.1842616
190400.0000000    1.1805429
190500.0000000    1.1767124
190600.0000000    1.1347263
190700.0000000    1.1690533
190800.0000000    1.2188212
190900.0000000    1.1974581
191000.0000000    1.2300812
191100.0000000    1.2817254
191200.0000000    1.2512434
191300.0000000    1.2553923
191400.0000000    1.2902826
191500.0000000    1.2695062
191600.0000000    1.3098123
191700.0000000    1.2655931
191800.0000000    1.3086708
191900.0000000    1.2684394
192000.0000000    1.2461292
192100.0000000    1.2185789
192200.0000000    1.2087613
192300.0000000    1.1776905
192400.0000000    1.2243888
192500.0000000    1.1394250
192600.0000000    1.1408731
192700.0000000    1.1717051
192800.0000000    1.1864864
192900.0000000    1.1583014
193000.0000000    1.1420897
193100.0000000    1.0913321
193200.0000000    1.0602592
193300.0000000    1.0517470
193400.0000000    1.0841607
193500.0000000    1.0432845
193600.0000000    1.1110619
193700.0000000    1.0955790
193800.0000000    1.1829519
193900.0000000    1.1602403
194000.0000000    1.1343057
194100.0000000    1.1326040
194200.0000000    1.1330692
194300.0000000    1.0988511
194400.0000000    1.1395725
194500.0000000    1.1079901
194600.0000000    1.1708676
194700.0000000    1.2416147
194800.0000000    1.1730816
194900.0000000    1.2096058
195000.0000000    1.2556762
195100.0000000    1.2490610
195200.0000000    1.2312583
195300.0000000    1.2913198
195400.0000000    1.3322337
195500.0000000    1.2919687
195600.0000000    1.2999996
195700.0000000    1.2938282
195800.0000000    1.3165711
195900.0000000    1.3668398
196000.0000000    1.4765553
196100.0000000    1.3192574
196200.0000000    1.3416910
196300.0000000    1.3915977
196400.0000000    1.3539375
196500.0000000    1.3156520
196600.0000000    1.3954840
196700.0000000    1.3489203
196800.0000000    1.2472266
196900.0000000    1.2888670
197000.0000000    1.2362102
197100.0000000    1.2266029
197200.0000000    1.2070317
197300.0000000    1.2857293
197400.0000000    1.2829167
197500.0000000    1.3140241
197600.0000000    1.2342330
197700.0000000    1.3130202
197800.0000000    1.2378160
197900.0000000    1.2591051
198000.0000000    1.2605147
198100.0000000    1.2206055
198200.0000000    1.2294389
198300.0000000    1.1773815
198400.0000000    1.1761712
198500.0000000    1.1779020
198600.0000000    1.2166252
198700.0000000    1.2218285
198800.0000000    1.2546872
198900.0000000    1.2116207
199000.0000000    1.3266981
199100.0000000    1.3409586
199200.0000000    1.3255872
199300.0000000    1.4109966
199400.0000000    1.3730423
199500.0000000    1.3820063
199600.0000000    1.3699245
199700.0000000    1.3936476
199800.0000000    1.4493736
199900.0000000    1.3662118
200000.0000000    1.3242176
200100.0000000    1.3569454
200200.0000000    1.3266803
200300.0000000    1.3066670
200400.0000000    1.2603133
200500.0000000    1.2565929
200600.0000000    1.1895405
200700.0000000    1.2248945
200800.0000000    1.1825702
200900.0000000    1.2669715
201000.0000000    1.2800338
201100.0000000    1.2681863
201200.0000000    1.2984437
201300.0000000    1.2440568
201400.0000000    1.2240075
201500.0000000    1.2213421
201600.0000000    1.2846599
201700.0000000    1.3612189
201800.0000000    1.3508990
201900.0000000    1.4583417
202000.0000000    1.4528285
202100.0000000    1.5527910
202200.0000000    1.4721516
202300.0000000    1.4170209
202400.0000000    1.3630645
202500.0000000    1.4413452
202600.0000000    1.3532474
202700.0000000    1.2692420
202800.0000000    1.2861688
202900.0000000    1.2913916
203000.0000000    1.2892094
203100.0000000    1.2297014
203200.0000000    1.2807176
203300.0000000    1.2633948
203400.0000000    1.3314685
203500.0000000    1.3007216
203600.0000000    1.2912397
203700.0000000    1.2994770
203800.0000000    1.2696643
203900.0000000    1.3149363
204000.0000000    1.2998853
204100.0000000    1.2750866
204200.0000000    1.2597128
204300.0000000    1.2227066
204400.0000000    1.1918763
204500.0000000    1.1823105
204600.0000000    1.1360624
204700.0000000    1.2300622
204800.0000000    1.1838269
204900.0000000    1.1986150
205000.0000000    1.1578001
205100.0000000    1.2105914
205200.0000000    1.1888760
205300.0000000    1.1635131
205400.0000000    1.1740751
205500.0000000    1.1114395
205600.0000000    1.1199188
205700.0000000    1.1467741
205800.0000000    1.1097871
205900.0000000    1.1417469
206000.0000000    1.0636952
206100.0000000    1.0774584
206200.0000000    1.0342352
206300.0000000    1.0217869
206400.0000000    1.0541010
206500.0000000    1.2390573
206600.0000000    1.3106632
206700.0000000    1.2645645
206800.0000000    1.1885929
206900.0000000    1.2281293
207000.0000000    1.1477087
207100.0000000    1.2342954
207200.0000000    1.1341436
207300.0000000    1.1794169
207400.0000000    1.2080996
207500.0000000    1.2887858
207600.0000000    1.2060105
207700.0000000    1.2909412
207800.0000000    1.2659338
207900.0000000    1.2688774
208000.0000000    1.2638762
208100.0000000    1.2767537
208200.0000000    1.2532499
208300.0000000    1.2633672
208400.0000000    1.1847318
208500.0000000    1.1548499
208600.0000000    1.0934901
208700.0000000    1.0876640
208800.0000000    1.0804235
208900.0000000    1.0927123
209000.0000000    1.1207416
209100.0000000    1.1590323
209200.0000000    1.1621912
209300.0000000    1.2020344
209400.0000000    1.1723279
209500.0000000    1.2104902
209600.0000000    1.1439487
209700.0000000    1.1078844
209800.0000000    1.1972449
209900.0000000    1.1327710
210000.0000000    1.0737318
210100.0000000    1.1006938
210200.0000000    1.0714712
210300.0000000    1.0497462
210400.0000000    1.0794621
210500.0000000    1.0762531
210600.0000000    1.1016334
210700.0000000    1.1186745
210800.0000000    1.2103831
210900.0000000    1.2262734
211000.0000000    1.1413435
211100.0000000    1.1732144
211200.0000000    1.1618534
211300.0000000    1.1839253
211400.0000000    1.2279217
211500.0000000    1.1428137
211600.0000000    1.1610477
211700.0000000    1.1884241
211800.0000000    1.2777425
211900.0000000    1.3372624
212000.0000000    1.3357248
212100.0000000    1.2876506
212200.0000000    1.3882850
212300.0000000    1.3891119
212400.0000000    1.4359196
212500.0000000    1.3920302
212600.0000000    1.4066174
212700.0000000    1.3138641
212800.0000000    1.4090800
212900.0000000    1.3743119
213000.0000000    1.3524723
213100.0000000    1.3616710
213200.0000000    1.3779486
213300.0000000    1.3476783
213400.0000000    1.3555285
213500.0000000    1.3982077
213600.0000000    1.5427850
213700.0000000    1.5994923
213800.0000000    1.4388695
213900.0000000    1.5067034
214000.0000000    1.4615176
214100.0000000    1.4518020
214200.0000000    1.5317905
214300.0000000    1.6014028
214400.0000000    1.6282977
214500.0000000    1.6336684
214600.0000000    1.5784293
214700.0000000    1.4737582
214800.0000000    1.4242150
214900.0000000    1.4486986
215000.0000000    1.4751371
215100.0000000    1.4135089
215200.0000000    1.3383269
215300.0000000    1.2957406
215400.0000000    1.2600137
215500.0000000    1.3585138
215600.0000000    1.3761346
215700.0000000    1.4326513
215800.0000000    1.4486004
215900.0000000    1.4300413
216000.0000000    1.3935153
216100.0000000    1.4650187
216200.0000000    1.4757729
216300.0000000    1.4156488
216400.0000000    1.4934698
216500.0000000    1.4473444
216600.0000000    1.4246529
216700.0000000    1.3765099
216800.0000000    1.3334882
216900.0000000    1.4039494
217000.0000000    1.5008270
217100.0000000    1.5973226
217200.0000000    1.5933175
217300.0000000    1.5342180
217400.0000000    1.5512050
217500.0000000    1.5145694
217600.0000000    1.4356110
217700.0000000    1.4390436
217800.0000000    1.4150040
217900.0000000    1.4376159
218000.0000000    1.4221512
218100.0000000    1.4146124
218200.0000000    1.3842243
218300.0000000    1.4141030
218400.0000000    1.3351709
218500.0000000    1.4772382
218600.0000000    1.5137620
218700.0000000    1.4554222
218800.0000000    1.5231795
218900.0000000    1.5103307
219000.0000000    1.5070097
219100.0000000    1.4587646
219200.0000000    1.5176748
219300.0000000    1.4039829
219400.0000000    1.2789038
219500.0000000    1.3003619
219600.0000000    1.2431946
219700.0000000    1.2711800
219800.0000000    1.3458376
219900.0000000    1.4828504
220000.0000000    1.5031255
220100.0000000    1.4225593
220200.0000000    1.3811630
220300.0000000    1.3605244
220400.0000000    1.3886167
220500.0000000    1.3834555
220600.0000000    1.3666123
220700.0000000    1.3197417
220800.0000000    1.3373300
220900.0000000    1.2831651
221000.0000000    1.3741176
221100.0000000    1.3767709
221200.0000000    1.3784997
221300.0000000    1.4304377
221400.0000000    1.4172224
221500.0000000    1.4517215
221600.0000000    1.3735064
221700.0000000    1.4144651
221800.0000000    1.4497167
221900.0000000    1.4729222
222000.0000000    1.4650805
222100.0000000    1.5019782
222200.0000000    1.5626222
222300.0000000    1.5175111
222400.0000000    1.4711480
222500.0000000    1.4787339
222600.0000000    1.4697874
222700.0000000    1.4089836
222800.0000000    1.3384091
222900.0000000    1.3294827
223000.0000000    1.3514308
223100.0000000    1.3559221
223200.0000000    1.4752436
223300.0000000    1.4509597
223400.0000000    1.4278588
223500.0000000    1.4139584
223600.0000000    1.3553927
223700.0000000    1.3570808
223800.0000000    1.3085823
223900.0000000    1.3030694
224000.0000000    1.3656120
224100.0000000    1.3542196
224200.0000000    1.3819596
224300.0000000    1.4359124
224400.0000000    1.4620084
224500.0000000    1.4228040
224600.0000000    1.4325438
224700.0000000    1.4556280
224800.0000000    1.4854046
224900.0000000    1.4847656
225000.0000000    1.4063200
225100.0000000    1.4093267
225200.0000000    1.3697078
225300.0000000    1.2975808
225400.0000000    1.3988811
225500.0000000    1.3557309
225600.0000000    1.3378028
225700.0000000    1.3506981
225800.0000000    1.3531166
225900.0000000    1.2697836
226000.0000000    1.4076761
226100.0000000    1.4941485
226200.0000000    1.4408034
226300.0000000    1.4141186
226400.0000000    1.3218443
226500.0000000    1.4572870
226600.0000000    1.5330970
226700.0000000    1.4737760
226800.0000000    1.4953837
226900.0000000    1.4852988
227000.0000000    1.5051425
227100.0000000    1.4824526
227200.0000000    1.4888755
227300.0000000    1.4174827
227400.0000000    1.3615746
227500.0000000    1.5711032
227600.0000000    1.5633419
227700.0000000    1.5165721
227800.0000000    1.4174341
227900.0000000    1.5207273
228000.0000000    1.4238586
228100.0000000    1.4046270
228200.0000000    1.4517474
228300.0000000    1.4849558
228400.0000000    1.4871402
228500.0000000    1.5259181
228600.0000000    1.4812042
228700.0000000    1.4514390
228800.0000000    1.3968164
228900.0000000    1.5074797
229000.0000000    1.4598211
229100.0000000    1.4510765
229200.0000000    1.4464943
229300.0000000    1.4113543
229400.0000000    1.4234029
229500.0000000    1.3985238
229600.0000000    1.4737808
229700.0000000    1.4181172
229800.0000000    1.4718188
229900.0000000    1.3583269
230000.0000000    1.4294847
230100.0000000    1.4754801
230200.0000000    1.5140705
230300.0000000    1.5443294
230400.0000000    1.5191340
230500.0000000    1.4925377
230600.0000000    1.3620919
230700.0000000    1.3058065
230800.0000000    1.4651300
230900.0000000    1.3565317
231000.0000000    1.3570032
231100.0000000    1.3148583
231200.0000000    1.2692153
231300.0000000    1.2558689
231400.0000000    1.3846965
231500.0000000    1.3864104
231600.0000000    1.4618080
231700.0000000    1.4156796
231800.0000000    1.3700218
231900.0000000    1.3367592
232000.0000000    1.3927876
232100.0000000    1.4071968
232200.0000000    1.3830599
232300.0000000    1.4197583
232400.0000000    1.4516993
232500.0000000    1.5542361
232600.0000000    1.5374303
232700.0000000    1.4682808
232800.0000000    1.6144956
232900.0000000    1.5262110
233000.0000000    1.5020921
233100.0000000    1.4608383
233200.0000000    1.5099642
233300.0000000    1.4988705
233400.0000000    1.5479195
233500.0000000    1.6058208
233600.0000000    1.6369491
233700.0000000    1.6520461
233800.0000000    1.6252469
233900.0000000    1.5538188
234000.0000000    1.5507787
234100.0000000    1.5613441
234200.0000000    1.5291687
234300.0000000    1.4670771
234400.0000000    1.6330700
234500.0000000    1.6475277
234600.0000000    1.5753602
234700.0000000    1.5976907
234800.0000000    1.6466647
234900.0000000    1.6449986
235000.0000000    1.6284121
235100.0000000    1.6104184
235200.0000000    1.6654459
235300.0000000    1.6974256
235400.0000000    1.7871699
235500.0000000    1.7552375
235600.0000000    1.7227600
235700.0000000    1.6874877
235800.0000000    1.6344036
235900.0000000    1.6306932
236000.0000000    1.6568224
236100.0000000    1.6342318
236200.0000000    1.6083208
236300.0000000    1.6852906
236400.0000000    1.7021710
236500.0000000    1.6624261
236600.0000000    1.7659435
236700.0000000    1.7321926
236800.0000000    1.8208880
236900.0000000    1.8428317
237000.0000000    1.7786765
237100.0000000    1.7655054
237200.0000000    1.7457706
237300.0000000    1.6898321
237400.0000000    1.6394951
237500.0000000    1.6506270
237600.0000000    1.6236167
237700.0000000    1.6471976
237800.0000000    1.6141393
237900.0000000    1.6364520
238000.0000000    1.5804307
238100.0000000    1.6672337
238200.0000000    1.5927145
238300.0000000    1.6292496
238400.0000000    1.5846006
238500.0000000    1.5366914
238600.0000000    1.5215951
238700.0000000    1.5650632
238800.0000000    1.5975283
238900.0000000    1.5949246
239000.0000000    1.8271525
239100.0000000    1.8810347
239200.0000000    1.8795823
239300.0000000    1.8800479
239400.0000000    1.9546847
239500.0000000    1.9641597
239600.0000000    1.8827695
239700.0000000    1.8069642
239800.0000000    1.8390592
239900.0000000    1.7970376
240000.0000000    1.8676509
240100.0000000    1.8109931
240200.0000000    1.8826360
240300.0000000    1.9888911
240400.0000000    1.9324104
240500.0000000    1.8923242
240600.0000000    1.8560220
240700.0000000    1.8223501
240800.0000000    1.7239336
240900.0000000    1.9110415
241000.0000000    1.7892747
241100.0000000    1.7888528
241200.0000000    1.7985718
241300.0000000    1.8309019
241400.0000000    1.7792605
241500.0000000    1.6835891
241600.0000000    1.8465364
241700.0000000    1.8717375
241800.0000000    1.8945627
241900.0000000    2.0190883
242000.0000000    1.9504422
242100.0000000    1.8356019
242200.0000000    1.7636994
242300.0000000    1.7367748
242400.0000000    1.7431730
242500.0000000    1.8797934
242600.0000000    1.8329103
242700.0000000    1.7581422
242800.0000000    1.8120164
242900.0000000    1.8414395
243000.0000000    1.7369894
243100.0000000    1.8476870
243200.0000000    1.7616307
243300.0000000    1.7460977
243400.0000000    1.7180254
243500.0000000    1.7862732
243600.0000000    1.7766365
243700.0000000    1.8001572
243800.0000000    1.7068160
243900.0000000    1.7393895
244000.0000000    1.6456364
244100.0000000    1.8209099
244200.0000000    1.6793499
244300.0000000    1.7054601
244400.0000000    1.7604747
244500.0000000    1.9297092
244600.0000000    1.8624742
244700.0000000    1.9030701
244800.0000000    1.9308233
244900.0000000    1.9304059
245000.0000000    1.8986707
245100.0000000    1.7753024
245200.0000000    1.7917656
245300.0000000    1.9122312
245400.0000000    1.9480675
245500.0000000    1.8238723
245600.0000000    1.8332853
245700.0000000    1.9123365
245800.0000000    1.7482475
245900.0000000    1.6421263
246000.0000000    1.6887324
246100.0000000    1.7589462
246200.0000000    1.7709354
246300.0000000    1.7568618
246400.0000000    1.8493744
246500.0000000    1.8368796
246600.0000000    1.7015358
246700.0000000    1.7998822
246800.0000000    2.0201342
246900.0000000    2.1157489
247000.0000000    2.0899575
247100.0000000    2.0046468
247200.0000000    2.0057607
247300.0000000    2.0263102
247400.0000000    1.9036856
247500.0000000    1.8900063
247600.0000000    1.8139004
247700.0000000    1.9630140
247800.0000000    1.9292109
247900.0000000    1.7951628
248000.0000000    1.9824169
248100.0000000    1.8929188
248200.0000000    1.8178254
248300.0000000    1.8252535
248400.0000000    1.7400714
248500.0000000    1.7029140
248600.0000000    1.7382100
248700.0000000    1.8003256
248800.0000000    1.7856700
248900.0000000    1.7325486
249000.0000000    1.7760868
249100.0000000    1.8411605
249200.0000000    2.0708458
249300.0000000    2.0788670
249400.0000000    1.9155873
249500.0000000    1.9998870
249600.0000000    2.1083670
249700.0000000    2.0762334
249800.0000000    2.0258811
249900.0000000    2.1408269
250000.0000000    2.0674512
250100.0000000    2.0709803
250200.0000000    1.9143286
250300.0000000    1.9646187
250400.0000000    1.8814856
250500.0000000    1.9793379
250600.0000000    1.9860297
250700.0000000    1.9378604
250800.0000000    2.0519631
250900.0000000    1.9760172
251000.0000000    2.0677812
251100.0000000    2.2001004
251200.0000000    2.1692188
251300.0000000    2.0332072
251400.0000000    2.0282671
251500.0000000    1.7748708
251600.0000000    1.6875327
251700.0000000    1.7555962
251800.0000000    1.5575807
251900.0000000    1.8088855
252000.0000000    1.6299057
252100.0000000    1.7667834
252200.0000000    1.6692308
252300.0000000    1.7517053
252400.0000000    1.9043125
252500.0000000    1.8974739
252600.0000000    1.8423777
252700.0000000    1.7781085
252800.0000000    1.7713466
252900.0000000    1.5800833
253000.0000000    1.8298268
253100.0000000    1.9461172
253200.0000000    1.8340122
253300.0000000    1.7072406
253400.0000000    1.5172993
253500.0000000    1.4709783
253600.0000000    1.4645635
253700.0000000    1.5896143
253800.0000000    1.6542833
253900.0000000    1.5418702
254000.0000000    1.5375239
254100.0000000    1.4762248
254200.0000000    1.5232804
254300.0000000    1.6057918
254400.0000000    1.5843040
254500.0000000    1.6027658
254600.0000000    1.5762800
254700.0000000    1.6012032
254800.0000000    1.5724871
254900.0000000    1.6881447
255000.0000000    1.6438236
255100.0000000    1.6811180
255200.0000000    1.6063222
255300.0000000    1.5141315
255400.0000000    1.5615389
255500.0000000    1.5614905
255600.0000000    1.5262665
255700.0000000    1.5130160
255800.0000000    1.5400151
255900.0000000    1.5614667
256000.0000000    1.5694935
256100.0000000    1.5442413
256200.0000000    1.5607679
256300.0000000    1.5112199
256400.0000000    1.5035990
256500.0000000    1.4838190
256600.0000000    1.5019885
256700.0000000    1.4351193
256800.0000000    1.4689305
256900.0000000    1.4611850
257000.0000000    1.5273647
257100.0000000    1.5000421
257200.0000000    1.4976757
257300.0000000    1.5505254
257400.0000000    1.5324851
257500.0000000    1.4666932
257600.0000000    1.4817520
257700.0000000    1.4235779
257800.0000000    1.4640552
257900.0000000    1.4237928
258000.0000000    1.4013406
258100.0000000    1.3705318
258200.0000000    1.3888060
258300.0000000    1.3848194
258400.0000000    1.4007556
258500.0000000    1.3666861
258600.0000000    1.3115151
258700.0000000    1.3720499
258800.0000000    1.4354041
258900.0000000    1.3825945
259000.0000000    1.5094056
259100.0000000    1.5403894
259200.0000000    1.5708687
259300.0000000    1.5283893
259400.0000000    1.5685410
259500.0000000    1.5572467
259600.0000000    1.5780128
259700.0000000    1.6320735
259800.0000000    1.5979512
259900.0000000    1.6882288
260000.0000000    1.6894031
260100.0000000    1.6018279
260200.0000000    1.6277602
260300.0000000    1.5603509
260400.0000000    1.6842635
260500.0000000    1.8223273
260600.0000000    1.7897769
260700.0000000    1.7609152
260800.0000000    1.7553642
260900.0000000    1.7370555
261000.0000000    1.7278253
261100.0000000    1.7561309
261200.0000000    1.6583663
261300.0000000    1.6477188
261400.0000000    1.5998627
261500.0000000    1.6277332
261600.0000000    1.5506326
261700.0000000    1.6358080
261800.0000000    1.6364497
261900.0000000    1.6225697
262000.0000000    1.5840302
262100.0000000    1.5852206
262200.0000000    1.6712359
262300.0000000    1.6855040
262400.0000000    1.6947628
262500.0000000    1.5913057
262600.0000000    1.6409619
262700.0000000    1.6164275
262800.0000000    1.5925412
262900.0000000    1.5842148
263000.0000000    1.5455277
263100.0000000    1.5723977
263200.0000000    1.5435016
263300.0000000    1.6073719
263400.0000000    1.6080225
263500.0000000    1.5834991
263600.0000000    1.5770715
263700.0000000    1.6897120
263800.0000000    1.6077356
263900.0000000    1.6265845
264000.0000000    1.7120029
264100.0000000    1.6420649
264200.0000000    1.6364553
264300.0000000    1.6854596
264400.0000000    1.6350515
264500.0000000    1.6512284
264600.0000000    1.5956223
264700.0000000    1.5577574
264800.0000000    1.6816729
264900.0000000    1.6090939
265000.0000000    1.5765587
265100.0000000    1.5572190
265200.0000000    1.5609169
265300.0000000    1.6587139
265400.0000000    1.6231853
265500.0000000    1.7472166
265600.0000000    1.6878226
265700.0000000    1.7626843
265800.0000000    1.7038443
265900.0000000    1.6860064
266000.0000000    1.7133723
266100.0000000    1.6262968
266200.0000000    1.6034487
266300.0000000    1.5552198
266400.0000000    1.6417575
266500.0000000    1.4976481
266600.0000000    1.5403501
266700.0000000    1.5651031
266800.0000000    1.6542550
266900.0000000    1.6613441
267000.0000000    1.6478540
267100.0000000    1.6844693
267200.0000000    1.7028726
267300.0000000    1.6932826
267400.0000000    1.6076710
267500.0000000    1.6253219
267600.0000000    1.5940279
267700.0000000    1.4872584
267800.0000000    1.4843545
267900.0000000    1.5011779
268000.0000000    1.4054704
268100.0000000    1.3610462
268200.0000000    1.4046025
268300.0000000    1.3287692
268400.0000000    1.3989892
268500.0000000    1.4360340
268600.0000000    1.4884186
268700.0000000    1.5042611
268800.0000000    1.5863377
268900.0000000    1.5645771
269000.0000000    1.5993721
269100.0000000    1.6218096
269200.0000000    1.5154008
269300.0000000    1.6610041
269400.0000000    1.6293621
269500.0000000    1.7032750
269600.0000000    1.7243721
269700.0000000    1.8144915
269800.0000000    1.7842854
269900.0000000    1.8113506
270000.0000000    1.7760313
270100.0000000    1.8381352
270200.0000000    1.8444260
270300.0000000    1.7676646
270400.0000000    1.8153433
270500.0000000    1.7258362
270600.0000000    1.7240700
270700.0000000    1.6764929
270800.0000000    1.6914493
270900.0000000    1.6835980
271000.0000000    1.6383402
271100.0000000    1.7110007
271200.0000000    1.7581966
271300.0000000    1.7004092
271400.0000000    1.6923484
271500.0000000    1.7279074
271600.0000000    1.7785991
271700.0000000    1.7932433
271800.0000000    1.8777399
271900.0000000    1.7682966
272000.0000000    1.7478027
272100.0000000    1.7607090
272200.0000000    1.6724373
272300.0000000    1.6390109
272400.0000000    1.7878742
272500.0000000    1.7399012
272600.0000000    1.7679319
272700.0000000    1.8196112
272800.0000000    1.8696772
272900.0000000    1.7676996
273000.0000000    1.7170278
273100.0000000    1.6620880
273200.0000000    1.6151240
273300.0000000    1.5961149
273400.0000000    1.6391490
273500.0000000    1.6535943
273600.0000000    1.6480582
273700.0000000    1.6251271
273800.0000000    1.5337447
273900.0000000    1.5931854
274000.0000000    1.5608909
274100.0000000    1.5866303
274200.0000000    1.6279340
274300.0000000    1.6539598
274400.0000000    1.6983923
274500.0000000    1.7151502
274600.0000000    1.7144561
274700.0000000    1.6911325
274800.0000000    1.6109135
274900.0000000    1.5932856
275000.0000000    1.5817595
275100.0000000    1.5429671
275200.0000000    1.5758355
275300.0000000    1.5743839
275400.0000000    1.6131265
275500.0000000    1.5818794
275600.0000000    1.5219773
275700.0000000    1.5204680
275800.0000000    1.5093751
275900.0000000    1.5422584
276000.0000000    1.4541367
276100.0000000    1.4629911
276200.0000000    1.4477253
276300.0000000    1.6235362
276400.0000000    1.4904467
276500.0000000    1.3902946
276600.0000000    1.4591123
276700.0000000    1.5534130
276800.0000000    1.5271193
276900.0000000    1.5517056
277000.0000000    1.5010895
277100.0000000    1.5218107
277200.0000000    1.5882123
277300.0000000    1.5271821
277400.0000000    1.5100201
277500.0000000    1.5453545
277600.0000000    1.5421213
277700.0000000    1.5920836
277800.0000000    1.6121387
277900.0000000    1.6688433
278000.0000000    1.7302560
278100.0000000    1.6735933
278200.0000000    1.7059778
278300.0000000    1.6197479
278400.0000000    1.5157636
278500.0000000    1.5614768
278600.0000000    1.6257572
278700.0000000    1.5324179
278800.0000000    1.4673146
278900.0000000    1.5016739
279000.0000000    1.4700036
279100.0000000    1.4046482
279200.0000000    1.3928264
279300.0000000    1.3490459
279400.0000000    1.4048324
279500.0000000    1.4091086
279600.0000000    1.5734268
279700.0000000    1.6090374
279800.0000000    1.5800873
279900.0000000    1.4791089
280000.0000000    1.4791610
280100.0000000    1.5666595
280200.0000000    1.4353967
280300.0000000    1.3943392
280400.0000000    1.4256548
280500.0000000    1.3845346
280600.0000000    1.4555730
280700.0000000    1.4484588
280800.0000000    1.5430819
280900.0000000    1.5818082
281000.0000000    1.5670277
281100.0000000    1.5554258
281200.0000000    1.4784331
281300.0000000    1.5749544
281400.0000000    1.5513442
281500.0000000    1.5209633
281600.0000000    1.4781150
281700.0000000    1.4340792
281800.0000000    1.5252838
281900.0000000    1.4363230
282000.0000000    1.4360173
282100.0000000    1.4340564
282200.0000000    1.4228566
282300.0000000    1.3773865
282400.0000000    1.3103729
282500.0000000    1.3046864
282600.0000000    1.3775473
282700.0000000    1.3114183
282800.0000000    1.4363482
282900.0000000    1.3322346
283000.0000000    1.3246553
283100.0000000    1.3596518
283200.0000000    1.3951589
283300.0000000    1.3122780
283400.0000000    1.4966601
283500.0000000    1.4727963
283600.0000000    1.4358263
283700.0000000    1.4207135
283800.0000000    1.4476418
283900.0000000    1.5883298
284000.0000000    1.4524812
284100.0000000    1.4934907
284200.0000000    1.5430026
284300.0000000    1.5797246
284400.0000000    1.6113236
284500.0000000    1.6506410
284600.0000000    1.6589580
284700.0000000    1.6077831
284800.0000000    1.6812654
284900.0000000    1.6808465
285000.0000000    1.6415771
285100.0000000    1.6375616
285200.0000000    1.7034690
285300.0000000    1.6282575
285400.0000000    1.6391659
285500.0000000    1.6102287
285600.0000000    1.5557251
285700.0000000    1.5856699
285800.0000000    1.5205890
285900.0000000    1.6101340
286000.0000000    1.5617871
286100.0000000    1.6108544
286200.0000000    1.5943445
286300.0000000    1.6600164
286400.0000000    1.5908612
286500.0000000    1.5810641
286600.0000000    1.5812696
286700.0000000    1.5934193
286800.0000000    1.6211751
286900.0000000    1.5970607
287000.0000000    1.5901749
287100.0000000    1.5167201
287200.0000000    1.5490522
287300.0000000    1.5615906
287400.0000000    1.5282656
287500.0000000    1.5698651
287600.0000000    1.5554024
287700.0000000    1.6509461
287800.0000000    1.6178235
287900.0000000    1.5920680
288000.0000000    1.6384161
288100.0000000    1.6607270
288200.0000000    1.6605442
288300.0000000    1.6191181
288400.0000000    1.6274953
288500.0000000    1.6641231
288600.0000000    1.5824008
288700.0000000    1.6948721
288800.0000000    1.6618704
288900.0000000    1.6108102
289000.0000000    1.6226174
289100.0000000    1.5615714
289200.0000000    1.5258620
289300.0000000    1.6001066
289400.0000000    1.5942302
289500.0000000    1.5618939
289600.0000000    1.4837388
289700.0000000    1.5107379
289800.0000000    1.6455716
289900.0000000    1.6905768
290000.0000000    1.6529615
290100.0000000    1.6479982
290200.0000000    1.6731967
290300.0000000    1.6345263
290400.0000000    1.6704592
290500.0000000    1.7045251
290600.0000000    1.7026665
290700.0000000    1.6253793
290800.0000000    1.5697532
290900.0000000    1.6495278
291000.0000000    1.7106555
291100.0000000    1.6757407
291200.0000000    1.6913295
291300.0000000    1.7019361
291400.0000000    1.6936680
291500.0000000    1.7285857
291600.0000000    1.6925259
291700.0000000    1.6205754
291800.0000000    1.5913484
291900.0000000    1.5770679
292000.0000000    1.5591327
292100.0000000    1.5635558
292200.0000000    1.6157162
292300.0000000    1.5883902
292400.0000000    1.4707155
292500.0000000    1.5435508
292600.0000000    1.6016880
292700.0000000    1.5268939
292800.0000000    1.4689167
292900.0000000    1.4834080
293000.0000000    1.4637862
293100.0000000    1.5203327
293200.0000000    1.4835036
293300.0000000    1.5222182
293400.0000000    1.5383357
293500.0000000    1.4488775
293600.0000000    1.4966873
293700.0000000    1.5235571
293800.0000000    1.6277195
293900.0000000    1.5511903
294000.0000000    1.5726272
294100.0000000    1.5646386
294200.0000000    1.4694296
294300.0000000    1.5561798
294400.0000000    1.5679858
294500.0000000    1.5487543
294600.0000000    1.5495673
294700.0000000    1.5938369
294800.0000000    1.6046590
294900.0000000    1.4879055
295000.0000000    1.6125225
295100.0000000    1.6781780
295200.0000000    1.6144962
295300.0000000    1.5829011
295400.0000000    1.6168911
295500.0000000    1.5590527
295600.0000000    1.6597579
295700.0000000    1.6811059
295800.0000000    1.5684259
295900.0000000    1.6472569
296000.0000000    1.5578144
296100.0000000    1.5225632
296200.0000000    1.5983757
296300.0000000    1.5488099
296400.0000000    1.4947476
296500.0000000    1.4141572
296600.0000000    1.4670730
296700.0000000    1.5864183
296800.0000000    1.5662351
296900.0000000    1.6043379
297000.0000000    1.5454607
297100.0000000    1.5479002
297200.0000000    1.5675349
297300.0000000    1.5586461
297400.0000000    1.5231198
297500.0000000    1.5597559
297600.0000000    1.4876227
297700.0000000    1.5471263
297800.0000000    1.5841118
297900.0000000    1.6304275
298000.0000000    1.6509851
298100.0000000    1.6105505
298200.0000000    1.6050512
298300.0000000    1.6191154
298400.0000000    1.5449152
298500.0000000    1.5737853
298600.0000000    1.6186594
298700.0000000    1.5829713
298800.0000000    1.5425127
298900.0000000    1.4996409
299000.0000000    1.4091551
299100.0000000    1.3445665
299200.0000000    1.4027344
299300.0000000    1.3782493
299400.0000000    1.3663476
299500.0000000    1.3846616
299600.0000000    1.4727104
299700.0000000    1.5217057
299800.0000000    1.5311114
299900.0000000    1.4703654
300000.0000000    1.4478010
300100.0000000    1.4675828
300200.0000000    1.4575787
300300.0000000    1.4736372
300400.0000000    1.4897966
300500.0000000    1.5322914
300600.0000000    1.5019417
300700.0000000    1.4804950
300800.0000000    1.4652804
300900.0000000    1.5826522
301000.0000000    1.5435224
301100.0000000    1.5747129
301200.0000000    1.6145127
301300.0000000    1.6293600
301400.0000000    1.7046494
301500.0000000    1.7414156
301600.0000000    1.6240035
301700.0000000    1.6568706
301800.0000000    1.6871914
301900.0000000    1.5831420
302000.0000000    1.5673298
302100.0000000    1.5810038
302200.0000000    1.5642494
302300.0000000    1.4954209
302400.0000000    1.4742316
302500.0000000    1.5174873
302600.0000000    1.4334657
302700.0000000    1.4852911
302800.0000000    1.5787386
302900.0000000    1.6261401
303000.0000000    1.6252990
303100.0000000    1.6352602
303200.0000000    1.6461498
303300.0000000    1.6606548
303400.0000000    1.7274265
303500.0000000    1.7868003
303600.0000000    1.7670598
303700.0000000    1.7299664
303800.0000000    1.7872752
303900.0000000    1.7134382
304000.0000000    1.8287396
304100.0000000    1.8285829
304200.0000000    1.8953739
304300.0000000    1.8006206
304400.0000000    1.8904552
304500.0000000    1.8467600
304600.0000000    1.7972785
304700.0000000    1.8310828
304800.0000000    1.8046267
304900.0000000    1.8443313
305000.0000000    1.8575922
305100.0000000    1.8695688
305200.0000000    1.8445560
305300.0000000    1.8594282
305400.0000000    1.8307391
305500.0000000    1.7465135
305600.0000000    1.7706118
305700.0000000    1.7025535
305800.0000000    1.7134674
305900.0000000    1.6888245
306000.0000000    1.6738615
306100.0000000    1.7306482
306200.0000000    1.6687611
306300.0000000    1.6914184
306400.0000000    1.6987593
306500.0000000    1.6710199
306600.0000000    1.6757010
306700.0000000    1.6554892
306800.0000000    1.6279155
306900.0000000    1.6016369
307000.0000000    1.6199752
307100.0000000    1.6628975
307200.0000000    1.6718166
307300.0000000    1.6807641
307400.0000000    1.6534894
307500.0000000    1.6981866
307600.0000000    1.6524025
307700.0000000    1.7394508
307800.0000000    1.7151949
307900.0000000    1.6746962
308000.0000000    1.6816421
308100.0000000    1.6934525
308200.0000000    1.6580569
308300.0000000    1.6220691
308400.0000000    1.6368237
308500.0000000    1.6408045
308600.0000000    1.8019667
308700.0000000    1.8340005
308800.0000000    1.7171519
308900.0000000    1.6672543
309000.0000000    1.5980591
309100.0000000    1.5457187
309200.0000000    1.5206752
309300.0000000    1.6541123
309400.0000000    1.6424644
309500.0000000    1.6201392
309600.0000000    1.5153608
309700.0000000    1.5774816
309800.0000000    1.5473752
309900.0000000    1.5324212
310000.0000000    1.5534029
310100.0000000    1.4621279
310200.0000000    1.4388810
310300.0000000    1.5591539
310400.0000000    1.5487010
310500.0000000    1.4103349
310600.0000000    1.4837440
310700.0000000    1.4927417
310800.0000000    1.5211247
310900.0000000    1.5429139
311000.0000000    1.6092839
311100.0000000    1.7272905
311200.0000000    1.6002833
311300.0000000    1.5945270
311400.0000000    1.5156119
311500.0000000    1.5898600
311600.0000000    1.5791978
311700.0000000    1.6065720
311800.0000000    1.5988815
311900.0000000    1.5598496
312000.0000000    1.6910492
312100.0000000    1.6434561
312200.0000000    1.5110947
312300.0000000    1.6328727
312400.0000000    1.6324493
312500.0000000    1.5608643
312600.0000000    1.6099129
312700.0000000    1.6097583
312800.0000000    1.6505815
312900.0000000    1.6621941
313000.0000000    1.6133674
313100.0000000    1.6246996
313200.0000000    1.6419318
313300.0000000    1.5986551
313400.0000000    1.6662440
313500.0000000    1.6679821
313600.0000000    1.6991752
313700.0000000    1.6920214
313800.0000000    1.6814961
313900.0000000    1.7209716
314000.0000000    1.6859671
314100.0000000    1.6531223
314200.0000000    1.6705714
314300.0000000    1.6663096
314400.0000000    1.7014638
314500.0000000    1.7284832
314600.0000000    1.6644498
314700.0000000    1.7182559
314800.0000000    1.7849991
314900.0000000    1.7848138
315000.0000000    1.7191985
315100.0000000    1.6712803
315200.0000000    1.6816531
315300.0000000    1.6913184
315400.0000000    1.6761032
315500.0000000    1.6353140
315600.0000000    1.5964479
315700.0000000    1.6364521
315800.0000000    1.6486994
315900.0000000    1.7063068
316000.0000000    1.7090698
316100.0000000    1.6709074
316200.0000000    1.6820996
316300.0000000    1.7604530
316400.0000000    1.6966286
316500.0000000    1.6808431
316600.0000000    1.6237513
316700.0000000    1.6182889
316800.0000000    1.6234084
316900.0000000    1.5530788
317000.0000000    1.5337977
317100.0000000    1.5868775
317200.0000000    1.5562981
317300.0000000    1.5869558
317400.0000000    1.6017045
317500.0000000    1.5650436
317600.0000000    1.5698693
317700.0000000    1.6446581
317800.0000000    1.5864685
317900.0000000    1.6577833
318000.0000000    1.6764007
318100.0000000    1.5931472
318200.0000000    1.6384737
318300.0000000    1.6219599
318400.0000000    1.6006962
318500.0000000    1.5887729
318600.0000000    1.6461650
318700.0000000    1.7020576
318800.0000000    1.6777437
318900.0000000    1.6861273
319000.0000000    1.7398046
319100.0000000    1.7131680
319200.0000000    1.7162147
319300.0000000    1.6586343
319400.0000000    1.6356946
319500.0000000    1.7122586
319600.0000000    1.6663086
319700.0000000    1.6035008
319800.0000000    1.6418985
319900.0000000    1.7484751
320000.0000000    1.7054724
320100.0000000    1.6597322
320200.0000000    1.7346982
320300.0000000    1.8165756
320400.0000000    1.7497019
320500.0000000    1.7407527
320600.0000000    1.7131119
320700.0000000    1.6947453
320800.0000000    1.6473467
320900.0000000    1.6913153
321000.0000000    1.7548676
321100.0000000    1.6438675
321200.0000000    1.6605586
321300.0000000    1.6897792
321400.0000000    1.7325655
321500.0000000    1.7440904
321600.0000000    1.7082344
321700.0000000    1.6847165
321800.0000000    1.7043129
321900.0000000    1.6818259
322000.0000000    1.6722250
322100.0000000    1.6465580
322200.0000000    1.5619166
322300.0000000    1.5222604
322400.0000000    1.4724722
322500.0000000    1.4448581
322600.0000000    1.4907141
322700.0000000    1.4652427
322800.0000000    1.4489846
322900.0000000    1.4935397
323000.0000000    1.4690037
323100.0000000    1.5320849
323200.0000000    1.5203766
323300.0000000    1.4738647
323400.0000000    1.4514797
323500.0000000    1.4165292
323600.0000000    1.4825512
323700.0000000    1.5414345
323800.0000000    1.5437481
323900.0000000    1.6293627
324000.0000000    1.5857995
324100.0000000    1.5582571
324200.0000000    1.5901120
324300.0000000    1.5331756
324400.0000000    1.5931724
324500.0000000    1.6088229
324600.0000000    1.5743449
324700.0000000    1.5236380
324800.0000000    1.4949878
324900.0000000    1.5379193
325000.0000000    1.5592239
325100.0000000    1.5046965
325200.0000000    1.6111612
325300.0000000    1.6149813
325400.0000000    1.6968901
325500.0000000    1.7304908
325600.0000000    1.6905851
325700.0000000    1.6586248
325800.0000000    1.5931525
325900.0000000    1.5994853
326000.0000000    1.5460775
326100.0000000    1.5279002
326200.0000000    1.5237486
326300.0000000    1.5553623
326400.0000000    1.5344672
326500.0000000    1.5557587
326600.0000000    1.6163532
326700.0000000    1.6199448
326800.0000000    1.4999248
326900.0000000    1.5026201
327000.0000000    1.4429358
327100.0000000    1.4990689
327200.0000000    1.4747508
327300.0000000    1.4687706
327400.0000000    1.4704899
327500.0000000    1.4778754
327600.0000000    1.5434889
327700.0000000    1.5662607
327800.0000000    1.5567790
327900.0000000    1.5176291
328000.0000000    1.4803542
328100.0000000    1.5216035
328200.0000000    1.5147369
328300.0000000    1.5360837
328400.0000000    1.6491369
328500.0000000    1.6420380
328600.0000000    1.6652417
328700.0000000    1.6671528
328800.0000000    1.7163607
328900.0000000    1.7758446
329000.0000000    1.7865759
329100.0000000    1.7555337
329200.0000000    1.7541400
329300.0000000    1.7533101
329400.0000000    1.7732099
329500.0000000    1.7419094
329600.0000000    1.7157592
329700.0000000    1.6893414
329800.0000000    1.6574606
329900.0000000    1.6940442
330000.0000000    1.6926129
330100.0000000    1.7183608
330200.0000000    1.6572415
330300.0000000    1.6216742
330400.0000000    1.6539174
330500.0000000    1.6099062
330600.0000000    1.6077106
330700.0000000    1.6357068
330800.0000000    1.6142263
330900.0000000    1.5750030
331000.0000000    1.5209726
331100.0000000    1.4684151
331200.0000000    1.4397892
331300.0000000    1.4486283
331400.0000000    1.5051072
331500.0000000    1.6212460
331600.0000000    1.5574360
331700.0000000    1.5798063
331800.0000000    1.5886983
331900.0000000    1.6108646
332000.0000000    1.6270533
332100.0000000    1.5521425
332200.0000000    1.5494951
332300.0000000    1.4774095
332400.0000000    1.5230360
332500.0000000    1.5847139
332600.0000000    1.4522874
332700.0000000    1.4651533
332800.0000000    1.4453784
332900.0000000    1.4788690
333000.0000000    1.4641203
333100.0000000    1.5438251
333200.0000000    1.5807588
333300.0000000    1.5739985
333400.0000000    1.5999032
333500.0000000    1.7501456
333600.0000000    1.7507826
333700.0000000    1.7103696
333800.0000000    1.6783792
333900.0000000    1.7175088
334000.0000000    1.7121345
334100.0000000    1.6668094
334200.0000000    1.6427689
334300.0000000    1.6829981
334400.0000000    1.7499183
334500.0000000    1.7049009
334600.0000000    1.7189342
334700.0000000    1.6481798
334800.0000000    1.6987532
334900.0000000    1.7291154
335000.0000000    1.7694086
335100.0000000    1.6153979
335200.0000000    1.5913539
335300.0000000    1.6532286
335400.0000000    1.7113326
335500.0000000    1.5964135
335600.0000000    1.6815243
335700.0000000    1.6925837
335800.0000000    1.7152313
335900.0000000    1.7216734
336000.0000000    1.6909740
336100.0000000    1.6549963
336200.0000000    1.6699895
336300.0000000    1.6056834
336400.0000000    1.6973532
336500.0000000    1.7630858
336600.0000000    1.6996984
336700.0000000    1.6901246
336800.0000000    1.7054088
336900.0000000    1.6999948
337000.0000000    1.6822799
337100.0000000    1.7216409
337200.0000000    1.6882803
337300.0000000    1.6700791
337400.0000000    1.6487646
337500.0000000    1.6610336
337600.0000000    1.6971560
337700.0000000    1.7361287
337800.0000000    1.7538092
337900.0000000    1.8365729
338000.0000000    1.7570523
338100.0000000    1.7394090
338200.0000000    1.7294264
338300.0000000    1.8211088
338400.0000000    1.7237276
338500.0000000    1.7045976
338600.0000000    1.7051181
338700.0000000    1.7485112
338800.0000000    1.7329500
338900.0000000    1.6736161
339000.0000000    1.7564893
339100.0000000    1.8095249
339200.0000000    1.7890160
339300.0000000    1.7666458
339400.0000000    1.7699093
339500.0000000    1.7570325
339600.0000000    1.7044847
339700.0000000    1.6571183
339800.0000000    1.6652287
339900.0000000    1.7937831
340000.0000000    1.7847253
340100.0000000    1.7467203
340200.0000000    1.7802818
340300.0000000    1.7848182
340400.0000000    1.8258349
340500.0000000    1.7676471
340600.0000000    1.7555650
340700.0000000    1.7455772
340800.0000000    1.7643838
340900.0000000    1.7420208
341000.0000000    1.6569552
341100.0000000    1.6698183
341200.0000000    1.6569927
341300.0000000    1.6635205
341400.0000000    1.6322352
341500.0000000    1.7126232
341600.0000000    1.6464796
341700.0000000    1.7096910
341800.0000000    1.6229601
341900.0000000    1.6279846
342000.0000000    1.6031656
342100.0000000    1.5837485
342200.0000000    1.7322514
342300.0000000    1.7040474
342400.0000000    1.6842238
342500.0000000    1.6152222
342600.0000000    1.6502831
342700.0000000    1.6905299
342800.0000000    1.7403213
342900.0000000    1.7595642
343000.0000000    1.7341321
343100.0000000    1.7369936
343200.0000000    1.6713033
343300.0000000    1.6639661
343400.0000000    1.7023047
343500.0000000    1.6408235
343600.0000000    1.5456464
343700.0000000    1.5929883
343800.0000000    1.5749562
343900.0000000    1.5487881
344000.0000000    1.4533901
344100.0000000    1.4713447
344200.0000000    1.5192436
344300.0000000    1.5616938
344400.0000000    1.6054736
344500.0000000    1.6009395
344600.0000000    1.5876482
344700.0000000    1.6395441
344800.0000000    1.5873799
344900.0000000    1.5076467
345000.0000000    1.5098295
345100.0000000    1.5884674
345200.0000000    1.5745507
345300.0000000    1.6264180
345400.0000000    1.5877459
345500.0000000    1.5819784
345600.0000000    1.6189847
345700.0000000    1.6036192
345800.0000000    1.6115750
345900.0000000    1.6172577
346000.0000000    1.6422862
346100.0000000    1.6456859
346200.0000000    1.6075097
346300.0000000    1.6308964
346400.0000000    1.6347669
346500.0000000    1.6041085
346600.0000000    1.6003705
346700.0000000    1.6521462
346800.0000000    1.5706127
346900.0000000    1.5422039
347000.0000000    1.6018173
347100.0000000    1.6044254
347200.0000000    1.5592039
347300.0000000    1.5240910
347400.0000000    1.5521950
347500.0000000    1.6053480
347600.0000000    1.5122628
347700.0000000    1.5855414
347800.0000000    1.4934421
347900.0000000    1.4875443
348000.0000000    1.5521590
348100.0000000    1.5563395
348200.0000000    1.4896836
348300.0000000    1.4924511
348400.0000000    1.4384682
348500.0000000    1.4717457
348600.0000000    1.4729503
348700.0000000    1.4809580
348800.0000000    1.4664108
348900.0000000    1.5030416
349000.0000000    1.5082488
349100.0000000    1.5275397
349200.0000000    1.5018219
349300.0000000    1.4650040
349400.0000000    1.5771912
349500.0000000    1.5583851
349600.0000000    1.5593183
349700.0000000    1.5910560
349800.0000000    1.5729898
349900.0000000    1.5930161
350000.0000000    1.6539298
350100.0000000    1.5433530
350200.0000000    1.5720487
350300.0000000    1.6988034
350400.0000000    1.6257802
350500.0000000    1.5452561
350600.0000000    1.4638351
350700.0000000    1.5538220
350800.0000000    1.4416021
350900.0000000    1.4655859
351000.0000000    1.4780880
351100.0000000    1.4785992
351200.0000000    1.5022010
351300.0000000    1.5076339
351400.0000000    1.5717819
351500.0000000    1.5712597
351600.0000000    1.6434240
351700.0000000    1.6268520
351800.0000000    1.6114099
351900.0000000    1.6230288
352000.0000000    1.5223864
352100.0000000    1.4933695
352200.0000000    1.4900095
352300.0000000    1.5535917
352400.0000000    1.6848508
352500.0000000    1.6260257
352600.0000000    1.6202419
352700.0000000    1.5530437
352800.0000000    1.5479401
352900.0000000    1.5000116
353000.0000000    1.5166601
353100.0000000    1.5924360
353200.0000000    1.5449305
353300.0000000    1.4865696
353400.0000000    1.5509127
353500.0000000    1.5693742
353600.0000000    1.4906399
353700.0000000    1.5580615
353800.0000000    1.5752668
353900.0000000    1.6077480
354000.0000000    1.6053180
354100.0000000    1.5835205
354200.0000000    1.5797139
354300.0000000    1.4121362
354400.0000000    1.4999889
354500.0000000    1.5551713
354600.0000000    1.6196111
354700.0000000    1.6645360
354800.0000000    1.5809772
354900.0000000    1.5698975
355000.0000000    1.4456350
355100.0000000    1.4423975
355200.0000000    1.5596553
355300.0000000    1.5117806
355400.0000000    1.4778916
355500.0000000    1.5856476
355600.0000000    1.5446532
355700.0000000    1.5913913
355800.0000000    1.6232429
355900.0000000    1.6108195
356000.0000000    1.6003175
356100.0000000    1.6107497
356200.0000000    1.5812674
356300.0000000    1.5916597
356400.0000000    1.6194537
356500.0000000    1.5645456
356600.0000000    1.5916492
356700.0000000    1.4852642
356800.0000000    1.6054649
356900.0000000    1.6203016
357000.0000000    1.5990275
357100.0000000    1.5673041
357200.0000000    1.5237871
357300.0000000    1.6150299
357400.0000000    1.6634762
357500.0000000    1.5993313
357600.0000000    1.5893724
357700.0000000    1.6093169
357800.0000000    1.6018949
357900.0000000    1.6129767
358000.0000000    1.5617894
358100.0000000    1.5842514
358200.0000000    1.5226794
358300.0000000    1.5488359
358400.0000000    1.4663235
358500.0000000    1.5853496
358600.0000000    1.5929279
358700.0000000    1.5643551
358800.0000000    1.4820951
358900.0000000    1.4933158
359000.0000000    1.4615638
359100.0000000    1.4863092
359200.0000000    1.6019986
359300.0000000    1.6033510
359400.0000000    1.6849412
359500.0000000    1.5216599
359600.0000000    1.4777746
359700.0000000    1.4808460
359800.0000000    1.4521514
359900.0000000    1.4437109
360000.0000000    1.4600798
360100.0000000    1.5183747
360200.0000000    1.4502360
360300.0000000    1.5950056
360400.0000000    1.5349522
360500.0000000    1.5389887
360600.0000000    1.5823917
360700.0000000    1.5034864
360800.0000000    1.4761899
360900.0000000    1.5138478
361000.0000000    1.4930114
361100.0000000    1.5596977
361200.0000000    1.5365602
361300.0000000    1.5238312
361400.0000000    1.5418204
361500.0000000    1.5985514
361600.0000000    1.5185723
361700.0000000    1.5005987
361800.0000000    1.4871839
361900.0000000    1.5640000
362000.0000000    1.6879759
362100.0000000    1.7583964
362200.0000000    1.7648364
362300.0000000    1.6399280
362400.0000000    1.7370230
362500.0000000    1.7068418
362600.0000000    1.7390018
362700.0000000    1.6294186
362800.0000000    1.6960670
362900.0000000    1.7510823
363000.0000000    1.7829022
363100.0000000    1.7493201
363200.0000000    1.7314581
363300.0000000    1.7581677
363400.0000000    1.7515118
363500.0000000    1.8530117
363600.0000000    1.8201431
363700.0000000    1.7827837
363800.0000000    1.7943662
363900.0000000    1.7510340
364000.0000000    1.7018346
364100.0000000    1.7295438
364200.0000000    1.6532528
364300.0000000    1.6907563
364400.0000000    1.7361056
364500.0000000    1.7501057
364600.0000000    1.8309126
364700.0000000    1.8004433
364800.0000000    1.7760788
364900.0000000    1.7895942
365000.0000000    1.8303696
365100.0000000    1.7923952
365200.0000000    1.9350083
365300.0000000    1.8841391
365400.0000000    1.9073137
365500.0000000    1.8815335
365600.0000000    1.8917773
365700.0000000    1.8723179
365800.0000000    1.8714226
365900.0000000    1.8626348
366000.0000000    1.9032453
366100.0000000    1.8559309
366200.0000000    1.8598708
366300.0000000    1.8306932
366400.0000000    1.8251784
366500.0000000    1.8093214
366600.0000000    1.7461611
366700.0000000    1.8543584
366800.0000000    1.9120901
366900.0000000    1.9058590
367000.0000000    1.9016806
367100.0000000    1.7916763
367200.0000000    1.7797241
367300.0000000    1.7713794
367400.0000000    1.7486074
367500.0000000    1.7217668
367600.0000000    1.8407689
367700.0000000    1.7806817
367800.0000000    1.8064150
367900.0000000    1.7329913
368000.0000000    1.7917850
368100.0000000    1.7400855
368200.0000000    1.7183425
368300.0000000    1.6911421
368400.0000000    1.7354975
368500.0000000    1.6847372
368600.0000000    1.7616642
368700.0000000    1.7357062
368800.0000000    1.7071607
368900.0000000    1.6618571
369000.0000000    1.6845274
369100.0000000    1.7477549
369200.0000000    1.7247559
369300.0000000    1.8169127
369400.0000000    1.8153187
369500.0000000    1.7995137
369600.0000000    1.7519095
369700.0000000    1.7306440
369800.0000000    1.7546799
369900.0000000    1.7596235
370000.0000000    1.7645414
370100.0000000    1.6801373
370200.0000000    1.6528734
370300.0000000    1.7091390
370400.0000000    1.6942259
370500.0000000    1.6588953
370600.0000000    1.5801862
370700.0000000    1.6978106
370800.0000000    1.7004732
370900.0000000    1.6479237
371000.0000000    1.5845846
371100.0000000    1.6485244
371200.0000000    1.6458825
371300.0000000    1.6806741
371400.0000000    1.6878660
371500.0000000    1.7307574
371600.0000000    1.7969562
371700.0000000    1.7856859
371800.0000000    1.8009729
371900.0000000    1.7760838
372000.0000000    1.7964785
372100.0000000    1.7942593
372200.0000000    1.8725847
372300.0000000    1.7952096
372400.0000000    1.8273083
372500.0000000    1.7418966
372600.0000000    1.7214540
372700.0000000    1.7919661
372800.0000000    1.8218553
372900.0000000    1.8099710
373000.0000000    1.8770962
373100.0000000    1.7609421
373200.0000000    1.7090971
373300.0000000    1.7006491
373400.0000000    1.6705363
373500.0000000    1.6274079
373600.0000000    1.6398975
373700.0000000    1.6149904
373800.0000000    1.6740986
373900.0000000    1.6784810
374000.0000000    1.6800623
374100.0000000    1.7210143
374200.0000000    1.7675345
374300.0000000    1.6794008
374400.0000000    1.7170475
374500.0000000    1.7351960
374600.0000000    1.7129186
374700.0000000    1.7488106
374800.0000000    1.7517383
374900.0000000    1.7359288
375000.0000000    1.7901390
375100.0000000    1.7863203
375200.0000000    1.7793133
375300.0000000    1.7547781
375400.0000000    1.7166330
375500.0000000    1.7719055
375600.0000000    1.7693770
375700.0000000    1.7031263
375800.0000000    1.7082735
375900.0000000    1.7606061
376000.0000000    1.7021029
376100.0000000    1.6585695
376200.0000000    1.6449186
376300.0000000    1.5922879
376400.0000000    1.5901120
376500.0000000    1.6661201
376600.0000000    1.7219251
376700.0000000    1.7439249
376800.0000000    1.7912394
376900.0000000    1.7315747
377000.0000000    1.7798171
377100.0000000    1.6460395
377200.0000000    1.7318569
377300.0000000    1.6686451
377400.0000000    1.6900595
377500.0000000    1.7974014
377600.0000000    1.7730234
377700.0000000    1.7671341
377800.0000000    1.7508482
377900.0000000    1.6226089
378000.0000000    1.6655949
378100.0000000    1.7362127
378200.0000000    1.7344562
378300.0000000    1.7193034
378400.0000000    1.6922172
378500.0000000    1.8225346
378600.0000000    1.7387935
378700.0000000    1.6814687
378800.0000000    1.7118385
378900.0000000    1.7155097
379000.0000000    1.7245620
379100.0000000    1.7781230
379200.0000000    1.7614975
379300.0000000    1.6405662
379400.0000000    1.6358085
379500.0000000    1.6766524
379600.0000000    1.7439446
379700.0000000    1.7452151
379800.0000000    1.8175999
379900.0000000    1.8125768
380000.0000000    1.8684362
380100.0000000    1.8918136
380200.0000000    1.8365539
380300.0000000    1.7941408
380400.0000000    1.7617348
380500.0000000    1.7929190
380600.0000000    1.7568998
380700.0000000    1.7269306
380800.0000000    1.6958766
380900.0000000    1.6301252
381000.0000000    1.6221547
381100.0000000    1.6434188
381200.0000000    1.6475573
381300.0000000    1.6461954
381400.0000000    1.6615239
381500.0000000    1.7124910
381600.0000000    1.6268075
381700.0000000    1.6584345
381800.0000000    1.6744350
381900.0000000    1.7730581
382000.0000000    1.7564437
382100.0000000    1.7575914
382200.0000000    1.7963589
382300.0000000    1.7061322
382400.0000000    1.7073927
382500.0000000    1.6534954
382600.0000000    1.6718208
382700.0000000    1.6839460
382800.0000000    1.7805697
382900.0000000    1.6607291
383000.0000000    1.6922067
383100.0000000    1.7276282
383200.0000000    1.7497510
383300.0000000    1.7136147
383400.0000000    1.6832582
383500.0000000    1.6805412
383600.0000000    1.7121398
383700.0000000    1.6825311
383800.0000000    1.6470768
383900.0000000    1.6539296
384000.0000000    1.6969466
384100.0000000    1.7084062
384200.0000000    1.6454093
384300.0000000    1.7250717
384400.0000000    1.7148492
384500.0000000    1.7481834
384600.0000000    1.7451143
384700.0000000    1.7280983
384800.0000000    1.6996502
384900.0000000    1.6575638
385000.0000000    1.6110622
385100.0000000    1.6253538
385200.0000000    1.6872000
385300.0000000    1.6438593
385400.0000000    1.6552430
385500.0000000    1.6353226
385600.0000000    1.6016877
385700.0000000    1.6120911
385800.0000000    1.5990906
385900.0000000    1.6381133
386000.0000000    1.6341264
386100.0000000    1.5767118
386200.0000000    1.5566287
386300.0000000    1.5959172
386400.0000000    1.6427797
386500.0000000    1.6347787
386600.0000000    1.6724107
386700.0000000    1.6328074
386800.0000000    1.6017134
386900.0000000    1.6087389
387000.0000000    1.6068703
387100.0000000    1.5546185
387200.0000000    1.4979793
387300.0000000    1.5122585
387400.0000000    1.5827984
387500.0000000    1.6174209
387600.0000000    1.6040082
387700.0000000    1.6312603
387800.0000000    1.6523554
387900.0000000    1.6542823
388000.0000000    1.6572138
388100.0000000    1.6498008
388200.0000000    1.6773461
388300.0000000    1.6712416
388400.0000000    1.6757414
388500.0000000    1.7635152
388600.0000000    1.8156911
388700.0000000    1.8355573
388800.0000000    1.7881489
388900.0000000    1.8739678
389000.0000000    1.8833392
389100.0000000    1.8334554
389200.0000000    1.8075930
389300.0000000    1.7886288
389400.0000000    1.8082823
389500.0000000    1.7906737
389600.0000000    1.6757611
389700.0000000    1.7152859
389800.0000000    1.6822277
389900.0000000    1.7625103
390000.0000000    1.8018876
390100.0000000    1.8160034
390200.0000000    1.8050538
390300.0000000    1.8027194
390400.0000000    1.8250148
390500.0000000    1.8515651
390600.0000000    1.8329160
390700.0000000    1.8135629
390800.0000000    1.7985963
390900.0000000    1.8673803
391000.0000000    1.9051305
391100.0000000    1.8238240
391200.0000000    1.8210212
391300.0000000    1.7989997
391400.0000000    1.8163693
391500.0000000    1.7627795
391600.0000000    1.7269015
391700.0000000    1.8187279
391800.0000000    1.8419542
391900.0000000    1.8235463
392000.0000000    1.7785833
392100.0000000    1.8931925
392200.0000000    1.8173711
392300.0000000    1.8714756
392400.0000000    1.9356364
392500.0000000    1.8576885
392600.0000000    1.8321054
392700.0000000    1.8290006
392800.0000000    1.8693058
392900.0000000    1.9219592
393000.0000000    1.9307293
393100.0000000    1.9516228
393200.0000000    1.9792453
393300.0000000    1.8963791
393400.0000000    1.9196675
393500.0000000    1.8735610
393600.0000000    1.8730216
393700.0000000    1.8567528
393800.0000000    1.8987932
393900.0000000    1.8129919
394000.0000000    1.8299162
394100.0000000    1.8239065
394200.0000000    1.8240114
394300.0000000    1.8781846
394400.0000000    1.9388515
394500.0000000    1.9804657
394600.0000000    2.0171924
394700.0000000    2.0144436
394800.0000000    1.9924519
394900.0000000    1.9682149
395000.0000000    2.0112402
395100.0000000    1.9726901
395200.0000000    1.9644523
395300.0000000    1.9388810
395400.0000000    1.8463976
395500.0000000    1.9111602
395600.0000000    1.8634282
395700.0000000    1.9065045
395800.0000000    1.9076653
395900.0000000    2.0160654
396000.0000000    1.9791752
396100.0000000    1.9927272
396200.0000000    2.0122392
396300.0000000    1.9420755
396400.0000000    1.8935308
396500.0000000    1.9252371
396600.0000000    1.8903428
396700.0000000    1.8370348
396800.0000000    1.8365840
396900.0000000    1.8485284
397000.0000000    1.8811626
397100.0000000    1.8996106
397200.0000000    1.9302040
397300.0000000    1.8823520
397400.0000000    1.8305395
397500.0000000    1.8645818
397600.0000000    1.9255800
397700.0000000    1.9136343
397800.0000000    1.9053448
397900.0000000    1.9061164
398000.0000000    2.0140698
398100.0000000    2.0047581
398200.0000000    1.9651437
398300.0000000    2.0327823
398400.0000000    2.0463345
398500.0000000    2.0558522
398600.0000000    2.0142348
398700.0000000    1.9870217
398800.0000000    1.9615060
398900.0000000    1.8406700
399000.0000000    1.8481708
399100.0000000    1.8819730
399200.0000000    1.9176193
399300.0000000    1.8696182
399400.0000000    1.8515097
399500.0000000    1.9185580
399600.0000000    1.8687867
399700.0000000    1.7910473
399800.0000000    1.8536577
399900.0000000    1.7482795
400000.0000000    1.7214025
400100.0000000    1.6741865
400200.0000000    1.7308391
400300.0000000    1.7753967
400400.0000000    1.7119279
400500.0000000    1.7857856
400600.0000000    2.0745482
400700.0000000    1.9877573
400800.0000000    2.0758693
400900.0000000    2.0363743
401000.0000000    2.1595488
401100.0000000    2.0771289
401200.0000000    2.2007272
401300.0000000    2.1638298
401400.0000000    2.0654256
401500.0000000    1.8863286
401600.0000000    2.0795431
401700.0000000    2.0788379
401800.0000000    2.1617115
401900.0000000    2.2089143
402000.0000000    2.2139449
402100.0000000    2.1031351
402200.0000000    2.1532352
402300.0000000    2.0752573
402400.0000000    2.0465462
402500.0000000    2.0422032
402600.0000000    1.9682329
402700.0000000    2.0681789
402800.0000000    2.1317890
402900.0000000    1.9537349
403000.0000000    2.0451453
403100.0000000    2.1828876
403200.0000000    2.1052926
403300.0000000    2.2309575
403400.0000000    2.2628818
403500.0000000    2.2582552
403600.0000000    2.2222645
403700.0000000    2.1093526
403800.0000000    2.1152842
403900.0000000    2.0403152
404000.0000000    2.0311122
404100.0000000    2.2288570
404200.0000000    2.3082774
404300.0000000    2.1545112
404400.0000000    2.0934494
404500.0000000    2.1389027
404600.0000000    2.3546526
404700.0000000    2.3094449
404800.0000000    2.3288274
404900.0000000    2.3909061
405000.0000000    2.3230836
405100.0000000    2.3171892
405200.0000000    2.1629934
405300.0000000    2.2929096
405400.0000000    2.2108178
405500.0000000    2.2352815
405600.0000000    2.4157813
405700.0000000    2.4208343
405800.0000000    2.3822424
405900.0000000    2.2886050
406000.0000000    2.2270596
406100.0000000    2.3205900
406200.0000000    2.3649905
406300.0000000    2.4447439
406400.0000000    2.4111426
406500.0000000    2.3333151
406600.0000000    2.3126099
406700.0000000    2.3181307
406800.0000000    2.2125478
406900.0000000    2.3047664
407000.0000000    2.3820770
407100.0000000    2.2266138
407200.0000000    2.1613560
407300.0000000    2.2014894
407400.0000000    2.3845387
407500.0000000    2.3972247
407600.0000000    2.3971729
407700.0000000    2.2938859
407800.0000000    2.2951818
407900.0000000    2.2849233
408000.0000000    2.2052708
408100.0000000    2.3247366
408200.0000000    2.3040013
408300.0000000    2.2870231
408400.0000000    2.2392955
408500.0000000    2.2560549
408600.0000000    2.1357546
408700.0000000    2.1128423
408800.0000000    2.2907534
408900.0000000    2.2285166
409000.0000000    2.3810422
409100.0000000    2.1014783
409200.0000000    2.2045925
409300.0000000    2.1409791
409400.0000000    2.1975832
409500.0000000    2.0952165
409600.0000000    1.9115336
409700.0000000    1.9070481
409800.0000000    1.9703013
409900.0000000    2.0764432
410000.0000000    2.1239166
410100.0000000    1.9801135
410200.0000000    2.0535147
410300.0000000    1.8695858
410400.0000000    1.8765931
410500.0000000    1.9389225
410600.0000000    1.9785006
410700.0000000    1.9449606
410800.0000000    2.0644107
410900.0000000    1.9394805
411000.0000000    1.9298921
411100.0000000    1.8551615
411200.0000000    1.9258525
411300.0000000    1.9275708
411400.0000000    1.8976920
411500.0000000    1.8850554
411600.0000000    1.8835105
411700.0000000    1.8833374
411800.0000000    1.8331865
411900.0000000    1.8286632
412000.0000000    1.8822150
412100.0000000    1.8633028
412200.0000000    1.8769642
412300.0000000    1.9513460
412400.0000000    1.9270804
412500.0000000    1.9292226
412600.0000000    1.9663564
412700.0000000    1.8600744
412800.0000000    1.8812470
412900.0000000    1.8824607
413000.0000000    1.7686300
413100.0000000    1.9339236
413200.0000000    1.7187177
413300.0000000    1.8766021
413400.0000000    1.7756761
413500.0000000    1.9380488
413600.0000000    1.9302194
413700.0000000    1.9149450
413800.0000000    1.8331125
413900.0000000    1.9666492
414000.0000000    1.8835660
414100.0000000    1.7444499
414200.0000000    1.7425581
414300.0000000    1.6890466
414400.0000000    1.7402668
414500.0000000    1.8090502
414600.0000000    1.7639604
414700.0000000    1.8378491
414800.0000000    1.7988340
414900.0000000    1.7409233
415000.0000000    1.7869430
415100.0000000    1.7923144
415200.0000000    1.8857952
415300.0000000    1.7579640
415400.0000000    1.8332303
415500.0000000    1.7792330
415600.0000000    1.7558575
415700.0000000    1.7340190
415800.0000000    1.8326451
415900.0000000    1.9423854
416000.0000000    1.9302764
416100.0000000    1.7719644
416200.0000000    1.8059655
416300.0000000    1.7758638
416400.0000000    1.8082998
416500.0000000    1.8071753
416600.0000000    1.9388001
416700.0000000    1.8860855
416800.0000000    1.8531902
416900.0000000    1.8495574
417000.0000000    1.9284614
417100.0000000    1.9902803
417200.0000000    1.9131994
417300.0000000    1.8822237
417400.0000000    1.8325140
417500.0000000    1.7134794
417600.0000000    1.7620695
417700.0000000    1.7342438
417800.0000000    1.7896235
417900.0000000    1.8207427
418000.0000000    1.9422038
418100.0000000    1.8990982
418200.0000000    1.8895040
418300.0000000    1.8250782
418400.0000000    1.9863493
418500.0000000    1.8651326
418600.0000000    1.7775819
418700.0000000    1.8435163
418800.0000000    1.7924817
418900.0000000    1.8076897
419000.0000000    1.7478530
419100.0000000    1.8460841
419200.0000000    1.8580651
419300.0000000    2.1327803
419400.0000000    1.9927282
419500.0000000    2.0700302
419600.0000000    2.0056343
419700.0000000    2.1280859
419800.0000000    2.1408007
419900.0000000    2.0649297
420000.0000000    2.3194449
420100.0000000    2.2014906
420200.0000000    2.1107228
420300.0000000    2.2081618
420400.0000000    2.2904568
420500.0000000    2.3283672
420600.0000000    2.3441741
420700.0000000    2.4392018
420800.0000000    2.3626683
420900.0000000    2.2962284
421000.0000000    2.3518946
421100.0000000    2.2229211
421200.0000000    2.0521977
421300.0000000    2.1998820
421400.0000000    2.2070692
421500.0000000    2.1459322
421600.0000000    1.9231926
421700.0000000    2.0441933
421800.0000000    1.9959637
421900.0000000    1.8134767
422000.0000000    1.9105448
422100.0000000    2.0460715
422200.0000000    2.0000675
422300.0000000    1.8711522
422400.0000000    1.8538723
422500.0000000    1.9846842
422600.0000000    1.9278440
422700.0000000    1.6291627
422800.0000000    1.7553400
422900.0000000    1.6261928
423000.0000000    1.7174323
423100.0000000    1.7144029
423200.0000000    1.6571913
423300.0000000    1.6228215
423400.0000000    1.6055743
423500.0000000    1.6424950
423600.0000000    1.7010233
423700.0000000    1.6785442
423800.0000000    1.6622998
423900.0000000    1.8049376
424000.0000000    1.7389251
424100.0000000    1.8022420
424200.0000000    1.8901464
424300.0000000    1.8917161
424400.0000000    1.9082340
424500.0000000    1.8745129
424600.0000000    1.7479862
424700.0000000    1.8251424
424800.0000000    1.8760933
424900.0000000    1.8142372
425000.0000000    1.8766865
425100.0000000    1.8248634
425200.0000000    1.7882943
425300.0000000    1.8038386
425400.0000000    1.8495728
425500.0000000    1.8679459
425600.0000000    1.8473507
425700.0000000    1.8709472
425800.0000000    1.8930103
425900.0000000    1.8397665
426000.0000000    1.7588501
426100.0000000    1.7803378
426200.0000000    1.7507514
426300.0000000    1.8062453
426400.0000000    1.7728249
426500.0000000    1.8001214
426600.0000000    1.7583849
426700.0000000    1.8142749
426800.0000000    1.8607421
426900.0000000    1.8328177
427000.0000000    1.8374689
427100.0000000    1.8361677
427200.0000000    1.7805343
427300.0000000    1.7705823
427400.0000000    1.8015869
427500.0000000    1.8339522
427600.0000000    1.7291096
427700.0000000    1.7340623
427800.0000000    1.6424363
427900.0000000    1.5604087
428000.0000000    1.5618639
428100.0000000    1.6826850
428200.0000000    1.6857598
428300.0000000    1.6075237
428400.0000000    1.6581016
428500.0000000    1.6808240
428600.0000000    1.6843458
428700.0000000    1.6203502
428800.0000000    1.6199193
428900.0000000    1.6650987
429000.0000000    1.6976633
429100.0000000    1.7801267
429200.0000000    1.8515049
429300.0000000    1.7779677
429400.0000000    1.7520880
429500.0000000    1.7621220
429600.0000000    1.7850450
429700.0000000    1.7042875
429800.0000000    1.7099776
429900.0000000    1.7635456
430000.0000000    1.7802683
430100.0000000    1.8139343
430200.0000000    1.7273066
430300.0000000    1.6585195
430400.0000000    1.7079185
430500.0000000    1.5587863
430600.0000000    1.5515391
430700.0000000    1.4919243
430800.0000000    1.6202166
430900.0000000    1.6655707
431000.0000000    1.7144036
431100.0000000    1.6575412
431200.0000000    1.6731484
431300.0000000    1.6898422
431400.0000000    1.7058830
431500.0000000    1.6670772
431600.0000000    1.6508385
431700.0000000    1.6946161
431800.0000000    1.7769970
431900.0000000    1.7930067
432000.0000000    1.6521956
432100.0000000    1.6731037
432200.0000000    1.6972728
432300.0000000    1.7139974
432400.0000000    1.6268175
432500.0000000    1.6707850
432600.0000000    1.7094361
432700.0000000    1.7266883
432800.0000000    1.8034596
432900.0000000    1.7648995
433000.0000000    1.7507777
433100.0000000    1.7870407
433200.0000000    1.6803989
433300.0000000    1.8004304
433400.0000000    1.8140959
433500.0000000    1.9088017
433600.0000000    1.8772063
433700.0000000    1.8147295
433800.0000000    1.7872649
433900.0000000    1.7916677
434000.0000000    1.7945596
434100.0000000    1.7962830
434200.0000000    1.8827176
434300.0000000    1.8408887
434400.0000000    1.8077954
434500.0000000    1.8019874
434600.0000000    1.8083564
434700.0000000    1.7489164
434800.0000000    1.8985729
434900.0000000    1.8707602
435000.0000000    1.8377481
435100.0000000    1.9012107
435200.0000000    1.9373504
435300.0000000    1.9378422
435400.0000000    1.9294379
435500.0000000    1.9212829
435600.0000000    1.8422922
435700.0000000    1.8971379
435800.0000000    1.8370427
435900.0000000    1.8472449
436000.0000000    1.9783208
436100.0000000    1.9588071
436200.0000000    1.9472613
436300.0000000    1.9377936
436400.0000000    1.8832496
436500.0000000    1.8959532
436600.0000000    1.9140656
436700.0000000    1.8787819
436800.0000000    1.7905388
436900.0000000    1.7892171
437000.0000000    1.8174231
437100.0000000    1.8731583
437200.0000000    1.9937431
437300.0000000    1.9342746
437400.0000000    1.9067394
437500.0000000    1.8889689
437600.0000000    1.8769367
437700.0000000    1.8682247
437800.0000000    1.8644712
437900.0000000    1.8223739
438000.0000000    1.8130180
438100.0000000    1.8071632
438200.0000000    1.8111209
438300.0000000    1.8654832
438400.0000000    1.9124230
438500.0000000    1.8552885
438600.0000000    1.7911179
438700.0000000    1.8287687
438800.0000000    1.8348459
438900.0000000    1.8892078
439000.0000000    1.9255092
439100.0000000    1.9505490
439200.0000000    1.9777718
439300.0000000    1.9359473
439400.0000000    1.8797562
439500.0000000    1.8461840
439600.0000000    1.8807569
439700.0000000    1.9477553
439800.0000000    1.9077271
439900.0000000    1.9343195
440000.0000000    1.8397022
440100.0000000    1.8282255
440200.0000000    1.8703431
440300.0000000    1.9254162
440400.0000000    1.9286894
440500.0000000    1.8649501
440600.0000000    1.9062225
440700.0000000    1.9005942
440800.0000000    1.9469589
440900.0000000    1.9487219
441000.0000000    2.0048447
441100.0000000    1.9423363
441200.0000000    2.0076101
441300.0000000    2.0285153
441400.0000000    2.0065930
441500.0000000    2.0092528
441600.0000000    1.9599092
441700.0000000    1.9354466
441800.0000000    1.8796751
441900.0000000    1.8689947
442000.0000000    1.9672431
442100.0000000    1.9391692
442200.0000000    1.8443514
442300.0000000    1.7632637
442400.0000000    1.8247149
442500.0000000    1.8055993
442600.0000000    1.8425876
442700.0000000    1.7810394
442800.0000000    1.7695175
442900.0000000    1.7637206
443000.0000000    1.7996960
443100.0000000    1.8507450
443200.0000000    1.8056260
443300.0000000    1.8707457
443400.0000000    1.8205881
443500.0000000    1.8249964
443600.0000000    1.8440170
443700.0000000    1.8618845
443800.0000000    1.9180422
443900.0000000    1.8513316
444000.0000000    1.9280230
444100.0000000    1.9601749
444200.0000000    1.9362321
444300.0000000    1.7699567
444400.0000000    2.0442584
444500.0000000    1.9395875
444600.0000000    1.9067516
444700.0000000    1.9789732
444800.0000000    2.0613801
444900.0000000    1.9082042
445000.0000000    2.0016901
445100.0000000    2.1154494
445200.0000000    2.0830197
445300.0000000    2.0810111
445400.0000000    2.1951838
445500.0000000    2.1029439
445600.0000000    2.0946093
445700.0000000    2.0851824
445800.0000000    2.1317899
445900.0000000    2.1233139
446000.0000000    2.1314106
446100.0000000    2.1111076
446200.0000000    2.0071762
446300.0000000    2.0428987
446400.0000000    2.0294259
446500.0000000    1.9688298
446600.0000000    2.0884640
446700.0000000    2.1019282
446800.0000000    2.1824439
446900.0000000    1.9607863
447000.0000000    1.9951744
447100.0000000    2.1162915
447200.0000000    2.1202588
447300.0000000    2.1150336
447400.0000000    2.0824516
447500.0000000    1.9240780
447600.0000000    1.8417695
447700.0000000    1.8067659
447800.0000000    1.8155580
447900.0000000    1.8340250
448000.0000000    1.9678141
448100.0000000    1.9930331
448200.0000000    1.8973104
448300.0000000    1.8241746
448400.0000000    1.8025192
448500.0000000    1.8310106
448600.0000000    1.7836864
448700.0000000    1.8019854
448800.0000000    1.7981772
448900.0000000    1.8510284
449000.0000000    1.9638002
449100.0000000    1.9012425
449200.0000000    1.9619052
449300.0000000    2.0070119
449400.0000000    2.0776508
449500.0000000    2.0190561
449600.0000000    2.0349138
449700.0000000    1.9347684
449800.0000000    1.8926917
449900.0000000    1.8829079
450000.0000000    1.9210839
450100.0000000    1.9057606
450200.0000000    1.9000305
450300.0000000    1.9100801
450400.0000000    1.9569380
450500.0000000    1.9541875
450600.0000000    1.9547421
450700.0000000    2.0575795
450800.0000000    2.0554128
450900.0000000    1.9922945
451000.0000000    2.0444264
451100.0000000    1.9278597
451200.0000000    2.0305543
451300.0000000    1.9856102
451400.0000000    1.9451077
451500.0000000    1.9331380
451600.0000000    1.8652806
451700.0000000    1.9187413
451800.0000000    1.9913291
451900.0000000    1.9612536
452000.0000000    2.0086119
452100.0000000    1.9671804
452200.0000000    2.0046291
452300.0000000    1.9314528
452400.0000000    1.8693615
452500.0000000    1.9466014
452600.0000000    1.9808096
452700.0000000    1.9808128
452800.0000000    1.9447430
452900.0000000    1.9321778
453000.0000000    2.0111809
453100.0000000    2.0578883
453200.0000000    1.9841459
453300.0000000    1.8926812
453400.0000000    1.7819271
453500.0000000    1.8326228
453600.0000000    1.7398752
453700.0000000    1.7816089
453800.0000000    1.7897780
453900.0000000    1.7816921
454000.0000000    1.6715459
454100.0000000    1.7384230
454200.0000000    1.7449681
454300.0000000    1.7879326
454400.0000000    1.7541351
454500.0000000    1.7175217
454600.0000000    1.7391156
454700.0000000    1.7472128
454800.0000000    1.7193180
454900.0000000    1.7191955
455000.0000000    1.7861482
455100.0000000    1.8223102
455200.0000000    1.8840131
455300.0000000    1.9042629
455400.0000000    1.7876675
455500.0000000    1.8430543
455600.0000000    1.8495790
455700.0000000    1.7207224
455800.0000000    1.7733226
455900.0000000    1.7778550
456000.0000000    1.7802587
456100.0000000    1.7777829
456200.0000000    1.7881012
456300.0000000    1.7357541
456400.0000000    1.7435549
456500.0000000    1.8073872
456600.0000000    1.8100250
456700.0000000    1.7255188
456800.0000000    1.8107615
456900.0000000    1.8571491
457000.0000000    1.9048085
457100.0000000    1.8550938
457200.0000000    1.7755450
457300.0000000    1.7269614
457400.0000000    1.7497097
457500.0000000    1.6886884
457600.0000000    1.7597882
457700.0000000    1.7362318
457800.0000000    1.6754491
457900.0000000    1.7752587
458000.0000000    1.7661785
458100.0000000    1.8574892
458200.0000000    1.8558699
458300.0000000    1.8973985
458400.0000000    1.9846947
458500.0000000    2.0154357
458600.0000000    2.2069986
458700.0000000    2.2396624
458800.0000000    2.1425369
458900.0000000    2.0953255
459000.0000000    2.1840389
459100.0000000    2.0668585
459200.0000000    2.1978285
459300.0000000    2.0622299
459400.0000000    2.0456522
459500.0000000    1.9852726
459600.0000000    1.9493593
459700.0000000    1.9895921
459800.0000000    1.9988661
459900.0000000    2.0657670
460000.0000000    2.0235498
460100.0000000    2.0811431
460200.0000000    2.1229427
460300.0000000    2.0685363
460400.0000000    2.2197506
460500.0000000    2.2456248
460600.0000000    2.2136743
460700.0000000    2.3094740
460800.0000000    2.3953397
460900.0000000    2.4358928
461000.0000000    2.2765400
461100.0000000    2.1771953
461200.0000000    2.2532434
461300.0000000    2.3674514
461400.0000000    2.2970233
461500.0000000    2.2821276
461600.0000000    2.3321879
461700.0000000    2.2963278
461800.0000000    2.4416952
461900.0000000    2.4187860
462000.0000000    2.3540881
462100.0000000    2.3252900
462200.0000000    2.4382885
462300.0000000    2.4760816
462400.0000000    2.2316542
462500.0000000    2.4185371
462600.0000000    2.3541563
462700.0000000    2.3002036
462800.0000000    2.4347146
462900.0000000    2.3619688
463000.0000000    2.3135247
463100.0000000    2.2516527
463200.0000000    2.2892780
463300.0000000    2.2873182
463400.0000000    2.3162069
463500.0000000    2.2945652
463600.0000000    2.2551067
463700.0000000    2.1350636
463800.0000000    2.3521824
463900.0000000    2.4514234
464000.0000000    2.3720315
464100.0000000    2.1686740
464200.0000000    2.1288240
464300.0000000    2.3580089
464400.0000000    2.4314187
464500.0000000    2.3176119
464600.0000000    2.3324811
464700.0000000    2.3646483
464800.0000000    2.3345838
464900.0000000    2.2717719
465000.0000000    2.3974397
465100.0000000    2.4432251
465200.0000000    2.4934926
465300.0000000    2.5140436
465400.0000000    2.4092250
465500.0000000    2.3787475
465600.0000000    2.4878020
465700.0000000    2.3905497
465800.0000000    2.4835820
465900.0000000    2.4681265
466000.0000000    2.4542816
466100.0000000    2.3931358
466200.0000000    2.2904298
466300.0000000    2.2741754
466400.0000000    2.3589554
466500.0000000    2.4383092
466600.0000000    2.4592257
466700.0000000    2.3516409
466800.0000000    2.4285929
466900.0000000    2.3816910
467000.0000000    2.3525815
467100.0000000    2.3212795
467200.0000000    2.3338776
467300.0000000    2.3198440
467400.0000000    2.3585153
467500.0000000    2.3355422
467600.0000000    2.3026688
467700.0000000    2.4493606
467800.0000000    2.4576750
467900.0000000    2.3894985
468000.0000000    2.3405788
468100.0000000    2.3322258
468200.0000000    2.4589527
468300.0000000    2.4227693
468400.0000000    2.3090508
468500.0000000    2.3227713
468600.0000000    2.5511451
468700.0000000    2.4608119
468800.0000000    2.3072217
468900.0000000    2.3410780
469000.0000000    2.2820859
469100.0000000    2.3232586
469200.0000000    2.3000233
469300.0000000    2.3861558
469400.0000000    2.1650975
469500.0000000    2.2029943
469600.0000000    2.3321338
469700.0000000    2.2390685
469800.0000000    2.3182237
469900.0000000    2.4185116
470000.0000000    2.3677208
470100.0000000    2.2888057
470200.0000000    2.2678649
470300.0000000    2.3552215
470400.0000000    2.4690115
470500.0000000    2.5279431
470600.0000000    2.5649130
470700.0000000    2.5175695
470800.0000000    2.4345357
470900.0000000    2.3634152
471000.0000000    2.2582777
471100.0000000    2.4097044
471200.0000000    2.3141406
471300.0000000    2.1879487
471400.0000000    2.2045774
471500.0000000    2.1216438
471600.0000000    2.0440254
471700.0000000    2.1210687
471800.0000000    2.2320275
471900.0000000    2.3169842
472000.0000000    2.2344081
472100.0000000    2.3976698
472200.0000000    2.3252311
472300.0000000    2.3359849
472400.0000000    2.3346078
472500.0000000    2.3266847
472600.0000000    2.3552785
472700.0000000    2.2460420
472800.0000000    2.1187098
472900.0000000    2.3506308
473000.0000000    2.3900099
473100.0000000    2.1010973
473200.0000000    2.2682462
473300.0000000    2.4555171
473400.0000000    2.5123682
473500.0000000    2.5698779
473600.0000000    2.4250770
473700.0000000    2.4418228
473800.0000000    2.4583576
473900.0000000    2.3855743
474000.0000000    2.4176600
474100.0000000    2.4060140
474200.0000000    2.4283104
474300.0000000    2.4432549
474400.0000000    2.2908401
474500.0000000    2.2708778
474600.0000000    2.2604208
474700.0000000    2.3186164
474800.0000000    2.3642023
474900.0000000    2.1437953
475000.0000000    2.2565658
475100.0000000    2.2057931
475200.0000000    2.2387109
475300.0000000    2.3691716
475400.0000000    2.3679528
475500.0000000    2.2958963
475600.0000000    2.3455369
475700.0000000    2.2115388
475800.0000000    2.3082693
475900.0000000    2.2692487
476000.0000000    2.4947448
476100.0000000    2.4158273
476200.0000000    2.4485724
476300.0000000    2.4413748
476400.0000000    2.4520738
476500.0000000    2.4249778
476600.0000000    2.4016819
476700.0000000    2.4355366
476800.0000000    2.3752415
476900.0000000    2.0915313
477000.0000000    2.1636755
477100.0000000    2.3404016
477200.0000000    2.2437668
477300.0000000    2.4356437
477400.0000000    2.4393973
477500.0000000    2.3320980
477600.0000000    2.3648098
477700.0000000    2.4350009
477800.0000000    2.3225784
477900.0000000    2.3533349
478000.0000000    2.3508239
478100.0000000    2.2657595
478200.0000000    2.4261627
478300.0000000    2.2409396
478400.0000000    2.4074092
478500.0000000    2.3215225
478600.0000000    2.4091742
478700.0000000    2.3528779
478800.0000000    2.2843015
478900.0000000    2.4217236
479000.0000000    2.5463550
479100.0000000    2.4672794
479200.0000000    2.4976311
479300.0000000    2.5967379
479400.0000000    2.5962899
479500.0000000    2.5116591
479600.0000000    2.4869742
479700.0000000    2.4695942
479800.0000000    2.3275981
479900.0000000    2.4552169
480000.0000000    2.4503279
480100.0000000    2.4837120
480200.0000000    2.5098772
480300.0000000    2.4366884
480400.0000000    2.4404516
480500.0000000    2.4603300
480600.0000000    2.4334552
480700.0000000    2.4056485
480800.0000000    2.3511822
480900.0000000    2.3126006
481000.0000000    2.3280756
481100.0000000    2.3024032
481200.0000000    2.3135946
481300.0000000    2.3432794
481400.0000000    2.3794250
481500.0000000    2.2501364
481600.0000000    2.6050911
481700.0000000    2.6128573
481800.0000000    2.5788743
481900.0000000    2.4589865
482000.0000000    2.2957070
482100.0000000    2.4598539
482200.0000000    2.4240065
482300.0000000    2.4877417
482400.0000000    2.3543663
482500.0000000    2.4373925
482600.0000000    2.5695107
482700.0000000    2.5352998
482800.0000000    2.4741666
482900.0000000    2.6539218
483000.0000000    2.6061754
483100.0000000    2.5754559
483200.0000000    2.6184938
483300.0000000    2.6833966
483400.0000000    2.6288252
483500.0000000    2.4393132
483600.0000000    2.5525291
483700.0000000    2.5305564
483800.0000000    1.9546453
483900.0000000    2.1039526
484000.0000000    2.0443032
484100.0000000    2.1295543
484200.0000000    1.9784687
484300.0000000    2.2656317
484400.0000000    2.4014170
484500.0000000    2.4810560
484600.0000000    2.4387138
484700.0000000    2.5335290
484800.0000000    2.4924960
484900.0000000    2.5487769
485000.0000000    2.4728260
485100.0000000    2.3550878
485200.0000000    2.3455880
485300.0000000    2.4382780
485400.0000000    2.5577056
485500.0000000    2.5834944
485600.0000000    2.5356307
485700.0000000    2.5357656
485800.0000000    2.4484966
485900.0000000    2.4386768
486000.0000000    2.4165034
486100.0000000    2.4303806
486200.0000000    2.5675311
486300.0000000    2.4554672
486400.0000000    2.4555333
486500.0000000    2.5699649
486600.0000000    2.6167772
486700.0000000    2.4680045
486800.0000000    2.6014225
486900.0000000    2.5951281
487000.0000000    2.4484782
487100.0000000    2.3916805
487200.0000000    2.5380678
487300.0000000    2.4649308
487400.0000000    2.4076712
487500.0000000    2.4228826
487600.0000000    2.3832717
487700.0000000    2.3802717
487800.0000000    2.4239495
487900.0000000    2.4061666
488000.0000000    2.4367068
488100.0000000    2.5142355
488200.0000000    2.5356729
488300.0000000    2.5511975
488400.0000000    2.5604768
488500.0000000    2.5798333
488600.0000000    2.5499473
488700.0000000    2.4884107
488800.0000000    2.5335894
488900.0000000    2.5182283
489000.0000000    2.5041704
489100.0000000    2.5146463
489200.0000000    2.6065412
489300.0000000    2.6138570
489400.0000000    2.5994782
489500.0000000    2.5806248
489600.0000000    2.6848574
489700.0000000    2.6806591
489800.0000000    2.7045107
489900.0000000    2.6129203
490000.0000000    2.5942843
490100.0000000    2.5918746
490200.0000000    2.5995526
490300.0000000    2.5482566
490400.0000000    2.7113695
490500.0000000    2.6015620
490600.0000000    2.5345578
490700.0000000    2.5400164
490800.0000000    2.5500264
490900.0000000    2.5722885
491000.0000000    2.5994360
491100.0000000    2.6502841
491200.0000000    2.6662552
491300.0000000    2.6028683
491400.0000000    2.6859193
491500.0000000    2.6258132
491600.0000000    2.6419561
491700.0000000    2.6541975
491800.0000000    2.6408327
491900.0000000    2.6283219
492000.0000000    2.6398270
492100.0000000    2.6441293
492200.0000000    2.4333327
492300.0000000    2.5812383
492400.0000000    2.3905857
492500.0000000    2.4785056
492600.0000000    2.2440202
492700.0000000    2.2733953
492800.0000000    2.1779418
492900.0000000    2.5817616
493000.0000000    2.6073749
493100.0000000    2.3285613
493200.0000000    2.4363401
493300.0000000    2.5477283
493400.0000000    2.6982689
493500.0000000    2.6792700
493600.0000000    2.7254293
493700.0000000    2.7727733
493800.0000000    2.7335997
493900.0000000    2.5886297
494000.0000000    2.6796181
494100.0000000    2.7707665
494200.0000000    2.6337142
494300.0000000    2.6180248
494400.0000000    2.6673594
494500.0000000    2.7015080
494600.0000000    2.6766145
494700.0000000    2.6448088
494800.0000000    2.6189837
494900.0000000    2.5369713
495000.0000000    2.6126838
495100.0000000    2.6050220
495200.0000000    2.6391916
495300.0000000    2.6918178
495400.0000000    2.6546245
495500.0000000    2.6157081
495600.0000000    2.7012782
495700.0000000    2.7469389
495800.0000000    2.7522838
495900.0000000    2.7418911
496000.0000000    2.7210357
496100.0000000    2.6671038
496200.0000000    2.6047504
496300.0000000    2.6489184
496400.0000000    2.5843012
496500.0000000    2.6291051
496600.0000000    2.5655949
496700.0000000    2.5874939
496800.0000000    2.6687069
496900.0000000    2.5843158
497000.0000000    2.6013381
497100.0000000    2.5860894
497200.0000000    2.5218244
497300.0000000    2.5216424
497400.0000000    2.6199903
497500.0000000    2.6020184
497600.0000000    2.6008658
497700.0000000    2.5789561
497800.0000000    2.5661764
497900.0000000    2.5763316
498000.0000000    2.4742572
498100.0000000    2.5172832
498200.0000000    2.4983363
498300.0000000    2.5413325
498400.0000000    2.3668015
498500.0000000    2.4309461
498600.0000000    2.4002857
498700.0000000    2.5186656
498800.0000000    2.5667763
498900.0000000    2.5808456
499000.0000000    2.5410266
499100.0000000    2.5576534
499200.0000000    2.5119374
499300.0000000    2.5212884
499400.0000000    2.4835160
499500.0000000    2.5532420
499600.0000000    2.5590055
499700.0000000    2.5079167
499800.0000000    2.5435112
499900.0000000    2.5250595
500000.0000000    2.4961135
500100.0000000    2.4627137
500200.0000000    2.5236576
500300.0000000    2.5470259
500400.0000000    2.5240893
500500.0000000    2.5779645
500600.0000000    2.5729680
500700.0000000    2.5810933
500800.0000000    2.5704105
500900.0000000    2.6084454
501000.0000000    2.5422738
501100.0000000    2.5847375
501200.0000000    2.5041683
501300.0000000    2.5235064
501400.0000000    2.5037372
501500.0000000    2.4942868
501600.0000000    2.5034304
501700.0000000    2.5472672
501800.0000000    2.5592673
501900.0000000    2.5113220
502000.0000000    2.4571221
502100.0000000    2.4253528
502200.0000000    2.3609099
502300.0000000    2.3157530
502400.0000000    2.2991834
502500.0000000    2.3482995
502600.0000000    2.3417127
502700.0000000    2.2862496
502800.0000000    2.3346312
502900.0000000    2.3211715
503000.0000000    2.3006756
503100.0000000    2.2828889
503200.0000000    2.2456024
503300.0000000    2.2880883
503400.0000000    2.2906122
503500.0000000    2.3082101
503600.0000000    2.2800338
503700.0000000    2.3839409
503800.0000000    2.3750160
503900.0000000    2.3397143
504000.0000000    2.3308270
504100.0000000    2.4240956
504200.0000000    2.4370739
504300.0000000    2.4212997
504400.0000000    2.2082520
504500.0000000    2.3997710
504600.0000000    2.3545189
504700.0000000    2.3268919
504800.0000000    2.4154391
504900.0000000    2.4174962
505000.0000000    2.1871154
505100.0000000    2.1120715
505200.0000000    2.1012213
505300.0000000    2.0844955
505400.0000000    1.8890986
505500.0000000    2.0402994
505600.0000000    2.0694802
505700.0000000    2.0264330
505800.0000000    1.8925186
505900.0000000    1.9621794
506000.0000000    1.8681254
506100.0000000    1.8812556
506200.0000000    1.8166156
506300.0000000    1.9221075
506400.0000000    1.9434365
506500.0000000    1.9409165
506600.0000000    1.9668665
506700.0000000    2.0170429
506800.0000000    1.9094301
506900.0000000    1.9543884
507000.0000000    2.0861924
507100.0000000    1.9098617
507200.0000000    1.8824227
507300.0000000    1.8619324
507400.0000000    1.8820876
507500.0000000    2.2149429
507600.0000000    1.9822055
507700.0000000    1.9788331
507800.0000000    2.0318406
507900.0000000    1.9316454
508000.0000000    2.1718631
508100.0000000    2.0998724
508200.0000000    2.2594903
508300.0000000    2.1304216
508400.0000000    2.1114852
508500.0000000    2.1372967
508600.0000000    2.1088018
508700.0000000    2.0701811
508800.0000000    2.0611470
508900.0000000    2.0402014
509000.0000000    2.1224127
509100.0000000    2.1386349
509200.0000000    2.1509874
509300.0000000    2.1015360
509400.0000000    1.9905962
509500.0000000    1.9844984
509600.0000000    1.9518807
509700.0000000    2.0010834
509800.0000000    2.0611949
509900.0000000    2.0180185
510000.0000000    2.0847635
510100.0000000    2.0793753
510200.0000000    2.0280156
510300.0000000    2.0917923
510400.0000000    2.1151140
510500.0000000    2.1984444
510600.0000000    2.1726971
510700.0000000    2.1033881
510800.0000000    2.1068187
510900.0000000    2.1814013
511000.0000000    2.2231722
511100.0000000    2.2143764
511200.0000000    2.1921623
511300.0000000    2.1887648
511400.0000000    2.1613519
511500.0000000    2.1112394
511600.0000000    2.0143352
511700.0000000    2.1043482
511800.0000000    1.8945838
511900.0000000    1.8915690
512000.0000000    1.9560406
512100.0000000    1.9348335
512200.0000000    2.1279798
512300.0000000    2.0845938
512400.0000000    2.1430044
512500.0000000    2.1717944
512600.0000000    2.1926899
512700.0000000    2.2493653
512800.0000000    2.2315049
512900.0000000    2.3439090
513000.0000000    2.3599021
513100.0000000    2.3171537
513200.0000000    2.3786445
513300.0000000    2.3662539
513400.0000000    2.3766007
513500.0000000    2.3834825
513600.0000000    2.4235737
513700.0000000    2.4216824
513800.0000000    2.3564675
513900.0000000    2.0999696
514000.0000000    2.3198178
514100.0000000    2.0578356
514200.0000000    2.1220150
514300.0000000    2.2159140
514400.0000000    2.2106779
514500.0000000    2.2813923
514600.0000000    2.2748346
514700.0000000    2.2742341
514800.0000000    2.3379464
514900.0000000    2.2605133
515000.0000000    2.2277780
515100.0000000    2.1964958
515200.0000000    2.0847254
515300.0000000    2.0910339
515400.0000000    2.0278606
515500.0000000    1.9859858
515600.0000000    1.9942081
515700.0000000    2.0315568
515800.0000000    1.9750857
515900.0000000    1.9872581
516000.0000000    1.9030086
516100.0000000    1.8989531
516200.0000000    1.9287062
516300.0000000    1.9223820
516400.0000000    2.1283331
516500.0000000    2.2092464
516600.0000000    2.1281421
516700.0000000    2.1575871
516800.0000000    2.1691570
516900.0000000    2.1779227
517000.0000000    2.1052339
517100.0000000    2.0161700
517200.0000000    2.0149221
517300.0000000    1.9981043
517400.0000000    1.9205102
517500.0000000    2.0056131
517600.0000000    1.9284511
517700.0000000    1.9697275
517800.0000000    2.1658413
517900.0000000    2.1581132
518000.0000000    2.3016343
518100.0000000    2.3417172
518200.0000000    2.3714364
518300.0000000    2.0161719
518400.0000000    2.3150730
518500.0000000    2.4786911
518600.0000000    2.4802408
518700.0000000    2.4075017
518800.0000000    2.1295111
518900.0000000    2.1747205
519000.0000000    2.3379774
519100.0000000    2.3350115
519200.0000000    2.4134979
519300.0000000    2.4240286
519400.0000000    2.3361988
519500.0000000    2.4518156
519600.0000000    2.6660442
519700.0000000    2.6628342
519800.0000000    2.6699638
519900.0000000    2.6109405
520000.0000000    2.5248485
520100.0000000    2.4885316
520200.0000000    2.5710332
520300.0000000    2.6300981
520400.0000000    2.7001693
520500.0000000    2.6968367
520600.0000000    2.6982946
520700.0000000    2.6531541
520800.0000000    2.6683879
520900.0000000    2.6469929
521000.0000000    2.5518808
521100.0000000    2.4782591
521200.0000000    2.5350492
521300.0000000    2.4945014
521400.0000000    2.4766247
521500.0000000    2.4763169
521600.0000000    2.3912830
521700.0000000    2.4611199
521800.0000000    2.3834314
521900.0000000    2.6148467
522000.0000000    2.6504457
522100.0000000    2.5570529
522200.0000000    2.5623920
522300.0000000    2.6027918
522400.0000000    2.6563637
522500.0000000    2.6451352
522600.0000000    2.6210389
522700.0000000    2.6324935
522800.0000000    2.6632628
522900.0000000    2.6447909
523000.0000000    2.5863616
523100.0000000    2.5186934
523200.0000000    2.5306864
523300.0000000    2.4873734
523400.0000000    2.4406688
523500.0000000    2.4026897
523600.0000000    2.4436164
523700.0000000    2.3681271
523800.0000000    2.3682041
523900.0000000    2.3760982
524000.0000000    2.5166795
524100.0000000    2.4638410
524200.0000000    2.3372896
524300.0000000    2.3257556
524400.0000000    2.4177601
524500.0000000    2.5162652
524600.0000000    2.5786064
524700.0000000    2.4789312
524800.0000000    2.3894057
524900.0000000    2.3098533
525000.0000000    2.3010511
525100.0000000    2.2632277
525200.0000000    2.1450286
525300.0000000    2.1440954
525400.0000000    2.0505898
525500.0000000    2.2018609
525600.0000000    2.3915002
525700.0000000    2.3124177
525800.0000000    2.4535048
525900.0000000    2.4159021
526000.0000000    2.3559272
526100.0000000    2.3644300
526200.0000000    2.3981049
526300.0000000    2.3526781
526400.0000000    2.3334582
526500.0000000    2.2910328
526600.0000000    2.3655818
526700.0000000    2.4552131
526800.0000000    2.2902076
526900.0000000    2.1987946
527000.0000000    2.1361647
527100.0000000    2.2418966
527200.0000000    2.2416217
527300.0000000    2.2144904
527400.0000000    2.1990001
527500.0000000    2.2408633
527600.0000000    2.2898622
527700.0000000    2.2938449
527800.0000000    2.2285306
527900.0000000    2.2004435
528000.0000000    2.2956250
528100.0000000    2.2898810
528200.0000000    2.2901149
528300.0000000    2.2465641
528400.0000000    2.2622128
528500.0000000    2.2200525
528600.0000000    2.2804942
528700.0000000    2.2609570
528800.0000000    2.2321236
528900.0000000    2.4329824
529000.0000000    2.2936952
529100.0000000    2.4743383
529200.0000000    2.4851742
529300.0000000    2.4431717
529400.0000000    2.4359913
529500.0000000    2.3607435
529600.0000000    2.4444695
529700.0000000    2.2864795
529800.0000000    2.2265120
529900.0000000    2.0722389
530000.0000000    2.0048323
530100.0000000    1.9722773
530200.0000000    2.0245228
530300.0000000    2.1378155
530400.0000000    2.2055755
530500.0000000    2.3324807
530600.0000000    2.3152814
530700.0000000    2.3588276
530800.0000000    2.3315425
530900.0000000    2.3355229
531000.0000000    2.2597237
531100.0000000    2.3502216
531200.0000000    2.3185866
531300.0000000    2.3058145
531400.0000000    1.9692218
531500.0000000    2.0088542
531600.0000000    2.0235448
531700.0000000    1.9871614
531800.0000000    1.8920956
531900.0000000    1.8481193
532000.0000000    1.8691112
532100.0000000    1.8920950
532200.0000000    1.9605799
532300.0000000    1.9180508
532400.0000000    1.8889166
532500.0000000    1.8780369
532600.0000000    1.9052767
532700.0000000    1.8352717
532800.0000000    1.8882428
532900.0000000    1.9180353
533000.0000000    1.8949116
533100.0000000    2.1163573
533200.0000000    2.0136936
533300.0000000    2.0107732
533400.0000000    2.0548151
533500.0000000    2.0228183
533600.0000000    2.1337926
533700.0000000    2.2884715
533800.0000000    2.2301157
533900.0000000    2.3385336
534000.0000000    2.4321241
534100.0000000    2.2658205
534200.0000000    2.2981710
534300.0000000    2.3923066
534400.0000000    2.4860394
534500.0000000    2.5673666
534600.0000000    2.5108173
534700.0000000    2.4333727
534800.0000000    2.2833154
534900.0000000    2.2968028
535000.0000000    2.4520407
535100.0000000    2.4873097
535200.0000000    2.4712546
535300.0000000    2.2888529
535400.0000000    2.3597729
535500.0000000    2.1642022
535600.0000000    2.2061343
535700.0000000    2.3585856
535800.0000000    2.3096838
535900.0000000    2.4237516
536000.0000000    2.3516054
536100.0000000    2.3988917
536200.0000000    2.3603559
536300.0000000    2.4431405
536400.0000000    2.3469946
536500.0000000    2.4517329
536600.0000000    2.3445041
536700.0000000    2.4515150
536800.0000000    2.4476719
536900.0000000    2.4655035
537000.0000000    2.3492928
537100.0000000    2.2524660
537200.0000000    2.3926535
537300.0000000    2.3412390
537400.0000000    2.3875530
537500.0000000    2.2517943
537600.0000000    2.2527511
537700.0000000    2.1573277
537800.0000000    2.2512517
537900.0000000    2.2227259
538000.0000000    2.1958976
538100.0000000    2.1978054
538200.0000000    2.2112050
538300.0000000    2.2319984
538400.0000000    2.1870332
538500.0000000    2.1944530
538600.0000000    2.1802018
538700.0000000    2.3678076
538800.0000000    2.3988676
538900.0000000    2.4861786
539000.0000000    2.5656316
539100.0000000    2.5154090
539200.0000000    2.5487504
539300.0000000    2.6018298
539400.0000000    2.5299594
539500.0000000    2.3034558
539600.0000000    2.3811817
539700.0000000    2.3330700
539800.0000000    2.3057098
539900.0000000    2.4277284
540000.0000000    2.3447320
540100.0000000    2.2552056
540200.0000000    2.1808922
540300.0000000    2.1710114
540400.0000000    2.1406188
540500.0000000    2.2888331
540600.0000000    2.3203123
540700.0000000    2.3345311
540800.0000000    2.3979545
540900.0000000    2.4590695
541000.0000000    2.4572070
541100.0000000    2.4203629
541200.0000000    2.5064609
541300.0000000    2.3930202
541400.0000000    2.3839176
541500.0000000    2.3340604
541600.0000000    2.3874123
541700.0000000    2.5061312
541800.0000000    2.5908456
541900.0000000    2.6901979
542000.0000000    2.6020124
542100.0000000    2.6436677
542200.0000000    2.7710052
542300.0000000    2.7027447
542400.0000000    2.6358457
542500.0000000    2.4668920
542600.0000000    2.2483850
542700.0000000    2.3241460
542800.0000000    2.4626775
542900.0000000    2.5125334
543000.0000000    2.4232755
543100.0000000    2.4310946
543200.0000000    2.3859303
543300.0000000    2.5061285
543400.0000000    2.4557426
543500.0000000    2.3739836
543600.0000000    2.4225652
543700.0000000    2.3411007
543800.0000000    2.4153321
543900.0000000    2.4284773
544000.0000000    2.4517372
544100.0000000    2.4900179
544200.0000000    2.4889643
544300.0000000    2.4942086
544400.0000000    2.5035317
544500.0000000    2.5660429
544600.0000000    2.6249371
544700.0000000    2.5557897
544800.0000000    2.5840194
544900.0000000    2.5910528
545000.0000000    2.5270970
545100.0000000    2.4326425
545200.0000000    2.6060333
545300.0000000    2.5815928
545400.0000000    2.5885682
545500.0000000    2.4851196
545600.0000000    2.5387232
545700.0000000    2.4986548
545800.0000000    2.4265873
545900.0000000    2.4746962
546000.0000000    2.5205121
546100.0000000    2.5822389
546200.0000000    2.7113273
546300.0000000    2.6284773
546400.0000000    2.6667533
546500.0000000    2.7040284
546600.0000000    2.6878681
546700.0000000    2.5659881
546800.0000000    2.5146930
546900.0000000    2.4956727
547000.0000000    2.4495420
547100.0000000    2.5944743
547200.0000000    2.6060579
547300.0000000    2.7070148
547400.0000000    2.7120032
547500.0000000    2.6037886
547600.0000000    2.6291556
547700.0000000    2.6903970
547800.0000000    2.6057830
547900.0000000    2.6420577
548000.0000000    2.6835783
548100.0000000    2.6366186
548200.0000000    2.6103067
548300.0000000    2.4837294
548400.0000000    2.5391936
548500.0000000    2.5685940
548600.0000000    2.3971155
548700.0000000    2.4684701
548800.0000000    2.4683926
548900.0000000    2.4451380
549000.0000000    2.4796803
549100.0000000    2.4548621
549200.0000000    2.4057901
549300.0000000    2.2857156
549400.0000000    2.1368151
549500.0000000    2.0757501
549600.0000000    2.0317979
549700.0000000    2.0672317
549800.0000000    2.0946259
549900.0000000    2.1170056
550000.0000000    2.1558511
550100.0000000    2.1181686
550200.0000000    2.0578527
550300.0000000    2.0023179
550400.0000000    2.0435493
550500.0000000    1.9820938
550600.0000000    2.0538127
550700.0000000    2.0344834
550800.0000000    2.0463943
550900.0000000    2.0175598
551000.0000000    2.0059628
551100.0000000    2.0786045
551200.0000000    2.0858660
551300.0000000    2.1019666
551400.0000000    2.1124237
551500.0000000    2.1135404
551600.0000000    2.1106462
551700.0000000    2.1254346
551800.0000000    2.2505355
551900.0000000    2.1862867
552000.0000000    2.1136773
552100.0000000    2.0957673
552200.0000000    2.1398647
552300.0000000    2.0350177
552400.0000000    1.8698671
552500.0000000    1.8596472
552600.0000000    1.8826619
552700.0000000    1.8598377
552800.0000000    1.8490881
552900.0000000    1.8835536
553000.0000000    2.0245445
553100.0000000    2.0543787
553200.0000000    2.0180023
553300.0000000    1.9872990
553400.0000000    2.0009396
553500.0000000    1.9451491
553600.0000000    1.9685158
553700.0000000    1.9969665
553800.0000000    1.9706711
553900.0000000    2.0218489
554000.0000000    2.0054479
554100.0000000    1.9099190
554200.0000000    1.9357427
554300.0000000    2.1608930
554400.0000000    1.8663964
554500.0000000    2.0674365
554600.0000000    1.9016281
554700.0000000    1.9045962
554800.0000000    1.7861531
554900.0000000    2.1570339
555000.0000000    2.2136908
555100.0000000    2.1369870
555200.0000000    2.4474497
555300.0000000    2.1035998
555400.0000000    2.1098053
555500.0000000    2.1550322
555600.0000000    2.2049770
555700.0000000    2.2660348
555800.0000000    2.2323494
555900.0000000    2.1704369
556000.0000000    2.1154628
556100.0000000    2.1150265
556200.0000000    2.2264626
556300.0000000    2.2811828
556400.0000000    2.2563043
556500.0000000    2.3011162
556600.0000000    2.3305840
556700.0000000    2.2337353
556800.0000000    2.2409794
556900.0000000    2.2934096
557000.0000000    2.2230082
557100.0000000    2.2310929
557200.0000000    2.1998644
557300.0000000    2.1008053
557400.0000000    2.1138842
557500.0000000    2.1327522
557600.0000000    2.2640886
557700.0000000    2.2395649
557800.0000000    2.2034831
557900.0000000    2.2949719
558000.0000000    2.2208154
558100.0000000    2.2142420
558200.0000000    2.2710264
558300.0000000    2.2902474
558400.0000000    2.2074621
558500.0000000    2.1309342
558600.0000000    2.2249134
558700.0000000    2.0958793
558800.0000000    2.0153704
558900.0000000    2.1707230
559000.0000000    2.4894261
559100.0000000    2.3550684
559200.0000000    2.5154548
559300.0000000    2.3880568
559400.0000000    2.3387024
559500.0000000    2.4437265
559600.0000000    2.3863926
559700.0000000    2.2422862
559800.0000000    2.1840167
559900.0000000    2.2573316
560000.0000000    2.4100273
560100.0000000    2.2689552
560200.0000000    2.2540519
560300.0000000    2.2539105
560400.0000000    2.1330802
560500.0000000    2.1697083
560600.0000000    2.1160340
560700.0000000    2.1869218
560800.0000000    2.1593301
560900.0000000    2.1933730
561000.0000000    2.1574268
561100.0000000    2.1679909
561200.0000000    2.2084346
561300.0000000    2.2149260
561400.0000000    2.2931182
561500.0000000    2.2866466
561600.0000000    2.2613089
561700.0000000    2.3430746
561800.0000000    2.2685308
561900.0000000    2.3208807
562000.0000000    2.2948112
562100.0000000    2.3713999
562200.0000000    2.5097439
562300.0000000    2.4292285
562400.0000000    2.4675562
562500.0000000    2.4548891
562600.0000000    2.2721391
562700.0000000    2.3035185
562800.0000000    2.3388495
562900.0000000    2.3437495
563000.0000000    2.3276246
563100.0000000    2.3950222
563200.0000000    2.2960029
563300.0000000    2.3464336
563400.0000000    2.4179776
563500.0000000    2.3768039
563600.0000000    2.3437078
563700.0000000    2.3691444
563800.0000000    2.3317797
563900.0000000    2.3522394
564000.0000000    2.3000460
564100.0000000    2.4770725
564200.0000000    2.3230126
564300.0000000    2.4364293
564400.0000000    2.3785505
564500.0000000    2.2996607
564600.0000000    2.3383880
564700.0000000    2.2770250
564800.0000000    2.2889600
564900.0000000    2.2557650
565000.0000000    2.2844462
565100.0000000    2.2807293
565200.0000000    2.2780614
565300.0000000    2.1931608
565400.0000000    2.2331893
565500.0000000    2.1122458
565600.0000000    2.2214913
565700.0000000    2.2941091
565800.0000000    2.2346921
565900.0000000    2.2036848
566000.0000000    2.1932738
566100.0000000    2.2693880
566200.0000000    2.1834481
566300.0000000    2.2112458
566400.0000000    2.2128422
566500.0000000    2.3051796
566600.0000000    2.2366567
566700.0000000    2.1794627
566800.0000000    2.1760633
566900.0000000    2.1844523
567000.0000000    2.2076421
567100.0000000    2.1225114
567200.0000000    2.2192879
567300.0000000    2.1780396
567400.0000000    2.1096535
567500.0000000    2.1847270
567600.0000000    2.2194755
567700.0000000    2.1766930
567800.0000000    2.3674941
567900.0000000    2.1749504
568000.0000000    2.0762937
568100.0000000    2.1494329
568200.0000000    2.1912720
568300.0000000    2.2295034
568400.0000000    2.2277639
568500.0000000    2.2170441
568600.0000000    2.2106280
568700.0000000    2.1964147
568800.0000000    2.2163365
568900.0000000    2.2519171
569000.0000000    2.2007041
569100.0000000    2.2089624
569200.0000000    2.2119820
569300.0000000    2.3129344
569400.0000000    2.2763352
569500.0000000    2.2573016
569600.0000000    2.2455292
569700.0000000    2.2326059
569800.0000000    2.2109783
569900.0000000    2.2366199
570000.0000000    2.1848595
570100.0000000    2.2421072
570200.0000000    2.3206971
570300.0000000    2.2876480
570400.0000000    2.2269304
570500.0000000    2.2840757
570600.0000000    2.2129924
570700.0000000    2.2239046
570800.0000000    2.2400978
570900.0000000    2.1822300
571000.0000000    2.0885739
571100.0000000    2.0206487
571200.0000000    1.8981700
571300.0000000    1.9964271
571400.0000000    1.9919481
571500.0000000    2.0351825
571600.0000000    1.9492440
571700.0000000    1.9545640
571800.0000000    1.9049432
571900.0000000    1.8552771
572000.0000000    1.9242966
572100.0000000    1.8421659
572200.0000000    1.8864007
572300.0000000    1.9110179
572400.0000000    1.9371016
572500.0000000    1.9093264
572600.0000000    1.8879557
572700.0000000    1.8772831
572800.0000000    1.8953509
572900.0000000    1.8966683
573000.0000000    1.9053954
573100.0000000    1.9237299
573200.0000000    1.9084382
573300.0000000    1.8913641
573400.0000000    1.9168479
573500.0000000    1.9085299
573600.0000000    1.8681116
573700.0000000    1.8158615
573800.0000000    1.8074161
573900.0000000    1.9216104
574000.0000000    1.8503455
574100.0000000    1.8830216
574200.0000000    1.8198478
574300.0000000    1.8405969
574400.0000000    1.8705139
574500.0000000    1.8459321
574600.0000000    1.8905646
574700.0000000    1.9442805
574800.0000000    1.8914933
574900.0000000    1.8746425
575000.0000000    1.8861848
575100.0000000    1.9021467
575200.0000000    1.8433341
575300.0000000    1.8108138
575400.0000000    1.9438926
575500.0000000    1.9070902
575600.0000000    1.8371958
575700.0000000    1.7591259
575800.0000000    1.7869787
575900.0000000    1.8280042
576000.0000000    1.8484467
576100.0000000    1.8249488
576200.0000000    1.8024378
576300.0000000    1.8280567
576400.0000000    1.8872702
576500.0000000    1.8471818
576600.0000000    1.8756043
576700.0000000    1.9032347
576800.0000000    1.8258464
576900.0000000    1.8214511
577000.0000000    1.8788509
577100.0000000    1.9596176
577200.0000000    1.9616543
577300.0000000    1.9130212
577400.0000000    2.0225770
577500.0000000    1.9605807
577600.0000000    2.0247407
577700.0000000    1.9720241
577800.0000000    1.8979428
577900.0000000    1.8942615
578000.0000000    1.8932990
578100.0000000    1.8723139
578200.0000000    1.8580557
578300.0000000    1.8505498
578400.0000000    1.9299175
578500.0000000    1.9271227
578600.0000000    1.9445903
578700.0000000    1.8460753
578800.0000000    1.9868681
578900.0000000    1.9657197
579000.0000000    1.9972039
579100.0000000    1.8742585
579200.0000000    1.8854353
579300.0000000    1.8780226
579400.0000000    2.0626564
579500.0000000    2.0771806
579600.0000000    2.1077323
579700.0000000    2.0854034
579800.0000000    2.0876746
579900.0000000    2.0529354
580000.0000000    2.0211155
580100.0000000    1.9937198
580200.0000000    2.0071268
580300.0000000    2.0225217
580400.0000000    2.1086049
580500.0000000    2.1084266
580600.0000000    2.0643959
580700.0000000    2.0862732
580800.0000000    2.1134093
580900.0000000    2.0618360
581000.0000000    2.0009565
581100.0000000    2.0693655
581200.0000000    1.9138465
581300.0000000    2.0618579
581400.0000000    2.0543723
581500.0000000    2.0376198
581600.0000000    2.1430900
581700.0000000    2.1069295
581800.0000000    2.0739348
581900.0000000    1.9476519
582000.0000000    2.0142164
582100.0000000    2.1481209
582200.0000000    2.0543475
582300.0000000    2.0833130
582400.0000000    2.1615751
582500.0000000    2.1312134
582600.0000000    2.0585625
582700.0000000    2.1050084
582800.0000000    2.0748713
582900.0000000    1.9734863
583000.0000000    2.1611202
583100.0000000    2.1403167
583200.0000000    2.1195099
583300.0000000    2.1886663
583400.0000000    2.1948075
583500.0000000    2.1256416
583600.0000000    2.2425988
583700.0000000    2.3063023
583800.0000000    2.1553426
583900.0000000    2.2049584
584000.0000000    2.2174790
584100.0000000    2.1156049
584200.0000000    2.1180696
584300.0000000    2.1332564
584400.0000000    2.1360757
584500.0000000    1.9704053
584600.0000000    1.9522134
584700.0000000    1.9865797
584800.0000000    1.9660388
584900.0000000    2.0161946
585000.0000000    2.0121424
585100.0000000    2.0465565
585200.0000000    1.9275956
585300.0000000    1.8460847
585400.0000000    1.7670431
585500.0000000    1.8963020
585600.0000000    1.9730291
585700.0000000    2.0436659
585800.0000000    2.0197582
585900.0000000    2.0084848
586000.0000000    1.9082595
586100.0000000    1.8965604
586200.0000000    1.9169546
586300.0000000    2.0107412
586400.0000000    2.0772443
586500.0000000    1.9951447
586600.0000000    1.9485568
586700.0000000    2.0118666
586800.0000000    2.0855653
586900.0000000    1.9899496
587000.0000000    2.0616937
587100.0000000    2.0398371
587200.0000000    1.9439807
587300.0000000    1.9107945
587400.0000000    1.8516121
587500.0000000    1.8910154
587600.0000000    1.8595773
587700.0000000    1.8311394
587800.0000000    1.8331103
587900.0000000    2.0367563
588000.0000000    2.0117593
588100.0000000    1.8380464
588200.0000000    1.8237445
588300.0000000    1.8460773
588400.0000000    1.8501202
588500.0000000    1.8966601
588600.0000000    1.9122889
588700.0000000    1.8528281
588800.0000000    1.8439769
588900.0000000    1.7667241
589000.0000000    1.9012898
589100.0000000    1.9318089
589200.0000000    1.9277405
589300.0000000    1.8861052
589400.0000000    1.8048724
589500.0000000    1.8429193
589600.0000000    1.8167094
589700.0000000    2.0185621
589800.0000000    2.0428691
589900.0000000    1.9275497
590000.0000000    1.9845698
590100.0000000    1.9083252
590200.0000000    2.0290408
590300.0000000    2.1629930
590400.0000000    2.0924697
590500.0000000    2.1258650
590600.0000000    2.1424544
590700.0000000    2.0026445
590800.0000000    1.8737302
590900.0000000    1.9757929
591000.0000000    1.9680996
591100.0000000    1.9103192
591200.0000000    1.9128628
591300.0000000    1.9307805
591400.0000000    1.9571249
591500.0000000    2.0258005
591600.0000000    1.9299024
591700.0000000    2.0162694
591800.0000000    2.1702108
591900.0000000    2.0560579
592000.0000000    1.9950442
592100.0000000    2.1128616
592200.0000000    2.0954349
592300.0000000    2.1440115
592400.0000000    2.1431742
592500.0000000    2.1615617
592600.0000000    2.1579950
592700.0000000    2.0151949
592800.0000000    2.1386235
592900.0000000    2.1028159
593000.0000000    2.0488458
593100.0000000    2.1771805
593200.0000000    2.1057491
593300.0000000    2.0659897
593400.0000000    2.0716431
593500.0000000    2.0894315
593600.0000000    2.1201186
593700.0000000    1.9440283
593800.0000000    1.9091234
593900.0000000    1.8806854
594000.0000000    1.9138728
594100.0000000    1.8751479
594200.0000000    2.0048873
594300.0000000    2.0045321
594400.0000000    1.8605869
594500.0000000    1.8574015
594600.0000000    1.7038020
594700.0000000    1.7872329
594800.0000000    1.9130107
594900.0000000    2.0373604
595000.0000000    1.9118760
595100.0000000    1.8177290
595200.0000000    1.7913417
595300.0000000    1.8125538
595400.0000000    1.8486868
595500.0000000    1.9288813
595600.0000000    1.9071109
595700.0000000    1.7947044
595800.0000000    1.7573502
595900.0000000    1.7829947
596000.0000000    1.8357520
596100.0000000    1.7957807
596200.0000000    1.7791493
596300.0000000    1.7158875
596400.0000000    1.6897577
596500.0000000    1.7634251
596600.0000000    1.8658680
596700.0000000    1.8219621
596800.0000000    1.8887693
596900.0000000    1.9207252
597000.0000000    1.8808484
597100.0000000    1.7725273
597200.0000000    1.8475764
597300.0000000    1.8700601
597400.0000000    1.8583055
597500.0000000    1.9294610
597600.0000000    1.8752029
597700.0000000    1.8612204
597800.0000000    1.7589140
597900.0000000    1.8027135
598000.0000000    1.8221594
598100.0000000    1.8608611
598200.0000000    1.8309472
598300.0000000    1.8528380
598400.0000000    1.9170300
598500.0000000    1.9068669
598600.0000000    1.8928946
598700.0000000    1.8262497
598800.0000000    1.8867624
598900.0000000    1.8928376
599000.0000000    1.8737755
599100.0000000    1.9791192
599200.0000000    1.9210451
599300.0000000    1.8777653
599400.0000000    1.8675103
599500.0000000    1.8825134
599600.0000000    1.9208701
599700.0000000    1.9201071
599800.0000000    1.8712633
599900.0000000    1.8239738
600000.0000000    1.8736198
600100.0000000    1.8491902
600200.0000000    1.8707883
600300.0000000    1.9584167
600400.0000000    1.9133784
600500.0000000    1.9120586
600600.0000000    1.9287307
600700.0000000    1.8405209
600800.0000000    1.8588083
600900.0000000    1.8547500
601000.0000000    1.8246204
601100.0000000    1.8335285
601200.0000000    1.8679476
601300.0000000    1.8748662
601400.0000000    1.8386152
601500.0000000    1.8612610
601600.0000000    1.8902682
601700.0000000    1.9617203
601800.0000000    2.0147638
601900.0000000    1.9490920
602000.0000000    1.9790466
602100.0000000    1.9174891
602200.0000000    1.9544352
602300.0000000    1.9377486
602400.0000000    1.8806170
602500.0000000    1.9106812
602600.0000000    1.9771308
602700.0000000    1.8938992
602800.0000000    1.8983212
602900.0000000    1.9066528
603000.0000000    1.8427229
603100.0000000    1.8304844
603200.0000000    1.9537272
603300.0000000    2.0206110
603400.0000000    1.9552437
603500.0000000    1.9447439
603600.0000000    1.9334588
603700.0000000    1.9661599
603800.0000000    1.9504621
603900.0000000    2.0473776
604000.0000000    2.1617365
604100.0000000    2.2391620
604200.0000000    2.1379623
604300.0000000    2.1064708
604400.0000000    2.1117933
604500.0000000    2.1228600
604600.0000000    2.0696197
604700.0000000    2.0308058
604800.0000000    2.1444452
604900.0000000    2.1339090
605000.0000000    2.0739963
605100.0000000    2.0598078
605200.0000000    2.0677121
605300.0000000    2.1060665
605400.0000000    2.1251121
605500.0000000    2.0739861
605600.0000000    2.0747757
605700.0000000    2.0520823
605800.0000000    1.9774750
605900.0000000    2.0942354
606000.0000000    2.1356270
606100.0000000    2.0825377
606200.0000000    2.0809247
606300.0000000    2.0936024
606400.0000000    2.0673118
606500.0000000    2.0213878
606600.0000000    2.0326512
606700.0000000    2.0729456
606800.0000000    2.0828507
606900.0000000    2.0889983
607000.0000000    2.0096095
607100.0000000    2.0167406
607200.0000000    2.0828571
607300.0000000    2.0684435
607400.0000000    2.1009321
607500.0000000    2.1709163
607600.0000000    2.0918787
607700.0000000    2.0914783
607800.0000000    2.0542758
607900.0000000    2.0529222
608000.0000000    2.0046961
608100.0000000    1.9569668
608200.0000000    1.9253203
608300.0000000    1.9217573
608400.0000000    1.8841763
608500.0000000    1.9174397
608600.0000000    2.0085003
608700.0000000    1.9614006
608800.0000000    2.0053113
608900.0000000    1.9261174
609000.0000000    1.9420477
609100.0000000    1.9671546
609200.0000000    1.9537032
609300.0000000    1.9686395
609400.0000000    2.0720336
609500.0000000    1.9408284
609600.0000000    1.9435623
609700.0000000    1.9138386
609800.0000000    1.8954139
609900.0000000    1.9369112
610000.0000000    1.9795617
610100.0000000    1.8525395
610200.0000000    1.9565674
610300.0000000    1.8768475
610400.0000000    1.8375211
610500.0000000    2.0169647
610600.0000000    1.9987485
610700.0000000    2.0127912
610800.0000000    2.0111911
610900.0000000    2.0168328
611000.0000000    2.0000272
611100.0000000    2.0667191
611200.0000000    1.8798479
611300.0000000    1.8284570
611400.0000000    1.8607013
611500.0000000    1.9470963
611600.0000000    2.0255740
611700.0000000    2.0449491
611800.0000000    1.9758894
611900.0000000    1.9226948
612000.0000000    1.9444257
612100.0000000    1.8809891
612200.0000000    1.8592526
612300.0000000    1.8994054
612400.0000000    1.9533993
612500.0000000    1.9335837
612600.0000000    1.9918896
612700.0000000    1.9441408
612800.0000000    2.0162320
612900.0000000    2.0392771
613000.0000000    2.0282350
613100.0000000    2.1331022
613200.0000000    2.1297126
613300.0000000    1.9590992
613400.0000000    1.8571974
613500.0000000    1.9726319
613600.0000000    2.0337961
613700.0000000    1.8919113
613800.0000000    1.9222887
613900.0000000    1.9259204
614000.0000000    1.8618910
614100.0000000    1.8835320
614200.0000000    1.9232452
614300.0000000    1.8980535
614400.0000000    1.9059695
614500.0000000    1.8615172
614600.0000000    1.8718991
614700.0000000    1.8566684
614800.0000000    1.7763644
614900.0000000    1.8021144
615000.0000000    1.8102067
615100.0000000    1.7774024
615200.0000000    1.7815393
615300.0000000    1.8168526
615400.0000000    1.7733136
615500.0000000    1.7902472
615600.0000000    1.8389913
615700.0000000    1.8001883
615800.0000000    1.8449122
615900.0000000    1.7113560
616000.0000000    1.6923481
616100.0000000    1.7346541
616200.0000000    1.7821187
616300.0000000    1.7987430
616400.0000000    1.8593376
616500.0000000    1.8664727
616600.0000000    1.7989618
616700.0000000    1.8536654
616800.0000000    1.8791869
616900.0000000    1.8956516
617000.0000000    1.8940310
617100.0000000    1.8301955
617200.0000000    1.8247206
617300.0000000    1.8009129
617400.0000000    1.8191640
617500.0000000    1.7982757
617600.0000000    1.8118110
617700.0000000    1.8410237
617800.0000000    1.8290139
617900.0000000    1.9052478
618000.0000000    1.8296481
618100.0000000    1.8870071
618200.0000000    1.9294271
618300.0000000    2.0259411
618400.0000000    1.9505751
618500.0000000    1.9595771
618600.0000000    2.1272938
618700.0000000    2.0643137
618800.0000000    2.0657675
618900.0000000    2.0069034
619000.0000000    1.9448496
619100.0000000    1.9011819
619200.0000000    1.9828246
619300.0000000    2.0047092
619400.0000000    2.0142128
619500.0000000    1.9875256
619600.0000000    1.9951359
619700.0000000    2.0214503
619800.0000000    2.0785885
619900.0000000    2.0969298
620000.0000000    2.0752966
620100.0000000    2.0770862
620200.0000000    2.0344601
620300.0000000    2.0192704
620400.0000000    2.0467720
620500.0000000    1.9446033
620600.0000000    2.0078795
620700.0000000    1.9263848
620800.0000000    1.9023613
620900.0000000    1.8087064
621000.0000000    1.7436913
621100.0000000    1.8311347
621200.0000000    1.8086737
621300.0000000    1.8756874
621400.0000000    1.8829435
621500.0000000    1.9580667
621600.0000000    1.8949884
621700.0000000    1.9073062
621800.0000000    1.8152050
621900.0000000    1.7409539
622000.0000000    1.7938240
622100.0000000    1.8179624
622200.0000000    1.7694924
622300.0000000    1.7867703
622400.0000000    1.8030213
622500.0000000    1.8560193
622600.0000000    1.8144988
622700.0000000    1.7952547
622800.0000000    1.7199897
622900.0000000    1.7260134
623000.0000000    1.7487214
623100.0000000    1.7091928
623200.0000000    1.7896017
623300.0000000    1.7627503
623400.0000000    1.8323622
623500.0000000    1.7859398
623600.0000000    1.7541521
623700.0000000    1.7258610
623800.0000000    1.8133192
623900.0000000    1.8087392
624000.0000000    1.9220290
624100.0000000    1.8873761
624200.0000000    1.9190727
624300.0000000    1.9109606
624400.0000000    1.9248189
624500.0000000    1.9336532
624600.0000000    1.9095387
624700.0000000    1.9858934
624800.0000000    1.9484452
624900.0000000    1.8748639
625000.0000000    1.9554045
625100.0000000    1.9802343
625200.0000000    1.9442607
625300.0000000    1.9277103
625400.0000000    1.8712107
625500.0000000    1.8811436
625600.0000000    1.9179174
625700.0000000    1.9193900
625800.0000000    1.9725292
625900.0000000    1.9421473
626000.0000000    1.9668833
626100.0000000    1.9468058
626200.0000000    1.9373323
626300.0000000    1.9892374
626400.0000000    1.9958359
626500.0000000    2.0012369
626600.0000000    1.8324242
626700.0000000    1.9104873
626800.0000000    1.8404671
626900.0000000    1.8526840
627000.0000000    1.8252341
627100.0000000    1.8731027
627200.0000000    1.8512464
627300.0000000    1.8491639
627400.0000000    1.8380718
627500.0000000    1.8514715
627600.0000000    1.7998644
627700.0000000    1.8104379
627800.0000000    1.7792097
627900.0000000    1.7845354
628000.0000000    1.7540840
628100.0000000    1.8453964
628200.0000000    1.8374177
628300.0000000    2.0310345
628400.0000000    1.9225718
628500.0000000    1.9375499
628600.0000000    1.9378864
628700.0000000    1.9957976
628800.0000000    1.9626653
628900.0000000    1.9268039
629000.0000000    1.9057956
629100.0000000    1.9432030
629200.0000000    2.0112824
629300.0000000    1.9325963
629400.0000000    1.9035659
629500.0000000    1.8494958
629600.0000000    1.9271673
629700.0000000    1.9487684
629800.0000000    1.8767501
629900.0000000    1.8855294
630000.0000000    1.9339181
630100.0000000    1.9638816
630200.0000000    1.8674861
630300.0000000    1.9114677
630400.0000000    1.9308275
630500.0000000    1.8620963
630600.0000000    2.0034485
630700.0000000    1.8744577
630800.0000000    1.8107713
630900.0000000    1.8989679
631000.0000000    1.7954216
631100.0000000    1.7649248
631200.0000000    1.8504322
631300.0000000    1.8129816
631400.0000000    1.9702579
631500.0000000    1.9728975
631600.0000000    1.7891034
631700.0000000    1.8538840
631800.0000000    2.0112300
631900.0000000    2.1407588
632000.0000000    2.0063288
632100.0000000    2.1237066
632200.0000000    2.0981565
632300.0000000    2.0932744
632400.0000000    2.1390388
632500.0000000    2.1555843
632600.0000000    2.1102612
632700.0000000    2.0537069
632800.0000000    2.0450492
632900.0000000    1.9792210
633000.0000000    1.9807373
633100.0000000    1.9421579
633200.0000000    1.9539487
633300.0000000    2.1421781
633400.0000000    2.0917990
633500.0000000    2.0553100
633600.0000000    2.1365025
633700.0000000    2.0861177
633800.0000000    2.1063292
633900.0000000    1.9920096
634000.0000000    2.1419954
634100.0000000    2.0231881
634200.0000000    2.1356244
634300.0000000    2.1707509
634400.0000000    2.1530912
634500.0000000    2.1035366
634600.0000000    2.1490984
634700.0000000    2.1552937
634800.0000000    2.1578813
634900.0000000    2.1248477
635000.0000000    2.0712535
635100.0000000    1.9992577
635200.0000000    1.9558232
635300.0000000    1.8665920
635400.0000000    1.9006288
635500.0000000    1.9563165
635600.0000000    1.9971749
635700.0000000    2.0409863
635800.0000000    2.0387459
635900.0000000    2.0225425
636000.0000000    1.9650683
636100.0000000    1.9455171
636200.0000000    1.9408417
636300.0000000    1.9215044
636400.0000000    2.0069125
636500.0000000    2.0635116
636600.0000000    1.9982235
636700.0000000    1.9660810
636800.0000000    1.9659148
636900.0000000    1.9977564
637000.0000000    2.0348639
637100.0000000    1.9315903
637200.0000000    1.9848028
637300.0000000    1.9682764
637400.0000000    1.8780843
637500.0000000    1.9549998
637600.0000000    2.0932648
637700.0000000    2.0216541
637800.0000000    1.9562418
637900.0000000    1.9883786
638000.0000000    2.0363944
638100.0000000    1.9658128
638200.0000000    2.0389018
638300.0000000    2.0282135
638400.0000000    2.0706890
638500.0000000    1.9996461
638600.0000000    2.0266502
638700.0000000    2.0414808
638800.0000000    2.0944533
638900.0000000    2.0785303
639000.0000000    2.0728137
639100.0000000    1.9725634
639200.0000000    1.9533837
639300.0000000    2.0737493
639400.0000000    1.9321287
639500.0000000    2.0098841
639600.0000000    2.0148382
639700.0000000    1.9144479
639800.0000000    1.9330196
639900.0000000    1.9654118
640000.0000000    1.9042408
640100.0000000    1.8880707
640200.0000000    1.8333133
640300.0000000    1.8503566
640400.0000000    1.9424529
640500.0000000    1.8823266
640600.0000000    1.8663877
640700.0000000    1.8631362
640800.0000000    1.8628393
640900.0000000    1.8466138
641000.0000000    1.8610218
641100.0000000    1.8706391
641200.0000000    1.8717039
641300.0000000    1.9069577
641400.0000000    1.9658194
641500.0000000    1.9443878
641600.0000000    1.9118174
641700.0000000    1.8487017
641800.0000000    1.9129823
641900.0000000    1.8434643
642000.0000000    1.9644753
642100.0000000    1.9795216
642200.0000000    1.9011354
642300.0000000    2.0143037
642400.0000000    1.9901407
642500.0000000    1.8558960
642600.0000000    1.9039638
642700.0000000    1.9545842
642800.0000000    1.9862037
642900.0000000    1.9912219
643000.0000000    2.0037360
643100.0000000    2.0550995
643200.0000000    2.0731411
643300.0000000    1.9599425
643400.0000000    1.9132830
643500.0000000    1.8955929
643600.0000000    1.9634250
643700.0000000    1.9610572
643800.0000000    1.9085448
643900.0000000    1.9176905
644000.0000000    1.9315209
644100.0000000    2.0390124
644200.0000000    2.0027554
644300.0000000    1.9473356
644400.0000000    1.9062107
644500.0000000    1.9917610
644600.0000000    1.9597870
644700.0000000    2.0273695
644800.0000000    1.9660727
644900.0000000    1.9509798
645000.0000000    1.9267520
645100.0000000    1.9472908
645200.0000000    1.9562235
645300.0000000    1.9645319
645400.0000000    1.9449887
645500.0000000    1.9895183
645600.0000000    1.9502379
645700.0000000    1.9429604
645800.0000000    2.0052044
645900.0000000    2.0012133
646000.0000000    2.0397151
646100.0000000    1.9669149
646200.0000000    2.0316060
646300.0000000    2.0179851
646400.0000000    1.9905958
646500.0000000    2.1095672
646600.0000000    2.0449109
646700.0000000    2.0475435
646800.0000000    1.9904356
646900.0000000    2.0471222
647000.0000000    2.0840940
647100.0000000    2.0838840
647200.0000000    2.0540006
647300.0000000    2.0186906
647400.0000000    2.0236807
647500.0000000    1.9185256
647600.0000000    1.9137783
647700.0000000    1.8725237
647800.0000000    1.9199073
647900.0000000    1.9204204
648000.0000000    1.9013057
648100.0000000    1.8323928
648200.0000000    1.9185016
648300.0000000    1.9499818
648400.0000000    1.9099473
648500.0000000    1.8933129
648600.0000000    1.8773572
648700.0000000    1.9800951
648800.0000000    1.9208530
648900.0000000    1.8828937
649000.0000000    1.8714820
649100.0000000    1.8550898
649200.0000000    1.8988651
649300.0000000    1.9082952
649400.0000000    1.8324302
649500.0000000    1.8914896
649600.0000000    2.0286272
649700.0000000    1.8949065
649800.0000000    1.9161763
649900.0000000    1.8346883
650000.0000000    1.8730860
650100.0000000    1.9414948
650200.0000000    1.9402580
650300.0000000    1.9181612
650400.0000000    1.9263937
650500.0000000    1.9580897
650600.0000000    1.8421381
650700.0000000    1.9256632
650800.0000000    1.9442229
650900.0000000    1.9441620
651000.0000000    1.9424363
651100.0000000    1.9016714
651200.0000000    1.9324006
651300.0000000    1.9709592
651400.0000000    1.9068805
651500.0000000    1.8096911
651600.0000000    1.8823656
651700.0000000    1.7725253
651800.0000000    1.7669859
651900.0000000    1.8460138
652000.0000000    1.8989284
652100.0000000    1.9820584
652200.0000000    1.9301661
652300.0000000    1.9283370
652400.0000000    1.9212959
652500.0000000    1.9607651
652600.0000000    1.9871527
652700.0000000    1.9469804
652800.0000000    1.9178538
652900.0000000    1.9610643
653000.0000000    2.0040953
653100.0000000    1.9267367
653200.0000000    1.9985715
653300.0000000    1.9848444
653400.0000000    1.9948335
653500.0000000    1.9537861
653600.0000000    1.9684792
653700.0000000    2.0936277
653800.0000000    2.0700662
653900.0000000    2.0586653
654000.0000000    1.9399688
654100.0000000    1.9396334
654200.0000000    1.9169884
654300.0000000    1.8931873
654400.0000000    1.9583044
654500.0000000    1.9728435
654600.0000000    1.9531612
654700.0000000    2.0799246
654800.0000000    1.9861284
654900.0000000    1.9492702
655000.0000000    1.9534461
655100.0000000    1.9067079
655200.0000000    1.9198325
655300.0000000    1.9093683
655400.0000000    1.9900310
655500.0000000    1.9689000
655600.0000000    2.0143378
655700.0000000    2.0317070
655800.0000000    1.9637265
655900.0000000    1.9929252
656000.0000000    1.9504523
656100.0000000    2.0355840
656200.0000000    2.0774133
656300.0000000    2.0788381
656400.0000000    2.0802705
656500.0000000    2.1331758
656600.0000000    2.0427184
656700.0000000    2.0414922
656800.0000000    1.9962038
656900.0000000    1.9847417
657000.0000000    2.0319033
657100.0000000    1.9965409
657200.0000000    2.0109994
657300.0000000    2.0052152
657400.0000000    1.9020107
657500.0000000    1.9175314
657600.0000000    1.9060518
657700.0000000    1.8553976
657800.0000000    1.8628979
657900.0000000    1.9435714
658000.0000000    1.8866090
658100.0000000    1.9412258
658200.0000000    1.9281247
658300.0000000    1.9581940
658400.0000000    1.9883832
658500.0000000    1.9949372
658600.0000000    1.9044845
658700.0000000    1.9207199
658800.0000000    1.9460859
658900.0000000    1.9761781
659000.0000000    1.8761817
659100.0000000    1.9287035
659200.0000000    1.8982633
659300.0000000    1.9003093
659400.0000000    2.0011439
659500.0000000    2.0427823
659600.0000000    1.9628724
659700.0000000    1.9833790
659800.0000000    2.0314054
659900.0000000    2.1188295
660000.0000000    2.0991430
660100.0000000    2.0770020
660200.0000000    2.1147819
660300.0000000    2.2004669
660400.0000000    2.2442231
660500.0000000    2.1065171
660600.0000000    2.1438406
660700.0000000    2.1421335
660800.0000000    2.2377822
660900.0000000    2.2432799
661000.0000000    2.2096109
661100.0000000    2.2008436
661200.0000000    2.1654296
661300.0000000    2.1677270
661400.0000000    2.1084743
661500.0000000    2.1445994
661600.0000000    2.1891201
661700.0000000    2.2112217
661800.0000000    2.1498711
661900.0000000    2.1927629
662000.0000000    2.2026875
662100.0000000    2.1726501
662200.0000000    2.2099109
662300.0000000    2.2087250
662400.0000000    2.2090678
662500.0000000    2.0944903
662600.0000000    2.2024937
662700.0000000    2.0957429
662800.0000000    2.1637459
662900.0000000    2.1279457
663000.0000000    2.1049044
663100.0000000    2.1159534
663200.0000000    2.1500111
663300.0000000    2.0779626
663400.0000000    2.0305953
663500.0000000    2.0569248
663600.0000000    2.0947711
663700.0000000    2.1204984
663800.0000000    2.2664342
663900.0000000    2.1318035
664000.0000000    2.1276808
664100.0000000    2.2174733
664200.0000000    2.2987816
664300.0000000    2.0332999
664400.0000000    2.1000190
664500.0000000    1.9653925
664600.0000000    1.9753387
664700.0000000    2.0248616
664800.0000000    2.1532924
664900.0000000    2.1879909
665000.0000000    2.2453637
665100.0000000    2.2156651
665200.0000000    2.1157405
665300.0000000    2.1322308
665400.0000000    2.2254593
665500.0000000    2.1665606
665600.0000000    2.1510229
665700.0000000    2.1142466
665800.0000000    2.1987464
665900.0000000    2.2583039
666000.0000000    2.1828511
666100.0000000    2.2275050
666200.0000000    2.2610486
666300.0000000    2.2869880
666400.0000000    2.2596571
666500.0000000    2.1814506
666600.0000000    2.2244973
666700.0000000    2.2276962
666800.0000000    2.3748868
666900.0000000    2.2408168
667000.0000000    2.1291740
667100.0000000    2.1912630
667200.0000000    2.2500370
667300.0000000    2.1594696
667400.0000000    2.1386354
667500.0000000    2.2055974
667600.0000000    2.2181554
667700.0000000    2.0837808
667800.0000000    2.1014521
667900.0000000    2.0568254
668000.0000000    2.0869503
668100.0000000    1.9181879
668200.0000000    2.0552201
668300.0000000    2.2153764
668400.0000000    2.2886722
668500.0000000    2.1252818
668600.0000000    2.0963411
668700.0000000    2.0176587
668800.0000000    1.9980456
668900.0000000    2.0189400
669000.0000000    1.8678917
669100.0000000    1.8800001
669200.0000000    2.0159216
669300.0000000    2.0451398
669400.0000000    2.0462837
669500.0000000    1.9418694
669600.0000000    2.0216112
669700.0000000    1.9970382
669800.0000000    1.8784353
669900.0000000    1.9287369
670000.0000000    1.8949423
670100.0000000    1.9191892
670200.0000000    1.8857838
670300.0000000    1.9066497
670400.0000000    2.0139444
670500.0000000    2.0082731
670600.0000000    1.9661689
670700.0000000    2.0795705
670800.0000000    2.0388296
670900.0000000    1.9858117
671000.0000000    2.0205770
671100.0000000    2.0480485
671200.0000000    2.0287089
671300.0000000    2.0653801
671400.0000000    2.0283930
671500.0000000    1.9597682
671600.0000000    1.9731011
671700.0000000    1.9465569
671800.0000000    1.9748588
671900.0000000    2.0267029
672000.0000000    2.0293758
672100.0000000    2.0066690
672200.0000000    1.9878120
672300.0000000    2.0148623
672400.0000000    2.0182536
672500.0000000    1.9679592
672600.0000000    1.8913195
672700.0000000    1.9625800
672800.0000000    2.0005083
672900.0000000    2.0061903
673000.0000000    1.9820714
673100.0000000    1.9491732
673200.0000000    2.0201173
673300.0000000    2.0568943
673400.0000000    1.9538430
673500.0000000    2.0370259
673600.0000000    1.9899911
673700.0000000    2.0334594
673800.0000000    2.0917976
673900.0000000    2.0252395
674000.0000000    1.9975351
674100.0000000    1.9750011
674200.0000000    1.9825639
674300.0000000    1.9177214
674400.0000000    2.0208254
674500.0000000    2.0102909
674600.0000000    2.0902960
674700.0000000    2.0381763
674800.0000000    2.0296383
674900.0000000    2.0101614
675000.0000000    2.0392475
675100.0000000    2.0553989
675200.0000000    2.0595188
675300.0000000    2.0793080
675400.0000000    2.0840259
675500.0000000    2.0888031
675600.0000000    2.1402774
675700.0000000    2.1056905
675800.0000000    2.1177075
675900.0000000    2.1919501
676000.0000000    2.1056595
676100.0000000    2.0269771
676200.0000000    1.9998806
676300.0000000    1.9924043
676400.0000000    1.9742754
676500.0000000    1.9674438
676600.0000000    1.9736485
676700.0000000    2.0640190
676800.0000000    1.9783356
676900.0000000    1.9679415
677000.0000000    1.9205277
677100.0000000    2.0089021
677200.0000000    1.9495888
677300.0000000    2.0047557
677400.0000000    2.1246905
677500.0000000    2.0875735
677600.0000000    1.9626734
677700.0000000    2.0438077
677800.0000000    2.0767803
677900.0000000    1.9911917
678000.0000000    2.0535347
678100.0000000    2.0738757
678200.0000000    2.0414052
678300.0000000    2.0127845
678400.0000000    1.9841686
678500.0000000    1.8713484
678600.0000000    1.9848309
678700.0000000    2.0784333
678800.0000000    2.0196886
678900.0000000    2.0120344
679000.0000000    2.1193991
679100.0000000    2.1497130
679200.0000000    2.0028920
679300.0000000    2.0410895
679400.0000000    2.0230415
679500.0000000    2.0621834
679600.0000000    2.1537001
679700.0000000    2.1699288
679800.0000000    2.0617139
679900.0000000    2.0275981
680000.0000000    2.0646083
680100.0000000    1.9998004
680200.0000000    2.0387132
680300.0000000    1.9557706
680400.0000000    2.0324154
680500.0000000    2.0208695
680600.0000000    1.9834998
680700.0000000    1.8613024
680800.0000000    1.9292077
680900.0000000    1.8912860
681000.0000000    1.9005340
681100.0000000    1.8037230
681200.0000000    1.8026096
681300.0000000    1.7765470
681400.0000000    1.9290459
681500.0000000    1.9247047
681600.0000000    1.9862899
681700.0000000    1.9761562
681800.0000000    1.9613749
681900.0000000    1.9676658
682000.0000000    1.9307482
682100.0000000    1.9035081
682200.0000000    1.7725078
682300.0000000    1.8816760
682400.0000000    1.9310633
682500.0000000    1.8387250
682600.0000000    1.9190199
682700.0000000    1.9552194
682800.0000000    1.8849080
682900.0000000    1.9189386
683000.0000000    1.9157128
683100.0000000    1.9558467
683200.0000000    1.9470826
683300.0000000    2.0691183
683400.0000000    2.0016677
683500.0000000    1.9481333
683600.0000000    1.9818668
683700.0000000    2.0367007
683800.0000000    2.0105214
683900.0000000    1.9189522
684000.0000000    1.9793164
684100.0000000    1.8745797
684200.0000000    1.9227614
684300.0000000    1.8430821
684400.0000000    1.8306332
684500.0000000    1.9049520
684600.0000000    1.7861221
684700.0000000    1.8739282
684800.0000000    1.8403060
684900.0000000    1.9948083
685000.0000000    1.9946285
685100.0000000    2.0250819
685200.0000000    2.1386650
685300.0000000    2.0833786
685400.0000000    2.0693648
685500.0000000    2.0465989
685600.0000000    1.9669977
685700.0000000    1.9092861
685800.0000000    2.0217276
685900.0000000    1.9443594
686000.0000000    1.9821467
686100.0000000    2.0328596
686200.0000000    2.0854454
686300.0000000    2.3550320
686400.0000000    2.2516918
686500.0000000    2.3073430
686600.0000000    2.3015909
686700.0000000    2.3232946
686800.0000000    2.1125000
686900.0000000    2.2823234
687000.0000000    2.1946325
687100.0000000    2.1787791
687200.0000000    2.2242227
687300.0000000    2.2716591
687400.0000000    2.2585208
687500.0000000    2.2469728
687600.0000000    2.1755097
687700.0000000    2.1828952
687800.0000000    2.2847741
687900.0000000    2.2996571
688000.0000000    2.2023294
688100.0000000    2.2856059
688200.0000000    2.2111526
688300.0000000    2.2340405
688400.0000000    2.2921469
688500.0000000    2.1941831
688600.0000000    2.2387600
688700.0000000    2.1536906
688800.0000000    2.2402358
688900.0000000    2.2720213
689000.0000000    2.1968293
689100.0000000    2.1787944
689200.0000000    2.1427672
689300.0000000    2.1237788
689400.0000000    2.1111367
689500.0000000    2.1202815
689600.0000000    2.1728895
689700.0000000    2.1779006
689800.0000000    2.1035714
689900.0000000    2.0428865
690000.0000000    2.0390275
690100.0000000    1.7710912
690200.0000000    2.0245481
690300.0000000    2.0342023
690400.0000000    2.0624266
690500.0000000    2.0358982
690600.0000000    2.0864716
690700.0000000    2.0310545
690800.0000000    2.0475860
690900.0000000    2.0741332
691000.0000000    2.2933762
691100.0000000    2.3059700
691200.0000000    2.2829049
691300.0000000    2.3143857
691400.0000000    2.2326415
691500.0000000    2.1032603
691600.0000000    2.0531247
691700.0000000    2.1926901
691800.0000000    2.3908012
691900.0000000    2.2012744
692000.0000000    2.3630345
692100.0000000    2.3519785
692200.0000000    2.4512496
692300.0000000    2.4303777
692400.0000000    2.4553328
692500.0000000    2.4757464
692600.0000000    2.4113204
692700.0000000    2.5542979
692800.0000000    2.5263231
692900.0000000    2.5254474
693000.0000000    2.5084877
693100.0000000    2.5062413
693200.0000000    2.4391460
693300.0000000    2.4913709
693400.0000000    2.5769942
693500.0000000    2.5479667
693600.0000000    2.5458200
693700.0000000    2.5972652
693800.0000000    2.5961776
693900.0000000    2.5290971
694000.0000000    2.6009629
694100.0000000    2.6169224
694200.0000000    2.6620140
694300.0000000    2.5021384
694400.0000000    2.5171661
694500.0000000    2.4326465
694600.0000000    2.4268088
694700.0000000    2.5138612
694800.0000000    2.4617863
694900.0000000    2.4907312
695000.0000000    2.2925942
695100.0000000    2.2753983
695200.0000000    2.2735288
695300.0000000    2.3471875
695400.0000000    2.2879953
695500.0000000    2.2260818
695600.0000000    2.1420405
695700.0000000    2.2176051
695800.0000000    2.1909475
695900.0000000    2.3687689
696000.0000000    2.2883954
696100.0000000    2.2714181
696200.0000000    2.2920663
696300.0000000    2.3684003
696400.0000000    2.3719876
696500.0000000    2.4281673
696600.0000000    2.4134252
696700.0000000    2.3969254
696800.0000000    2.3495307
696900.0000000    2.1452167
697000.0000000    2.3300779
697100.0000000    2.3562310
697200.0000000    2.2777708
697300.0000000    2.4788613
697400.0000000    2.2482219
697500.0000000    2.1999743
697600.0000000    2.3968902
697700.0000000    2.3687720
697800.0000000    2.4676249
697900.0000000    2.5514038
698000.0000000    2.2653129
698100.0000000    2.3819120
698200.0000000    2.2480757
698300.0000000    2.4252229
698400.0000000    2.3034017
698500.0000000    2.1130607
698600.0000000    2.1673110
698700.0000000    2.2225504
698800.0000000    2.2344754
698900.0000000    2.1714785
699000.0000000    2.2297962
699100.0000000    2.1721363
699200.0000000    2.2451503
699300.0000000    2.4721458
699400.0000000    2.4367414
699500.0000000    2.4788818
699600.0000000    2.2896688
699700.0000000    2.3082304
699800.0000000    2.3658183
699900.0000000    2.2725840
700000.0000000    2.4446223
