# Supplementary material for: The SARS-CoV-2 spike protein is vulnerable to moderate electric fields
Source: Nat Commun. 2021 Sep 13;12:5407. doi: 10.1038/s41467-021-25478-7 (PMC8437970; doi:10.1038/s41467-021-25478-7)
Supplement: Supplementary file 6 — Source Data [file 41467_2021_25478_MOESM6_ESM.zip › FIGURES_compilation_source_data_NEW/figure_2/a/RMSD_1e09_EF-on.xvg]

@    title "RMSD"
@    xaxis  label "Time (ps)"
@    yaxis  label "RMSD (nm)"
@TYPE xy
@ subtitle "C-alpha after lsq fit to C-alpha"
   0.0000000    0.0000010
 100.0000000    0.5407360
 200.0000000    0.8463756
 300.0000000    1.2441578
 400.0000000    1.8238425
 500.0000000    2.7325020
 600.0000000    3.6333542
 700.0000000    4.3703079
 800.0000000    4.8123722
 900.0000000    4.7539010
1000.0000000    4.2538505
1100.0000000    4.1383128
1200.0000000    3.6872942
1300.0000000    3.3194401
1400.0000000    3.2331977
1500.0000000    3.3341224
1600.0000000    3.5225873
1700.0000000    3.9198229
1800.0000000    4.0557265
1900.0000000    4.2660933
2000.0000000    4.4189143
2100.0000000    4.1518321
2200.0000000    4.1131454
2300.0000000    4.0814853
2400.0000000    4.0514402
2500.0000000    4.2585378
2600.0000000    4.3850503
2700.0000000    4.5881195
2800.0000000    4.4983506
2900.0000000    4.5564876
3000.0000000    4.4745536
3100.0000000    4.5056639
3200.0000000    4.5273786
3300.0000000    4.5445657
3400.0000000    4.5218444
3500.0000000    4.5714297
3600.0000000    4.5561466
3700.0000000    4.5252395
3800.0000000    4.5139508
3900.0000000    4.5699244
4000.0000000    4.5678368
4100.0000000    4.6126356
4200.0000000    4.5034523
4300.0000000    4.5686665
4400.0000000    4.5629811
4500.0000000    4.5835280
4600.0000000    4.5511165
4700.0000000    4.6499949
4800.0000000    4.6329117
4900.0000000    4.5396523
5000.0000000    4.5517154
5100.0000000    4.6626458
5200.0000000    4.5525484
5300.0000000    4.5504460
5400.0000000    4.5838652
5500.0000000    4.5966597
5600.0000000    4.6964617
5700.0000000    4.6796665
5800.0000000    4.7568531
5900.0000000    4.6459475
6000.0000000    4.7135372
6100.0000000    4.7156487
6200.0000000    4.6621637
6300.0000000    4.6994376
6400.0000000    4.6744790
6500.0000000    4.6995516
6600.0000000    4.6806984
6700.0000000    4.6681428
6800.0000000    4.6317687
6900.0000000    4.6616201
7000.0000000    4.7501640
7100.0000000    4.7514710
7200.0000000    4.8303957
7300.0000000    4.8722119
7400.0000000    4.7929983
7500.0000000    4.8725214
7600.0000000    4.7831335
7700.0000000    4.7705655
7800.0000000    4.7918181
7900.0000000    4.7590652
8000.0000000    4.8265204
8100.0000000    4.8053212
8200.0000000    4.8071122
8300.0000000    4.7037444
8400.0000000    4.6729245
8500.0000000    4.6311903
8600.0000000    4.6490688
8700.0000000    4.7440948
8800.0000000    4.6907825
8900.0000000    4.7205620
9000.0000000    4.6476927
9100.0000000    4.6495175
9200.0000000    4.6746826
9300.0000000    4.7574954
9400.0000000    4.6949897
9500.0000000    4.5935674
9600.0000000    4.6238794
9700.0000000    4.5727839
9800.0000000    4.6634116
9900.0000000    4.6025114
10000.0000000    4.6074386
10100.0000000    4.6220083
10200.0000000    4.5277596
10300.0000000    4.5200696
10400.0000000    4.4884386
10500.0000000    4.5494976
10600.0000000    4.5098472
10700.0000000    4.4803991
10800.0000000    4.4409795
10900.0000000    4.4327636
11000.0000000    4.4578590
11100.0000000    4.4422984
11200.0000000    4.5273180
11300.0000000    4.4468083
11400.0000000    4.4493270
11500.0000000    4.3953586
11600.0000000    4.3692827
11700.0000000    4.4288082
11800.0000000    4.4588938
11900.0000000    4.4738493
12000.0000000    4.4647951
12100.0000000    4.4899650
12200.0000000    4.4084544
12300.0000000    4.4028563
12400.0000000    4.3755441
12500.0000000    4.3669291
12600.0000000    4.3958125
12700.0000000    4.3698878
12800.0000000    4.3050756
12900.0000000    4.3695326
13000.0000000    4.3024411
13100.0000000    4.3427916
13200.0000000    4.3720064
13300.0000000    4.3052826
13400.0000000    4.3294492
13500.0000000    4.2785492
13600.0000000    4.2935705
13700.0000000    4.2586823
13800.0000000    4.2914987
13900.0000000    4.3229718
14000.0000000    4.2888684
14100.0000000    4.2641659
14200.0000000    4.2996497
14300.0000000    4.3167820
14400.0000000    4.3206329
14500.0000000    4.2858806
14600.0000000    4.2820535
14700.0000000    4.3268566
14800.0000000    4.2675014
14900.0000000    4.2697926
15000.0000000    4.2495103
15100.0000000    4.2378812
15200.0000000    4.2837248
15300.0000000    4.2720857
15400.0000000    4.2873473
15500.0000000    4.2508645
15600.0000000    4.2617154
15700.0000000    4.2847776
15800.0000000    4.2460556
15900.0000000    4.2930055
16000.0000000    4.3096089
16100.0000000    4.3284574
16200.0000000    4.3481984
16300.0000000    4.3760982
16400.0000000    4.3630724
16500.0000000    4.3409786
16600.0000000    4.3100953
16700.0000000    4.3625402
16800.0000000    4.3425651
16900.0000000    4.3808956
17000.0000000    4.3826828
17100.0000000    4.3567905
17200.0000000    4.4080663
17300.0000000    4.3905373
17400.0000000    4.3942642
17500.0000000    4.3677397
17600.0000000    4.3801942
17700.0000000    4.3972154
17800.0000000    4.3728757
17900.0000000    4.3430228
18000.0000000    4.2964745
18100.0000000    4.2820454
18200.0000000    4.2787910
18300.0000000    4.2633657
18400.0000000    4.2452860
18500.0000000    4.2620144
18600.0000000    4.2149229
18700.0000000    4.2230129
18800.0000000    4.1846623
18900.0000000    4.2125697
19000.0000000    4.2660050
