# Supplementary material for: The SARS-CoV-2 spike protein is vulnerable to moderate electric fields
Source: Nat Commun. 2021 Sep 13;12:5407. doi: 10.1038/s41467-021-25478-7 (PMC8437970; doi:10.1038/s41467-021-25478-7)
Supplement: Supplementary file 6 — Source Data [file 41467_2021_25478_MOESM6_ESM.zip › FIGURES_compilation_source_data_NEW/figure_2/a/RMSD_0e00_no-EF.xvg]

@    title "RMSD"
@    xaxis  label "Time (ps)"
@    yaxis  label "RMSD (nm)"
@TYPE xy
@ subtitle "C-alpha after lsq fit to C-alpha"
   0.0000000    2.0839672
 100.0000000    2.0085883
 200.0000000    2.0965714
 300.0000000    2.1633840
 400.0000000    2.1133370
 500.0000000    2.0714517
 600.0000000    2.1102185
 700.0000000    2.0757277
 800.0000000    2.0301521
 900.0000000    1.9881842
1000.0000000    1.9228880
1100.0000000    1.8433769
1200.0000000    1.7944250
1300.0000000    1.8838551
1400.0000000    1.8987060
1500.0000000    1.9150584
1600.0000000    1.9115305
1700.0000000    1.8735855
1800.0000000    1.8837900
1900.0000000    1.8190181
2000.0000000    1.8676152
2100.0000000    1.8969983
2200.0000000    1.8500004
2300.0000000    1.8316084
2400.0000000    1.8781796
2500.0000000    1.8945255
2600.0000000    1.7761600
2700.0000000    1.7173152
2800.0000000    1.6803775
2900.0000000    1.6300809
3000.0000000    1.6043742
3100.0000000    1.5702108
3200.0000000    1.4840261
3300.0000000    1.4851016
3400.0000000    1.4570527
3500.0000000    1.4588060
3600.0000000    1.4526010
3700.0000000    1.5105879
3800.0000000    1.4050293
3900.0000000    1.3784744
4000.0000000    1.4017597
4100.0000000    1.4966933
4200.0000000    1.4754297
4300.0000000    1.5675949
4400.0000000    1.5125731
4500.0000000    1.4523997
4600.0000000    1.4964349
4700.0000000    1.4359095
4800.0000000    1.4447367
4900.0000000    1.3638675
5000.0000000    1.3198638
5100.0000000    1.3886690
5200.0000000    1.4135770
5300.0000000    1.4498675
5400.0000000    1.5232004
5500.0000000    1.5616922
5600.0000000    1.6928822
5700.0000000    1.6282603
5800.0000000    1.6825961
5900.0000000    1.6256355
6000.0000000    1.6971776
6100.0000000    1.7059920
6200.0000000    1.7634618
6300.0000000    1.8854162
6400.0000000    1.8687028
6500.0000000    1.8108299
6600.0000000    1.7669958
6700.0000000    1.7980915
6800.0000000    1.8249605
6900.0000000    1.8975580
7000.0000000    1.9174539
7100.0000000    1.8462706
7200.0000000    1.8422101
7300.0000000    1.8616402
7400.0000000    1.8624499
7500.0000000    1.7595633
7600.0000000    1.7599237
7700.0000000    1.7007070
7800.0000000    1.7268703
7900.0000000    1.7979019
8000.0000000    1.8258432
8100.0000000    1.8505974
8200.0000000    1.8630844
8300.0000000    1.9597714
8400.0000000    2.0565062
8500.0000000    2.0912957
8600.0000000    2.0087655
8700.0000000    2.1082215
8800.0000000    2.1177428
8900.0000000    2.2058866
9000.0000000    2.1704257
9100.0000000    2.2026958
9200.0000000    2.2320900
9300.0000000    2.2450359
9400.0000000    2.2034802
9500.0000000    2.1935959
9600.0000000    2.2462990
9700.0000000    2.2268882
9800.0000000    2.2352045
9900.0000000    2.1429055
10000.0000000    2.1360147
10100.0000000    2.1257901
10200.0000000    2.0824401
10300.0000000    2.1883512
10400.0000000    2.1495271
10500.0000000    2.1398742
10600.0000000    2.1149111
10700.0000000    2.1263142
10800.0000000    2.0881348
10900.0000000    2.0464382
11000.0000000    2.0674508
11100.0000000    2.0038373
11200.0000000    1.9908606
11300.0000000    2.0031357
11400.0000000    2.0009379
11500.0000000    2.0603864
11600.0000000    2.0162332
11700.0000000    1.9643348
11800.0000000    1.9075614
11900.0000000    1.8596663
12000.0000000    1.9188813
12100.0000000    1.9911424
12200.0000000    1.9207481
12300.0000000    1.8478178
12400.0000000    1.8888743
12500.0000000    1.8525103
12600.0000000    1.7978240
12700.0000000    1.7737194
12800.0000000    1.7278240
12900.0000000    1.7613047
13000.0000000    1.7612132
13100.0000000    1.8243910
13200.0000000    1.7257409
13300.0000000    1.7575146
13400.0000000    1.8167242
13500.0000000    1.8119175
13600.0000000    1.8538468
13700.0000000    1.8688290
13800.0000000    1.8109571
13900.0000000    1.8241310
14000.0000000    1.8048116
14100.0000000    1.8263679
14200.0000000    1.7146616
14300.0000000    1.7343330
14400.0000000    1.7300749
14500.0000000    1.7286104
14600.0000000    1.7714450
14700.0000000    1.8142149
14800.0000000    1.8535208
14900.0000000    1.7521031
15000.0000000    1.7553324
15100.0000000    1.7635561
15200.0000000    1.7085923
15300.0000000    1.6835169
15400.0000000    1.6558484
15500.0000000    1.6269739
15600.0000000    1.5352466
15700.0000000    1.5766186
15800.0000000    1.6205647
15900.0000000    1.6147379
16000.0000000    1.4925128
16100.0000000    1.4418278
16200.0000000    1.4011362
16300.0000000    1.4048547
16400.0000000    1.4581776
16500.0000000    1.3754179
16600.0000000    1.3252122
16700.0000000    1.3751513
16800.0000000    1.3093153
16900.0000000    1.4032540
17000.0000000    1.3397760
17100.0000000    1.3755865
17200.0000000    1.3119093
17300.0000000    1.2911668
17400.0000000    1.3106124
17500.0000000    1.3072261
17600.0000000    1.3005155
17700.0000000    1.3554453
17800.0000000    1.3276680
17900.0000000    1.3084005
18000.0000000    1.2796220
18100.0000000    1.2879794
18200.0000000    1.2692020
18300.0000000    1.2404740
18400.0000000    1.2653315
18500.0000000    1.2832139
18600.0000000    1.2378210
18700.0000000    1.3181794
18800.0000000    1.3511707
18900.0000000    1.3504264
19000.0000000    1.3690201
19100.0000000    1.4101136
19200.0000000    1.4103583
19300.0000000    1.3500913
19400.0000000    1.3756850
19500.0000000    1.4208227
19600.0000000    1.3240391
19700.0000000    1.4134256
19800.0000000    1.4308161
19900.0000000    1.4133295
20000.0000000    1.3719789
20100.0000000    1.3409597
20200.0000000    1.3533949
20300.0000000    1.3370703
20400.0000000    1.3243046
20500.0000000    1.3644508
20600.0000000    1.3636447
20700.0000000    1.2999027
20800.0000000    1.3070883
20900.0000000    1.2197350
21000.0000000    1.1873254
21100.0000000    1.1722414
21200.0000000    1.1407255
21300.0000000    1.1068628
21400.0000000    1.1913786
21500.0000000    1.1908937
21600.0000000    1.1264958
21700.0000000    1.1679842
21800.0000000    1.1283846
21900.0000000    1.2490211
22000.0000000    1.2065710
22100.0000000    1.2417512
22200.0000000    1.1994569
22300.0000000    1.1275564
22400.0000000    1.1500958
22500.0000000    1.0724294
22600.0000000    1.0944222
22700.0000000    1.1017970
22800.0000000    1.0847671
22900.0000000    1.1131598
23000.0000000    1.0703325
23100.0000000    1.0184715
23200.0000000    0.9607717
23300.0000000    0.9558253
23400.0000000    1.0737476
23500.0000000    1.0798892
23600.0000000    1.0158527
23700.0000000    1.0158832
23800.0000000    0.9820219
23900.0000000    1.0200413
24000.0000000    1.0210010
24100.0000000    1.0222195
24200.0000000    1.0169984
24300.0000000    1.0705655
24400.0000000    1.1154213
24500.0000000    1.0820580
24600.0000000    1.0120355
24700.0000000    1.0091189
24800.0000000    1.0060563
24900.0000000    1.0105947
25000.0000000    0.9166403
25100.0000000    0.9281029
25200.0000000    0.9167830
25300.0000000    0.8789039
25400.0000000    0.9569604
25500.0000000    0.9207504
25600.0000000    0.9699497
25700.0000000    0.9440784
25800.0000000    0.9933789
25900.0000000    0.9940649
26000.0000000    0.9609181
26100.0000000    0.9046496
26200.0000000    0.8190501
26300.0000000    0.8128439
26400.0000000    0.7844995
26500.0000000    0.8156247
26600.0000000    0.8210379
26700.0000000    0.8352542
26800.0000000    0.8222271
26900.0000000    0.8332646
27000.0000000    0.8505897
27100.0000000    0.8124290
27200.0000000    0.7612283
27300.0000000    0.8112016
27400.0000000    0.8206663
27500.0000000    0.7887407
27600.0000000    0.7381226
27700.0000000    0.7778455
27800.0000000    0.7620599
27900.0000000    0.7832150
28000.0000000    0.7291750
28100.0000000    0.7312048
28200.0000000    0.6800390
28300.0000000    0.7333732
28400.0000000    0.7745249
28500.0000000    0.7542427
28600.0000000    0.8118463
28700.0000000    0.8142110
28800.0000000    0.8329179
28900.0000000    0.8209781
29000.0000000    0.7439765
29100.0000000    0.7091552
29200.0000000    0.7573873
29300.0000000    0.6751192
29400.0000000    0.6587856
29500.0000000    0.6387224
29600.0000000    0.6321290
29700.0000000    0.6073641
29800.0000000    0.5448059
29900.0000000    0.6020744
30000.0000000    0.6952388
30100.0000000    0.6700861
30200.0000000    0.6425239
30300.0000000    0.6750983
30400.0000000    0.7120227
30500.0000000    0.7800930
30600.0000000    0.6993179
30700.0000000    0.6551846
30800.0000000    0.6668946
30900.0000000    0.6583172
31000.0000000    0.5995348
31100.0000000    0.5800906
31200.0000000    0.7146528
31300.0000000    0.7019466
31400.0000000    0.7451084
31500.0000000    0.6565214
31600.0000000    0.7470354
31700.0000000    0.8547512
31800.0000000    0.8595947
31900.0000000    0.8352602
32000.0000000    0.8514765
32100.0000000    0.8387386
32200.0000000    0.8290985
32300.0000000    0.8812536
32400.0000000    0.8859410
32500.0000000    0.9085595
32600.0000000    0.9300893
32700.0000000    0.9407805
32800.0000000    1.0067747
32900.0000000    1.0371786
33000.0000000    1.0236921
33100.0000000    0.9606194
33200.0000000    1.0359917
33300.0000000    1.0009973
33400.0000000    0.9426168
33500.0000000    0.9187088
33600.0000000    0.8891217
33700.0000000    0.9409263
33800.0000000    1.0052617
33900.0000000    1.0328658
34000.0000000    0.9903385
34100.0000000    0.9752686
34200.0000000    0.9586321
34300.0000000    0.8963469
34400.0000000    0.9845045
34500.0000000    0.9943823
34600.0000000    0.9897208
34700.0000000    0.9058494
34800.0000000    0.9817113
34900.0000000    0.9970074
35000.0000000    0.9640607
35100.0000000    0.9543122
35200.0000000    0.9111109
35300.0000000    0.9261141
35400.0000000    0.9219203
35500.0000000    0.9072800
35600.0000000    0.8796946
35700.0000000    0.8832019
35800.0000000    0.7695313
35900.0000000    0.6472089
36000.0000000    0.7250994
36100.0000000    0.7700100
36200.0000000    0.7941468
36300.0000000    0.8379745
36400.0000000    0.8847684
36500.0000000    0.9395608
36600.0000000    0.9444430
36700.0000000    0.8988063
36800.0000000    0.9206342
36900.0000000    0.8207272
37000.0000000    0.7908905
37100.0000000    0.8221676
37200.0000000    0.8494515
37300.0000000    0.7585633
37400.0000000    0.7305051
37500.0000000    0.8309572
37600.0000000    0.7699201
37700.0000000    0.7439569
37800.0000000    0.7304497
37900.0000000    0.7671279
38000.0000000    0.7232441
38100.0000000    0.7212366
38200.0000000    0.7204722
38300.0000000    0.6426293
38400.0000000    0.6348901
38500.0000000    0.7405579
38600.0000000    0.7267114
38700.0000000    0.6808017
38800.0000000    0.6646090
38900.0000000    0.6634874
39000.0000000    0.6364419
39100.0000000    0.6977474
39200.0000000    0.6800479
39300.0000000    0.6239691
39400.0000000    0.6880265
39500.0000000    0.7570202
39600.0000000    0.6654509
39700.0000000    0.6795410
39800.0000000    0.6754566
39900.0000000    0.6865392
40000.0000000    0.6805837
40100.0000000    0.6548907
40200.0000000    0.5904980
40300.0000000    0.6194699
40400.0000000    0.6241116
40500.0000000    0.6214161
40600.0000000    0.6713318
40700.0000000    0.7066036
40800.0000000    0.7058480
40900.0000000    0.5945864
41000.0000000    0.5937077
41100.0000000    0.5852555
41200.0000000    0.5655868
41300.0000000    0.5806862
41400.0000000    0.5768334
41500.0000000    0.5720313
41600.0000000    0.5579416
41700.0000000    0.5532922
41800.0000000    0.5948726
41900.0000000    0.5829679
42000.0000000    0.5650719
42100.0000000    0.6078333
42200.0000000    0.6087167
42300.0000000    0.6078708
42400.0000000    0.6238216
42500.0000000    0.6176245
42600.0000000    0.6711862
42700.0000000    0.6195516
42800.0000000    0.5215954
42900.0000000    0.5449304
43000.0000000    0.6066951
43100.0000000    0.6409829
43200.0000000    0.6222863
43300.0000000    0.6011031
43400.0000000    0.5815828
43500.0000000    0.6474224
43600.0000000    0.6240779
43700.0000000    0.6737192
43800.0000000    0.6813886
43900.0000000    0.6540355
44000.0000000    0.7201949
44100.0000000    0.7287608
44200.0000000    0.6511675
44300.0000000    0.6531351
44400.0000000    0.6480182
44500.0000000    0.7008293
44600.0000000    0.6524014
44700.0000000    0.6012059
44800.0000000    0.6049471
44900.0000000    0.6675773
45000.0000000    0.6612321
45100.0000000    0.6549471
45200.0000000    0.6392493
45300.0000000    0.6108076
45400.0000000    0.5275114
45500.0000000    0.5746229
45600.0000000    0.5133618
45700.0000000    0.5191374
45800.0000000    0.5510245
45900.0000000    0.5292893
46000.0000000    0.5187353
46100.0000000    0.4995056
46200.0000000    0.5674228
46300.0000000    0.5517194
46400.0000000    0.5327566
46500.0000000    0.5470087
46600.0000000    0.5351728
46700.0000000    0.5588984
46800.0000000    0.5159076
46900.0000000    0.5522851
47000.0000000    0.5236064
47100.0000000    0.5129196
47200.0000000    0.5262619
47300.0000000    0.5199910
47400.0000000    0.5231056
47500.0000000    0.5226513
47600.0000000    0.5510507
47700.0000000    0.5645076
47800.0000000    0.5585044
47900.0000000    0.5568119
48000.0000000    0.5298744
48100.0000000    0.4890322
48200.0000000    0.4990408
48300.0000000    0.5075636
48400.0000000    0.5060430
48500.0000000    0.4807603
48600.0000000    0.5122986
48700.0000000    0.5314615
48800.0000000    0.4872454
48900.0000000    0.5469474
49000.0000000    0.5418549
49100.0000000    0.5575761
49200.0000000    0.4986177
49300.0000000    0.5182261
49400.0000000    0.5814703
49500.0000000    0.6298836
49600.0000000    0.6418686
49700.0000000    0.6410348
49800.0000000    0.5786362
49900.0000000    0.5945778
50000.0000000    0.5549695
50100.0000000    0.5791954
50200.0000000    0.5794525
50300.0000000    0.6116884
50400.0000000    0.6180120
50500.0000000    0.6425284
50600.0000000    0.5513495
50700.0000000    0.6265599
50800.0000000    0.5677450
50900.0000000    0.5963079
51000.0000000    0.5737482
51100.0000000    0.5910701
51200.0000000    0.5763925
51300.0000000    0.5610867
51400.0000000    0.5557328
51500.0000000    0.5746961
51600.0000000    0.5980844
51700.0000000    0.5839014
51800.0000000    0.6163009
51900.0000000    0.5960778
52000.0000000    0.5842597
52100.0000000    0.5918478
52200.0000000    0.5566183
52300.0000000    0.5048618
52400.0000000    0.5525885
52500.0000000    0.5224370
52600.0000000    0.5487214
52700.0000000    0.5505878
52800.0000000    0.6129134
52900.0000000    0.5755482
53000.0000000    0.5573704
53100.0000000    0.4969858
53200.0000000    0.5111390
53300.0000000    0.5344738
53400.0000000    0.5031714
53500.0000000    0.5079957
53600.0000000    0.4787975
53700.0000000    0.5374274
53800.0000000    0.5694340
53900.0000000    0.4903004
54000.0000000    0.4958290
54100.0000000    0.5249493
54200.0000000    0.5773852
54300.0000000    0.5789941
54400.0000000    0.6102060
54500.0000000    0.5606171
54600.0000000    0.6425940
54700.0000000    0.6723828
54800.0000000    0.6761742
54900.0000000    0.6758648
55000.0000000    0.5922058
55100.0000000    0.5681661
55200.0000000    0.6757263
55300.0000000    0.6205866
55400.0000000    0.6133476
55500.0000000    0.6081868
55600.0000000    0.6122141
55700.0000000    0.6017302
55800.0000000    0.6105523
55900.0000000    0.5885931
56000.0000000    0.5349004
56100.0000000    0.5804694
56200.0000000    0.5801722
56300.0000000    0.6447565
56400.0000000    0.7207928
56500.0000000    0.6777315
56600.0000000    0.7012789
56700.0000000    0.6453494
56800.0000000    0.6171893
56900.0000000    0.5941338
57000.0000000    0.6238667
57100.0000000    0.5945812
57200.0000000    0.5786275
57300.0000000    0.5283838
57400.0000000    0.4554354
57500.0000000    0.5296828
57600.0000000    0.5399522
57700.0000000    0.5830903
57800.0000000    0.5543708
57900.0000000    0.5194007
58000.0000000    0.5135001
58100.0000000    0.5484932
58200.0000000    0.5944610
58300.0000000    0.5786800
58400.0000000    0.5299997
58500.0000000    0.5062798
58600.0000000    0.5101560
58700.0000000    0.5405843
58800.0000000    0.5340968
58900.0000000    0.5118160
59000.0000000    0.4341919
59100.0000000    0.4660411
59200.0000000    0.4812146
59300.0000000    0.5182048
59400.0000000    0.5043769
59500.0000000    0.5084056
59600.0000000    0.5355122
59700.0000000    0.5433083
59800.0000000    0.5152551
59900.0000000    0.5552111
60000.0000000    0.5436927
60100.0000000    0.5646656
60200.0000000    0.5847945
60300.0000000    0.5732194
60400.0000000    0.6139989
60500.0000000    0.6112652
60600.0000000    0.5740073
60700.0000000    0.5847660
60800.0000000    0.6038743
60900.0000000    0.6244434
61000.0000000    0.5553711
61100.0000000    0.6053339
61200.0000000    0.5856060
61300.0000000    0.6113785
61400.0000000    0.6106294
61500.0000000    0.6357040
61600.0000000    0.6437812
61700.0000000    0.6164498
61800.0000000    0.6151780
61900.0000000    0.6121454
62000.0000000    0.5781893
62100.0000000    0.6316594
62200.0000000    0.6321962
62300.0000000    0.6134495
62400.0000000    0.6159123
62500.0000000    0.5973690
62600.0000000    0.6361349
62700.0000000    0.6608723
62800.0000000    0.6176725
62900.0000000    0.6335275
63000.0000000    0.5780687
63100.0000000    0.6101930
63200.0000000    0.6448554
63300.0000000    0.6150236
63400.0000000    0.6447729
63500.0000000    0.6668442
63600.0000000    0.6445907
63700.0000000    0.6712971
63800.0000000    0.6885912
63900.0000000    0.6548254
64000.0000000    0.6061948
64100.0000000    0.6121690
64200.0000000    0.5974213
64300.0000000    0.5695556
64400.0000000    0.5656942
64500.0000000    0.5691493
64600.0000000    0.5924478
64700.0000000    0.5541239
64800.0000000    0.5921742
64900.0000000    0.5692353
65000.0000000    0.6377327
65100.0000000    0.6449966
65200.0000000    0.6884825
65300.0000000    0.6961054
65400.0000000    0.6678811
65500.0000000    0.6029080
65600.0000000    0.6199952
65700.0000000    0.6175833
65800.0000000    0.6185789
65900.0000000    0.5831757
66000.0000000    0.5642654
66100.0000000    0.5378718
66200.0000000    0.5754863
66300.0000000    0.5487385
66400.0000000    0.5738130
66500.0000000    0.5304387
66600.0000000    0.5677630
66700.0000000    0.5733389
66800.0000000    0.5864601
66900.0000000    0.5910385
67000.0000000    0.6086940
67100.0000000    0.5930192
67200.0000000    0.5753441
67300.0000000    0.5725330
67400.0000000    0.6222367
67500.0000000    0.5910008
67600.0000000    0.5795980
67700.0000000    0.5885990
67800.0000000    0.5488975
67900.0000000    0.5636219
68000.0000000    0.6421565
68100.0000000    0.6065614
68200.0000000    0.6188369
68300.0000000    0.6106037
68400.0000000    0.6301872
68500.0000000    0.6196899
68600.0000000    0.6194336
68700.0000000    0.6202185
68800.0000000    0.6256461
68900.0000000    0.5961990
69000.0000000    0.6667067
69100.0000000    0.6782471
69200.0000000    0.7445011
69300.0000000    0.6760602
69400.0000000    0.6750022
69500.0000000    0.6036100
69600.0000000    0.6063915
69700.0000000    0.5456872
69800.0000000    0.5436949
69900.0000000    0.5407628
70000.0000000    0.5366188
70100.0000000    0.4649291
70200.0000000    0.4858423
70300.0000000    0.4348688
70400.0000000    0.4491185
70500.0000000    0.5081246
70600.0000000    0.4559449
70700.0000000    0.4862850
70800.0000000    0.4671327
70900.0000000    0.3727847
71000.0000000    0.3684140
71100.0000000    0.4495980
71200.0000000    0.4773476
71300.0000000    0.4234021
71400.0000000    0.4843346
71500.0000000    0.4672425
71600.0000000    0.4830711
71700.0000000    0.5121737
71800.0000000    0.4592828
71900.0000000    0.4336953
72000.0000000    0.3805307
72100.0000000    0.4373561
72200.0000000    0.4418702
72300.0000000    0.4259924
72400.0000000    0.4637966
72500.0000000    0.4695008
72600.0000000    0.4883240
72700.0000000    0.5427169
72800.0000000    0.5073795
72900.0000000    0.5136209
73000.0000000    0.5208859
73100.0000000    0.4537693
73200.0000000    0.4832984
73300.0000000    0.5337008
73400.0000000    0.5113071
73500.0000000    0.5172012
73600.0000000    0.4968479
73700.0000000    0.5156763
73800.0000000    0.4911042
73900.0000000    0.5021191
74000.0000000    0.5043272
74100.0000000    0.5366995
74200.0000000    0.5046943
74300.0000000    0.4718579
74400.0000000    0.5101194
74500.0000000    0.4858977
74600.0000000    0.4936632
74700.0000000    0.3974541
74800.0000000    0.3909255
74900.0000000    0.4245169
75000.0000000    0.3990301
75100.0000000    0.3842470
75200.0000000    0.4685955
75300.0000000    0.5150473
75400.0000000    0.4440918
75500.0000000    0.4327118
75600.0000000    0.4469659
75700.0000000    0.4241425
75800.0000000    0.4662689
75900.0000000    0.4792968
76000.0000000    0.4384085
76100.0000000    0.4336821
76200.0000000    0.4185037
76300.0000000    0.4203099
76400.0000000    0.4256639
76500.0000000    0.4173956
76600.0000000    0.4235176
76700.0000000    0.4430679
76800.0000000    0.4015641
76900.0000000    0.4261931
77000.0000000    0.4182135
77100.0000000    0.3796535
77200.0000000    0.3842572
77300.0000000    0.3552754
77400.0000000    0.3446102
77500.0000000    0.3754178
77600.0000000    0.3909220
77700.0000000    0.4518785
77800.0000000    0.4155757
77900.0000000    0.4271621
78000.0000000    0.4107060
78100.0000000    0.4313467
78200.0000000    0.4460975
78300.0000000    0.4118686
78400.0000000    0.4075250
78500.0000000    0.4787425
78600.0000000    0.4585563
78700.0000000    0.4798830
78800.0000000    0.4555166
78900.0000000    0.5274429
79000.0000000    0.5165963
79100.0000000    0.4951091
79200.0000000    0.5630854
79300.0000000    0.5530596
79400.0000000    0.5012023
79500.0000000    0.4689977
79600.0000000    0.4619296
79700.0000000    0.5278003
79800.0000000    0.5850473
79900.0000000    0.6148893
80000.0000000    0.6491059
80100.0000000    0.6608490
80200.0000000    0.6274194
80300.0000000    0.6173940
80400.0000000    0.5455317
80500.0000000    0.5263342
80600.0000000    0.4945261
80700.0000000    0.5303206
80800.0000000    0.5170644
80900.0000000    0.4749849
81000.0000000    0.5248771
81100.0000000    0.4903343
81200.0000000    0.3889316
81300.0000000    0.4310312
81400.0000000    0.3701466
81500.0000000    0.3828003
81600.0000000    0.3844581
81700.0000000    0.3955742
81800.0000000    0.3963876
81900.0000000    0.3564988
82000.0000000    0.3481132
82100.0000000    0.4280933
82200.0000000    0.4026479
82300.0000000    0.3401805
82400.0000000    0.3174821
82500.0000000    0.2916439
82600.0000000    0.3277799
82700.0000000    0.3545184
82800.0000000    0.3854194
82900.0000000    0.3308346
83000.0000000    0.3554705
83100.0000000    0.3605062
83200.0000000    0.3506719
83300.0000000    0.3299608
83400.0000000    0.3221436
83500.0000000    0.3426425
83600.0000000    0.3967228
83700.0000000    0.3541907
83800.0000000    0.3335913
83900.0000000    0.2897656
84000.0000000    0.3354846
84100.0000000    0.2862723
84200.0000000    0.3257251
84300.0000000    0.3884543
84400.0000000    0.2872606
84500.0000000    0.2740049
84600.0000000    0.3061182
84700.0000000    0.3107143
84800.0000000    0.3874127
84900.0000000    0.5206311
85000.0000000    0.5139628
85100.0000000    0.4697220
85200.0000000    0.5133436
85300.0000000    0.5147510
85400.0000000    0.4706497
85500.0000000    0.5453051
85600.0000000    0.5687928
85700.0000000    0.5455335
85800.0000000    0.5707624
85900.0000000    0.6628603
86000.0000000    0.6826442
86100.0000000    0.6747250
86200.0000000    0.6093801
86300.0000000    0.5335863
86400.0000000    0.4084119
86500.0000000    0.5157781
86600.0000000    0.4168773
86700.0000000    0.4287856
86800.0000000    0.3648583
86900.0000000    0.3966603
87000.0000000    0.4089118
87100.0000000    0.3567466
87200.0000000    0.2835824
87300.0000000    0.3150787
87400.0000000    0.3665608
87500.0000000    0.3250348
87600.0000000    0.3374322
87700.0000000    0.3608460
87800.0000000    0.3607580
87900.0000000    0.3612790
88000.0000000    0.3500357
88100.0000000    0.4281173
88200.0000000    0.4085192
88300.0000000    0.4467546
88400.0000000    0.4606637
88500.0000000    0.4043387
88600.0000000    0.3703668
88700.0000000    0.3457270
88800.0000000    0.3912396
88900.0000000    0.3771017
89000.0000000    0.3354175
89100.0000000    0.3302049
89200.0000000    0.3129108
89300.0000000    0.2899275
89400.0000000    0.3205999
89500.0000000    0.3961757
89600.0000000    0.3295428
89700.0000000    0.4530679
89800.0000000    0.4557245
89900.0000000    0.3963799
90000.0000000    0.3997160
90100.0000000    0.4191283
90200.0000000    0.4458464
90300.0000000    0.4176837
90400.0000000    0.4495164
90500.0000000    0.4910601
90600.0000000    0.4561136
90700.0000000    0.4110965
90800.0000000    0.4767174
90900.0000000    0.4921939
91000.0000000    0.4721932
91100.0000000    0.4947498
91200.0000000    0.4121910
91300.0000000    0.3941375
91400.0000000    0.3779134
91500.0000000    0.4325713
91600.0000000    0.4648976
91700.0000000    0.4106710
91800.0000000    0.4623694
91900.0000000    0.4525689
92000.0000000    0.4720060
92100.0000000    0.4163641
92200.0000000    0.4047084
92300.0000000    0.4580251
92400.0000000    0.4208136
92500.0000000    0.4230012
92600.0000000    0.4088123
92700.0000000    0.4122250
92800.0000000    0.4221245
92900.0000000    0.4961405
93000.0000000    0.4962325
93100.0000000    0.4339461
93200.0000000    0.4878978
93300.0000000    0.4710037
93400.0000000    0.4960827
93500.0000000    0.4500690
93600.0000000    0.4496913
93700.0000000    0.4501617
93800.0000000    0.4668926
93900.0000000    0.5253385
94000.0000000    0.4416540
94100.0000000    0.4399181
94200.0000000    0.3949508
94300.0000000    0.4431584
94400.0000000    0.4513499
94500.0000000    0.3943622
94600.0000000    0.4221053
94700.0000000    0.4337352
94800.0000000    0.4760588
94900.0000000    0.4849308
95000.0000000    0.4560918
95100.0000000    0.4159431
95200.0000000    0.3486252
95300.0000000    0.3680052
95400.0000000    0.3766863
95500.0000000    0.3289369
95600.0000000    0.3534485
95700.0000000    0.3461502
95800.0000000    0.3659563
95900.0000000    0.3079260
96000.0000000    0.3049693
96100.0000000    0.2701597
96200.0000000    0.2997301
96300.0000000    0.2522376
96400.0000000    0.2733831
96500.0000000    0.2965907
96600.0000000    0.3058840
96700.0000000    0.2436683
96800.0000000    0.2756682
96900.0000000    0.2880989
97000.0000000    0.2663581
97100.0000000    0.2567260
97200.0000000    0.3113827
97300.0000000    0.2924951
97400.0000000    0.2496027
97500.0000000    0.2488224
97600.0000000    0.2294325
97700.0000000    0.2328679
97800.0000000    0.2371358
97900.0000000    0.2458127
98000.0000000    0.2225119
98100.0000000    0.2233908
98200.0000000    0.2248233
98300.0000000    0.2270375
98400.0000000    0.2057171
98500.0000000    0.2199361
98600.0000000    0.1999278
98700.0000000    0.2181080
98800.0000000    0.2093010
98900.0000000    0.2489386
99000.0000000    0.2327392
99100.0000000    0.2734936
99200.0000000    0.3824523
99300.0000000    0.3320167
99400.0000000    0.2078350
99500.0000000    0.1923878
99600.0000000    0.2047783
99700.0000000    0.1878514
99800.0000000    0.1476208
99900.0000000    0.1261398
100000.0000000    0.0000010
