# Supplementary material for: The SARS-CoV-2 spike protein is vulnerable to moderate electric fields
Source: Nat Commun. 2021 Sep 13;12:5407. doi: 10.1038/s41467-021-25478-7 (PMC8437970; doi:10.1038/s41467-021-25478-7)
Supplement: Supplementary file 6 — Source Data [file 41467_2021_25478_MOESM6_ESM.zip › FIGURES_compilation_source_data_NEW/figure_2/a/RMSD_1e04_EF-off.xvg]

@    title "RMSD"
@    xaxis  label "Time (ps)"
@    yaxis  label "RMSD (nm)"
@TYPE xy
@ subtitle "C-alpha after lsq fit to C-alpha"
   0.0000000    0.8857297
  10.0000000    0.8879599
  20.0000000    0.8911577
  30.0000000    0.8988610
  40.0000000    0.8942958
  50.0000000    0.8828843
  60.0000000    0.8825355
  70.0000000    0.8833669
  80.0000000    0.8760906
  90.0000000    0.8760581
 100.0000000    0.8833184
 110.0000000    0.8801231
 120.0000000    0.8743311
 130.0000000    0.8807827
 140.0000000    0.8638143
 150.0000000    0.8656844
 160.0000000    0.8681551
 170.0000000    0.8638044
 180.0000000    0.8807570
 190.0000000    0.8838675
 200.0000000    0.8806056
 210.0000000    0.8858289
 220.0000000    0.8801813
 230.0000000    0.8884358
 240.0000000    0.8906829
 250.0000000    0.8918049
 260.0000000    0.8817331
 270.0000000    0.8782092
 280.0000000    0.8693885
 290.0000000    0.8674833
 300.0000000    0.8722087
 310.0000000    0.8768976
 320.0000000    0.8626475
 330.0000000    0.8786551
 340.0000000    0.8748825
 350.0000000    0.8712777
 360.0000000    0.8885317
 370.0000000    0.8985854
 380.0000000    0.8972386
 390.0000000    0.8882154
 400.0000000    0.8874573
 410.0000000    0.8733950
 420.0000000    0.8750120
 430.0000000    0.8730431
 440.0000000    0.8756955
 450.0000000    0.8874324
 460.0000000    0.8807490
 470.0000000    0.8971280
 480.0000000    0.8940164
 490.0000000    0.8897855
 500.0000000    0.8865519
 510.0000000    0.8857831
 520.0000000    0.8859984
 530.0000000    0.8688301
 540.0000000    0.8670698
 550.0000000    0.8576387
 560.0000000    0.8396639
 570.0000000    0.8502127
 580.0000000    0.8503385
 590.0000000    0.8388418
 600.0000000    0.8535330
 610.0000000    0.8542556
 620.0000000    0.8725237
 630.0000000    0.8557035
 640.0000000    0.8743996
 650.0000000    0.8637234
 660.0000000    0.8715007
 670.0000000    0.8655436
 680.0000000    0.8579335
 690.0000000    0.8625854
 700.0000000    0.8641869
 710.0000000    0.8573506
 720.0000000    0.8491454
 730.0000000    0.8415331
 740.0000000    0.8581042
 750.0000000    0.8626297
 760.0000000    0.8743058
 770.0000000    0.8665878
 780.0000000    0.8834259
 790.0000000    0.8790766
 800.0000000    0.8773161
 810.0000000    0.8800637
 820.0000000    0.8836464
 830.0000000    0.8734568
 840.0000000    0.8628253
 850.0000000    0.8719431
 860.0000000    0.8588285
 870.0000000    0.8634021
 880.0000000    0.8653914
 890.0000000    0.8635944
 900.0000000    0.8654988
 910.0000000    0.8686898
 920.0000000    0.8696252
 930.0000000    0.8652956
 940.0000000    0.8720386
 950.0000000    0.8784120
 960.0000000    0.8701866
 970.0000000    0.8642991
 980.0000000    0.8678090
 990.0000000    0.8789274
1000.0000000    0.8581315
1010.0000000    0.8582848
1020.0000000    0.8638966
1030.0000000    0.8667213
1040.0000000    0.8857003
1050.0000000    0.8875609
1060.0000000    0.8782683
1070.0000000    0.8809921
1080.0000000    0.8825601
1090.0000000    0.8857042
1100.0000000    0.9014532
1110.0000000    0.8931313
1120.0000000    0.8847970
1130.0000000    0.8796587
1140.0000000    0.8822441
1150.0000000    0.8694921
1160.0000000    0.8624828
1170.0000000    0.8665601
1180.0000000    0.8552850
1190.0000000    0.8624489
1200.0000000    0.8578709
1210.0000000    0.8608359
1220.0000000    0.8655553
1230.0000000    0.8566008
1240.0000000    0.8589616
1250.0000000    0.8587396
1260.0000000    0.8677505
1270.0000000    0.8518149
1280.0000000    0.8459169
1290.0000000    0.8589954
1300.0000000    0.8450174
1310.0000000    0.8495815
1320.0000000    0.8622422
1330.0000000    0.8569015
1340.0000000    0.8611952
1350.0000000    0.8667356
1360.0000000    0.8634596
1370.0000000    0.8738256
1380.0000000    0.8707533
1390.0000000    0.8771875
1400.0000000    0.8706227
1410.0000000    0.8727400
1420.0000000    0.8655831
1430.0000000    0.8607064
1440.0000000    0.8551648
1450.0000000    0.8633524
1460.0000000    0.8718802
1470.0000000    0.8600382
1480.0000000    0.8680209
1490.0000000    0.8658823
1500.0000000    0.8746476
1510.0000000    0.8714918
1520.0000000    0.8817108
1530.0000000    0.8831765
1540.0000000    0.8826671
1550.0000000    0.8639778
1560.0000000    0.8603771
1570.0000000    0.8628017
1580.0000000    0.8616195
1590.0000000    0.8538564
1600.0000000    0.8571383
1610.0000000    0.8760377
1620.0000000    0.8912908
1630.0000000    0.8799427
1640.0000000    0.8646735
1650.0000000    0.8762745
1660.0000000    0.8661064
1670.0000000    0.8685640
1680.0000000    0.8724610
1690.0000000    0.8800296
1700.0000000    0.8731578
1710.0000000    0.8689688
1720.0000000    0.8587367
1730.0000000    0.8507691
1740.0000000    0.8517089
1750.0000000    0.8543162
1760.0000000    0.8559448
1770.0000000    0.8724473
1780.0000000    0.8752903
1790.0000000    0.8860546
1800.0000000    0.8596929
1810.0000000    0.8561558
1820.0000000    0.8594429
1830.0000000    0.8626013
1840.0000000    0.8616770
1850.0000000    0.8715080
1860.0000000    0.8777999
1870.0000000    0.8721263
1880.0000000    0.8697494
1890.0000000    0.8598139
1900.0000000    0.8631983
1910.0000000    0.8688803
1920.0000000    0.8715361
1930.0000000    0.8668728
1940.0000000    0.8501551
1950.0000000    0.8609178
1960.0000000    0.8676063
1970.0000000    0.8605804
1980.0000000    0.8544084
1990.0000000    0.8514801
2000.0000000    0.8439746
2010.0000000    0.8584157
2020.0000000    0.8585448
2030.0000000    0.8537002
2040.0000000    0.8585438
2050.0000000    0.8547199
2060.0000000    0.8383594
2070.0000000    0.8377171
2080.0000000    0.8251512
2090.0000000    0.8188220
2100.0000000    0.8397511
2110.0000000    0.8330607
2120.0000000    0.8317909
2130.0000000    0.8318737
2140.0000000    0.8417014
2150.0000000    0.8428960
2160.0000000    0.8522085
2170.0000000    0.8562440
2180.0000000    0.8582119
2190.0000000    0.8552785
2200.0000000    0.8434251
2210.0000000    0.8498216
2220.0000000    0.8465954
2230.0000000    0.8596168
2240.0000000    0.8602045
2250.0000000    0.8443952
2260.0000000    0.8498657
2270.0000000    0.8580399
2280.0000000    0.8589652
2290.0000000    0.8574756
2300.0000000    0.8621662
2310.0000000    0.8634329
2320.0000000    0.8646843
2330.0000000    0.8647832
2340.0000000    0.8511104
2350.0000000    0.8505319
2360.0000000    0.8752636
2370.0000000    0.8679332
2380.0000000    0.8594618
2390.0000000    0.8672869
2400.0000000    0.8676551
2410.0000000    0.8621215
2420.0000000    0.8418785
2430.0000000    0.8369613
2440.0000000    0.8518062
2450.0000000    0.8364673
2460.0000000    0.8324747
2470.0000000    0.8424157
2480.0000000    0.8334859
2490.0000000    0.8576778
2500.0000000    0.8673804
2510.0000000    0.8731569
2520.0000000    0.8630272
2530.0000000    0.8589861
2540.0000000    0.8618023
2550.0000000    0.8628058
2560.0000000    0.8515819
2570.0000000    0.8755447
2580.0000000    0.8474717
2590.0000000    0.8536403
2600.0000000    0.8718190
2610.0000000    0.8832595
2620.0000000    0.8805798
2630.0000000    0.8875861
2640.0000000    0.8725456
2650.0000000    0.8775380
2660.0000000    0.8834139
2670.0000000    0.8825350
2680.0000000    0.8815957
2690.0000000    0.8734414
2700.0000000    0.8776041
2710.0000000    0.8693479
2720.0000000    0.8720374
2730.0000000    0.8712002
2740.0000000    0.8645716
2750.0000000    0.8627726
2760.0000000    0.8629165
2770.0000000    0.8535891
2780.0000000    0.8531650
2790.0000000    0.8512369
2800.0000000    0.8528504
2810.0000000    0.8473679
2820.0000000    0.8454533
2830.0000000    0.8402981
2840.0000000    0.8385471
2850.0000000    0.8461914
2860.0000000    0.8403510
2870.0000000    0.8589477
2880.0000000    0.8481685
2890.0000000    0.8434817
2900.0000000    0.8422314
2910.0000000    0.8478432
2920.0000000    0.8576514
2930.0000000    0.8485460
2940.0000000    0.8466683
2950.0000000    0.8455473
2960.0000000    0.8370616
2970.0000000    0.8373086
2980.0000000    0.8626983
2990.0000000    0.8411677
3000.0000000    0.8520616
3010.0000000    0.8561658
3020.0000000    0.8463577
3030.0000000    0.8549210
3040.0000000    0.8654370
3050.0000000    0.8637615
3060.0000000    0.8616843
3070.0000000    0.8682001
3080.0000000    0.8640075
3090.0000000    0.8719530
3100.0000000    0.8667386
3110.0000000    0.8694456
3120.0000000    0.8640566
3130.0000000    0.8591416
3140.0000000    0.8551155
3150.0000000    0.8510314
3160.0000000    0.8540139
3170.0000000    0.8567524
3180.0000000    0.8600756
3190.0000000    0.8502723
3200.0000000    0.8487954
3210.0000000    0.8516179
3220.0000000    0.8546157
3230.0000000    0.8537031
3240.0000000    0.8512617
3250.0000000    0.8680809
3260.0000000    0.8670464
3270.0000000    0.8687237
3280.0000000    0.8543912
3290.0000000    0.8652846
3300.0000000    0.8682629
3310.0000000    0.8672056
3320.0000000    0.8506013
3330.0000000    0.8600007
3340.0000000    0.8746428
3350.0000000    0.8840219
3360.0000000    0.8754498
3370.0000000    0.8592853
3380.0000000    0.8672546
3390.0000000    0.8546621
3400.0000000    0.8661099
3410.0000000    0.8718374
3420.0000000    0.8574516
3430.0000000    0.8656797
3440.0000000    0.8563921
3450.0000000    0.8684046
3460.0000000    0.8585345
3470.0000000    0.8571891
3480.0000000    0.8553825
3490.0000000    0.8623794
3500.0000000    0.8687037
3510.0000000    0.8618770
3520.0000000    0.8541702
3530.0000000    0.8576692
3540.0000000    0.8725403
3550.0000000    0.8777810
3560.0000000    0.8713145
3570.0000000    0.8769944
3580.0000000    0.8792834
3590.0000000    0.8701836
3600.0000000    0.8579571
3610.0000000    0.8530817
3620.0000000    0.8644944
3630.0000000    0.8601815
3640.0000000    0.8734604
3650.0000000    0.8789526
3660.0000000    0.8730013
3670.0000000    0.8733516
3680.0000000    0.8694088
3690.0000000    0.8700590
3700.0000000    0.8646589
3710.0000000    0.8734540
3720.0000000    0.8801111
3730.0000000    0.8798121
3740.0000000    0.8758305
3750.0000000    0.8790421
3760.0000000    0.8689123
3770.0000000    0.8707314
3780.0000000    0.8678071
3790.0000000    0.8807397
3800.0000000    0.8722540
3810.0000000    0.8735895
3820.0000000    0.8757314
3830.0000000    0.8723605
3840.0000000    0.8725692
3850.0000000    0.8683732
3860.0000000    0.8806186
3870.0000000    0.8874623
3880.0000000    0.8930529
3890.0000000    0.8865070
3900.0000000    0.8784907
3910.0000000    0.8882961
3920.0000000    0.8856911
3930.0000000    0.8938065
3940.0000000    0.8824440
3950.0000000    0.8747212
3960.0000000    0.8710027
3970.0000000    0.8744276
3980.0000000    0.8707588
3990.0000000    0.8795563
4000.0000000    0.8817440
4010.0000000    0.8924409
4020.0000000    0.8882997
4030.0000000    0.8840025
4040.0000000    0.8739115
4050.0000000    0.8821564
4060.0000000    0.8833238
4070.0000000    0.8862213
4080.0000000    0.8726397
4090.0000000    0.8571592
4100.0000000    0.8574401
4110.0000000    0.8598840
4120.0000000    0.8638431
4130.0000000    0.8732695
4140.0000000    0.8734275
4150.0000000    0.8747695
4160.0000000    0.8829329
4170.0000000    0.8939458
4180.0000000    0.8943031
4190.0000000    0.9084747
4200.0000000    0.8894525
4210.0000000    0.9007373
4220.0000000    0.8990601
4230.0000000    0.8904250
4240.0000000    0.8960155
4250.0000000    0.8708600
4260.0000000    0.8805337
4270.0000000    0.8724295
4280.0000000    0.8732232
4290.0000000    0.8702387
4300.0000000    0.8642493
4310.0000000    0.8734280
4320.0000000    0.8887663
4330.0000000    0.8847089
4340.0000000    0.8757412
4350.0000000    0.8759072
4360.0000000    0.8683182
4370.0000000    0.8799013
4380.0000000    0.8752740
4390.0000000    0.8754612
4400.0000000    0.8630940
4410.0000000    0.8583968
4420.0000000    0.8574892
4430.0000000    0.8587703
4440.0000000    0.8483587
4450.0000000    0.8621671
4460.0000000    0.8711208
4470.0000000    0.8721433
4480.0000000    0.8548751
4490.0000000    0.8581482
4500.0000000    0.8682936
4510.0000000    0.8776940
4520.0000000    0.8751149
4530.0000000    0.8855858
4540.0000000    0.8908288
4550.0000000    0.8892428
4560.0000000    0.8876631
4570.0000000    0.8973967
4580.0000000    0.8870384
4590.0000000    0.8819012
4600.0000000    0.8809942
4610.0000000    0.8811171
4620.0000000    0.8906446
4630.0000000    0.8972134
4640.0000000    0.8980005
4650.0000000    0.8948194
4660.0000000    0.8952456
4670.0000000    0.9009253
4680.0000000    0.8955407
4690.0000000    0.8840932
4700.0000000    0.8749683
4710.0000000    0.8700078
4720.0000000    0.8677784
4730.0000000    0.8607361
4740.0000000    0.8518366
4750.0000000    0.8354410
4760.0000000    0.8473113
4770.0000000    0.8448956
4780.0000000    0.8476047
4790.0000000    0.8543856
4800.0000000    0.8595454
4810.0000000    0.8518416
4820.0000000    0.8551633
4830.0000000    0.8631114
4840.0000000    0.8699050
4850.0000000    0.8778737
4860.0000000    0.8821836
4870.0000000    0.8896790
4880.0000000    0.8832761
4890.0000000    0.8810542
4900.0000000    0.8762817
4910.0000000    0.8643136
4920.0000000    0.8547457
4930.0000000    0.8734214
4940.0000000    0.8740115
4950.0000000    0.8714968
4960.0000000    0.8660101
4970.0000000    0.8647119
4980.0000000    0.8688537
4990.0000000    0.8611135
5000.0000000    0.8627281
5010.0000000    0.8635588
5020.0000000    0.8803024
5030.0000000    0.8726386
5040.0000000    0.8787811
5050.0000000    0.8679825
5060.0000000    0.8541539
5070.0000000    0.8529765
5080.0000000    0.8576195
5090.0000000    0.8467756
5100.0000000    0.8440000
5110.0000000    0.8457271
5120.0000000    0.8394225
5130.0000000    0.8495435
5140.0000000    0.8504315
5150.0000000    0.8447830
5160.0000000    0.8462880
5170.0000000    0.8549932
5180.0000000    0.8523279
5190.0000000    0.8632210
5200.0000000    0.8716443
5210.0000000    0.8588197
5220.0000000    0.8531131
5230.0000000    0.8644859
5240.0000000    0.8589032
5250.0000000    0.8634507
5260.0000000    0.8497269
5270.0000000    0.8503750
5280.0000000    0.8534673
5290.0000000    0.8500199
5300.0000000    0.8461671
5310.0000000    0.8583562
5320.0000000    0.8642167
5330.0000000    0.8565980
5340.0000000    0.8752366
5350.0000000    0.8670611
5360.0000000    0.8599768
5370.0000000    0.8756735
5380.0000000    0.8697292
5390.0000000    0.8599917
5400.0000000    0.8612038
5410.0000000    0.8644038
5420.0000000    0.8647795
5430.0000000    0.8605317
5440.0000000    0.8526150
5450.0000000    0.8696566
5460.0000000    0.8665507
5470.0000000    0.8784807
5480.0000000    0.8715410
5490.0000000    0.8739186
5500.0000000    0.8838332
5510.0000000    0.8910100
5520.0000000    0.8810399
5530.0000000    0.8919272
5540.0000000    0.8861439
5550.0000000    0.8529068
5560.0000000    0.8631007
5570.0000000    0.8789018
5580.0000000    0.8831933
5590.0000000    0.8907256
5600.0000000    0.8819017
5610.0000000    0.8781415
5620.0000000    0.8712690
5630.0000000    0.8622248
5640.0000000    0.8611369
5650.0000000    0.8613332
5660.0000000    0.8668092
5670.0000000    0.8519177
5680.0000000    0.8530257
5690.0000000    0.8496637
5700.0000000    0.8522758
5710.0000000    0.8429186
5720.0000000    0.8448816
5730.0000000    0.8542778
5740.0000000    0.8516129
5750.0000000    0.8653259
5760.0000000    0.8711203
5770.0000000    0.8593643
5780.0000000    0.8588659
5790.0000000    0.8559521
5800.0000000    0.8585922
5810.0000000    0.8497914
5820.0000000    0.8440666
5830.0000000    0.8541715
5840.0000000    0.8667577
5850.0000000    0.8614923
5860.0000000    0.8674840
5870.0000000    0.8759456
5880.0000000    0.8799328
5890.0000000    0.8780442
5900.0000000    0.8787044
5910.0000000    0.8781529
5920.0000000    0.8695192
5930.0000000    0.8660131
5940.0000000    0.8595303
5950.0000000    0.8472022
5960.0000000    0.8566530
5970.0000000    0.8671450
5980.0000000    0.8652297
5990.0000000    0.8591214
6000.0000000    0.8484116
6010.0000000    0.8463011
6020.0000000    0.8242126
6030.0000000    0.8348837
6040.0000000    0.8369354
6050.0000000    0.8384188
6060.0000000    0.8438450
6070.0000000    0.8409822
6080.0000000    0.8427095
6090.0000000    0.8394489
6100.0000000    0.8309957
6110.0000000    0.8374955
6120.0000000    0.8316036
6130.0000000    0.8388550
6140.0000000    0.8303719
6150.0000000    0.8387112
6160.0000000    0.8436698
6170.0000000    0.8289221
6180.0000000    0.8476515
6190.0000000    0.8432494
6200.0000000    0.8546311
6210.0000000    0.8500465
6220.0000000    0.8714542
6230.0000000    0.8551871
6240.0000000    0.8541121
6250.0000000    0.8513420
6260.0000000    0.8517463
6270.0000000    0.8502367
6280.0000000    0.8482448
6290.0000000    0.8473929
6300.0000000    0.8435982
6310.0000000    0.8522047
6320.0000000    0.8673276
6330.0000000    0.8465681
6340.0000000    0.8505195
6350.0000000    0.8495107
6360.0000000    0.8585882
6370.0000000    0.8499712
6380.0000000    0.8530414
6390.0000000    0.8485059
6400.0000000    0.8520478
6410.0000000    0.8412529
6420.0000000    0.8305334
6430.0000000    0.8367465
6440.0000000    0.8329149
6450.0000000    0.8205421
6460.0000000    0.8372584
6470.0000000    0.8278387
6480.0000000    0.8349242
6490.0000000    0.8399189
6500.0000000    0.8275440
6510.0000000    0.8304251
6520.0000000    0.8400023
6530.0000000    0.8535758
6540.0000000    0.8684257
6550.0000000    0.8522156
6560.0000000    0.8467225
6570.0000000    0.8446569
6580.0000000    0.8464600
6590.0000000    0.8343334
6600.0000000    0.8440745
6610.0000000    0.8245037
6620.0000000    0.8373469
6630.0000000    0.8250793
6640.0000000    0.8298516
6650.0000000    0.8519853
6660.0000000    0.8533813
6670.0000000    0.8599228
6680.0000000    0.8567124
6690.0000000    0.8514280
6700.0000000    0.8660514
6710.0000000    0.8597964
6720.0000000    0.8735620
6730.0000000    0.8702344
6740.0000000    0.8639118
6750.0000000    0.8684219
6760.0000000    0.8631229
6770.0000000    0.8669392
6780.0000000    0.8628274
6790.0000000    0.8564141
6800.0000000    0.8569838
6810.0000000    0.8667710
6820.0000000    0.8604782
6830.0000000    0.8441189
6840.0000000    0.8586796
6850.0000000    0.8543912
6860.0000000    0.8398196
6870.0000000    0.8493770
6880.0000000    0.8579235
6890.0000000    0.8597472
6900.0000000    0.8594563
6910.0000000    0.8494008
6920.0000000    0.8508459
6930.0000000    0.8408601
6940.0000000    0.8430709
6950.0000000    0.8471103
6960.0000000    0.8559480
6970.0000000    0.8421180
6980.0000000    0.8307086
6990.0000000    0.8387277
7000.0000000    0.8314388
7010.0000000    0.8478107
7020.0000000    0.8567612
7030.0000000    0.8504789
7040.0000000    0.8418577
7050.0000000    0.8426028
7060.0000000    0.8437977
7070.0000000    0.8591169
7080.0000000    0.8699182
7090.0000000    0.8754590
7100.0000000    0.8684387
7110.0000000    0.8609382
7120.0000000    0.8619064
7130.0000000    0.8567017
7140.0000000    0.8487968
7150.0000000    0.8512387
7160.0000000    0.8470326
7170.0000000    0.8519832
7180.0000000    0.8500085
7190.0000000    0.8497883
7200.0000000    0.8563947
7210.0000000    0.8565309
7220.0000000    0.8636813
7230.0000000    0.8766609
7240.0000000    0.8737134
7250.0000000    0.8621647
7260.0000000    0.8741450
7270.0000000    0.8754436
7280.0000000    0.8597707
7290.0000000    0.8763884
7300.0000000    0.8699037
7310.0000000    0.8599343
7320.0000000    0.8628218
7330.0000000    0.8647350
7340.0000000    0.8598093
7350.0000000    0.8623533
7360.0000000    0.8626876
7370.0000000    0.8524491
7380.0000000    0.8480535
7390.0000000    0.8444494
7400.0000000    0.8496721
7410.0000000    0.8386527
7420.0000000    0.8399603
7430.0000000    0.8441778
7440.0000000    0.8442422
7450.0000000    0.8545819
7460.0000000    0.8699467
7470.0000000    0.8483943
7480.0000000    0.8578805
7490.0000000    0.8539920
7500.0000000    0.8562498
7510.0000000    0.8714010
7520.0000000    0.8751799
7530.0000000    0.8618065
7540.0000000    0.8647693
7550.0000000    0.8709327
7560.0000000    0.8669004
7570.0000000    0.8641852
7580.0000000    0.8606421
7590.0000000    0.8709196
7600.0000000    0.8652921
7610.0000000    0.8657339
7620.0000000    0.8678530
7630.0000000    0.8671710
7640.0000000    0.8671120
7650.0000000    0.8616241
7660.0000000    0.8734348
7670.0000000    0.8761101
7680.0000000    0.8677418
7690.0000000    0.8619725
7700.0000000    0.8645481
7710.0000000    0.8665218
7720.0000000    0.8651900
7730.0000000    0.8529056
7740.0000000    0.8554078
7750.0000000    0.8572454
7760.0000000    0.8659769
7770.0000000    0.8789526
7780.0000000    0.8753952
7790.0000000    0.8716485
7800.0000000    0.8703889
7810.0000000    0.8754370
7820.0000000    0.8750514
7830.0000000    0.8766807
7840.0000000    0.8705768
7850.0000000    0.8879591
7860.0000000    0.8814957
7870.0000000    0.8893324
7880.0000000    0.9049589
7890.0000000    0.8845743
7900.0000000    0.9003167
7910.0000000    0.8965652
7920.0000000    0.8890914
7930.0000000    0.8917395
7940.0000000    0.8759004
7950.0000000    0.8761146
7960.0000000    0.8704413
7970.0000000    0.8671273
7980.0000000    0.8777290
7990.0000000    0.8801632
8000.0000000    0.8801657
8010.0000000    0.8774843
8020.0000000    0.8498151
8030.0000000    0.8548294
8040.0000000    0.8504060
8050.0000000    0.8563581
8060.0000000    0.8590815
8070.0000000    0.8593978
8080.0000000    0.8524499
8090.0000000    0.8754338
8100.0000000    0.8674183
8110.0000000    0.8595793
8120.0000000    0.8588207
8130.0000000    0.8587334
8140.0000000    0.8673403
8150.0000000    0.8590321
8160.0000000    0.8604702
8170.0000000    0.8541448
8180.0000000    0.8590984
8190.0000000    0.8619158
8200.0000000    0.8622164
8210.0000000    0.8699870
8220.0000000    0.8704314
8230.0000000    0.8668774
8240.0000000    0.8648042
8250.0000000    0.8596867
8260.0000000    0.8487635
8270.0000000    0.8430202
8280.0000000    0.8459281
8290.0000000    0.8473957
8300.0000000    0.8513649
8310.0000000    0.8512421
8320.0000000    0.8524193
8330.0000000    0.8505740
8340.0000000    0.8554278
8350.0000000    0.8597096
8360.0000000    0.8631342
8370.0000000    0.8667675
8380.0000000    0.8727747
8390.0000000    0.8648327
8400.0000000    0.8624247
8410.0000000    0.8569279
8420.0000000    0.8477679
8430.0000000    0.8613811
8440.0000000    0.8497028
8450.0000000    0.8513926
8460.0000000    0.8608926
8470.0000000    0.8597893
8480.0000000    0.8473058
8490.0000000    0.8490049
8500.0000000    0.8491024
8510.0000000    0.8487250
8520.0000000    0.8485270
8530.0000000    0.8408328
8540.0000000    0.8475485
8550.0000000    0.8482267
8560.0000000    0.8397230
8570.0000000    0.8378599
8580.0000000    0.8453439
8590.0000000    0.8491964
8600.0000000    0.8546175
8610.0000000    0.8552313
8620.0000000    0.8511950
8630.0000000    0.8514857
8640.0000000    0.8459278
8650.0000000    0.8476716
8660.0000000    0.8417504
8670.0000000    0.8394068
8680.0000000    0.8501871
8690.0000000    0.8518184
8700.0000000    0.8530806
8710.0000000    0.8454846
8720.0000000    0.8484309
8730.0000000    0.8434878
8740.0000000    0.8349770
8750.0000000    0.8493307
8760.0000000    0.8363339
8770.0000000    0.8453274
8780.0000000    0.8332402
8790.0000000    0.8407209
8800.0000000    0.8544261
8810.0000000    0.8538029
8820.0000000    0.8396397
8830.0000000    0.8450267
8840.0000000    0.8637422
8850.0000000    0.8560913
8860.0000000    0.8575885
8870.0000000    0.8703411
8880.0000000    0.8488332
8890.0000000    0.8668929
8900.0000000    0.8573921
8910.0000000    0.8680776
8920.0000000    0.8677667
8930.0000000    0.8747191
8940.0000000    0.8543880
8950.0000000    0.8444072
8960.0000000    0.8611273
8970.0000000    0.8629346
8980.0000000    0.8582989
8990.0000000    0.8626847
9000.0000000    0.8671294
9010.0000000    0.8610088
9020.0000000    0.8553750
9030.0000000    0.8649532
9040.0000000    0.8746073
9050.0000000    0.8795055
9060.0000000    0.8589432
9070.0000000    0.8547323
9080.0000000    0.8509294
9090.0000000    0.8483437
9100.0000000    0.8461126
9110.0000000    0.8565700
9120.0000000    0.8585472
9130.0000000    0.8661463
9140.0000000    0.8593084
9150.0000000    0.8703704
9160.0000000    0.8804244
9170.0000000    0.8673776
9180.0000000    0.8644396
9190.0000000    0.8682409
9200.0000000    0.8685742
9210.0000000    0.8747976
9220.0000000    0.8626763
9230.0000000    0.8443610
9240.0000000    0.8426315
9250.0000000    0.8391544
9260.0000000    0.8443778
9270.0000000    0.8585506
9280.0000000    0.8609295
9290.0000000    0.8564103
9300.0000000    0.8666870
9310.0000000    0.8552066
9320.0000000    0.8512369
9330.0000000    0.8443674
9340.0000000    0.8507118
9350.0000000    0.8493277
9360.0000000    0.8447731
9370.0000000    0.8502367
9380.0000000    0.8615873
9390.0000000    0.8675471
9400.0000000    0.8672147
9410.0000000    0.8708896
9420.0000000    0.8681527
9430.0000000    0.8481362
9440.0000000    0.8703240
9450.0000000    0.8730888
9460.0000000    0.8675392
9470.0000000    0.8696933
9480.0000000    0.8548282
9490.0000000    0.8538938
9500.0000000    0.8426717
9510.0000000    0.8578318
9520.0000000    0.8553012
9530.0000000    0.8582448
9540.0000000    0.8632249
9550.0000000    0.8527826
9560.0000000    0.8512294
9570.0000000    0.8399893
9580.0000000    0.8406085
9590.0000000    0.8394948
9600.0000000    0.8273546
9610.0000000    0.8427669
9620.0000000    0.8472597
9630.0000000    0.8523495
9640.0000000    0.8428145
9650.0000000    0.8435590
9660.0000000    0.8569503
9670.0000000    0.8567755
9680.0000000    0.8488265
9690.0000000    0.8564609
9700.0000000    0.8493309
9710.0000000    0.8538068
9720.0000000    0.8592665
9730.0000000    0.8597109
9740.0000000    0.8671072
9750.0000000    0.8546663
9760.0000000    0.8475916
9770.0000000    0.8499206
9780.0000000    0.8488994
9790.0000000    0.8448150
9800.0000000    0.8570866
9810.0000000    0.8501458
9820.0000000    0.8465081
9830.0000000    0.8546246
9840.0000000    0.8616712
9850.0000000    0.8630453
9860.0000000    0.8643489
9870.0000000    0.8618537
9880.0000000    0.8568465
9890.0000000    0.8515789
9900.0000000    0.8520228
9910.0000000    0.8633127
9920.0000000    0.8687959
9930.0000000    0.8567200
9940.0000000    0.8530750
9950.0000000    0.8699867
9960.0000000    0.8734140
9970.0000000    0.8915808
9980.0000000    0.8816269
9990.0000000    0.8881596
10000.0000000    0.8980699
10010.0000000    0.9016062
10020.0000000    0.8884147
10030.0000000    0.8902920
10040.0000000    0.8974434
10050.0000000    0.8787140
10060.0000000    0.8806937
10070.0000000    0.8746639
10080.0000000    0.8665185
10090.0000000    0.8473037
10100.0000000    0.8472055
10110.0000000    0.8591774
10120.0000000    0.8529639
10130.0000000    0.8607736
10140.0000000    0.8658686
10150.0000000    0.8582023
10160.0000000    0.8701192
10170.0000000    0.8767071
10180.0000000    0.8717581
10190.0000000    0.8734052
10200.0000000    0.8712955
10210.0000000    0.8742582
10220.0000000    0.8595940
10230.0000000    0.8647995
10240.0000000    0.8684401
10250.0000000    0.8716242
10260.0000000    0.8687497
10270.0000000    0.8683970
10280.0000000    0.8615277
10290.0000000    0.8481650
10300.0000000    0.8545443
10310.0000000    0.8544755
10320.0000000    0.8652506
10330.0000000    0.8688373
10340.0000000    0.8642443
10350.0000000    0.8547847
10360.0000000    0.8662532
10370.0000000    0.8711721
10380.0000000    0.8724577
10390.0000000    0.8779610
10400.0000000    0.8582798
10410.0000000    0.8557943
10420.0000000    0.8670883
10430.0000000    0.8619618
10440.0000000    0.8787184
10450.0000000    0.8852648
10460.0000000    0.8971796
10470.0000000    0.9084092
10480.0000000    0.9050506
10490.0000000    0.8849816
10500.0000000    0.8904848
10510.0000000    0.8743898
10520.0000000    0.8806732
10530.0000000    0.8808414
10540.0000000    0.8753218
10550.0000000    0.8952010
10560.0000000    0.9044346
10570.0000000    0.8921364
10580.0000000    0.9032798
10590.0000000    0.9075693
10600.0000000    0.9086452
10610.0000000    0.9070765
10620.0000000    0.9074262
10630.0000000    0.9002708
10640.0000000    0.9090539
10650.0000000    0.9067612
10660.0000000    0.9069479
10670.0000000    0.9048244
10680.0000000    0.9106196
10690.0000000    0.8923699
10700.0000000    0.8905176
10710.0000000    0.8956575
10720.0000000    0.9139037
10730.0000000    0.9045078
10740.0000000    0.8941339
10750.0000000    0.8894349
10760.0000000    0.8930281
10770.0000000    0.8843085
10780.0000000    0.8809983
10790.0000000    0.8844333
10800.0000000    0.8705114
10810.0000000    0.8774597
10820.0000000    0.8911899
10830.0000000    0.9135746
10840.0000000    0.9245408
10850.0000000    0.9143912
10860.0000000    0.9173664
10870.0000000    0.9200760
10880.0000000    0.9214316
10890.0000000    0.9234290
10900.0000000    0.9280771
10910.0000000    0.9350507
10920.0000000    0.9232984
10930.0000000    0.9264131
10940.0000000    0.9246570
10950.0000000    0.9151828
10960.0000000    0.9121975
10970.0000000    0.9221940
10980.0000000    0.9344984
10990.0000000    0.9354800
11000.0000000    0.9181103
11010.0000000    0.9152588
11020.0000000    0.9127632
11030.0000000    0.9039161
11040.0000000    0.9134274
11050.0000000    0.9106428
11060.0000000    0.9066857
11070.0000000    0.8934240
11080.0000000    0.8941554
11090.0000000    0.9020305
11100.0000000    0.9046298
11110.0000000    0.8966215
11120.0000000    0.8905673
11130.0000000    0.8870400
11140.0000000    0.8816164
11150.0000000    0.8862248
11160.0000000    0.9016210
11170.0000000    0.8967143
11180.0000000    0.8861048
11190.0000000    0.8933744
11200.0000000    0.8791560
11210.0000000    0.8833247
11220.0000000    0.8864281
11230.0000000    0.8972358
11240.0000000    0.8890661
11250.0000000    0.8876847
11260.0000000    0.9004831
11270.0000000    0.9030662
11280.0000000    0.8908157
11290.0000000    0.9045877
11300.0000000    0.9033850
11310.0000000    0.9157107
11320.0000000    0.9086413
11330.0000000    0.9043334
11340.0000000    0.8996228
11350.0000000    0.9077104
11360.0000000    0.9026670
11370.0000000    0.9041990
11380.0000000    0.9025057
11390.0000000    0.9027093
11400.0000000    0.8833351
11410.0000000    0.8961859
11420.0000000    0.9047139
11430.0000000    0.9039160
11440.0000000    0.8917370
11450.0000000    0.8915645
11460.0000000    0.8999207
11470.0000000    0.8886724
11480.0000000    0.8933282
11490.0000000    0.9140064
11500.0000000    0.9111552
11510.0000000    0.9100541
11520.0000000    0.9091316
11530.0000000    0.9107514
11540.0000000    0.9191705
11550.0000000    0.9006242
11560.0000000    0.8973772
11570.0000000    0.8948762
11580.0000000    0.9090979
11590.0000000    0.8998955
11600.0000000    0.8941221
11610.0000000    0.8923334
11620.0000000    0.9048297
11630.0000000    0.8997114
11640.0000000    0.9042851
11650.0000000    0.9011169
11660.0000000    0.8977787
11670.0000000    0.9076090
11680.0000000    0.9111097
11690.0000000    0.9199793
11700.0000000    0.9112422
11710.0000000    0.9140697
11720.0000000    0.9057184
11730.0000000    0.9116884
11740.0000000    0.9186546
11750.0000000    0.9081917
11760.0000000    0.8916941
11770.0000000    0.8903831
11780.0000000    0.9038318
11790.0000000    0.8890141
11800.0000000    0.8851727
11810.0000000    0.8823908
11820.0000000    0.8926539
11830.0000000    0.9006615
11840.0000000    0.9120540
11850.0000000    0.8961078
11860.0000000    0.9118815
11870.0000000    0.9079729
11880.0000000    0.9084428
11890.0000000    0.9125245
11900.0000000    0.9149106
11910.0000000    0.9112353
11920.0000000    0.9308322
11930.0000000    0.9310280
11940.0000000    0.9260162
11950.0000000    0.9228759
11960.0000000    0.9266446
11970.0000000    0.9117741
11980.0000000    0.9057179
11990.0000000    0.8965051
12000.0000000    0.9079083
12010.0000000    0.9047612
12020.0000000    0.9141312
12030.0000000    0.9034809
12040.0000000    0.9150227
12050.0000000    0.9102854
12060.0000000    0.9073570
12070.0000000    0.9066075
12080.0000000    0.8979872
12090.0000000    0.8966916
12100.0000000    0.8979098
12110.0000000    0.8915629
12120.0000000    0.8955897
12130.0000000    0.8995485
12140.0000000    0.8983351
12150.0000000    0.8677700
12160.0000000    0.8688058
12170.0000000    0.8754182
12180.0000000    0.8861253
12190.0000000    0.8743867
12200.0000000    0.8823355
12210.0000000    0.8750669
12220.0000000    0.8658676
12230.0000000    0.8652155
12240.0000000    0.8825228
12250.0000000    0.8941934
12260.0000000    0.8964903
12270.0000000    0.8999847
12280.0000000    0.8746111
12290.0000000    0.8753436
12300.0000000    0.8816607
12310.0000000    0.8803461
12320.0000000    0.8780422
12330.0000000    0.8928634
12340.0000000    0.8718814
12350.0000000    0.8869565
12360.0000000    0.8839183
12370.0000000    0.8900675
12380.0000000    0.8874595
12390.0000000    0.8881523
12400.0000000    0.8820735
12410.0000000    0.8824815
12420.0000000    0.8865932
12430.0000000    0.8885800
12440.0000000    0.8988446
12450.0000000    0.8856909
12460.0000000    0.8855511
12470.0000000    0.8818666
12480.0000000    0.8893013
12490.0000000    0.8875070
12500.0000000    0.8786609
12510.0000000    0.8585430
12520.0000000    0.8581586
12530.0000000    0.8550877
12540.0000000    0.8587637
12550.0000000    0.8826565
12560.0000000    0.8705236
12570.0000000    0.8605739
12580.0000000    0.8702585
12590.0000000    0.8692254
12600.0000000    0.8643734
12610.0000000    0.8651247
12620.0000000    0.8680289
12630.0000000    0.8731167
12640.0000000    0.8769003
12650.0000000    0.8734540
12660.0000000    0.8650929
12670.0000000    0.8692532
12680.0000000    0.8766244
12690.0000000    0.8572773
12700.0000000    0.8726887
12710.0000000    0.8559541
12720.0000000    0.8672323
12730.0000000    0.8623016
12740.0000000    0.8711730
12750.0000000    0.8764768
12760.0000000    0.8780087
12770.0000000    0.8999665
12780.0000000    0.8723548
12790.0000000    0.8696599
12800.0000000    0.8782197
12810.0000000    0.8841898
12820.0000000    0.8933354
12830.0000000    0.8901821
12840.0000000    0.8805158
12850.0000000    0.8817603
12860.0000000    0.8754604
12870.0000000    0.8610656
12880.0000000    0.8547451
12890.0000000    0.8665698
12900.0000000    0.8729324
12910.0000000    0.8576396
12920.0000000    0.8741257
12930.0000000    0.8685267
12940.0000000    0.8652316
12950.0000000    0.8592125
12960.0000000    0.8832099
12970.0000000    0.8676987
12980.0000000    0.8808328
12990.0000000    0.8853686
13000.0000000    0.8730980
13010.0000000    0.8778329
13020.0000000    0.8760242
13030.0000000    0.8764619
13040.0000000    0.8906005
13050.0000000    0.8851530
13060.0000000    0.8945667
13070.0000000    0.8974838
13080.0000000    0.8796301
13090.0000000    0.8795335
13100.0000000    0.8773603
13110.0000000    0.8611083
13120.0000000    0.8573821
13130.0000000    0.8492144
13140.0000000    0.8413419
13150.0000000    0.8530059
13160.0000000    0.8563989
13170.0000000    0.8563371
13180.0000000    0.8442751
13190.0000000    0.8398629
13200.0000000    0.8646842
13210.0000000    0.8712521
13220.0000000    0.8555238
13230.0000000    0.8780094
13240.0000000    0.8966714
13250.0000000    0.8964460
13260.0000000    0.8996245
13270.0000000    0.9065093
13280.0000000    0.8913157
13290.0000000    0.8981417
13300.0000000    0.8894715
13310.0000000    0.8892208
13320.0000000    0.8862624
13330.0000000    0.8949963
13340.0000000    0.8839285
13350.0000000    0.8753473
13360.0000000    0.8833351
13370.0000000    0.8868091
13380.0000000    0.8807293
13390.0000000    0.8811371
13400.0000000    0.8855639
13410.0000000    0.8846443
13420.0000000    0.8794221
13430.0000000    0.8772619
13440.0000000    0.8709783
13450.0000000    0.8905779
13460.0000000    0.8827457
13470.0000000    0.8795154
13480.0000000    0.8760328
13490.0000000    0.8819073
13500.0000000    0.8965256
13510.0000000    0.9118020
13520.0000000    0.8974455
13530.0000000    0.8992046
13540.0000000    0.8974129
13550.0000000    0.8919377
13560.0000000    0.8799049
13570.0000000    0.8857386
13580.0000000    0.9138578
13590.0000000    0.9084764
13600.0000000    0.9022140
13610.0000000    0.8883703
13620.0000000    0.8918287
13630.0000000    0.9142039
13640.0000000    0.9054769
13650.0000000    0.9086007
13660.0000000    0.9155576
13670.0000000    0.9031897
13680.0000000    0.8969939
13690.0000000    0.9024585
13700.0000000    0.9046203
13710.0000000    0.8856858
13720.0000000    0.8778642
13730.0000000    0.8831846
13740.0000000    0.8742749
13750.0000000    0.8951445
13760.0000000    0.9035704
13770.0000000    0.9089001
13780.0000000    0.9075710
13790.0000000    0.9033797
13800.0000000    0.9100627
13810.0000000    0.9111987
13820.0000000    0.9084026
13830.0000000    0.8906371
13840.0000000    0.8993311
13850.0000000    0.9002117
13860.0000000    0.8955427
13870.0000000    0.8997744
13880.0000000    0.8817750
13890.0000000    0.9045135
13900.0000000    0.8862277
13910.0000000    0.8953793
13920.0000000    0.8781665
13930.0000000    0.8661093
13940.0000000    0.8751472
13950.0000000    0.8739077
13960.0000000    0.8589208
13970.0000000    0.8848555
13980.0000000    0.8936139
13990.0000000    0.8597714
14000.0000000    0.8545125
14010.0000000    0.8493646
14020.0000000    0.8601145
14030.0000000    0.8492687
14040.0000000    0.8600857
14050.0000000    0.8579328
14060.0000000    0.8586882
14070.0000000    0.8687882
14080.0000000    0.8763099
14090.0000000    0.8668385
14100.0000000    0.8656023
14110.0000000    0.8753672
14120.0000000    0.8716612
14130.0000000    0.8676344
14140.0000000    0.8596182
14150.0000000    0.8678560
14160.0000000    0.8640022
14170.0000000    0.8551442
14180.0000000    0.8574565
14190.0000000    0.8721641
14200.0000000    0.8804824
14210.0000000    0.8696247
14220.0000000    0.8719830
14230.0000000    0.8759460
14240.0000000    0.8751132
14250.0000000    0.8724890
14260.0000000    0.8721468
14270.0000000    0.8766047
14280.0000000    0.8768637
14290.0000000    0.8900262
14300.0000000    0.8871099
14310.0000000    0.8899924
14320.0000000    0.8887500
14330.0000000    0.8857661
14340.0000000    0.8669472
14350.0000000    0.8709377
14360.0000000    0.8865961
14370.0000000    0.8986734
14380.0000000    0.8984838
14390.0000000    0.8995855
14400.0000000    0.9008291
14410.0000000    0.9025294
14420.0000000    0.8823513
14430.0000000    0.8877130
14440.0000000    0.8733313
14450.0000000    0.8826601
14460.0000000    0.8755554
14470.0000000    0.8775517
14480.0000000    0.8792539
14490.0000000    0.8691041
14500.0000000    0.8707551
14510.0000000    0.8623961
14520.0000000    0.8652299
14530.0000000    0.8778095
14540.0000000    0.8799957
14550.0000000    0.8725826
14560.0000000    0.8570468
14570.0000000    0.8566069
14580.0000000    0.8585008
14590.0000000    0.8593706
14600.0000000    0.8610449
14610.0000000    0.8535371
14620.0000000    0.8533430
14630.0000000    0.8604000
14640.0000000    0.8606141
14650.0000000    0.8766382
14660.0000000    0.8683291
14670.0000000    0.8609203
14680.0000000    0.8608302
14690.0000000    0.8601634
14700.0000000    0.8529764
14710.0000000    0.8434895
14720.0000000    0.8210927
14730.0000000    0.8270766
14740.0000000    0.8346189
14750.0000000    0.8188553
14760.0000000    0.8292035
14770.0000000    0.8286245
14780.0000000    0.8272133
14790.0000000    0.8424540
14800.0000000    0.8460329
14810.0000000    0.8590967
14820.0000000    0.8610092
14830.0000000    0.8529948
14840.0000000    0.8510681
14850.0000000    0.8638170
14860.0000000    0.8618423
14870.0000000    0.8657840
14880.0000000    0.8738676
14890.0000000    0.8675710
14900.0000000    0.8588926
14910.0000000    0.8564476
14920.0000000    0.8628995
14930.0000000    0.8600693
14940.0000000    0.8710452
14950.0000000    0.8798617
14960.0000000    0.8798568
14970.0000000    0.8695505
14980.0000000    0.8717441
14990.0000000    0.8807314
15000.0000000    0.8779783
15010.0000000    0.8793260
15020.0000000    0.8764477
15030.0000000    0.8747901
15040.0000000    0.8650724
15050.0000000    0.8625420
15060.0000000    0.8572502
15070.0000000    0.8600070
15080.0000000    0.8675107
15090.0000000    0.8562919
15100.0000000    0.8688171
15110.0000000    0.8726571
15120.0000000    0.8628085
15130.0000000    0.8671548
15140.0000000    0.8792788
15150.0000000    0.8670889
15160.0000000    0.8738833
15170.0000000    0.8852705
15180.0000000    0.8656746
15190.0000000    0.8729484
15200.0000000    0.8681836
15210.0000000    0.8638213
15220.0000000    0.8713026
15230.0000000    0.8643010
15240.0000000    0.8561048
15250.0000000    0.8642316
15260.0000000    0.8538997
15270.0000000    0.8626434
15280.0000000    0.8659291
15290.0000000    0.8627483
15300.0000000    0.8681886
15310.0000000    0.8599486
15320.0000000    0.8492532
15330.0000000    0.8559608
15340.0000000    0.8666609
15350.0000000    0.8808601
15360.0000000    0.8737667
15370.0000000    0.8567569
15380.0000000    0.8589948
15390.0000000    0.8635048
15400.0000000    0.8512239
15410.0000000    0.8598839
15420.0000000    0.8530957
15430.0000000    0.8514172
15440.0000000    0.8405730
15450.0000000    0.8437893
15460.0000000    0.8394523
15470.0000000    0.8355262
15480.0000000    0.8419135
15490.0000000    0.8386206
15500.0000000    0.8378602
15510.0000000    0.8628117
15520.0000000    0.8545133
15530.0000000    0.8586018
15540.0000000    0.8582734
15550.0000000    0.8822719
15560.0000000    0.8691730
15570.0000000    0.8724273
15580.0000000    0.8680279
15590.0000000    0.8739353
15600.0000000    0.8771600
15610.0000000    0.8704479
15620.0000000    0.8648713
15630.0000000    0.8601750
15640.0000000    0.8549402
15650.0000000    0.8504252
15660.0000000    0.8412465
15670.0000000    0.8471341
15680.0000000    0.8655387
15690.0000000    0.8686047
15700.0000000    0.8566578
15710.0000000    0.8641329
15720.0000000    0.8616019
15730.0000000    0.8577795
15740.0000000    0.8615026
15750.0000000    0.8505882
15760.0000000    0.8498510
15770.0000000    0.8435458
15780.0000000    0.8502879
15790.0000000    0.8468185
15800.0000000    0.8418958
15810.0000000    0.8492440
15820.0000000    0.8439736
15830.0000000    0.8422831
15840.0000000    0.8494033
15850.0000000    0.8473252
15860.0000000    0.8341918
15870.0000000    0.8391213
15880.0000000    0.8333654
15890.0000000    0.8366233
15900.0000000    0.8355861
15910.0000000    0.8365769
15920.0000000    0.8258424
15930.0000000    0.8373392
15940.0000000    0.8405253
15950.0000000    0.8432351
15960.0000000    0.8388727
15970.0000000    0.8348392
15980.0000000    0.8343691
15990.0000000    0.8398822
16000.0000000    0.8440430
16010.0000000    0.8471891
16020.0000000    0.8440774
16030.0000000    0.8514766
16040.0000000    0.8489649
16050.0000000    0.8588437
16060.0000000    0.8528751
16070.0000000    0.8653225
16080.0000000    0.8445987
16090.0000000    0.8429177
16100.0000000    0.8635609
16110.0000000    0.8659528
16120.0000000    0.8563898
16130.0000000    0.8593974
16140.0000000    0.8560452
16150.0000000    0.8513785
16160.0000000    0.8712949
16170.0000000    0.8749086
16180.0000000    0.8698388
16190.0000000    0.8589326
16200.0000000    0.8602408
16210.0000000    0.8572578
16220.0000000    0.8779449
16230.0000000    0.8592353
16240.0000000    0.8610139
16250.0000000    0.8630663
16260.0000000    0.8605595
16270.0000000    0.8688609
16280.0000000    0.8582625
16290.0000000    0.8602047
16300.0000000    0.8621110
16310.0000000    0.8545870
16320.0000000    0.8484961
16330.0000000    0.8426658
16340.0000000    0.8502520
16350.0000000    0.8557121
16360.0000000    0.8677640
16370.0000000    0.8766608
16380.0000000    0.8584974
16390.0000000    0.8568156
16400.0000000    0.8621677
16410.0000000    0.8498937
16420.0000000    0.8608650
16430.0000000    0.8632013
16440.0000000    0.8780926
16450.0000000    0.8698412
16460.0000000    0.8715703
16470.0000000    0.8479241
16480.0000000    0.8513581
16490.0000000    0.8726146
16500.0000000    0.8692493
16510.0000000    0.8655030
16520.0000000    0.8579130
16530.0000000    0.8536378
16540.0000000    0.8711833
16550.0000000    0.8604278
16560.0000000    0.8535751
16570.0000000    0.8635111
16580.0000000    0.8596728
16590.0000000    0.8689185
16600.0000000    0.8624682
16610.0000000    0.8645118
16620.0000000    0.8565963
16630.0000000    0.8666690
16640.0000000    0.8588989
16650.0000000    0.8507550
16660.0000000    0.8486093
16670.0000000    0.8460988
16680.0000000    0.8534687
16690.0000000    0.8564365
16700.0000000    0.8525021
16710.0000000    0.8452442
16720.0000000    0.8542613
16730.0000000    0.8676153
16740.0000000    0.8594979
16750.0000000    0.8669255
16760.0000000    0.8608479
16770.0000000    0.8759986
16780.0000000    0.8708206
16790.0000000    0.8587450
16800.0000000    0.8461474
16810.0000000    0.8516573
16820.0000000    0.8504194
16830.0000000    0.8581033
16840.0000000    0.8507860
16850.0000000    0.8535436
16860.0000000    0.8628857
16870.0000000    0.8621268
16880.0000000    0.8686258
16890.0000000    0.8843693
16900.0000000    0.8745407
16910.0000000    0.8763537
16920.0000000    0.8680994
16930.0000000    0.8615181
16940.0000000    0.8502394
16950.0000000    0.8602962
16960.0000000    0.8629195
16970.0000000    0.8620256
16980.0000000    0.8586763
16990.0000000    0.8677680
17000.0000000    0.8472424
17010.0000000    0.8475846
17020.0000000    0.8501324
17030.0000000    0.8491468
17040.0000000    0.8444806
17050.0000000    0.8536859
17060.0000000    0.8638443
17070.0000000    0.8609398
17080.0000000    0.8442164
17090.0000000    0.8617328
17100.0000000    0.8536646
17110.0000000    0.8418117
17120.0000000    0.8481808
17130.0000000    0.8388834
17140.0000000    0.8321741
17150.0000000    0.8323321
17160.0000000    0.8367034
17170.0000000    0.8344668
17180.0000000    0.8414853
17190.0000000    0.8363166
17200.0000000    0.8463277
17210.0000000    0.8328112
17220.0000000    0.8312416
17230.0000000    0.8294913
17240.0000000    0.8329482
17250.0000000    0.8420269
17260.0000000    0.8489793
17270.0000000    0.8500540
17280.0000000    0.8541894
17290.0000000    0.8398913
17300.0000000    0.8557903
17310.0000000    0.8410272
17320.0000000    0.8363392
17330.0000000    0.8376555
17340.0000000    0.8311663
17350.0000000    0.8405922
17360.0000000    0.8399183
17370.0000000    0.8321781
17380.0000000    0.8327833
17390.0000000    0.8228125
17400.0000000    0.8427176
17410.0000000    0.8372000
17420.0000000    0.8386326
17430.0000000    0.8392493
17440.0000000    0.8454350
17450.0000000    0.8466998
17460.0000000    0.8378057
17470.0000000    0.8425092
17480.0000000    0.8383550
17490.0000000    0.8518718
17500.0000000    0.8505866
17510.0000000    0.8650446
17520.0000000    0.8745570
17530.0000000    0.8817653
17540.0000000    0.8877628
17550.0000000    0.8822400
17560.0000000    0.8893707
17570.0000000    0.8844424
17580.0000000    0.8533787
17590.0000000    0.8578008
17600.0000000    0.8608500
17610.0000000    0.8697924
17620.0000000    0.8680909
17630.0000000    0.8770564
17640.0000000    0.8586490
17650.0000000    0.8639913
17660.0000000    0.8543203
17670.0000000    0.8369414
17680.0000000    0.8344830
17690.0000000    0.8499660
17700.0000000    0.8525074
17710.0000000    0.8599371
17720.0000000    0.8435952
17730.0000000    0.8427476
17740.0000000    0.8392814
17750.0000000    0.8542242
17760.0000000    0.8475793
17770.0000000    0.8556376
17780.0000000    0.8388281
17790.0000000    0.8469478
17800.0000000    0.8263605
17810.0000000    0.8342669
17820.0000000    0.8418718
17830.0000000    0.8553004
17840.0000000    0.8359388
17850.0000000    0.8397303
17860.0000000    0.8412569
17870.0000000    0.8386464
17880.0000000    0.8467676
17890.0000000    0.8412775
17900.0000000    0.8466979
17910.0000000    0.8419541
17920.0000000    0.8456818
17930.0000000    0.8560269
17940.0000000    0.8460733
17950.0000000    0.8367917
17960.0000000    0.8467374
17970.0000000    0.8630057
17980.0000000    0.8591549
17990.0000000    0.8564580
18000.0000000    0.8510058
18010.0000000    0.8694443
18020.0000000    0.8550084
18030.0000000    0.8529193
18040.0000000    0.8343966
18050.0000000    0.8434495
18060.0000000    0.8642277
18070.0000000    0.8597758
18080.0000000    0.8637595
18090.0000000    0.8575025
18100.0000000    0.8560971
18110.0000000    0.8657271
18120.0000000    0.8598968
18130.0000000    0.8505184
18140.0000000    0.8527036
18150.0000000    0.8575832
18160.0000000    0.8616514
18170.0000000    0.8453832
18180.0000000    0.8377358
18190.0000000    0.8458352
18200.0000000    0.8523520
18210.0000000    0.8502020
18220.0000000    0.8399030
18230.0000000    0.8380192
18240.0000000    0.8437346
18250.0000000    0.8551521
18260.0000000    0.8493763
18270.0000000    0.8503872
18280.0000000    0.8554539
18290.0000000    0.8546127
18300.0000000    0.8475535
18310.0000000    0.8332796
18320.0000000    0.8423588
18330.0000000    0.8273405
18340.0000000    0.8209320
18350.0000000    0.8240021
18360.0000000    0.8235558
18370.0000000    0.8316313
18380.0000000    0.8224589
18390.0000000    0.8450130
18400.0000000    0.8357962
18410.0000000    0.8214293
18420.0000000    0.8200262
18430.0000000    0.8296605
18440.0000000    0.8263181
18450.0000000    0.8209479
18460.0000000    0.8326736
18470.0000000    0.8291660
18480.0000000    0.8282923
18490.0000000    0.8110358
18500.0000000    0.8144636
18510.0000000    0.8300310
18520.0000000    0.8353495
18530.0000000    0.8249094
18540.0000000    0.8262733
18550.0000000    0.8101199
18560.0000000    0.8228713
18570.0000000    0.8135930
18580.0000000    0.8071063
18590.0000000    0.7974632
18600.0000000    0.8106379
18610.0000000    0.8087697
18620.0000000    0.8076945
18630.0000000    0.8079145
18640.0000000    0.8167486
18650.0000000    0.8144998
18660.0000000    0.8133351
18670.0000000    0.8128373
18680.0000000    0.8152803
18690.0000000    0.8057039
18700.0000000    0.8062679
18710.0000000    0.8042781
18720.0000000    0.8075722
18730.0000000    0.8193135
18740.0000000    0.8157225
18750.0000000    0.8201156
18760.0000000    0.8194985
18770.0000000    0.8225099
18780.0000000    0.8207006
18790.0000000    0.8222471
18800.0000000    0.8199876
18810.0000000    0.8269340
18820.0000000    0.8231329
18830.0000000    0.8186883
18840.0000000    0.8201690
18850.0000000    0.8075240
18860.0000000    0.8009107
18870.0000000    0.7946939
18880.0000000    0.7904294
18890.0000000    0.8007990
18900.0000000    0.7931081
18910.0000000    0.8081812
18920.0000000    0.8097286
18930.0000000    0.8118799
18940.0000000    0.8205731
18950.0000000    0.8161940
18960.0000000    0.8236337
18970.0000000    0.8291874
18980.0000000    0.8221717
18990.0000000    0.8201180
19000.0000000    0.8093796
19010.0000000    0.8141253
19020.0000000    0.8170502
19030.0000000    0.8239761
19040.0000000    0.8341849
19050.0000000    0.8294192
19060.0000000    0.8358219
19070.0000000    0.8270627
19080.0000000    0.8502716
19090.0000000    0.8348184
19100.0000000    0.8402832
19110.0000000    0.8384879
19120.0000000    0.8518640
19130.0000000    0.8384454
19140.0000000    0.8425822
19150.0000000    0.8546533
19160.0000000    0.8408851
19170.0000000    0.8342809
19180.0000000    0.8408514
19190.0000000    0.8385164
19200.0000000    0.8482606
19210.0000000    0.8437631
19220.0000000    0.8470457
19230.0000000    0.8282438
19240.0000000    0.8332248
19250.0000000    0.8500292
19260.0000000    0.8523868
19270.0000000    0.8369783
19280.0000000    0.8328499
19290.0000000    0.8403193
19300.0000000    0.8478052
19310.0000000    0.8394756
19320.0000000    0.8420423
19330.0000000    0.8424764
19340.0000000    0.8473457
19350.0000000    0.8476135
19360.0000000    0.8469827
19370.0000000    0.8438424
19380.0000000    0.8436971
19390.0000000    0.8482024
19400.0000000    0.8344234
19410.0000000    0.8347902
19420.0000000    0.8409936
19430.0000000    0.8441917
19440.0000000    0.8600057
19450.0000000    0.8510293
19460.0000000    0.8477522
19470.0000000    0.8373887
19480.0000000    0.8481050
19490.0000000    0.8593439
19500.0000000    0.8477380
19510.0000000    0.8692049
19520.0000000    0.8777050
19530.0000000    0.8747943
19540.0000000    0.8682083
19550.0000000    0.8728973
19560.0000000    0.8621054
19570.0000000    0.8565004
19580.0000000    0.8509111
19590.0000000    0.8558897
19600.0000000    0.8650323
19610.0000000    0.8532625
19620.0000000    0.8333955
19630.0000000    0.8408760
19640.0000000    0.8313710
19650.0000000    0.8464184
19660.0000000    0.8563409
19670.0000000    0.8499989
19680.0000000    0.8579770
19690.0000000    0.8494825
19700.0000000    0.8387895
19710.0000000    0.8411438
19720.0000000    0.8191475
19730.0000000    0.8328289
19740.0000000    0.8302218
19750.0000000    0.8300357
19760.0000000    0.8342547
19770.0000000    0.8341175
19780.0000000    0.8313807
19790.0000000    0.8274119
19800.0000000    0.8287046
19810.0000000    0.8289866
19820.0000000    0.8262562
19830.0000000    0.8375098
19840.0000000    0.8192158
19850.0000000    0.8027136
19860.0000000    0.8049918
19870.0000000    0.8281572
19880.0000000    0.8418666
19890.0000000    0.8256555
19900.0000000    0.8231409
19910.0000000    0.8393669
19920.0000000    0.8438541
19930.0000000    0.8422323
19940.0000000    0.8559841
19950.0000000    0.8477043
19960.0000000    0.8466676
19970.0000000    0.8568556
19980.0000000    0.8487418
19990.0000000    0.8380170
20000.0000000    0.8426390
20010.0000000    0.8370788
20020.0000000    0.8470252
20030.0000000    0.8521920
20040.0000000    0.8466218
20050.0000000    0.8655173
20060.0000000    0.8576859
20070.0000000    0.8632826
20080.0000000    0.8862599
20090.0000000    0.8870277
20100.0000000    0.8731338
20110.0000000    0.8743212
20120.0000000    0.8746942
20130.0000000    0.8712550
20140.0000000    0.8796509
20150.0000000    0.8760278
20160.0000000    0.8688669
20170.0000000    0.8718005
20180.0000000    0.8741997
20190.0000000    0.8603700
20200.0000000    0.8706447
20210.0000000    0.8516651
20220.0000000    0.8618969
20230.0000000    0.8556031
20240.0000000    0.8696206
20250.0000000    0.8717438
20260.0000000    0.8712192
20270.0000000    0.8651422
20280.0000000    0.8719103
20290.0000000    0.8704211
20300.0000000    0.8802408
20310.0000000    0.8628592
20320.0000000    0.8442315
20330.0000000    0.8408024
20340.0000000    0.8473618
20350.0000000    0.8442588
20360.0000000    0.8438341
20370.0000000    0.8399363
20380.0000000    0.8325590
20390.0000000    0.8366826
20400.0000000    0.8574197
20410.0000000    0.8330366
20420.0000000    0.8405576
20430.0000000    0.8595396
20440.0000000    0.8603847
20450.0000000    0.8684420
20460.0000000    0.8403555
20470.0000000    0.8531076
20480.0000000    0.8382039
20490.0000000    0.8563685
20500.0000000    0.8655983
20510.0000000    0.8455412
20520.0000000    0.8479677
20530.0000000    0.8528872
20540.0000000    0.8618851
20550.0000000    0.8596956
20560.0000000    0.8579904
20570.0000000    0.8618739
20580.0000000    0.8588072
20590.0000000    0.8534952
20600.0000000    0.8506178
20610.0000000    0.8539253
20620.0000000    0.8610772
20630.0000000    0.8547865
20640.0000000    0.8471259
20650.0000000    0.8549553
20660.0000000    0.8644912
20670.0000000    0.8546498
20680.0000000    0.8748165
20690.0000000    0.8584182
20700.0000000    0.8669950
20710.0000000    0.8720418
20720.0000000    0.8705323
20730.0000000    0.8615906
20740.0000000    0.8562644
20750.0000000    0.8728112
20760.0000000    0.8716757
20770.0000000    0.8686721
20780.0000000    0.8815441
20790.0000000    0.8981408
20800.0000000    0.8880738
20810.0000000    0.8799925
20820.0000000    0.8867630
20830.0000000    0.8769029
20840.0000000    0.8763866
20850.0000000    0.8757790
20860.0000000    0.8650463
20870.0000000    0.8564763
20880.0000000    0.8704904
20890.0000000    0.8623559
20900.0000000    0.8613745
20910.0000000    0.8699253
20920.0000000    0.8621134
20930.0000000    0.8723714
20940.0000000    0.8798853
20950.0000000    0.8782831
20960.0000000    0.8768751
20970.0000000    0.8728383
20980.0000000    0.8792205
20990.0000000    0.8795601
21000.0000000    0.8924605
21010.0000000    0.8852096
21020.0000000    0.8779863
21030.0000000    0.8886592
21040.0000000    0.8948905
21050.0000000    0.8883349
21060.0000000    0.8942462
21070.0000000    0.8919723
21080.0000000    0.8942791
21090.0000000    0.8726228
21100.0000000    0.8801850
21110.0000000    0.8819795
21120.0000000    0.8838240
21130.0000000    0.8859878
21140.0000000    0.8853738
21150.0000000    0.8941035
21160.0000000    0.8904554
21170.0000000    0.8766558
21180.0000000    0.8806294
21190.0000000    0.8807834
21200.0000000    0.8668852
21210.0000000    0.8510895
21220.0000000    0.8679422
21230.0000000    0.8600872
21240.0000000    0.8713163
21250.0000000    0.8674066
21260.0000000    0.8577903
21270.0000000    0.8482741
21280.0000000    0.8542684
21290.0000000    0.8562179
21300.0000000    0.8540882
21310.0000000    0.8570264
21320.0000000    0.8538108
21330.0000000    0.8527744
21340.0000000    0.8483906
21350.0000000    0.8467225
21360.0000000    0.8585129
21370.0000000    0.8516112
21380.0000000    0.8613401
21390.0000000    0.8542527
21400.0000000    0.8561936
21410.0000000    0.8525936
21420.0000000    0.8605665
21430.0000000    0.8539367
21440.0000000    0.8626838
21450.0000000    0.8524227
21460.0000000    0.8447767
21470.0000000    0.8668325
21480.0000000    0.8625061
21490.0000000    0.8596166
21500.0000000    0.8637598
21510.0000000    0.8545924
21520.0000000    0.8537545
21530.0000000    0.8600343
21540.0000000    0.8665668
21550.0000000    0.8665491
21560.0000000    0.8744012
21570.0000000    0.8612229
21580.0000000    0.8541688
21590.0000000    0.8587630
21600.0000000    0.8642026
21610.0000000    0.8563750
21620.0000000    0.8583399
21630.0000000    0.8619412
21640.0000000    0.8669801
21650.0000000    0.8602063
21660.0000000    0.8738540
21670.0000000    0.8492324
21680.0000000    0.8461296
21690.0000000    0.8575550
21700.0000000    0.8672029
21710.0000000    0.8609243
21720.0000000    0.8644751
21730.0000000    0.8517234
21740.0000000    0.8672315
21750.0000000    0.8545142
21760.0000000    0.8599991
21770.0000000    0.8720438
21780.0000000    0.8616731
21790.0000000    0.8682213
21800.0000000    0.8672044
21810.0000000    0.8519349
21820.0000000    0.8791893
21830.0000000    0.8634645
21840.0000000    0.8591750
21850.0000000    0.8582332
21860.0000000    0.8546773
21870.0000000    0.8464174
21880.0000000    0.8460823
21890.0000000    0.8448455
21900.0000000    0.8275722
21910.0000000    0.8322854
21920.0000000    0.8483291
21930.0000000    0.8530716
21940.0000000    0.8645621
21950.0000000    0.8492407
21960.0000000    0.8468723
21970.0000000    0.8439146
21980.0000000    0.8547623
21990.0000000    0.8601486
22000.0000000    0.8529981
22010.0000000    0.8528214
22020.0000000    0.8608875
22030.0000000    0.8583957
22040.0000000    0.8437650
22050.0000000    0.8576892
22060.0000000    0.8700105
22070.0000000    0.8674425
22080.0000000    0.8752687
22090.0000000    0.8644057
22100.0000000    0.8669343
22110.0000000    0.8619772
22120.0000000    0.8690348
22130.0000000    0.8667043
22140.0000000    0.8589007
22150.0000000    0.8479600
22160.0000000    0.8388852
22170.0000000    0.8490558
22180.0000000    0.8351240
22190.0000000    0.8401271
22200.0000000    0.8460761
22210.0000000    0.8468178
22220.0000000    0.8376625
22230.0000000    0.8342006
22240.0000000    0.8431875
22250.0000000    0.8476788
22260.0000000    0.8556781
22270.0000000    0.8631881
22280.0000000    0.8580314
22290.0000000    0.8583207
22300.0000000    0.8668441
22310.0000000    0.8616765
22320.0000000    0.8596902
22330.0000000    0.8635054
22340.0000000    0.8710074
22350.0000000    0.8764423
22360.0000000    0.8800899
22370.0000000    0.8666229
22380.0000000    0.8842987
22390.0000000    0.8714520
22400.0000000    0.8909143
22410.0000000    0.8737462
22420.0000000    0.8745010
22430.0000000    0.8655795
22440.0000000    0.8717157
22450.0000000    0.8662258
22460.0000000    0.8532651
22470.0000000    0.8331964
22480.0000000    0.8180037
22490.0000000    0.8172936
22500.0000000    0.8107365
22510.0000000    0.8259567
22520.0000000    0.8226331
22530.0000000    0.8208557
22540.0000000    0.8275789
22550.0000000    0.8200871
22560.0000000    0.8186626
22570.0000000    0.8309035
22580.0000000    0.8440226
22590.0000000    0.8592613
22600.0000000    0.8527033
22610.0000000    0.8647136
22620.0000000    0.8463082
22630.0000000    0.8494419
22640.0000000    0.8539327
22650.0000000    0.8541529
22660.0000000    0.8562807
22670.0000000    0.8422635
22680.0000000    0.8303530
22690.0000000    0.8326465
22700.0000000    0.8284021
22710.0000000    0.8235315
22720.0000000    0.8375317
22730.0000000    0.8204544
22740.0000000    0.8257305
22750.0000000    0.8238665
22760.0000000    0.8437663
22770.0000000    0.8210069
22780.0000000    0.8327780
22790.0000000    0.8187023
22800.0000000    0.8258878
22810.0000000    0.8358336
22820.0000000    0.8387115
22830.0000000    0.8402454
22840.0000000    0.8398713
22850.0000000    0.8400317
22860.0000000    0.8398970
22870.0000000    0.8511079
22880.0000000    0.8492672
22890.0000000    0.8556539
22900.0000000    0.8589017
22910.0000000    0.8382072
22920.0000000    0.8454242
22930.0000000    0.8423241
22940.0000000    0.8365864
22950.0000000    0.8132107
22960.0000000    0.8200662
22970.0000000    0.8126282
22980.0000000    0.8214927
22990.0000000    0.8262866
23000.0000000    0.8358855
23010.0000000    0.8501717
23020.0000000    0.8452880
23030.0000000    0.8347508
23040.0000000    0.8366144
23050.0000000    0.8366397
23060.0000000    0.8473370
23070.0000000    0.8444042
23080.0000000    0.8325543
23090.0000000    0.8389644
23100.0000000    0.8421301
23110.0000000    0.8453047
23120.0000000    0.8510429
23130.0000000    0.8551953
23140.0000000    0.8531672
23150.0000000    0.8394973
23160.0000000    0.8448685
23170.0000000    0.8557690
23180.0000000    0.8593152
23190.0000000    0.8591510
23200.0000000    0.8506926
23210.0000000    0.8389829
23220.0000000    0.8512014
23230.0000000    0.8528651
23240.0000000    0.8711438
23250.0000000    0.8716455
23260.0000000    0.8706917
23270.0000000    0.8686860
23280.0000000    0.8527026
23290.0000000    0.8567634
23300.0000000    0.8729927
23310.0000000    0.8587958
23320.0000000    0.8719815
23330.0000000    0.8794573
23340.0000000    0.8747554
23350.0000000    0.8873786
23360.0000000    0.8736705
23370.0000000    0.8786139
23380.0000000    0.8794519
23390.0000000    0.8660959
23400.0000000    0.8804191
23410.0000000    0.8833127
23420.0000000    0.8702189
23430.0000000    0.8806803
23440.0000000    0.8965778
23450.0000000    0.8994065
23460.0000000    0.8866287
23470.0000000    0.8959582
23480.0000000    0.8979113
23490.0000000    0.8859296
23500.0000000    0.8971800
23510.0000000    0.8777186
23520.0000000    0.8782107
23530.0000000    0.8673989
23540.0000000    0.8803108
23550.0000000    0.8717750
23560.0000000    0.8691335
23570.0000000    0.8716418
23580.0000000    0.8659090
23590.0000000    0.8726680
23600.0000000    0.8726389
23610.0000000    0.8652858
23620.0000000    0.8680609
23630.0000000    0.8722810
23640.0000000    0.8761316
23650.0000000    0.8841246
23660.0000000    0.8753377
23670.0000000    0.8839225
23680.0000000    0.8722231
23690.0000000    0.8669530
23700.0000000    0.8646051
23710.0000000    0.8791375
23720.0000000    0.8773489
23730.0000000    0.8835889
23740.0000000    0.8745594
23750.0000000    0.8580009
23760.0000000    0.8619050
23770.0000000    0.8535194
23780.0000000    0.8722813
23790.0000000    0.8576615
23800.0000000    0.8639739
23810.0000000    0.8819276
23820.0000000    0.8757626
23830.0000000    0.8724790
23840.0000000    0.8706502
23850.0000000    0.8621324
23860.0000000    0.8555939
23870.0000000    0.8650348
23880.0000000    0.8716449
23890.0000000    0.8521993
23900.0000000    0.8603392
23910.0000000    0.8660181
23920.0000000    0.8757370
23930.0000000    0.8660979
23940.0000000    0.8692331
23950.0000000    0.8562120
23960.0000000    0.8526699
23970.0000000    0.8506413
23980.0000000    0.8447017
23990.0000000    0.8468961
24000.0000000    0.8482848
24010.0000000    0.8400990
24020.0000000    0.8672573
24030.0000000    0.8670893
24040.0000000    0.8764102
24050.0000000    0.8786462
24060.0000000    0.8739766
24070.0000000    0.8744064
24080.0000000    0.8694004
24090.0000000    0.8671154
24100.0000000    0.8642775
24110.0000000    0.8709683
24120.0000000    0.8646893
24130.0000000    0.8531736
24140.0000000    0.8642887
24150.0000000    0.8847605
24160.0000000    0.9082115
24170.0000000    0.8865981
24180.0000000    0.8780473
24190.0000000    0.8791354
24200.0000000    0.8819915
24210.0000000    0.8807175
24220.0000000    0.8853709
24230.0000000    0.8789108
24240.0000000    0.8813049
24250.0000000    0.8754824
24260.0000000    0.8929995
24270.0000000    0.8814895
24280.0000000    0.8724536
24290.0000000    0.8666492
24300.0000000    0.8565567
24310.0000000    0.8582732
24320.0000000    0.8442097
24330.0000000    0.8413132
24340.0000000    0.8281975
24350.0000000    0.8422039
24360.0000000    0.8414959
24370.0000000    0.8489922
24380.0000000    0.8583602
24390.0000000    0.8571951
24400.0000000    0.8508889
24410.0000000    0.8601085
24420.0000000    0.8549458
24430.0000000    0.8459521
24440.0000000    0.8585870
24450.0000000    0.8680202
24460.0000000    0.8710235
24470.0000000    0.8668281
24480.0000000    0.8749324
24490.0000000    0.8659580
24500.0000000    0.8679009
24510.0000000    0.8525063
24520.0000000    0.8698656
24530.0000000    0.8574352
24540.0000000    0.8518816
24550.0000000    0.8511523
24560.0000000    0.8658262
24570.0000000    0.8562935
24580.0000000    0.8495728
24590.0000000    0.8580759
24600.0000000    0.8565260
24610.0000000    0.8479110
24620.0000000    0.8486345
24630.0000000    0.8296193
24640.0000000    0.8404956
24650.0000000    0.8637952
24660.0000000    0.8608495
24670.0000000    0.8608817
24680.0000000    0.8537810
24690.0000000    0.8447538
24700.0000000    0.8317654
24710.0000000    0.8510203
24720.0000000    0.8485522
24730.0000000    0.8432744
24740.0000000    0.8617565
24750.0000000    0.8435010
24760.0000000    0.8368080
24770.0000000    0.8622271
24780.0000000    0.8653181
24790.0000000    0.8573599
24800.0000000    0.8573633
24810.0000000    0.8361508
24820.0000000    0.8365998
24830.0000000    0.8501880
24840.0000000    0.8365489
24850.0000000    0.8454770
24860.0000000    0.8610733
24870.0000000    0.8498435
24880.0000000    0.8493940
24890.0000000    0.8457368
24900.0000000    0.8357597
24910.0000000    0.8436435
24920.0000000    0.8582193
24930.0000000    0.8567708
24940.0000000    0.8703521
24950.0000000    0.8590570
24960.0000000    0.8653684
24970.0000000    0.8617853
24980.0000000    0.8513737
24990.0000000    0.8518349
25000.0000000    0.8459052
25010.0000000    0.8525756
25020.0000000    0.8486199
25030.0000000    0.8425484
25040.0000000    0.8526734
25050.0000000    0.8668597
25060.0000000    0.8596054
25070.0000000    0.8831365
25080.0000000    0.8811685
25090.0000000    0.8739673
25100.0000000    0.8588857
25110.0000000    0.8705673
25120.0000000    0.8648053
25130.0000000    0.8562644
25140.0000000    0.8626045
25150.0000000    0.8513600
25160.0000000    0.8498155
25170.0000000    0.8503684
25180.0000000    0.8459129
25190.0000000    0.8529744
25200.0000000    0.8610945
25210.0000000    0.8614821
25220.0000000    0.8656356
25230.0000000    0.8726911
25240.0000000    0.8821654
25250.0000000    0.8707326
25260.0000000    0.8723568
25270.0000000    0.8629715
25280.0000000    0.8592048
25290.0000000    0.8539753
25300.0000000    0.8480577
25310.0000000    0.8599472
25320.0000000    0.8591534
25330.0000000    0.8621436
25340.0000000    0.8633937
25350.0000000    0.8698700
25360.0000000    0.8772713
25370.0000000    0.8723351
25380.0000000    0.8742056
25390.0000000    0.8695196
25400.0000000    0.8800661
25410.0000000    0.8684543
25420.0000000    0.8686156
25430.0000000    0.8708853
25440.0000000    0.8640992
25450.0000000    0.8617833
25460.0000000    0.8707651
25470.0000000    0.8751891
25480.0000000    0.8868466
25490.0000000    0.8727527
25500.0000000    0.8753226
25510.0000000    0.8690954
25520.0000000    0.8582416
25530.0000000    0.8717220
25540.0000000    0.8660026
25550.0000000    0.8650122
25560.0000000    0.8745631
25570.0000000    0.8703071
25580.0000000    0.8667517
25590.0000000    0.8599374
25600.0000000    0.8627128
25610.0000000    0.8670188
25620.0000000    0.8672094
25630.0000000    0.8695710
25640.0000000    0.8771287
25650.0000000    0.8799351
25660.0000000    0.8786974
25670.0000000    0.8687575
25680.0000000    0.8842660
25690.0000000    0.8800707
25700.0000000    0.8729098
25710.0000000    0.8622842
25720.0000000    0.8532622
25730.0000000    0.8722556
25740.0000000    0.8657035
25750.0000000    0.8683578
25760.0000000    0.8713810
25770.0000000    0.8498181
25780.0000000    0.8636072
25790.0000000    0.8637379
25800.0000000    0.8755830
25810.0000000    0.8684439
25820.0000000    0.8700984
25830.0000000    0.8793863
25840.0000000    0.8750575
25850.0000000    0.8565150
25860.0000000    0.8583773
25870.0000000    0.8537513
25880.0000000    0.8657415
25890.0000000    0.8611790
25900.0000000    0.8602633
25910.0000000    0.8497562
25920.0000000    0.8695188
25930.0000000    0.8740076
25940.0000000    0.8721141
25950.0000000    0.8779503
25960.0000000    0.8788485
25970.0000000    0.8820294
25980.0000000    0.8781914
25990.0000000    0.8774053
26000.0000000    0.8841428
26010.0000000    0.8858331
26020.0000000    0.8754456
26030.0000000    0.8633524
26040.0000000    0.8690877
26050.0000000    0.8714713
26060.0000000    0.8551243
26070.0000000    0.8617468
26080.0000000    0.8619186
26090.0000000    0.8524790
26100.0000000    0.8471234
26110.0000000    0.8504058
26120.0000000    0.8560002
26130.0000000    0.8762212
26140.0000000    0.8593016
26150.0000000    0.8720776
26160.0000000    0.8716530
26170.0000000    0.8551694
26180.0000000    0.8474841
26190.0000000    0.8433328
26200.0000000    0.8593929
26210.0000000    0.8588971
26220.0000000    0.8454260
26230.0000000    0.8289050
26240.0000000    0.8427892
26250.0000000    0.8471911
26260.0000000    0.8517067
26270.0000000    0.8525121
26280.0000000    0.8491021
26290.0000000    0.8311134
26300.0000000    0.8402739
26310.0000000    0.8540587
26320.0000000    0.8472697
26330.0000000    0.8622018
26340.0000000    0.8576301
26350.0000000    0.8667039
26360.0000000    0.8639137
26370.0000000    0.8607694
26380.0000000    0.8594215
26390.0000000    0.8686845
26400.0000000    0.8727853
26410.0000000    0.8664065
26420.0000000    0.8701220
26430.0000000    0.8743657
26440.0000000    0.8770977
26450.0000000    0.8767681
26460.0000000    0.8847384
26470.0000000    0.8817829
26480.0000000    0.8860781
26490.0000000    0.8772332
26500.0000000    0.8769935
26510.0000000    0.8675416
26520.0000000    0.8690464
26530.0000000    0.8641087
26540.0000000    0.8677657
26550.0000000    0.8686495
26560.0000000    0.8830222
26570.0000000    0.8788111
26580.0000000    0.8695431
26590.0000000    0.8566037
26600.0000000    0.8732488
26610.0000000    0.8867705
26620.0000000    0.8657661
26630.0000000    0.8587196
26640.0000000    0.8627578
26650.0000000    0.8626946
26660.0000000    0.8511100
26670.0000000    0.8438444
26680.0000000    0.8411185
26690.0000000    0.8469585
26700.0000000    0.8315650
26710.0000000    0.8398895
26720.0000000    0.8376095
26730.0000000    0.8398667
26740.0000000    0.8405207
26750.0000000    0.8400506
26760.0000000    0.8440168
26770.0000000    0.8352059
26780.0000000    0.8286540
26790.0000000    0.8453937
26800.0000000    0.8441852
26810.0000000    0.8500761
26820.0000000    0.8498101
26830.0000000    0.8628603
26840.0000000    0.8624545
26850.0000000    0.8646436
26860.0000000    0.8553814
26870.0000000    0.8570652
26880.0000000    0.8687747
26890.0000000    0.8553278
26900.0000000    0.8792004
26910.0000000    0.8685833
26920.0000000    0.8631836
26930.0000000    0.8630789
26940.0000000    0.8559093
26950.0000000    0.8660520
26960.0000000    0.8704174
26970.0000000    0.8585602
26980.0000000    0.8280467
26990.0000000    0.8370191
27000.0000000    0.8227458
27010.0000000    0.8295543
27020.0000000    0.8443722
27030.0000000    0.8201510
27040.0000000    0.8407825
27050.0000000    0.8436400
27060.0000000    0.8458947
27070.0000000    0.8562669
27080.0000000    0.8485968
27090.0000000    0.8418725
27100.0000000    0.8320752
27110.0000000    0.8235946
27120.0000000    0.8332664
27130.0000000    0.8401203
27140.0000000    0.8496093
27150.0000000    0.8610924
27160.0000000    0.8573465
27170.0000000    0.8581144
27180.0000000    0.8555420
27190.0000000    0.8598966
27200.0000000    0.8666010
27210.0000000    0.8748562
27220.0000000    0.8663561
27230.0000000    0.8727404
27240.0000000    0.8659616
27250.0000000    0.8587652
27260.0000000    0.8525401
27270.0000000    0.8548499
27280.0000000    0.8610201
27290.0000000    0.8644943
27300.0000000    0.8653504
27310.0000000    0.8848636
27320.0000000    0.8854776
27330.0000000    0.8833894
27340.0000000    0.8773120
27350.0000000    0.8795841
27360.0000000    0.8807170
27370.0000000    0.8781865
27380.0000000    0.8661823
27390.0000000    0.8696278
27400.0000000    0.8560163
27410.0000000    0.8566317
27420.0000000    0.8524828
27430.0000000    0.8469043
27440.0000000    0.8440318
27450.0000000    0.8547436
27460.0000000    0.8474326
27470.0000000    0.8525275
27480.0000000    0.8388430
27490.0000000    0.8400930
27500.0000000    0.8447769
27510.0000000    0.8598248
27520.0000000    0.8510995
27530.0000000    0.8525341
27540.0000000    0.8445070
27550.0000000    0.8517233
27560.0000000    0.8410051
27570.0000000    0.8376644
27580.0000000    0.8386258
27590.0000000    0.8396982
27600.0000000    0.8422620
27610.0000000    0.8521432
27620.0000000    0.8363968
27630.0000000    0.8261160
27640.0000000    0.8360446
27650.0000000    0.8418273
27660.0000000    0.8497484
27670.0000000    0.8484149
27680.0000000    0.8535147
27690.0000000    0.8606979
27700.0000000    0.8479446
27710.0000000    0.8463442
27720.0000000    0.8448517
27730.0000000    0.8360622
27740.0000000    0.8272896
27750.0000000    0.8238307
27760.0000000    0.8320486
27770.0000000    0.8282201
27780.0000000    0.8404921
27790.0000000    0.8377045
27800.0000000    0.8411557
27810.0000000    0.8497511
27820.0000000    0.8487586
27830.0000000    0.8458241
27840.0000000    0.8394754
27850.0000000    0.8417611
27860.0000000    0.8418418
27870.0000000    0.8491328
27880.0000000    0.8464988
27890.0000000    0.8473749
27900.0000000    0.8525675
27910.0000000    0.8390874
27920.0000000    0.8571144
27930.0000000    0.8517544
27940.0000000    0.8636841
27950.0000000    0.8609757
27960.0000000    0.8629645
27970.0000000    0.8606486
27980.0000000    0.8589168
27990.0000000    0.8782701
28000.0000000    0.8697016
28010.0000000    0.8655859
28020.0000000    0.8723176
28030.0000000    0.8734398
28040.0000000    0.8774350
28050.0000000    0.8667935
28060.0000000    0.8805764
28070.0000000    0.8707508
28080.0000000    0.8764830
28090.0000000    0.8723156
28100.0000000    0.8662394
28110.0000000    0.8678933
28120.0000000    0.8780472
28130.0000000    0.8780399
28140.0000000    0.8690238
28150.0000000    0.8495026
28160.0000000    0.8552963
28170.0000000    0.8645083
28180.0000000    0.8635275
28190.0000000    0.8518023
28200.0000000    0.8691940
28210.0000000    0.8515627
28220.0000000    0.8639739
28230.0000000    0.8683655
28240.0000000    0.8705341
28250.0000000    0.8713075
28260.0000000    0.8778412
28270.0000000    0.8711634
28280.0000000    0.8683366
28290.0000000    0.8689339
28300.0000000    0.8822085
28310.0000000    0.8787777
28320.0000000    0.8694069
28330.0000000    0.8778958
28340.0000000    0.8906869
28350.0000000    0.8746675
28360.0000000    0.8740095
28370.0000000    0.8750080
28380.0000000    0.8803352
28390.0000000    0.8758219
28400.0000000    0.8617774
28410.0000000    0.8706360
28420.0000000    0.8657582
28430.0000000    0.8539483
28440.0000000    0.8591250
28450.0000000    0.8551935
28460.0000000    0.8430229
28470.0000000    0.8408111
28480.0000000    0.8529243
28490.0000000    0.8479162
28500.0000000    0.8419644
28510.0000000    0.8479932
28520.0000000    0.8405017
28530.0000000    0.8311771
28540.0000000    0.8488096
28550.0000000    0.8480483
28560.0000000    0.8473576
28570.0000000    0.8568980
28580.0000000    0.8431733
28590.0000000    0.8419859
28600.0000000    0.8522179
28610.0000000    0.8514894
28620.0000000    0.8628168
28630.0000000    0.8675966
28640.0000000    0.8677564
28650.0000000    0.8800473
28660.0000000    0.8780334
28670.0000000    0.8689517
28680.0000000    0.8849014
28690.0000000    0.8773453
28700.0000000    0.8894941
28710.0000000    0.8772051
28720.0000000    0.8699006
28730.0000000    0.8756745
28740.0000000    0.8675732
28750.0000000    0.8626758
28760.0000000    0.8468436
28770.0000000    0.8456007
28780.0000000    0.8498898
28790.0000000    0.8392108
28800.0000000    0.8338965
28810.0000000    0.8288251
28820.0000000    0.8414243
28830.0000000    0.8332463
28840.0000000    0.8277137
28850.0000000    0.8432818
28860.0000000    0.8563198
28870.0000000    0.8504477
28880.0000000    0.8524385
28890.0000000    0.8613231
28900.0000000    0.8656967
28910.0000000    0.8665282
28920.0000000    0.8645005
28930.0000000    0.8730103
28940.0000000    0.8623925
28950.0000000    0.8603474
28960.0000000    0.8687575
28970.0000000    0.8599424
28980.0000000    0.8594348
28990.0000000    0.8723406
29000.0000000    0.8742146
29010.0000000    0.8564661
29020.0000000    0.8623040
29030.0000000    0.8755524
29040.0000000    0.8623647
29050.0000000    0.8656482
29060.0000000    0.8603965
29070.0000000    0.8690442
29080.0000000    0.8746909
29090.0000000    0.8673592
29100.0000000    0.8671494
29110.0000000    0.8805777
29120.0000000    0.8819627
29130.0000000    0.8843467
29140.0000000    0.8957918
29150.0000000    0.8871853
29160.0000000    0.8883108
29170.0000000    0.8821870
29180.0000000    0.8827170
29190.0000000    0.8774174
29200.0000000    0.8814203
29210.0000000    0.8763216
29220.0000000    0.8675453
29230.0000000    0.8764111
29240.0000000    0.8683956
29250.0000000    0.8563882
29260.0000000    0.8568157
29270.0000000    0.8627654
29280.0000000    0.8610055
29290.0000000    0.8645054
29300.0000000    0.8827012
29310.0000000    0.8696117
29320.0000000    0.8712389
29330.0000000    0.8701444
29340.0000000    0.8573631
29350.0000000    0.8679022
29360.0000000    0.8822328
29370.0000000    0.8759263
29380.0000000    0.8732868
29390.0000000    0.8694364
29400.0000000    0.8661503
29410.0000000    0.8735453
29420.0000000    0.8608747
29430.0000000    0.8759643
29440.0000000    0.8859789
29450.0000000    0.8749027
29460.0000000    0.8809813
29470.0000000    0.8831670
29480.0000000    0.8785573
29490.0000000    0.8763655
29500.0000000    0.8832680
29510.0000000    0.8727726
29520.0000000    0.8697190
29530.0000000    0.8936170
29540.0000000    0.8804518
29550.0000000    0.8698883
29560.0000000    0.8770285
29570.0000000    0.8738402
29580.0000000    0.8738501
29590.0000000    0.8694372
29600.0000000    0.8806401
29610.0000000    0.8804370
29620.0000000    0.8793257
29630.0000000    0.8702291
29640.0000000    0.8772221
29650.0000000    0.8605702
29660.0000000    0.8728650
29670.0000000    0.8806009
29680.0000000    0.8733727
29690.0000000    0.8765765
29700.0000000    0.8653924
29710.0000000    0.8643632
29720.0000000    0.8799891
29730.0000000    0.8648566
29740.0000000    0.8657942
29750.0000000    0.8787745
29760.0000000    0.8697016
29770.0000000    0.8775770
29780.0000000    0.8884260
29790.0000000    0.8946684
29800.0000000    0.8883935
29810.0000000    0.8886328
29820.0000000    0.8888396
29830.0000000    0.8794764
29840.0000000    0.8711939
29850.0000000    0.8688453
29860.0000000    0.8770008
29870.0000000    0.8797938
29880.0000000    0.8679247
29890.0000000    0.8696341
29900.0000000    0.8703355
29910.0000000    0.8756357
29920.0000000    0.8829245
29930.0000000    0.8780200
29940.0000000    0.8988365
29950.0000000    0.8767385
29960.0000000    0.8813550
29970.0000000    0.8924451
29980.0000000    0.9004974
29990.0000000    0.8928324
30000.0000000    0.8818430
30010.0000000    0.8841143
30020.0000000    0.8761647
30030.0000000    0.8881024
30040.0000000    0.8762107
30050.0000000    0.8793179
30060.0000000    0.8995688
30070.0000000    0.8927284
30080.0000000    0.8787398
30090.0000000    0.8778845
30100.0000000    0.8737346
30110.0000000    0.8782640
30120.0000000    0.8837605
30130.0000000    0.8908417
30140.0000000    0.8852561
30150.0000000    0.8812031
30160.0000000    0.8733217
30170.0000000    0.8795978
30180.0000000    0.8868511
30190.0000000    0.9017017
30200.0000000    0.8797265
30210.0000000    0.8783332
30220.0000000    0.8749319
30230.0000000    0.8864795
30240.0000000    0.8752382
30250.0000000    0.8945114
30260.0000000    0.8884431
30270.0000000    0.8815740
30280.0000000    0.8662440
30290.0000000    0.8773924
30300.0000000    0.8851923
30310.0000000    0.8926789
30320.0000000    0.9013465
30330.0000000    0.8823028
30340.0000000    0.8740966
30350.0000000    0.8747774
30360.0000000    0.8634953
30370.0000000    0.8652169
30380.0000000    0.8762402
30390.0000000    0.8777153
30400.0000000    0.8757412
30410.0000000    0.8577185
30420.0000000    0.8680874
30430.0000000    0.8717844
30440.0000000    0.8813223
30450.0000000    0.8761501
30460.0000000    0.8683583
30470.0000000    0.8780271
30480.0000000    0.8912785
30490.0000000    0.8645217
30500.0000000    0.8596052
30510.0000000    0.8592201
30520.0000000    0.8651694
30530.0000000    0.8641268
30540.0000000    0.8625612
30550.0000000    0.8672870
30560.0000000    0.8753394
30570.0000000    0.8668548
30580.0000000    0.8728883
30590.0000000    0.8663425
30600.0000000    0.8588956
30610.0000000    0.8815119
30620.0000000    0.8687402
30630.0000000    0.8904260
30640.0000000    0.8759979
30650.0000000    0.8779570
30660.0000000    0.8795578
30670.0000000    0.8992475
30680.0000000    0.8782907
30690.0000000    0.8520859
30700.0000000    0.8444462
30710.0000000    0.8573900
30720.0000000    0.8674916
30730.0000000    0.8551164
30740.0000000    0.8590600
30750.0000000    0.8637530
30760.0000000    0.8688585
30770.0000000    0.8649939
30780.0000000    0.8726799
30790.0000000    0.8840393
30800.0000000    0.8731645
30810.0000000    0.8599089
30820.0000000    0.8607581
30830.0000000    0.8715438
30840.0000000    0.8663425
30850.0000000    0.8718454
30860.0000000    0.8556884
30870.0000000    0.8621629
30880.0000000    0.8627246
30890.0000000    0.8766364
30900.0000000    0.8820401
30910.0000000    0.8632834
30920.0000000    0.8714358
30930.0000000    0.8780189
30940.0000000    0.8732923
30950.0000000    0.8652774
30960.0000000    0.8716881
30970.0000000    0.8852397
30980.0000000    0.8736162
30990.0000000    0.8838980
31000.0000000    0.8628756
31010.0000000    0.8568631
31020.0000000    0.8542259
31030.0000000    0.8595663
31040.0000000    0.8680022
31050.0000000    0.8417416
31060.0000000    0.8295772
31070.0000000    0.8459533
31080.0000000    0.8437427
31090.0000000    0.8478642
31100.0000000    0.8421043
31110.0000000    0.8407183
31120.0000000    0.8545452
31130.0000000    0.8503885
31140.0000000    0.8501973
31150.0000000    0.8623403
31160.0000000    0.8629872
31170.0000000    0.8602235
31180.0000000    0.8658331
31190.0000000    0.8630914
31200.0000000    0.8584276
31210.0000000    0.8457808
31220.0000000    0.8457140
31230.0000000    0.8378581
31240.0000000    0.8613968
31250.0000000    0.8593367
31260.0000000    0.8480900
31270.0000000    0.8651420
31280.0000000    0.8620243
31290.0000000    0.8527518
31300.0000000    0.8510960
31310.0000000    0.8690448
31320.0000000    0.8713277
31330.0000000    0.8619943
31340.0000000    0.8534921
31350.0000000    0.8539734
31360.0000000    0.8601455
31370.0000000    0.8528888
31380.0000000    0.8618215
31390.0000000    0.8594472
31400.0000000    0.8569451
31410.0000000    0.8638468
31420.0000000    0.8437261
31430.0000000    0.8447446
31440.0000000    0.8637766
31450.0000000    0.8699068
31460.0000000    0.8578326
31470.0000000    0.8732926
31480.0000000    0.8631806
31490.0000000    0.8631864
31500.0000000    0.8661756
31510.0000000    0.8497750
31520.0000000    0.8582538
31530.0000000    0.8715279
31540.0000000    0.8821768
31550.0000000    0.8908477
31560.0000000    0.8835807
31570.0000000    0.8847098
31580.0000000    0.8878235
31590.0000000    0.8764225
31600.0000000    0.8783390
31610.0000000    0.8766142
31620.0000000    0.8652840
31630.0000000    0.8576571
31640.0000000    0.8490463
31650.0000000    0.8488810
31660.0000000    0.8526176
31670.0000000    0.8466979
31680.0000000    0.8541911
31690.0000000    0.8551241
31700.0000000    0.8588772
31710.0000000    0.8397002
31720.0000000    0.8492690
31730.0000000    0.8453413
31740.0000000    0.8461043
31750.0000000    0.8392859
31760.0000000    0.8398772
31770.0000000    0.8372703
31780.0000000    0.8405723
31790.0000000    0.8492408
31800.0000000    0.8453214
31810.0000000    0.8417159
31820.0000000    0.8435518
31830.0000000    0.8387995
31840.0000000    0.8461954
31850.0000000    0.8604621
31860.0000000    0.8625838
31870.0000000    0.8395598
31880.0000000    0.8644266
31890.0000000    0.8528383
31900.0000000    0.8542066
31910.0000000    0.8521408
31920.0000000    0.8491514
31930.0000000    0.8366208
31940.0000000    0.8421435
31950.0000000    0.8463602
31960.0000000    0.8351300
31970.0000000    0.8399739
31980.0000000    0.8428588
31990.0000000    0.8425730
32000.0000000    0.8468902
32010.0000000    0.8541659
32020.0000000    0.8521297
32030.0000000    0.8489011
32040.0000000    0.8538543
32050.0000000    0.8421801
32060.0000000    0.8447222
32070.0000000    0.8582324
32080.0000000    0.8638083
32090.0000000    0.8401093
32100.0000000    0.8464933
32110.0000000    0.8480091
32120.0000000    0.8498796
32130.0000000    0.8475180
32140.0000000    0.8517120
32150.0000000    0.8435879
32160.0000000    0.8493934
32170.0000000    0.8463404
32180.0000000    0.8526272
32190.0000000    0.8766341
32200.0000000    0.8681895
32210.0000000    0.8669760
32220.0000000    0.8640158
32230.0000000    0.8586843
32240.0000000    0.8541721
32250.0000000    0.8517185
32260.0000000    0.8548417
32270.0000000    0.8531044
32280.0000000    0.8640044
32290.0000000    0.8599144
32300.0000000    0.8652552
32310.0000000    0.8490388
32320.0000000    0.8367972
32330.0000000    0.8465784
32340.0000000    0.8606731
32350.0000000    0.8647947
32360.0000000    0.8512909
32370.0000000    0.8647453
32380.0000000    0.8608346
32390.0000000    0.8614364
32400.0000000    0.8531525
32410.0000000    0.8564551
32420.0000000    0.8672187
32430.0000000    0.8652319
32440.0000000    0.8754819
32450.0000000    0.8752434
32460.0000000    0.8759219
32470.0000000    0.8844123
32480.0000000    0.8710294
32490.0000000    0.8648574
32500.0000000    0.8732915
32510.0000000    0.8659008
32520.0000000    0.8752242
32530.0000000    0.8763841
32540.0000000    0.8791343
32550.0000000    0.8888456
32560.0000000    0.8960015
32570.0000000    0.8659422
32580.0000000    0.8689087
32590.0000000    0.8636725
32600.0000000    0.8785920
32610.0000000    0.8681029
32620.0000000    0.8941146
32630.0000000    0.8888271
32640.0000000    0.8846705
32650.0000000    0.8913127
32660.0000000    0.8894932
32670.0000000    0.8820506
32680.0000000    0.8775739
32690.0000000    0.8746665
32700.0000000    0.8846567
32710.0000000    0.8749764
32720.0000000    0.8857945
32730.0000000    0.8826603
32740.0000000    0.8839435
32750.0000000    0.8503046
32760.0000000    0.8731672
32770.0000000    0.8644688
32780.0000000    0.8774686
32790.0000000    0.8698418
32800.0000000    0.8846867
32810.0000000    0.8792642
32820.0000000    0.8630448
32830.0000000    0.8579960
32840.0000000    0.8599992
32850.0000000    0.8634188
32860.0000000    0.8595563
32870.0000000    0.8428718
32880.0000000    0.8488020
32890.0000000    0.8613278
32900.0000000    0.8480173
32910.0000000    0.8344181
32920.0000000    0.8540616
32930.0000000    0.8586096
32940.0000000    0.8498275
32950.0000000    0.8479912
32960.0000000    0.8745639
32970.0000000    0.8636634
32980.0000000    0.8711469
32990.0000000    0.8741481
33000.0000000    0.8845213
33010.0000000    0.8787209
33020.0000000    0.8653765
33030.0000000    0.8699328
33040.0000000    0.8532427
33050.0000000    0.8637854
33060.0000000    0.8760014
33070.0000000    0.8852894
33080.0000000    0.8939409
33090.0000000    0.8798363
33100.0000000    0.8870037
33110.0000000    0.8661841
33120.0000000    0.8772843
33130.0000000    0.8850660
33140.0000000    0.8685628
33150.0000000    0.8776146
33160.0000000    0.8594465
33170.0000000    0.8615071
33180.0000000    0.8648541
33190.0000000    0.8619492
33200.0000000    0.8760298
33210.0000000    0.8766821
33220.0000000    0.8740072
33230.0000000    0.8669122
33240.0000000    0.8881312
33250.0000000    0.8752823
33260.0000000    0.8680771
33270.0000000    0.8613608
33280.0000000    0.8613744
33290.0000000    0.8600668
33300.0000000    0.8743981
33310.0000000    0.8745915
33320.0000000    0.8731942
33330.0000000    0.8602005
33340.0000000    0.8544136
33350.0000000    0.8450450
33360.0000000    0.8503097
33370.0000000    0.8520334
33380.0000000    0.8545011
33390.0000000    0.8530747
33400.0000000    0.8654577
33410.0000000    0.8521714
33420.0000000    0.8671294
33430.0000000    0.8729735
33440.0000000    0.8752576
33450.0000000    0.8789987
33460.0000000    0.8659381
33470.0000000    0.8610854
33480.0000000    0.8710816
33490.0000000    0.8604638
33500.0000000    0.8615240
33510.0000000    0.8556680
33520.0000000    0.8494123
33530.0000000    0.8443406
33540.0000000    0.8585886
33550.0000000    0.8621009
33560.0000000    0.8669508
33570.0000000    0.8666222
33580.0000000    0.8664218
33590.0000000    0.8548960
33600.0000000    0.8455127
33610.0000000    0.8520728
33620.0000000    0.8487043
33630.0000000    0.8591690
33640.0000000    0.8630793
33650.0000000    0.8655182
33660.0000000    0.8533793
33670.0000000    0.8600690
33680.0000000    0.8543181
33690.0000000    0.8452103
33700.0000000    0.8551015
33710.0000000    0.8460220
33720.0000000    0.8249526
33730.0000000    0.8323570
33740.0000000    0.8327661
33750.0000000    0.8442143
33760.0000000    0.8391206
33770.0000000    0.8394696
33780.0000000    0.8314983
33790.0000000    0.8320630
33800.0000000    0.8373737
33810.0000000    0.8292156
33820.0000000    0.8309134
33830.0000000    0.8219523
33840.0000000    0.8278248
33850.0000000    0.8282723
33860.0000000    0.8269976
33870.0000000    0.8225793
33880.0000000    0.8318662
33890.0000000    0.8229735
33900.0000000    0.8113562
33910.0000000    0.8212247
33920.0000000    0.8263130
33930.0000000    0.8418435
33940.0000000    0.8489488
33950.0000000    0.8473547
33960.0000000    0.8518596
33970.0000000    0.8490570
33980.0000000    0.8414596
33990.0000000    0.8417970
34000.0000000    0.8430819
34010.0000000    0.8495696
34020.0000000    0.8484256
34030.0000000    0.8371853
34040.0000000    0.8248665
34050.0000000    0.8338978
34060.0000000    0.8531794
34070.0000000    0.8436008
34080.0000000    0.8361810
34090.0000000    0.8426502
34100.0000000    0.8467761
34110.0000000    0.8287151
34120.0000000    0.8179920
34130.0000000    0.8274152
34140.0000000    0.8404309
34150.0000000    0.8428437
34160.0000000    0.8466606
34170.0000000    0.8419789
34180.0000000    0.8371905
34190.0000000    0.8318205
34200.0000000    0.8203294
34210.0000000    0.8249804
34220.0000000    0.8320985
34230.0000000    0.8305004
34240.0000000    0.8354414
34250.0000000    0.8315599
34260.0000000    0.8328734
34270.0000000    0.8331131
34280.0000000    0.8350667
34290.0000000    0.8466784
34300.0000000    0.8461449
34310.0000000    0.8454893
34320.0000000    0.8462396
34330.0000000    0.8450636
34340.0000000    0.8522300
34350.0000000    0.8454575
34360.0000000    0.8357350
34370.0000000    0.8404536
34380.0000000    0.8500537
34390.0000000    0.8512429
34400.0000000    0.8640832
34410.0000000    0.8666770
34420.0000000    0.8619832
34430.0000000    0.8547134
34440.0000000    0.8521926
34450.0000000    0.8570690
34460.0000000    0.8678945
34470.0000000    0.8702179
34480.0000000    0.8568590
34490.0000000    0.8592941
34500.0000000    0.8710762
34510.0000000    0.8594671
34520.0000000    0.8622351
34530.0000000    0.8476958
34540.0000000    0.8596480
34550.0000000    0.8509222
34560.0000000    0.8448555
34570.0000000    0.8542281
34580.0000000    0.8635834
34590.0000000    0.8555853
34600.0000000    0.8555850
34610.0000000    0.8636137
34620.0000000    0.8624670
34630.0000000    0.8620725
34640.0000000    0.8662744
34650.0000000    0.8508039
34660.0000000    0.8592828
34670.0000000    0.8597730
34680.0000000    0.8573088
34690.0000000    0.8657125
34700.0000000    0.8692117
34710.0000000    0.8522325
34720.0000000    0.8532751
34730.0000000    0.8535040
34740.0000000    0.8510032
34750.0000000    0.8580824
34760.0000000    0.8515391
34770.0000000    0.8548620
34780.0000000    0.8503263
34790.0000000    0.8521674
34800.0000000    0.8567197
34810.0000000    0.8708878
34820.0000000    0.8622135
34830.0000000    0.8616332
34840.0000000    0.8628228
34850.0000000    0.8558233
34860.0000000    0.8502932
34870.0000000    0.8434063
34880.0000000    0.8460208
34890.0000000    0.8448866
34900.0000000    0.8534500
34910.0000000    0.8657532
34920.0000000    0.8604271
34930.0000000    0.8648952
34940.0000000    0.8613399
34950.0000000    0.8585759
34960.0000000    0.8552914
34970.0000000    0.8558437
34980.0000000    0.8568269
34990.0000000    0.8576742
35000.0000000    0.8488035
35010.0000000    0.8605347
35020.0000000    0.8661703
35030.0000000    0.8596110
35040.0000000    0.8649374
35050.0000000    0.8655146
35060.0000000    0.8605868
35070.0000000    0.8573169
35080.0000000    0.8558751
35090.0000000    0.8646659
35100.0000000    0.8497774
35110.0000000    0.8546548
35120.0000000    0.8587715
35130.0000000    0.8579046
35140.0000000    0.8462707
35150.0000000    0.8520483
35160.0000000    0.8556761
35170.0000000    0.8530959
35180.0000000    0.8445659
35190.0000000    0.8425283
35200.0000000    0.8332122
35210.0000000    0.8372605
35220.0000000    0.8416319
35230.0000000    0.8288568
35240.0000000    0.8365389
35250.0000000    0.8464196
35260.0000000    0.8480927
35270.0000000    0.8504449
35280.0000000    0.8568257
35290.0000000    0.8461442
35300.0000000    0.8353671
35310.0000000    0.8444669
35320.0000000    0.8456369
35330.0000000    0.8552246
35340.0000000    0.8544903
35350.0000000    0.8526925
35360.0000000    0.8524438
35370.0000000    0.8511913
35380.0000000    0.8520555
35390.0000000    0.8677602
35400.0000000    0.8639672
35410.0000000    0.8663654
35420.0000000    0.8751654
35430.0000000    0.8516716
35440.0000000    0.8509132
35450.0000000    0.8541095
35460.0000000    0.8566369
35470.0000000    0.8467934
35480.0000000    0.8531176
35490.0000000    0.8542084
35500.0000000    0.8412998
35510.0000000    0.8301063
35520.0000000    0.8312169
35530.0000000    0.8277285
35540.0000000    0.8409285
35550.0000000    0.8408797
35560.0000000    0.8536366
35570.0000000    0.8482247
35580.0000000    0.8558074
35590.0000000    0.8513839
35600.0000000    0.8484917
35610.0000000    0.8481601
35620.0000000    0.8601013
35630.0000000    0.8475850
35640.0000000    0.8528218
35650.0000000    0.8438365
35660.0000000    0.8443480
35670.0000000    0.8365539
35680.0000000    0.8475001
35690.0000000    0.8552352
35700.0000000    0.8518155
35710.0000000    0.8468224
35720.0000000    0.8402051
35730.0000000    0.8399905
35740.0000000    0.8481948
35750.0000000    0.8503211
35760.0000000    0.8633622
35770.0000000    0.8633725
35780.0000000    0.8595866
35790.0000000    0.8665022
35800.0000000    0.8538648
35810.0000000    0.8710232
35820.0000000    0.8670707
35830.0000000    0.8636398
35840.0000000    0.8652511
35850.0000000    0.8609968
35860.0000000    0.8685729
35870.0000000    0.8651723
35880.0000000    0.8662428
35890.0000000    0.8695096
35900.0000000    0.8661132
35910.0000000    0.8657520
35920.0000000    0.8622444
35930.0000000    0.8613456
35940.0000000    0.8522897
35950.0000000    0.8712302
35960.0000000    0.8744233
35970.0000000    0.8673346
35980.0000000    0.8843294
35990.0000000    0.8908268
36000.0000000    0.8826925
36010.0000000    0.8722817
36020.0000000    0.8539695
36030.0000000    0.8585740
36040.0000000    0.8569164
36050.0000000    0.8740617
36060.0000000    0.8591464
36070.0000000    0.8664986
36080.0000000    0.8579247
36090.0000000    0.8672417
36100.0000000    0.8744610
36110.0000000    0.8738394
36120.0000000    0.8670508
36130.0000000    0.8829384
36140.0000000    0.8719884
36150.0000000    0.8886207
36160.0000000    0.8933151
36170.0000000    0.8883502
36180.0000000    0.8682997
36190.0000000    0.8722278
36200.0000000    0.8677040
36210.0000000    0.8599793
36220.0000000    0.8731279
36230.0000000    0.8877446
36240.0000000    0.8720915
36250.0000000    0.8671879
36260.0000000    0.8726476
36270.0000000    0.8618780
36280.0000000    0.8620238
36290.0000000    0.8778368
36300.0000000    0.8680686
36310.0000000    0.8543270
36320.0000000    0.8581289
36330.0000000    0.8679708
36340.0000000    0.8603077
36350.0000000    0.8536421
36360.0000000    0.8595268
36370.0000000    0.8550988
36380.0000000    0.8402901
36390.0000000    0.8398982
36400.0000000    0.8384700
36410.0000000    0.8519366
36420.0000000    0.8487787
36430.0000000    0.8468921
36440.0000000    0.8430080
36450.0000000    0.8522042
36460.0000000    0.8572994
36470.0000000    0.8564080
36480.0000000    0.8435342
36490.0000000    0.8362170
36500.0000000    0.8390869
36510.0000000    0.8348700
36520.0000000    0.8457828
36530.0000000    0.8405247
36540.0000000    0.8492342
36550.0000000    0.8542970
36560.0000000    0.8622156
36570.0000000    0.8492337
36580.0000000    0.8515337
36590.0000000    0.8616311
36600.0000000    0.8478103
36610.0000000    0.8558263
36620.0000000    0.8465508
36630.0000000    0.8426257
36640.0000000    0.8347878
36650.0000000    0.8506072
36660.0000000    0.8522734
36670.0000000    0.8433753
36680.0000000    0.8439885
36690.0000000    0.8427690
36700.0000000    0.8618107
36710.0000000    0.8446528
36720.0000000    0.8653046
36730.0000000    0.8580356
36740.0000000    0.8603362
36750.0000000    0.8489343
36760.0000000    0.8464494
36770.0000000    0.8369924
36780.0000000    0.8421058
36790.0000000    0.8394854
36800.0000000    0.8392982
36810.0000000    0.8488040
36820.0000000    0.8381606
36830.0000000    0.8375065
36840.0000000    0.8367428
36850.0000000    0.8412943
36860.0000000    0.8523307
36870.0000000    0.8512890
36880.0000000    0.8524028
36890.0000000    0.8523351
36900.0000000    0.8583155
36910.0000000    0.8604827
36920.0000000    0.8544416
36930.0000000    0.8529060
36940.0000000    0.8499956
36950.0000000    0.8417447
36960.0000000    0.8358083
36970.0000000    0.8325699
36980.0000000    0.8358761
36990.0000000    0.8417133
37000.0000000    0.8332345
37010.0000000    0.8383419
37020.0000000    0.8319542
37030.0000000    0.8338081
37040.0000000    0.8343222
37050.0000000    0.8446512
37060.0000000    0.8485292
37070.0000000    0.8486515
37080.0000000    0.8579426
37090.0000000    0.8638775
37100.0000000    0.8554668
37110.0000000    0.8581246
37120.0000000    0.8516389
37130.0000000    0.8502192
37140.0000000    0.8384837
37150.0000000    0.8518723
37160.0000000    0.8399563
37170.0000000    0.8391955
37180.0000000    0.8305922
37190.0000000    0.8409502
37200.0000000    0.8370183
37210.0000000    0.8411340
37220.0000000    0.8389357
37230.0000000    0.8225510
37240.0000000    0.8340895
37250.0000000    0.8191475
37260.0000000    0.8209646
37270.0000000    0.8325366
37280.0000000    0.8308832
37290.0000000    0.8281193
37300.0000000    0.8278710
37310.0000000    0.8280413
37320.0000000    0.8113300
37330.0000000    0.8126015
37340.0000000    0.8347471
37350.0000000    0.8334808
37360.0000000    0.8444734
37370.0000000    0.8474126
37380.0000000    0.8404989
37390.0000000    0.8497370
37400.0000000    0.8454339
37410.0000000    0.8395792
37420.0000000    0.8427637
37430.0000000    0.8358368
37440.0000000    0.8418131
37450.0000000    0.8504243
37460.0000000    0.8560767
37470.0000000    0.8522480
37480.0000000    0.8465461
37490.0000000    0.8502113
37500.0000000    0.8499419
37510.0000000    0.8432801
37520.0000000    0.8284025
37530.0000000    0.8275247
37540.0000000    0.8329363
37550.0000000    0.8417552
37560.0000000    0.8299006
37570.0000000    0.8292077
37580.0000000    0.8248432
37590.0000000    0.8467027
37600.0000000    0.8589259
37610.0000000    0.8488648
37620.0000000    0.8445960
37630.0000000    0.8460755
37640.0000000    0.8350621
37650.0000000    0.8417564
37660.0000000    0.8344074
37670.0000000    0.8323190
37680.0000000    0.8369300
37690.0000000    0.8349499
37700.0000000    0.8197736
37710.0000000    0.8392933
37720.0000000    0.8399349
37730.0000000    0.8431631
37740.0000000    0.8383001
37750.0000000    0.8433404
37760.0000000    0.8420325
37770.0000000    0.8460455
37780.0000000    0.8494957
37790.0000000    0.8538262
37800.0000000    0.8642221
37810.0000000    0.8616619
37820.0000000    0.8400967
37830.0000000    0.8403928
37840.0000000    0.8510140
37850.0000000    0.8491843
37860.0000000    0.8494491
37870.0000000    0.8396479
37880.0000000    0.8382097
37890.0000000    0.8383355
37900.0000000    0.8229956
37910.0000000    0.8285165
37920.0000000    0.8410878
37930.0000000    0.8317720
37940.0000000    0.8332140
37950.0000000    0.8443326
37960.0000000    0.8371008
37970.0000000    0.8484045
37980.0000000    0.8402399
37990.0000000    0.8417987
38000.0000000    0.8392063
38010.0000000    0.8342254
38020.0000000    0.8187608
38030.0000000    0.8187294
38040.0000000    0.8180830
38050.0000000    0.8255304
38060.0000000    0.8253090
38070.0000000    0.8289789
38080.0000000    0.8411453
38090.0000000    0.8322737
38100.0000000    0.8361089
38110.0000000    0.8402573
38120.0000000    0.8441280
38130.0000000    0.8364207
38140.0000000    0.8370346
38150.0000000    0.8504452
38160.0000000    0.8593699
38170.0000000    0.8584956
38180.0000000    0.8619944
38190.0000000    0.8508124
38200.0000000    0.8552871
38210.0000000    0.8412276
38220.0000000    0.8506365
38230.0000000    0.8409936
38240.0000000    0.8393411
38250.0000000    0.8306451
38260.0000000    0.8410279
38270.0000000    0.8399040
38280.0000000    0.8501045
38290.0000000    0.8514949
38300.0000000    0.8567129
38310.0000000    0.8486733
38320.0000000    0.8492345
38330.0000000    0.8475800
38340.0000000    0.8418738
38350.0000000    0.8365116
38360.0000000    0.8346975
38370.0000000    0.8392453
38380.0000000    0.8363614
38390.0000000    0.8280344
38400.0000000    0.8395416
38410.0000000    0.8395999
38420.0000000    0.8347307
38430.0000000    0.8423109
38440.0000000    0.8343495
38450.0000000    0.8359030
38460.0000000    0.8470311
38470.0000000    0.8355817
38480.0000000    0.8342386
38490.0000000    0.8268920
38500.0000000    0.8392478
38510.0000000    0.8360470
38520.0000000    0.8298879
38530.0000000    0.8333595
38540.0000000    0.8489775
38550.0000000    0.8507545
38560.0000000    0.8474483
38570.0000000    0.8309503
38580.0000000    0.8315238
38590.0000000    0.8331388
38600.0000000    0.8473704
38610.0000000    0.8523975
38620.0000000    0.8395864
38630.0000000    0.8509309
38640.0000000    0.8589211
38650.0000000    0.8637338
38660.0000000    0.8700925
38670.0000000    0.8703303
38680.0000000    0.8662821
38690.0000000    0.8606359
38700.0000000    0.8770635
38710.0000000    0.8602162
38720.0000000    0.8549947
38730.0000000    0.8487137
38740.0000000    0.8548298
38750.0000000    0.8547637
38760.0000000    0.8668708
38770.0000000    0.8560981
38780.0000000    0.8617727
38790.0000000    0.8690936
38800.0000000    0.8752466
38810.0000000    0.8797969
38820.0000000    0.8666227
38830.0000000    0.8639234
38840.0000000    0.8568545
38850.0000000    0.8581242
38860.0000000    0.8513580
38870.0000000    0.8430957
38880.0000000    0.8434026
38890.0000000    0.8582312
38900.0000000    0.8440887
38910.0000000    0.8482567
38920.0000000    0.8403562
38930.0000000    0.8508354
38940.0000000    0.8554879
38950.0000000    0.8599153
38960.0000000    0.8584197
38970.0000000    0.8612995
38980.0000000    0.8561522
38990.0000000    0.8768557
39000.0000000    0.8768830
39010.0000000    0.8714442
39020.0000000    0.8780638
39030.0000000    0.8745544
39040.0000000    0.8722229
39050.0000000    0.8767425
39060.0000000    0.8579446
39070.0000000    0.8664083
39080.0000000    0.8712882
39090.0000000    0.8457674
39100.0000000    0.8461448
39110.0000000    0.8544052
39120.0000000    0.8461138
39130.0000000    0.8342171
39140.0000000    0.8383311
39150.0000000    0.8288467
39160.0000000    0.8394213
39170.0000000    0.8416155
39180.0000000    0.8400526
39190.0000000    0.8438448
39200.0000000    0.8477858
39210.0000000    0.8512586
39220.0000000    0.8458896
39230.0000000    0.8450847
39240.0000000    0.8383854
39250.0000000    0.8501107
39260.0000000    0.8507473
39270.0000000    0.8444528
39280.0000000    0.8335313
39290.0000000    0.8370482
39300.0000000    0.8278891
39310.0000000    0.8330852
39320.0000000    0.8513024
39330.0000000    0.8519335
39340.0000000    0.8532421
39350.0000000    0.8550588
39360.0000000    0.8422018
39370.0000000    0.8514575
39380.0000000    0.8525279
39390.0000000    0.8551317
39400.0000000    0.8512817
39410.0000000    0.8480842
39420.0000000    0.8384876
39430.0000000    0.8529548
39440.0000000    0.8488213
39450.0000000    0.8577263
39460.0000000    0.8459655
39470.0000000    0.8359979
39480.0000000    0.8280660
39490.0000000    0.8252981
39500.0000000    0.8577313
39510.0000000    0.8568076
39520.0000000    0.8542826
39530.0000000    0.8426415
39540.0000000    0.8559142
39550.0000000    0.8553851
39560.0000000    0.8644885
39570.0000000    0.8622147
39580.0000000    0.8671078
39590.0000000    0.8424902
39600.0000000    0.8551780
39610.0000000    0.8495277
39620.0000000    0.8386211
39630.0000000    0.8361442
39640.0000000    0.8414062
39650.0000000    0.8532494
39660.0000000    0.8486191
39670.0000000    0.8428566
39680.0000000    0.8334671
39690.0000000    0.8343563
39700.0000000    0.8360984
39710.0000000    0.8372471
39720.0000000    0.8372083
39730.0000000    0.8279544
39740.0000000    0.8409773
39750.0000000    0.8425391
39760.0000000    0.8361002
39770.0000000    0.8326417
39780.0000000    0.8356697
39790.0000000    0.8292953
39800.0000000    0.8346819
39810.0000000    0.8239451
39820.0000000    0.8359467
39830.0000000    0.8478774
39840.0000000    0.8567278
39850.0000000    0.8720027
39860.0000000    0.8623767
39870.0000000    0.8563388
39880.0000000    0.8455641
39890.0000000    0.8461171
39900.0000000    0.8415270
39910.0000000    0.8272012
39920.0000000    0.8454962
39930.0000000    0.8492690
39940.0000000    0.8632804
39950.0000000    0.8388727
39960.0000000    0.8550715
39970.0000000    0.8542451
39980.0000000    0.8522073
39990.0000000    0.8520179
40000.0000000    0.8414409
40010.0000000    0.8300126
40020.0000000    0.8345984
40030.0000000    0.8279377
40040.0000000    0.8296494
40050.0000000    0.8282491
40060.0000000    0.8310652
40070.0000000    0.8352720
40080.0000000    0.8370219
40090.0000000    0.8210514
40100.0000000    0.8347975
40110.0000000    0.8305499
40120.0000000    0.8287668
40130.0000000    0.8318353
40140.0000000    0.8240037
40150.0000000    0.8358930
40160.0000000    0.8400947
40170.0000000    0.8503332
40180.0000000    0.8493403
40190.0000000    0.8728352
40200.0000000    0.8650260
40210.0000000    0.8706277
40220.0000000    0.8578929
40230.0000000    0.8577750
40240.0000000    0.8523281
40250.0000000    0.8325812
40260.0000000    0.8337022
40270.0000000    0.8524182
40280.0000000    0.8526926
40290.0000000    0.8423614
40300.0000000    0.8449672
40310.0000000    0.8590736
40320.0000000    0.8609347
40330.0000000    0.8548239
40340.0000000    0.8500879
40350.0000000    0.8716519
40360.0000000    0.8684737
40370.0000000    0.8842422
40380.0000000    0.8771545
40390.0000000    0.8785976
40400.0000000    0.8848547
40410.0000000    0.8742096
40420.0000000    0.8758889
40430.0000000    0.8861247
40440.0000000    0.8832366
40450.0000000    0.8925899
40460.0000000    0.8880815
40470.0000000    0.8666620
40480.0000000    0.8707635
40490.0000000    0.8657066
40500.0000000    0.8745586
40510.0000000    0.8740460
40520.0000000    0.8731446
40530.0000000    0.8571418
40540.0000000    0.8445827
40550.0000000    0.8511424
40560.0000000    0.8601087
40570.0000000    0.8564893
40580.0000000    0.8648626
40590.0000000    0.8571008
40600.0000000    0.8468273
40610.0000000    0.8516633
40620.0000000    0.8505504
40630.0000000    0.8591417
40640.0000000    0.8649961
40650.0000000    0.8542104
40660.0000000    0.8491026
40670.0000000    0.8555254
40680.0000000    0.8706222
40690.0000000    0.8836821
40700.0000000    0.8719774
40710.0000000    0.8734008
40720.0000000    0.8664148
40730.0000000    0.8674675
40740.0000000    0.8562798
40750.0000000    0.8488792
40760.0000000    0.8540068
40770.0000000    0.8511675
40780.0000000    0.8402142
40790.0000000    0.8422680
40800.0000000    0.8336355
40810.0000000    0.8403969
40820.0000000    0.8376036
40830.0000000    0.8391727
40840.0000000    0.8422805
40850.0000000    0.8403016
40860.0000000    0.8338957
40870.0000000    0.8441579
40880.0000000    0.8476714
40890.0000000    0.8443493
40900.0000000    0.8590612
40910.0000000    0.8539922
40920.0000000    0.8590097
40930.0000000    0.8612167
40940.0000000    0.8461961
40950.0000000    0.8486272
40960.0000000    0.8396276
40970.0000000    0.8570170
40980.0000000    0.8621885
40990.0000000    0.8655995
41000.0000000    0.8633646
41010.0000000    0.8597150
41020.0000000    0.8454167
41030.0000000    0.8470613
41040.0000000    0.8591943
41050.0000000    0.8493476
41060.0000000    0.8578491
41070.0000000    0.8435983
41080.0000000    0.8440126
41090.0000000    0.8410890
41100.0000000    0.8549051
41110.0000000    0.8460154
41120.0000000    0.8562827
41130.0000000    0.8527948
41140.0000000    0.8525842
41150.0000000    0.8503499
41160.0000000    0.8473023
41170.0000000    0.8447270
41180.0000000    0.8523530
41190.0000000    0.8607051
41200.0000000    0.8557929
41210.0000000    0.8473427
41220.0000000    0.8556725
41230.0000000    0.8549677
41240.0000000    0.8486980
41250.0000000    0.8544433
41260.0000000    0.8585346
41270.0000000    0.8669006
41280.0000000    0.8701723
41290.0000000    0.8786600
41300.0000000    0.8611773
41310.0000000    0.8530503
41320.0000000    0.8411967
41330.0000000    0.8442405
41340.0000000    0.8406922
41350.0000000    0.8649787
41360.0000000    0.8658225
41370.0000000    0.8701563
41380.0000000    0.8540026
41390.0000000    0.8399559
41400.0000000    0.8455324
41410.0000000    0.8553568
41420.0000000    0.8461098
41430.0000000    0.8547567
41440.0000000    0.8498165
41450.0000000    0.8370844
41460.0000000    0.8260904
41470.0000000    0.8457158
41480.0000000    0.8470272
41490.0000000    0.8368999
41500.0000000    0.8424295
41510.0000000    0.8348485
41520.0000000    0.8269137
41530.0000000    0.8344617
41540.0000000    0.8247947
41550.0000000    0.8242044
41560.0000000    0.8420662
41570.0000000    0.8419124
41580.0000000    0.8362457
41590.0000000    0.8388298
41600.0000000    0.8337860
41610.0000000    0.8459468
41620.0000000    0.8424968
41630.0000000    0.8456666
41640.0000000    0.8615391
41650.0000000    0.8513286
41660.0000000    0.8543228
41670.0000000    0.8543068
41680.0000000    0.8535258
41690.0000000    0.8584468
41700.0000000    0.8466207
41710.0000000    0.8420492
41720.0000000    0.8455234
41730.0000000    0.8392692
41740.0000000    0.8429596
41750.0000000    0.8424374
41760.0000000    0.8497103
41770.0000000    0.8623437
41780.0000000    0.8520253
41790.0000000    0.8611787
41800.0000000    0.8490106
41810.0000000    0.8484181
41820.0000000    0.8533137
41830.0000000    0.8474483
41840.0000000    0.8553464
41850.0000000    0.8573720
41860.0000000    0.8422565
41870.0000000    0.8491761
41880.0000000    0.8694370
41890.0000000    0.8587754
41900.0000000    0.8763835
41910.0000000    0.8497328
41920.0000000    0.8577492
41930.0000000    0.8524016
41940.0000000    0.8687732
41950.0000000    0.8707589
41960.0000000    0.8699458
41970.0000000    0.8664529
41980.0000000    0.8646065
41990.0000000    0.8700600
42000.0000000    0.8661896
42010.0000000    0.8517683
42020.0000000    0.8538349
42030.0000000    0.8483292
42040.0000000    0.8529490
42050.0000000    0.8458487
42060.0000000    0.8359319
42070.0000000    0.8401690
42080.0000000    0.8420664
42090.0000000    0.8468359
42100.0000000    0.8472738
42110.0000000    0.8642691
42120.0000000    0.8519226
42130.0000000    0.8578846
42140.0000000    0.8408036
42150.0000000    0.8389891
42160.0000000    0.8357873
42170.0000000    0.8452241
42180.0000000    0.8403110
42190.0000000    0.8375473
42200.0000000    0.8471998
42210.0000000    0.8451266
42220.0000000    0.8518658
42230.0000000    0.8602375
42240.0000000    0.8522823
42250.0000000    0.8569741
42260.0000000    0.8708951
42270.0000000    0.8670760
42280.0000000    0.8617254
42290.0000000    0.8505372
42300.0000000    0.8473983
42310.0000000    0.8518049
42320.0000000    0.8565515
42330.0000000    0.8621207
42340.0000000    0.8479377
42350.0000000    0.8407113
42360.0000000    0.8540477
42370.0000000    0.8427356
42380.0000000    0.8502853
42390.0000000    0.8537802
42400.0000000    0.8463363
42410.0000000    0.8434749
42420.0000000    0.8480253
42430.0000000    0.8647009
42440.0000000    0.8627588
42450.0000000    0.8603230
42460.0000000    0.8534509
42470.0000000    0.8637294
42480.0000000    0.8453844
42490.0000000    0.8617259
42500.0000000    0.8681280
42510.0000000    0.8444085
42520.0000000    0.8499193
42530.0000000    0.8572795
42540.0000000    0.8683411
42550.0000000    0.8582874
42560.0000000    0.8462963
42570.0000000    0.8508958
42580.0000000    0.8526193
42590.0000000    0.8391484
42600.0000000    0.8380268
42610.0000000    0.8464122
42620.0000000    0.8588648
42630.0000000    0.8636178
42640.0000000    0.8531916
42650.0000000    0.8454602
42660.0000000    0.8478910
42670.0000000    0.8642678
42680.0000000    0.8557457
42690.0000000    0.8687754
42700.0000000    0.8640129
42710.0000000    0.8597439
42720.0000000    0.8484514
42730.0000000    0.8655277
42740.0000000    0.8545089
42750.0000000    0.8568277
42760.0000000    0.8696027
42770.0000000    0.8765516
42780.0000000    0.8729227
42790.0000000    0.8876408
42800.0000000    0.8720613
42810.0000000    0.8934386
42820.0000000    0.8820027
42830.0000000    0.8837326
42840.0000000    0.8706406
42850.0000000    0.8833901
42860.0000000    0.8696854
42870.0000000    0.8768006
42880.0000000    0.9010081
42890.0000000    0.8758370
42900.0000000    0.8756881
42910.0000000    0.8797852
42920.0000000    0.8789893
42930.0000000    0.8948238
42940.0000000    0.8695961
42950.0000000    0.8626789
42960.0000000    0.8578302
42970.0000000    0.8596449
42980.0000000    0.8696375
42990.0000000    0.8568412
43000.0000000    0.8643086
43010.0000000    0.8680030
43020.0000000    0.8617405
43030.0000000    0.8622704
43040.0000000    0.8774853
43050.0000000    0.8716745
43060.0000000    0.8599204
43070.0000000    0.8756537
43080.0000000    0.8645266
43090.0000000    0.8433071
43100.0000000    0.8626544
43110.0000000    0.8608575
43120.0000000    0.8750057
43130.0000000    0.8822002
43140.0000000    0.8924414
43150.0000000    0.8914243
43160.0000000    0.8921863
43170.0000000    0.8981860
43180.0000000    0.8925588
43190.0000000    0.8960241
43200.0000000    0.8809245
43210.0000000    0.8727193
43220.0000000    0.8585480
43230.0000000    0.8596435
43240.0000000    0.8682325
43250.0000000    0.8637878
43260.0000000    0.8784821
43270.0000000    0.8597393
43280.0000000    0.8601139
43290.0000000    0.8603434
43300.0000000    0.8455411
43310.0000000    0.8624650
43320.0000000    0.8525194
43330.0000000    0.8799950
43340.0000000    0.8843543
43350.0000000    0.8781771
43360.0000000    0.8715390
43370.0000000    0.8734160
43380.0000000    0.8698859
43390.0000000    0.8795885
43400.0000000    0.8819370
43410.0000000    0.8815415
43420.0000000    0.8843463
43430.0000000    0.8917111
43440.0000000    0.8762791
43450.0000000    0.8861328
43460.0000000    0.8769443
43470.0000000    0.8860677
43480.0000000    0.8894039
43490.0000000    0.8788188
43500.0000000    0.8818719
43510.0000000    0.8740567
43520.0000000    0.8629555
43530.0000000    0.8756338
43540.0000000    0.8731471
43550.0000000    0.8685383
43560.0000000    0.8686253
43570.0000000    0.8762315
43580.0000000    0.8757580
43590.0000000    0.8824437
43600.0000000    0.8952811
43610.0000000    0.8877880
43620.0000000    0.8708059
43630.0000000    0.8776774
43640.0000000    0.8697077
43650.0000000    0.8648121
43660.0000000    0.8501401
43670.0000000    0.8614452
43680.0000000    0.8455827
43690.0000000    0.8443223
43700.0000000    0.8484406
43710.0000000    0.8559183
43720.0000000    0.8696839
43730.0000000    0.8645633
43740.0000000    0.8645511
43750.0000000    0.8716393
43760.0000000    0.8819826
43770.0000000    0.8784596
43780.0000000    0.8837333
43790.0000000    0.8693550
43800.0000000    0.8783875
43810.0000000    0.8883724
43820.0000000    0.8894252
43830.0000000    0.8890940
43840.0000000    0.8893377
43850.0000000    0.8888345
43860.0000000    0.8890739
43870.0000000    0.8789507
43880.0000000    0.8871692
43890.0000000    0.9032251
43900.0000000    0.8908201
43910.0000000    0.8899404
43920.0000000    0.8880808
43930.0000000    0.8840601
43940.0000000    0.8854215
43950.0000000    0.8916477
43960.0000000    0.8855103
43970.0000000    0.8909280
43980.0000000    0.9002423
43990.0000000    0.8865172
44000.0000000    0.8782871
44010.0000000    0.8784726
44020.0000000    0.8699310
44030.0000000    0.8493003
44040.0000000    0.8579968
44050.0000000    0.8700290
44060.0000000    0.8597059
44070.0000000    0.8603438
44080.0000000    0.8460606
44090.0000000    0.8595622
44100.0000000    0.8620880
44110.0000000    0.8586937
44120.0000000    0.8537049
44130.0000000    0.8666217
44140.0000000    0.8576109
44150.0000000    0.8556890
44160.0000000    0.8616394
44170.0000000    0.8788657
44180.0000000    0.8871346
44190.0000000    0.8797078
44200.0000000    0.8807690
44210.0000000    0.8771269
44220.0000000    0.8740756
44230.0000000    0.8892598
44240.0000000    0.8699443
44250.0000000    0.8642312
44260.0000000    0.8636860
44270.0000000    0.8536596
44280.0000000    0.8622181
44290.0000000    0.8834683
44300.0000000    0.8755674
44310.0000000    0.8674534
44320.0000000    0.8695472
44330.0000000    0.8643527
44340.0000000    0.8666877
44350.0000000    0.8697652
44360.0000000    0.8628012
44370.0000000    0.8551399
44380.0000000    0.8666736
44390.0000000    0.8664725
44400.0000000    0.8642296
44410.0000000    0.8525475
44420.0000000    0.8507802
44430.0000000    0.8512056
44440.0000000    0.8594949
44450.0000000    0.8589868
44460.0000000    0.8477876
44470.0000000    0.8590557
44480.0000000    0.8558223
44490.0000000    0.8465952
44500.0000000    0.8357188
44510.0000000    0.8298888
44520.0000000    0.8325467
44530.0000000    0.8517680
44540.0000000    0.8590629
44550.0000000    0.8604516
44560.0000000    0.8671929
44570.0000000    0.8808956
44580.0000000    0.8538231
44590.0000000    0.8334859
44600.0000000    0.8454429
44610.0000000    0.8394282
44620.0000000    0.8410963
44630.0000000    0.8395011
44640.0000000    0.8366727
44650.0000000    0.8299758
44660.0000000    0.8416685
44670.0000000    0.8385854
44680.0000000    0.8287389
44690.0000000    0.8439535
44700.0000000    0.8349734
44710.0000000    0.8318099
44720.0000000    0.8389235
44730.0000000    0.8408257
44740.0000000    0.8332087
44750.0000000    0.8424325
44760.0000000    0.8472995
44770.0000000    0.8351527
44780.0000000    0.8382169
44790.0000000    0.8251064
44800.0000000    0.8276838
44810.0000000    0.8424617
44820.0000000    0.8460019
44830.0000000    0.8463080
44840.0000000    0.8518476
44850.0000000    0.8516341
44860.0000000    0.8400797
44870.0000000    0.8504065
44880.0000000    0.8645655
44890.0000000    0.8490690
44900.0000000    0.8481832
44910.0000000    0.8455569
44920.0000000    0.8498985
44930.0000000    0.8703210
44940.0000000    0.8603788
44950.0000000    0.8521260
44960.0000000    0.8486756
44970.0000000    0.8594708
44980.0000000    0.8590927
44990.0000000    0.8386369
45000.0000000    0.8451362
45010.0000000    0.8490991
45020.0000000    0.8541387
45030.0000000    0.8515068
45040.0000000    0.8535209
45050.0000000    0.8510363
45060.0000000    0.8494360
45070.0000000    0.8433229
45080.0000000    0.8444415
45090.0000000    0.8447462
45100.0000000    0.8498366
45110.0000000    0.8465904
45120.0000000    0.8560905
45130.0000000    0.8611593
45140.0000000    0.8470815
45150.0000000    0.8394771
45160.0000000    0.8521652
45170.0000000    0.8621711
45180.0000000    0.8391345
45190.0000000    0.8321355
45200.0000000    0.8271353
45210.0000000    0.8390391
45220.0000000    0.8413962
45230.0000000    0.8418059
45240.0000000    0.8485559
45250.0000000    0.8545939
45260.0000000    0.8582447
45270.0000000    0.8468302
45280.0000000    0.8644925
45290.0000000    0.8674795
45300.0000000    0.8639403
45310.0000000    0.8591471
45320.0000000    0.8599091
45330.0000000    0.8661685
45340.0000000    0.8543463
45350.0000000    0.8620403
45360.0000000    0.8617377
45370.0000000    0.8446441
45380.0000000    0.8507950
45390.0000000    0.8514103
45400.0000000    0.8693177
45410.0000000    0.8614159
45420.0000000    0.8678395
45430.0000000    0.8596430
45440.0000000    0.8521173
45450.0000000    0.8439912
45460.0000000    0.8418674
45470.0000000    0.8487735
45480.0000000    0.8651453
45490.0000000    0.8496954
45500.0000000    0.8378636
45510.0000000    0.8564126
45520.0000000    0.8555954
45530.0000000    0.8518546
45540.0000000    0.8502579
45550.0000000    0.8399639
45560.0000000    0.8454714
45570.0000000    0.8493288
45580.0000000    0.8433253
45590.0000000    0.8481146
45600.0000000    0.8387654
45610.0000000    0.8467213
45620.0000000    0.8502354
45630.0000000    0.8357860
45640.0000000    0.8497398
45650.0000000    0.8522820
45660.0000000    0.8670062
45670.0000000    0.8729885
45680.0000000    0.8615721
45690.0000000    0.8506639
45700.0000000    0.8442210
45710.0000000    0.8553606
45720.0000000    0.8515275
45730.0000000    0.8479867
45740.0000000    0.8608177
45750.0000000    0.8563342
45760.0000000    0.8605661
45770.0000000    0.8555068
45780.0000000    0.8693900
45790.0000000    0.8845583
45800.0000000    0.8839332
45810.0000000    0.8628577
45820.0000000    0.8459011
45830.0000000    0.8498925
45840.0000000    0.8441501
45850.0000000    0.8387094
45860.0000000    0.8396893
45870.0000000    0.8295472
45880.0000000    0.8330814
45890.0000000    0.8446051
45900.0000000    0.8451485
45910.0000000    0.8532220
45920.0000000    0.8331032
45930.0000000    0.8428930
45940.0000000    0.8338348
45950.0000000    0.8431813
45960.0000000    0.8369571
45970.0000000    0.8193873
45980.0000000    0.8181053
45990.0000000    0.8324394
46000.0000000    0.8288816
46010.0000000    0.8314050
46020.0000000    0.8401199
46030.0000000    0.8490414
46040.0000000    0.8600854
46050.0000000    0.8408087
46060.0000000    0.8455077
46070.0000000    0.8390508
46080.0000000    0.8412320
46090.0000000    0.8505822
46100.0000000    0.8357341
46110.0000000    0.8355163
46120.0000000    0.8443524
46130.0000000    0.8353715
46140.0000000    0.8343272
46150.0000000    0.8410853
46160.0000000    0.8421659
46170.0000000    0.8423302
46180.0000000    0.8468726
46190.0000000    0.8449503
46200.0000000    0.8411814
46210.0000000    0.8473414
46220.0000000    0.8502893
46230.0000000    0.8408524
46240.0000000    0.8442407
46250.0000000    0.8476897
46260.0000000    0.8444830
46270.0000000    0.8493166
46280.0000000    0.8553389
46290.0000000    0.8535098
46300.0000000    0.8591458
46310.0000000    0.8587173
46320.0000000    0.8505298
46330.0000000    0.8606229
46340.0000000    0.8651393
46350.0000000    0.8480946
46360.0000000    0.8436419
46370.0000000    0.8480903
46380.0000000    0.8579084
46390.0000000    0.8663225
46400.0000000    0.8712491
46410.0000000    0.8889387
46420.0000000    0.8884020
46430.0000000    0.8852692
46440.0000000    0.8781610
46450.0000000    0.8604770
46460.0000000    0.8566854
46470.0000000    0.8719313
46480.0000000    0.8719974
46490.0000000    0.8668411
46500.0000000    0.8609602
46510.0000000    0.8546977
46520.0000000    0.8599162
46530.0000000    0.8501502
46540.0000000    0.8399546
46550.0000000    0.8516175
46560.0000000    0.8617116
46570.0000000    0.8584021
46580.0000000    0.8613782
46590.0000000    0.8514881
46600.0000000    0.8615907
46610.0000000    0.8415228
46620.0000000    0.8543390
46630.0000000    0.8458842
46640.0000000    0.8582191
46650.0000000    0.8603804
46660.0000000    0.8542863
46670.0000000    0.8611252
46680.0000000    0.8566723
46690.0000000    0.8646941
46700.0000000    0.8681596
46710.0000000    0.8643727
46720.0000000    0.8509781
46730.0000000    0.8574843
46740.0000000    0.8541946
46750.0000000    0.8618306
46760.0000000    0.8829686
46770.0000000    0.8717904
46780.0000000    0.8587176
46790.0000000    0.8502822
46800.0000000    0.8544462
46810.0000000    0.8359162
46820.0000000    0.8490916
46830.0000000    0.8671604
46840.0000000    0.8615953
46850.0000000    0.8547229
46860.0000000    0.8670024
46870.0000000    0.8638269
46880.0000000    0.8701485
46890.0000000    0.8561563
46900.0000000    0.8682619
46910.0000000    0.8669421
46920.0000000    0.8560876
46930.0000000    0.8496534
46940.0000000    0.8678106
46950.0000000    0.8768973
46960.0000000    0.8666012
46970.0000000    0.8730773
46980.0000000    0.8652688
46990.0000000    0.8724728
47000.0000000    0.8752667
47010.0000000    0.8769967
47020.0000000    0.8676965
47030.0000000    0.8754290
47040.0000000    0.8795639
47050.0000000    0.8780787
47060.0000000    0.8717467
47070.0000000    0.8735959
47080.0000000    0.8875967
47090.0000000    0.8885413
47100.0000000    0.8847224
47110.0000000    0.8771450
47120.0000000    0.8732320
47130.0000000    0.8746861
47140.0000000    0.8814813
47150.0000000    0.8939844
47160.0000000    0.8829278
47170.0000000    0.8817022
47180.0000000    0.8986518
47190.0000000    0.8838986
47200.0000000    0.8685745
47210.0000000    0.8715175
47220.0000000    0.8685049
47230.0000000    0.8653054
47240.0000000    0.8585272
47250.0000000    0.8582261
47260.0000000    0.8404074
47270.0000000    0.8519385
47280.0000000    0.8571679
47290.0000000    0.8594097
47300.0000000    0.8751297
47310.0000000    0.8612648
47320.0000000    0.8624437
47330.0000000    0.8580894
47340.0000000    0.8660523
47350.0000000    0.8528392
47360.0000000    0.8579212
47370.0000000    0.8492132
47380.0000000    0.8536395
47390.0000000    0.8470059
47400.0000000    0.8603866
47410.0000000    0.8421456
47420.0000000    0.8494366
47430.0000000    0.8585306
47440.0000000    0.8581184
47450.0000000    0.8795478
47460.0000000    0.8787829
47470.0000000    0.8533956
47480.0000000    0.8550922
47490.0000000    0.8554291
47500.0000000    0.8715640
47510.0000000    0.8623909
47520.0000000    0.8592589
47530.0000000    0.8751822
47540.0000000    0.8755122
47550.0000000    0.8709878
47560.0000000    0.8560587
47570.0000000    0.8647705
47580.0000000    0.8608317
47590.0000000    0.8511786
47600.0000000    0.8356793
47610.0000000    0.8487595
47620.0000000    0.8481907
47630.0000000    0.8558497
47640.0000000    0.8593104
47650.0000000    0.8506957
47660.0000000    0.8597507
47670.0000000    0.8625522
47680.0000000    0.8751287
47690.0000000    0.8696427
47700.0000000    0.8881161
47710.0000000    0.8693483
47720.0000000    0.8530712
47730.0000000    0.8695856
47740.0000000    0.8776538
47750.0000000    0.8677382
47760.0000000    0.8698958
47770.0000000    0.8626243
47780.0000000    0.8677522
47790.0000000    0.8642761
47800.0000000    0.8597345
47810.0000000    0.8639289
47820.0000000    0.8621218
47830.0000000    0.8521819
47840.0000000    0.8565598
47850.0000000    0.8498467
47860.0000000    0.8538879
47870.0000000    0.8486211
47880.0000000    0.8510289
47890.0000000    0.8664240
47900.0000000    0.8681381
47910.0000000    0.8740940
47920.0000000    0.8681135
47930.0000000    0.8486782
47940.0000000    0.8378811
47950.0000000    0.8388105
47960.0000000    0.8481884
47970.0000000    0.8398197
47980.0000000    0.8492294
47990.0000000    0.8503094
48000.0000000    0.8685170
48010.0000000    0.8691294
48020.0000000    0.8601192
48030.0000000    0.8557249
48040.0000000    0.8509580
48050.0000000    0.8570812
48060.0000000    0.8536542
48070.0000000    0.8325554
48080.0000000    0.8525379
48090.0000000    0.8559753
48100.0000000    0.8356310
48110.0000000    0.8483695
48120.0000000    0.8528632
48130.0000000    0.8542621
48140.0000000    0.8549314
48150.0000000    0.8547394
48160.0000000    0.8480253
48170.0000000    0.8583803
48180.0000000    0.8561131
48190.0000000    0.8442067
48200.0000000    0.8547152
48210.0000000    0.8569514
48220.0000000    0.8541298
48230.0000000    0.8593256
48240.0000000    0.8505059
48250.0000000    0.8476155
48260.0000000    0.8447251
48270.0000000    0.8472366
48280.0000000    0.8484468
48290.0000000    0.8479197
48300.0000000    0.8613327
48310.0000000    0.8774882
48320.0000000    0.8711465
48330.0000000    0.8703230
48340.0000000    0.8586992
48350.0000000    0.8655908
48360.0000000    0.8648953
48370.0000000    0.8607819
48380.0000000    0.8606831
48390.0000000    0.8588738
48400.0000000    0.8708581
48410.0000000    0.8773184
48420.0000000    0.8605223
48430.0000000    0.8569863
48440.0000000    0.8608920
48450.0000000    0.8716359
48460.0000000    0.8599381
48470.0000000    0.8747957
48480.0000000    0.8690546
48490.0000000    0.8715625
48500.0000000    0.8784608
48510.0000000    0.8702703
48520.0000000    0.8645335
48530.0000000    0.8697433
48540.0000000    0.8701666
48550.0000000    0.8633386
48560.0000000    0.8671215
48570.0000000    0.8641581
48580.0000000    0.8760135
48590.0000000    0.8743295
48600.0000000    0.8731444
48610.0000000    0.8678740
48620.0000000    0.8662549
48630.0000000    0.8698022
48640.0000000    0.8559373
48650.0000000    0.8543307
48660.0000000    0.8628466
48670.0000000    0.8668554
48680.0000000    0.8582348
48690.0000000    0.8553673
48700.0000000    0.8504072
48710.0000000    0.8430268
48720.0000000    0.8458944
48730.0000000    0.8442855
48740.0000000    0.8469747
48750.0000000    0.8529596
48760.0000000    0.8488179
48770.0000000    0.8466779
48780.0000000    0.8595669
48790.0000000    0.8766656
48800.0000000    0.8873464
48810.0000000    0.8705443
48820.0000000    0.8757455
48830.0000000    0.8737993
48840.0000000    0.8624868
48850.0000000    0.8697318
48860.0000000    0.8741831
48870.0000000    0.8669443
48880.0000000    0.8656306
48890.0000000    0.8842021
48900.0000000    0.8774977
48910.0000000    0.8720722
48920.0000000    0.8631658
48930.0000000    0.8686814
48940.0000000    0.8789877
48950.0000000    0.8832372
48960.0000000    0.8760058
48970.0000000    0.8734632
48980.0000000    0.8759442
48990.0000000    0.8610061
49000.0000000    0.8614228
49010.0000000    0.8671045
49020.0000000    0.8612917
49030.0000000    0.8658662
49040.0000000    0.8732700
49050.0000000    0.8777795
49060.0000000    0.8570639
49070.0000000    0.8625850
49080.0000000    0.8641289
49090.0000000    0.8572013
49100.0000000    0.8626472
49110.0000000    0.8805438
49120.0000000    0.8783135
49130.0000000    0.8889489
49140.0000000    0.8764407
49150.0000000    0.8798511
49160.0000000    0.8847756
49170.0000000    0.8889821
49180.0000000    0.8695573
49190.0000000    0.8742067
49200.0000000    0.8569431
49210.0000000    0.8533691
49220.0000000    0.8554076
49230.0000000    0.8578678
49240.0000000    0.8553191
49250.0000000    0.8636645
49260.0000000    0.8576356
49270.0000000    0.8364227
49280.0000000    0.8461491
49290.0000000    0.8437219
49300.0000000    0.8378746
49310.0000000    0.8599400
49320.0000000    0.8472554
49330.0000000    0.8375467
49340.0000000    0.8283411
49350.0000000    0.8382610
49360.0000000    0.8451754
49370.0000000    0.8435788
49380.0000000    0.8404322
49390.0000000    0.8421282
49400.0000000    0.8459860
49410.0000000    0.8368354
49420.0000000    0.8529465
49430.0000000    0.8373174
49440.0000000    0.8457181
49450.0000000    0.8585909
49460.0000000    0.8561615
49470.0000000    0.8636265
49480.0000000    0.8704588
49490.0000000    0.8642862
49500.0000000    0.8603958
49510.0000000    0.8646997
49520.0000000    0.8710600
49530.0000000    0.8528299
49540.0000000    0.8604752
49550.0000000    0.8629457
49560.0000000    0.8471206
49570.0000000    0.8544130
49580.0000000    0.8540532
49590.0000000    0.8591756
49600.0000000    0.8493196
49610.0000000    0.8529806
49620.0000000    0.8500689
49630.0000000    0.8394654
49640.0000000    0.8478585
49650.0000000    0.8317277
49660.0000000    0.8453623
49670.0000000    0.8369126
49680.0000000    0.8419363
49690.0000000    0.8473620
49700.0000000    0.8369408
49710.0000000    0.8458612
49720.0000000    0.8427312
49730.0000000    0.8447328
49740.0000000    0.8390520
49750.0000000    0.8379416
49760.0000000    0.8430926
49770.0000000    0.8391743
49780.0000000    0.8441727
49790.0000000    0.8535781
49800.0000000    0.8486463
49810.0000000    0.8372368
49820.0000000    0.8329637
49830.0000000    0.8378865
49840.0000000    0.8287952
49850.0000000    0.8337835
49860.0000000    0.8312274
49870.0000000    0.8326705
49880.0000000    0.8538958
49890.0000000    0.8335083
49900.0000000    0.8368171
49910.0000000    0.8442187
49920.0000000    0.8559980
49930.0000000    0.8517676
49940.0000000    0.8335875
49950.0000000    0.8370627
49960.0000000    0.8327606
49970.0000000    0.8362690
49980.0000000    0.8457708
49990.0000000    0.8257627
50000.0000000    0.8440120
50010.0000000    0.8491068
50020.0000000    0.8393798
50030.0000000    0.8427343
50040.0000000    0.8557468
50050.0000000    0.8587931
50060.0000000    0.8558291
50070.0000000    0.8616250
50080.0000000    0.8686867
50090.0000000    0.8348648
50100.0000000    0.8591906
50110.0000000    0.8509749
50120.0000000    0.8511223
50130.0000000    0.8530214
50140.0000000    0.8561771
50150.0000000    0.8492180
50160.0000000    0.8401321
50170.0000000    0.8336613
50180.0000000    0.8463184
50190.0000000    0.8425860
50200.0000000    0.8292100
50210.0000000    0.8453875
50220.0000000    0.8381838
50230.0000000    0.8483962
50240.0000000    0.8365312
50250.0000000    0.8438472
50260.0000000    0.8446835
50270.0000000    0.8417931
50280.0000000    0.8381820
50290.0000000    0.8503993
50300.0000000    0.8436475
50310.0000000    0.8470343
50320.0000000    0.8454088
50330.0000000    0.8526172
50340.0000000    0.8490008
50350.0000000    0.8546320
50360.0000000    0.8556282
50370.0000000    0.8367931
50380.0000000    0.8421021
50390.0000000    0.8379169
50400.0000000    0.8432847
50410.0000000    0.8459382
50420.0000000    0.8676218
50430.0000000    0.8569663
50440.0000000    0.8507845
50450.0000000    0.8531455
50460.0000000    0.8459854
50470.0000000    0.8476095
50480.0000000    0.8455121
50490.0000000    0.8414200
50500.0000000    0.8399835
50510.0000000    0.8498973
50520.0000000    0.8424994
50530.0000000    0.8413053
50540.0000000    0.8315048
50550.0000000    0.8199007
50560.0000000    0.8349669
50570.0000000    0.8214121
50580.0000000    0.8220850
50590.0000000    0.8350312
50600.0000000    0.8419353
50610.0000000    0.8439988
50620.0000000    0.8395818
50630.0000000    0.8452350
50640.0000000    0.8269677
50650.0000000    0.8449922
50660.0000000    0.8426083
50670.0000000    0.8594761
50680.0000000    0.8596895
50690.0000000    0.8567145
50700.0000000    0.8521459
50710.0000000    0.8560295
50720.0000000    0.8516106
50730.0000000    0.8496659
50740.0000000    0.8542000
50750.0000000    0.8464444
50760.0000000    0.8446348
50770.0000000    0.8497999
50780.0000000    0.8490356
50790.0000000    0.8387840
50800.0000000    0.8425756
50810.0000000    0.8597367
50820.0000000    0.8622990
50830.0000000    0.8495015
50840.0000000    0.8528554
50850.0000000    0.8475793
50860.0000000    0.8576065
50870.0000000    0.8458298
50880.0000000    0.8550926
50890.0000000    0.8342797
50900.0000000    0.8407084
50910.0000000    0.8521963
50920.0000000    0.8508446
50930.0000000    0.8504078
50940.0000000    0.8430317
50950.0000000    0.8298158
50960.0000000    0.8123606
50970.0000000    0.8151044
50980.0000000    0.8299407
50990.0000000    0.8190066
51000.0000000    0.8409648
51010.0000000    0.8447610
51020.0000000    0.8345326
51030.0000000    0.8237987
51040.0000000    0.8347013
51050.0000000    0.8237021
51060.0000000    0.8381913
51070.0000000    0.8228440
51080.0000000    0.8326048
51090.0000000    0.8308203
51100.0000000    0.8258429
51110.0000000    0.8416971
51120.0000000    0.8451504
51130.0000000    0.8279743
51140.0000000    0.8247999
51150.0000000    0.8176808
51160.0000000    0.8269286
51170.0000000    0.8292501
51180.0000000    0.8271450
51190.0000000    0.8270730
51200.0000000    0.8360070
51210.0000000    0.8333144
51220.0000000    0.8357035
51230.0000000    0.8217376
51240.0000000    0.8290632
51250.0000000    0.8261129
51260.0000000    0.8328430
51270.0000000    0.8441580
51280.0000000    0.8375976
51290.0000000    0.8332483
51300.0000000    0.8196502
51310.0000000    0.8186866
51320.0000000    0.8264498
51330.0000000    0.8294094
51340.0000000    0.8274596
51350.0000000    0.8140981
51360.0000000    0.8233702
51370.0000000    0.8202807
51380.0000000    0.8315563
51390.0000000    0.8342170
51400.0000000    0.8430785
51410.0000000    0.8350673
51420.0000000    0.8409898
51430.0000000    0.8419353
51440.0000000    0.8447254
51450.0000000    0.8508668
51460.0000000    0.8431684
51470.0000000    0.8345549
51480.0000000    0.8518800
51490.0000000    0.8405124
51500.0000000    0.8444840
51510.0000000    0.8445599
51520.0000000    0.8450377
51530.0000000    0.8442244
51540.0000000    0.8317565
51550.0000000    0.8450745
51560.0000000    0.8382903
51570.0000000    0.8455456
51580.0000000    0.8500600
51590.0000000    0.8434070
51600.0000000    0.8512729
51610.0000000    0.8463815
51620.0000000    0.8388866
51630.0000000    0.8414972
51640.0000000    0.8347726
51650.0000000    0.8514169
51660.0000000    0.8361802
51670.0000000    0.8449584
51680.0000000    0.8414782
51690.0000000    0.8400208
51700.0000000    0.8433938
51710.0000000    0.8505253
51720.0000000    0.8421496
51730.0000000    0.8415887
51740.0000000    0.8406188
51750.0000000    0.8447109
51760.0000000    0.8493361
51770.0000000    0.8608460
51780.0000000    0.8588651
51790.0000000    0.8682958
51800.0000000    0.8741601
51810.0000000    0.8586715
51820.0000000    0.8729055
51830.0000000    0.8772867
51840.0000000    0.8559703
51850.0000000    0.8584017
51860.0000000    0.8643560
51870.0000000    0.8670536
51880.0000000    0.8600416
51890.0000000    0.8477511
51900.0000000    0.8526325
51910.0000000    0.8577828
51920.0000000    0.8723831
51930.0000000    0.8551468
51940.0000000    0.8561993
51950.0000000    0.8453943
51960.0000000    0.8504465
51970.0000000    0.8489314
51980.0000000    0.8610800
51990.0000000    0.8580599
52000.0000000    0.8482047
52010.0000000    0.8407902
52020.0000000    0.8404060
52030.0000000    0.8447976
52040.0000000    0.8407025
52050.0000000    0.8415657
52060.0000000    0.8383429
52070.0000000    0.8367008
52080.0000000    0.8426432
52090.0000000    0.8371863
52100.0000000    0.8371323
52110.0000000    0.8413615
52120.0000000    0.8304958
52130.0000000    0.8330489
52140.0000000    0.8331117
52150.0000000    0.8283305
52160.0000000    0.8345956
52170.0000000    0.8271242
52180.0000000    0.8442587
52190.0000000    0.8220365
52200.0000000    0.8171425
52210.0000000    0.8265045
52220.0000000    0.8199986
52230.0000000    0.8330070
52240.0000000    0.8434756
52250.0000000    0.8496071
52260.0000000    0.8499472
52270.0000000    0.8601382
52280.0000000    0.8505785
52290.0000000    0.8577751
52300.0000000    0.8594999
52310.0000000    0.8510122
52320.0000000    0.8388124
52330.0000000    0.8526595
52340.0000000    0.8503135
52350.0000000    0.8589471
52360.0000000    0.8518786
52370.0000000    0.8534982
52380.0000000    0.8630750
52390.0000000    0.8575342
52400.0000000    0.8449619
52410.0000000    0.8448814
52420.0000000    0.8450770
52430.0000000    0.8567640
52440.0000000    0.8578930
52450.0000000    0.8529429
52460.0000000    0.8576797
52470.0000000    0.8618567
52480.0000000    0.8452967
52490.0000000    0.8433321
52500.0000000    0.8531592
52510.0000000    0.8486357
52520.0000000    0.8409864
52530.0000000    0.8511558
52540.0000000    0.8550926
52550.0000000    0.8461336
52560.0000000    0.8354666
52570.0000000    0.8466104
52580.0000000    0.8401440
52590.0000000    0.8468986
52600.0000000    0.8478098
52610.0000000    0.8574515
52620.0000000    0.8500000
52630.0000000    0.8460065
52640.0000000    0.8450449
52650.0000000    0.8387516
52660.0000000    0.8382187
52670.0000000    0.8400070
52680.0000000    0.8372982
52690.0000000    0.8250517
52700.0000000    0.8251923
52710.0000000    0.8286740
52720.0000000    0.8377701
52730.0000000    0.8418931
52740.0000000    0.8408944
52750.0000000    0.8595001
52760.0000000    0.8476290
52770.0000000    0.8627420
52780.0000000    0.8569037
52790.0000000    0.8617091
52800.0000000    0.8607020
52810.0000000    0.8727147
52820.0000000    0.8608059
52830.0000000    0.8785751
52840.0000000    0.8771563
52850.0000000    0.8671382
52860.0000000    0.8557438
52870.0000000    0.8698219
52880.0000000    0.8609549
52890.0000000    0.8638825
52900.0000000    0.8722472
52910.0000000    0.8584517
52920.0000000    0.8604473
52930.0000000    0.8554346
52940.0000000    0.8373990
52950.0000000    0.8367794
52960.0000000    0.8376959
52970.0000000    0.8485680
52980.0000000    0.8478048
52990.0000000    0.8540386
53000.0000000    0.8577075
53010.0000000    0.8622261
53020.0000000    0.8569974
53030.0000000    0.8614140
53040.0000000    0.8389132
53050.0000000    0.8459030
53060.0000000    0.8380988
53070.0000000    0.8417554
53080.0000000    0.8612252
53090.0000000    0.8556377
53100.0000000    0.8537604
53110.0000000    0.8556377
53120.0000000    0.8708155
53130.0000000    0.8746275
53140.0000000    0.8747259
53150.0000000    0.8701665
53160.0000000    0.8772872
53170.0000000    0.8820658
53180.0000000    0.8802983
53190.0000000    0.8616868
53200.0000000    0.8660679
53210.0000000    0.8513379
53220.0000000    0.8688253
53230.0000000    0.8587240
53240.0000000    0.8654743
53250.0000000    0.8568665
53260.0000000    0.8545583
53270.0000000    0.8480713
53280.0000000    0.8414139
53290.0000000    0.8342745
53300.0000000    0.8564587
53310.0000000    0.8607455
53320.0000000    0.8434318
53330.0000000    0.8484834
53340.0000000    0.8421243
53350.0000000    0.8532186
53360.0000000    0.8434433
53370.0000000    0.8397515
53380.0000000    0.8395481
53390.0000000    0.8512722
53400.0000000    0.8460467
53410.0000000    0.8412572
53420.0000000    0.8416588
53430.0000000    0.8412675
53440.0000000    0.8509296
53450.0000000    0.8533369
53460.0000000    0.8610112
53470.0000000    0.8455433
53480.0000000    0.8656322
53490.0000000    0.8759520
53500.0000000    0.8609651
53510.0000000    0.8660189
53520.0000000    0.8706137
53530.0000000    0.8607930
53540.0000000    0.8719237
53550.0000000    0.8733918
53560.0000000    0.8590697
53570.0000000    0.8575866
53580.0000000    0.8567033
53590.0000000    0.8634035
53600.0000000    0.8531619
53610.0000000    0.8549590
53620.0000000    0.8648230
53630.0000000    0.8585056
53640.0000000    0.8537663
53650.0000000    0.8478335
53660.0000000    0.8514614
53670.0000000    0.8357502
53680.0000000    0.8392022
53690.0000000    0.8396902
53700.0000000    0.8393459
53710.0000000    0.8379030
53720.0000000    0.8560285
53730.0000000    0.8408803
53740.0000000    0.8467834
53750.0000000    0.8414407
53760.0000000    0.8569316
53770.0000000    0.8606749
53780.0000000    0.8670503
53790.0000000    0.8721253
53800.0000000    0.8751107
53810.0000000    0.8797681
53820.0000000    0.8696367
53830.0000000    0.8670598
53840.0000000    0.8639306
53850.0000000    0.8671938
53860.0000000    0.8649889
53870.0000000    0.8495312
53880.0000000    0.8679906
53890.0000000    0.8627800
53900.0000000    0.8575463
53910.0000000    0.8613504
53920.0000000    0.8667399
53930.0000000    0.8701376
53940.0000000    0.8773523
53950.0000000    0.8843927
53960.0000000    0.8867213
53970.0000000    0.8822328
53980.0000000    0.8781546
53990.0000000    0.8692348
54000.0000000    0.8693174
54010.0000000    0.8618140
54020.0000000    0.8787362
54030.0000000    0.8838192
54040.0000000    0.8803517
54050.0000000    0.8809798
54060.0000000    0.8776905
54070.0000000    0.8893791
54080.0000000    0.8512398
54090.0000000    0.8582371
54100.0000000    0.8680813
54110.0000000    0.8666301
54120.0000000    0.8718744
54130.0000000    0.8643336
54140.0000000    0.8594737
54150.0000000    0.8536211
54160.0000000    0.8563093
54170.0000000    0.8633597
54180.0000000    0.8572505
54190.0000000    0.8576054
54200.0000000    0.8641244
54210.0000000    0.8626763
54220.0000000    0.8683459
54230.0000000    0.8761349
54240.0000000    0.8907425
54250.0000000    0.8769163
54260.0000000    0.8809412
54270.0000000    0.8740023
54280.0000000    0.8536727
54290.0000000    0.8521725
54300.0000000    0.8587437
54310.0000000    0.8648603
54320.0000000    0.8647289
54330.0000000    0.8502377
54340.0000000    0.8646462
54350.0000000    0.8567162
54360.0000000    0.8532186
54370.0000000    0.8565397
54380.0000000    0.8592573
54390.0000000    0.8590249
54400.0000000    0.8643631
54410.0000000    0.8618666
54420.0000000    0.8503289
54430.0000000    0.8535829
54440.0000000    0.8559213
54450.0000000    0.8517130
54460.0000000    0.8528473
54470.0000000    0.8645064
54480.0000000    0.8511854
54490.0000000    0.8509311
54500.0000000    0.8670385
54510.0000000    0.8690682
54520.0000000    0.8624820
54530.0000000    0.8601336
54540.0000000    0.8587782
54550.0000000    0.8640810
54560.0000000    0.8518669
54570.0000000    0.8486001
54580.0000000    0.8461837
54590.0000000    0.8495225
54600.0000000    0.8607855
54610.0000000    0.8704498
54620.0000000    0.8703321
54630.0000000    0.8540076
54640.0000000    0.8548836
54650.0000000    0.8553894
54660.0000000    0.8503907
54670.0000000    0.8573563
54680.0000000    0.8511894
54690.0000000    0.8592613
54700.0000000    0.8338516
54710.0000000    0.8362853
54720.0000000    0.8340341
54730.0000000    0.8370042
54740.0000000    0.8400725
54750.0000000    0.8530990
54760.0000000    0.8481890
54770.0000000    0.8411961
54780.0000000    0.8453076
54790.0000000    0.8442780
54800.0000000    0.8350273
54810.0000000    0.8330428
54820.0000000    0.8363832
54830.0000000    0.8488632
54840.0000000    0.8241587
54850.0000000    0.8291472
54860.0000000    0.8402511
54870.0000000    0.8478116
54880.0000000    0.8509376
54890.0000000    0.8431572
54900.0000000    0.8410902
54910.0000000    0.8446991
54920.0000000    0.8565205
54930.0000000    0.8534453
54940.0000000    0.8643996
54950.0000000    0.8457777
54960.0000000    0.8509437
54970.0000000    0.8419868
54980.0000000    0.8489591
54990.0000000    0.8517388
55000.0000000    0.8393722
55010.0000000    0.8527118
55020.0000000    0.8589458
55030.0000000    0.8762044
55040.0000000    0.8759090
55050.0000000    0.8744301
55060.0000000    0.8633714
55070.0000000    0.8656857
55080.0000000    0.8667505
55090.0000000    0.8641031
55100.0000000    0.8569580
55110.0000000    0.8599808
55120.0000000    0.8500197
55130.0000000    0.8645474
55140.0000000    0.8419153
55150.0000000    0.8488613
55160.0000000    0.8457365
55170.0000000    0.8548343
55180.0000000    0.8607007
55190.0000000    0.8476896
55200.0000000    0.8668158
55210.0000000    0.8610352
55220.0000000    0.8505528
55230.0000000    0.8437871
55240.0000000    0.8530450
55250.0000000    0.8561970
55260.0000000    0.8615772
55270.0000000    0.8516618
55280.0000000    0.8575983
55290.0000000    0.8638428
55300.0000000    0.8666094
55310.0000000    0.8469355
55320.0000000    0.8580120
55330.0000000    0.8528569
55340.0000000    0.8548707
55350.0000000    0.8534279
55360.0000000    0.8511499
55370.0000000    0.8490388
55380.0000000    0.8554348
55390.0000000    0.8541163
55400.0000000    0.8539456
55410.0000000    0.8598598
55420.0000000    0.8568481
55430.0000000    0.8541008
55440.0000000    0.8662760
55450.0000000    0.8611718
55460.0000000    0.8761238
55470.0000000    0.8804427
55480.0000000    0.8853590
55490.0000000    0.8832728
55500.0000000    0.8799564
55510.0000000    0.8782527
55520.0000000    0.8640082
55530.0000000    0.8646935
55540.0000000    0.8712901
55550.0000000    0.8709116
55560.0000000    0.8607176
55570.0000000    0.8646696
55580.0000000    0.8590760
55590.0000000    0.8730447
55600.0000000    0.8799710
55610.0000000    0.8638903
55620.0000000    0.8766935
55630.0000000    0.8859574
55640.0000000    0.8762449
55650.0000000    0.8765788
55660.0000000    0.8696148
55670.0000000    0.8744978
55680.0000000    0.8745606
55690.0000000    0.8724603
55700.0000000    0.8660839
55710.0000000    0.8750781
55720.0000000    0.8733385
55730.0000000    0.8796833
55740.0000000    0.8853422
55750.0000000    0.8780220
55760.0000000    0.8882367
55770.0000000    0.8936750
55780.0000000    0.8920817
55790.0000000    0.8867360
55800.0000000    0.8856230
55810.0000000    0.8811643
55820.0000000    0.8921081
55830.0000000    0.8778710
55840.0000000    0.8929927
55850.0000000    0.8825104
55860.0000000    0.8887093
55870.0000000    0.8866077
55880.0000000    0.8952330
55890.0000000    0.8979165
55900.0000000    0.8906227
55910.0000000    0.8881761
55920.0000000    0.8869801
55930.0000000    0.8709889
55940.0000000    0.8781119
55950.0000000    0.8847874
55960.0000000    0.8785216
55970.0000000    0.8737682
55980.0000000    0.8549785
55990.0000000    0.8577440
56000.0000000    0.8716061
56010.0000000    0.8756800
56020.0000000    0.8707981
56030.0000000    0.8756341
56040.0000000    0.8778344
56050.0000000    0.8717304
56060.0000000    0.8676074
56070.0000000    0.8752579
56080.0000000    0.8928747
56090.0000000    0.8858763
56100.0000000    0.8809834
56110.0000000    0.8769159
56120.0000000    0.8854874
56130.0000000    0.8810745
56140.0000000    0.8890823
56150.0000000    0.8873454
56160.0000000    0.8896123
56170.0000000    0.9031197
56180.0000000    0.8947215
56190.0000000    0.8922400
56200.0000000    0.8855538
56210.0000000    0.9004926
56220.0000000    0.8962842
56230.0000000    0.8897561
56240.0000000    0.8888237
56250.0000000    0.8892093
56260.0000000    0.8958160
56270.0000000    0.8973348
56280.0000000    0.8961933
56290.0000000    0.8950070
56300.0000000    0.8936528
56310.0000000    0.8963015
56320.0000000    0.8978703
56330.0000000    0.8976938
56340.0000000    0.9010386
56350.0000000    0.8954414
56360.0000000    0.8950683
56370.0000000    0.8896635
56380.0000000    0.8832871
56390.0000000    0.8795786
56400.0000000    0.8642719
56410.0000000    0.8792307
56420.0000000    0.8847554
56430.0000000    0.8812494
56440.0000000    0.8798730
56450.0000000    0.8824511
56460.0000000    0.8864500
56470.0000000    0.8782260
56480.0000000    0.8817673
56490.0000000    0.8737412
56500.0000000    0.8737517
56510.0000000    0.8773951
56520.0000000    0.8610209
56530.0000000    0.8810784
56540.0000000    0.8857971
56550.0000000    0.8831343
56560.0000000    0.8899209
56570.0000000    0.8967967
56580.0000000    0.8869383
56590.0000000    0.8921319
56600.0000000    0.8843877
56610.0000000    0.8826395
56620.0000000    0.8809459
56630.0000000    0.8751815
56640.0000000    0.8832654
56650.0000000    0.8733854
56660.0000000    0.8803086
56670.0000000    0.8768411
56680.0000000    0.8735365
56690.0000000    0.8813841
56700.0000000    0.8865155
56710.0000000    0.8839197
56720.0000000    0.8741660
56730.0000000    0.8782128
56740.0000000    0.8756524
56750.0000000    0.8819211
56760.0000000    0.8691349
56770.0000000    0.8755971
56780.0000000    0.8891954
56790.0000000    0.8902768
56800.0000000    0.9003954
56810.0000000    0.9027617
56820.0000000    0.9075150
56830.0000000    0.9116911
56840.0000000    0.9086067
56850.0000000    0.9033498
56860.0000000    0.9002048
56870.0000000    0.8942215
56880.0000000    0.8865709
56890.0000000    0.8904766
56900.0000000    0.8914962
56910.0000000    0.8963453
56920.0000000    0.9018786
56930.0000000    0.8958917
56940.0000000    0.9039618
56950.0000000    0.9051846
56960.0000000    0.9024397
56970.0000000    0.9071270
56980.0000000    0.9028515
56990.0000000    0.8980002
57000.0000000    0.9036401
57010.0000000    0.8966707
57020.0000000    0.8857431
57030.0000000    0.8912246
57040.0000000    0.8895953
57050.0000000    0.8969613
57060.0000000    0.8985811
57070.0000000    0.9029003
57080.0000000    0.8977860
57090.0000000    0.8940538
57100.0000000    0.8796799
57110.0000000    0.8914733
57120.0000000    0.8782992
57130.0000000    0.8803275
57140.0000000    0.8816581
57150.0000000    0.8703879
57160.0000000    0.8616651
57170.0000000    0.8612539
57180.0000000    0.8789905
57190.0000000    0.8847752
57200.0000000    0.8808542
57210.0000000    0.8896379
57220.0000000    0.8841698
57230.0000000    0.8664755
57240.0000000    0.8838879
57250.0000000    0.8856563
57260.0000000    0.8921236
57270.0000000    0.8922681
57280.0000000    0.8889467
57290.0000000    0.8880310
57300.0000000    0.8785272
57310.0000000    0.8745192
57320.0000000    0.8854326
57330.0000000    0.8959894
57340.0000000    0.8918101
57350.0000000    0.9039827
57360.0000000    0.8901801
57370.0000000    0.8842928
57380.0000000    0.8845862
57390.0000000    0.8933350
57400.0000000    0.8830883
57410.0000000    0.8874344
57420.0000000    0.8878896
57430.0000000    0.8979035
57440.0000000    0.8979519
57450.0000000    0.8992199
57460.0000000    0.8921602
57470.0000000    0.8982922
57480.0000000    0.8845540
57490.0000000    0.8830075
57500.0000000    0.8882975
57510.0000000    0.8925002
57520.0000000    0.8771319
57530.0000000    0.8630927
57540.0000000    0.8751199
57550.0000000    0.8712274
57560.0000000    0.8730685
57570.0000000    0.8795843
57580.0000000    0.8755735
57590.0000000    0.8773474
57600.0000000    0.8755190
57610.0000000    0.8885885
57620.0000000    0.8785188
57630.0000000    0.8757706
57640.0000000    0.8788958
57650.0000000    0.8827807
57660.0000000    0.8785301
57670.0000000    0.8851805
57680.0000000    0.8710009
57690.0000000    0.8805100
57700.0000000    0.8725742
57710.0000000    0.8748208
57720.0000000    0.8675681
57730.0000000    0.8584509
57740.0000000    0.8668926
57750.0000000    0.8649575
57760.0000000    0.8624085
57770.0000000    0.8669698
57780.0000000    0.8675724
57790.0000000    0.8680339
57800.0000000    0.8686997
57810.0000000    0.8680364
57820.0000000    0.8835321
57830.0000000    0.8880010
57840.0000000    0.8896909
57850.0000000    0.8962880
57860.0000000    0.8859509
57870.0000000    0.8904593
57880.0000000    0.8778736
57890.0000000    0.8708977
57900.0000000    0.8848501
57910.0000000    0.8887914
57920.0000000    0.8946236
57930.0000000    0.8902236
57940.0000000    0.8915443
57950.0000000    0.9083857
57960.0000000    0.9115889
57970.0000000    0.9064774
57980.0000000    0.8971595
57990.0000000    0.8976346
58000.0000000    0.9001226
58010.0000000    0.8903350
58020.0000000    0.8979949
58030.0000000    0.8844708
58040.0000000    0.8913937
58050.0000000    0.8938396
58060.0000000    0.8931538
58070.0000000    0.9054608
58080.0000000    0.9006730
58090.0000000    0.8981363
58100.0000000    0.8908340
58110.0000000    0.8999472
58120.0000000    0.9042799
58130.0000000    0.9020085
58140.0000000    0.8821325
58150.0000000    0.8977798
58160.0000000    0.8868052
58170.0000000    0.8975371
58180.0000000    0.8943868
58190.0000000    0.8872130
58200.0000000    0.8903444
58210.0000000    0.8949971
58220.0000000    0.8933060
58230.0000000    0.8919129
58240.0000000    0.8904017
58250.0000000    0.8929851
58260.0000000    0.8796764
58270.0000000    0.8819566
58280.0000000    0.8848150
58290.0000000    0.8866604
58300.0000000    0.8808846
58310.0000000    0.8871689
58320.0000000    0.8799421
58330.0000000    0.8831165
58340.0000000    0.8751185
58350.0000000    0.8724052
58360.0000000    0.8892850
58370.0000000    0.8779361
58380.0000000    0.8817483
58390.0000000    0.8973217
58400.0000000    0.8863631
58410.0000000    0.8901048
58420.0000000    0.8858767
58430.0000000    0.8979365
58440.0000000    0.9049738
58450.0000000    0.8863972
58460.0000000    0.8889338
58470.0000000    0.8885934
58480.0000000    0.8778645
58490.0000000    0.8939232
58500.0000000    0.8806520
58510.0000000    0.8987257
58520.0000000    0.8905710
58530.0000000    0.8813154
58540.0000000    0.8873054
58550.0000000    0.8944513
58560.0000000    0.8982603
58570.0000000    0.9040484
58580.0000000    0.8997361
58590.0000000    0.9025043
58600.0000000    0.8952245
58610.0000000    0.8944137
58620.0000000    0.8906308
58630.0000000    0.8897840
58640.0000000    0.8907309
58650.0000000    0.8971323
58660.0000000    0.8891873
58670.0000000    0.8967196
58680.0000000    0.9069589
58690.0000000    0.9154762
58700.0000000    0.8871831
58710.0000000    0.9018701
58720.0000000    0.9085594
58730.0000000    0.9068056
58740.0000000    0.9082031
58750.0000000    0.9018481
58760.0000000    0.9118453
58770.0000000    0.9032730
58780.0000000    0.9108943
58790.0000000    0.8951952
58800.0000000    0.9054084
58810.0000000    0.9043199
58820.0000000    0.8981896
58830.0000000    0.8909447
58840.0000000    0.9044114
58850.0000000    0.9047546
58860.0000000    0.8781568
58870.0000000    0.8883514
58880.0000000    0.8778006
58890.0000000    0.8799951
58900.0000000    0.8948988
58910.0000000    0.8919418
58920.0000000    0.8866923
58930.0000000    0.8952825
58940.0000000    0.8847383
58950.0000000    0.8920776
58960.0000000    0.9027895
58970.0000000    0.9077724
58980.0000000    0.8998688
58990.0000000    0.9012498
59000.0000000    0.9124989
59010.0000000    0.9060673
59020.0000000    0.9046456
59030.0000000    0.8995232
59040.0000000    0.8938394
59050.0000000    0.8899231
59060.0000000    0.8832447
59070.0000000    0.8735319
59080.0000000    0.8851457
59090.0000000    0.8793262
59100.0000000    0.8728371
59110.0000000    0.8720727
59120.0000000    0.8580961
59130.0000000    0.8557726
59140.0000000    0.8591042
59150.0000000    0.8522303
59160.0000000    0.8581672
59170.0000000    0.8732407
59180.0000000    0.8769809
59190.0000000    0.8826128
59200.0000000    0.8831201
59210.0000000    0.8834678
59220.0000000    0.8889592
59230.0000000    0.8876466
59240.0000000    0.8845184
59250.0000000    0.8901868
59260.0000000    0.8839904
59270.0000000    0.8988611
59280.0000000    0.9092623
59290.0000000    0.8784542
59300.0000000    0.8775886
59310.0000000    0.8812162
59320.0000000    0.8790356
59330.0000000    0.8755955
59340.0000000    0.8857642
59350.0000000    0.9076221
59360.0000000    0.8929829
59370.0000000    0.9010155
59380.0000000    0.9025838
59390.0000000    0.8933696
59400.0000000    0.8924385
59410.0000000    0.8904760
59420.0000000    0.8890951
59430.0000000    0.8862125
59440.0000000    0.8925360
59450.0000000    0.8943710
59460.0000000    0.8962979
59470.0000000    0.9034568
59480.0000000    0.8981729
59490.0000000    0.9018413
59500.0000000    0.9084847
59510.0000000    0.9039271
59520.0000000    0.9105910
59530.0000000    0.9071113
59540.0000000    0.9007403
59550.0000000    0.8986798
59560.0000000    0.9049028
59570.0000000    0.9078817
59580.0000000    0.9132106
59590.0000000    0.8991671
59600.0000000    0.8987988
59610.0000000    0.9130654
59620.0000000    0.9002563
59630.0000000    0.9091368
59640.0000000    0.9137529
59650.0000000    0.8989899
59660.0000000    0.8955973
59670.0000000    0.8869830
59680.0000000    0.8859729
59690.0000000    0.9037419
59700.0000000    0.9017973
59710.0000000    0.8903012
59720.0000000    0.8980793
59730.0000000    0.8938650
59740.0000000    0.8833203
59750.0000000    0.8844340
59760.0000000    0.8807908
59770.0000000    0.8728033
59780.0000000    0.8780383
59790.0000000    0.8846998
59800.0000000    0.8868785
59810.0000000    0.8813809
59820.0000000    0.8770374
59830.0000000    0.8765304
59840.0000000    0.8761669
59850.0000000    0.8977011
59860.0000000    0.8999222
59870.0000000    0.8992331
59880.0000000    0.8870749
59890.0000000    0.8870071
59900.0000000    0.8762716
59910.0000000    0.8748905
59920.0000000    0.8916763
59930.0000000    0.8799533
59940.0000000    0.8709534
59950.0000000    0.8725287
59960.0000000    0.8798208
59970.0000000    0.8756683
59980.0000000    0.8691403
59990.0000000    0.8793727
60000.0000000    0.8734659
60010.0000000    0.8882127
60020.0000000    0.8780967
60030.0000000    0.8904935
60040.0000000    0.8815565
60050.0000000    0.8807477
60060.0000000    0.8630208
60070.0000000    0.8635579
60080.0000000    0.8711339
60090.0000000    0.8596060
60100.0000000    0.8615394
60110.0000000    0.8481131
60120.0000000    0.8558543
60130.0000000    0.8727533
60140.0000000    0.8637217
60150.0000000    0.8711084
60160.0000000    0.8682030
60170.0000000    0.8729426
60180.0000000    0.8713262
60190.0000000    0.8818158
60200.0000000    0.8683179
60210.0000000    0.8644713
60220.0000000    0.8620930
60230.0000000    0.8682694
60240.0000000    0.8648425
60250.0000000    0.8597753
60260.0000000    0.8728822
60270.0000000    0.8652015
60280.0000000    0.8668089
60290.0000000    0.8752273
60300.0000000    0.8720968
60310.0000000    0.8770801
60320.0000000    0.8759692
60330.0000000    0.8730687
60340.0000000    0.8813398
60350.0000000    0.8677058
60360.0000000    0.8826569
60370.0000000    0.8632115
60380.0000000    0.8685191
60390.0000000    0.8613452
60400.0000000    0.8687501
60410.0000000    0.8731202
60420.0000000    0.8769066
60430.0000000    0.8872724
60440.0000000    0.8892118
60450.0000000    0.8842847
60460.0000000    0.8860078
60470.0000000    0.8757396
60480.0000000    0.8744290
60490.0000000    0.8736983
60500.0000000    0.8684361
60510.0000000    0.8788581
60520.0000000    0.8684381
60530.0000000    0.8824928
60540.0000000    0.8791639
60550.0000000    0.8868510
60560.0000000    0.8786713
60570.0000000    0.8681954
60580.0000000    0.8664479
60590.0000000    0.8699171
60600.0000000    0.8637771
60610.0000000    0.8810951
60620.0000000    0.8908840
60630.0000000    0.8948911
60640.0000000    0.8848975
60650.0000000    0.8892052
60660.0000000    0.8945953
60670.0000000    0.8975381
60680.0000000    0.9035957
60690.0000000    0.9033329
60700.0000000    0.8962824
60710.0000000    0.8969794
60720.0000000    0.9031864
60730.0000000    0.9079100
60740.0000000    0.9059116
60750.0000000    0.8883042
60760.0000000    0.9017304
60770.0000000    0.8874937
60780.0000000    0.8883889
60790.0000000    0.8939981
60800.0000000    0.8868323
60810.0000000    0.8907038
60820.0000000    0.8931427
60830.0000000    0.8931201
60840.0000000    0.8965033
60850.0000000    0.8885005
60860.0000000    0.8863648
60870.0000000    0.8732370
60880.0000000    0.8743809
60890.0000000    0.8743756
60900.0000000    0.8590739
60910.0000000    0.8616758
60920.0000000    0.8697857
60930.0000000    0.8680668
60940.0000000    0.8805205
60950.0000000    0.8764805
60960.0000000    0.8855984
60970.0000000    0.8818549
60980.0000000    0.8844749
60990.0000000    0.8927705
61000.0000000    0.8805262
61010.0000000    0.8858278
61020.0000000    0.8756406
61030.0000000    0.8767318
61040.0000000    0.8616182
61050.0000000    0.8734163
61060.0000000    0.8701687
61070.0000000    0.8725911
61080.0000000    0.8739873
61090.0000000    0.8689267
61100.0000000    0.8679260
61110.0000000    0.8698096
61120.0000000    0.8830707
61130.0000000    0.8776248
61140.0000000    0.8773804
61150.0000000    0.8599673
61160.0000000    0.8673446
61170.0000000    0.8625149
61180.0000000    0.8695642
61190.0000000    0.8663763
61200.0000000    0.8664368
61210.0000000    0.8685910
61220.0000000    0.8571669
61230.0000000    0.8594329
61240.0000000    0.8733671
61250.0000000    0.8714316
61260.0000000    0.8593780
61270.0000000    0.8661318
61280.0000000    0.8697408
61290.0000000    0.8761269
61300.0000000    0.8790056
61310.0000000    0.8832796
61320.0000000    0.8837310
61330.0000000    0.8847922
61340.0000000    0.8854439
61350.0000000    0.8875952
61360.0000000    0.8759918
61370.0000000    0.8879678
61380.0000000    0.8801134
61390.0000000    0.8763031
61400.0000000    0.8742998
61410.0000000    0.8848038
61420.0000000    0.8728117
61430.0000000    0.8849815
61440.0000000    0.8848005
61450.0000000    0.8956253
61460.0000000    0.8847309
61470.0000000    0.8827618
61480.0000000    0.8850760
61490.0000000    0.8944624
61500.0000000    0.8973466
61510.0000000    0.8869175
61520.0000000    0.8784366
61530.0000000    0.8932197
61540.0000000    0.8783418
61550.0000000    0.8893456
61560.0000000    0.8870113
61570.0000000    0.9016901
61580.0000000    0.8829790
61590.0000000    0.8833330
61600.0000000    0.8897296
61610.0000000    0.8907782
61620.0000000    0.8834804
61630.0000000    0.8876485
61640.0000000    0.8787859
61650.0000000    0.8882294
61660.0000000    0.8881001
61670.0000000    0.8917870
61680.0000000    0.8994946
61690.0000000    0.9021897
61700.0000000    0.9004936
61710.0000000    0.8813843
61720.0000000    0.8907347
61730.0000000    0.8951091
61740.0000000    0.8908436
61750.0000000    0.8989543
61760.0000000    0.8936291
61770.0000000    0.8859007
61780.0000000    0.8798791
61790.0000000    0.8891880
61800.0000000    0.8924535
61810.0000000    0.8959759
61820.0000000    0.8945860
61830.0000000    0.8861808
61840.0000000    0.8792290
61850.0000000    0.8865072
61860.0000000    0.8870839
61870.0000000    0.8796962
61880.0000000    0.8779402
61890.0000000    0.8934032
61900.0000000    0.8919995
61910.0000000    0.8774099
61920.0000000    0.8745513
61930.0000000    0.8811565
61940.0000000    0.8740073
61950.0000000    0.8699426
61960.0000000    0.8728532
61970.0000000    0.8641168
61980.0000000    0.8597820
61990.0000000    0.8559273
62000.0000000    0.8578801
62010.0000000    0.8610237
62020.0000000    0.8602874
62030.0000000    0.8687319
62040.0000000    0.8675877
62050.0000000    0.8622256
62060.0000000    0.8785969
62070.0000000    0.8723450
62080.0000000    0.8751636
62090.0000000    0.8796456
62100.0000000    0.8672414
62110.0000000    0.8673325
62120.0000000    0.8657992
62130.0000000    0.8601808
62140.0000000    0.8850738
62150.0000000    0.8842440
62160.0000000    0.8966353
62170.0000000    0.8791987
62180.0000000    0.8654739
62190.0000000    0.8646776
62200.0000000    0.8817574
62210.0000000    0.8816096
62220.0000000    0.8721700
62230.0000000    0.8645012
62240.0000000    0.8674235
62250.0000000    0.8682929
62260.0000000    0.8765027
62270.0000000    0.8731824
62280.0000000    0.8722680
62290.0000000    0.8828174
62300.0000000    0.8814290
62310.0000000    0.8798388
62320.0000000    0.8698016
62330.0000000    0.8769675
62340.0000000    0.8758587
62350.0000000    0.8686931
62360.0000000    0.8702509
62370.0000000    0.8737057
62380.0000000    0.8870857
62390.0000000    0.8879281
62400.0000000    0.8811314
62410.0000000    0.8814171
62420.0000000    0.8778219
62430.0000000    0.8707612
62440.0000000    0.8707141
62450.0000000    0.8699228
62460.0000000    0.8811706
62470.0000000    0.8793041
62480.0000000    0.8935288
62490.0000000    0.8838732
62500.0000000    0.8741228
62510.0000000    0.8788453
62520.0000000    0.8726653
62530.0000000    0.8758096
62540.0000000    0.8820335
62550.0000000    0.8778897
62560.0000000    0.8728684
62570.0000000    0.8711656
62580.0000000    0.8584387
62590.0000000    0.8767058
62600.0000000    0.8668383
62610.0000000    0.8779836
62620.0000000    0.8880791
62630.0000000    0.8871458
62640.0000000    0.8819563
62650.0000000    0.8916155
62660.0000000    0.8761673
62670.0000000    0.8740387
62680.0000000    0.8756447
62690.0000000    0.8803208
62700.0000000    0.8643572
62710.0000000    0.8695900
62720.0000000    0.8597626
62730.0000000    0.8614160
62740.0000000    0.8562034
62750.0000000    0.8571226
62760.0000000    0.8701288
62770.0000000    0.8796130
62780.0000000    0.8700655
62790.0000000    0.8605697
62800.0000000    0.8592567
62810.0000000    0.8569819
62820.0000000    0.8610857
62830.0000000    0.8590393
62840.0000000    0.8664238
62850.0000000    0.8691913
62860.0000000    0.8690043
62870.0000000    0.8723730
62880.0000000    0.8599378
62890.0000000    0.8626631
62900.0000000    0.8625980
62910.0000000    0.8647032
62920.0000000    0.8560305
62930.0000000    0.8515354
62940.0000000    0.8487983
62950.0000000    0.8480740
62960.0000000    0.8532301
62970.0000000    0.8673823
62980.0000000    0.8574229
62990.0000000    0.8541921
63000.0000000    0.8520054
63010.0000000    0.8557179
63020.0000000    0.8541211
63030.0000000    0.8482436
63040.0000000    0.8484287
63050.0000000    0.8582150
63060.0000000    0.8551912
63070.0000000    0.8609198
63080.0000000    0.8771438
63090.0000000    0.8717117
63100.0000000    0.8755237
63110.0000000    0.8716866
63120.0000000    0.8599877
63130.0000000    0.8692856
63140.0000000    0.8772942
63150.0000000    0.8588001
63160.0000000    0.8623427
63170.0000000    0.8609415
63180.0000000    0.8728577
63190.0000000    0.8578943
63200.0000000    0.8633885
63210.0000000    0.8621389
63220.0000000    0.8599029
63230.0000000    0.8625633
63240.0000000    0.8713773
63250.0000000    0.8604016
63260.0000000    0.8566515
63270.0000000    0.8638177
63280.0000000    0.8540242
63290.0000000    0.8639879
63300.0000000    0.8698078
63310.0000000    0.8662000
63320.0000000    0.8691393
63330.0000000    0.8654407
63340.0000000    0.8649597
63350.0000000    0.8698993
63360.0000000    0.8759723
63370.0000000    0.8657214
63380.0000000    0.8530911
63390.0000000    0.8708255
63400.0000000    0.8656399
63410.0000000    0.8641549
63420.0000000    0.8738400
63430.0000000    0.8653303
63440.0000000    0.8675702
63450.0000000    0.8722821
63460.0000000    0.8753171
63470.0000000    0.8766146
63480.0000000    0.8809889
63490.0000000    0.8845446
63500.0000000    0.8788131
63510.0000000    0.8763523
63520.0000000    0.8793107
63530.0000000    0.8718336
63540.0000000    0.8827574
63550.0000000    0.8771014
63560.0000000    0.8911040
63570.0000000    0.8851532
63580.0000000    0.8832126
63590.0000000    0.8785653
63600.0000000    0.8681003
63610.0000000    0.8633896
63620.0000000    0.8728618
63630.0000000    0.8556574
63640.0000000    0.8711681
63650.0000000    0.8805892
63660.0000000    0.8805860
63670.0000000    0.8637085
63680.0000000    0.8678588
63690.0000000    0.8717573
63700.0000000    0.8812589
63710.0000000    0.8914276
63720.0000000    0.8702387
63730.0000000    0.8613294
63740.0000000    0.8741732
63750.0000000    0.8722432
63760.0000000    0.8680777
63770.0000000    0.8758977
63780.0000000    0.8797610
63790.0000000    0.8753251
63800.0000000    0.8751944
63810.0000000    0.8537034
63820.0000000    0.8569308
63830.0000000    0.8720663
63840.0000000    0.8689074
63850.0000000    0.8661944
63860.0000000    0.8623672
63870.0000000    0.8688241
63880.0000000    0.8586450
63890.0000000    0.8617527
63900.0000000    0.8599167
63910.0000000    0.8685637
63920.0000000    0.8521752
63930.0000000    0.8563020
63940.0000000    0.8689433
63950.0000000    0.8634420
63960.0000000    0.8604888
63970.0000000    0.8606877
63980.0000000    0.8616030
63990.0000000    0.8670418
64000.0000000    0.8618931
64010.0000000    0.8583699
64020.0000000    0.8812431
64030.0000000    0.8742693
64040.0000000    0.8685239
64050.0000000    0.8632416
64060.0000000    0.8707586
64070.0000000    0.8653921
64080.0000000    0.8761728
64090.0000000    0.8700724
64100.0000000    0.8829554
64110.0000000    0.8717097
64120.0000000    0.8562837
64130.0000000    0.8506581
64140.0000000    0.8510309
64150.0000000    0.8616126
64160.0000000    0.8526300
64170.0000000    0.8465382
64180.0000000    0.8577720
64190.0000000    0.8520545
64200.0000000    0.8612604
64210.0000000    0.8633178
64220.0000000    0.8645092
64230.0000000    0.8537099
64240.0000000    0.8474316
64250.0000000    0.8532084
64260.0000000    0.8444386
64270.0000000    0.8475769
64280.0000000    0.8555492
64290.0000000    0.8448013
64300.0000000    0.8529234
64310.0000000    0.8579266
64320.0000000    0.8577322
64330.0000000    0.8702917
64340.0000000    0.8598396
64350.0000000    0.8483224
64360.0000000    0.8563896
64370.0000000    0.8611184
64380.0000000    0.8580307
64390.0000000    0.8564249
64400.0000000    0.8689725
64410.0000000    0.8714309
64420.0000000    0.8675867
64430.0000000    0.8569873
64440.0000000    0.8622286
64450.0000000    0.8737534
64460.0000000    0.8841946
64470.0000000    0.8743995
64480.0000000    0.8815466
64490.0000000    0.8802527
64500.0000000    0.8704609
64510.0000000    0.8684162
64520.0000000    0.8718374
64530.0000000    0.8800763
64540.0000000    0.8754966
64550.0000000    0.8703793
64560.0000000    0.8749761
64570.0000000    0.8613803
64580.0000000    0.8677257
64590.0000000    0.8527968
64600.0000000    0.8671586
64610.0000000    0.8687012
64620.0000000    0.8550429
64630.0000000    0.8565632
64640.0000000    0.8622963
64650.0000000    0.8504855
64660.0000000    0.8638719
64670.0000000    0.8511414
64680.0000000    0.8348664
64690.0000000    0.8549764
64700.0000000    0.8571650
64710.0000000    0.8443241
64720.0000000    0.8534741
64730.0000000    0.8712385
64740.0000000    0.8718051
64750.0000000    0.8565719
64760.0000000    0.8587767
64770.0000000    0.8383314
64780.0000000    0.8361081
64790.0000000    0.8505139
64800.0000000    0.8564190
64810.0000000    0.8624107
64820.0000000    0.8586846
64830.0000000    0.8455125
64840.0000000    0.8593997
64850.0000000    0.8516764
64860.0000000    0.8510283
64870.0000000    0.8501984
64880.0000000    0.8586435
64890.0000000    0.8491411
64900.0000000    0.8434014
64910.0000000    0.8512916
64920.0000000    0.8550128
64930.0000000    0.8553815
64940.0000000    0.8671868
64950.0000000    0.8475860
64960.0000000    0.8559710
64970.0000000    0.8495144
64980.0000000    0.8473637
64990.0000000    0.8464307
65000.0000000    0.8410380
65010.0000000    0.8466201
65020.0000000    0.8428602
65030.0000000    0.8396890
65040.0000000    0.8549069
65050.0000000    0.8635004
65060.0000000    0.8529191
65070.0000000    0.8384936
65080.0000000    0.8421285
65090.0000000    0.8502068
65100.0000000    0.8392543
65110.0000000    0.8496937
65120.0000000    0.8584169
65130.0000000    0.8689783
65140.0000000    0.8594640
65150.0000000    0.8622186
65160.0000000    0.8587357
65170.0000000    0.8560176
65180.0000000    0.8547871
65190.0000000    0.8627596
65200.0000000    0.8580095
65210.0000000    0.8598587
65220.0000000    0.8630527
65230.0000000    0.8490435
65240.0000000    0.8391084
65250.0000000    0.8327919
65260.0000000    0.8444337
65270.0000000    0.8606251
65280.0000000    0.8596662
65290.0000000    0.8603203
65300.0000000    0.8634788
65310.0000000    0.8522309
65320.0000000    0.8427640
65330.0000000    0.8467323
65340.0000000    0.8608288
65350.0000000    0.8376788
65360.0000000    0.8605689
65370.0000000    0.8655427
65380.0000000    0.8511553
65390.0000000    0.8541409
65400.0000000    0.8571581
65410.0000000    0.8524937
65420.0000000    0.8578364
65430.0000000    0.8542873
65440.0000000    0.8563581
65450.0000000    0.8650315
65460.0000000    0.8470522
65470.0000000    0.8498842
65480.0000000    0.8642840
65490.0000000    0.8536474
65500.0000000    0.8512641
65510.0000000    0.8611002
65520.0000000    0.8562519
65530.0000000    0.8404781
65540.0000000    0.8414473
65550.0000000    0.8414960
65560.0000000    0.8329371
65570.0000000    0.8512244
65580.0000000    0.8501269
65590.0000000    0.8357289
65600.0000000    0.8415377
65610.0000000    0.8288829
65620.0000000    0.8268898
65630.0000000    0.8361761
65640.0000000    0.8151938
65650.0000000    0.8298187
65660.0000000    0.8178216
65670.0000000    0.8262830
65680.0000000    0.8230145
65690.0000000    0.8227010
65700.0000000    0.8297019
65710.0000000    0.8501364
65720.0000000    0.8440177
65730.0000000    0.8502555
65740.0000000    0.8491228
65750.0000000    0.8516203
65760.0000000    0.8462998
65770.0000000    0.8575765
65780.0000000    0.8668116
65790.0000000    0.8693637
65800.0000000    0.8530555
65810.0000000    0.8576877
65820.0000000    0.8645083
65830.0000000    0.8772935
65840.0000000    0.8714387
65850.0000000    0.8688997
65860.0000000    0.8733016
65870.0000000    0.8599283
65880.0000000    0.8527550
65890.0000000    0.8401769
65900.0000000    0.8420970
65910.0000000    0.8440735
65920.0000000    0.8475693
65930.0000000    0.8421152
65940.0000000    0.8460656
65950.0000000    0.8427063
65960.0000000    0.8304932
65970.0000000    0.8284987
65980.0000000    0.8217154
65990.0000000    0.8281844
66000.0000000    0.8300214
66010.0000000    0.8361253
66020.0000000    0.8329793
66030.0000000    0.8349292
66040.0000000    0.8297910
66050.0000000    0.8389400
66060.0000000    0.8316864
66070.0000000    0.8264932
66080.0000000    0.8398393
66090.0000000    0.8387377
66100.0000000    0.8370319
66110.0000000    0.8480281
66120.0000000    0.8370751
66130.0000000    0.8320093
66140.0000000    0.8347917
66150.0000000    0.8465862
66160.0000000    0.8525911
66170.0000000    0.8500934
66180.0000000    0.8432692
66190.0000000    0.8366381
66200.0000000    0.8352923
66210.0000000    0.8290681
66220.0000000    0.8313837
66230.0000000    0.8378406
66240.0000000    0.8411881
66250.0000000    0.8429298
66260.0000000    0.8391991
66270.0000000    0.8363511
66280.0000000    0.8457155
66290.0000000    0.8340740
66300.0000000    0.8284638
66310.0000000    0.8363212
66320.0000000    0.8309935
66330.0000000    0.8352153
66340.0000000    0.8384750
66350.0000000    0.8414963
66360.0000000    0.8384706
66370.0000000    0.8216472
66380.0000000    0.8260390
66390.0000000    0.8228337
66400.0000000    0.8241329
66410.0000000    0.8296225
66420.0000000    0.8308517
66430.0000000    0.8332869
66440.0000000    0.8346160
66450.0000000    0.8335115
66460.0000000    0.8368725
66470.0000000    0.8374140
66480.0000000    0.8432403
66490.0000000    0.8542766
66500.0000000    0.8532119
66510.0000000    0.8464754
66520.0000000    0.8503130
66530.0000000    0.8307518
66540.0000000    0.8473318
66550.0000000    0.8440723
66560.0000000    0.8439855
66570.0000000    0.8457347
66580.0000000    0.8419414
66590.0000000    0.8470542
66600.0000000    0.8541883
66610.0000000    0.8433542
66620.0000000    0.8449669
66630.0000000    0.8555585
66640.0000000    0.8644208
66650.0000000    0.8417417
66660.0000000    0.8500929
66670.0000000    0.8503208
66680.0000000    0.8494922
66690.0000000    0.8655447
66700.0000000    0.8562929
66710.0000000    0.8587328
66720.0000000    0.8506458
66730.0000000    0.8417419
66740.0000000    0.8404593
66750.0000000    0.8499367
66760.0000000    0.8612548
66770.0000000    0.8581122
66780.0000000    0.8672729
66790.0000000    0.8494506
66800.0000000    0.8533746
66810.0000000    0.8550392
66820.0000000    0.8606858
66830.0000000    0.8530207
66840.0000000    0.8457156
66850.0000000    0.8492604
66860.0000000    0.8477923
66870.0000000    0.8420245
66880.0000000    0.8410336
66890.0000000    0.8319162
66900.0000000    0.8419319
66910.0000000    0.8476971
66920.0000000    0.8470330
66930.0000000    0.8406079
66940.0000000    0.8404934
66950.0000000    0.8301684
66960.0000000    0.8513555
66970.0000000    0.8540875
66980.0000000    0.8500702
66990.0000000    0.8454764
67000.0000000    0.8517014
67010.0000000    0.8497397
67020.0000000    0.8547640
67030.0000000    0.8560410
67040.0000000    0.8534840
67050.0000000    0.8495154
67060.0000000    0.8402537
67070.0000000    0.8361126
67080.0000000    0.8471900
67090.0000000    0.8479482
67100.0000000    0.8605056
67110.0000000    0.8659120
67120.0000000    0.8625793
67130.0000000    0.8573227
67140.0000000    0.8565519
67150.0000000    0.8434210
67160.0000000    0.8372769
67170.0000000    0.8410737
67180.0000000    0.8480183
67190.0000000    0.8638881
67200.0000000    0.8570175
67210.0000000    0.8573743
67220.0000000    0.8536890
67230.0000000    0.8463990
67240.0000000    0.8571340
67250.0000000    0.8481590
67260.0000000    0.8609711
67270.0000000    0.8432215
67280.0000000    0.8463503
67290.0000000    0.8473684
67300.0000000    0.8563675
67310.0000000    0.8534018
67320.0000000    0.8506337
67330.0000000    0.8482410
67340.0000000    0.8408512
67350.0000000    0.8329467
67360.0000000    0.8473686
67370.0000000    0.8311800
67380.0000000    0.8575109
67390.0000000    0.8351466
67400.0000000    0.8389779
67410.0000000    0.8415536
67420.0000000    0.8420116
67430.0000000    0.8465613
67440.0000000    0.8518158
67450.0000000    0.8458455
67460.0000000    0.8491131
67470.0000000    0.8400414
67480.0000000    0.8445170
67490.0000000    0.8425879
67500.0000000    0.8529886
67510.0000000    0.8533399
67520.0000000    0.8537054
67530.0000000    0.8456016
67540.0000000    0.8444467
67550.0000000    0.8483133
67560.0000000    0.8525333
67570.0000000    0.8512435
67580.0000000    0.8381145
67590.0000000    0.8628803
67600.0000000    0.8545714
67610.0000000    0.8383099
67620.0000000    0.8463498
67630.0000000    0.8473898
67640.0000000    0.8491217
67650.0000000    0.8533359
67660.0000000    0.8529425
67670.0000000    0.8604406
67680.0000000    0.8698326
67690.0000000    0.8521926
67700.0000000    0.8486973
67710.0000000    0.8533809
67720.0000000    0.8613975
67730.0000000    0.8568603
67740.0000000    0.8576011
67750.0000000    0.8534417
67760.0000000    0.8705588
67770.0000000    0.8648694
67780.0000000    0.8632600
67790.0000000    0.8647056
67800.0000000    0.8595976
67810.0000000    0.8489308
67820.0000000    0.8547963
67830.0000000    0.8581215
67840.0000000    0.8544969
67850.0000000    0.8479497
67860.0000000    0.8437588
67870.0000000    0.8456903
67880.0000000    0.8502361
67890.0000000    0.8396940
67900.0000000    0.8392908
67910.0000000    0.8230803
67920.0000000    0.8255285
67930.0000000    0.8241104
67940.0000000    0.8266652
67950.0000000    0.8289992
67960.0000000    0.8199485
67970.0000000    0.8231702
67980.0000000    0.8290663
67990.0000000    0.8417692
68000.0000000    0.8346235
68010.0000000    0.8479524
68020.0000000    0.8291566
68030.0000000    0.8320361
68040.0000000    0.8391831
68050.0000000    0.8418548
68060.0000000    0.8336368
68070.0000000    0.8412987
68080.0000000    0.8289632
68090.0000000    0.8392177
68100.0000000    0.8505483
68110.0000000    0.8566543
68120.0000000    0.8511631
68130.0000000    0.8613246
68140.0000000    0.8575677
68150.0000000    0.8614408
68160.0000000    0.8519078
68170.0000000    0.8616627
68180.0000000    0.8575557
68190.0000000    0.8592567
68200.0000000    0.8602488
68210.0000000    0.8742583
68220.0000000    0.8552667
68230.0000000    0.8530938
68240.0000000    0.8523300
68250.0000000    0.8546398
68260.0000000    0.8513760
68270.0000000    0.8590520
68280.0000000    0.8519087
68290.0000000    0.8514997
68300.0000000    0.8457314
68310.0000000    0.8405609
68320.0000000    0.8271494
68330.0000000    0.8252972
68340.0000000    0.8407864
68350.0000000    0.8361782
68360.0000000    0.8382217
68370.0000000    0.8559073
68380.0000000    0.8587448
68390.0000000    0.8716604
68400.0000000    0.8644234
68410.0000000    0.8638984
68420.0000000    0.8531035
68430.0000000    0.8606634
68440.0000000    0.8473346
68450.0000000    0.8592653
68460.0000000    0.8489786
68470.0000000    0.8494926
68480.0000000    0.8463675
68490.0000000    0.8567004
68500.0000000    0.8526588
68510.0000000    0.8394356
68520.0000000    0.8238825
68530.0000000    0.8256885
68540.0000000    0.8365901
68550.0000000    0.8451096
68560.0000000    0.8486735
68570.0000000    0.8516203
68580.0000000    0.8546011
68590.0000000    0.8529816
68600.0000000    0.8492153
68610.0000000    0.8531916
68620.0000000    0.8407596
68630.0000000    0.8468378
68640.0000000    0.8550539
68650.0000000    0.8555594
68660.0000000    0.8577128
68670.0000000    0.8520522
68680.0000000    0.8435891
68690.0000000    0.8560393
68700.0000000    0.8672727
68710.0000000    0.8637015
68720.0000000    0.8658835
68730.0000000    0.8533639
68740.0000000    0.8493536
68750.0000000    0.8621954
68760.0000000    0.8458880
68770.0000000    0.8426197
68780.0000000    0.8501121
68790.0000000    0.8623025
68800.0000000    0.8615711
68810.0000000    0.8623186
68820.0000000    0.8579671
68830.0000000    0.8532575
68840.0000000    0.8598620
68850.0000000    0.8594215
68860.0000000    0.8414122
68870.0000000    0.8473414
68880.0000000    0.8572709
68890.0000000    0.8465543
68900.0000000    0.8511239
68910.0000000    0.8439761
68920.0000000    0.8456537
68930.0000000    0.8490438
68940.0000000    0.8523742
68950.0000000    0.8511945
68960.0000000    0.8417873
68970.0000000    0.8487346
68980.0000000    0.8561586
68990.0000000    0.8309355
69000.0000000    0.8185902
69010.0000000    0.8240537
69020.0000000    0.8202832
69030.0000000    0.8138714
69040.0000000    0.8254561
69050.0000000    0.8279868
69060.0000000    0.8367676
69070.0000000    0.8466164
69080.0000000    0.8418456
69090.0000000    0.8354208
69100.0000000    0.8479691
69110.0000000    0.8428795
69120.0000000    0.8534077
69130.0000000    0.8449089
69140.0000000    0.8439717
69150.0000000    0.8547542
69160.0000000    0.8650722
69170.0000000    0.8723353
69180.0000000    0.8709742
69190.0000000    0.8679983
69200.0000000    0.8494429
69210.0000000    0.8467971
69220.0000000    0.8468602
69230.0000000    0.8521174
69240.0000000    0.8437663
69250.0000000    0.8405750
69260.0000000    0.8484823
69270.0000000    0.8417109
69280.0000000    0.8478289
69290.0000000    0.8544817
69300.0000000    0.8567747
69310.0000000    0.8510679
69320.0000000    0.8496938
69330.0000000    0.8612224
69340.0000000    0.8608921
69350.0000000    0.8601891
69360.0000000    0.8641041
69370.0000000    0.8643631
69380.0000000    0.8617113
69390.0000000    0.8584330
69400.0000000    0.8584066
69410.0000000    0.8567473
69420.0000000    0.8678948
69430.0000000    0.8616853
69440.0000000    0.8598432
69450.0000000    0.8679330
69460.0000000    0.8686089
69470.0000000    0.8800058
69480.0000000    0.8700417
69490.0000000    0.8756504
69500.0000000    0.8826957
69510.0000000    0.8705294
69520.0000000    0.8707924
69530.0000000    0.8771581
69540.0000000    0.8831490
69550.0000000    0.8827292
69560.0000000    0.8845872
69570.0000000    0.8864204
69580.0000000    0.8788157
69590.0000000    0.8775691
69600.0000000    0.8707681
69610.0000000    0.8717371
69620.0000000    0.8595379
69630.0000000    0.8910041
69640.0000000    0.8801864
69650.0000000    0.8880863
69660.0000000    0.8896407
69670.0000000    0.8838072
69680.0000000    0.8810169
69690.0000000    0.8864211
69700.0000000    0.9036193
69710.0000000    0.8907728
69720.0000000    0.8927569
69730.0000000    0.9013193
69740.0000000    0.9000113
69750.0000000    0.8824663
69760.0000000    0.8906540
69770.0000000    0.8941951
69780.0000000    0.8957030
69790.0000000    0.8972166
69800.0000000    0.8848401
69810.0000000    0.8774655
69820.0000000    0.8725663
69830.0000000    0.8713689
69840.0000000    0.8700783
69850.0000000    0.8776745
69860.0000000    0.8772020
69870.0000000    0.8831371
69880.0000000    0.8726773
69890.0000000    0.8676472
69900.0000000    0.8499531
69910.0000000    0.8611006
69920.0000000    0.8729603
69930.0000000    0.8689685
69940.0000000    0.8617002
69950.0000000    0.8612906
69960.0000000    0.8678344
69970.0000000    0.8765789
69980.0000000    0.8633062
69990.0000000    0.8687453
70000.0000000    0.8563166
70010.0000000    0.8480503
70020.0000000    0.8470972
70030.0000000    0.8512244
70040.0000000    0.8578128
70050.0000000    0.8575007
70060.0000000    0.8534485
70070.0000000    0.8600277
70080.0000000    0.8635346
70090.0000000    0.8633261
70100.0000000    0.8643059
70110.0000000    0.8659867
70120.0000000    0.8725066
70130.0000000    0.8609136
70140.0000000    0.8618407
70150.0000000    0.8566254
70160.0000000    0.8620487
70170.0000000    0.8741338
70180.0000000    0.8743840
70190.0000000    0.8619083
70200.0000000    0.8762634
70210.0000000    0.8748094
70220.0000000    0.8772897
70230.0000000    0.8855158
70240.0000000    0.8773292
70250.0000000    0.8679868
70260.0000000    0.8800418
70270.0000000    0.8823125
70280.0000000    0.8948938
70290.0000000    0.8681164
70300.0000000    0.8591720
70310.0000000    0.8635965
70320.0000000    0.8626066
70330.0000000    0.8645791
70340.0000000    0.8666822
70350.0000000    0.8816906
70360.0000000    0.8751807
70370.0000000    0.8799012
70380.0000000    0.8763897
70390.0000000    0.8711283
70400.0000000    0.8786213
70410.0000000    0.8732817
70420.0000000    0.8696501
70430.0000000    0.8655629
70440.0000000    0.8497144
70450.0000000    0.8525993
70460.0000000    0.8399562
70470.0000000    0.8358972
70480.0000000    0.8457241
70490.0000000    0.8561061
70500.0000000    0.8524835
70510.0000000    0.8547521
70520.0000000    0.8634054
70530.0000000    0.8632135
70540.0000000    0.8725497
70550.0000000    0.8758329
70560.0000000    0.8698603
70570.0000000    0.8655354
70580.0000000    0.8663507
70590.0000000    0.8685196
70600.0000000    0.8577599
70610.0000000    0.8736883
70620.0000000    0.8704574
70630.0000000    0.8633257
70640.0000000    0.8532307
70650.0000000    0.8594565
70660.0000000    0.8520048
70670.0000000    0.8485298
70680.0000000    0.8647918
70690.0000000    0.8708864
70700.0000000    0.8486171
70710.0000000    0.8434201
70720.0000000    0.8586480
70730.0000000    0.8657241
70740.0000000    0.8407285
70750.0000000    0.8451327
70760.0000000    0.8349162
70770.0000000    0.8354055
70780.0000000    0.8452986
70790.0000000    0.8516954
70800.0000000    0.8549452
70810.0000000    0.8552481
70820.0000000    0.8436268
70830.0000000    0.8504194
70840.0000000    0.8545389
70850.0000000    0.8437980
70860.0000000    0.8459166
70870.0000000    0.8632936
70880.0000000    0.8539695
70890.0000000    0.8542782
70900.0000000    0.8498135
70910.0000000    0.8537888
70920.0000000    0.8690613
70930.0000000    0.8612946
70940.0000000    0.8686320
70950.0000000    0.8588383
70960.0000000    0.8630055
70970.0000000    0.8628668
70980.0000000    0.8755684
70990.0000000    0.8739912
71000.0000000    0.8906994
71010.0000000    0.8755643
71020.0000000    0.8580317
71030.0000000    0.8594423
71040.0000000    0.8565270
71050.0000000    0.8579599
71060.0000000    0.8576887
71070.0000000    0.8420014
71080.0000000    0.8417744
71090.0000000    0.8537318
71100.0000000    0.8518076
71110.0000000    0.8551946
71120.0000000    0.8612063
71130.0000000    0.8664516
71140.0000000    0.8691373
71150.0000000    0.8779820
71160.0000000    0.8693551
71170.0000000    0.8652653
71180.0000000    0.8652311
71190.0000000    0.8695751
71200.0000000    0.8739294
71210.0000000    0.8805520
71220.0000000    0.8625986
71230.0000000    0.8700498
71240.0000000    0.8729348
71250.0000000    0.8613240
71260.0000000    0.8552650
71270.0000000    0.8559265
71280.0000000    0.8545398
71290.0000000    0.8555035
71300.0000000    0.8520855
71310.0000000    0.8597297
71320.0000000    0.8481508
71330.0000000    0.8673652
71340.0000000    0.8574103
71350.0000000    0.8680026
71360.0000000    0.8697145
71370.0000000    0.8777331
71380.0000000    0.8687050
71390.0000000    0.8764343
71400.0000000    0.8684054
71410.0000000    0.8695586
71420.0000000    0.8625094
71430.0000000    0.8564405
71440.0000000    0.8590867
71450.0000000    0.8459874
71460.0000000    0.8495605
71470.0000000    0.8572183
71480.0000000    0.8475133
71490.0000000    0.8448940
71500.0000000    0.8442987
71510.0000000    0.8511946
71520.0000000    0.8371343
71530.0000000    0.8497715
71540.0000000    0.8556856
71550.0000000    0.8695968
71560.0000000    0.8590409
71570.0000000    0.8622507
71580.0000000    0.8636799
71590.0000000    0.8516713
71600.0000000    0.8353145
71610.0000000    0.8393439
71620.0000000    0.8540356
71630.0000000    0.8576174
71640.0000000    0.8512112
71650.0000000    0.8605886
71660.0000000    0.8692914
71670.0000000    0.8679524
71680.0000000    0.8558850
71690.0000000    0.8620865
71700.0000000    0.8604205
71710.0000000    0.8580626
71720.0000000    0.8540719
71730.0000000    0.8625307
71740.0000000    0.8602077
71750.0000000    0.8528056
71760.0000000    0.8632938
71770.0000000    0.8696457
71780.0000000    0.8581873
71790.0000000    0.8472366
71800.0000000    0.8341063
71810.0000000    0.8388749
71820.0000000    0.8283947
71830.0000000    0.8502678
71840.0000000    0.8381637
71850.0000000    0.8347983
71860.0000000    0.8349871
71870.0000000    0.8343263
71880.0000000    0.8382269
71890.0000000    0.8419852
71900.0000000    0.8348111
71910.0000000    0.8473035
71920.0000000    0.8363713
71930.0000000    0.8338290
71940.0000000    0.8434778
71950.0000000    0.8461094
71960.0000000    0.8451457
71970.0000000    0.8356416
71980.0000000    0.8403889
71990.0000000    0.8443666
72000.0000000    0.8474174
72010.0000000    0.8530687
72020.0000000    0.8635116
72030.0000000    0.8584012
72040.0000000    0.8486944
72050.0000000    0.8486924
72060.0000000    0.8393164
72070.0000000    0.8429973
72080.0000000    0.8367949
72090.0000000    0.8438520
72100.0000000    0.8455806
72110.0000000    0.8504387
72120.0000000    0.8571113
72130.0000000    0.8521681
72140.0000000    0.8463649
72150.0000000    0.8419257
72160.0000000    0.8495571
72170.0000000    0.8674344
72180.0000000    0.8507960
72190.0000000    0.8364490
72200.0000000    0.8512160
72210.0000000    0.8455867
72220.0000000    0.8459099
72230.0000000    0.8538048
72240.0000000    0.8501189
72250.0000000    0.8538936
72260.0000000    0.8402900
72270.0000000    0.8312731
72280.0000000    0.8416548
72290.0000000    0.8386241
72300.0000000    0.8456513
72310.0000000    0.8447801
72320.0000000    0.8553173
72330.0000000    0.8560350
72340.0000000    0.8532006
72350.0000000    0.8527953
72360.0000000    0.8561248
72370.0000000    0.8385143
72380.0000000    0.8272205
72390.0000000    0.8400632
72400.0000000    0.8241946
72410.0000000    0.8190184
72420.0000000    0.8285209
72430.0000000    0.8404822
72440.0000000    0.8472846
72450.0000000    0.8482997
72460.0000000    0.8513762
72470.0000000    0.8473201
72480.0000000    0.8441939
72490.0000000    0.8387476
72500.0000000    0.8319001
72510.0000000    0.8396282
72520.0000000    0.8467093
72530.0000000    0.8409455
72540.0000000    0.8568825
72550.0000000    0.8509091
72560.0000000    0.8530983
72570.0000000    0.8405424
72580.0000000    0.8462312
72590.0000000    0.8381771
72600.0000000    0.8402658
72610.0000000    0.8466450
72620.0000000    0.8481372
72630.0000000    0.8504009
72640.0000000    0.8575600
72650.0000000    0.8475103
72660.0000000    0.8379050
72670.0000000    0.8503676
72680.0000000    0.8430572
72690.0000000    0.8489364
72700.0000000    0.8305615
72710.0000000    0.8324822
72720.0000000    0.8374804
72730.0000000    0.8434721
72740.0000000    0.8438410
72750.0000000    0.8390219
72760.0000000    0.8436167
72770.0000000    0.8362169
72780.0000000    0.8364764
72790.0000000    0.8437073
72800.0000000    0.8406051
72810.0000000    0.8399296
72820.0000000    0.8460135
72830.0000000    0.8402338
72840.0000000    0.8579866
72850.0000000    0.8458539
72860.0000000    0.8379025
72870.0000000    0.8494239
72880.0000000    0.8549968
72890.0000000    0.8556628
72900.0000000    0.8603155
72910.0000000    0.8579984
72920.0000000    0.8557886
72930.0000000    0.8522045
72940.0000000    0.8484549
72950.0000000    0.8528789
72960.0000000    0.8548019
72970.0000000    0.8496501
72980.0000000    0.8574028
72990.0000000    0.8742029
73000.0000000    0.8580410
73010.0000000    0.8620315
73020.0000000    0.8629562
73030.0000000    0.8633872
73040.0000000    0.8483039
73050.0000000    0.8315802
73060.0000000    0.8212490
73070.0000000    0.8257720
73080.0000000    0.8235536
73090.0000000    0.8267216
73100.0000000    0.8334458
73110.0000000    0.8345829
73120.0000000    0.8376294
73130.0000000    0.8530964
73140.0000000    0.8584160
73150.0000000    0.8526738
73160.0000000    0.8472219
73170.0000000    0.8457719
73180.0000000    0.8474260
73190.0000000    0.8443590
73200.0000000    0.8496369
73210.0000000    0.8456095
73220.0000000    0.8409933
73230.0000000    0.8537019
73240.0000000    0.8416254
73250.0000000    0.8526807
73260.0000000    0.8488421
73270.0000000    0.8522921
73280.0000000    0.8433474
73290.0000000    0.8434830
73300.0000000    0.8464391
73310.0000000    0.8445477
73320.0000000    0.8430435
73330.0000000    0.8315775
73340.0000000    0.8487651
73350.0000000    0.8398841
73360.0000000    0.8423734
73370.0000000    0.8493795
73380.0000000    0.8376693
73390.0000000    0.8440001
73400.0000000    0.8548390
73410.0000000    0.8448863
73420.0000000    0.8404079
73430.0000000    0.8363949
73440.0000000    0.8479155
73450.0000000    0.8421384
73460.0000000    0.8426363
73470.0000000    0.8539828
73480.0000000    0.8547775
73490.0000000    0.8438838
73500.0000000    0.8487750
73510.0000000    0.8277587
73520.0000000    0.8326156
73530.0000000    0.8423000
73540.0000000    0.8410396
73550.0000000    0.8499064
73560.0000000    0.8464316
73570.0000000    0.8438597
73580.0000000    0.8438302
73590.0000000    0.8474886
73600.0000000    0.8528568
73610.0000000    0.8634413
73620.0000000    0.8627301
73630.0000000    0.8678272
73640.0000000    0.8715224
73650.0000000    0.8457790
73660.0000000    0.8407891
73670.0000000    0.8475863
73680.0000000    0.8297658
73690.0000000    0.8366826
73700.0000000    0.8372349
73710.0000000    0.8413279
73720.0000000    0.8375183
73730.0000000    0.8285899
73740.0000000    0.8370230
73750.0000000    0.8178539
73760.0000000    0.8233443
73770.0000000    0.8223114
73780.0000000    0.8322392
73790.0000000    0.8389987
73800.0000000    0.8330725
73810.0000000    0.8373898
73820.0000000    0.8330048
73830.0000000    0.8275560
73840.0000000    0.8262177
73850.0000000    0.8174590
73860.0000000    0.8192369
73870.0000000    0.8235818
73880.0000000    0.8243793
73890.0000000    0.8285291
73900.0000000    0.8261914
73910.0000000    0.8311321
73920.0000000    0.8252577
73930.0000000    0.8324863
73940.0000000    0.8365517
73950.0000000    0.8282658
73960.0000000    0.8360682
73970.0000000    0.8391150
73980.0000000    0.8421562
73990.0000000    0.8477141
74000.0000000    0.8594877
74010.0000000    0.8598989
74020.0000000    0.8386312
74030.0000000    0.8336157
74040.0000000    0.8381178
74050.0000000    0.8346069
74060.0000000    0.8255833
74070.0000000    0.8178805
74080.0000000    0.8363399
74090.0000000    0.8229617
74100.0000000    0.8293769
74110.0000000    0.8416799
74120.0000000    0.8352479
74130.0000000    0.8316814
74140.0000000    0.8290275
74150.0000000    0.8272610
74160.0000000    0.8170274
74170.0000000    0.8205529
74180.0000000    0.8278650
74190.0000000    0.8379574
74200.0000000    0.8498931
74210.0000000    0.8618717
74220.0000000    0.8486660
74230.0000000    0.8464479
74240.0000000    0.8410897
74250.0000000    0.8464288
74260.0000000    0.8387195
74270.0000000    0.8476497
74280.0000000    0.8512607
74290.0000000    0.8531889
74300.0000000    0.8664423
74310.0000000    0.8523307
74320.0000000    0.8537885
74330.0000000    0.8630569
74340.0000000    0.8591930
74350.0000000    0.8704671
74360.0000000    0.8722193
74370.0000000    0.8607085
74380.0000000    0.8555532
74390.0000000    0.8634458
74400.0000000    0.8728483
74410.0000000    0.8743318
74420.0000000    0.8623472
74430.0000000    0.8782598
74440.0000000    0.8789452
74450.0000000    0.8688561
74460.0000000    0.8710841
74470.0000000    0.8697782
74480.0000000    0.8629314
74490.0000000    0.8568665
74500.0000000    0.8706481
74510.0000000    0.8702188
74520.0000000    0.8632445
74530.0000000    0.8450689
74540.0000000    0.8485165
74550.0000000    0.8589861
74560.0000000    0.8573909
74570.0000000    0.8789387
74580.0000000    0.8758232
74590.0000000    0.8823068
74600.0000000    0.8780822
74610.0000000    0.8786738
74620.0000000    0.8923921
74630.0000000    0.8862722
74640.0000000    0.8916188
74650.0000000    0.8822284
74660.0000000    0.8806813
74670.0000000    0.8913003
74680.0000000    0.8788973
74690.0000000    0.8757457
74700.0000000    0.8833442
74710.0000000    0.8885171
74720.0000000    0.8766322
74730.0000000    0.8570909
74740.0000000    0.8517722
74750.0000000    0.8624449
74760.0000000    0.8436304
74770.0000000    0.8539559
74780.0000000    0.8531549
74790.0000000    0.8490841
74800.0000000    0.8479401
74810.0000000    0.8354575
74820.0000000    0.8167679
74830.0000000    0.8184037
74840.0000000    0.8132343
74850.0000000    0.8211210
74860.0000000    0.8129890
74870.0000000    0.8207834
74880.0000000    0.8116022
74890.0000000    0.8151896
74900.0000000    0.8204002
74910.0000000    0.8324945
74920.0000000    0.8383622
74930.0000000    0.8469444
74940.0000000    0.8505036
74950.0000000    0.8254991
74960.0000000    0.8395285
74970.0000000    0.8439039
74980.0000000    0.8431860
74990.0000000    0.8436896
75000.0000000    0.8469083
75010.0000000    0.8311652
75020.0000000    0.8297934
75030.0000000    0.8433466
75040.0000000    0.8459229
75050.0000000    0.8483059
75060.0000000    0.8469182
75070.0000000    0.8372429
75080.0000000    0.8278429
75090.0000000    0.8361850
75100.0000000    0.8347973
75110.0000000    0.8387088
75120.0000000    0.8329040
75130.0000000    0.8248938
75140.0000000    0.8294128
75150.0000000    0.8243398
75160.0000000    0.8205193
75170.0000000    0.8261108
75180.0000000    0.8386030
75190.0000000    0.8326182
75200.0000000    0.8317458
75210.0000000    0.8541370
75220.0000000    0.8566465
75230.0000000    0.8447149
75240.0000000    0.8325072
75250.0000000    0.8440017
75260.0000000    0.8449634
75270.0000000    0.8375482
75280.0000000    0.8383917
75290.0000000    0.8397665
75300.0000000    0.8398061
75310.0000000    0.8585698
75320.0000000    0.8493394
75330.0000000    0.8541651
75340.0000000    0.8467152
75350.0000000    0.8261369
75360.0000000    0.8435389
75370.0000000    0.8378640
75380.0000000    0.8515678
75390.0000000    0.8498359
75400.0000000    0.8478348
75410.0000000    0.8378136
75420.0000000    0.8326821
75430.0000000    0.8374176
75440.0000000    0.8397002
75450.0000000    0.8200636
75460.0000000    0.8321176
75470.0000000    0.8301939
75480.0000000    0.8354766
75490.0000000    0.8424059
75500.0000000    0.8357560
75510.0000000    0.8489236
75520.0000000    0.8381378
75530.0000000    0.8357033
75540.0000000    0.8365656
75550.0000000    0.8328295
75560.0000000    0.8413419
75570.0000000    0.8421685
75580.0000000    0.8379417
75590.0000000    0.8398997
75600.0000000    0.8328723
75610.0000000    0.8488459
75620.0000000    0.8360364
75630.0000000    0.8280816
75640.0000000    0.8332728
75650.0000000    0.8381646
75660.0000000    0.8284081
75670.0000000    0.8407259
75680.0000000    0.8539752
75690.0000000    0.8404907
75700.0000000    0.8385084
75710.0000000    0.8407193
75720.0000000    0.8369138
75730.0000000    0.8459065
75740.0000000    0.8310470
75750.0000000    0.8365715
75760.0000000    0.8325936
75770.0000000    0.8410218
75780.0000000    0.8383833
75790.0000000    0.8293690
75800.0000000    0.8409857
75810.0000000    0.8237563
75820.0000000    0.8187206
75830.0000000    0.7996739
75840.0000000    0.7987589
75850.0000000    0.8134253
75860.0000000    0.8176015
75870.0000000    0.8218901
75880.0000000    0.8102784
75890.0000000    0.8129308
75900.0000000    0.8246460
75910.0000000    0.8161500
75920.0000000    0.8219535
75930.0000000    0.8141267
75940.0000000    0.8178222
75950.0000000    0.8415405
75960.0000000    0.8486965
75970.0000000    0.8408430
75980.0000000    0.8464424
75990.0000000    0.8553895
76000.0000000    0.8457177
76010.0000000    0.8314578
76020.0000000    0.8437887
76030.0000000    0.8480802
76040.0000000    0.8374695
76050.0000000    0.8457635
76060.0000000    0.8408046
76070.0000000    0.8332414
76080.0000000    0.8272881
76090.0000000    0.8337544
76100.0000000    0.8350453
76110.0000000    0.8301736
76120.0000000    0.8309197
76130.0000000    0.8318142
76140.0000000    0.8394057
76150.0000000    0.8428185
76160.0000000    0.8321732
76170.0000000    0.8313231
76180.0000000    0.8379970
76190.0000000    0.8270280
76200.0000000    0.8301812
76210.0000000    0.8357979
76220.0000000    0.8249753
76230.0000000    0.8260992
76240.0000000    0.8251585
76250.0000000    0.8275539
76260.0000000    0.8302176
76270.0000000    0.8230945
76280.0000000    0.8158271
76290.0000000    0.8220007
76300.0000000    0.8346889
76310.0000000    0.8220003
76320.0000000    0.8352328
76330.0000000    0.8329093
76340.0000000    0.8372181
76350.0000000    0.8308651
76360.0000000    0.8372543
76370.0000000    0.8406730
76380.0000000    0.8559319
76390.0000000    0.8451861
76400.0000000    0.8586630
76410.0000000    0.8532006
76420.0000000    0.8537342
76430.0000000    0.8583842
76440.0000000    0.8505160
76450.0000000    0.8450041
76460.0000000    0.8415083
76470.0000000    0.8331925
76480.0000000    0.8516303
76490.0000000    0.8431270
76500.0000000    0.8515667
76510.0000000    0.8547221
76520.0000000    0.8430531
76530.0000000    0.8440505
76540.0000000    0.8382605
76550.0000000    0.8430670
76560.0000000    0.8460461
76570.0000000    0.8413994
76580.0000000    0.8405501
76590.0000000    0.8359820
76600.0000000    0.8431939
76610.0000000    0.8457801
76620.0000000    0.8531593
76630.0000000    0.8432053
76640.0000000    0.8431605
76650.0000000    0.8457472
76660.0000000    0.8411256
76670.0000000    0.8482926
76680.0000000    0.8368130
76690.0000000    0.8367935
76700.0000000    0.8426416
76710.0000000    0.8479795
76720.0000000    0.8440800
76730.0000000    0.8457862
76740.0000000    0.8432540
76750.0000000    0.8382298
76760.0000000    0.8330177
76770.0000000    0.8312842
76780.0000000    0.8294524
76790.0000000    0.8359247
76800.0000000    0.8282607
76810.0000000    0.8293977
76820.0000000    0.8460090
76830.0000000    0.8435052
76840.0000000    0.8532979
76850.0000000    0.8532937
76860.0000000    0.8322087
76870.0000000    0.8523316
76880.0000000    0.8455076
76890.0000000    0.8389921
76900.0000000    0.8459125
76910.0000000    0.8505994
76920.0000000    0.8594599
76930.0000000    0.8468520
76940.0000000    0.8466675
76950.0000000    0.8538446
76960.0000000    0.8574188
76970.0000000    0.8441793
76980.0000000    0.8431290
76990.0000000    0.8388555
77000.0000000    0.8307889
77010.0000000    0.8437164
77020.0000000    0.8606890
77030.0000000    0.8687301
77040.0000000    0.8637542
77050.0000000    0.8416758
77060.0000000    0.8469145
77070.0000000    0.8419860
77080.0000000    0.8477440
77090.0000000    0.8418592
77100.0000000    0.8469775
77110.0000000    0.8587735
77120.0000000    0.8639914
77130.0000000    0.8647077
77140.0000000    0.8740057
77150.0000000    0.8681298
77160.0000000    0.8628603
77170.0000000    0.8594521
77180.0000000    0.8551276
77190.0000000    0.8606488
77200.0000000    0.8595144
77210.0000000    0.8673887
77220.0000000    0.8630249
77230.0000000    0.8448902
77240.0000000    0.8569781
77250.0000000    0.8464206
77260.0000000    0.8545324
77270.0000000    0.8427954
77280.0000000    0.8350288
77290.0000000    0.8464658
77300.0000000    0.8476444
77310.0000000    0.8498805
77320.0000000    0.8411372
77330.0000000    0.8426423
77340.0000000    0.8391692
77350.0000000    0.8326833
77360.0000000    0.8335395
77370.0000000    0.8381023
77380.0000000    0.8374856
77390.0000000    0.8433836
77400.0000000    0.8518988
77410.0000000    0.8611505
77420.0000000    0.8655027
77430.0000000    0.8605516
77440.0000000    0.8502060
77450.0000000    0.8419138
77460.0000000    0.8372198
77470.0000000    0.8517354
77480.0000000    0.8382050
77490.0000000    0.8387955
77500.0000000    0.8640391
77510.0000000    0.8355621
77520.0000000    0.8377849
77530.0000000    0.8362443
77540.0000000    0.8270596
77550.0000000    0.8390982
77560.0000000    0.8412066
77570.0000000    0.8518795
77580.0000000    0.8395244
77590.0000000    0.8428071
77600.0000000    0.8351118
77610.0000000    0.8309277
77620.0000000    0.8388366
77630.0000000    0.8363444
77640.0000000    0.8275421
77650.0000000    0.8324350
77660.0000000    0.8347987
77670.0000000    0.8323810
77680.0000000    0.8407958
77690.0000000    0.8375521
77700.0000000    0.8391940
77710.0000000    0.8219180
77720.0000000    0.8237943
77730.0000000    0.8322353
77740.0000000    0.8236464
77750.0000000    0.8173925
77760.0000000    0.8223369
77770.0000000    0.8401863
77780.0000000    0.8427719
77790.0000000    0.8378135
77800.0000000    0.8364810
77810.0000000    0.8423538
77820.0000000    0.8535912
77830.0000000    0.8582739
77840.0000000    0.8580055
77850.0000000    0.8496453
77860.0000000    0.8645681
77870.0000000    0.8470989
77880.0000000    0.8528737
77890.0000000    0.8534749
77900.0000000    0.8290057
77910.0000000    0.8384088
77920.0000000    0.8303928
77930.0000000    0.8401062
77940.0000000    0.8320768
77950.0000000    0.8264355
77960.0000000    0.8325155
77970.0000000    0.8429143
77980.0000000    0.8545939
77990.0000000    0.8530784
78000.0000000    0.8462672
78010.0000000    0.8561872
78020.0000000    0.8392050
78030.0000000    0.8486490
78040.0000000    0.8424657
78050.0000000    0.8406976
78060.0000000    0.8382984
78070.0000000    0.8450713
78080.0000000    0.8483504
78090.0000000    0.8587355
78100.0000000    0.8594705
78110.0000000    0.8548474
78120.0000000    0.8505256
78130.0000000    0.8518764
78140.0000000    0.8523151
78150.0000000    0.8513460
78160.0000000    0.8555259
78170.0000000    0.8498597
78180.0000000    0.8498055
78190.0000000    0.8550063
78200.0000000    0.8600537
78210.0000000    0.8661087
78220.0000000    0.8593646
78230.0000000    0.8573725
78240.0000000    0.8476351
78250.0000000    0.8458900
78260.0000000    0.8491968
78270.0000000    0.8530227
78280.0000000    0.8574179
78290.0000000    0.8455439
78300.0000000    0.8505706
78310.0000000    0.8521024
78320.0000000    0.8491618
78330.0000000    0.8492844
78340.0000000    0.8522103
78350.0000000    0.8458101
78360.0000000    0.8413580
78370.0000000    0.8435190
78380.0000000    0.8383357
78390.0000000    0.8260958
78400.0000000    0.8285958
78410.0000000    0.8369582
78420.0000000    0.8340551
78430.0000000    0.8363609
78440.0000000    0.8372217
78450.0000000    0.8447173
78460.0000000    0.8399590
78470.0000000    0.8486863
78480.0000000    0.8520228
78490.0000000    0.8452873
78500.0000000    0.8541440
78510.0000000    0.8505402
78520.0000000    0.8478755
78530.0000000    0.8628499
78540.0000000    0.8534276
78550.0000000    0.8648849
78560.0000000    0.8504951
78570.0000000    0.8485162
78580.0000000    0.8347875
78590.0000000    0.8341020
78600.0000000    0.8326318
78610.0000000    0.8222914
78620.0000000    0.8296455
78630.0000000    0.8390217
78640.0000000    0.8458571
78650.0000000    0.8333130
78660.0000000    0.8434459
78670.0000000    0.8485481
78680.0000000    0.8515343
78690.0000000    0.8484159
78700.0000000    0.8445885
78710.0000000    0.8305842
78720.0000000    0.8318057
78730.0000000    0.8353533
78740.0000000    0.8428469
78750.0000000    0.8326021
78760.0000000    0.8319454
78770.0000000    0.8412921
78780.0000000    0.8519223
78790.0000000    0.8325737
78800.0000000    0.8233255
78810.0000000    0.8329170
78820.0000000    0.8294225
78830.0000000    0.8390657
78840.0000000    0.8179824
78850.0000000    0.8486494
78860.0000000    0.8394550
78870.0000000    0.8419433
78880.0000000    0.8281653
78890.0000000    0.8360643
78900.0000000    0.8440716
78910.0000000    0.8265879
78920.0000000    0.8223377
78930.0000000    0.8244135
78940.0000000    0.8210297
78950.0000000    0.8260752
78960.0000000    0.8242794
78970.0000000    0.8155363
78980.0000000    0.8332468
78990.0000000    0.8300995
79000.0000000    0.8277807
79010.0000000    0.8167803
79020.0000000    0.8263099
79030.0000000    0.8373985
79040.0000000    0.8224469
79050.0000000    0.8303330
79060.0000000    0.8259119
79070.0000000    0.8163665
79080.0000000    0.8230341
79090.0000000    0.8257307
79100.0000000    0.8173806
79110.0000000    0.8323802
79120.0000000    0.8166867
79130.0000000    0.8116928
79140.0000000    0.8081254
79150.0000000    0.8078442
79160.0000000    0.8055277
79170.0000000    0.8090573
79180.0000000    0.7963885
79190.0000000    0.7925277
79200.0000000    0.8111979
79210.0000000    0.7934196
79220.0000000    0.8057134
79230.0000000    0.8132029
79240.0000000    0.8024322
79250.0000000    0.8021260
79260.0000000    0.8035489
79270.0000000    0.7958271
79280.0000000    0.8033690
79290.0000000    0.8047664
79300.0000000    0.7900170
79310.0000000    0.8057026
79320.0000000    0.8026487
79330.0000000    0.8094202
79340.0000000    0.7910499
79350.0000000    0.7964194
79360.0000000    0.7942683
79370.0000000    0.7861128
79380.0000000    0.7995496
79390.0000000    0.7976165
79400.0000000    0.8006232
79410.0000000    0.8111238
79420.0000000    0.7976457
79430.0000000    0.8217737
79440.0000000    0.8176141
79450.0000000    0.8268815
79460.0000000    0.8218629
79470.0000000    0.8219547
79480.0000000    0.8171006
79490.0000000    0.8319366
79500.0000000    0.8300142
79510.0000000    0.8334083
79520.0000000    0.8299268
79530.0000000    0.8253450
79540.0000000    0.8223926
79550.0000000    0.8135281
79560.0000000    0.8250638
79570.0000000    0.8156341
79580.0000000    0.8230914
79590.0000000    0.8214157
79600.0000000    0.8307665
79610.0000000    0.8331576
79620.0000000    0.8343889
79630.0000000    0.8343235
79640.0000000    0.8275797
79650.0000000    0.8386034
79660.0000000    0.8415127
79670.0000000    0.8398365
79680.0000000    0.8421481
79690.0000000    0.8451006
79700.0000000    0.8448113
79710.0000000    0.8331354
79720.0000000    0.8415106
79730.0000000    0.8238282
79740.0000000    0.8321341
79750.0000000    0.8365806
79760.0000000    0.8424879
79770.0000000    0.8461813
79780.0000000    0.8319045
79790.0000000    0.8439928
79800.0000000    0.8301703
79810.0000000    0.8239039
79820.0000000    0.8312991
79830.0000000    0.8303978
79840.0000000    0.8384041
79850.0000000    0.8435463
79860.0000000    0.8387666
79870.0000000    0.8384759
79880.0000000    0.8310179
79890.0000000    0.8217159
79900.0000000    0.8403062
79910.0000000    0.8340624
79920.0000000    0.8312659
79930.0000000    0.8417854
79940.0000000    0.8532747
79950.0000000    0.8477381
79960.0000000    0.8508501
79970.0000000    0.8388885
79980.0000000    0.8452467
79990.0000000    0.8302970
80000.0000000    0.8455808
80010.0000000    0.8431901
80020.0000000    0.8413881
80030.0000000    0.8359016
80040.0000000    0.8273054
80050.0000000    0.8418819
80060.0000000    0.8385178
80070.0000000    0.8526815
80080.0000000    0.8424443
80090.0000000    0.8339757
80100.0000000    0.8519900
80110.0000000    0.8458655
80120.0000000    0.8431742
80130.0000000    0.8472409
80140.0000000    0.8396380
80150.0000000    0.8336156
80160.0000000    0.8307179
80170.0000000    0.8233894
80180.0000000    0.8381261
80190.0000000    0.8197967
80200.0000000    0.8211973
80210.0000000    0.8153344
80220.0000000    0.8261464
80230.0000000    0.8188392
80240.0000000    0.8135838
80250.0000000    0.7999557
80260.0000000    0.8245733
80270.0000000    0.8110541
80280.0000000    0.8147337
80290.0000000    0.8101066
80300.0000000    0.8097591
80310.0000000    0.8223898
80320.0000000    0.8175688
80330.0000000    0.8202269
80340.0000000    0.8250427
80350.0000000    0.8187501
80360.0000000    0.8161576
80370.0000000    0.8269756
80380.0000000    0.8040965
80390.0000000    0.8006657
80400.0000000    0.8077509
80410.0000000    0.8045164
80420.0000000    0.8042655
80430.0000000    0.8092425
80440.0000000    0.7916288
80450.0000000    0.7928576
80460.0000000    0.8051743
80470.0000000    0.8184156
80480.0000000    0.8068311
80490.0000000    0.8064409
80500.0000000    0.8099672
80510.0000000    0.8153799
80520.0000000    0.8194194
80530.0000000    0.8110514
80540.0000000    0.8020296
80550.0000000    0.8067740
80560.0000000    0.8144022
80570.0000000    0.8150182
80580.0000000    0.8287187
80590.0000000    0.8479922
80600.0000000    0.8494391
80610.0000000    0.8531119
80620.0000000    0.8431238
80630.0000000    0.8344223
80640.0000000    0.8358936
80650.0000000    0.8461043
80660.0000000    0.8462855
80670.0000000    0.8329541
80680.0000000    0.8494725
80690.0000000    0.8447983
80700.0000000    0.8359762
80710.0000000    0.8309070
80720.0000000    0.8201154
80730.0000000    0.8312197
80740.0000000    0.8248104
80750.0000000    0.8267979
80760.0000000    0.8238540
80770.0000000    0.8231416
80780.0000000    0.8095698
80790.0000000    0.7982748
80800.0000000    0.8058730
80810.0000000    0.8079320
80820.0000000    0.8020595
80830.0000000    0.7998313
80840.0000000    0.8047594
80850.0000000    0.8110063
80860.0000000    0.8034646
80870.0000000    0.8091211
80880.0000000    0.8021895
80890.0000000    0.7928112
80900.0000000    0.7945076
80910.0000000    0.7847928
80920.0000000    0.8048065
80930.0000000    0.8267420
80940.0000000    0.8122705
80950.0000000    0.8158161
80960.0000000    0.8150797
80970.0000000    0.8335929
80980.0000000    0.8114464
80990.0000000    0.8074765
81000.0000000    0.8118716
81010.0000000    0.8041100
81020.0000000    0.8126069
81030.0000000    0.8031328
81040.0000000    0.7986271
81050.0000000    0.8083349
81060.0000000    0.8127086
81070.0000000    0.8193892
81080.0000000    0.8417017
81090.0000000    0.8229129
81100.0000000    0.8349829
81110.0000000    0.8266792
81120.0000000    0.8371956
81130.0000000    0.8369902
81140.0000000    0.8393973
81150.0000000    0.8305178
81160.0000000    0.8306333
81170.0000000    0.8395519
81180.0000000    0.8479047
81190.0000000    0.8280790
81200.0000000    0.8253101
81210.0000000    0.8328793
81220.0000000    0.8304287
81230.0000000    0.8127257
81240.0000000    0.8292978
81250.0000000    0.8148459
81260.0000000    0.8168451
81270.0000000    0.8289957
81280.0000000    0.8147621
81290.0000000    0.8303426
81300.0000000    0.8113368
81310.0000000    0.8049037
81320.0000000    0.7863814
81330.0000000    0.7962183
81340.0000000    0.7966332
81350.0000000    0.8000352
81360.0000000    0.8011549
81370.0000000    0.8110821
81380.0000000    0.8052932
81390.0000000    0.8094376
81400.0000000    0.8154902
81410.0000000    0.8161501
81420.0000000    0.8095763
81430.0000000    0.8177299
81440.0000000    0.8136894
81450.0000000    0.8193414
81460.0000000    0.8343357
81470.0000000    0.8345066
81480.0000000    0.8253725
81490.0000000    0.8217343
81500.0000000    0.8168920
81510.0000000    0.8090239
81520.0000000    0.8134290
81530.0000000    0.8165545
81540.0000000    0.7978342
81550.0000000    0.7970043
81560.0000000    0.8088301
81570.0000000    0.8083073
81580.0000000    0.7963537
81590.0000000    0.8072638
81600.0000000    0.8094882
81610.0000000    0.8085896
81620.0000000    0.8231704
81630.0000000    0.8215749
81640.0000000    0.8397738
81650.0000000    0.8248966
81660.0000000    0.8252314
81670.0000000    0.8331712
81680.0000000    0.8392357
81690.0000000    0.8311200
81700.0000000    0.8284365
81710.0000000    0.8220594
81720.0000000    0.8403535
81730.0000000    0.8223422
81740.0000000    0.8240497
81750.0000000    0.8229079
81760.0000000    0.8292949
81770.0000000    0.8352695
81780.0000000    0.8376442
81790.0000000    0.8381129
81800.0000000    0.8349092
81810.0000000    0.8308511
81820.0000000    0.8305210
81830.0000000    0.8243316
81840.0000000    0.8151256
81850.0000000    0.8134850
81860.0000000    0.8207440
81870.0000000    0.8092522
81880.0000000    0.8320292
81890.0000000    0.8167701
81900.0000000    0.8197299
81910.0000000    0.8116240
81920.0000000    0.7970024
81930.0000000    0.7907369
81940.0000000    0.8039384
81950.0000000    0.8002933
81960.0000000    0.7948756
81970.0000000    0.7924924
81980.0000000    0.7900402
81990.0000000    0.8082951
82000.0000000    0.8155444
82010.0000000    0.8040566
82020.0000000    0.8170431
82030.0000000    0.8091032
82040.0000000    0.7906016
82050.0000000    0.8044967
82060.0000000    0.8012579
82070.0000000    0.8235497
82080.0000000    0.8207181
82090.0000000    0.8241996
82100.0000000    0.8268761
82110.0000000    0.8111810
82120.0000000    0.8055626
82130.0000000    0.8129154
82140.0000000    0.8063340
82150.0000000    0.8085276
82160.0000000    0.8309761
82170.0000000    0.8248807
82180.0000000    0.8291444
82190.0000000    0.8373991
82200.0000000    0.8333422
82210.0000000    0.8193308
82220.0000000    0.8182597
82230.0000000    0.8320720
82240.0000000    0.8095536
82250.0000000    0.8094873
82260.0000000    0.8018340
82270.0000000    0.7967752
82280.0000000    0.8166363
82290.0000000    0.8062040
82300.0000000    0.8114129
82310.0000000    0.8111689
82320.0000000    0.8194199
82330.0000000    0.8191293
82340.0000000    0.8158274
82350.0000000    0.8190548
82360.0000000    0.8260071
82370.0000000    0.8217330
82380.0000000    0.8234395
82390.0000000    0.8250946
82400.0000000    0.8396644
82410.0000000    0.8400307
82420.0000000    0.8446750
82430.0000000    0.8516262
82440.0000000    0.8326418
82450.0000000    0.8347089
82460.0000000    0.8190172
82470.0000000    0.8259141
82480.0000000    0.8311977
82490.0000000    0.8446127
82500.0000000    0.8321432
82510.0000000    0.8247105
82520.0000000    0.8119080
82530.0000000    0.8270701
82540.0000000    0.8400022
82550.0000000    0.8279845
82560.0000000    0.8243235
82570.0000000    0.8287167
82580.0000000    0.8277109
82590.0000000    0.8188615
82600.0000000    0.8250521
82610.0000000    0.8169868
82620.0000000    0.8054569
82630.0000000    0.8104022
82640.0000000    0.8129228
82650.0000000    0.8194259
82660.0000000    0.8299905
82670.0000000    0.8149405
82680.0000000    0.8031771
82690.0000000    0.8178025
82700.0000000    0.8221009
82710.0000000    0.8167811
82720.0000000    0.8196604
82730.0000000    0.8248889
82740.0000000    0.8224566
82750.0000000    0.8149557
82760.0000000    0.8262875
82770.0000000    0.8181140
82780.0000000    0.8298138
82790.0000000    0.8233276
82800.0000000    0.8207461
82810.0000000    0.8213230
82820.0000000    0.8357294
82830.0000000    0.8275085
82840.0000000    0.8230224
82850.0000000    0.8330226
82860.0000000    0.8373170
82870.0000000    0.8307769
82880.0000000    0.8295939
82890.0000000    0.8363121
82900.0000000    0.8426561
82910.0000000    0.8308387
82920.0000000    0.8362859
82930.0000000    0.8437697
82940.0000000    0.8380736
82950.0000000    0.8364884
82960.0000000    0.8335633
82970.0000000    0.8354533
82980.0000000    0.8217686
82990.0000000    0.8212265
83000.0000000    0.8341265
83010.0000000    0.8265389
83020.0000000    0.8193272
83030.0000000    0.8075909
83040.0000000    0.8087919
83050.0000000    0.8133538
83060.0000000    0.8306309
83070.0000000    0.8235254
83080.0000000    0.8336045
83090.0000000    0.8241004
83100.0000000    0.8368882
83110.0000000    0.8362505
83120.0000000    0.8322670
83130.0000000    0.8424722
83140.0000000    0.8423554
83150.0000000    0.8196592
83160.0000000    0.8308563
83170.0000000    0.8259998
83180.0000000    0.8218464
83190.0000000    0.8195688
83200.0000000    0.8242014
83210.0000000    0.8363143
83220.0000000    0.8156556
83230.0000000    0.8125557
83240.0000000    0.8155808
83250.0000000    0.8119491
83260.0000000    0.8218136
83270.0000000    0.8232977
83280.0000000    0.8172351
83290.0000000    0.8383656
83300.0000000    0.8377509
83310.0000000    0.8242667
83320.0000000    0.8164027
83330.0000000    0.8126532
83340.0000000    0.8161680
83350.0000000    0.8252391
83360.0000000    0.8232098
83370.0000000    0.8327067
83380.0000000    0.8209049
83390.0000000    0.8250765
83400.0000000    0.8208520
83410.0000000    0.8048632
83420.0000000    0.8342696
83430.0000000    0.8300754
83440.0000000    0.8452283
83450.0000000    0.8438430
83460.0000000    0.8364929
83470.0000000    0.8342493
83480.0000000    0.8249633
83490.0000000    0.8229441
83500.0000000    0.8334756
83510.0000000    0.8342102
83520.0000000    0.8289672
83530.0000000    0.8436469
83540.0000000    0.8405085
83550.0000000    0.8200051
83560.0000000    0.8267971
83570.0000000    0.8136706
83580.0000000    0.8179427
83590.0000000    0.8261420
83600.0000000    0.8266068
83610.0000000    0.8269566
83620.0000000    0.8170293
83630.0000000    0.8275695
83640.0000000    0.8364283
83650.0000000    0.8358122
83660.0000000    0.8347038
83670.0000000    0.8441901
83680.0000000    0.8271695
83690.0000000    0.8232703
83700.0000000    0.8219118
83710.0000000    0.8079787
83720.0000000    0.8260222
83730.0000000    0.8112445
83740.0000000    0.8236027
83750.0000000    0.8158598
83760.0000000    0.8164811
83770.0000000    0.8137704
83780.0000000    0.8077531
83790.0000000    0.8084157
83800.0000000    0.8076724
83810.0000000    0.8249659
83820.0000000    0.8116118
83830.0000000    0.7914906
83840.0000000    0.7823850
83850.0000000    0.7913893
83860.0000000    0.7959588
83870.0000000    0.8033028
83880.0000000    0.8081026
83890.0000000    0.8413153
83900.0000000    0.8376142
83910.0000000    0.8336217
83920.0000000    0.8238006
83930.0000000    0.8297746
83940.0000000    0.8322989
83950.0000000    0.8298545
83960.0000000    0.8423612
83970.0000000    0.8145459
83980.0000000    0.8138899
83990.0000000    0.8018880
84000.0000000    0.8178201
84010.0000000    0.8275434
84020.0000000    0.8193306
84030.0000000    0.8367773
84040.0000000    0.8233227
84050.0000000    0.8229511
84060.0000000    0.8323625
84070.0000000    0.8325070
84080.0000000    0.8313600
84090.0000000    0.8503605
84100.0000000    0.8342836
84110.0000000    0.8526965
84120.0000000    0.8510056
84130.0000000    0.8375098
84140.0000000    0.8246946
84150.0000000    0.8302498
84160.0000000    0.8273716
84170.0000000    0.8264660
84180.0000000    0.8336987
84190.0000000    0.8265934
84200.0000000    0.8241640
84210.0000000    0.8175407
84220.0000000    0.8026951
84230.0000000    0.8142622
84240.0000000    0.8196602
84250.0000000    0.8074530
84260.0000000    0.8050979
84270.0000000    0.8108664
84280.0000000    0.8106498
84290.0000000    0.8133752
84300.0000000    0.8169976
84310.0000000    0.8161771
84320.0000000    0.8227164
84330.0000000    0.8245264
84340.0000000    0.8066787
84350.0000000    0.8377374
84360.0000000    0.8242492
84370.0000000    0.8251773
84380.0000000    0.8168472
84390.0000000    0.8132684
84400.0000000    0.8060076
84410.0000000    0.8013315
84420.0000000    0.8030058
84430.0000000    0.7988102
84440.0000000    0.8080928
84450.0000000    0.8225781
84460.0000000    0.7964749
84470.0000000    0.7953806
84480.0000000    0.8027343
84490.0000000    0.8009943
84500.0000000    0.8089806
84510.0000000    0.8006473
84520.0000000    0.7933221
84530.0000000    0.8274206
84540.0000000    0.8223286
84550.0000000    0.8300015
84560.0000000    0.8140973
84570.0000000    0.8088607
84580.0000000    0.8016740
84590.0000000    0.7995971
84600.0000000    0.8179715
84610.0000000    0.7994387
84620.0000000    0.8180490
84630.0000000    0.8210980
84640.0000000    0.8169370
84650.0000000    0.8181266
84660.0000000    0.8142889
84670.0000000    0.8319558
84680.0000000    0.8385689
84690.0000000    0.8486398
84700.0000000    0.8464325
84710.0000000    0.8276418
84720.0000000    0.8199325
84730.0000000    0.8234556
84740.0000000    0.8292821
84750.0000000    0.8222566
84760.0000000    0.8118782
84770.0000000    0.8209177
84780.0000000    0.8167911
84790.0000000    0.8098571
84800.0000000    0.8177993
84810.0000000    0.8120592
84820.0000000    0.8140175
84830.0000000    0.7953125
84840.0000000    0.8033282
84850.0000000    0.8062233
84860.0000000    0.8152827
84870.0000000    0.8151743
84880.0000000    0.8185335
84890.0000000    0.8278500
84900.0000000    0.8222156
84910.0000000    0.8075169
84920.0000000    0.8094844
84930.0000000    0.8212868
84940.0000000    0.8300416
84950.0000000    0.8521339
84960.0000000    0.8397638
84970.0000000    0.8466020
84980.0000000    0.8450913
84990.0000000    0.8678544
85000.0000000    0.8528668
85010.0000000    0.8544569
85020.0000000    0.8622282
85030.0000000    0.8635942
85040.0000000    0.8790785
85050.0000000    0.8788341
85060.0000000    0.8818226
85070.0000000    0.8644155
85080.0000000    0.8711436
85090.0000000    0.8818865
85100.0000000    0.8867986
85110.0000000    0.8769678
85120.0000000    0.8731980
85130.0000000    0.8808393
85140.0000000    0.8801649
85150.0000000    0.8618957
85160.0000000    0.8705826
85170.0000000    0.8770685
85180.0000000    0.8765867
85190.0000000    0.8971789
85200.0000000    0.9023620
85210.0000000    0.8845550
85220.0000000    0.8656377
85230.0000000    0.8717048
85240.0000000    0.8703350
85250.0000000    0.8638452
85260.0000000    0.8719002
85270.0000000    0.8631583
85280.0000000    0.8532815
85290.0000000    0.8654705
85300.0000000    0.8556426
85310.0000000    0.8544688
85320.0000000    0.8539313
85330.0000000    0.8576387
85340.0000000    0.8525257
85350.0000000    0.8574305
85360.0000000    0.8403166
85370.0000000    0.8508614
85380.0000000    0.8367779
85390.0000000    0.8675021
85400.0000000    0.8721688
85410.0000000    0.8785533
85420.0000000    0.8948345
85430.0000000    0.8831435
85440.0000000    0.8738109
85450.0000000    0.8673656
85460.0000000    0.8599095
85470.0000000    0.8734345
85480.0000000    0.8550225
85490.0000000    0.8603444
85500.0000000    0.8628780
85510.0000000    0.8650401
85520.0000000    0.8581471
85530.0000000    0.8637167
85540.0000000    0.8636700
85550.0000000    0.8671613
85560.0000000    0.8387105
85570.0000000    0.8422960
85580.0000000    0.8393539
85590.0000000    0.8631461
85600.0000000    0.8511465
85610.0000000    0.8463603
85620.0000000    0.8512388
85630.0000000    0.8376998
85640.0000000    0.8413127
85650.0000000    0.8454558
85660.0000000    0.8620316
85670.0000000    0.8474921
85680.0000000    0.8583116
85690.0000000    0.8591117
85700.0000000    0.8503852
85710.0000000    0.8434451
85720.0000000    0.8478503
85730.0000000    0.8535532
85740.0000000    0.8509467
85750.0000000    0.8484423
85760.0000000    0.8540884
85770.0000000    0.8602927
85780.0000000    0.8633486
85790.0000000    0.8784139
85800.0000000    0.8744038
85810.0000000    0.8789717
85820.0000000    0.8803490
85830.0000000    0.8816925
85840.0000000    0.8742942
85850.0000000    0.8678645
85860.0000000    0.8608385
85870.0000000    0.8710293
85880.0000000    0.8671355
85890.0000000    0.8675365
85900.0000000    0.8692084
85910.0000000    0.8660799
85920.0000000    0.8604264
85930.0000000    0.8761627
85940.0000000    0.8669853
85950.0000000    0.8715537
85960.0000000    0.8847315
85970.0000000    0.8775845
85980.0000000    0.8870261
85990.0000000    0.8736166
86000.0000000    0.8744351
86010.0000000    0.8818631
86020.0000000    0.8820269
86030.0000000    0.9036622
86040.0000000    0.9080340
86050.0000000    0.8948694
86060.0000000    0.8702954
86070.0000000    0.8787108
86080.0000000    0.8808026
86090.0000000    0.8856654
86100.0000000    0.8820356
86110.0000000    0.8836916
86120.0000000    0.8778112
86130.0000000    0.8794664
86140.0000000    0.8784390
86150.0000000    0.8702863
86160.0000000    0.8743157
86170.0000000    0.8828109
86180.0000000    0.8910546
86190.0000000    0.8970924
86200.0000000    0.8852378
86210.0000000    0.8875121
86220.0000000    0.8883557
86230.0000000    0.8716867
86240.0000000    0.8714997
86250.0000000    0.8710940
86260.0000000    0.8500659
86270.0000000    0.8560292
86280.0000000    0.8561452
86290.0000000    0.8780456
86300.0000000    0.8972961
86310.0000000    0.8883641
86320.0000000    0.8828513
86330.0000000    0.8816294
86340.0000000    0.8704301
86350.0000000    0.8742172
86360.0000000    0.8675911
86370.0000000    0.8719436
86380.0000000    0.8719358
86390.0000000    0.8615074
86400.0000000    0.8433982
86410.0000000    0.8445770
86420.0000000    0.8591867
86430.0000000    0.8454980
86440.0000000    0.8605042
86450.0000000    0.8661231
86460.0000000    0.8397921
86470.0000000    0.8597974
86480.0000000    0.8647296
86490.0000000    0.8585342
86500.0000000    0.8637139
86510.0000000    0.8711430
86520.0000000    0.8696254
86530.0000000    0.8769532
86540.0000000    0.8744736
86550.0000000    0.8725861
86560.0000000    0.8622507
86570.0000000    0.8569708
86580.0000000    0.8487369
86590.0000000    0.8485636
86600.0000000    0.8453413
86610.0000000    0.8420558
86620.0000000    0.8336758
86630.0000000    0.8373531
86640.0000000    0.8424059
86650.0000000    0.8524465
86660.0000000    0.8528280
86670.0000000    0.8529139
86680.0000000    0.8355075
86690.0000000    0.8291544
86700.0000000    0.8291379
86710.0000000    0.8232139
86720.0000000    0.8329400
86730.0000000    0.8429809
86740.0000000    0.8363118
86750.0000000    0.8411115
86760.0000000    0.8527942
86770.0000000    0.8573650
86780.0000000    0.8342721
86790.0000000    0.8474913
86800.0000000    0.8429685
86810.0000000    0.8266146
86820.0000000    0.8377950
86830.0000000    0.8238885
86840.0000000    0.8455848
86850.0000000    0.8233970
86860.0000000    0.8120525
86870.0000000    0.8168423
86880.0000000    0.8358731
86890.0000000    0.8517265
86900.0000000    0.8421476
86910.0000000    0.8365583
86920.0000000    0.8330775
86930.0000000    0.8461267
86940.0000000    0.8488265
86950.0000000    0.8571935
86960.0000000    0.8362408
86970.0000000    0.8291382
86980.0000000    0.8404354
86990.0000000    0.8463005
87000.0000000    0.8544111
87010.0000000    0.8395903
87020.0000000    0.8480820
87030.0000000    0.8512885
87040.0000000    0.8584772
87050.0000000    0.8768756
87060.0000000    0.8829055
87070.0000000    0.8649318
87080.0000000    0.8683381
87090.0000000    0.8656817
87100.0000000    0.8472848
87110.0000000    0.8620356
87120.0000000    0.8655305
87130.0000000    0.8628882
87140.0000000    0.8524438
87150.0000000    0.8457156
87160.0000000    0.8262412
87170.0000000    0.8229948
87180.0000000    0.8348911
87190.0000000    0.8515748
87200.0000000    0.8569541
87210.0000000    0.8501073
87220.0000000    0.8503923
87230.0000000    0.8476685
87240.0000000    0.8619071
87250.0000000    0.8635862
87260.0000000    0.8597838
87270.0000000    0.8472552
87280.0000000    0.8372436
87290.0000000    0.8451002
87300.0000000    0.8526648
87310.0000000    0.8555828
87320.0000000    0.8640310
87330.0000000    0.8571902
87340.0000000    0.8493937
87350.0000000    0.8656281
87360.0000000    0.8703260
87370.0000000    0.8612331
87380.0000000    0.8645096
87390.0000000    0.8618159
87400.0000000    0.8467103
87410.0000000    0.8461251
87420.0000000    0.8369935
87430.0000000    0.8441173
87440.0000000    0.8367609
87450.0000000    0.8452193
87460.0000000    0.8709010
87470.0000000    0.8611257
87480.0000000    0.8615043
87490.0000000    0.8405622
87500.0000000    0.8519664
87510.0000000    0.8602763
87520.0000000    0.8494529
87530.0000000    0.8490961
87540.0000000    0.8470860
87550.0000000    0.8558863
87560.0000000    0.8545119
87570.0000000    0.8447561
87580.0000000    0.8474362
87590.0000000    0.8583889
87600.0000000    0.8453738
87610.0000000    0.8482277
87620.0000000    0.8528532
87630.0000000    0.8486413
87640.0000000    0.8508674
87650.0000000    0.8586627
87660.0000000    0.8515247
87670.0000000    0.8374158
87680.0000000    0.8442514
87690.0000000    0.8442034
87700.0000000    0.8575366
87710.0000000    0.8384321
87720.0000000    0.8556796
87730.0000000    0.8524515
87740.0000000    0.8467507
87750.0000000    0.8642766
87760.0000000    0.8775315
87770.0000000    0.8661920
87780.0000000    0.8751062
87790.0000000    0.8733150
87800.0000000    0.8645771
87810.0000000    0.8575916
87820.0000000    0.8413522
87830.0000000    0.8496382
87840.0000000    0.8455070
87850.0000000    0.8624614
87860.0000000    0.8693158
87870.0000000    0.8447462
87880.0000000    0.8519302
87890.0000000    0.8619340
87900.0000000    0.8470092
87910.0000000    0.8368936
87920.0000000    0.8260714
87930.0000000    0.8382002
87940.0000000    0.8344195
87950.0000000    0.8507506
87960.0000000    0.8549793
87970.0000000    0.8724919
87980.0000000    0.8657719
87990.0000000    0.8540016
88000.0000000    0.8622230
88010.0000000    0.8553590
88020.0000000    0.8479136
88030.0000000    0.8540707
88040.0000000    0.8518950
88050.0000000    0.8557886
88060.0000000    0.8802668
88070.0000000    0.8728258
88080.0000000    0.8826355
88090.0000000    0.8870952
88100.0000000    0.8844813
88110.0000000    0.9008845
88120.0000000    0.8852746
88130.0000000    0.8998679
88140.0000000    0.9000314
88150.0000000    0.9181356
88160.0000000    0.9037075
88170.0000000    0.8896089
88180.0000000    0.9042614
88190.0000000    0.8960900
88200.0000000    0.8897320
88210.0000000    0.9004332
88220.0000000    0.8756172
88230.0000000    0.8938746
88240.0000000    0.8867157
88250.0000000    0.8965246
88260.0000000    0.9061198
88270.0000000    0.9007317
88280.0000000    0.8947390
88290.0000000    0.8956247
88300.0000000    0.8788296
88310.0000000    0.8962667
88320.0000000    0.8818736
88330.0000000    0.8866701
88340.0000000    0.8791711
88350.0000000    0.8756099
88360.0000000    0.8658887
88370.0000000    0.8831394
88380.0000000    0.8709288
88390.0000000    0.8807148
88400.0000000    0.8796772
88410.0000000    0.8836845
88420.0000000    0.8640627
88430.0000000    0.8656012
88440.0000000    0.8794262
88450.0000000    0.8558978
88460.0000000    0.8585920
88470.0000000    0.8578069
88480.0000000    0.8626728
88490.0000000    0.8626865
88500.0000000    0.8668650
88510.0000000    0.8754906
88520.0000000    0.8828638
88530.0000000    0.8790022
88540.0000000    0.8694627
88550.0000000    0.8835883
88560.0000000    0.8823027
88570.0000000    0.8591099
88580.0000000    0.8809350
88590.0000000    0.8726581
88600.0000000    0.8715895
88610.0000000    0.8519931
88620.0000000    0.8532005
88630.0000000    0.8548636
88640.0000000    0.8544871
88650.0000000    0.8691163
88660.0000000    0.8561454
88670.0000000    0.8525586
88680.0000000    0.8664919
88690.0000000    0.8797793
88700.0000000    0.8586066
88710.0000000    0.8751603
88720.0000000    0.8686167
88730.0000000    0.8675138
88740.0000000    0.8606640
88750.0000000    0.8590736
88760.0000000    0.8620402
88770.0000000    0.8710810
88780.0000000    0.8491028
88790.0000000    0.8552514
88800.0000000    0.8448123
88810.0000000    0.8518776
88820.0000000    0.8358365
88830.0000000    0.8381662
88840.0000000    0.8518277
88850.0000000    0.8445714
88860.0000000    0.8452266
88870.0000000    0.8334896
88880.0000000    0.8227286
88890.0000000    0.8289347
88900.0000000    0.8501498
88910.0000000    0.8557841
88920.0000000    0.8493248
88930.0000000    0.8629714
88940.0000000    0.8717890
88950.0000000    0.8916181
88960.0000000    0.8994343
88970.0000000    0.8815041
88980.0000000    0.8824577
88990.0000000    0.8827199
89000.0000000    0.8895629
89010.0000000    0.8710198
89020.0000000    0.8746235
89030.0000000    0.8702054
89040.0000000    0.8561095
89050.0000000    0.8545836
89060.0000000    0.8545243
89070.0000000    0.8685018
89080.0000000    0.8547293
89090.0000000    0.8394975
89100.0000000    0.8303972
89110.0000000    0.8362377
89120.0000000    0.8368624
89130.0000000    0.8635983
89140.0000000    0.8736519
89150.0000000    0.8690130
89160.0000000    0.8670171
89170.0000000    0.8753667
89180.0000000    0.8772709
89190.0000000    0.8574456
89200.0000000    0.8716641
89210.0000000    0.8636912
89220.0000000    0.8560933
89230.0000000    0.8502195
89240.0000000    0.8529467
89250.0000000    0.8564423
89260.0000000    0.8558514
89270.0000000    0.8568089
89280.0000000    0.8509980
89290.0000000    0.8563768
89300.0000000    0.8577315
89310.0000000    0.8619767
89320.0000000    0.8359379
89330.0000000    0.8348763
89340.0000000    0.8283750
89350.0000000    0.8157945
89360.0000000    0.8125478
89370.0000000    0.8349826
89380.0000000    0.8589349
89390.0000000    0.8389586
89400.0000000    0.8452093
89410.0000000    0.8410153
89420.0000000    0.8424848
89430.0000000    0.8449544
89440.0000000    0.8405746
89450.0000000    0.8472067
89460.0000000    0.8368151
89470.0000000    0.8612025
89480.0000000    0.8551092
89490.0000000    0.8724229
89500.0000000    0.8558509
89510.0000000    0.8429031
89520.0000000    0.8356966
89530.0000000    0.8229579
89540.0000000    0.8193740
89550.0000000    0.8189678
89560.0000000    0.8235813
89570.0000000    0.8032321
89580.0000000    0.8058207
89590.0000000    0.8191707
89600.0000000    0.8208249
89610.0000000    0.8225504
89620.0000000    0.8259393
89630.0000000    0.8345723
89640.0000000    0.8156040
89650.0000000    0.8395870
89660.0000000    0.8295424
89670.0000000    0.8514888
89680.0000000    0.8324410
89690.0000000    0.8430237
89700.0000000    0.8275101
89710.0000000    0.8313360
89720.0000000    0.8222840
89730.0000000    0.8349432
89740.0000000    0.8389071
89750.0000000    0.8592845
89760.0000000    0.8549842
89770.0000000    0.8668475
89780.0000000    0.8605084
89790.0000000    0.8829183
89800.0000000    0.8859701
89810.0000000    0.8846347
89820.0000000    0.8694974
89830.0000000    0.8763075
89840.0000000    0.8687092
89850.0000000    0.8709351
89860.0000000    0.8493426
89870.0000000    0.8522681
89880.0000000    0.8523846
89890.0000000    0.8668343
89900.0000000    0.8706945
89910.0000000    0.8734230
89920.0000000    0.8721477
89930.0000000    0.8778605
89940.0000000    0.8673961
89950.0000000    0.8642849
89960.0000000    0.8599225
89970.0000000    0.8667123
89980.0000000    0.8645202
89990.0000000    0.8719100
90000.0000000    0.8629828
90010.0000000    0.8597297
90020.0000000    0.8767253
90030.0000000    0.8640497
90040.0000000    0.8731768
90050.0000000    0.8749639
90060.0000000    0.8920190
90070.0000000    0.9120344
90080.0000000    0.9156249
90090.0000000    0.9002148
90100.0000000    0.8992853
90110.0000000    0.9098910
90120.0000000    0.9151414
90130.0000000    0.9230043
90140.0000000    0.9219573
90150.0000000    0.9080744
90160.0000000    0.8878139
90170.0000000    0.8698941
90180.0000000    0.8854888
90190.0000000    0.8787396
90200.0000000    0.8685687
90210.0000000    0.8729648
90220.0000000    0.8787812
90230.0000000    0.8829033
90240.0000000    0.8864654
90250.0000000    0.8981706
90260.0000000    0.8721623
90270.0000000    0.8669373
90280.0000000    0.8633866
90290.0000000    0.8752528
90300.0000000    0.8719695
90310.0000000    0.8643953
90320.0000000    0.8666403
90330.0000000    0.8650572
90340.0000000    0.8538246
90350.0000000    0.8631534
90360.0000000    0.8696716
90370.0000000    0.8614902
90380.0000000    0.8846652
90390.0000000    0.8951742
90400.0000000    0.8740204
90410.0000000    0.8560393
90420.0000000    0.8647998
90430.0000000    0.8713616
90440.0000000    0.8899452
90450.0000000    0.8842456
90460.0000000    0.8972645
90470.0000000    0.8920178
90480.0000000    0.8989683
90490.0000000    0.8877700
90500.0000000    0.8860187
90510.0000000    0.8873886
90520.0000000    0.8654067
90530.0000000    0.8576657
90540.0000000    0.8594311
90550.0000000    0.8784341
90560.0000000    0.8814038
90570.0000000    0.8838951
90580.0000000    0.9063812
90590.0000000    0.8962694
90600.0000000    0.9043159
90610.0000000    0.9049898
90620.0000000    0.8945205
90630.0000000    0.8972521
90640.0000000    0.8785408
90650.0000000    0.8757731
90660.0000000    0.8688784
90670.0000000    0.8756316
90680.0000000    0.8627472
90690.0000000    0.8580923
90700.0000000    0.8662387
90710.0000000    0.8789525
90720.0000000    0.8738279
90730.0000000    0.8722186
90740.0000000    0.8826443
90750.0000000    0.8851764
90760.0000000    0.8985239
90770.0000000    0.8979537
90780.0000000    0.9002340
90790.0000000    0.8919157
90800.0000000    0.8952991
90810.0000000    0.8975438
90820.0000000    0.8935738
90830.0000000    0.8841641
90840.0000000    0.8949916
90850.0000000    0.8939862
90860.0000000    0.9082607
90870.0000000    0.8956211
90880.0000000    0.8911825
90890.0000000    0.8945020
90900.0000000    0.8846325
90910.0000000    0.8794085
90920.0000000    0.8884072
90930.0000000    0.8597603
90940.0000000    0.8568781
90950.0000000    0.8322652
90960.0000000    0.8274700
90970.0000000    0.8553442
90980.0000000    0.8270444
90990.0000000    0.8296043
91000.0000000    0.8162072
91010.0000000    0.8043243
91020.0000000    0.8048802
91030.0000000    0.7909742
91040.0000000    0.7988082
91050.0000000    0.7898767
91060.0000000    0.7930702
91070.0000000    0.7755955
91080.0000000    0.7691705
91090.0000000    0.7683668
91100.0000000    0.7740853
91110.0000000    0.7671402
91120.0000000    0.7616513
91130.0000000    0.7768407
91140.0000000    0.8040125
91150.0000000    0.8158298
91160.0000000    0.8095572
91170.0000000    0.8153481
91180.0000000    0.8189967
91190.0000000    0.8180676
91200.0000000    0.8234093
91210.0000000    0.8206050
91220.0000000    0.8386994
91230.0000000    0.8213393
91240.0000000    0.8249201
91250.0000000    0.8264369
91260.0000000    0.8159267
91270.0000000    0.8257133
91280.0000000    0.8389757
91290.0000000    0.8367238
91300.0000000    0.8370020
91310.0000000    0.8474815
91320.0000000    0.8456785
91330.0000000    0.8525270
91340.0000000    0.8703203
91350.0000000    0.8544631
91360.0000000    0.8544385
91370.0000000    0.8760053
91380.0000000    0.8677700
91390.0000000    0.8572125
91400.0000000    0.8629685
91410.0000000    0.8628933
91420.0000000    0.8726575
91430.0000000    0.8635589
91440.0000000    0.8700097
91450.0000000    0.8562645
91460.0000000    0.8634611
91470.0000000    0.8697035
91480.0000000    0.8753523
91490.0000000    0.8797491
91500.0000000    0.8757443
91510.0000000    0.8650742
91520.0000000    0.8491498
91530.0000000    0.8549736
91540.0000000    0.8463485
91550.0000000    0.8370888
91560.0000000    0.8087214
91570.0000000    0.8109787
91580.0000000    0.8156335
91590.0000000    0.8139255
91600.0000000    0.8219188
91610.0000000    0.8296670
91620.0000000    0.8132644
91630.0000000    0.7929903
91640.0000000    0.7977704
91650.0000000    0.7914311
91660.0000000    0.7841205
91670.0000000    0.8019798
91680.0000000    0.7942678
91690.0000000    0.8103132
91700.0000000    0.8097461
91710.0000000    0.8160871
91720.0000000    0.8242891
91730.0000000    0.8153164
91740.0000000    0.7992050
91750.0000000    0.7950236
91760.0000000    0.7999860
91770.0000000    0.8137635
91780.0000000    0.8133457
91790.0000000    0.8038746
91800.0000000    0.7925193
91810.0000000    0.7918698
91820.0000000    0.7978752
91830.0000000    0.8019654
91840.0000000    0.7988729
91850.0000000    0.7958645
91860.0000000    0.7886967
91870.0000000    0.8008767
91880.0000000    0.8091746
91890.0000000    0.8053817
91900.0000000    0.8150676
91910.0000000    0.8100759
91920.0000000    0.8226851
91930.0000000    0.8029377
91940.0000000    0.8113846
91950.0000000    0.8106956
91960.0000000    0.8198021
91970.0000000    0.7910101
91980.0000000    0.7996967
91990.0000000    0.7941294
92000.0000000    0.7843193
92010.0000000    0.7790902
92020.0000000    0.7950202
92030.0000000    0.7883448
92040.0000000    0.7804196
92050.0000000    0.7924936
92060.0000000    0.7738038
92070.0000000    0.7719476
92080.0000000    0.7627714
92090.0000000    0.7666236
92100.0000000    0.7709559
92110.0000000    0.7770907
92120.0000000    0.7824243
92130.0000000    0.7831299
92140.0000000    0.7777379
92150.0000000    0.7890240
92160.0000000    0.7923472
92170.0000000    0.7846583
92180.0000000    0.7959220
92190.0000000    0.7866470
92200.0000000    0.7908334
92210.0000000    0.7855610
92220.0000000    0.7940715
92230.0000000    0.8036224
92240.0000000    0.7973536
92250.0000000    0.7941134
92260.0000000    0.8059885
92270.0000000    0.8086279
92280.0000000    0.8055140
92290.0000000    0.8179497
92300.0000000    0.8299971
92310.0000000    0.8323019
92320.0000000    0.8245443
92330.0000000    0.8186288
92340.0000000    0.8382880
92350.0000000    0.8383940
92360.0000000    0.8536742
92370.0000000    0.8514801
92380.0000000    0.8600376
92390.0000000    0.8420311
92400.0000000    0.8492551
92410.0000000    0.8618924
92420.0000000    0.8530180
92430.0000000    0.8494568
92440.0000000    0.8351018
92450.0000000    0.8412704
92460.0000000    0.7911366
92470.0000000    0.7697142
92480.0000000    0.7735338
92490.0000000    0.7786889
92500.0000000    0.7757323
92510.0000000    0.7856781
92520.0000000    0.7869383
92530.0000000    0.7967698
92540.0000000    0.7934682
92550.0000000    0.8023313
92560.0000000    0.8105392
92570.0000000    0.8154720
92580.0000000    0.7990884
92590.0000000    0.8001829
92600.0000000    0.7944520
92610.0000000    0.8078242
92620.0000000    0.8147004
92630.0000000    0.8056843
92640.0000000    0.7955398
92650.0000000    0.7928530
92660.0000000    0.7893441
92670.0000000    0.7988394
92680.0000000    0.7938193
92690.0000000    0.8009400
92700.0000000    0.7908819
92710.0000000    0.7871811
92720.0000000    0.7951381
92730.0000000    0.7985796
92740.0000000    0.8028798
92750.0000000    0.8090917
92760.0000000    0.7952259
92770.0000000    0.7899079
92780.0000000    0.8044106
92790.0000000    0.8000855
92800.0000000    0.8062010
92810.0000000    0.8100816
92820.0000000    0.7982246
92830.0000000    0.8167663
92840.0000000    0.8027074
92850.0000000    0.7980257
92860.0000000    0.8098661
92870.0000000    0.7984677
92880.0000000    0.7767013
92890.0000000    0.7760813
92900.0000000    0.7777576
92910.0000000    0.7911597
92920.0000000    0.7837771
92930.0000000    0.7552871
92940.0000000    0.7504702
92950.0000000    0.7598858
92960.0000000    0.7466002
92970.0000000    0.7541052
92980.0000000    0.7564276
92990.0000000    0.7505316
93000.0000000    0.7595741
93010.0000000    0.7410855
93020.0000000    0.7412854
93030.0000000    0.7663890
93040.0000000    0.7548480
93050.0000000    0.7641994
93060.0000000    0.7482953
93070.0000000    0.7560808
93080.0000000    0.7563782
93090.0000000    0.7641175
93100.0000000    0.7675022
93110.0000000    0.7784638
93120.0000000    0.7746530
93130.0000000    0.7979311
93140.0000000    0.8098733
93150.0000000    0.8004129
93160.0000000    0.8070409
93170.0000000    0.8006763
93180.0000000    0.7923430
93190.0000000    0.7808170
93200.0000000    0.7714331
93210.0000000    0.7791456
93220.0000000    0.7693184
93230.0000000    0.7948617
93240.0000000    0.7990460
93250.0000000    0.8077174
93260.0000000    0.8066654
93270.0000000    0.8149451
93280.0000000    0.8041164
93290.0000000    0.7988234
93300.0000000    0.8174672
93310.0000000    0.7980827
93320.0000000    0.7908320
93330.0000000    0.8030759
93340.0000000    0.7885767
93350.0000000    0.7885794
93360.0000000    0.7866243
93370.0000000    0.7848524
93380.0000000    0.7801876
93390.0000000    0.7621942
93400.0000000    0.7735757
93410.0000000    0.7791312
93420.0000000    0.7705206
93430.0000000    0.7770692
93440.0000000    0.7788250
93450.0000000    0.7731726
93460.0000000    0.7928872
93470.0000000    0.7873467
93480.0000000    0.8001698
93490.0000000    0.7873233
93500.0000000    0.7917597
93510.0000000    0.8160843
93520.0000000    0.8227790
93530.0000000    0.8142294
93540.0000000    0.8070191
93550.0000000    0.8100702
93560.0000000    0.7868079
93570.0000000    0.7891927
93580.0000000    0.7981895
93590.0000000    0.7898536
93600.0000000    0.7848874
93610.0000000    0.7715558
93620.0000000    0.7614634
93630.0000000    0.7717140
93640.0000000    0.7652252
93650.0000000    0.7665488
93660.0000000    0.7592742
93670.0000000    0.7573159
93680.0000000    0.7645678
93690.0000000    0.7664985
93700.0000000    0.7707804
93710.0000000    0.7726213
93720.0000000    0.7838045
93730.0000000    0.7867299
93740.0000000    0.7864726
93750.0000000    0.7791306
93760.0000000    0.7858540
93770.0000000    0.7861637
93780.0000000    0.7721534
93790.0000000    0.7784531
93800.0000000    0.7858123
93810.0000000    0.7769722
93820.0000000    0.7745112
93830.0000000    0.7950763
93840.0000000    0.7882360
93850.0000000    0.7727994
93860.0000000    0.7756628
93870.0000000    0.7668301
93880.0000000    0.7648576
93890.0000000    0.7691915
93900.0000000    0.7642538
93910.0000000    0.7712463
93920.0000000    0.7754664
93930.0000000    0.7663866
93940.0000000    0.7695990
93950.0000000    0.7760119
93960.0000000    0.7691242
93970.0000000    0.7658417
93980.0000000    0.7892616
93990.0000000    0.7754342
94000.0000000    0.7732966
94010.0000000    0.7870591
94020.0000000    0.7776116
94030.0000000    0.7649422
94040.0000000    0.7629315
94050.0000000    0.7866364
94060.0000000    0.7736949
94070.0000000    0.7846232
94080.0000000    0.7903048
94090.0000000    0.7863874
94100.0000000    0.7880200
94110.0000000    0.7925546
94120.0000000    0.7808324
94130.0000000    0.7978075
94140.0000000    0.8080896
94150.0000000    0.8206747
94160.0000000    0.8162760
94170.0000000    0.8255074
94180.0000000    0.8020566
94190.0000000    0.8128299
94200.0000000    0.8108956
94210.0000000    0.8262839
94220.0000000    0.8262757
94230.0000000    0.8360823
94240.0000000    0.8476456
94250.0000000    0.8453835
94260.0000000    0.8374435
94270.0000000    0.8321890
94280.0000000    0.8299511
94290.0000000    0.8313768
94300.0000000    0.8229178
94310.0000000    0.8206681
94320.0000000    0.8153324
94330.0000000    0.8201932
94340.0000000    0.8275787
94350.0000000    0.8260217
94360.0000000    0.8194002
94370.0000000    0.8149475
94380.0000000    0.8278334
94390.0000000    0.8212168
94400.0000000    0.8014043
94410.0000000    0.8118746
94420.0000000    0.8327885
94430.0000000    0.8268203
94440.0000000    0.8147794
94450.0000000    0.8144743
94460.0000000    0.8016540
94470.0000000    0.7801813
94480.0000000    0.7922293
94490.0000000    0.7973211
94500.0000000    0.7921625
94510.0000000    0.7949516
94520.0000000    0.7806392
94530.0000000    0.7742130
94540.0000000    0.7738092
94550.0000000    0.7701057
94560.0000000    0.7857366
94570.0000000    0.7791008
94580.0000000    0.7843699
94590.0000000    0.7731478
94600.0000000    0.7699382
94610.0000000    0.7722062
94620.0000000    0.7760315
94630.0000000    0.7822574
94640.0000000    0.7714276
94650.0000000    0.7636504
94660.0000000    0.7799003
94670.0000000    0.7717140
94680.0000000    0.7966338
94690.0000000    0.8078588
94700.0000000    0.7974955
94710.0000000    0.7978754
94720.0000000    0.7833093
94730.0000000    0.7755160
94740.0000000    0.7848473
94750.0000000    0.7962772
94760.0000000    0.7938951
94770.0000000    0.8027705
94780.0000000    0.8055959
94790.0000000    0.8068143
94800.0000000    0.8155005
94810.0000000    0.8062061
94820.0000000    0.7980340
94830.0000000    0.8109341
94840.0000000    0.8145985
94850.0000000    0.8036559
94860.0000000    0.8044071
94870.0000000    0.8154345
94880.0000000    0.8093668
94890.0000000    0.8169007
94900.0000000    0.8160093
94910.0000000    0.8026567
94920.0000000    0.7975410
94930.0000000    0.7896355
94940.0000000    0.7879805
94950.0000000    0.7875370
94960.0000000    0.7847200
94970.0000000    0.7902998
94980.0000000    0.7875343
94990.0000000    0.7863104
95000.0000000    0.7824537
95010.0000000    0.7912750
95020.0000000    0.7893558
95030.0000000    0.7895975
95040.0000000    0.7985154
95050.0000000    0.7906646
95060.0000000    0.7929331
95070.0000000    0.7790905
95080.0000000    0.7786350
95090.0000000    0.7799014
95100.0000000    0.7670534
95110.0000000    0.7628391
95120.0000000    0.7736074
95130.0000000    0.7744480
95140.0000000    0.7804747
95150.0000000    0.7710628
95160.0000000    0.7734287
95170.0000000    0.7748016
95180.0000000    0.7746658
95190.0000000    0.7715839
95200.0000000    0.7812084
95210.0000000    0.7862339
95220.0000000    0.7887059
95230.0000000    0.7848678
95240.0000000    0.7722834
95250.0000000    0.7611933
95260.0000000    0.7757774
95270.0000000    0.7750295
95280.0000000    0.7751557
95290.0000000    0.7811494
95300.0000000    0.7939939
95310.0000000    0.7827044
95320.0000000    0.7868963
95330.0000000    0.7865825
95340.0000000    0.7868239
95350.0000000    0.7695134
95360.0000000    0.7733413
95370.0000000    0.7726318
95380.0000000    0.7953815
95390.0000000    0.7876359
95400.0000000    0.7891299
95410.0000000    0.7861037
95420.0000000    0.7897139
95430.0000000    0.7981361
95440.0000000    0.8072457
95450.0000000    0.8129579
95460.0000000    0.8073878
95470.0000000    0.8146563
95480.0000000    0.8232133
95490.0000000    0.8119671
95500.0000000    0.7969181
95510.0000000    0.8009571
95520.0000000    0.8199125
95530.0000000    0.8123543
95540.0000000    0.8015044
95550.0000000    0.8009765
95560.0000000    0.8295259
95570.0000000    0.8225683
95580.0000000    0.8145880
95590.0000000    0.8142720
95600.0000000    0.8121890
95610.0000000    0.7870051
95620.0000000    0.7912692
95630.0000000    0.7945833
95640.0000000    0.7858169
95650.0000000    0.7904738
95660.0000000    0.7876958
95670.0000000    0.7914264
95680.0000000    0.7867402
95690.0000000    0.7873636
95700.0000000    0.7862324
95710.0000000    0.8099258
95720.0000000    0.7982274
95730.0000000    0.8169351
95740.0000000    0.8119984
95750.0000000    0.8275775
95760.0000000    0.8238505
95770.0000000    0.8289430
95780.0000000    0.8327600
95790.0000000    0.8242806
95800.0000000    0.8254167
95810.0000000    0.8200936
95820.0000000    0.8090862
95830.0000000    0.7961098
95840.0000000    0.8011566
95850.0000000    0.7933171
95860.0000000    0.7938561
95870.0000000    0.7887562
95880.0000000    0.7914825
95890.0000000    0.8069315
95900.0000000    0.8073466
95910.0000000    0.7934708
95920.0000000    0.7866294
95930.0000000    0.7877517
95940.0000000    0.7929118
95950.0000000    0.7958354
95960.0000000    0.7860584
95970.0000000    0.7991581
95980.0000000    0.7770030
95990.0000000    0.7657691
96000.0000000    0.7733965
96010.0000000    0.7694257
96020.0000000    0.7959286
96030.0000000    0.8009401
96040.0000000    0.7779878
96050.0000000    0.7831020
96060.0000000    0.7924417
96070.0000000    0.7976508
96080.0000000    0.8033832
96090.0000000    0.8184173
96100.0000000    0.8232295
96110.0000000    0.8131660
96120.0000000    0.8059758
96130.0000000    0.8007327
96140.0000000    0.7970865
96150.0000000    0.8073404
96160.0000000    0.8110474
96170.0000000    0.8214123
96180.0000000    0.8198389
96190.0000000    0.8205645
96200.0000000    0.8231990
96210.0000000    0.8258843
96220.0000000    0.8369446
96230.0000000    0.8188158
96240.0000000    0.8180894
96250.0000000    0.8196027
96260.0000000    0.8228738
96270.0000000    0.8171837
96280.0000000    0.8030711
96290.0000000    0.7962658
96300.0000000    0.7885131
96310.0000000    0.7839525
96320.0000000    0.7927144
96330.0000000    0.8007417
96340.0000000    0.7855662
96350.0000000    0.7847759
96360.0000000    0.7734110
96370.0000000    0.7671244
96380.0000000    0.7546105
96390.0000000    0.7724569
96400.0000000    0.7818166
96410.0000000    0.7849267
96420.0000000    0.7810295
96430.0000000    0.7707729
96440.0000000    0.7723443
96450.0000000    0.7715091
96460.0000000    0.7758235
96470.0000000    0.7866259
96480.0000000    0.7760136
96490.0000000    0.7663288
96500.0000000    0.7778854
96510.0000000    0.7706379
96520.0000000    0.7828575
96530.0000000    0.7754211
96540.0000000    0.7799679
96550.0000000    0.7875046
96560.0000000    0.7979664
96570.0000000    0.7800488
96580.0000000    0.7936652
96590.0000000    0.7926856
96600.0000000    0.7831913
96610.0000000    0.7699328
96620.0000000    0.7779584
96630.0000000    0.7886460
96640.0000000    0.7753885
96650.0000000    0.7669146
96660.0000000    0.7709904
96670.0000000    0.7735032
96680.0000000    0.7735206
96690.0000000    0.7878135
96700.0000000    0.7861058
96710.0000000    0.7821622
96720.0000000    0.7965051
96730.0000000    0.8035188
96740.0000000    0.8011762
96750.0000000    0.8141433
96760.0000000    0.7964899
96770.0000000    0.8028688
96780.0000000    0.8071723
96790.0000000    0.7921032
96800.0000000    0.7944464
96810.0000000    0.7956920
96820.0000000    0.7956454
96830.0000000    0.7842507
96840.0000000    0.7911885
96850.0000000    0.7951239
96860.0000000    0.8056656
96870.0000000    0.7955868
96880.0000000    0.7888097
96890.0000000    0.7790894
96900.0000000    0.7783038
96910.0000000    0.7651053
96920.0000000    0.7624398
96930.0000000    0.7671281
96940.0000000    0.7741610
96950.0000000    0.7639818
96960.0000000    0.7619212
96970.0000000    0.7643676
96980.0000000    0.7610048
96990.0000000    0.7781304
97000.0000000    0.7817952
97010.0000000    0.8039724
97020.0000000    0.7931738
97030.0000000    0.8017600
97040.0000000    0.7937271
97050.0000000    0.7906195
97060.0000000    0.7974594
97070.0000000    0.8009787
97080.0000000    0.7852521
97090.0000000    0.7898238
97100.0000000    0.7927687
97110.0000000    0.8037457
97120.0000000    0.8068274
97130.0000000    0.8180912
97140.0000000    0.8117001
97150.0000000    0.8097903
97160.0000000    0.7989531
97170.0000000    0.7937217
97180.0000000    0.7822006
97190.0000000    0.7782124
97200.0000000    0.7805588
97210.0000000    0.7928632
97220.0000000    0.8019770
97230.0000000    0.8151262
97240.0000000    0.8001840
97250.0000000    0.7849529
97260.0000000    0.7771106
97270.0000000    0.7903013
97280.0000000    0.7837453
97290.0000000    0.7885138
97300.0000000    0.7843154
97310.0000000    0.7893974
97320.0000000    0.8024409
97330.0000000    0.7965512
97340.0000000    0.7922755
97350.0000000    0.7728290
97360.0000000    0.7646078
97370.0000000    0.7706376
97380.0000000    0.7684682
97390.0000000    0.7862238
97400.0000000    0.7743286
97410.0000000    0.7711849
97420.0000000    0.7636364
97430.0000000    0.7690331
97440.0000000    0.7632355
97450.0000000    0.7820300
97460.0000000    0.7735998
97470.0000000    0.7682635
97480.0000000    0.7860879
97490.0000000    0.7831264
97500.0000000    0.8038504
97510.0000000    0.7906004
97520.0000000    0.7908844
97530.0000000    0.7851325
97540.0000000    0.7893647
97550.0000000    0.8007614
97560.0000000    0.7837887
97570.0000000    0.7811340
97580.0000000    0.7783784
97590.0000000    0.7822981
97600.0000000    0.7858611
97610.0000000    0.7987233
97620.0000000    0.7857070
97630.0000000    0.7867561
97640.0000000    0.8001674
97650.0000000    0.7987568
97660.0000000    0.8011511
97670.0000000    0.7855855
97680.0000000    0.7702169
97690.0000000    0.7675025
97700.0000000    0.7786382
97710.0000000    0.7790993
97720.0000000    0.7946790
97730.0000000    0.7950363
97740.0000000    0.7995368
97750.0000000    0.7888973
97760.0000000    0.7793269
97770.0000000    0.7605857
97780.0000000    0.7759216
97790.0000000    0.7684042
97800.0000000    0.7823412
97810.0000000    0.7806070
97820.0000000    0.7773525
97830.0000000    0.7787838
97840.0000000    0.7711043
97850.0000000    0.7718656
97860.0000000    0.7743657
97870.0000000    0.7780523
97880.0000000    0.7715884
97890.0000000    0.7747873
97900.0000000    0.7666028
97910.0000000    0.7726929
97920.0000000    0.7780410
97930.0000000    0.8002171
97940.0000000    0.7862983
97950.0000000    0.7721806
97960.0000000    0.7853221
97970.0000000    0.7763475
97980.0000000    0.7662318
97990.0000000    0.7679741
98000.0000000    0.7568588
98010.0000000    0.7640315
98020.0000000    0.7623385
98030.0000000    0.7621695
98040.0000000    0.7613989
98050.0000000    0.7633792
98060.0000000    0.7785459
98070.0000000    0.7784606
98080.0000000    0.7854510
98090.0000000    0.7860950
98100.0000000    0.7937722
98110.0000000    0.7790879
98120.0000000    0.7916731
98130.0000000    0.7871744
98140.0000000    0.7891489
98150.0000000    0.8029576
98160.0000000    0.7915590
98170.0000000    0.7816065
98180.0000000    0.7985660
98190.0000000    0.8070752
98200.0000000    0.8020529
98210.0000000    0.7904485
98220.0000000    0.7821070
98230.0000000    0.8076293
98240.0000000    0.7968041
98250.0000000    0.7945836
98260.0000000    0.7966784
98270.0000000    0.7965608
98280.0000000    0.7916842
98290.0000000    0.7849488
98300.0000000    0.7812392
98310.0000000    0.7903134
98320.0000000    0.7772602
98330.0000000    0.7765269
98340.0000000    0.7821508
98350.0000000    0.7704003
98360.0000000    0.7826806
98370.0000000    0.7861273
98380.0000000    0.7837272
98390.0000000    0.7765996
98400.0000000    0.7798384
98410.0000000    0.7736799
98420.0000000    0.7828979
98430.0000000    0.7873352
98440.0000000    0.7910809
98450.0000000    0.7825577
98460.0000000    0.7755057
98470.0000000    0.7729135
98480.0000000    0.7755626
98490.0000000    0.7817287
98500.0000000    0.7895390
98510.0000000    0.7859874
98520.0000000    0.7809971
98530.0000000    0.7858157
98540.0000000    0.7824057
98550.0000000    0.7809875
98560.0000000    0.7706976
98570.0000000    0.7849931
98580.0000000    0.7771192
98590.0000000    0.7786118
98600.0000000    0.7805282
98610.0000000    0.7999972
98620.0000000    0.8015848
98630.0000000    0.8011318
98640.0000000    0.7870771
98650.0000000    0.7860255
98660.0000000    0.8004775
98670.0000000    0.8088775
98680.0000000    0.8196444
98690.0000000    0.8030176
98700.0000000    0.8075558
98710.0000000    0.7886268
98720.0000000    0.7888367
98730.0000000    0.7910925
98740.0000000    0.7910172
98750.0000000    0.8066311
98760.0000000    0.7899662
98770.0000000    0.8100158
98780.0000000    0.7966477
98790.0000000    0.8096745
98800.0000000    0.8204845
98810.0000000    0.8165469
98820.0000000    0.8188556
98830.0000000    0.8226411
98840.0000000    0.8298137
98850.0000000    0.8348644
98860.0000000    0.8241814
98870.0000000    0.8345068
98880.0000000    0.8268488
98890.0000000    0.8091118
98900.0000000    0.8056265
98910.0000000    0.8103759
98920.0000000    0.8029402
98930.0000000    0.8077505
98940.0000000    0.8062547
98950.0000000    0.7921911
98960.0000000    0.8017522
98970.0000000    0.7987906
98980.0000000    0.8020435
98990.0000000    0.7996569
99000.0000000    0.7970718
99010.0000000    0.7957608
99020.0000000    0.7950357
99030.0000000    0.7987559
99040.0000000    0.7917843
99050.0000000    0.7850624
99060.0000000    0.7929995
99070.0000000    0.8017603
99080.0000000    0.8048234
99090.0000000    0.8073567
99100.0000000    0.7984858
99110.0000000    0.8017151
99120.0000000    0.7948452
99130.0000000    0.7995579
99140.0000000    0.7920839
99150.0000000    0.8090224
99160.0000000    0.8183853
99170.0000000    0.8225075
99180.0000000    0.8134258
99190.0000000    0.8279778
99200.0000000    0.8132032
99210.0000000    0.8138528
99220.0000000    0.8082300
99230.0000000    0.8105667
99240.0000000    0.8127716
99250.0000000    0.8039693
99260.0000000    0.8014750
99270.0000000    0.7994879
99280.0000000    0.8013780
99290.0000000    0.7983235
99300.0000000    0.7871355
99310.0000000    0.8077007
99320.0000000    0.8023680
99330.0000000    0.7953590
99340.0000000    0.8133420
99350.0000000    0.8166811
99360.0000000    0.8067368
99370.0000000    0.8108046
99380.0000000    0.8147101
99390.0000000    0.8019779
99400.0000000    0.8056488
99410.0000000    0.7974740
99420.0000000    0.8001074
99430.0000000    0.8021952
99440.0000000    0.8183414
99450.0000000    0.8207943
99460.0000000    0.8108974
99470.0000000    0.8073298
99480.0000000    0.8037525
99490.0000000    0.8174428
99500.0000000    0.8108912
99510.0000000    0.8290876
99520.0000000    0.8240473
99530.0000000    0.8392987
99540.0000000    0.8199463
99550.0000000    0.8213109
99560.0000000    0.8098271
99570.0000000    0.8015880
99580.0000000    0.8195828
99590.0000000    0.8326040
99600.0000000    0.8312899
99610.0000000    0.8228774
99620.0000000    0.8287196
99630.0000000    0.8306314
99640.0000000    0.8253170
99650.0000000    0.8194481
99660.0000000    0.8125805
99670.0000000    0.8086758
99680.0000000    0.8280450
99690.0000000    0.8121906
99700.0000000    0.8044004
99710.0000000    0.7973652
99720.0000000    0.7920446
99730.0000000    0.7978125
99740.0000000    0.7912732
99750.0000000    0.7922385
99760.0000000    0.8046716
99770.0000000    0.7984844
99780.0000000    0.7903180
99790.0000000    0.7855756
99800.0000000    0.7807651
99810.0000000    0.7759803
99820.0000000    0.7836294
99830.0000000    0.7856019
99840.0000000    0.7689705
99850.0000000    0.7858168
99860.0000000    0.7819304
99870.0000000    0.7753674
99880.0000000    0.7774075
99890.0000000    0.7722844
99900.0000000    0.7771905
99910.0000000    0.7649719
99920.0000000    0.7760755
99930.0000000    0.7816571
99940.0000000    0.7890099
99950.0000000    0.7822751
99960.0000000    0.7886599
99970.0000000    0.7690746
99980.0000000    0.7796675
99990.0000000    0.7705615
100000.0000000    0.7725779
100010.0000000    0.7872339
100020.0000000    0.7832338
100030.0000000    0.7888605
100040.0000000    0.7840688
100050.0000000    0.7970192
100060.0000000    0.7893974
100070.0000000    0.7758089
100080.0000000    0.7909713
100090.0000000    0.8009083
100100.0000000    0.7849245
100110.0000000    0.7962635
100120.0000000    0.7847357
100130.0000000    0.7822161
100140.0000000    0.7819568
100150.0000000    0.7755461
100160.0000000    0.7774671
100170.0000000    0.7775825
100180.0000000    0.7733281
100190.0000000    0.7692099
100200.0000000    0.7821965
100210.0000000    0.7745637
100220.0000000    0.7682062
100230.0000000    0.7781684
100240.0000000    0.7697808
100250.0000000    0.7667766
100260.0000000    0.7680956
100270.0000000    0.7681619
100280.0000000    0.7844265
100290.0000000    0.7735991
100300.0000000    0.7739683
100310.0000000    0.7739662
100320.0000000    0.7644100
100330.0000000    0.7618895
100340.0000000    0.7584977
100350.0000000    0.7641261
100360.0000000    0.7668206
100370.0000000    0.7712236
100380.0000000    0.7592619
100390.0000000    0.7520274
100400.0000000    0.7478615
100410.0000000    0.7549435
100420.0000000    0.7689685
100430.0000000    0.7674038
100440.0000000    0.7549183
100450.0000000    0.7635504
100460.0000000    0.7589657
100470.0000000    0.7622417
100480.0000000    0.7679318
100490.0000000    0.7596868
100500.0000000    0.7702006
100510.0000000    0.7678707
100520.0000000    0.7694105
100530.0000000    0.7768710
100540.0000000    0.7705397
100550.0000000    0.7778249
100560.0000000    0.7666131
100570.0000000    0.7768716
100580.0000000    0.7814560
100590.0000000    0.7587663
100600.0000000    0.7612677
100610.0000000    0.7680486
100620.0000000    0.7745609
100630.0000000    0.7805702
100640.0000000    0.7844287
100650.0000000    0.7949301
100660.0000000    0.7857350
100670.0000000    0.7929115
100680.0000000    0.8000149
100690.0000000    0.7907053
100700.0000000    0.7829850
100710.0000000    0.7931645
100720.0000000    0.7978782
100730.0000000    0.7969567
100740.0000000    0.7786056
100750.0000000    0.7822772
100760.0000000    0.7706000
100770.0000000    0.7577310
100780.0000000    0.7567019
100790.0000000    0.7643030
100800.0000000    0.7568657
100810.0000000    0.7713206
100820.0000000    0.7656425
100830.0000000    0.7711260
100840.0000000    0.7809916
100850.0000000    0.7907427
100860.0000000    0.7932924
100870.0000000    0.8117151
100880.0000000    0.8051457
100890.0000000    0.7987450
100900.0000000    0.7925430
100910.0000000    0.7984551
100920.0000000    0.8027250
100930.0000000    0.8067852
100940.0000000    0.8089712
100950.0000000    0.7999443
100960.0000000    0.7925217
100970.0000000    0.7889304
100980.0000000    0.7895479
100990.0000000    0.7947392
101000.0000000    0.7917817
101010.0000000    0.7888535
101020.0000000    0.7847129
101030.0000000    0.7848267
101040.0000000    0.7863896
101050.0000000    0.8004054
101060.0000000    0.8022400
101070.0000000    0.8067650
101080.0000000    0.8086843
101090.0000000    0.8130109
101100.0000000    0.8112907
101110.0000000    0.8109511
101120.0000000    0.8026624
101130.0000000    0.8253479
101140.0000000    0.8190300
101150.0000000    0.8242089
101160.0000000    0.8205932
101170.0000000    0.8291582
101180.0000000    0.8229777
101190.0000000    0.8120953
101200.0000000    0.8118610
101210.0000000    0.8210741
101220.0000000    0.8273136
101230.0000000    0.8240242
101240.0000000    0.8266078
101250.0000000    0.8303803
101260.0000000    0.8293017
101270.0000000    0.8234885
101280.0000000    0.8139651
101290.0000000    0.8173692
101300.0000000    0.8060625
101310.0000000    0.8154785
101320.0000000    0.8216955
101330.0000000    0.8228790
101340.0000000    0.8334638
101350.0000000    0.8251033
101360.0000000    0.8220673
101370.0000000    0.8114024
101380.0000000    0.8056424
101390.0000000    0.8042510
101400.0000000    0.8084642
101410.0000000    0.8086019
101420.0000000    0.7915767
101430.0000000    0.8011233
101440.0000000    0.7809348
101450.0000000    0.7734723
101460.0000000    0.7816437
101470.0000000    0.7826586
101480.0000000    0.7750077
101490.0000000    0.7772523
101500.0000000    0.7733902
101510.0000000    0.7685420
101520.0000000    0.7703621
101530.0000000    0.7796119
101540.0000000    0.7901857
101550.0000000    0.7781132
101560.0000000    0.7797599
101570.0000000    0.7849686
101580.0000000    0.7768920
101590.0000000    0.7812186
101600.0000000    0.7806107
101610.0000000    0.7813135
101620.0000000    0.7760479
101630.0000000    0.7675997
101640.0000000    0.7734722
101650.0000000    0.7818493
101660.0000000    0.7815573
101670.0000000    0.7807363
101680.0000000    0.7742188
101690.0000000    0.7639680
101700.0000000    0.7610840
101710.0000000    0.7694061
101720.0000000    0.7733243
101730.0000000    0.7585633
101740.0000000    0.7638186
101750.0000000    0.7661508
101760.0000000    0.7808444
101770.0000000    0.7677301
101780.0000000    0.7619784
101790.0000000    0.7687075
101800.0000000    0.7743088
101810.0000000    0.7678075
101820.0000000    0.7723413
101830.0000000    0.7660714
101840.0000000    0.7847055
101850.0000000    0.7750545
101860.0000000    0.7931848
101870.0000000    0.8025390
101880.0000000    0.7938813
101890.0000000    0.7907039
101900.0000000    0.7808786
101910.0000000    0.7735552
101920.0000000    0.7703845
101930.0000000    0.7775525
101940.0000000    0.7858277
101950.0000000    0.7992811
101960.0000000    0.8134866
101970.0000000    0.8013592
101980.0000000    0.8056976
101990.0000000    0.8077052
102000.0000000    0.8141136
102010.0000000    0.8103533
102020.0000000    0.8020532
102030.0000000    0.7993200
102040.0000000    0.8029009
102050.0000000    0.8025880
102060.0000000    0.8094518
102070.0000000    0.8172446
102080.0000000    0.8189756
102090.0000000    0.8141627
102100.0000000    0.8128186
102110.0000000    0.8076162
102120.0000000    0.7995248
102130.0000000    0.8015165
102140.0000000    0.7923535
102150.0000000    0.8016804
102160.0000000    0.7979754
102170.0000000    0.8030995
102180.0000000    0.8065417
102190.0000000    0.8101590
102200.0000000    0.8187129
102210.0000000    0.8006806
102220.0000000    0.7986211
102230.0000000    0.7991661
102240.0000000    0.7985821
102250.0000000    0.7966044
102260.0000000    0.7966435
102270.0000000    0.7937774
102280.0000000    0.7964103
102290.0000000    0.8057788
102300.0000000    0.7982012
102310.0000000    0.8152162
102320.0000000    0.8096018
102330.0000000    0.8020459
102340.0000000    0.7938248
102350.0000000    0.7945475
102360.0000000    0.7861269
102370.0000000    0.7913769
102380.0000000    0.8030844
102390.0000000    0.8045580
102400.0000000    0.8145429
102410.0000000    0.8111535
102420.0000000    0.8206493
102430.0000000    0.8282740
102440.0000000    0.8403113
102450.0000000    0.8334827
102460.0000000    0.8186271
102470.0000000    0.8080692
102480.0000000    0.8177500
102490.0000000    0.8094004
102500.0000000    0.8280823
102510.0000000    0.8215082
102520.0000000    0.8196547
102530.0000000    0.8092214
102540.0000000    0.8017750
102550.0000000    0.8055447
102560.0000000    0.8291181
102570.0000000    0.8296587
102580.0000000    0.8277171
102590.0000000    0.8274673
102600.0000000    0.8276796
102610.0000000    0.8194159
102620.0000000    0.8219144
102630.0000000    0.8241829
102640.0000000    0.8031054
102650.0000000    0.8054347
102660.0000000    0.8098838
102670.0000000    0.8253455
102680.0000000    0.8287808
102690.0000000    0.8286348
102700.0000000    0.8270237
102710.0000000    0.8195785
102720.0000000    0.8089358
102730.0000000    0.8157003
102740.0000000    0.8139443
102750.0000000    0.8183168
102760.0000000    0.8207030
102770.0000000    0.8284477
102780.0000000    0.8254462
102790.0000000    0.8272936
102800.0000000    0.8312478
102810.0000000    0.8368042
102820.0000000    0.8439108
102830.0000000    0.8333341
102840.0000000    0.8440948
102850.0000000    0.8432119
102860.0000000    0.8512864
102870.0000000    0.8437999
102880.0000000    0.8394138
102890.0000000    0.8411075
102900.0000000    0.8331329
102910.0000000    0.8278461
102920.0000000    0.8249243
102930.0000000    0.8175202
102940.0000000    0.8045167
102950.0000000    0.8069762
102960.0000000    0.8131366
102970.0000000    0.7881497
102980.0000000    0.7922270
102990.0000000    0.7968228
103000.0000000    0.7984554
103010.0000000    0.7893317
103020.0000000    0.7957639
103030.0000000    0.7972823
103040.0000000    0.7946721
103050.0000000    0.8014920
103060.0000000    0.8025190
103070.0000000    0.8068046
103080.0000000    0.8001923
103090.0000000    0.7905555
103100.0000000    0.7965214
103110.0000000    0.7938724
103120.0000000    0.7895642
103130.0000000    0.7796199
103140.0000000    0.7824576
103150.0000000    0.7948784
103160.0000000    0.8097210
103170.0000000    0.8122714
103180.0000000    0.8221093
103190.0000000    0.8179657
103200.0000000    0.8216160
103210.0000000    0.8039606
103220.0000000    0.7980273
103230.0000000    0.7919822
103240.0000000    0.7818522
103250.0000000    0.8069513
103260.0000000    0.8085706
103270.0000000    0.8011121
103280.0000000    0.7989784
103290.0000000    0.7921113
103300.0000000    0.7968962
103310.0000000    0.7935832
103320.0000000    0.7857363
103330.0000000    0.7963290
103340.0000000    0.7944512
103350.0000000    0.7948126
103360.0000000    0.7954645
103370.0000000    0.7939041
103380.0000000    0.8042510
103390.0000000    0.7855204
103400.0000000    0.7997302
103410.0000000    0.8077744
103420.0000000    0.8043019
103430.0000000    0.7999819
103440.0000000    0.7970925
103450.0000000    0.7852465
103460.0000000    0.7802199
103470.0000000    0.7799104
103480.0000000    0.8019997
103490.0000000    0.7974849
103500.0000000    0.8036271
103510.0000000    0.7948188
103520.0000000    0.8053073
103530.0000000    0.8117524
103540.0000000    0.8104876
103550.0000000    0.7910659
103560.0000000    0.7768061
103570.0000000    0.7947623
103580.0000000    0.7964653
103590.0000000    0.8055949
103600.0000000    0.8053125
103610.0000000    0.7962031
103620.0000000    0.7989362
103630.0000000    0.7877529
103640.0000000    0.7935196
103650.0000000    0.7952147
103660.0000000    0.7921131
103670.0000000    0.7981058
103680.0000000    0.8056071
103690.0000000    0.7973567
103700.0000000    0.7995096
103710.0000000    0.8045730
103720.0000000    0.8114934
103730.0000000    0.7981597
103740.0000000    0.7912108
103750.0000000    0.7756211
103760.0000000    0.7898279
103770.0000000    0.7671798
103780.0000000    0.7615327
103790.0000000    0.7883774
103800.0000000    0.7750769
103810.0000000    0.7928260
103820.0000000    0.7891602
103830.0000000    0.7964227
103840.0000000    0.7964861
103850.0000000    0.8078400
103860.0000000    0.7921138
103870.0000000    0.7891774
103880.0000000    0.7755113
103890.0000000    0.7759922
103900.0000000    0.7746981
103910.0000000    0.7872970
103920.0000000    0.7885435
103930.0000000    0.7726384
103940.0000000    0.7691723
103950.0000000    0.7757685
103960.0000000    0.7694566
103970.0000000    0.7910826
103980.0000000    0.7824990
103990.0000000    0.7737657
104000.0000000    0.7821685
104010.0000000    0.7916620
104020.0000000    0.7666944
104030.0000000    0.7691942
104040.0000000    0.7768164
104050.0000000    0.7799738
104060.0000000    0.7738376
104070.0000000    0.7843602
104080.0000000    0.7855034
104090.0000000    0.7781894
104100.0000000    0.7787175
104110.0000000    0.7836372
104120.0000000    0.7707489
104130.0000000    0.7817495
104140.0000000    0.7938838
104150.0000000    0.7866638
104160.0000000    0.7831485
104170.0000000    0.7821912
104180.0000000    0.7842805
104190.0000000    0.7900115
104200.0000000    0.7799871
104210.0000000    0.7764506
104220.0000000    0.7804857
104230.0000000    0.7703574
104240.0000000    0.7745646
104250.0000000    0.7764540
104260.0000000    0.7814369
104270.0000000    0.7824377
104280.0000000    0.7878479
104290.0000000    0.7889453
104300.0000000    0.7975193
104310.0000000    0.7952959
104320.0000000    0.7827511
104330.0000000    0.7781782
104340.0000000    0.7824749
104350.0000000    0.7823612
104360.0000000    0.7708721
104370.0000000    0.7822636
104380.0000000    0.7763076
104390.0000000    0.7784473
104400.0000000    0.7808371
104410.0000000    0.7806863
104420.0000000    0.7572547
104430.0000000    0.7738087
104440.0000000    0.7893582
104450.0000000    0.7930921
104460.0000000    0.7908023
104470.0000000    0.7983357
104480.0000000    0.7759162
104490.0000000    0.7607228
104500.0000000    0.7615557
104510.0000000    0.7643701
104520.0000000    0.7631224
104530.0000000    0.7634133
104540.0000000    0.7782577
104550.0000000    0.7839559
104560.0000000    0.7867855
104570.0000000    0.7828552
104580.0000000    0.7834055
104590.0000000    0.7884664
104600.0000000    0.7870117
104610.0000000    0.7853063
104620.0000000    0.7768980
104630.0000000    0.7772898
104640.0000000    0.7714196
104650.0000000    0.7776064
104660.0000000    0.7872913
104670.0000000    0.7745824
104680.0000000    0.7699455
104690.0000000    0.7901341
104700.0000000    0.7717250
104710.0000000    0.7784967
104720.0000000    0.7811258
104730.0000000    0.7720725
104740.0000000    0.7767040
104750.0000000    0.7831846
104760.0000000    0.7839490
104770.0000000    0.7725155
104780.0000000    0.7744268
104790.0000000    0.7868775
104800.0000000    0.7793456
104810.0000000    0.7868407
104820.0000000    0.7756617
104830.0000000    0.7653076
104840.0000000    0.7792315
104850.0000000    0.7852080
104860.0000000    0.7914721
104870.0000000    0.7918329
104880.0000000    0.7930240
104890.0000000    0.7903385
104900.0000000    0.7834424
104910.0000000    0.7938146
104920.0000000    0.7840777
104930.0000000    0.7972991
104940.0000000    0.8058100
104950.0000000    0.8058474
104960.0000000    0.8092828
104970.0000000    0.8060144
104980.0000000    0.7915074
104990.0000000    0.7970424
105000.0000000    0.7902132
105010.0000000    0.7985625
105020.0000000    0.8024430
105030.0000000    0.7951040
105040.0000000    0.7827372
105050.0000000    0.7822359
105060.0000000    0.7863962
105070.0000000    0.7932672
105080.0000000    0.7900235
105090.0000000    0.8004667
105100.0000000    0.8052669
105110.0000000    0.8055044
105120.0000000    0.8255050
105130.0000000    0.8202744
105140.0000000    0.8029959
105150.0000000    0.8082704
105160.0000000    0.7911116
105170.0000000    0.8014956
105180.0000000    0.8055640
105190.0000000    0.7977707
105200.0000000    0.7884544
105210.0000000    0.7933900
105220.0000000    0.7981681
105230.0000000    0.7921846
105240.0000000    0.7937012
105250.0000000    0.7824613
105260.0000000    0.7907388
105270.0000000    0.7812817
105280.0000000    0.7893208
105290.0000000    0.7931911
105300.0000000    0.7917819
105310.0000000    0.7956900
105320.0000000    0.7903631
105330.0000000    0.7849343
105340.0000000    0.7745064
105350.0000000    0.7934847
105360.0000000    0.7945771
105370.0000000    0.7983046
105380.0000000    0.8185501
105390.0000000    0.7938764
105400.0000000    0.8048888
105410.0000000    0.8167195
105420.0000000    0.8072293
105430.0000000    0.7964675
105440.0000000    0.8130736
105450.0000000    0.8159199
105460.0000000    0.8198215
105470.0000000    0.8142901
105480.0000000    0.8087906
105490.0000000    0.8056442
105500.0000000    0.8102271
105510.0000000    0.8170579
105520.0000000    0.8130020
105530.0000000    0.8326321
105540.0000000    0.8457211
105550.0000000    0.8527290
105560.0000000    0.8609713
105570.0000000    0.8567566
105580.0000000    0.8478543
105590.0000000    0.8517464
105600.0000000    0.8501039
105610.0000000    0.8566197
105620.0000000    0.8438369
105630.0000000    0.8394298
105640.0000000    0.8531864
105650.0000000    0.8473268
105660.0000000    0.8548684
105670.0000000    0.8587323
105680.0000000    0.8572209
105690.0000000    0.8535960
105700.0000000    0.8362873
105710.0000000    0.8318223
105720.0000000    0.8389416
105730.0000000    0.8372404
105740.0000000    0.8684272
105750.0000000    0.8657929
105760.0000000    0.8571764
105770.0000000    0.8604485
105780.0000000    0.8372895
105790.0000000    0.8413365
105800.0000000    0.8454833
105810.0000000    0.8480861
105820.0000000    0.8371615
105830.0000000    0.8664866
105840.0000000    0.8586971
105850.0000000    0.8760210
105860.0000000    0.8660956
105870.0000000    0.8788356
105880.0000000    0.8777383
105890.0000000    0.8768929
105900.0000000    0.8822796
105910.0000000    0.8875858
105920.0000000    0.9091406
105930.0000000    0.9001433
105940.0000000    0.8916137
105950.0000000    0.8824892
105960.0000000    0.8702804
105970.0000000    0.8563156
105980.0000000    0.8520807
105990.0000000    0.8563479
106000.0000000    0.8623822
106010.0000000    0.8453459
106020.0000000    0.8490788
106030.0000000    0.8458669
106040.0000000    0.8530782
106050.0000000    0.8640717
106060.0000000    0.8583570
106070.0000000    0.8426728
106080.0000000    0.8420066
106090.0000000    0.8395708
106100.0000000    0.8333609
106110.0000000    0.8383275
106120.0000000    0.8178183
106130.0000000    0.8253999
106140.0000000    0.8329687
106150.0000000    0.8400327
106160.0000000    0.8226914
106170.0000000    0.8101193
106180.0000000    0.8047215
106190.0000000    0.8004227
106200.0000000    0.8007531
106210.0000000    0.7981976
106220.0000000    0.8013287
106230.0000000    0.8059989
106240.0000000    0.8073082
106250.0000000    0.8205158
106260.0000000    0.8280234
106270.0000000    0.8175325
106280.0000000    0.8114985
106290.0000000    0.8084690
106300.0000000    0.8035383
106310.0000000    0.8162200
106320.0000000    0.8188214
106330.0000000    0.8271045
106340.0000000    0.8430210
106350.0000000    0.8311105
106360.0000000    0.8381926
106370.0000000    0.8473762
106380.0000000    0.8350802
106390.0000000    0.8538700
106400.0000000    0.8443491
106410.0000000    0.8377541
106420.0000000    0.8505514
106430.0000000    0.8468536
106440.0000000    0.8392296
106450.0000000    0.8452765
106460.0000000    0.8489639
106470.0000000    0.8502810
106480.0000000    0.8552081
106490.0000000    0.8692383
106500.0000000    0.8481401
106510.0000000    0.8419716
106520.0000000    0.8609146
106530.0000000    0.8493338
106540.0000000    0.8345296
106550.0000000    0.8456351
106560.0000000    0.8317034
106570.0000000    0.8465964
106580.0000000    0.8614917
106590.0000000    0.8377596
106600.0000000    0.8411715
106610.0000000    0.8321171
106620.0000000    0.8447683
106630.0000000    0.8384799
106640.0000000    0.8416433
106650.0000000    0.8347785
106660.0000000    0.8386868
106670.0000000    0.8441819
106680.0000000    0.8505350
106690.0000000    0.8498440
106700.0000000    0.8306122
106710.0000000    0.8250406
106720.0000000    0.8341703
106730.0000000    0.8093044
106740.0000000    0.7975885
106750.0000000    0.8005845
106760.0000000    0.7906758
106770.0000000    0.7915916
106780.0000000    0.7879410
106790.0000000    0.7986335
106800.0000000    0.7924201
106810.0000000    0.7834073
106820.0000000    0.7936006
106830.0000000    0.8022864
106840.0000000    0.7950498
106850.0000000    0.7861592
106860.0000000    0.7828484
106870.0000000    0.7881624
106880.0000000    0.7923242
106890.0000000    0.7937930
106900.0000000    0.7896311
106910.0000000    0.7776992
106920.0000000    0.7865872
106930.0000000    0.7905399
106940.0000000    0.7960891
106950.0000000    0.7940254
106960.0000000    0.7975273
106970.0000000    0.7962936
106980.0000000    0.7952050
106990.0000000    0.7862197
107000.0000000    0.7973827
107010.0000000    0.7825934
107020.0000000    0.7774556
107030.0000000    0.7830694
107040.0000000    0.7860456
107050.0000000    0.7862666
107060.0000000    0.7839459
107070.0000000    0.7781634
107080.0000000    0.7824784
107090.0000000    0.7793733
107100.0000000    0.7780571
107110.0000000    0.7780738
107120.0000000    0.7716927
107130.0000000    0.7783678
107140.0000000    0.7921079
107150.0000000    0.8030722
107160.0000000    0.8117018
107170.0000000    0.8093062
107180.0000000    0.7926546
107190.0000000    0.7960905
107200.0000000    0.8029021
107210.0000000    0.8127789
107220.0000000    0.8212352
107230.0000000    0.8126813
107240.0000000    0.7976197
107250.0000000    0.8016714
107260.0000000    0.7960121
107270.0000000    0.7962300
107280.0000000    0.7999049
107290.0000000    0.8154519
107300.0000000    0.8028123
107310.0000000    0.8175564
107320.0000000    0.8245105
107330.0000000    0.8341678
107340.0000000    0.8349686
107350.0000000    0.8407573
107360.0000000    0.8484730
107370.0000000    0.8471963
107380.0000000    0.8414845
107390.0000000    0.8307447
107400.0000000    0.8476380
107410.0000000    0.8527287
107420.0000000    0.8496034
107430.0000000    0.8544464
107440.0000000    0.8541378
107450.0000000    0.8516995
107460.0000000    0.8548396
107470.0000000    0.8604195
107480.0000000    0.8641078
107490.0000000    0.8574975
107500.0000000    0.8537565
107510.0000000    0.8511429
107520.0000000    0.8443580
107530.0000000    0.8348812
107540.0000000    0.8277471
107550.0000000    0.8262743
107560.0000000    0.8340762
107570.0000000    0.8352496
107580.0000000    0.8329055
107590.0000000    0.8331815
107600.0000000    0.8254930
107610.0000000    0.8371168
107620.0000000    0.8666898
107630.0000000    0.8623793
107640.0000000    0.8720110
107650.0000000    0.8693023
107660.0000000    0.8697489
107670.0000000    0.8661183
107680.0000000    0.8634178
107690.0000000    0.8611457
107700.0000000    0.8567827
107710.0000000    0.8640091
107720.0000000    0.8416259
107730.0000000    0.8558270
107740.0000000    0.8555777
107750.0000000    0.8336993
107760.0000000    0.8443707
107770.0000000    0.8498650
107780.0000000    0.8482677
107790.0000000    0.8405275
107800.0000000    0.8352392
107810.0000000    0.8391644
107820.0000000    0.8415983
107830.0000000    0.8621477
107840.0000000    0.8655121
107850.0000000    0.8685234
107860.0000000    0.8645375
107870.0000000    0.8722026
107880.0000000    0.8708253
107890.0000000    0.8809771
107900.0000000    0.8915306
107910.0000000    0.8879457
107920.0000000    0.8738984
107930.0000000    0.8660709
107940.0000000    0.8690631
107950.0000000    0.8785529
107960.0000000    0.8939096
107970.0000000    0.8764970
107980.0000000    0.8780612
107990.0000000    0.8917171
108000.0000000    0.8870860
108010.0000000    0.8961902
108020.0000000    0.9006192
108030.0000000    0.8948787
108040.0000000    0.8889596
108050.0000000    0.8936245
108060.0000000    0.8669399
108070.0000000    0.8790855
108080.0000000    0.8818959
108090.0000000    0.9005058
108100.0000000    0.8983598
108110.0000000    0.9083833
108120.0000000    0.9122325
108130.0000000    0.9111552
108140.0000000    0.8999335
108150.0000000    0.8900872
108160.0000000    0.9014401
108170.0000000    0.8796192
108180.0000000    0.9033225
108190.0000000    0.8852220
108200.0000000    0.8718850
108210.0000000    0.8771784
108220.0000000    0.8485219
108230.0000000    0.8437636
108240.0000000    0.8677737
108250.0000000    0.8672311
108260.0000000    0.8710381
108270.0000000    0.8649614
108280.0000000    0.8733653
108290.0000000    0.8753786
108300.0000000    0.8801843
108310.0000000    0.8734726
108320.0000000    0.8563411
108330.0000000    0.8558821
108340.0000000    0.8719826
108350.0000000    0.8716314
108360.0000000    0.8567843
108370.0000000    0.8716819
108380.0000000    0.8669527
108390.0000000    0.8829011
108400.0000000    0.8629313
108410.0000000    0.8652648
108420.0000000    0.8515070
108430.0000000    0.8268905
108440.0000000    0.8336551
108450.0000000    0.8359233
108460.0000000    0.8399286
108470.0000000    0.8359762
108480.0000000    0.8315611
108490.0000000    0.8287618
108500.0000000    0.8230689
108510.0000000    0.8345994
108520.0000000    0.8405163
108530.0000000    0.8309040
108540.0000000    0.8165848
108550.0000000    0.8205220
108560.0000000    0.8359818
108570.0000000    0.8217385
108580.0000000    0.8422293
108590.0000000    0.8571802
108600.0000000    0.8681049
108610.0000000    0.8633759
108620.0000000    0.8571233
108630.0000000    0.8461639
108640.0000000    0.8493138
108650.0000000    0.8522710
108660.0000000    0.8416342
108670.0000000    0.8441001
108680.0000000    0.8590627
108690.0000000    0.8691303
108700.0000000    0.8650758
108710.0000000    0.8554443
108720.0000000    0.8669938
108730.0000000    0.8444526
108740.0000000    0.8466451
108750.0000000    0.8470871
108760.0000000    0.8467557
108770.0000000    0.8464368
108780.0000000    0.8350591
108790.0000000    0.8350129
108800.0000000    0.8355058
108810.0000000    0.8413239
108820.0000000    0.8538504
108830.0000000    0.8287690
108840.0000000    0.8367812
108850.0000000    0.8464990
108860.0000000    0.8471067
108870.0000000    0.8572684
108880.0000000    0.8602021
108890.0000000    0.8692294
108900.0000000    0.8728137
108910.0000000    0.8593651
108920.0000000    0.8565573
108930.0000000    0.8544181
108940.0000000    0.8470396
108950.0000000    0.8391852
108960.0000000    0.8306937
108970.0000000    0.8254563
108980.0000000    0.8256283
108990.0000000    0.8148763
109000.0000000    0.8291247
109010.0000000    0.8365774
109020.0000000    0.8350478
109030.0000000    0.8377222
109040.0000000    0.8213385
109050.0000000    0.8322281
109060.0000000    0.8326982
109070.0000000    0.8361065
109080.0000000    0.8353804
109090.0000000    0.8459231
109100.0000000    0.8477376
109110.0000000    0.8524933
109120.0000000    0.8419231
109130.0000000    0.8291103
109140.0000000    0.8252285
109150.0000000    0.8347352
109160.0000000    0.8434390
109170.0000000    0.8359187
109180.0000000    0.8405313
109190.0000000    0.8301741
109200.0000000    0.8246236
109210.0000000    0.8323230
109220.0000000    0.8300321
109230.0000000    0.8268821
109240.0000000    0.8273205
109250.0000000    0.8203797
109260.0000000    0.8286911
109270.0000000    0.8390029
109280.0000000    0.8413852
109290.0000000    0.8419395
109300.0000000    0.8370749
109310.0000000    0.8379553
109320.0000000    0.8327685
109330.0000000    0.8235251
109340.0000000    0.8375756
109350.0000000    0.8569586
109360.0000000    0.8634656
109370.0000000    0.8463421
109380.0000000    0.8520989
109390.0000000    0.8691519
109400.0000000    0.8556354
109410.0000000    0.8570600
109420.0000000    0.8584776
109430.0000000    0.8526027
109440.0000000    0.8634478
109450.0000000    0.8362518
109460.0000000    0.8443622
109470.0000000    0.8522996
109480.0000000    0.8633534
109490.0000000    0.8451197
109500.0000000    0.8425493
109510.0000000    0.8445660
109520.0000000    0.8534000
109530.0000000    0.8544795
109540.0000000    0.8317371
109550.0000000    0.8351974
109560.0000000    0.8452104
109570.0000000    0.8477220
109580.0000000    0.8560392
109590.0000000    0.8473014
109600.0000000    0.8479570
109610.0000000    0.8302761
109620.0000000    0.8296991
109630.0000000    0.8285000
109640.0000000    0.8288162
109650.0000000    0.8165234
109660.0000000    0.8180528
109670.0000000    0.8197811
109680.0000000    0.8061053
109690.0000000    0.8104968
109700.0000000    0.7975558
109710.0000000    0.7999309
109720.0000000    0.7981451
109730.0000000    0.8043263
109740.0000000    0.8055369
109750.0000000    0.8071362
109760.0000000    0.8053570
109770.0000000    0.7935905
109780.0000000    0.7965857
109790.0000000    0.8023534
109800.0000000    0.8122100
109810.0000000    0.8041492
109820.0000000    0.7880810
109830.0000000    0.7962614
109840.0000000    0.8128071
109850.0000000    0.8102750
109860.0000000    0.8104111
109870.0000000    0.8064184
109880.0000000    0.8165001
109890.0000000    0.8193065
109900.0000000    0.8100548
109910.0000000    0.8116688
109920.0000000    0.8016316
109930.0000000    0.8105593
109940.0000000    0.8098877
109950.0000000    0.8222383
109960.0000000    0.8193586
109970.0000000    0.8034567
109980.0000000    0.8261921
109990.0000000    0.8047772
110000.0000000    0.8152792
110010.0000000    0.8253201
110020.0000000    0.8341923
110030.0000000    0.8340659
110040.0000000    0.8040708
110050.0000000    0.8044530
110060.0000000    0.8236679
110070.0000000    0.8314654
110080.0000000    0.8287926
110090.0000000    0.8277369
110100.0000000    0.8234643
110110.0000000    0.8319847
110120.0000000    0.8334006
110130.0000000    0.8492528
110140.0000000    0.8399963
110150.0000000    0.8370945
110160.0000000    0.8521637
110170.0000000    0.8506204
110180.0000000    0.8422607
110190.0000000    0.8302551
110200.0000000    0.8221682
110210.0000000    0.8172707
110220.0000000    0.8196539
110230.0000000    0.8115388
110240.0000000    0.8149612
110250.0000000    0.8123927
110260.0000000    0.8042533
110270.0000000    0.8160177
110280.0000000    0.8237141
110290.0000000    0.8205848
110300.0000000    0.8190749
110310.0000000    0.8187034
110320.0000000    0.8171314
110330.0000000    0.8009731
110340.0000000    0.8031617
110350.0000000    0.7755471
110360.0000000    0.7994928
110370.0000000    0.8042258
110380.0000000    0.7937277
110390.0000000    0.8163797
110400.0000000    0.8115711
110410.0000000    0.8108355
110420.0000000    0.8229761
110430.0000000    0.8070416
110440.0000000    0.8180702
110450.0000000    0.8109391
110460.0000000    0.8244078
110470.0000000    0.8154246
110480.0000000    0.8061124
110490.0000000    0.8008742
110500.0000000    0.8152757
110510.0000000    0.8129504
110520.0000000    0.8254114
110530.0000000    0.8212013
110540.0000000    0.8236375
110550.0000000    0.8285948
110560.0000000    0.8128967
110570.0000000    0.8072449
110580.0000000    0.8114838
110590.0000000    0.8112568
110600.0000000    0.8117164
110610.0000000    0.8068909
110620.0000000    0.8268328
110630.0000000    0.8282586
110640.0000000    0.8282819
110650.0000000    0.8151925
110660.0000000    0.8153731
110670.0000000    0.7956183
110680.0000000    0.8074046
110690.0000000    0.8122770
110700.0000000    0.8070716
110710.0000000    0.8070691
110720.0000000    0.8078306
110730.0000000    0.7964228
110740.0000000    0.7926299
110750.0000000    0.7862705
110760.0000000    0.7894009
110770.0000000    0.7783954
110780.0000000    0.7981782
110790.0000000    0.7954417
110800.0000000    0.7842452
110810.0000000    0.7967651
110820.0000000    0.7791673
110830.0000000    0.7869800
110840.0000000    0.8126967
110850.0000000    0.7995112
110860.0000000    0.8188567
110870.0000000    0.8133201
110880.0000000    0.8012069
110890.0000000    0.8007336
110900.0000000    0.7995132
110910.0000000    0.7906488
110920.0000000    0.7863082
110930.0000000    0.7920765
110940.0000000    0.7957467
110950.0000000    0.7903916
110960.0000000    0.7870117
110970.0000000    0.8032675
110980.0000000    0.8090311
110990.0000000    0.8140774
111000.0000000    0.8149810
111010.0000000    0.8147095
111020.0000000    0.8047611
111030.0000000    0.8204529
111040.0000000    0.8170004
111050.0000000    0.8094965
111060.0000000    0.8088632
111070.0000000    0.8155934
111080.0000000    0.8227931
111090.0000000    0.8047110
111100.0000000    0.8210264
111110.0000000    0.8082263
111120.0000000    0.8047948
111130.0000000    0.8189135
111140.0000000    0.8258271
111150.0000000    0.8226489
111160.0000000    0.8108166
111170.0000000    0.8014756
111180.0000000    0.7996324
111190.0000000    0.7968385
111200.0000000    0.8142565
111210.0000000    0.8112213
111220.0000000    0.8049831
111230.0000000    0.8149744
111240.0000000    0.8094846
111250.0000000    0.8050470
111260.0000000    0.8000028
111270.0000000    0.7980613
111280.0000000    0.7934066
111290.0000000    0.7947142
111300.0000000    0.7838888
111310.0000000    0.7962606
111320.0000000    0.7909147
111330.0000000    0.7982993
111340.0000000    0.7892422
111350.0000000    0.7984251
111360.0000000    0.7847663
111370.0000000    0.7757868
111380.0000000    0.7830509
111390.0000000    0.7925422
111400.0000000    0.8152784
111410.0000000    0.8185388
111420.0000000    0.8143064
111430.0000000    0.8139262
111440.0000000    0.8123566
111450.0000000    0.7899354
111460.0000000    0.7835871
111470.0000000    0.7834613
111480.0000000    0.7851171
111490.0000000    0.8007038
111500.0000000    0.7983227
111510.0000000    0.7944691
111520.0000000    0.7929055
111530.0000000    0.7964109
111540.0000000    0.8068773
111550.0000000    0.7958831
111560.0000000    0.7854149
111570.0000000    0.7904480
111580.0000000    0.7944471
111590.0000000    0.8046876
111600.0000000    0.8068340
111610.0000000    0.8198929
111620.0000000    0.8139323
111630.0000000    0.8110174
111640.0000000    0.8101742
111650.0000000    0.8115075
111660.0000000    0.8133400
111670.0000000    0.8333408
111680.0000000    0.8403803
111690.0000000    0.8468471
111700.0000000    0.8567653
111710.0000000    0.8524336
111720.0000000    0.8524655
111730.0000000    0.8509757
111740.0000000    0.8449737
111750.0000000    0.8177722
111760.0000000    0.8172721
111770.0000000    0.8118858
111780.0000000    0.8159559
111790.0000000    0.8034018
111800.0000000    0.8206708
111810.0000000    0.8076243
111820.0000000    0.8096771
111830.0000000    0.8207945
111840.0000000    0.7906837
111850.0000000    0.7950575
111860.0000000    0.7878280
111870.0000000    0.7980766
111880.0000000    0.8022010
111890.0000000    0.8011191
111900.0000000    0.8024856
111910.0000000    0.7890817
111920.0000000    0.7995764
111930.0000000    0.7919661
111940.0000000    0.7883736
111950.0000000    0.7892150
111960.0000000    0.7837154
111970.0000000    0.7870628
111980.0000000    0.7844498
111990.0000000    0.7767613
112000.0000000    0.7850952
112010.0000000    0.7723595
112020.0000000    0.7818747
112030.0000000    0.7918057
112040.0000000    0.7796445
112050.0000000    0.7803848
112060.0000000    0.7806370
112070.0000000    0.7591922
112080.0000000    0.7634825
112090.0000000    0.7682452
112100.0000000    0.7638870
112110.0000000    0.7677918
112120.0000000    0.7739145
112130.0000000    0.7883396
112140.0000000    0.7941818
112150.0000000    0.7999014
112160.0000000    0.8033918
112170.0000000    0.8038417
112180.0000000    0.8102924
112190.0000000    0.8135583
112200.0000000    0.8079841
112210.0000000    0.8165585
112220.0000000    0.8161506
112230.0000000    0.8025004
112240.0000000    0.8234110
112250.0000000    0.8302150
112260.0000000    0.8277514
112270.0000000    0.8221789
112280.0000000    0.8211445
112290.0000000    0.8222262
112300.0000000    0.8189686
112310.0000000    0.8120047
112320.0000000    0.8110386
112330.0000000    0.8014425
112340.0000000    0.8044021
112350.0000000    0.7929353
112360.0000000    0.7972898
112370.0000000    0.7921229
112380.0000000    0.7844199
112390.0000000    0.7888919
112400.0000000    0.7750974
112410.0000000    0.7827871
112420.0000000    0.7903503
112430.0000000    0.7966028
112440.0000000    0.8015547
112450.0000000    0.7950177
112460.0000000    0.7942916
112470.0000000    0.7925378
112480.0000000    0.7746382
112490.0000000    0.7741511
112500.0000000    0.7865487
112510.0000000    0.7966108
112520.0000000    0.7936312
112530.0000000    0.7923294
112540.0000000    0.7658522
112550.0000000    0.7652314
112560.0000000    0.7868434
112570.0000000    0.7848132
112580.0000000    0.7970668
112590.0000000    0.8026779
112600.0000000    0.8027855
112610.0000000    0.7858740
112620.0000000    0.7612302
112630.0000000    0.7792781
112640.0000000    0.7771057
112650.0000000    0.7881330
112660.0000000    0.7876177
112670.0000000    0.8046140
112680.0000000    0.8080096
112690.0000000    0.7896421
112700.0000000    0.7790608
112710.0000000    0.7841704
112720.0000000    0.7733336
112730.0000000    0.7700425
112740.0000000    0.7701771
112750.0000000    0.7731880
112760.0000000    0.7841009
112770.0000000    0.7835177
112780.0000000    0.7829844
112790.0000000    0.8050120
112800.0000000    0.8066152
112810.0000000    0.7941793
112820.0000000    0.7896520
112830.0000000    0.7872823
112840.0000000    0.7951484
112850.0000000    0.8010922
112860.0000000    0.8113254
112870.0000000    0.8057172
112880.0000000    0.7980243
112890.0000000    0.7966393
112900.0000000    0.7927218
112910.0000000    0.8041680
112920.0000000    0.8122137
112930.0000000    0.8155909
112940.0000000    0.8036907
112950.0000000    0.8194170
112960.0000000    0.8138558
112970.0000000    0.8174278
112980.0000000    0.8060277
112990.0000000    0.8034176
113000.0000000    0.7996097
113010.0000000    0.8295299
113020.0000000    0.8146113
113030.0000000    0.8101240
113040.0000000    0.8090818
113050.0000000    0.8038223
113060.0000000    0.7991682
113070.0000000    0.8086697
113080.0000000    0.7914215
113090.0000000    0.8006032
113100.0000000    0.7992115
113110.0000000    0.7977337
113120.0000000    0.7826511
113130.0000000    0.7900528
113140.0000000    0.7857369
113150.0000000    0.7858182
113160.0000000    0.7874798
113170.0000000    0.7860550
113180.0000000    0.7882646
113190.0000000    0.7823541
113200.0000000    0.7771500
113210.0000000    0.7858050
113220.0000000    0.7889557
113230.0000000    0.7918723
113240.0000000    0.7846239
113250.0000000    0.7945292
113260.0000000    0.7919260
113270.0000000    0.8011246
113280.0000000    0.7961784
113290.0000000    0.7969902
113300.0000000    0.8084734
113310.0000000    0.8079658
113320.0000000    0.8023360
113330.0000000    0.8237484
113340.0000000    0.8235793
113350.0000000    0.8084652
113360.0000000    0.8152763
113370.0000000    0.8219542
113380.0000000    0.8312148
113390.0000000    0.8368445
113400.0000000    0.8397932
113410.0000000    0.8136749
113420.0000000    0.7982783
113430.0000000    0.8086458
113440.0000000    0.8062000
113450.0000000    0.8261231
113460.0000000    0.8337801
113470.0000000    0.8407298
113480.0000000    0.8440341
113490.0000000    0.8454075
113500.0000000    0.8381887
113510.0000000    0.8359731
113520.0000000    0.8151799
113530.0000000    0.8223196
113540.0000000    0.8276721
113550.0000000    0.8514647
113560.0000000    0.8466246
113570.0000000    0.8410983
113580.0000000    0.8280640
113590.0000000    0.8178687
113600.0000000    0.8153120
113610.0000000    0.8167082
113620.0000000    0.7921121
113630.0000000    0.8008974
113640.0000000    0.7858033
113650.0000000    0.7941093
113660.0000000    0.8096065
113670.0000000    0.7974941
113680.0000000    0.7978230
113690.0000000    0.7955509
113700.0000000    0.7882627
113710.0000000    0.7977363
113720.0000000    0.7974944
113730.0000000    0.7918810
113740.0000000    0.7921392
113750.0000000    0.8052635
113760.0000000    0.7976522
113770.0000000    0.8000740
113780.0000000    0.7939357
113790.0000000    0.8103600
113800.0000000    0.8170549
113810.0000000    0.8050932
113820.0000000    0.8044925
113830.0000000    0.8153410
113840.0000000    0.8083965
113850.0000000    0.7711934
113860.0000000    0.7812035
113870.0000000    0.7849343
113880.0000000    0.7784914
113890.0000000    0.7807527
113900.0000000    0.7587420
113910.0000000    0.7618368
113920.0000000    0.7707536
113930.0000000    0.7780122
113940.0000000    0.7715684
113950.0000000    0.7667996
113960.0000000    0.7672973
113970.0000000    0.7992548
113980.0000000    0.8037332
113990.0000000    0.8068209
114000.0000000    0.7968279
114010.0000000    0.8121274
114020.0000000    0.8015564
114030.0000000    0.8041986
114040.0000000    0.8186499
114050.0000000    0.8371326
114060.0000000    0.8333492
114070.0000000    0.8220515
114080.0000000    0.8271405
114090.0000000    0.8302016
114100.0000000    0.8256693
114110.0000000    0.8336299
114120.0000000    0.8202113
114130.0000000    0.8220219
114140.0000000    0.8211382
114150.0000000    0.8325692
114160.0000000    0.8267049
114170.0000000    0.8360906
114180.0000000    0.8444242
114190.0000000    0.8383014
114200.0000000    0.8377969
114210.0000000    0.8191079
114220.0000000    0.8180397
114230.0000000    0.8165350
114240.0000000    0.8327739
114250.0000000    0.8484501
114260.0000000    0.8461205
114270.0000000    0.8488883
114280.0000000    0.8685269
114290.0000000    0.8570381
114300.0000000    0.8571554
114310.0000000    0.8521244
114320.0000000    0.8489437
114330.0000000    0.8422399
114340.0000000    0.8346007
114350.0000000    0.8348570
114360.0000000    0.8557489
114370.0000000    0.8585790
114380.0000000    0.8494481
114390.0000000    0.8596269
114400.0000000    0.8565643
114410.0000000    0.8514790
114420.0000000    0.8628424
114430.0000000    0.8605412
114440.0000000    0.8463777
114450.0000000    0.8568599
114460.0000000    0.8462521
114470.0000000    0.8398039
114480.0000000    0.8334039
114490.0000000    0.8596226
114500.0000000    0.8528717
114510.0000000    0.8576002
114520.0000000    0.8499290
114530.0000000    0.8603052
114540.0000000    0.8576063
114550.0000000    0.8513263
114560.0000000    0.8531179
114570.0000000    0.8457755
114580.0000000    0.8694481
114590.0000000    0.8526249
114600.0000000    0.8422125
114610.0000000    0.8562104
114620.0000000    0.8432776
114630.0000000    0.8432714
114640.0000000    0.8489373
114650.0000000    0.8580715
114660.0000000    0.8591637
114670.0000000    0.8475665
114680.0000000    0.8584535
114690.0000000    0.8499422
114700.0000000    0.8546174
114710.0000000    0.8626464
114720.0000000    0.8657752
114730.0000000    0.8505487
114740.0000000    0.8569390
114750.0000000    0.8419074
114760.0000000    0.8441442
114770.0000000    0.8175755
114780.0000000    0.8219362
114790.0000000    0.8403888
114800.0000000    0.8300933
114810.0000000    0.8637390
114820.0000000    0.8605702
114830.0000000    0.8466314
114840.0000000    0.8601466
114850.0000000    0.8663011
114860.0000000    0.8644256
114870.0000000    0.8754783
114880.0000000    0.8700359
114890.0000000    0.8601316
114900.0000000    0.8623081
114910.0000000    0.8576437
114920.0000000    0.8593999
114930.0000000    0.8493434
114940.0000000    0.8410860
114950.0000000    0.8394573
114960.0000000    0.8235192
114970.0000000    0.8356083
114980.0000000    0.8479691
114990.0000000    0.8546343
115000.0000000    0.8455203
115010.0000000    0.8440713
115020.0000000    0.8572488
115030.0000000    0.8578366
115040.0000000    0.8674411
115050.0000000    0.8639305
115060.0000000    0.8660493
115070.0000000    0.8830281
115080.0000000    0.8946397
115090.0000000    0.8846310
115100.0000000    0.8915292
115110.0000000    0.8871132
115120.0000000    0.8910858
115130.0000000    0.8847502
115140.0000000    0.8872632
115150.0000000    0.8706104
115160.0000000    0.8708523
115170.0000000    0.8610731
115180.0000000    0.8807080
115190.0000000    0.8819007
115200.0000000    0.8854976
115210.0000000    0.8733943
115220.0000000    0.8770924
115230.0000000    0.8807526
115240.0000000    0.8833477
115250.0000000    0.8895505
115260.0000000    0.8845058
115270.0000000    0.8860721
115280.0000000    0.8640766
115290.0000000    0.8801848
115300.0000000    0.8749531
115310.0000000    0.8658048
115320.0000000    0.8795833
115330.0000000    0.8847342
115340.0000000    0.8911531
115350.0000000    0.8795151
115360.0000000    0.8693587
115370.0000000    0.8766954
115380.0000000    0.8752972
115390.0000000    0.8537561
115400.0000000    0.8547530
115410.0000000    0.8385486
115420.0000000    0.8468032
115430.0000000    0.8655745
115440.0000000    0.8546647
115450.0000000    0.8523663
115460.0000000    0.8335409
115470.0000000    0.8388171
115480.0000000    0.8301433
115490.0000000    0.8296798
115500.0000000    0.8198264
115510.0000000    0.8270761
115520.0000000    0.8205914
115530.0000000    0.8517697
115540.0000000    0.8621424
115550.0000000    0.8543450
115560.0000000    0.8492090
115570.0000000    0.8525499
115580.0000000    0.8406679
115590.0000000    0.8560801
115600.0000000    0.8634127
115610.0000000    0.8640935
115620.0000000    0.8843070
115630.0000000    0.8670392
115640.0000000    0.8591559
115650.0000000    0.8636620
115660.0000000    0.8751718
115670.0000000    0.8744700
115680.0000000    0.8772250
115690.0000000    0.8905406
115700.0000000    0.8827262
115710.0000000    0.8822895
115720.0000000    0.8931750
115730.0000000    0.8926589
115740.0000000    0.8822943
115750.0000000    0.8709030
115760.0000000    0.8755878
115770.0000000    0.8633643
115780.0000000    0.8720075
115790.0000000    0.8730460
115800.0000000    0.8820553
115810.0000000    0.8769756
115820.0000000    0.8714107
115830.0000000    0.8701978
115840.0000000    0.8620658
115850.0000000    0.8609700
115860.0000000    0.8566290
115870.0000000    0.8636161
115880.0000000    0.8644468
115890.0000000    0.8447608
115900.0000000    0.8314627
115910.0000000    0.8452619
115920.0000000    0.8477426
115930.0000000    0.8570160
115940.0000000    0.8681996
115950.0000000    0.8585786
115960.0000000    0.8552966
115970.0000000    0.8650917
115980.0000000    0.8812993
115990.0000000    0.8705839
116000.0000000    0.8727712
116010.0000000    0.8790184
116020.0000000    0.8899187
116030.0000000    0.8743039
116040.0000000    0.8674743
116050.0000000    0.8688743
116060.0000000    0.8533328
116070.0000000    0.8449060
116080.0000000    0.8597642
116090.0000000    0.8620057
116100.0000000    0.8587420
116110.0000000    0.8592142
116120.0000000    0.8541914
116130.0000000    0.8491704
116140.0000000    0.8402062
116150.0000000    0.8570268
116160.0000000    0.8650475
116170.0000000    0.8672245
116180.0000000    0.8677725
116190.0000000    0.8643992
116200.0000000    0.8628454
116210.0000000    0.8471778
116220.0000000    0.8602070
116230.0000000    0.8512001
116240.0000000    0.8513353
116250.0000000    0.8618689
116260.0000000    0.8498581
116270.0000000    0.8376999
116280.0000000    0.8433110
116290.0000000    0.8312500
116300.0000000    0.8397131
116310.0000000    0.8460155
116320.0000000    0.8483195
116330.0000000    0.8573236
116340.0000000    0.8599001
116350.0000000    0.8614730
116360.0000000    0.8660115
116370.0000000    0.8535774
116380.0000000    0.8688203
116390.0000000    0.8740805
116400.0000000    0.8627840
116410.0000000    0.8625103
116420.0000000    0.8550933
116430.0000000    0.8401898
116440.0000000    0.8641853
116450.0000000    0.8524235
116460.0000000    0.8433738
116470.0000000    0.8538541
116480.0000000    0.8663037
116490.0000000    0.8749234
116500.0000000    0.8674578
116510.0000000    0.8607069
116520.0000000    0.8507163
116530.0000000    0.8486585
116540.0000000    0.8551750
116550.0000000    0.8550839
116560.0000000    0.8522370
116570.0000000    0.8530331
116580.0000000    0.8556746
116590.0000000    0.8689580
116600.0000000    0.8513123
116610.0000000    0.8552006
116620.0000000    0.8626067
116630.0000000    0.8598808
116640.0000000    0.8603116
116650.0000000    0.8601041
116660.0000000    0.8631532
116670.0000000    0.8612424
116680.0000000    0.8607209
116690.0000000    0.8623514
116700.0000000    0.8611959
116710.0000000    0.8590470
116720.0000000    0.8582448
116730.0000000    0.8585157
116740.0000000    0.8706157
116750.0000000    0.8716728
116760.0000000    0.8742731
116770.0000000    0.8670337
116780.0000000    0.8600308
116790.0000000    0.8751537
116800.0000000    0.8703149
116810.0000000    0.8769882
116820.0000000    0.8690378
116830.0000000    0.8579565
116840.0000000    0.8616996
116850.0000000    0.8661582
116860.0000000    0.8694010
116870.0000000    0.8758926
116880.0000000    0.8731323
116890.0000000    0.8724535
116900.0000000    0.8787467
116910.0000000    0.8742414
116920.0000000    0.8646473
116930.0000000    0.8540614
116940.0000000    0.8631944
116950.0000000    0.8593171
116960.0000000    0.8522146
116970.0000000    0.8672874
116980.0000000    0.8650214
116990.0000000    0.8582069
117000.0000000    0.8593999
117010.0000000    0.8580862
117020.0000000    0.8654451
117030.0000000    0.8549257
117040.0000000    0.8417788
117050.0000000    0.8439307
117060.0000000    0.8525780
117070.0000000    0.8407463
117080.0000000    0.8363576
117090.0000000    0.8555695
117100.0000000    0.8593795
117110.0000000    0.8482332
117120.0000000    0.8455076
117130.0000000    0.8525820
117140.0000000    0.8478417
117150.0000000    0.8595771
117160.0000000    0.8717315
117170.0000000    0.8698445
117180.0000000    0.8824615
117190.0000000    0.8739264
117200.0000000    0.8834445
117210.0000000    0.8712428
117220.0000000    0.8767660
117230.0000000    0.8698059
117240.0000000    0.8815600
117250.0000000    0.8839776
117260.0000000    0.8658502
117270.0000000    0.8672315
117280.0000000    0.8514158
117290.0000000    0.8475672
117300.0000000    0.8450159
117310.0000000    0.8552473
117320.0000000    0.8461691
117330.0000000    0.8435858
117340.0000000    0.8671358
117350.0000000    0.8521488
117360.0000000    0.8559706
117370.0000000    0.8623232
117380.0000000    0.8549066
117390.0000000    0.8677214
117400.0000000    0.8643671
117410.0000000    0.8683414
117420.0000000    0.8715380
117430.0000000    0.8840275
117440.0000000    0.8838792
117450.0000000    0.8695383
117460.0000000    0.8721554
117470.0000000    0.8806640
117480.0000000    0.8756934
117490.0000000    0.8714844
117500.0000000    0.8706445
117510.0000000    0.8717538
117520.0000000    0.8741001
117530.0000000    0.8750558
117540.0000000    0.8842769
117550.0000000    0.8851988
117560.0000000    0.8803901
117570.0000000    0.8771573
117580.0000000    0.8757040
117590.0000000    0.9021729
117600.0000000    0.8934141
117610.0000000    0.8867080
117620.0000000    0.8808657
117630.0000000    0.8849969
117640.0000000    0.8855485
117650.0000000    0.8832275
117660.0000000    0.8761461
117670.0000000    0.8730682
117680.0000000    0.8762042
117690.0000000    0.8710521
117700.0000000    0.8663050
117710.0000000    0.8706000
117720.0000000    0.8678747
117730.0000000    0.8752759
117740.0000000    0.8772129
117750.0000000    0.8653102
117760.0000000    0.8810674
117770.0000000    0.8821273
117780.0000000    0.8756505
117790.0000000    0.8758473
117800.0000000    0.8509104
117810.0000000    0.8589758
117820.0000000    0.8605695
117830.0000000    0.8621592
117840.0000000    0.8669091
117850.0000000    0.8674070
117860.0000000    0.8705991
117870.0000000    0.8716618
117880.0000000    0.8839610
117890.0000000    0.8809201
117900.0000000    0.8751409
117910.0000000    0.8783039
117920.0000000    0.8871498
117930.0000000    0.8802234
117940.0000000    0.8752620
117950.0000000    0.8656278
117960.0000000    0.8827437
117970.0000000    0.8905283
117980.0000000    0.8816297
117990.0000000    0.8897148
118000.0000000    0.8776583
118010.0000000    0.8859263
118020.0000000    0.8939777
118030.0000000    0.8694512
118040.0000000    0.8784355
118050.0000000    0.8544798
118060.0000000    0.8644729
118070.0000000    0.8566774
118080.0000000    0.8675577
118090.0000000    0.8664694
118100.0000000    0.8738160
118110.0000000    0.8832822
118120.0000000    0.8801985
118130.0000000    0.8771908
118140.0000000    0.8656329
118150.0000000    0.8639132
118160.0000000    0.8507949
118170.0000000    0.8510033
118180.0000000    0.8627562
118190.0000000    0.8642173
118200.0000000    0.8678840
118210.0000000    0.8637553
118220.0000000    0.8709682
118230.0000000    0.8671258
118240.0000000    0.8528771
118250.0000000    0.8347417
118260.0000000    0.8453746
118270.0000000    0.8360281
118280.0000000    0.8371221
118290.0000000    0.8466809
118300.0000000    0.8423667
118310.0000000    0.8340604
118320.0000000    0.8241947
118330.0000000    0.8290544
118340.0000000    0.8448926
118350.0000000    0.8489811
118360.0000000    0.8665432
118370.0000000    0.8498995
118380.0000000    0.8474097
118390.0000000    0.8506649
118400.0000000    0.8383211
118410.0000000    0.8267795
118420.0000000    0.8247364
118430.0000000    0.8304910
118440.0000000    0.8285406
118450.0000000    0.8317333
118460.0000000    0.8300754
118470.0000000    0.8333017
118480.0000000    0.8402683
118490.0000000    0.8432240
118500.0000000    0.8265284
118510.0000000    0.8345335
118520.0000000    0.8257280
118530.0000000    0.8366320
118540.0000000    0.8421573
118550.0000000    0.8404862
118560.0000000    0.8399740
118570.0000000    0.8590033
118580.0000000    0.8625316
118590.0000000    0.8728049
118600.0000000    0.8743185
118610.0000000    0.8758731
118620.0000000    0.8708607
118630.0000000    0.8611625
118640.0000000    0.8377295
118650.0000000    0.8392767
118660.0000000    0.8321433
118670.0000000    0.8375552
118680.0000000    0.8061811
118690.0000000    0.8121445
118700.0000000    0.8102838
118710.0000000    0.8105049
118720.0000000    0.8126884
118730.0000000    0.8371998
118740.0000000    0.8412473
118750.0000000    0.8340112
118760.0000000    0.8607537
118770.0000000    0.8483447
118780.0000000    0.8551213
118790.0000000    0.8503823
118800.0000000    0.8448998
118810.0000000    0.8432749
118820.0000000    0.8245965
118830.0000000    0.8460683
118840.0000000    0.8519334
118850.0000000    0.8420733
118860.0000000    0.8409081
118870.0000000    0.8595986
118880.0000000    0.8758351
118890.0000000    0.8542801
118900.0000000    0.8666840
118910.0000000    0.8757449
118920.0000000    0.8734666
118930.0000000    0.8907928
118940.0000000    0.8839802
118950.0000000    0.8797441
118960.0000000    0.8790074
118970.0000000    0.8740395
118980.0000000    0.8712507
118990.0000000    0.8820305
119000.0000000    0.8892983
119010.0000000    0.8944263
119020.0000000    0.8793353
119030.0000000    0.8754829
119040.0000000    0.8783091
119050.0000000    0.8807237
119060.0000000    0.8786368
119070.0000000    0.8759041
119080.0000000    0.8889161
119090.0000000    0.8932292
119100.0000000    0.9029138
119110.0000000    0.8866684
119120.0000000    0.8593501
119130.0000000    0.8509118
119140.0000000    0.8359762
119150.0000000    0.8390726
119160.0000000    0.8441918
119170.0000000    0.8335093
119180.0000000    0.8300657
119190.0000000    0.8316988
119200.0000000    0.8380607
119210.0000000    0.8234921
119220.0000000    0.8344793
119230.0000000    0.8302051
119240.0000000    0.8285638
119250.0000000    0.8267696
119260.0000000    0.8389359
119270.0000000    0.8425770
119280.0000000    0.8306827
119290.0000000    0.8285275
119300.0000000    0.8364568
119310.0000000    0.8284811
119320.0000000    0.8232428
119330.0000000    0.8206214
119340.0000000    0.8375300
119350.0000000    0.8447009
119360.0000000    0.8405909
119370.0000000    0.8649556
119380.0000000    0.8557643
119390.0000000    0.8570200
119400.0000000    0.8670853
119410.0000000    0.8627364
119420.0000000    0.8699319
119430.0000000    0.8663063
119440.0000000    0.8571052
119450.0000000    0.8650455
119460.0000000    0.8701974
119470.0000000    0.8691354
119480.0000000    0.8757363
119490.0000000    0.8660631
119500.0000000    0.8444442
119510.0000000    0.8659355
119520.0000000    0.8672279
119530.0000000    0.8851543
119540.0000000    0.8946539
119550.0000000    0.8905974
119560.0000000    0.8877291
119570.0000000    0.8845438
119580.0000000    0.8900803
119590.0000000    0.8788040
119600.0000000    0.9016515
119610.0000000    0.8847118
119620.0000000    0.8924945
119630.0000000    0.8920170
119640.0000000    0.8888227
119650.0000000    0.8959287
119660.0000000    0.9053652
119670.0000000    0.9081875
119680.0000000    0.9037583
119690.0000000    0.8973158
119700.0000000    0.8996907
119710.0000000    0.8856512
119720.0000000    0.8853558
119730.0000000    0.8858295
119740.0000000    0.8907835
119750.0000000    0.8951225
119760.0000000    0.9015901
119770.0000000    0.9046678
119780.0000000    0.9008572
119790.0000000    0.8922124
119800.0000000    0.8956464
119810.0000000    0.8866343
119820.0000000    0.8857707
119830.0000000    0.8885564
119840.0000000    0.8862230
119850.0000000    0.8873436
119860.0000000    0.8904884
119870.0000000    0.8804334
119880.0000000    0.8732169
119890.0000000    0.8696841
119900.0000000    0.8760904
119910.0000000    0.8831850
119920.0000000    0.8934272
119930.0000000    0.8895541
119940.0000000    0.8806484
119950.0000000    0.8791628
119960.0000000    0.8873950
119970.0000000    0.8807562
119980.0000000    0.8788741
119990.0000000    0.8741462
120000.0000000    0.8819790
120010.0000000    0.8828363
120020.0000000    0.8792940
120030.0000000    0.8814473
120040.0000000    0.8756123
120050.0000000    0.8713419
120060.0000000    0.8901600
120070.0000000    0.9003857
120080.0000000    0.8987484
120090.0000000    0.8880149
120100.0000000    0.8814971
120110.0000000    0.8704086
120120.0000000    0.8548415
120130.0000000    0.8546435
120140.0000000    0.8621742
120150.0000000    0.8558361
120160.0000000    0.8721919
120170.0000000    0.8712316
120180.0000000    0.8881026
120190.0000000    0.8787541
120200.0000000    0.9042547
120210.0000000    0.8942166
120220.0000000    0.8831729
120230.0000000    0.8742985
120240.0000000    0.8749697
120250.0000000    0.8787960
120260.0000000    0.8982663
120270.0000000    0.9034520
120280.0000000    0.8999213
120290.0000000    0.9064344
120300.0000000    0.9074987
120310.0000000    0.9123672
120320.0000000    0.8946134
120330.0000000    0.8818539
120340.0000000    0.8884464
120350.0000000    0.8778837
120360.0000000    0.8971855
120370.0000000    0.8833188
120380.0000000    0.8937701
120390.0000000    0.8981010
120400.0000000    0.9060854
120410.0000000    0.8991912
120420.0000000    0.9026725
120430.0000000    0.8891219
120440.0000000    0.8785846
120450.0000000    0.8899425
120460.0000000    0.8867176
120470.0000000    0.8817966
120480.0000000    0.9155119
120490.0000000    0.9102348
120500.0000000    0.9101112
120510.0000000    0.9160141
120520.0000000    0.9198124
120530.0000000    0.9257417
120540.0000000    0.9283258
120550.0000000    0.9179004
120560.0000000    0.9200597
120570.0000000    0.9112487
120580.0000000    0.9235098
120590.0000000    0.9235415
120600.0000000    0.9006526
120610.0000000    0.9099725
120620.0000000    0.9208774
120630.0000000    0.9127350
120640.0000000    0.9255140
120650.0000000    0.9197186
120660.0000000    0.9232442
120670.0000000    0.9081537
120680.0000000    0.9208900
120690.0000000    0.9195597
120700.0000000    0.9149901
120710.0000000    0.9244893
120720.0000000    0.9202437
120730.0000000    0.8958662
120740.0000000    0.8971491
120750.0000000    0.9070056
120760.0000000    0.9160449
120770.0000000    0.9126173
120780.0000000    0.9139109
120790.0000000    0.9201906
120800.0000000    0.9275146
120810.0000000    0.9273742
120820.0000000    0.9329336
120830.0000000    0.9355382
120840.0000000    0.9289979
120850.0000000    0.9233086
120860.0000000    0.9221878
120870.0000000    0.9270580
120880.0000000    0.9229850
120890.0000000    0.9535160
120900.0000000    0.9453965
120910.0000000    0.9434692
120920.0000000    0.9428088
120930.0000000    0.9471042
120940.0000000    0.9375370
120950.0000000    0.9450471
120960.0000000    0.9358955
120970.0000000    0.9445825
120980.0000000    0.9635987
120990.0000000    0.9601794
121000.0000000    0.9141779
121010.0000000    0.9406630
121020.0000000    0.9358376
121030.0000000    0.9479974
121040.0000000    0.9514475
121050.0000000    0.9413893
121060.0000000    0.9503823
121070.0000000    0.9389654
121080.0000000    0.9507733
121090.0000000    0.9421082
121100.0000000    0.9462228
121110.0000000    0.9438740
121120.0000000    0.9541289
121130.0000000    0.9381586
121140.0000000    0.9445100
121150.0000000    0.9295145
121160.0000000    0.9243643
121170.0000000    0.9250711
121180.0000000    0.9113217
121190.0000000    0.9127644
121200.0000000    0.9172236
121210.0000000    0.9299448
121220.0000000    0.9186973
121230.0000000    0.9259494
121240.0000000    0.9277058
121250.0000000    0.9261569
121260.0000000    0.9205624
121270.0000000    0.9199439
121280.0000000    0.9210322
121290.0000000    0.9191770
121300.0000000    0.9260244
121310.0000000    0.9329687
121320.0000000    0.9361901
121330.0000000    0.9389548
121340.0000000    0.9234673
121350.0000000    0.9287182
121360.0000000    0.9394110
121370.0000000    0.9323871
121380.0000000    0.9421718
121390.0000000    0.9440377
121400.0000000    0.9267095
121410.0000000    0.9395523
121420.0000000    0.9225585
121430.0000000    0.9186495
121440.0000000    0.9250498
121450.0000000    0.9078699
121460.0000000    0.9288942
121470.0000000    0.9176049
121480.0000000    0.9308652
121490.0000000    0.9398398
121500.0000000    0.9315196
121510.0000000    0.9397045
121520.0000000    0.9521112
121530.0000000    0.9546565
121540.0000000    0.9635627
121550.0000000    0.9395616
121560.0000000    0.9521164
121570.0000000    0.9469173
121580.0000000    0.9528723
121590.0000000    0.9442990
121600.0000000    0.9433305
121610.0000000    0.9309294
121620.0000000    0.9411014
121630.0000000    0.9283272
121640.0000000    0.9413328
121650.0000000    0.9510880
121660.0000000    0.9480424
121670.0000000    0.9480824
121680.0000000    0.9394763
121690.0000000    0.9609736
121700.0000000    0.9653964
121710.0000000    0.9641470
121720.0000000    0.9515949
121730.0000000    0.9618748
121740.0000000    0.9572240
121750.0000000    0.9513291
121760.0000000    0.9516426
121770.0000000    0.9435030
121780.0000000    0.9442001
121790.0000000    0.9524997
121800.0000000    0.9552644
121810.0000000    0.9408429
121820.0000000    0.9786203
121830.0000000    0.9789169
121840.0000000    0.9745008
121850.0000000    0.9648229
121860.0000000    0.9667596
121870.0000000    0.9571157
121880.0000000    0.9623970
121890.0000000    0.9603167
121900.0000000    0.9491869
121910.0000000    0.9474882
121920.0000000    0.9604803
121930.0000000    0.9470765
121940.0000000    0.9375294
121950.0000000    0.9515501
121960.0000000    0.9479059
121970.0000000    0.9378240
121980.0000000    0.9509276
121990.0000000    0.9545677
122000.0000000    0.9517508
122010.0000000    0.9365451
122020.0000000    0.9383992
122030.0000000    0.9239976
122040.0000000    0.9183788
122050.0000000    0.9226997
122060.0000000    0.9395259
122070.0000000    0.9216762
122080.0000000    0.9295247
122090.0000000    0.9444671
122100.0000000    0.9405041
122110.0000000    0.9507018
122120.0000000    0.9618907
122130.0000000    0.9588000
122140.0000000    0.9332918
122150.0000000    0.9373683
122160.0000000    0.9424471
122170.0000000    0.9301264
122180.0000000    0.9301525
122190.0000000    0.9265801
122200.0000000    0.9319877
122210.0000000    0.9312107
122220.0000000    0.9297934
122230.0000000    0.9238042
122240.0000000    0.9194891
122250.0000000    0.9184187
122260.0000000    0.9211321
122270.0000000    0.9251381
122280.0000000    0.9385753
122290.0000000    0.9559096
122300.0000000    0.9451065
122310.0000000    0.9475561
122320.0000000    0.9330162
122330.0000000    0.9342633
122340.0000000    0.9408482
122350.0000000    0.9272379
122360.0000000    0.9175109
122370.0000000    0.9264319
122380.0000000    0.9278482
122390.0000000    0.9313353
122400.0000000    0.9243761
122410.0000000    0.9323267
122420.0000000    0.9266274
122430.0000000    0.9093921
122440.0000000    0.9278222
122450.0000000    0.9262601
122460.0000000    0.9326219
122470.0000000    0.9306909
122480.0000000    0.9356252
122490.0000000    0.9364914
122500.0000000    0.9380927
122510.0000000    0.9329570
122520.0000000    0.9269305
122530.0000000    0.9260274
122540.0000000    0.9248330
122550.0000000    0.9346615
122560.0000000    0.9513322
122570.0000000    0.9581179
122580.0000000    0.9644898
122590.0000000    0.9476417
122600.0000000    0.9444188
122610.0000000    0.9388153
122620.0000000    0.9279935
122630.0000000    0.9259890
122640.0000000    0.9281222
122650.0000000    0.9333813
122660.0000000    0.9269164
122670.0000000    0.9341736
122680.0000000    0.9335676
122690.0000000    0.9247558
122700.0000000    0.9264644
122710.0000000    0.9288878
122720.0000000    0.9081962
122730.0000000    0.9235118
122740.0000000    0.9433302
122750.0000000    0.9315512
122760.0000000    0.9278864
122770.0000000    0.9303367
122780.0000000    0.9220437
122790.0000000    0.9117097
122800.0000000    0.9164702
122810.0000000    0.9255040
122820.0000000    0.9274606
122830.0000000    0.9238631
122840.0000000    0.9199136
122850.0000000    0.9219900
122860.0000000    0.9131418
122870.0000000    0.8951768
122880.0000000    0.8992577
122890.0000000    0.9239215
122900.0000000    0.9155535
122910.0000000    0.9126545
122920.0000000    0.9303153
122930.0000000    0.9163708
122940.0000000    0.9249772
122950.0000000    0.9299448
122960.0000000    0.9382256
122970.0000000    0.9377331
122980.0000000    0.9273719
122990.0000000    0.9167460
123000.0000000    0.9090054
123010.0000000    0.9075569
123020.0000000    0.9147325
123030.0000000    0.9053087
123040.0000000    0.9110596
123050.0000000    0.9163322
123060.0000000    0.9016871
123070.0000000    0.9062505
123080.0000000    0.9016624
123090.0000000    0.9008900
123100.0000000    0.9064052
123110.0000000    0.9385875
123120.0000000    0.9177603
123130.0000000    0.9222802
123140.0000000    0.9283488
123150.0000000    0.9129761
123160.0000000    0.9108642
123170.0000000    0.9060516
123180.0000000    0.8933317
123190.0000000    0.8990082
123200.0000000    0.9073001
123210.0000000    0.9065084
123220.0000000    0.9101031
123230.0000000    0.9015430
123240.0000000    0.8989980
123250.0000000    0.8962578
123260.0000000    0.8927193
123270.0000000    0.8975606
123280.0000000    0.9082395
123290.0000000    0.9032803
123300.0000000    0.9060988
123310.0000000    0.9101788
123320.0000000    0.8991188
123330.0000000    0.9116318
123340.0000000    0.8930380
123350.0000000    0.8904624
123360.0000000    0.8942420
123370.0000000    0.8825898
123380.0000000    0.8834175
123390.0000000    0.8727131
123400.0000000    0.8928434
123410.0000000    0.8847337
123420.0000000    0.8829727
123430.0000000    0.8817405
123440.0000000    0.8904175
123450.0000000    0.8888091
123460.0000000    0.8974628
123470.0000000    0.8744668
123480.0000000    0.8701655
123490.0000000    0.8656375
123500.0000000    0.8761421
123510.0000000    0.8762768
123520.0000000    0.8904347
123530.0000000    0.8840908
123540.0000000    0.8932239
123550.0000000    0.8753734
123560.0000000    0.8756756
123570.0000000    0.8788937
123580.0000000    0.8731974
123590.0000000    0.8791166
123600.0000000    0.8767099
123610.0000000    0.8912995
123620.0000000    0.8939302
123630.0000000    0.8896499
123640.0000000    0.8930214
123650.0000000    0.9122331
123660.0000000    0.9062741
123670.0000000    0.8972373
123680.0000000    0.8975934
123690.0000000    0.8872246
123700.0000000    0.8894779
123710.0000000    0.8851020
123720.0000000    0.8817538
123730.0000000    0.8795048
123740.0000000    0.8874608
123750.0000000    0.8878807
123760.0000000    0.8893974
123770.0000000    0.8878046
123780.0000000    0.9092832
123790.0000000    0.8963972
123800.0000000    0.9034302
123810.0000000    0.9039046
123820.0000000    0.8899435
123830.0000000    0.8878389
123840.0000000    0.8987084
123850.0000000    0.8995970
123860.0000000    0.9039308
123870.0000000    0.8980008
123880.0000000    0.8939403
123890.0000000    0.8922853
123900.0000000    0.8996376
123910.0000000    0.8965327
123920.0000000    0.8921425
123930.0000000    0.9106365
123940.0000000    0.9108133
123950.0000000    0.9156744
123960.0000000    0.9257694
123970.0000000    0.9100394
123980.0000000    0.9136890
123990.0000000    0.9091249
124000.0000000    0.9193989
124010.0000000    0.9175853
124020.0000000    0.9077356
124030.0000000    0.9146848
124040.0000000    0.9123743
124050.0000000    0.9194683
124060.0000000    0.9087288
124070.0000000    0.8989746
124080.0000000    0.8937487
124090.0000000    0.8947642
124100.0000000    0.8893959
124110.0000000    0.8863578
124120.0000000    0.8810683
124130.0000000    0.8879192
124140.0000000    0.8793393
124150.0000000    0.8838135
124160.0000000    0.8846571
124170.0000000    0.8939715
124180.0000000    0.8873315
124190.0000000    0.8863403
124200.0000000    0.8750535
124210.0000000    0.8831287
124220.0000000    0.8760692
124230.0000000    0.8822190
124240.0000000    0.8815702
124250.0000000    0.8975294
124260.0000000    0.9053810
124270.0000000    0.9026949
124280.0000000    0.8987314
124290.0000000    0.9096275
124300.0000000    0.9171579
124310.0000000    0.9151285
124320.0000000    0.8989468
124330.0000000    0.8924258
124340.0000000    0.8882347
124350.0000000    0.8808680
124360.0000000    0.8816878
124370.0000000    0.8934336
124380.0000000    0.8917966
124390.0000000    0.8964298
124400.0000000    0.8868964
124410.0000000    0.8837998
124420.0000000    0.8763760
124430.0000000    0.8885189
124440.0000000    0.8700751
124450.0000000    0.8722944
124460.0000000    0.8758655
124470.0000000    0.8794850
124480.0000000    0.8759351
124490.0000000    0.8716093
124500.0000000    0.8708102
124510.0000000    0.8685955
124520.0000000    0.8698190
124530.0000000    0.8776782
124540.0000000    0.8920745
124550.0000000    0.8864653
124560.0000000    0.8819703
124570.0000000    0.8914862
124580.0000000    0.8905728
124590.0000000    0.8972412
124600.0000000    0.8836462
124610.0000000    0.8749942
124620.0000000    0.8681620
124630.0000000    0.8766864
124640.0000000    0.8796127
124650.0000000    0.8759065
124660.0000000    0.8652725
124670.0000000    0.8593425
124680.0000000    0.8726604
124690.0000000    0.8576354
124700.0000000    0.8654861
124710.0000000    0.8747455
124720.0000000    0.8847673
124730.0000000    0.8680035
124740.0000000    0.8694934
124750.0000000    0.8643977
124760.0000000    0.8592237
124770.0000000    0.8614380
124780.0000000    0.8810726
124790.0000000    0.8916006
124800.0000000    0.8920691
124810.0000000    0.8945355
124820.0000000    0.8888102
124830.0000000    0.9018489
124840.0000000    0.8894190
124850.0000000    0.8916127
124860.0000000    0.8947639
124870.0000000    0.9046839
124880.0000000    0.8935781
124890.0000000    0.8938957
124900.0000000    0.8904810
124910.0000000    0.8852659
124920.0000000    0.8879587
124930.0000000    0.8871036
124940.0000000    0.9027669
124950.0000000    0.9029177
124960.0000000    0.8899755
124970.0000000    0.8963900
124980.0000000    0.8858668
124990.0000000    0.9093015
125000.0000000    0.9064699
125010.0000000    0.8812121
125020.0000000    0.8874480
125030.0000000    0.8686467
125040.0000000    0.8752347
125050.0000000    0.8944321
125060.0000000    0.8928333
125070.0000000    0.8954687
125080.0000000    0.8947268
125090.0000000    0.8862011
125100.0000000    0.8878602
125110.0000000    0.8851682
125120.0000000    0.8844275
125130.0000000    0.8938947
125140.0000000    0.8985002
125150.0000000    0.8965855
125160.0000000    0.9085915
125170.0000000    0.8875734
125180.0000000    0.8972647
125190.0000000    0.9051631
125200.0000000    0.8897265
125210.0000000    0.9003832
125220.0000000    0.8928271
125230.0000000    0.8939561
125240.0000000    0.8951377
125250.0000000    0.8841434
125260.0000000    0.8789137
125270.0000000    0.8854676
125280.0000000    0.9075640
125290.0000000    0.8920404
125300.0000000    0.8842647
125310.0000000    0.8732350
125320.0000000    0.8640561
125330.0000000    0.8616718
125340.0000000    0.8468434
125350.0000000    0.8690063
125360.0000000    0.8837258
125370.0000000    0.8721496
125380.0000000    0.8673000
125390.0000000    0.8701051
125400.0000000    0.8620693
125410.0000000    0.8550039
125420.0000000    0.8660050
125430.0000000    0.8681260
125440.0000000    0.8395527
125450.0000000    0.8454696
125460.0000000    0.8522044
125470.0000000    0.8461636
125480.0000000    0.8611321
125490.0000000    0.8763625
125500.0000000    0.8727393
125510.0000000    0.8781087
125520.0000000    0.8739289
125530.0000000    0.8725474
125540.0000000    0.8861032
125550.0000000    0.8725010
125560.0000000    0.8705708
125570.0000000    0.8651304
125580.0000000    0.8589338
125590.0000000    0.8647960
125600.0000000    0.8618463
125610.0000000    0.8581589
125620.0000000    0.8678678
125630.0000000    0.8830022
125640.0000000    0.8816330
125650.0000000    0.8717698
125660.0000000    0.8813891
125670.0000000    0.8909999
125680.0000000    0.8902674
125690.0000000    0.8777351
125700.0000000    0.8909977
125710.0000000    0.8911147
125720.0000000    0.8795000
125730.0000000    0.8865140
125740.0000000    0.8837721
125750.0000000    0.8853890
125760.0000000    0.8733287
125770.0000000    0.8616015
125780.0000000    0.8686736
125790.0000000    0.8545539
125800.0000000    0.8390894
125810.0000000    0.8467346
125820.0000000    0.8522608
125830.0000000    0.8529652
125840.0000000    0.8532596
125850.0000000    0.8657894
125860.0000000    0.8454471
125870.0000000    0.8506503
125880.0000000    0.8563995
125890.0000000    0.8600701
125900.0000000    0.8593246
125910.0000000    0.8647487
125920.0000000    0.8633917
125930.0000000    0.8632088
125940.0000000    0.8607410
125950.0000000    0.8681591
125960.0000000    0.8620025
125970.0000000    0.8758822
125980.0000000    0.8850712
125990.0000000    0.8818512
126000.0000000    0.8859997
126010.0000000    0.8915566
126020.0000000    0.8972008
126030.0000000    0.8894893
126040.0000000    0.8819198
126050.0000000    0.9003162
126060.0000000    0.8928567
126070.0000000    0.8875459
126080.0000000    0.9044319
126090.0000000    0.8741798
126100.0000000    0.8713800
126110.0000000    0.8686762
126120.0000000    0.8648108
126130.0000000    0.8724230
126140.0000000    0.8580578
126150.0000000    0.8377655
126160.0000000    0.8478304
126170.0000000    0.8510791
126180.0000000    0.8674155
126190.0000000    0.8746848
126200.0000000    0.8834133
126210.0000000    0.8822027
126220.0000000    0.8832372
126230.0000000    0.8610412
126240.0000000    0.8433782
126250.0000000    0.8629879
126260.0000000    0.8580226
126270.0000000    0.8644697
126280.0000000    0.8719087
126290.0000000    0.8743305
126300.0000000    0.8830065
126310.0000000    0.8798720
126320.0000000    0.8816368
126330.0000000    0.8898270
126340.0000000    0.8764635
126350.0000000    0.8792559
126360.0000000    0.8702483
126370.0000000    0.8704795
126380.0000000    0.8624174
126390.0000000    0.8723320
126400.0000000    0.8754922
126410.0000000    0.8674619
126420.0000000    0.8769917
126430.0000000    0.8616787
126440.0000000    0.8620263
126450.0000000    0.8605439
126460.0000000    0.8601474
126470.0000000    0.8701563
126480.0000000    0.8566884
126490.0000000    0.8499335
126500.0000000    0.8593171
126510.0000000    0.8616762
126520.0000000    0.8525571
126530.0000000    0.8493200
126540.0000000    0.8456945
126550.0000000    0.8478016
126560.0000000    0.8427491
126570.0000000    0.8299106
126580.0000000    0.8294211
126590.0000000    0.8281583
126600.0000000    0.8394611
126610.0000000    0.8498953
126620.0000000    0.8435664
126630.0000000    0.8257748
126640.0000000    0.8415666
126650.0000000    0.8579794
126660.0000000    0.8464335
126670.0000000    0.8466950
126680.0000000    0.8448969
126690.0000000    0.8493556
126700.0000000    0.8561899
126710.0000000    0.8527824
126720.0000000    0.8289406
126730.0000000    0.8237293
126740.0000000    0.8168073
126750.0000000    0.8223714
126760.0000000    0.8192701
126770.0000000    0.8206916
126780.0000000    0.8346194
126790.0000000    0.8254443
126800.0000000    0.8254584
126810.0000000    0.8317427
126820.0000000    0.8453487
126830.0000000    0.8382806
126840.0000000    0.8423280
126850.0000000    0.8451031
126860.0000000    0.8455513
126870.0000000    0.8517098
126880.0000000    0.8300662
126890.0000000    0.8417755
126900.0000000    0.8449618
126910.0000000    0.8488394
126920.0000000    0.8359229
126930.0000000    0.8370039
126940.0000000    0.8369591
126950.0000000    0.8438929
126960.0000000    0.8347706
126970.0000000    0.8438320
126980.0000000    0.8624839
126990.0000000    0.8739853
127000.0000000    0.8519258
127010.0000000    0.8603418
127020.0000000    0.8748329
127030.0000000    0.8783224
127040.0000000    0.8759944
127050.0000000    0.8603779
127060.0000000    0.8549237
127070.0000000    0.8724047
127080.0000000    0.8662801
127090.0000000    0.8641731
127100.0000000    0.8556584
127110.0000000    0.8434991
127120.0000000    0.8547598
127130.0000000    0.8486967
127140.0000000    0.8499590
127150.0000000    0.8692592
127160.0000000    0.8645517
127170.0000000    0.8634083
127180.0000000    0.8414173
127190.0000000    0.8514180
127200.0000000    0.8568416
127210.0000000    0.8593358
127220.0000000    0.8586672
127230.0000000    0.8744402
127240.0000000    0.8520724
127250.0000000    0.8569990
127260.0000000    0.8540244
127270.0000000    0.8525094
127280.0000000    0.8535395
127290.0000000    0.8421158
127300.0000000    0.8460321
127310.0000000    0.8476827
127320.0000000    0.8598249
127330.0000000    0.8376700
127340.0000000    0.8510135
127350.0000000    0.8486995
127360.0000000    0.8418815
127370.0000000    0.8353333
127380.0000000    0.8392212
127390.0000000    0.8457844
127400.0000000    0.8390843
127410.0000000    0.8343574
127420.0000000    0.8426387
127430.0000000    0.8517034
127440.0000000    0.8570008
127450.0000000    0.8565266
127460.0000000    0.8594452
127470.0000000    0.8495048
127480.0000000    0.8457077
127490.0000000    0.8453062
127500.0000000    0.8285488
127510.0000000    0.8426318
127520.0000000    0.8305448
127530.0000000    0.8409128
127540.0000000    0.8362807
127550.0000000    0.8495581
127560.0000000    0.8380807
127570.0000000    0.8348187
127580.0000000    0.8393646
127590.0000000    0.8490780
127600.0000000    0.8411629
127610.0000000    0.8393247
127620.0000000    0.8438628
127630.0000000    0.8377470
127640.0000000    0.8326707
127650.0000000    0.8460737
127660.0000000    0.8451307
127670.0000000    0.8471144
127680.0000000    0.8530362
127690.0000000    0.8548251
127700.0000000    0.8595558
127710.0000000    0.8699043
127720.0000000    0.8619315
127730.0000000    0.8547285
127740.0000000    0.8603047
127750.0000000    0.8525249
127760.0000000    0.8576893
127770.0000000    0.8549258
127780.0000000    0.8677263
127790.0000000    0.8656662
127800.0000000    0.8545799
127810.0000000    0.8479167
127820.0000000    0.8664907
127830.0000000    0.8604206
127840.0000000    0.8536597
127850.0000000    0.8525073
127860.0000000    0.8471074
127870.0000000    0.8591263
127880.0000000    0.8570102
127890.0000000    0.8700898
127900.0000000    0.8732355
127910.0000000    0.8776164
127920.0000000    0.8818039
127930.0000000    0.8808762
127940.0000000    0.8683537
127950.0000000    0.8558480
127960.0000000    0.8523601
127970.0000000    0.8486919
127980.0000000    0.8653795
127990.0000000    0.8659959
128000.0000000    0.8504980
128010.0000000    0.8346495
128020.0000000    0.8604937
128030.0000000    0.8510401
128040.0000000    0.8485720
128050.0000000    0.8610623
128060.0000000    0.8596693
128070.0000000    0.8751652
128080.0000000    0.8647903
128090.0000000    0.8610305
128100.0000000    0.8492416
128110.0000000    0.8509505
128120.0000000    0.8588953
128130.0000000    0.8754842
128140.0000000    0.8597133
128150.0000000    0.8741270
128160.0000000    0.8762873
128170.0000000    0.8650025
128180.0000000    0.8544616
128190.0000000    0.8587224
128200.0000000    0.8514718
128210.0000000    0.8435625
128220.0000000    0.8599549
128230.0000000    0.8414655
128240.0000000    0.8343810
128250.0000000    0.8270717
128260.0000000    0.8483536
128270.0000000    0.8468801
128280.0000000    0.8513987
128290.0000000    0.8597727
128300.0000000    0.8553160
128310.0000000    0.8604243
128320.0000000    0.8638377
128330.0000000    0.8611060
128340.0000000    0.8520480
128350.0000000    0.8530814
128360.0000000    0.8555865
128370.0000000    0.8649715
128380.0000000    0.8607695
128390.0000000    0.8718417
128400.0000000    0.8717113
128410.0000000    0.8846037
128420.0000000    0.8902912
128430.0000000    0.8691765
128440.0000000    0.8787221
128450.0000000    0.8938105
128460.0000000    0.8954785
128470.0000000    0.8941993
128480.0000000    0.8742463
128490.0000000    0.8668935
128500.0000000    0.8555427
128510.0000000    0.8687685
128520.0000000    0.8558891
128530.0000000    0.8596449
128540.0000000    0.8542511
128550.0000000    0.8745065
128560.0000000    0.8820633
128570.0000000    0.8785601
128580.0000000    0.8899075
128590.0000000    0.8896989
128600.0000000    0.8909737
128610.0000000    0.8664804
128620.0000000    0.8681695
128630.0000000    0.8616388
128640.0000000    0.8668818
128650.0000000    0.8618218
128660.0000000    0.8686389
128670.0000000    0.8600382
128680.0000000    0.8705616
128690.0000000    0.8675969
128700.0000000    0.8494383
128710.0000000    0.8631084
128720.0000000    0.8711510
128730.0000000    0.8786246
128740.0000000    0.8959221
128750.0000000    0.8703990
128760.0000000    0.8648793
128770.0000000    0.8469207
128780.0000000    0.8489134
128790.0000000    0.8590263
128800.0000000    0.8673414
128810.0000000    0.8692367
128820.0000000    0.8665692
128830.0000000    0.8408144
128840.0000000    0.8365439
128850.0000000    0.8479539
128860.0000000    0.8394629
128870.0000000    0.8467555
128880.0000000    0.8606415
128890.0000000    0.8499538
128900.0000000    0.8483209
128910.0000000    0.8672888
128920.0000000    0.8704737
128930.0000000    0.8771935
128940.0000000    0.8725348
128950.0000000    0.8580901
128960.0000000    0.8574099
128970.0000000    0.8445211
128980.0000000    0.8503631
128990.0000000    0.8573418
129000.0000000    0.8460590
129010.0000000    0.8336637
129020.0000000    0.8345404
129030.0000000    0.8324553
129040.0000000    0.8254285
129050.0000000    0.8319266
129060.0000000    0.8221152
129070.0000000    0.8382974
129080.0000000    0.8238879
129090.0000000    0.8218368
129100.0000000    0.8264756
129110.0000000    0.8075279
129120.0000000    0.8112586
129130.0000000    0.8248224
129140.0000000    0.8308809
129150.0000000    0.8279710
129160.0000000    0.8322062
129170.0000000    0.8327406
129180.0000000    0.8430699
129190.0000000    0.8501474
129200.0000000    0.8430583
129210.0000000    0.8303730
129220.0000000    0.8388962
129230.0000000    0.8290594
129240.0000000    0.8399428
129250.0000000    0.8307574
129260.0000000    0.8362522
129270.0000000    0.8333851
129280.0000000    0.8309826
129290.0000000    0.8372101
129300.0000000    0.8440080
129310.0000000    0.8535945
129320.0000000    0.8536488
129330.0000000    0.8370333
129340.0000000    0.8309465
129350.0000000    0.8236061
129360.0000000    0.8393431
129370.0000000    0.8497387
129380.0000000    0.8512133
129390.0000000    0.8526631
129400.0000000    0.8552905
129410.0000000    0.8558167
129420.0000000    0.8416926
129430.0000000    0.8303764
129440.0000000    0.8461619
129450.0000000    0.8376007
129460.0000000    0.8357152
129470.0000000    0.8269576
129480.0000000    0.8475510
129490.0000000    0.8377807
129500.0000000    0.8414665
129510.0000000    0.8363539
129520.0000000    0.8386058
129530.0000000    0.8346803
129540.0000000    0.8310409
129550.0000000    0.8353878
129560.0000000    0.8485048
129570.0000000    0.8465543
129580.0000000    0.8506308
129590.0000000    0.8504741
129600.0000000    0.8544102
129610.0000000    0.8711119
129620.0000000    0.8744376
129630.0000000    0.8658053
129640.0000000    0.8633199
129650.0000000    0.8831825
129660.0000000    0.8630924
129670.0000000    0.8433367
129680.0000000    0.8461764
129690.0000000    0.8433650
129700.0000000    0.8428390
129710.0000000    0.8499998
129720.0000000    0.8545353
129730.0000000    0.8708724
129740.0000000    0.8644828
129750.0000000    0.8650912
129760.0000000    0.8651834
129770.0000000    0.8707184
129780.0000000    0.8573149
129790.0000000    0.8439348
129800.0000000    0.8564992
129810.0000000    0.8703225
129820.0000000    0.8667841
129830.0000000    0.8759981
129840.0000000    0.8603205
129850.0000000    0.8584827
129860.0000000    0.8557966
129870.0000000    0.8473997
129880.0000000    0.8364404
129890.0000000    0.8231657
129900.0000000    0.8217025
129910.0000000    0.8261552
129920.0000000    0.8305308
129930.0000000    0.8332367
129940.0000000    0.8408399
129950.0000000    0.8503770
129960.0000000    0.8474783
129970.0000000    0.8646919
129980.0000000    0.8817396
129990.0000000    0.8662865
130000.0000000    0.8824679
130010.0000000    0.8880661
130020.0000000    0.8767942
130030.0000000    0.8727756
130040.0000000    0.8723143
130050.0000000    0.8647386
130060.0000000    0.8639112
130070.0000000    0.8737277
130080.0000000    0.8773826
130090.0000000    0.8861570
130100.0000000    0.8757024
130110.0000000    0.8669945
130120.0000000    0.8631219
130130.0000000    0.8485219
130140.0000000    0.8560208
130150.0000000    0.8560386
130160.0000000    0.8706282
130170.0000000    0.8803917
130180.0000000    0.8561882
130190.0000000    0.8623186
130200.0000000    0.8463120
130210.0000000    0.8501933
130220.0000000    0.8408171
130230.0000000    0.8320692
130240.0000000    0.8419945
130250.0000000    0.8464333
130260.0000000    0.8528306
130270.0000000    0.8640141
130280.0000000    0.8581969
130290.0000000    0.8704143
130300.0000000    0.8441330
130310.0000000    0.8134150
130320.0000000    0.8186249
130330.0000000    0.8430548
130340.0000000    0.8414614
130350.0000000    0.8204104
130360.0000000    0.8120751
130370.0000000    0.8351877
130380.0000000    0.8488051
130390.0000000    0.8538926
130400.0000000    0.8435671
130410.0000000    0.8465480
130420.0000000    0.8363336
130430.0000000    0.8613279
130440.0000000    0.8442895
130450.0000000    0.8441107
130460.0000000    0.8572463
130470.0000000    0.8505021
130480.0000000    0.8427571
130490.0000000    0.8440901
130500.0000000    0.8544450
130510.0000000    0.8522696
130520.0000000    0.8616657
130530.0000000    0.8638395
130540.0000000    0.8735340
130550.0000000    0.8592202
130560.0000000    0.8763481
130570.0000000    0.8926012
130580.0000000    0.8832006
130590.0000000    0.8737452
130600.0000000    0.8635125
130610.0000000    0.8589574
130620.0000000    0.8696831
130630.0000000    0.8558019
130640.0000000    0.8632165
130650.0000000    0.8478068
130660.0000000    0.8346953
130670.0000000    0.8480442
130680.0000000    0.8479661
130690.0000000    0.8456689
130700.0000000    0.8520249
130710.0000000    0.8665331
130720.0000000    0.8530225
130730.0000000    0.8730212
130740.0000000    0.8776298
130750.0000000    0.8805034
130760.0000000    0.8595244
130770.0000000    0.8619722
130780.0000000    0.8657432
130790.0000000    0.8693547
130800.0000000    0.8628705
130810.0000000    0.8812342
130820.0000000    0.8614904
130830.0000000    0.8743165
130840.0000000    0.8771800
130850.0000000    0.8690171
130860.0000000    0.8821530
130870.0000000    0.8889326
130880.0000000    0.8968688
130890.0000000    0.8756707
130900.0000000    0.8819672
130910.0000000    0.8671939
130920.0000000    0.8643015
130930.0000000    0.8788864
130940.0000000    0.8721193
130950.0000000    0.8824786
130960.0000000    0.8621281
130970.0000000    0.8540339
130980.0000000    0.8610123
130990.0000000    0.8758997
131000.0000000    0.8699937
131010.0000000    0.8679067
131020.0000000    0.8604624
131030.0000000    0.8732469
131040.0000000    0.8690253
131050.0000000    0.8606926
131060.0000000    0.8636889
131070.0000000    0.8688488
131080.0000000    0.8773497
131090.0000000    0.8751943
131100.0000000    0.8739660
131110.0000000    0.8553065
131120.0000000    0.8517649
131130.0000000    0.8326960
131140.0000000    0.8514647
131150.0000000    0.8427964
131160.0000000    0.8450431
131170.0000000    0.8484519
131180.0000000    0.8423635
131190.0000000    0.8591913
131200.0000000    0.8423087
131210.0000000    0.8464535
131220.0000000    0.8565934
131230.0000000    0.8559655
131240.0000000    0.8580009
131250.0000000    0.8500760
131260.0000000    0.8475523
131270.0000000    0.8409702
131280.0000000    0.8582537
131290.0000000    0.8531951
131300.0000000    0.8489726
131310.0000000    0.8388414
131320.0000000    0.8532341
131330.0000000    0.8424504
131340.0000000    0.8366116
131350.0000000    0.8366235
131360.0000000    0.8316641
131370.0000000    0.8406810
131380.0000000    0.8491234
131390.0000000    0.8336336
131400.0000000    0.8326505
131410.0000000    0.8284092
131420.0000000    0.8381345
131430.0000000    0.8264425
131440.0000000    0.8277093
131450.0000000    0.8276793
131460.0000000    0.8268707
131470.0000000    0.8220334
131480.0000000    0.8254782
131490.0000000    0.8138773
131500.0000000    0.8249351
131510.0000000    0.8196985
131520.0000000    0.8203744
131530.0000000    0.8284556
131540.0000000    0.8382734
131550.0000000    0.8143468
131560.0000000    0.8162721
131570.0000000    0.8235188
131580.0000000    0.8360031
131590.0000000    0.8433340
131600.0000000    0.8363972
131610.0000000    0.8414826
131620.0000000    0.8538898
131630.0000000    0.8502365
131640.0000000    0.8492804
131650.0000000    0.8606356
131660.0000000    0.8663155
131670.0000000    0.8697885
131680.0000000    0.8648561
131690.0000000    0.8568717
131700.0000000    0.8389927
131710.0000000    0.8245372
131720.0000000    0.8325497
131730.0000000    0.8432014
131740.0000000    0.8309826
131750.0000000    0.8357488
131760.0000000    0.8230746
131770.0000000    0.8294127
131780.0000000    0.8196869
131790.0000000    0.8252566
131800.0000000    0.8290301
131810.0000000    0.8234905
131820.0000000    0.8303307
131830.0000000    0.8248562
131840.0000000    0.8334424
131850.0000000    0.8321310
131860.0000000    0.8286937
131870.0000000    0.8287851
131880.0000000    0.8376706
131890.0000000    0.8339425
131900.0000000    0.8389375
131910.0000000    0.8283033
131920.0000000    0.8536801
131930.0000000    0.8415904
131940.0000000    0.8517313
131950.0000000    0.8507876
131960.0000000    0.8670999
131970.0000000    0.8524887
131980.0000000    0.8576894
131990.0000000    0.8566980
132000.0000000    0.8676633
132010.0000000    0.8732818
132020.0000000    0.8687646
132030.0000000    0.8541756
132040.0000000    0.8540764
132050.0000000    0.8691173
132060.0000000    0.8461808
132070.0000000    0.8603527
132080.0000000    0.8514535
132090.0000000    0.8683305
132100.0000000    0.8521144
132110.0000000    0.8405684
132120.0000000    0.8565896
132130.0000000    0.8662761
132140.0000000    0.8774436
132150.0000000    0.8735414
132160.0000000    0.8645766
132170.0000000    0.8630661
132180.0000000    0.8416274
132190.0000000    0.8543082
132200.0000000    0.8562734
132210.0000000    0.8649156
132220.0000000    0.8547762
132230.0000000    0.8536343
132240.0000000    0.8622152
132250.0000000    0.8449261
132260.0000000    0.8565421
132270.0000000    0.8537175
132280.0000000    0.8599787
132290.0000000    0.8413669
132300.0000000    0.8555804
132310.0000000    0.8468009
132320.0000000    0.8549599
132330.0000000    0.8521805
132340.0000000    0.8500629
132350.0000000    0.8569018
132360.0000000    0.8464143
132370.0000000    0.8377190
132380.0000000    0.8488782
132390.0000000    0.8519825
132400.0000000    0.8640333
132410.0000000    0.8630952
132420.0000000    0.8623393
132430.0000000    0.8594373
132440.0000000    0.8608099
132450.0000000    0.8624674
132460.0000000    0.8629535
132470.0000000    0.8590458
132480.0000000    0.8633003
132490.0000000    0.8538006
132500.0000000    0.8681440
132510.0000000    0.8673199
132520.0000000    0.8800648
132530.0000000    0.8672580
132540.0000000    0.8768795
132550.0000000    0.8731828
132560.0000000    0.8742235
132570.0000000    0.8710338
132580.0000000    0.8765568
132590.0000000    0.8581696
132600.0000000    0.8549162
132610.0000000    0.8572715
132620.0000000    0.8701065
132630.0000000    0.8493006
132640.0000000    0.8537059
132650.0000000    0.8422794
132660.0000000    0.8518001
132670.0000000    0.8449856
132680.0000000    0.8471207
132690.0000000    0.8545395
132700.0000000    0.8728967
132710.0000000    0.8803245
132720.0000000    0.8811151
132730.0000000    0.8724405
132740.0000000    0.8721430
132750.0000000    0.8698447
132760.0000000    0.8651096
132770.0000000    0.8470739
132780.0000000    0.8366547
132790.0000000    0.8248023
132800.0000000    0.8168068
132810.0000000    0.8148471
132820.0000000    0.8176371
132830.0000000    0.8123941
132840.0000000    0.8237282
132850.0000000    0.8315902
132860.0000000    0.8250077
132870.0000000    0.8299806
132880.0000000    0.8308527
132890.0000000    0.8257533
132900.0000000    0.8359877
132910.0000000    0.8364504
132920.0000000    0.8481768
132930.0000000    0.8441022
132940.0000000    0.8469017
132950.0000000    0.8492270
132960.0000000    0.8621150
132970.0000000    0.8447846
132980.0000000    0.8566600
132990.0000000    0.8467348
133000.0000000    0.8503314
133010.0000000    0.8462969
133020.0000000    0.8339362
133030.0000000    0.8409332
133040.0000000    0.8367067
133050.0000000    0.8322545
133060.0000000    0.8169668
133070.0000000    0.8261394
133080.0000000    0.8140493
133090.0000000    0.8214752
133100.0000000    0.8279694
133110.0000000    0.8202889
133120.0000000    0.8122040
133130.0000000    0.8203791
133140.0000000    0.8136563
133150.0000000    0.8165064
133160.0000000    0.8228565
133170.0000000    0.8217756
133180.0000000    0.8153334
133190.0000000    0.8263603
133200.0000000    0.8264219
133210.0000000    0.8359321
133220.0000000    0.8286404
133230.0000000    0.8454664
133240.0000000    0.8450212
133250.0000000    0.8490559
133260.0000000    0.8441689
133270.0000000    0.8293775
133280.0000000    0.8501055
133290.0000000    0.8371100
133300.0000000    0.8574610
133310.0000000    0.8647079
133320.0000000    0.8781538
133330.0000000    0.8862749
133340.0000000    0.8636867
133350.0000000    0.8728198
133360.0000000    0.8777002
133370.0000000    0.8675606
133380.0000000    0.8574209
133390.0000000    0.8415591
133400.0000000    0.8407210
133410.0000000    0.8318185
133420.0000000    0.8419731
133430.0000000    0.8478177
133440.0000000    0.8594487
133450.0000000    0.8490827
133460.0000000    0.8546361
133470.0000000    0.8525574
133480.0000000    0.8510179
133490.0000000    0.8548313
133500.0000000    0.8567891
133510.0000000    0.8526909
133520.0000000    0.8613338
133530.0000000    0.8719985
133540.0000000    0.8599374
133550.0000000    0.8528548
133560.0000000    0.8618243
133570.0000000    0.8671640
133580.0000000    0.8834927
133590.0000000    0.8760226
133600.0000000    0.8768576
133610.0000000    0.8775284
133620.0000000    0.9031447
133630.0000000    0.8996687
133640.0000000    0.9057684
133650.0000000    0.8887143
133660.0000000    0.8855688
133670.0000000    0.8680220
133680.0000000    0.8676060
133690.0000000    0.8614424
133700.0000000    0.8487269
133710.0000000    0.8539094
133720.0000000    0.8639751
133730.0000000    0.8512905
133740.0000000    0.8637806
133750.0000000    0.8784574
133760.0000000    0.8720234
133770.0000000    0.8775598
133780.0000000    0.8800221
133790.0000000    0.8860840
133800.0000000    0.8817707
133810.0000000    0.8788921
133820.0000000    0.8853512
133830.0000000    0.8984078
133840.0000000    0.9045387
133850.0000000    0.8993654
133860.0000000    0.9071227
133870.0000000    0.8908420
133880.0000000    0.8879229
133890.0000000    0.8767005
133900.0000000    0.8700026
133910.0000000    0.8752498
133920.0000000    0.8816840
133930.0000000    0.8781189
133940.0000000    0.8830152
133950.0000000    0.8620891
133960.0000000    0.8700331
133970.0000000    0.8614305
133980.0000000    0.8392086
133990.0000000    0.8389026
134000.0000000    0.8655815
134010.0000000    0.8585073
134020.0000000    0.8667268
134030.0000000    0.8616729
134040.0000000    0.8693853
134050.0000000    0.8787381
134060.0000000    0.8592942
134070.0000000    0.8500710
134080.0000000    0.8514009
134090.0000000    0.8523824
134100.0000000    0.8713414
134110.0000000    0.8760594
134120.0000000    0.8757887
134130.0000000    0.8807415
134140.0000000    0.8962874
134150.0000000    0.8868131
134160.0000000    0.8877831
134170.0000000    0.8897380
134180.0000000    0.9017143
134190.0000000    0.8848113
134200.0000000    0.8810124
134210.0000000    0.8878587
134220.0000000    0.8843313
134230.0000000    0.8783684
134240.0000000    0.8667428
134250.0000000    0.8625418
134260.0000000    0.8657069
134270.0000000    0.8764222
134280.0000000    0.8752478
134290.0000000    0.8721012
134300.0000000    0.8817006
134310.0000000    0.8921586
134320.0000000    0.8877943
134330.0000000    0.8815426
134340.0000000    0.8969983
134350.0000000    0.8996937
134360.0000000    0.8883207
134370.0000000    0.9040402
134380.0000000    0.9016212
134390.0000000    0.8930709
134400.0000000    0.8808006
134410.0000000    0.8866228
134420.0000000    0.8643345
134430.0000000    0.8774083
134440.0000000    0.8637435
134450.0000000    0.8765174
134460.0000000    0.8705096
134470.0000000    0.8664585
134480.0000000    0.8615810
134490.0000000    0.8779634
134500.0000000    0.8768631
134510.0000000    0.8609567
134520.0000000    0.8495849
134530.0000000    0.8626864
134540.0000000    0.8663569
134550.0000000    0.8560319
134560.0000000    0.8486847
134570.0000000    0.8597285
134580.0000000    0.8611835
134590.0000000    0.8834293
134600.0000000    0.8796530
134610.0000000    0.8683452
134620.0000000    0.8868185
134630.0000000    0.8759432
134640.0000000    0.8624751
134650.0000000    0.8623819
134660.0000000    0.8779196
134670.0000000    0.8808100
134680.0000000    0.8986828
134690.0000000    0.8862727
134700.0000000    0.8970149
134710.0000000    0.8929932
134720.0000000    0.8878564
134730.0000000    0.8859393
134740.0000000    0.8942297
134750.0000000    0.8795978
134760.0000000    0.8669843
134770.0000000    0.8596191
134780.0000000    0.8630145
134790.0000000    0.8630265
134800.0000000    0.8602162
134810.0000000    0.8775964
134820.0000000    0.8645703
134830.0000000    0.8701944
134840.0000000    0.8722078
134850.0000000    0.8771285
134860.0000000    0.8699381
134870.0000000    0.8627909
134880.0000000    0.8621976
134890.0000000    0.8304932
134900.0000000    0.8654783
134910.0000000    0.8572444
134920.0000000    0.8572957
134930.0000000    0.8617939
134940.0000000    0.8655287
134950.0000000    0.8612867
134960.0000000    0.8601517
134970.0000000    0.8576488
134980.0000000    0.8524928
134990.0000000    0.8506269
135000.0000000    0.8503793
135010.0000000    0.8484365
135020.0000000    0.8490679
135030.0000000    0.8621136
135040.0000000    0.8587155
135050.0000000    0.8540130
135060.0000000    0.8551331
135070.0000000    0.8441148
135080.0000000    0.8347312
135090.0000000    0.8490607
135100.0000000    0.8557211
135110.0000000    0.8623292
135120.0000000    0.8539748
135130.0000000    0.8673579
135140.0000000    0.8634487
135150.0000000    0.8464155
135160.0000000    0.8350810
135170.0000000    0.8345683
135180.0000000    0.8405572
135190.0000000    0.8525698
135200.0000000    0.8455932
135210.0000000    0.8418068
135220.0000000    0.8527491
135230.0000000    0.8529037
135240.0000000    0.8552714
135250.0000000    0.8498644
135260.0000000    0.8663735
135270.0000000    0.8608997
135280.0000000    0.8581378
135290.0000000    0.8702771
135300.0000000    0.8539059
135310.0000000    0.8482897
135320.0000000    0.8505936
135330.0000000    0.8368970
135340.0000000    0.8429698
135350.0000000    0.8384092
135360.0000000    0.8268377
135370.0000000    0.8310422
135380.0000000    0.8402368
135390.0000000    0.8345242
135400.0000000    0.8235777
135410.0000000    0.8313343
135420.0000000    0.8250244
135430.0000000    0.8311885
135440.0000000    0.8253010
135450.0000000    0.8278973
135460.0000000    0.8149188
135470.0000000    0.8144861
135480.0000000    0.8221341
135490.0000000    0.8171550
135500.0000000    0.8145890
135510.0000000    0.8137429
135520.0000000    0.8271091
135530.0000000    0.8383507
135540.0000000    0.8364085
135550.0000000    0.8527238
135560.0000000    0.8382149
135570.0000000    0.8314999
135580.0000000    0.8428949
135590.0000000    0.8568361
135600.0000000    0.8576844
135610.0000000    0.8640931
135620.0000000    0.8691044
135630.0000000    0.8570387
135640.0000000    0.8535887
135650.0000000    0.8660547
135660.0000000    0.8669858
135670.0000000    0.8689598
135680.0000000    0.8690397
135690.0000000    0.8575583
135700.0000000    0.8716226
135710.0000000    0.8653577
135720.0000000    0.8707156
135730.0000000    0.8740590
135740.0000000    0.8650649
135750.0000000    0.8578568
135760.0000000    0.8505256
135770.0000000    0.8535266
135780.0000000    0.8503816
135790.0000000    0.8539929
135800.0000000    0.8449985
135810.0000000    0.8486649
135820.0000000    0.8567070
135830.0000000    0.8456455
135840.0000000    0.8558142
135850.0000000    0.8429783
135860.0000000    0.8507416
135870.0000000    0.8493983
135880.0000000    0.8486590
135890.0000000    0.8448309
135900.0000000    0.8419117
135910.0000000    0.8285512
135920.0000000    0.8176746
135930.0000000    0.8212445
135940.0000000    0.8191574
135950.0000000    0.8215470
135960.0000000    0.8306546
135970.0000000    0.8392752
135980.0000000    0.8328674
135990.0000000    0.8403681
136000.0000000    0.8500546
136010.0000000    0.8310987
136020.0000000    0.8336506
136030.0000000    0.8415433
136040.0000000    0.8358502
136050.0000000    0.8409234
136060.0000000    0.8398700
136070.0000000    0.8420094
136080.0000000    0.8534763
136090.0000000    0.8604185
136100.0000000    0.8573012
136110.0000000    0.8460010
136120.0000000    0.8427268
136130.0000000    0.8328972
136140.0000000    0.8391285
136150.0000000    0.8372572
136160.0000000    0.8343070
136170.0000000    0.8343325
136180.0000000    0.8582847
136190.0000000    0.8642251
136200.0000000    0.8783545
136210.0000000    0.8847973
136220.0000000    0.8849253
136230.0000000    0.8718213
136240.0000000    0.8914912
136250.0000000    0.8806058
136260.0000000    0.8902542
136270.0000000    0.8904693
136280.0000000    0.8842008
136290.0000000    0.8765560
136300.0000000    0.8719145
136310.0000000    0.8650527
136320.0000000    0.8589181
136330.0000000    0.8486247
136340.0000000    0.8429582
136350.0000000    0.8288600
136360.0000000    0.8377658
136370.0000000    0.8528327
136380.0000000    0.8431687
136390.0000000    0.8464376
136400.0000000    0.8300348
136410.0000000    0.8533336
136420.0000000    0.8367090
136430.0000000    0.8344961
136440.0000000    0.8245814
136450.0000000    0.8213676
136460.0000000    0.8228820
136470.0000000    0.8399067
136480.0000000    0.8347465
136490.0000000    0.8487749
136500.0000000    0.8446111
136510.0000000    0.8467863
136520.0000000    0.8375962
136530.0000000    0.8445073
136540.0000000    0.8354475
136550.0000000    0.8358288
136560.0000000    0.8414783
136570.0000000    0.8390087
136580.0000000    0.8378514
136590.0000000    0.8351465
136600.0000000    0.8500409
136610.0000000    0.8284889
136620.0000000    0.8431909
136630.0000000    0.8415830
136640.0000000    0.8508489
136650.0000000    0.8618138
136660.0000000    0.8445200
136670.0000000    0.8491164
136680.0000000    0.8372148
136690.0000000    0.8350859
136700.0000000    0.8329799
136710.0000000    0.8454342
136720.0000000    0.8399706
136730.0000000    0.8397549
136740.0000000    0.8515037
136750.0000000    0.8458056
136760.0000000    0.8456314
136770.0000000    0.8437775
136780.0000000    0.8488487
136790.0000000    0.8578993
136800.0000000    0.8478113
136810.0000000    0.8602592
136820.0000000    0.8347266
136830.0000000    0.8366663
136840.0000000    0.8576762
136850.0000000    0.8632917
136860.0000000    0.8505718
136870.0000000    0.8611538
136880.0000000    0.8541280
136890.0000000    0.8527969
136900.0000000    0.8586823
136910.0000000    0.8760223
136920.0000000    0.8655840
136930.0000000    0.8795400
136940.0000000    0.8913189
136950.0000000    0.8840991
136960.0000000    0.8783765
136970.0000000    0.8740416
136980.0000000    0.8655502
136990.0000000    0.8676195
137000.0000000    0.8616690
137010.0000000    0.8601125
137020.0000000    0.8660133
137030.0000000    0.8680004
137040.0000000    0.8737729
137050.0000000    0.8662066
137060.0000000    0.8665155
137070.0000000    0.8678357
137080.0000000    0.8507283
137090.0000000    0.8641549
137100.0000000    0.8582204
137110.0000000    0.8673996
137120.0000000    0.8676498
137130.0000000    0.8636072
137140.0000000    0.8700534
137150.0000000    0.8602348
137160.0000000    0.8590475
137170.0000000    0.8793562
137180.0000000    0.8775446
137190.0000000    0.8653905
137200.0000000    0.8503807
137210.0000000    0.8454643
137220.0000000    0.8585196
137230.0000000    0.8517690
137240.0000000    0.8547560
137250.0000000    0.8605325
137260.0000000    0.8578132
137270.0000000    0.8621746
137280.0000000    0.8655989
137290.0000000    0.8531271
137300.0000000    0.8600388
137310.0000000    0.8742399
137320.0000000    0.8605126
137330.0000000    0.8635564
137340.0000000    0.8589326
137350.0000000    0.8616594
137360.0000000    0.8683860
137370.0000000    0.8604688
137380.0000000    0.8542077
137390.0000000    0.8510495
137400.0000000    0.8575231
137410.0000000    0.8508783
137420.0000000    0.8627686
137430.0000000    0.8528488
137440.0000000    0.8508859
137450.0000000    0.8569167
137460.0000000    0.8410685
137470.0000000    0.8466735
137480.0000000    0.8445895
137490.0000000    0.8438901
137500.0000000    0.8464409
137510.0000000    0.8345192
137520.0000000    0.8517221
137530.0000000    0.8523604
137540.0000000    0.8448948
137550.0000000    0.8400749
137560.0000000    0.8392426
137570.0000000    0.8394275
137580.0000000    0.8548678
137590.0000000    0.8650882
137600.0000000    0.8410508
137610.0000000    0.8496147
137620.0000000    0.8448479
137630.0000000    0.8484577
137640.0000000    0.8417595
137650.0000000    0.8598471
137660.0000000    0.8715891
137670.0000000    0.8754387
137680.0000000    0.8734748
137690.0000000    0.8703024
137700.0000000    0.8736193
137710.0000000    0.8630643
137720.0000000    0.8696350
137730.0000000    0.8598991
137740.0000000    0.8528896
137750.0000000    0.8674904
137760.0000000    0.8719816
137770.0000000    0.8692553
137780.0000000    0.8463072
137790.0000000    0.8733313
137800.0000000    0.8642097
137810.0000000    0.8683994
137820.0000000    0.8822433
137830.0000000    0.8695388
137840.0000000    0.8644636
137850.0000000    0.8761746
137860.0000000    0.8804123
137870.0000000    0.8862686
137880.0000000    0.8818406
137890.0000000    0.8821669
137900.0000000    0.8877149
137910.0000000    0.8639089
137920.0000000    0.8583214
137930.0000000    0.8544496
137940.0000000    0.8685406
137950.0000000    0.8641697
137960.0000000    0.8773610
137970.0000000    0.8765171
137980.0000000    0.8913248
137990.0000000    0.8963137
138000.0000000    0.8918169
138010.0000000    0.8998014
138020.0000000    0.8984119
138030.0000000    0.9048440
138040.0000000    0.8911184
138050.0000000    0.8804498
138060.0000000    0.9043768
138070.0000000    0.8865988
138080.0000000    0.8772374
138090.0000000    0.8839652
138100.0000000    0.8778794
138110.0000000    0.8824650
138120.0000000    0.8789397
138130.0000000    0.8846194
138140.0000000    0.8957446
138150.0000000    0.8993669
138160.0000000    0.8948724
138170.0000000    0.9057500
138180.0000000    0.9002313
138190.0000000    0.8970588
138200.0000000    0.8866500
138210.0000000    0.8811495
138220.0000000    0.8747752
138230.0000000    0.8927031
138240.0000000    0.8713081
138250.0000000    0.8646333
138260.0000000    0.8731917
138270.0000000    0.8686601
138280.0000000    0.8796635
138290.0000000    0.8575822
138300.0000000    0.8608601
138310.0000000    0.8645422
138320.0000000    0.8666007
138330.0000000    0.8810002
138340.0000000    0.8765389
138350.0000000    0.8678968
138360.0000000    0.8561440
138370.0000000    0.8544283
138380.0000000    0.8724379
138390.0000000    0.8726889
138400.0000000    0.8714110
138410.0000000    0.8701495
138420.0000000    0.8723298
138430.0000000    0.8661615
138440.0000000    0.8730137
138450.0000000    0.8731047
138460.0000000    0.8655821
138470.0000000    0.8674395
138480.0000000    0.8780696
138490.0000000    0.8818956
138500.0000000    0.8710098
138510.0000000    0.8576126
138520.0000000    0.8653137
138530.0000000    0.8560355
138540.0000000    0.8547713
138550.0000000    0.8653849
138560.0000000    0.8709537
138570.0000000    0.8577984
138580.0000000    0.8560655
138590.0000000    0.8579798
138600.0000000    0.8582357
138610.0000000    0.8573860
138620.0000000    0.8539327
138630.0000000    0.8672004
138640.0000000    0.8719972
138650.0000000    0.8703367
138660.0000000    0.8708706
138670.0000000    0.8731418
138680.0000000    0.8783994
138690.0000000    0.8705702
138700.0000000    0.8892564
138710.0000000    0.8784243
138720.0000000    0.8754328
138730.0000000    0.8808154
138740.0000000    0.8852248
138750.0000000    0.8950139
138760.0000000    0.8932381
138770.0000000    0.9012297
138780.0000000    0.9160820
138790.0000000    0.9048208
138800.0000000    0.8984375
138810.0000000    0.8917101
138820.0000000    0.8794745
138830.0000000    0.8904463
138840.0000000    0.9075431
138850.0000000    0.9039083
138860.0000000    0.8972912
138870.0000000    0.8970048
138880.0000000    0.8919479
138890.0000000    0.8793599
138900.0000000    0.8705855
138910.0000000    0.8882317
138920.0000000    0.8870411
138930.0000000    0.8885741
138940.0000000    0.8779237
138950.0000000    0.8728857
138960.0000000    0.8784664
138970.0000000    0.8811696
138980.0000000    0.8565874
138990.0000000    0.8479332
139000.0000000    0.8494609
139010.0000000    0.8524702
139020.0000000    0.8644215
139030.0000000    0.8669319
139040.0000000    0.8628595
139050.0000000    0.8592804
139060.0000000    0.8570860
139070.0000000    0.8430831
139080.0000000    0.8578078
139090.0000000    0.8680980
139100.0000000    0.8534560
139110.0000000    0.8525281
139120.0000000    0.8544291
139130.0000000    0.8528983
139140.0000000    0.8649809
139150.0000000    0.8607978
139160.0000000    0.8660509
139170.0000000    0.8715770
139180.0000000    0.8784330
139190.0000000    0.8865410
139200.0000000    0.8758754
139210.0000000    0.8737352
139220.0000000    0.8666301
139230.0000000    0.8664911
139240.0000000    0.8847399
139250.0000000    0.8805507
139260.0000000    0.8769227
139270.0000000    0.8734180
139280.0000000    0.8729284
139290.0000000    0.8689691
139300.0000000    0.8770623
139310.0000000    0.8828849
139320.0000000    0.8700407
139330.0000000    0.8586956
139340.0000000    0.8587535
139350.0000000    0.8558697
139360.0000000    0.8488675
139370.0000000    0.8614153
139380.0000000    0.8711121
139390.0000000    0.8699215
139400.0000000    0.8658454
139410.0000000    0.8586046
139420.0000000    0.8560902
139430.0000000    0.8437031
139440.0000000    0.8523456
139450.0000000    0.8737012
139460.0000000    0.8733388
139470.0000000    0.8681042
139480.0000000    0.8654271
139490.0000000    0.8604721
139500.0000000    0.8603371
139510.0000000    0.8554748
139520.0000000    0.8709277
139530.0000000    0.8613694
139540.0000000    0.8662334
139550.0000000    0.8688629
139560.0000000    0.8673441
139570.0000000    0.8701957
139580.0000000    0.8641869
139590.0000000    0.8661703
139600.0000000    0.8649128
139610.0000000    0.8594204
139620.0000000    0.8524500
139630.0000000    0.8501118
139640.0000000    0.8605092
139650.0000000    0.8561851
139660.0000000    0.8593981
139670.0000000    0.8495640
139680.0000000    0.8640135
139690.0000000    0.8652415
139700.0000000    0.8713368
139710.0000000    0.8722141
139720.0000000    0.8620844
139730.0000000    0.8554783
139740.0000000    0.8675655
139750.0000000    0.8666347
139760.0000000    0.8641388
139770.0000000    0.8614490
139780.0000000    0.8590550
139790.0000000    0.8516896
139800.0000000    0.8659847
139810.0000000    0.8670039
139820.0000000    0.8578880
139830.0000000    0.8633125
139840.0000000    0.8708466
139850.0000000    0.8701882
139860.0000000    0.8628230
139870.0000000    0.8632811
139880.0000000    0.8645826
139890.0000000    0.8614204
139900.0000000    0.8753812
139910.0000000    0.8737274
139920.0000000    0.8709550
139930.0000000    0.8652626
139940.0000000    0.8565615
139950.0000000    0.8704824
139960.0000000    0.8721853
139970.0000000    0.8654807
139980.0000000    0.8543884
139990.0000000    0.8656119
140000.0000000    0.8672610
140010.0000000    0.8542253
140020.0000000    0.8613340
140030.0000000    0.8660288
140040.0000000    0.8545407
140050.0000000    0.8479181
140060.0000000    0.8413774
140070.0000000    0.8477765
140080.0000000    0.8344175
140090.0000000    0.8392661
140100.0000000    0.8322763
140110.0000000    0.8605623
140120.0000000    0.8449725
140130.0000000    0.8413861
140140.0000000    0.8498388
140150.0000000    0.8414208
140160.0000000    0.8464964
140170.0000000    0.8368907
140180.0000000    0.8404690
140190.0000000    0.8449486
140200.0000000    0.8392999
140210.0000000    0.8449979
140220.0000000    0.8520535
140230.0000000    0.8480203
140240.0000000    0.8679265
140250.0000000    0.8624014
140260.0000000    0.8678433
140270.0000000    0.8682395
140280.0000000    0.8742535
140290.0000000    0.8772972
140300.0000000    0.8755648
140310.0000000    0.8756975
140320.0000000    0.8800527
140330.0000000    0.8725864
140340.0000000    0.8746290
140350.0000000    0.8623165
140360.0000000    0.8720165
140370.0000000    0.8834702
140380.0000000    0.8770697
140390.0000000    0.8877212
140400.0000000    0.8773122
140410.0000000    0.8701538
140420.0000000    0.8619666
140430.0000000    0.8562410
140440.0000000    0.8619764
140450.0000000    0.8689919
140460.0000000    0.8747986
140470.0000000    0.8606129
140480.0000000    0.8612603
140490.0000000    0.8591809
140500.0000000    0.8602481
140510.0000000    0.8763191
140520.0000000    0.8727030
140530.0000000    0.8759320
140540.0000000    0.8918597
140550.0000000    0.8849825
140560.0000000    0.8753332
140570.0000000    0.8757837
140580.0000000    0.8684729
140590.0000000    0.8666061
140600.0000000    0.8474455
140610.0000000    0.8614973
140620.0000000    0.8620939
140630.0000000    0.8567087
140640.0000000    0.8703980
140650.0000000    0.8634567
140660.0000000    0.8598092
140670.0000000    0.8597152
140680.0000000    0.8591667
140690.0000000    0.8708982
140700.0000000    0.8643696
140710.0000000    0.8705162
140720.0000000    0.8610103
140730.0000000    0.8854141
140740.0000000    0.8865315
140750.0000000    0.8776667
140760.0000000    0.8856099
140770.0000000    0.8953648
140780.0000000    0.8973331
140790.0000000    0.8929557
140800.0000000    0.8826723
140810.0000000    0.8785357
140820.0000000    0.8879759
140830.0000000    0.8692908
140840.0000000    0.8853580
140850.0000000    0.8742487
140860.0000000    0.8819991
140870.0000000    0.8808119
140880.0000000    0.8775197
140890.0000000    0.8976479
140900.0000000    0.8949840
140910.0000000    0.8767688
140920.0000000    0.8809692
140930.0000000    0.8831176
140940.0000000    0.8940874
140950.0000000    0.8920545
140960.0000000    0.8975951
140970.0000000    0.8797224
140980.0000000    0.8836824
140990.0000000    0.8996010
141000.0000000    0.8817255
141010.0000000    0.8733599
141020.0000000    0.8800632
141030.0000000    0.8713701
141040.0000000    0.8746703
141050.0000000    0.8960255
141060.0000000    0.8797405
141070.0000000    0.8993564
141080.0000000    0.8842442
141090.0000000    0.8761281
141100.0000000    0.8824031
141110.0000000    0.8821558
141120.0000000    0.8953512
141130.0000000    0.8930345
141140.0000000    0.8915151
141150.0000000    0.9028891
141160.0000000    0.8900965
141170.0000000    0.8866075
141180.0000000    0.8872901
141190.0000000    0.8768276
141200.0000000    0.8874064
141210.0000000    0.8661423
141220.0000000    0.8856551
141230.0000000    0.8986412
141240.0000000    0.9033056
141250.0000000    0.8822177
141260.0000000    0.8959412
141270.0000000    0.8989987
141280.0000000    0.9076549
141290.0000000    0.8828329
141300.0000000    0.8702962
141310.0000000    0.8767316
141320.0000000    0.8790171
141330.0000000    0.8877454
141340.0000000    0.8793529
141350.0000000    0.8719953
141360.0000000    0.8625348
141370.0000000    0.8631728
141380.0000000    0.8746382
141390.0000000    0.8638598
141400.0000000    0.8716810
141410.0000000    0.8809499
141420.0000000    0.8817811
141430.0000000    0.8889809
141440.0000000    0.8696749
141450.0000000    0.8825363
141460.0000000    0.8704070
141470.0000000    0.8819082
141480.0000000    0.8883527
141490.0000000    0.8760402
141500.0000000    0.8770650
141510.0000000    0.8592280
141520.0000000    0.8618792
141530.0000000    0.8694513
141540.0000000    0.8728362
141550.0000000    0.8700789
141560.0000000    0.8787448
141570.0000000    0.8828040
141580.0000000    0.8710446
141590.0000000    0.8797941
141600.0000000    0.8599221
141610.0000000    0.8574303
141620.0000000    0.8560766
141630.0000000    0.8566777
141640.0000000    0.8636810
141650.0000000    0.8748956
141660.0000000    0.8680357
141670.0000000    0.8602173
141680.0000000    0.8591138
141690.0000000    0.8802195
141700.0000000    0.8650706
141710.0000000    0.8578979
141720.0000000    0.8552971
141730.0000000    0.8434973
141740.0000000    0.8664246
141750.0000000    0.8743276
141760.0000000    0.8596591
141770.0000000    0.8445374
141780.0000000    0.8491428
141790.0000000    0.8595454
141800.0000000    0.8566149
141810.0000000    0.8568633
141820.0000000    0.8624568
141830.0000000    0.8505260
141840.0000000    0.8529512
141850.0000000    0.8589932
141860.0000000    0.8831442
141870.0000000    0.8746732
141880.0000000    0.8700262
141890.0000000    0.8875194
141900.0000000    0.8718567
141910.0000000    0.8789969
141920.0000000    0.8700461
141930.0000000    0.8688723
141940.0000000    0.8510408
141950.0000000    0.8448532
141960.0000000    0.8521473
141970.0000000    0.8539361
141980.0000000    0.8393068
141990.0000000    0.8386732
142000.0000000    0.8434787
142010.0000000    0.8390728
142020.0000000    0.8221570
142030.0000000    0.8420257
142040.0000000    0.8512698
142050.0000000    0.8444558
142060.0000000    0.8364201
142070.0000000    0.8574035
142080.0000000    0.8474963
142090.0000000    0.8322443
142100.0000000    0.8405998
142110.0000000    0.8425732
142120.0000000    0.8374662
142130.0000000    0.8423198
142140.0000000    0.8564027
142150.0000000    0.8629837
142160.0000000    0.8780910
142170.0000000    0.8748462
142180.0000000    0.8691347
142190.0000000    0.8658206
142200.0000000    0.8563793
142210.0000000    0.8492119
142220.0000000    0.8524424
142230.0000000    0.8695576
142240.0000000    0.8672933
142250.0000000    0.8751608
142260.0000000    0.8556791
142270.0000000    0.8570904
142280.0000000    0.8566269
142290.0000000    0.8416182
142300.0000000    0.8488359
142310.0000000    0.8497924
142320.0000000    0.8663632
142330.0000000    0.8533732
142340.0000000    0.8538803
142350.0000000    0.8570525
142360.0000000    0.8608011
142370.0000000    0.8475134
142380.0000000    0.8611006
142390.0000000    0.8610831
142400.0000000    0.8597873
142410.0000000    0.8518578
142420.0000000    0.8421874
142430.0000000    0.8476087
142440.0000000    0.8398720
142450.0000000    0.8413194
142460.0000000    0.8586200
142470.0000000    0.8432794
142480.0000000    0.8421904
142490.0000000    0.8351738
142500.0000000    0.8386720
142510.0000000    0.8389230
142520.0000000    0.8463889
142530.0000000    0.8313668
142540.0000000    0.8448613
142550.0000000    0.8527734
142560.0000000    0.8659456
142570.0000000    0.8760331
142580.0000000    0.8503969
142590.0000000    0.8651215
142600.0000000    0.8608777
142610.0000000    0.8785970
142620.0000000    0.8549989
142630.0000000    0.8632832
142640.0000000    0.8592330
142650.0000000    0.8819493
142660.0000000    0.8668743
142670.0000000    0.8693799
142680.0000000    0.8897745
142690.0000000    0.8769949
142700.0000000    0.8744644
142710.0000000    0.8661647
142720.0000000    0.8785624
142730.0000000    0.8744847
142740.0000000    0.8387965
142750.0000000    0.8288469
142760.0000000    0.8327033
142770.0000000    0.8454732
142780.0000000    0.8512970
142790.0000000    0.8383842
142800.0000000    0.8384048
142810.0000000    0.8299863
142820.0000000    0.8260596
142830.0000000    0.8241953
142840.0000000    0.8256918
142850.0000000    0.8220855
142860.0000000    0.8290623
142870.0000000    0.8214132
142880.0000000    0.8096687
142890.0000000    0.8260550
142900.0000000    0.8243028
142910.0000000    0.7982962
142920.0000000    0.8010598
142930.0000000    0.8085442
142940.0000000    0.8147057
142950.0000000    0.8069264
142960.0000000    0.8185735
142970.0000000    0.8390381
142980.0000000    0.8266366
142990.0000000    0.8283316
143000.0000000    0.8361320
143010.0000000    0.8189527
143020.0000000    0.8166700
143030.0000000    0.8279124
143040.0000000    0.8193163
143050.0000000    0.8185589
143060.0000000    0.8400745
143070.0000000    0.8505019
143080.0000000    0.8574056
143090.0000000    0.8466799
143100.0000000    0.8373924
143110.0000000    0.8371403
143120.0000000    0.8304088
143130.0000000    0.8195164
143140.0000000    0.8401095
143150.0000000    0.8332092
143160.0000000    0.8330349
143170.0000000    0.8351738
143180.0000000    0.8274671
143190.0000000    0.8421418
143200.0000000    0.8274086
143210.0000000    0.8301294
143220.0000000    0.8377847
143230.0000000    0.8427107
143240.0000000    0.8448426
143250.0000000    0.8524517
143260.0000000    0.8365344
143270.0000000    0.8417890
143280.0000000    0.8595142
143290.0000000    0.8480048
143300.0000000    0.8522390
143310.0000000    0.8539740
143320.0000000    0.8438528
143330.0000000    0.8477964
143340.0000000    0.8338267
143350.0000000    0.8418830
143360.0000000    0.8398350
143370.0000000    0.8328226
143380.0000000    0.8344339
143390.0000000    0.8328880
143400.0000000    0.8353786
143410.0000000    0.8412637
143420.0000000    0.8526125
143430.0000000    0.8450227
143440.0000000    0.8467849
143450.0000000    0.8422177
143460.0000000    0.8448303
143470.0000000    0.8525571
143480.0000000    0.8628222
143490.0000000    0.8594906
143500.0000000    0.8422263
143510.0000000    0.8561198
143520.0000000    0.8611689
143530.0000000    0.8581973
143540.0000000    0.8586149
143550.0000000    0.8531556
143560.0000000    0.8566538
143570.0000000    0.8373860
143580.0000000    0.8572326
143590.0000000    0.8187922
143600.0000000    0.8412147
143610.0000000    0.8376876
143620.0000000    0.8440803
143630.0000000    0.8366096
143640.0000000    0.8274347
143650.0000000    0.8153759
143660.0000000    0.8177969
143670.0000000    0.8232255
143680.0000000    0.8188584
143690.0000000    0.8190456
143700.0000000    0.7997401
143710.0000000    0.8181639
143720.0000000    0.8222302
143730.0000000    0.8039061
143740.0000000    0.7909951
143750.0000000    0.7950906
143760.0000000    0.7997177
143770.0000000    0.8157189
143780.0000000    0.8027598
143790.0000000    0.8023317
143800.0000000    0.8226380
143810.0000000    0.8101168
143820.0000000    0.8067539
143830.0000000    0.8090574
143840.0000000    0.7823654
143850.0000000    0.8020377
143860.0000000    0.8010272
143870.0000000    0.7830182
143880.0000000    0.8038085
143890.0000000    0.8169683
143900.0000000    0.8296621
143910.0000000    0.8179633
143920.0000000    0.8117949
143930.0000000    0.8066557
143940.0000000    0.8052076
143950.0000000    0.8031411
143960.0000000    0.8024340
143970.0000000    0.8086210
143980.0000000    0.8166777
143990.0000000    0.8199666
144000.0000000    0.8233414
144010.0000000    0.8298563
144020.0000000    0.8392232
144030.0000000    0.8406684
144040.0000000    0.8274345
144050.0000000    0.8272185
144060.0000000    0.8218120
144070.0000000    0.8254809
144080.0000000    0.8310552
144090.0000000    0.8318845
144100.0000000    0.8240311
144110.0000000    0.8185141
144120.0000000    0.8058148
144130.0000000    0.8154767
144140.0000000    0.8085614
144150.0000000    0.8153498
144160.0000000    0.8305263
144170.0000000    0.8186497
144180.0000000    0.8024260
144190.0000000    0.8165827
144200.0000000    0.8177748
144210.0000000    0.8176737
144220.0000000    0.8218163
144230.0000000    0.8050132
144240.0000000    0.7995352
144250.0000000    0.8154013
144260.0000000    0.8200628
144270.0000000    0.8182034
144280.0000000    0.8107829
144290.0000000    0.8054643
144300.0000000    0.8160743
144310.0000000    0.8114058
144320.0000000    0.8336647
144330.0000000    0.8292584
144340.0000000    0.8336681
144350.0000000    0.8522623
144360.0000000    0.8550669
144370.0000000    0.8466942
144380.0000000    0.8563915
144390.0000000    0.8541774
144400.0000000    0.8502601
144410.0000000    0.8605022
144420.0000000    0.8574970
144430.0000000    0.8641157
144440.0000000    0.8494853
144450.0000000    0.8584239
144460.0000000    0.8525370
144470.0000000    0.8469890
144480.0000000    0.8439503
144490.0000000    0.8535883
144500.0000000    0.8515235
144510.0000000    0.8423151
144520.0000000    0.8328131
144530.0000000    0.8417680
144540.0000000    0.8466625
144550.0000000    0.8238863
144560.0000000    0.8379554
144570.0000000    0.8425445
144580.0000000    0.8410466
144590.0000000    0.8367863
144600.0000000    0.8399943
144610.0000000    0.8222018
144620.0000000    0.8255233
144630.0000000    0.8223779
144640.0000000    0.8312326
144650.0000000    0.8273450
144660.0000000    0.8286082
144670.0000000    0.8324392
144680.0000000    0.8301957
144690.0000000    0.8178562
144700.0000000    0.8272808
144710.0000000    0.8231859
144720.0000000    0.8358667
144730.0000000    0.8291541
144740.0000000    0.8403696
144750.0000000    0.8254061
144760.0000000    0.8163680
144770.0000000    0.8341042
144780.0000000    0.8299924
144790.0000000    0.8300458
144800.0000000    0.8346992
144810.0000000    0.8266410
144820.0000000    0.8460163
144830.0000000    0.8452107
144840.0000000    0.8493935
144850.0000000    0.8347829
144860.0000000    0.8383702
144870.0000000    0.8407351
144880.0000000    0.8410199
144890.0000000    0.8549733
144900.0000000    0.8422686
144910.0000000    0.8290756
144920.0000000    0.8187800
144930.0000000    0.8306448
144940.0000000    0.8346831
144950.0000000    0.8215091
144960.0000000    0.8306909
144970.0000000    0.8354865
144980.0000000    0.8024702
144990.0000000    0.8269778
145000.0000000    0.7986000
145010.0000000    0.7999215
145020.0000000    0.8212211
145030.0000000    0.8356189
145040.0000000    0.8498479
145050.0000000    0.8440806
145060.0000000    0.8411313
145070.0000000    0.8529232
145080.0000000    0.8391333
145090.0000000    0.8347206
145100.0000000    0.8482887
145110.0000000    0.8369884
145120.0000000    0.8344467
145130.0000000    0.8412935
145140.0000000    0.8351285
145150.0000000    0.8324437
145160.0000000    0.8260720
145170.0000000    0.8260927
145180.0000000    0.8353713
145190.0000000    0.8392301
145200.0000000    0.8354043
145210.0000000    0.8218405
145220.0000000    0.8194963
145230.0000000    0.8157308
145240.0000000    0.8231022
145250.0000000    0.8255402
145260.0000000    0.8147264
145270.0000000    0.8184522
145280.0000000    0.8241074
145290.0000000    0.8118100
145300.0000000    0.8175915
145310.0000000    0.8075632
145320.0000000    0.8216153
145330.0000000    0.8398302
145340.0000000    0.8246193
145350.0000000    0.8180811
145360.0000000    0.8126152
145370.0000000    0.8176458
145380.0000000    0.8243098
145390.0000000    0.8153414
145400.0000000    0.8147551
145410.0000000    0.8127250
145420.0000000    0.8112862
145430.0000000    0.8203216
145440.0000000    0.8092408
145450.0000000    0.8193899
145460.0000000    0.8378073
145470.0000000    0.8357405
145480.0000000    0.8241356
145490.0000000    0.8180473
145500.0000000    0.8226659
145510.0000000    0.8120337
145520.0000000    0.8101399
145530.0000000    0.8095707
145540.0000000    0.8222783
145550.0000000    0.8044748
145560.0000000    0.8003156
145570.0000000    0.7944968
145580.0000000    0.8033359
145590.0000000    0.7950767
145600.0000000    0.8054982
145610.0000000    0.8048387
145620.0000000    0.8125692
145630.0000000    0.7984118
145640.0000000    0.7913614
145650.0000000    0.7937033
145660.0000000    0.8088707
145670.0000000    0.8042233
145680.0000000    0.8043496
145690.0000000    0.8015088
145700.0000000    0.8065311
145710.0000000    0.8193193
145720.0000000    0.8225840
145730.0000000    0.8166059
145740.0000000    0.8148267
145750.0000000    0.8137956
145760.0000000    0.8084144
145770.0000000    0.8102376
145780.0000000    0.8211290
145790.0000000    0.8349215
145800.0000000    0.8428583
145810.0000000    0.8409438
145820.0000000    0.8385569
145830.0000000    0.8396130
145840.0000000    0.8437555
145850.0000000    0.8558127
145860.0000000    0.8447828
145870.0000000    0.8408740
145880.0000000    0.8249223
145890.0000000    0.8201677
145900.0000000    0.8173145
145910.0000000    0.8222600
145920.0000000    0.8176799
145930.0000000    0.8254080
145940.0000000    0.8188321
145950.0000000    0.8127439
145960.0000000    0.8085386
145970.0000000    0.8216691
145980.0000000    0.8220127
145990.0000000    0.8254226
146000.0000000    0.8121871
146010.0000000    0.8036789
146020.0000000    0.8167920
146030.0000000    0.8075483
146040.0000000    0.8056388
146050.0000000    0.8271537
146060.0000000    0.8352088
146070.0000000    0.8351809
146080.0000000    0.8241500
146090.0000000    0.8325543
146100.0000000    0.8156519
146110.0000000    0.8223360
146120.0000000    0.8170346
146130.0000000    0.8192069
146140.0000000    0.8296880
146150.0000000    0.8430287
146160.0000000    0.8328181
146170.0000000    0.8314618
146180.0000000    0.8272350
146190.0000000    0.8348716
146200.0000000    0.8119779
146210.0000000    0.8206218
146220.0000000    0.8257136
146230.0000000    0.8195545
146240.0000000    0.8283140
146250.0000000    0.8245206
146260.0000000    0.8080353
146270.0000000    0.8161464
146280.0000000    0.8186365
146290.0000000    0.8179553
146300.0000000    0.8212714
146310.0000000    0.8271613
146320.0000000    0.8334811
146330.0000000    0.8223789
146340.0000000    0.8207211
146350.0000000    0.8151255
146360.0000000    0.8321545
146370.0000000    0.8196182
146380.0000000    0.8207862
146390.0000000    0.8174181
146400.0000000    0.8340535
146410.0000000    0.8281071
146420.0000000    0.8296794
146430.0000000    0.8345321
146440.0000000    0.8254227
146450.0000000    0.8294004
146460.0000000    0.8380621
146470.0000000    0.8450231
146480.0000000    0.8415416
146490.0000000    0.8435877
146500.0000000    0.8425221
146510.0000000    0.8293028
146520.0000000    0.8345165
146530.0000000    0.8211463
146540.0000000    0.8227944
146550.0000000    0.8105065
146560.0000000    0.8134036
146570.0000000    0.8120139
146580.0000000    0.8234024
146590.0000000    0.8257915
146600.0000000    0.8128049
146610.0000000    0.8192883
146620.0000000    0.8168580
146630.0000000    0.8291453
146640.0000000    0.8356275
146650.0000000    0.8384388
146660.0000000    0.8441280
146670.0000000    0.8364610
146680.0000000    0.8351390
146690.0000000    0.8289890
146700.0000000    0.8265402
146710.0000000    0.8423321
146720.0000000    0.8412279
[truncated: 149,185 more chars]
