# Supplementary material for: The SARS-CoV-2 spike protein is vulnerable to moderate electric fields
Source: Nat Commun. 2021 Sep 13;12:5407. doi: 10.1038/s41467-021-25478-7 (PMC8437970; doi:10.1038/s41467-021-25478-7)
Supplement: Supplementary file 6 — Source Data [file 41467_2021_25478_MOESM6_ESM.zip › FIGURES_compilation_source_data_NEW/figure_2/a/RMSD_1e04_EF-on.xvg]

@    title "RMSD"
@    xaxis  label "Time (ps)"
@    yaxis  label "RMSD (nm)"
@TYPE xy
@ subtitle "C-alpha after lsq fit to C-alpha"
   0.0000000    0.0000008
  20.0000000    0.1189312
  40.0000000    0.1381028
  60.0000000    0.1224974
  80.0000000    0.1494466
 100.0000000    0.1335664
 120.0000000    0.1465703
 140.0000000    0.1350671
 160.0000000    0.1372185
 180.0000000    0.1500712
 200.0000000    0.1485137
 220.0000000    0.1641255
 240.0000000    0.1795016
 260.0000000    0.1493956
 280.0000000    0.1670719
 300.0000000    0.1607567
 320.0000000    0.1606432
 340.0000000    0.1929427
 360.0000000    0.1612797
 380.0000000    0.1730146
 400.0000000    0.1887707
 420.0000000    0.1676835
 440.0000000    0.1805067
 460.0000000    0.1746778
 480.0000000    0.1518980
 500.0000000    0.1846970
 520.0000000    0.2142933
 540.0000000    0.2418505
 560.0000000    0.2428921
 580.0000000    0.2435056
 600.0000000    0.2393095
 620.0000000    0.2551258
 640.0000000    0.2843244
 660.0000000    0.2683357
 680.0000000    0.3117590
 700.0000000    0.2699527
 720.0000000    0.3131819
 740.0000000    0.3371805
 760.0000000    0.3002749
 780.0000000    0.3156730
 800.0000000    0.3356962
 820.0000000    0.2862975
 840.0000000    0.3436928
 860.0000000    0.3403005
 880.0000000    0.3618122
 900.0000000    0.3888033
 920.0000000    0.4548562
 940.0000000    0.4069191
 960.0000000    0.3955571
 980.0000000    0.3701396
1000.0000000    0.3540683
1020.0000000    0.3311234
1040.0000000    0.3331839
1060.0000000    0.3024918
1080.0000000    0.2723854
1100.0000000    0.2671875
1120.0000000    0.3065513
1140.0000000    0.2516661
1160.0000000    0.2939433
1180.0000000    0.3098398
1200.0000000    0.3149737
1220.0000000    0.2729542
1240.0000000    0.2655126
1260.0000000    0.2652901
1280.0000000    0.2730728
1300.0000000    0.2653281
1320.0000000    0.2992474
1340.0000000    0.2794298
1360.0000000    0.3008087
1380.0000000    0.2886249
1400.0000000    0.2967088
1420.0000000    0.2814182
1440.0000000    0.2550687
1460.0000000    0.2731839
1480.0000000    0.2796594
1500.0000000    0.3082836
1520.0000000    0.3211684
1540.0000000    0.3384542
1560.0000000    0.3206720
1580.0000000    0.3377320
1600.0000000    0.3282553
1620.0000000    0.3508837
1640.0000000    0.3678576
1660.0000000    0.3323559
1680.0000000    0.3049552
1700.0000000    0.3024942
1720.0000000    0.3274354
1740.0000000    0.3331804
1760.0000000    0.2978512
1780.0000000    0.2688698
1800.0000000    0.2710320
1820.0000000    0.2554509
1840.0000000    0.2396856
1860.0000000    0.2297217
1880.0000000    0.2408506
1900.0000000    0.3103022
1920.0000000    0.3097837
1940.0000000    0.2924667
1960.0000000    0.2887912
1980.0000000    0.2791248
2000.0000000    0.2924701
2020.0000000    0.2969668
2040.0000000    0.2794315
2060.0000000    0.2741767
2080.0000000    0.2718186
2100.0000000    0.3022609
2120.0000000    0.3442072
2140.0000000    0.3575462
2160.0000000    0.3326395
2180.0000000    0.2985831
2200.0000000    0.3074965
2220.0000000    0.3220177
2240.0000000    0.3166486
2260.0000000    0.3200567
2280.0000000    0.3388161
2300.0000000    0.3417946
2320.0000000    0.3460568
2340.0000000    0.3441493
2360.0000000    0.3159797
2380.0000000    0.3033240
2400.0000000    0.3692484
2420.0000000    0.3393895
2440.0000000    0.3666174
2460.0000000    0.3820423
2480.0000000    0.3689333
2500.0000000    0.4196980
2520.0000000    0.4412224
2540.0000000    0.3773887
2560.0000000    0.3538380
2580.0000000    0.3600758
2600.0000000    0.3836658
2620.0000000    0.4063897
2640.0000000    0.3980191
2660.0000000    0.3424428
2680.0000000    0.3393588
2700.0000000    0.3455264
2720.0000000    0.3234588
2740.0000000    0.3147963
2760.0000000    0.3083573
2780.0000000    0.2759684
2800.0000000    0.2780904
2820.0000000    0.2440805
2840.0000000    0.2548690
2860.0000000    0.2927877
2880.0000000    0.2635519
2900.0000000    0.2432006
2920.0000000    0.2425481
2940.0000000    0.2870145
2960.0000000    0.2895122
2980.0000000    0.2904383
3000.0000000    0.3064533
3020.0000000    0.3026445
3040.0000000    0.2614564
3060.0000000    0.2820683
3080.0000000    0.2643974
3100.0000000    0.3212771
3120.0000000    0.3520888
3140.0000000    0.3364032
3160.0000000    0.3591195
3180.0000000    0.3303734
3200.0000000    0.3382669
3220.0000000    0.3441677
3240.0000000    0.3104118
3260.0000000    0.3164875
3280.0000000    0.3082389
3300.0000000    0.3545592
3320.0000000    0.3739217
3340.0000000    0.3497691
3360.0000000    0.3337509
3380.0000000    0.3145076
3400.0000000    0.3015050
3420.0000000    0.2770143
3440.0000000    0.3111829
3460.0000000    0.3233107
3480.0000000    0.2991562
3500.0000000    0.3320584
3520.0000000    0.3568225
3540.0000000    0.2978052
3560.0000000    0.3011976
3580.0000000    0.2624036
3600.0000000    0.3034985
3620.0000000    0.3022170
3640.0000000    0.2939659
3660.0000000    0.2644191
3680.0000000    0.2508555
3700.0000000    0.2574539
3720.0000000    0.2733077
3740.0000000    0.2795155
3760.0000000    0.2862211
3780.0000000    0.3101817
3800.0000000    0.3149827
3820.0000000    0.2936579
3840.0000000    0.3019936
3860.0000000    0.3286315
3880.0000000    0.2794817
3900.0000000    0.2720191
3920.0000000    0.2905792
3940.0000000    0.3272826
3960.0000000    0.3263431
3980.0000000    0.3493318
4000.0000000    0.3601086
4020.0000000    0.3883374
4040.0000000    0.4054984
4060.0000000    0.3760253
4080.0000000    0.3651651
4100.0000000    0.3204492
4120.0000000    0.3396207
4140.0000000    0.3464787
4160.0000000    0.3647556
4180.0000000    0.3917908
4200.0000000    0.3795410
4220.0000000    0.3277051
4240.0000000    0.2957811
4260.0000000    0.3368677
4280.0000000    0.3505830
4300.0000000    0.3491190
4320.0000000    0.3056956
4340.0000000    0.3128054
4360.0000000    0.2762203
4380.0000000    0.2352902
4400.0000000    0.2349013
4420.0000000    0.2641579
4440.0000000    0.2635398
4460.0000000    0.2760881
4480.0000000    0.2873615
4500.0000000    0.2742658
4520.0000000    0.2430398
4540.0000000    0.2870435
4560.0000000    0.2914505
4580.0000000    0.3059860
4600.0000000    0.2848561
4620.0000000    0.2659787
4640.0000000    0.2799020
4660.0000000    0.2899119
4680.0000000    0.3241049
4700.0000000    0.3109934
4720.0000000    0.3112466
4740.0000000    0.3343930
4760.0000000    0.2917577
4780.0000000    0.2795200
4800.0000000    0.2800540
4820.0000000    0.2884546
4840.0000000    0.2951376
4860.0000000    0.2400410
4880.0000000    0.2535476
4900.0000000    0.2674694
4920.0000000    0.3086270
4940.0000000    0.3068847
4960.0000000    0.3142514
4980.0000000    0.2955680
5000.0000000    0.3559865
5020.0000000    0.4391314
5040.0000000    0.3772050
5060.0000000    0.3661081
5080.0000000    0.3327969
5100.0000000    0.3183412
5120.0000000    0.3256420
5140.0000000    0.3137226
5160.0000000    0.3025661
5180.0000000    0.2765537
5200.0000000    0.2814184
5220.0000000    0.2857968
5240.0000000    0.3111835
5260.0000000    0.3278876
5280.0000000    0.3202701
5300.0000000    0.3081041
5320.0000000    0.2769250
5340.0000000    0.2818614
5360.0000000    0.2428799
5380.0000000    0.2450448
5400.0000000    0.2633199
5420.0000000    0.2278972
5440.0000000    0.2910068
5460.0000000    0.2679793
5480.0000000    0.2482782
5500.0000000    0.2686163
5520.0000000    0.2993790
5540.0000000    0.2963685
5560.0000000    0.3278917
5580.0000000    0.3289544
5600.0000000    0.3298152
5620.0000000    0.3451297
5640.0000000    0.3509529
5660.0000000    0.3507704
5680.0000000    0.3288721
5700.0000000    0.3778917
5720.0000000    0.3728734
5740.0000000    0.2905274
5760.0000000    0.2910998
5780.0000000    0.2867002
5800.0000000    0.2915144
5820.0000000    0.3178129
5840.0000000    0.3115817
5860.0000000    0.2719482
5880.0000000    0.2669733
5900.0000000    0.2913846
5920.0000000    0.3077576
5940.0000000    0.2844134
5960.0000000    0.3354128
5980.0000000    0.3559212
6000.0000000    0.3612804
6020.0000000    0.3499389
6040.0000000    0.3226859
6060.0000000    0.3012121
6080.0000000    0.3350883
6100.0000000    0.3320397
6120.0000000    0.3739936
6140.0000000    0.4389583
6160.0000000    0.3672573
6180.0000000    0.3934687
6200.0000000    0.3818830
6220.0000000    0.3479699
6240.0000000    0.3293569
6260.0000000    0.3180471
6280.0000000    0.3160359
6300.0000000    0.3440664
6320.0000000    0.3662981
6340.0000000    0.3610660
6360.0000000    0.4026666
6380.0000000    0.3883982
6400.0000000    0.3798899
6420.0000000    0.3462860
6440.0000000    0.3594137
6460.0000000    0.3422926
6480.0000000    0.3720888
6500.0000000    0.3867887
6520.0000000    0.3814003
6540.0000000    0.4230660
6560.0000000    0.4539666
6580.0000000    0.3880857
6600.0000000    0.3966740
6620.0000000    0.3953560
6640.0000000    0.4317669
6660.0000000    0.3831238
6680.0000000    0.3458355
6700.0000000    0.3371162
6720.0000000    0.3983608
6740.0000000    0.3924071
6760.0000000    0.3581575
6780.0000000    0.3424116
6800.0000000    0.3068630
6820.0000000    0.3096547
6840.0000000    0.3115597
6860.0000000    0.2671421
6880.0000000    0.2935138
6900.0000000    0.3102379
6920.0000000    0.3093033
6940.0000000    0.3292430
6960.0000000    0.3346480
6980.0000000    0.3105917
7000.0000000    0.3471428
7020.0000000    0.3313947
7040.0000000    0.3104654
7060.0000000    0.3441605
7080.0000000    0.2969159
7100.0000000    0.2884309
7120.0000000    0.2802385
7140.0000000    0.2790082
7160.0000000    0.2701134
7180.0000000    0.2657523
7200.0000000    0.2615252
7220.0000000    0.2739100
7240.0000000    0.2888443
7260.0000000    0.3069983
7280.0000000    0.2891274
7300.0000000    0.3042554
7320.0000000    0.3025077
7340.0000000    0.2997492
7360.0000000    0.2850064
7380.0000000    0.3049774
7400.0000000    0.3029628
7420.0000000    0.3127635
7440.0000000    0.3293485
7460.0000000    0.3509777
7480.0000000    0.3214094
7500.0000000    0.2932979
7520.0000000    0.3081791
7540.0000000    0.3177377
7560.0000000    0.3264264
7580.0000000    0.2806598
7600.0000000    0.2656275
7620.0000000    0.2851355
7640.0000000    0.3090722
7660.0000000    0.3274418
7680.0000000    0.3227347
7700.0000000    0.3375595
7720.0000000    0.3469883
7740.0000000    0.3302396
7760.0000000    0.3798311
7780.0000000    0.3709895
7800.0000000    0.3666211
7820.0000000    0.3612865
7840.0000000    0.3650753
7860.0000000    0.3574272
7880.0000000    0.3558917
7900.0000000    0.3770027
7920.0000000    0.3656740
7940.0000000    0.3580470
7960.0000000    0.3672106
7980.0000000    0.3988086
8000.0000000    0.4076848
8020.0000000    0.4175574
8040.0000000    0.4040654
8060.0000000    0.3666289
8080.0000000    0.3686508
8100.0000000    0.3826223
8120.0000000    0.4135624
8140.0000000    0.4392739
8160.0000000    0.4120000
8180.0000000    0.3822027
8200.0000000    0.3657882
8220.0000000    0.3884293
8240.0000000    0.3864662
8260.0000000    0.3811080
8280.0000000    0.3836593
8300.0000000    0.3667606
8320.0000000    0.3402164
8340.0000000    0.3354907
8360.0000000    0.3179876
8380.0000000    0.3518994
8400.0000000    0.3770715
8420.0000000    0.3712606
8440.0000000    0.3929284
8460.0000000    0.3854925
8480.0000000    0.3645633
8500.0000000    0.3368994
8520.0000000    0.3553490
8540.0000000    0.3415779
8560.0000000    0.3435499
8580.0000000    0.3598881
8600.0000000    0.4004583
8620.0000000    0.3536536
8640.0000000    0.3644194
8660.0000000    0.3474123
8680.0000000    0.3679770
8700.0000000    0.3635540
8720.0000000    0.3750753
8740.0000000    0.4332309
8760.0000000    0.4110676
8780.0000000    0.4120475
8800.0000000    0.3974905
8820.0000000    0.3920619
8840.0000000    0.3524521
8860.0000000    0.3174594
8880.0000000    0.3536144
8900.0000000    0.3348917
8920.0000000    0.3090419
8940.0000000    0.3343753
8960.0000000    0.3391754
8980.0000000    0.3210559
9000.0000000    0.2893763
9020.0000000    0.3172238
9040.0000000    0.3340724
9060.0000000    0.3036355
9080.0000000    0.3207981
9100.0000000    0.2868042
9120.0000000    0.3156598
9140.0000000    0.3390007
9160.0000000    0.3471000
9180.0000000    0.3301126
9200.0000000    0.3164539
9220.0000000    0.3355084
9240.0000000    0.3416340
9260.0000000    0.3346129
9280.0000000    0.3221476
9300.0000000    0.3440394
9320.0000000    0.3376631
9340.0000000    0.3033291
9360.0000000    0.3153968
9380.0000000    0.3035722
9400.0000000    0.3391724
9420.0000000    0.3271381
9440.0000000    0.3202416
9460.0000000    0.2956924
9480.0000000    0.3075646
9500.0000000    0.3609755
9520.0000000    0.3545945
9540.0000000    0.3564300
9560.0000000    0.3465645
9580.0000000    0.3653598
9600.0000000    0.3950818
9620.0000000    0.4323314
9640.0000000    0.4221890
9660.0000000    0.4425847
9680.0000000    0.4552436
9700.0000000    0.4504939
9720.0000000    0.4686107
9740.0000000    0.4843241
9760.0000000    0.4592136
9780.0000000    0.3800854
9800.0000000    0.4366835
9820.0000000    0.4472478
9840.0000000    0.3932582
9860.0000000    0.3578146
9880.0000000    0.3572669
9900.0000000    0.2980204
9920.0000000    0.3021515
9940.0000000    0.2767014
9960.0000000    0.2836340
9980.0000000    0.2685037
10000.0000000    0.3053042
10020.0000000    0.3201843
10040.0000000    0.3003776
10060.0000000    0.3635217
10080.0000000    0.3913933
10100.0000000    0.3736892
10120.0000000    0.3708913
10140.0000000    0.4184569
10160.0000000    0.4287335
10180.0000000    0.4299925
10200.0000000    0.4688346
10220.0000000    0.4884968
10240.0000000    0.4726197
10260.0000000    0.5073158
10280.0000000    0.4749470
10300.0000000    0.4643093
10320.0000000    0.4738401
10340.0000000    0.4923817
10360.0000000    0.4898871
10380.0000000    0.5289738
10400.0000000    0.4848781
10420.0000000    0.4864421
10440.0000000    0.5089694
10460.0000000    0.4987085
10480.0000000    0.4815330
10500.0000000    0.4981349
10520.0000000    0.5162915
10540.0000000    0.4880847
10560.0000000    0.4558597
10580.0000000    0.4506041
10600.0000000    0.4685645
10620.0000000    0.4619267
10640.0000000    0.4181989
10660.0000000    0.4478697
10680.0000000    0.4646283
10700.0000000    0.4303930
10720.0000000    0.4266170
10740.0000000    0.4216252
10760.0000000    0.4498077
10780.0000000    0.4873727
10800.0000000    0.5229317
10820.0000000    0.5259031
10840.0000000    0.5588182
10860.0000000    0.5303044
10880.0000000    0.5960346
10900.0000000    0.6052718
10920.0000000    0.5657761
10940.0000000    0.6070744
10960.0000000    0.6062148
10980.0000000    0.5698801
11000.0000000    0.5784580
11020.0000000    0.5695230
11040.0000000    0.5666497
11060.0000000    0.5048494
11080.0000000    0.5141619
11100.0000000    0.5398449
11120.0000000    0.5230368
11140.0000000    0.4929173
11160.0000000    0.5149671
11180.0000000    0.5508428
11200.0000000    0.5473236
11220.0000000    0.5202978
11240.0000000    0.5519882
11260.0000000    0.5508811
11280.0000000    0.5402445
11300.0000000    0.5030767
11320.0000000    0.5198357
11340.0000000    0.4949155
11360.0000000    0.4887141
11380.0000000    0.5178404
11400.0000000    0.5584289
11420.0000000    0.5461515
11440.0000000    0.5418745
11460.0000000    0.5668001
11480.0000000    0.5398402
11500.0000000    0.5301489
11520.0000000    0.4863436
11540.0000000    0.5154281
11560.0000000    0.4711749
11580.0000000    0.5214293
11600.0000000    0.4604394
11620.0000000    0.4262874
11640.0000000    0.4795939
11660.0000000    0.4645592
11680.0000000    0.4517797
11700.0000000    0.5151646
11720.0000000    0.5320501
11740.0000000    0.5075272
11760.0000000    0.4580891
11780.0000000    0.4509778
11800.0000000    0.4370780
11820.0000000    0.5143777
11840.0000000    0.5288785
11860.0000000    0.5208006
11880.0000000    0.5297927
11900.0000000    0.4949228
11920.0000000    0.4949467
11940.0000000    0.4611273
11960.0000000    0.4558842
11980.0000000    0.4410315
12000.0000000    0.5094448
12020.0000000    0.4857830
12040.0000000    0.4693449
12060.0000000    0.4546532
12080.0000000    0.4415281
12100.0000000    0.4044274
12120.0000000    0.3807983
12140.0000000    0.4193310
12160.0000000    0.4472274
12180.0000000    0.4148495
12200.0000000    0.4018427
12220.0000000    0.3637972
12240.0000000    0.3581084
12260.0000000    0.3203352
12280.0000000    0.3343765
12300.0000000    0.3160876
12320.0000000    0.3729046
12340.0000000    0.3730967
12360.0000000    0.3861670
12380.0000000    0.3655716
12400.0000000    0.3368238
12420.0000000    0.3491873
12440.0000000    0.3946640
12460.0000000    0.3671674
12480.0000000    0.4058937
12500.0000000    0.3949185
12520.0000000    0.4584394
12540.0000000    0.4487318
12560.0000000    0.4720356
12580.0000000    0.4969163
12600.0000000    0.4897998
12620.0000000    0.4606531
12640.0000000    0.4529051
12660.0000000    0.4822531
12680.0000000    0.4542991
12700.0000000    0.4720621
12720.0000000    0.4753504
12740.0000000    0.4814988
12760.0000000    0.4994071
12780.0000000    0.4641469
12800.0000000    0.4808730
12820.0000000    0.4998921
12840.0000000    0.4568632
12860.0000000    0.4012172
12880.0000000    0.4124928
12900.0000000    0.3902070
12920.0000000    0.3942760
12940.0000000    0.4358133
12960.0000000    0.4268951
12980.0000000    0.4185956
13000.0000000    0.4250020
13020.0000000    0.4273153
13040.0000000    0.4215347
13060.0000000    0.4099729
13080.0000000    0.4347646
13100.0000000    0.4092368
13120.0000000    0.4216934
13140.0000000    0.4025658
13160.0000000    0.4191302
13180.0000000    0.4100413
13200.0000000    0.4387313
13220.0000000    0.4570468
13240.0000000    0.4761572
13260.0000000    0.4433097
13280.0000000    0.4208787
13300.0000000    0.4400309
13320.0000000    0.4689626
13340.0000000    0.4898887
13360.0000000    0.5501285
13380.0000000    0.5721353
13400.0000000    0.5489501
13420.0000000    0.5075559
13440.0000000    0.4920308
13460.0000000    0.5153419
13480.0000000    0.5280796
13500.0000000    0.5259178
13520.0000000    0.5137891
13540.0000000    0.5151714
13560.0000000    0.4954262
13580.0000000    0.5450330
13600.0000000    0.5192179
13620.0000000    0.4934691
13640.0000000    0.4772600
13660.0000000    0.4718903
13680.0000000    0.4710476
13700.0000000    0.4560890
13720.0000000    0.4944427
13740.0000000    0.4906103
13760.0000000    0.5065434
13780.0000000    0.4952031
13800.0000000    0.4873637
13820.0000000    0.4870317
13840.0000000    0.5095111
13860.0000000    0.5128600
13880.0000000    0.5014944
13900.0000000    0.5149477
13920.0000000    0.5564718
13940.0000000    0.5098093
13960.0000000    0.5516096
13980.0000000    0.5643142
14000.0000000    0.5357035
14020.0000000    0.5017003
14040.0000000    0.5164363
14060.0000000    0.4640548
14080.0000000    0.4722178
14100.0000000    0.5127973
14120.0000000    0.5569410
14140.0000000    0.5907376
14160.0000000    0.5700279
14180.0000000    0.5858104
14200.0000000    0.5641955
14220.0000000    0.5084081
14240.0000000    0.5026310
14260.0000000    0.4852602
14280.0000000    0.4671429
14300.0000000    0.4840574
14320.0000000    0.4901030
14340.0000000    0.5320104
14360.0000000    0.5618057
14380.0000000    0.5589882
14400.0000000    0.6105753
14420.0000000    0.5767641
14440.0000000    0.5424653
14460.0000000    0.4840748
14480.0000000    0.4760724
14500.0000000    0.4684846
14520.0000000    0.4807372
14540.0000000    0.4937175
14560.0000000    0.4528739
14580.0000000    0.4452581
14600.0000000    0.4375373
14620.0000000    0.4457437
14640.0000000    0.4416500
14660.0000000    0.4653243
14680.0000000    0.4375910
14700.0000000    0.4843792
14720.0000000    0.4811640
14740.0000000    0.4916593
14760.0000000    0.4807231
14780.0000000    0.4721067
14800.0000000    0.4275751
14820.0000000    0.4670286
14840.0000000    0.4606418
14860.0000000    0.4313197
14880.0000000    0.4201377
14900.0000000    0.3954603
14920.0000000    0.3839297
14940.0000000    0.3920798
14960.0000000    0.3965307
14980.0000000    0.4493978
15000.0000000    0.4612940
15020.0000000    0.4321117
15040.0000000    0.4204336
15060.0000000    0.4290120
15080.0000000    0.4251163
15100.0000000    0.4373861
15120.0000000    0.4542882
15140.0000000    0.4346803
15160.0000000    0.4129668
15180.0000000    0.3953664
15200.0000000    0.4285904
15220.0000000    0.4342940
15240.0000000    0.4311492
15260.0000000    0.4150729
15280.0000000    0.4080628
15300.0000000    0.4286032
15320.0000000    0.4062810
15340.0000000    0.4093738
15360.0000000    0.3999051
15380.0000000    0.4308405
15400.0000000    0.4012135
15420.0000000    0.4150072
15440.0000000    0.4084825
15460.0000000    0.3889270
15480.0000000    0.4043292
15500.0000000    0.3916790
15520.0000000    0.4188316
15540.0000000    0.4137425
15560.0000000    0.4208851
15580.0000000    0.3988325
15600.0000000    0.3861569
15620.0000000    0.4080129
15640.0000000    0.4089094
15660.0000000    0.4224471
15680.0000000    0.4268013
15700.0000000    0.4495257
15720.0000000    0.4133810
15740.0000000    0.4161001
15760.0000000    0.3909775
15780.0000000    0.4032647
15800.0000000    0.4129543
15820.0000000    0.4265030
15840.0000000    0.4231015
15860.0000000    0.4141989
15880.0000000    0.4278125
15900.0000000    0.4045309
15920.0000000    0.3857749
15940.0000000    0.4007387
15960.0000000    0.4649419
15980.0000000    0.4256686
16000.0000000    0.4475026
16020.0000000    0.4493744
16040.0000000    0.3996248
16060.0000000    0.4112177
16080.0000000    0.3988256
16100.0000000    0.3828359
16120.0000000    0.3765807
16140.0000000    0.4028456
16160.0000000    0.3628885
16180.0000000    0.3484314
16200.0000000    0.3535530
16220.0000000    0.3507703
16240.0000000    0.3467909
16260.0000000    0.3497308
16280.0000000    0.3627215
16300.0000000    0.3721654
16320.0000000    0.3490353
16340.0000000    0.3401899
16360.0000000    0.3522919
16380.0000000    0.3575483
16400.0000000    0.3468546
16420.0000000    0.3648977
16440.0000000    0.3474779
16460.0000000    0.3542800
16480.0000000    0.3542524
16500.0000000    0.3423644
16520.0000000    0.3381833
16540.0000000    0.3478844
16560.0000000    0.3467956
16580.0000000    0.3569758
16600.0000000    0.3461434
16620.0000000    0.3463261
16640.0000000    0.3656068
16660.0000000    0.3595802
16680.0000000    0.3475890
16700.0000000    0.3441618
16720.0000000    0.3512748
16740.0000000    0.3398477
16760.0000000    0.3546154
16780.0000000    0.3460435
16800.0000000    0.3742328
16820.0000000    0.3832279
16840.0000000    0.3861175
16860.0000000    0.3917450
16880.0000000    0.3976919
16900.0000000    0.4066426
16920.0000000    0.4205685
16940.0000000    0.4115196
16960.0000000    0.4522317
16980.0000000    0.4451233
17000.0000000    0.4748686
17020.0000000    0.4577189
17040.0000000    0.4770042
17060.0000000    0.5081725
17080.0000000    0.5118255
17100.0000000    0.5204431
17120.0000000    0.4861104
17140.0000000    0.4781253
17160.0000000    0.4674372
17180.0000000    0.4778110
17200.0000000    0.4533513
17220.0000000    0.4548821
17240.0000000    0.4574549
17260.0000000    0.4681928
17280.0000000    0.4899053
17300.0000000    0.4991750
17320.0000000    0.5109483
17340.0000000    0.5097604
17360.0000000    0.5228732
17380.0000000    0.4993243
17400.0000000    0.4937857
17420.0000000    0.4872912
17440.0000000    0.4724011
17460.0000000    0.4887664
17480.0000000    0.4941285
17500.0000000    0.4969397
17520.0000000    0.4760081
17540.0000000    0.4666579
17560.0000000    0.4815024
17580.0000000    0.4730347
17600.0000000    0.4911996
17620.0000000    0.4846512
17640.0000000    0.4895052
17660.0000000    0.5166978
17680.0000000    0.5110711
17700.0000000    0.5141587
17720.0000000    0.4779493
17740.0000000    0.5108354
17760.0000000    0.4824552
17780.0000000    0.4880450
17800.0000000    0.4541510
17820.0000000    0.4718964
17840.0000000    0.4824025
17860.0000000    0.4989409
17880.0000000    0.5247134
17900.0000000    0.5094483
17920.0000000    0.4640049
17940.0000000    0.4531057
17960.0000000    0.4565280
17980.0000000    0.4137852
18000.0000000    0.4126026
18020.0000000    0.4334857
18040.0000000    0.4047449
18060.0000000    0.4016469
18080.0000000    0.3962404
18100.0000000    0.4115103
18120.0000000    0.4262631
18140.0000000    0.4077984
18160.0000000    0.4190041
18180.0000000    0.4410494
18200.0000000    0.4249105
18220.0000000    0.3952387
18240.0000000    0.3875886
18260.0000000    0.4064645
18280.0000000    0.3889595
18300.0000000    0.3766406
18320.0000000    0.3795368
18340.0000000    0.4155450
18360.0000000    0.4193059
18380.0000000    0.4036166
18400.0000000    0.4298148
18420.0000000    0.4380465
18440.0000000    0.4640191
18460.0000000    0.4684860
18480.0000000    0.4592924
18500.0000000    0.4697288
18520.0000000    0.4532154
18540.0000000    0.4548794
18560.0000000    0.4549613
18580.0000000    0.4425811
18600.0000000    0.4731819
18620.0000000    0.4676012
18640.0000000    0.4431310
18660.0000000    0.4599685
18680.0000000    0.4400055
18700.0000000    0.4466352
18720.0000000    0.4429302
18740.0000000    0.4306132
18760.0000000    0.4337639
18780.0000000    0.4197148
18800.0000000    0.4449527
18820.0000000    0.4282431
18840.0000000    0.4256869
18860.0000000    0.4471507
18880.0000000    0.4436082
18900.0000000    0.4272515
18920.0000000    0.4212264
18940.0000000    0.4475770
18960.0000000    0.4755770
18980.0000000    0.4738531
19000.0000000    0.4531150
19020.0000000    0.4450601
19040.0000000    0.4485056
19060.0000000    0.4638321
19080.0000000    0.4403707
19100.0000000    0.4568677
19120.0000000    0.4658337
19140.0000000    0.4385084
19160.0000000    0.4359297
19180.0000000    0.4432331
19200.0000000    0.4279949
19220.0000000    0.4060730
19240.0000000    0.4150508
19260.0000000    0.4313910
19280.0000000    0.3924128
19300.0000000    0.3972428
19320.0000000    0.4073250
19340.0000000    0.4258222
19360.0000000    0.4491171
19380.0000000    0.4646004
19400.0000000    0.4408653
19420.0000000    0.4440686
19440.0000000    0.4688545
19460.0000000    0.4571044
19480.0000000    0.4438667
19500.0000000    0.4639679
19520.0000000    0.4427291
19540.0000000    0.4515359
19560.0000000    0.4546898
19580.0000000    0.4457420
19600.0000000    0.4315060
19620.0000000    0.4107129
19640.0000000    0.4195265
19660.0000000    0.4089615
19680.0000000    0.3958198
19700.0000000    0.4135855
19720.0000000    0.3982145
19740.0000000    0.4167975
19760.0000000    0.3897784
19780.0000000    0.3944100
19800.0000000    0.3954033
19820.0000000    0.3977082
19840.0000000    0.4122637
19860.0000000    0.4198536
19880.0000000    0.4106317
19900.0000000    0.4116861
19920.0000000    0.4178249
19940.0000000    0.4111941
19960.0000000    0.4180300
19980.0000000    0.4000685
20000.0000000    0.4097863
20020.0000000    0.4219509
20040.0000000    0.4100554
20060.0000000    0.3918592
20080.0000000    0.3844767
20100.0000000    0.4026344
20120.0000000    0.3996649
20140.0000000    0.3901703
20160.0000000    0.3688934
20180.0000000    0.3681705
20200.0000000    0.3784548
20220.0000000    0.3725700
20240.0000000    0.4048119
20260.0000000    0.3911063
20280.0000000    0.4154400
20300.0000000    0.4027734
20320.0000000    0.3978026
20340.0000000    0.3884511
20360.0000000    0.3797384
20380.0000000    0.3658251
20400.0000000    0.3647086
20420.0000000    0.3860494
20440.0000000    0.3993784
20460.0000000    0.3772989
20480.0000000    0.3820947
20500.0000000    0.3770046
20520.0000000    0.3588887
20540.0000000    0.3959030
20560.0000000    0.3725063
20580.0000000    0.4000024
20600.0000000    0.4035378
20620.0000000    0.3887158
20640.0000000    0.3818390
20660.0000000    0.4004443
20680.0000000    0.4177114
20700.0000000    0.4071674
20720.0000000    0.3841906
20740.0000000    0.4019365
20760.0000000    0.4183492
20780.0000000    0.4134895
20800.0000000    0.3948620
20820.0000000    0.3826947
20840.0000000    0.3909183
20860.0000000    0.3882561
20880.0000000    0.4114689
20900.0000000    0.4157734
20920.0000000    0.4209605
20940.0000000    0.4005147
20960.0000000    0.4207443
20980.0000000    0.4409212
21000.0000000    0.4328175
21020.0000000    0.4192011
21040.0000000    0.4114744
21060.0000000    0.3938791
21080.0000000    0.3946985
21100.0000000    0.4223126
21120.0000000    0.4663623
21140.0000000    0.4509065
21160.0000000    0.4392267
21180.0000000    0.4045173
21200.0000000    0.3890727
21220.0000000    0.4064553
21240.0000000    0.3965938
21260.0000000    0.3800756
21280.0000000    0.3892109
21300.0000000    0.3918670
21320.0000000    0.4090078
21340.0000000    0.4120148
21360.0000000    0.4202586
21380.0000000    0.3836715
21400.0000000    0.3923052
21420.0000000    0.3791347
21440.0000000    0.3769452
21460.0000000    0.3750508
21480.0000000    0.3419456
21500.0000000    0.3464662
21520.0000000    0.3587380
21540.0000000    0.3572041
21560.0000000    0.3593896
21580.0000000    0.3547215
21600.0000000    0.3411483
21620.0000000    0.3288777
21640.0000000    0.3516573
21660.0000000    0.3358892
21680.0000000    0.3569551
21700.0000000    0.3736377
21720.0000000    0.3702838
21740.0000000    0.3529892
21760.0000000    0.3693303
21780.0000000    0.3781975
21800.0000000    0.3748595
21820.0000000    0.3682933
21840.0000000    0.3816935
21860.0000000    0.3832321
21880.0000000    0.3682240
21900.0000000    0.3803189
21920.0000000    0.3938267
21940.0000000    0.3676924
21960.0000000    0.3882071
21980.0000000    0.3842493
22000.0000000    0.3685978
22020.0000000    0.3698163
22040.0000000    0.3675169
22060.0000000    0.3512049
22080.0000000    0.3626008
22100.0000000    0.3636517
22120.0000000    0.3890390
22140.0000000    0.3852723
22160.0000000    0.3683417
22180.0000000    0.3785969
22200.0000000    0.3876242
22220.0000000    0.3804906
22240.0000000    0.4089063
22260.0000000    0.3923985
22280.0000000    0.3913379
22300.0000000    0.3858403
22320.0000000    0.3820769
22340.0000000    0.3811118
22360.0000000    0.3762867
22380.0000000    0.4063165
22400.0000000    0.3955156
22420.0000000    0.3564114
22440.0000000    0.3905676
22460.0000000    0.3812801
22480.0000000    0.3871868
22500.0000000    0.3815814
22520.0000000    0.3784584
22540.0000000    0.3748163
22560.0000000    0.3703213
22580.0000000    0.3617971
22600.0000000    0.3638985
22620.0000000    0.3660657
22640.0000000    0.3675191
22660.0000000    0.3718796
22680.0000000    0.3936281
22700.0000000    0.3770296
22720.0000000    0.3628749
22740.0000000    0.3850548
22760.0000000    0.3974720
22780.0000000    0.3698051
22800.0000000    0.3544984
22820.0000000    0.3592410
22840.0000000    0.3727230
22860.0000000    0.3609361
22880.0000000    0.3526162
22900.0000000    0.3377995
22920.0000000    0.3517308
22940.0000000    0.3703580
22960.0000000    0.3524462
22980.0000000    0.3654037
23000.0000000    0.3648393
23020.0000000    0.3617634
23040.0000000    0.3671605
23060.0000000    0.3625337
23080.0000000    0.3806762
23100.0000000    0.3976288
23120.0000000    0.3945482
23140.0000000    0.3953865
23160.0000000    0.3813438
23180.0000000    0.3777860
23200.0000000    0.3778271
23220.0000000    0.3970265
23240.0000000    0.3863011
23260.0000000    0.4105796
23280.0000000    0.4223386
23300.0000000    0.4361224
23320.0000000    0.4297309
23340.0000000    0.4333287
23360.0000000    0.4184434
23380.0000000    0.4091681
23400.0000000    0.3838565
23420.0000000    0.3736172
23440.0000000    0.3820648
23460.0000000    0.3788608
23480.0000000    0.3970397
23500.0000000    0.3838157
23520.0000000    0.3881935
23540.0000000    0.3773136
23560.0000000    0.3632366
23580.0000000    0.3458346
23600.0000000    0.3670338
23620.0000000    0.3701182
23640.0000000    0.3528657
23660.0000000    0.3371339
23680.0000000    0.3430431
23700.0000000    0.3358393
23720.0000000    0.3439438
23740.0000000    0.3816455
23760.0000000    0.3720813
23780.0000000    0.3572447
23800.0000000    0.3900309
23820.0000000    0.3693856
23840.0000000    0.4023633
23860.0000000    0.4024296
23880.0000000    0.3853094
23900.0000000    0.3919880
23920.0000000    0.3977949
23940.0000000    0.3712988
23960.0000000    0.3480247
23980.0000000    0.3580471
24000.0000000    0.3646891
24020.0000000    0.3624467
24040.0000000    0.3721598
24060.0000000    0.3961966
24080.0000000    0.3845666
24100.0000000    0.3592315
24120.0000000    0.3864175
24140.0000000    0.3833197
24160.0000000    0.4103793
24180.0000000    0.4234771
24200.0000000    0.4183777
24220.0000000    0.4324408
24240.0000000    0.4192160
24260.0000000    0.3915734
24280.0000000    0.3504783
24300.0000000    0.3933837
24320.0000000    0.3918707
24340.0000000    0.4164486
24360.0000000    0.3972979
24380.0000000    0.3689504
24400.0000000    0.3909519
24420.0000000    0.4236916
24440.0000000    0.4659679
24460.0000000    0.4635798
24480.0000000    0.4830479
24500.0000000    0.4917160
24520.0000000    0.4695494
24540.0000000    0.4727405
24560.0000000    0.4631301
24580.0000000    0.4779547
24600.0000000    0.4596693
24620.0000000    0.5066923
24640.0000000    0.4837708
24660.0000000    0.4697385
24680.0000000    0.4897408
24700.0000000    0.4769256
24720.0000000    0.4805189
24740.0000000    0.4697246
24760.0000000    0.4583114
24780.0000000    0.4823672
24800.0000000    0.4487196
24820.0000000    0.4605678
24840.0000000    0.4504042
24860.0000000    0.4606093
24880.0000000    0.4515698
24900.0000000    0.4474995
24920.0000000    0.4240122
24940.0000000    0.4298229
24960.0000000    0.4160469
24980.0000000    0.4399537
25000.0000000    0.4493074
25020.0000000    0.4782352
25040.0000000    0.4455184
25060.0000000    0.4296910
25080.0000000    0.4259962
25100.0000000    0.4091023
25120.0000000    0.4079199
25140.0000000    0.4111546
25160.0000000    0.4426096
25180.0000000    0.4374971
25200.0000000    0.4312760
25220.0000000    0.4394024
25240.0000000    0.4375229
25260.0000000    0.4477863
25280.0000000    0.4316217
25300.0000000    0.4291377
25320.0000000    0.4223262
25340.0000000    0.4046284
25360.0000000    0.4226228
25380.0000000    0.4214498
25400.0000000    0.4537138
25420.0000000    0.4102698
25440.0000000    0.4095663
25460.0000000    0.4126381
25480.0000000    0.4064066
25500.0000000    0.3783627
25520.0000000    0.3859162
25540.0000000    0.3967761
25560.0000000    0.4072829
25580.0000000    0.4064513
25600.0000000    0.3919151
25620.0000000    0.4126346
25640.0000000    0.4141505
25660.0000000    0.4148365
25680.0000000    0.3771275
25700.0000000    0.3996102
25720.0000000    0.3992851
25740.0000000    0.4005179
25760.0000000    0.4331080
25780.0000000    0.3870058
25800.0000000    0.3884926
25820.0000000    0.4018684
25840.0000000    0.4243769
25860.0000000    0.3995664
25880.0000000    0.3604414
25900.0000000    0.3815327
25920.0000000    0.3948730
25940.0000000    0.3952473
25960.0000000    0.4196977
25980.0000000    0.3941274
26000.0000000    0.3877306
26020.0000000    0.4144481
26040.0000000    0.4194627
26060.0000000    0.4351644
26080.0000000    0.4353697
26100.0000000    0.4248487
26120.0000000    0.4291666
26140.0000000    0.4231761
26160.0000000    0.4041059
26180.0000000    0.4028170
26200.0000000    0.3783916
26220.0000000    0.3776727
26240.0000000    0.3971550
26260.0000000    0.3527315
26280.0000000    0.3564875
26300.0000000    0.3621946
26320.0000000    0.3516554
26340.0000000    0.3555627
26360.0000000    0.3332958
26380.0000000    0.3558512
26400.0000000    0.3734225
26420.0000000    0.3769182
26440.0000000    0.3754881
26460.0000000    0.3768350
26480.0000000    0.3711919
26500.0000000    0.3749344
26520.0000000    0.4054724
26540.0000000    0.3946017
26560.0000000    0.3600143
26580.0000000    0.3268911
26600.0000000    0.3582439
26620.0000000    0.3483565
26640.0000000    0.3698874
26660.0000000    0.3835441
26680.0000000    0.3700802
26700.0000000    0.3543863
26720.0000000    0.3525662
26740.0000000    0.3563030
26760.0000000    0.3505849
26780.0000000    0.3535549
26800.0000000    0.3543066
26820.0000000    0.3680606
26840.0000000    0.3635413
26860.0000000    0.3668587
26880.0000000    0.3388972
26900.0000000    0.3470022
26920.0000000    0.3520608
26940.0000000    0.3630749
26960.0000000    0.3410000
26980.0000000    0.3746868
27000.0000000    0.3557687
27020.0000000    0.3389899
27040.0000000    0.3455297
27060.0000000    0.3296958
27080.0000000    0.3311449
27100.0000000    0.3297966
27120.0000000    0.3294658
27140.0000000    0.3521923
27160.0000000    0.3519921
27180.0000000    0.3707907
27200.0000000    0.3577608
27220.0000000    0.3446808
27240.0000000    0.3491187
27260.0000000    0.3411435
27280.0000000    0.3374155
27300.0000000    0.3572490
27320.0000000    0.3566139
27340.0000000    0.3544595
27360.0000000    0.3647719
27380.0000000    0.3505395
27400.0000000    0.3443342
27420.0000000    0.3330723
27440.0000000    0.3345062
27460.0000000    0.3280740
27480.0000000    0.3369251
27500.0000000    0.3415822
27520.0000000    0.3402814
27540.0000000    0.3430551
27560.0000000    0.3335298
27580.0000000    0.3433333
27600.0000000    0.3516311
27620.0000000    0.3477925
27640.0000000    0.3319563
27660.0000000    0.3138161
27680.0000000    0.3177860
27700.0000000    0.3360675
27720.0000000    0.3464288
27740.0000000    0.3501021
27760.0000000    0.3567426
27780.0000000    0.3577243
27800.0000000    0.3457546
27820.0000000    0.3271865
27840.0000000    0.3418813
27860.0000000    0.3509713
27880.0000000    0.3628253
27900.0000000    0.3392051
27920.0000000    0.3409026
27940.0000000    0.3249790
27960.0000000    0.3233525
27980.0000000    0.3074346
28000.0000000    0.3106597
28020.0000000    0.2872238
28040.0000000    0.2947852
28060.0000000    0.2967493
28080.0000000    0.2844423
28100.0000000    0.3001883
28120.0000000    0.3282689
28140.0000000    0.3290413
28160.0000000    0.2961456
28180.0000000    0.3050783
28200.0000000    0.3061264
28220.0000000    0.3160794
28240.0000000    0.3189787
28260.0000000    0.3281781
28280.0000000    0.3280056
28300.0000000    0.3371253
28320.0000000    0.3257227
28340.0000000    0.3126883
28360.0000000    0.3018886
28380.0000000    0.2804906
28400.0000000    0.3101302
28420.0000000    0.3117637
28440.0000000    0.2957222
28460.0000000    0.3029037
28480.0000000    0.3062634
28500.0000000    0.3067790
28520.0000000    0.3314489
28540.0000000    0.3233442
28560.0000000    0.2975349
28580.0000000    0.2856396
28600.0000000    0.2871876
28620.0000000    0.2948650
28640.0000000    0.3062080
28660.0000000    0.3051006
28680.0000000    0.2891349
28700.0000000    0.2969630
28720.0000000    0.3176096
28740.0000000    0.3214769
28760.0000000    0.3064196
28780.0000000    0.3068659
28800.0000000    0.3075170
28820.0000000    0.3105545
28840.0000000    0.3135078
28860.0000000    0.3158523
28880.0000000    0.3006537
28900.0000000    0.3006288
28920.0000000    0.3096128
28940.0000000    0.3121476
28960.0000000    0.3196050
28980.0000000    0.3385271
29000.0000000    0.3366581
29020.0000000    0.3471909
29040.0000000    0.3343499
29060.0000000    0.3442473
29080.0000000    0.3486234
29100.0000000    0.3561285
29120.0000000    0.3623978
29140.0000000    0.3491639
29160.0000000    0.3566657
29180.0000000    0.3534297
29200.0000000    0.3560014
29220.0000000    0.3568640
29240.0000000    0.3654487
29260.0000000    0.3866868
29280.0000000    0.3679584
29300.0000000    0.3875256
29320.0000000    0.3782852
29340.0000000    0.3668196
29360.0000000    0.3651691
29380.0000000    0.3613023
29400.0000000    0.3369505
29420.0000000    0.3479036
29440.0000000    0.3662612
29460.0000000    0.3805289
29480.0000000    0.3727214
29500.0000000    0.3617964
29520.0000000    0.3719423
29540.0000000    0.3608577
29560.0000000    0.3435382
29580.0000000    0.3505306
29600.0000000    0.3343847
29620.0000000    0.3106673
29640.0000000    0.3458532
29660.0000000    0.3548132
29680.0000000    0.3362270
29700.0000000    0.3289882
29720.0000000    0.3544948
29740.0000000    0.3308784
29760.0000000    0.3437826
29780.0000000    0.3566596
29800.0000000    0.3225238
29820.0000000    0.3229678
29840.0000000    0.3170216
29860.0000000    0.3548840
29880.0000000    0.3649977
29900.0000000    0.3402994
29920.0000000    0.3042416
29940.0000000    0.3341976
29960.0000000    0.3306747
29980.0000000    0.3588016
30000.0000000    0.3603193
30020.0000000    0.3515353
30040.0000000    0.3463964
30060.0000000    0.3329789
30080.0000000    0.3340252
30100.0000000    0.3148761
30120.0000000    0.3034114
30140.0000000    0.2809558
30160.0000000    0.2772380
30180.0000000    0.2869807
30200.0000000    0.2975107
30220.0000000    0.3057138
30240.0000000    0.3134044
30260.0000000    0.3161325
30280.0000000    0.3092614
30300.0000000    0.3029135
30320.0000000    0.3385097
30340.0000000    0.3455364
30360.0000000    0.3548693
30380.0000000    0.3074934
30400.0000000    0.2910440
30420.0000000    0.2886775
30440.0000000    0.2754872
30460.0000000    0.3179795
30480.0000000    0.3357840
30500.0000000    0.3265830
30520.0000000    0.3367602
30540.0000000    0.3308544
30560.0000000    0.3600223
30580.0000000    0.3514709
30600.0000000    0.3433600
30620.0000000    0.3514439
30640.0000000    0.3366296
30660.0000000    0.3344490
30680.0000000    0.3025033
30700.0000000    0.3118843
30720.0000000    0.3360274
30740.0000000    0.3469454
30760.0000000    0.3522439
30780.0000000    0.3264287
30800.0000000    0.2989504
30820.0000000    0.3296741
30840.0000000    0.3341182
30860.0000000    0.3553326
30880.0000000    0.3467425
30900.0000000    0.3221206
30920.0000000    0.2965771
30940.0000000    0.3493337
30960.0000000    0.3150549
30980.0000000    0.3008847
31000.0000000    0.3052189
31020.0000000    0.3180780
31040.0000000    0.2985523
31060.0000000    0.2974048
31080.0000000    0.3049922
31100.0000000    0.3169419
31120.0000000    0.3244374
31140.0000000    0.3421326
31160.0000000    0.3298809
31180.0000000    0.3334976
31200.0000000    0.3263285
31220.0000000    0.3371602
31240.0000000    0.3226041
31260.0000000    0.3230020
31280.0000000    0.3314289
31300.0000000    0.3255401
31320.0000000    0.3058531
31340.0000000    0.3174323
31360.0000000    0.3102809
31380.0000000    0.3399542
31400.0000000    0.3161733
31420.0000000    0.3299156
31440.0000000    0.3356838
31460.0000000    0.3448457
31480.0000000    0.3619389
31500.0000000    0.3874217
31520.0000000    0.3849666
31540.0000000    0.4128006
31560.0000000    0.4330875
31580.0000000    0.4078226
31600.0000000    0.3989204
31620.0000000    0.3818225
31640.0000000    0.3802967
31660.0000000    0.4222923
31680.0000000    0.3779399
31700.0000000    0.3843906
31720.0000000    0.3563817
31740.0000000    0.3712406
31760.0000000    0.3872567
31780.0000000    0.3949323
31800.0000000    0.4038144
31820.0000000    0.3900435
31840.0000000    0.3969828
31860.0000000    0.3696177
31880.0000000    0.3750767
31900.0000000    0.4156678
31920.0000000    0.4257239
31940.0000000    0.4295323
31960.0000000    0.4000959
31980.0000000    0.3998814
32000.0000000    0.3621403
32020.0000000    0.3632579
32040.0000000    0.3806138
32060.0000000    0.3839139
32080.0000000    0.4116858
32100.0000000    0.4400030
32120.0000000    0.4215795
32140.0000000    0.4482495
32160.0000000    0.3925574
32180.0000000    0.4029556
32200.0000000    0.4046467
32220.0000000    0.4232165
32240.0000000    0.4245408
32260.0000000    0.4064275
32280.0000000    0.4270228
32300.0000000    0.4209414
32320.0000000    0.4051144
32340.0000000    0.4070539
32360.0000000    0.3644532
32380.0000000    0.3827176
32400.0000000    0.3432663
32420.0000000    0.3354864
32440.0000000    0.3013129
32460.0000000    0.3187556
32480.0000000    0.3045795
32500.0000000    0.3171827
32520.0000000    0.3088771
32540.0000000    0.3149693
32560.0000000    0.3187414
32580.0000000    0.3205543
32600.0000000    0.3170879
32620.0000000    0.2903896
32640.0000000    0.3195746
32660.0000000    0.3072883
32680.0000000    0.3193783
32700.0000000    0.3131574
32720.0000000    0.2993669
32740.0000000    0.3230990
32760.0000000    0.3195478
32780.0000000    0.3450923
32800.0000000    0.3297018
32820.0000000    0.3127913
32840.0000000    0.3174943
32860.0000000    0.3371942
32880.0000000    0.3393261
32900.0000000    0.3142136
32920.0000000    0.3289328
32940.0000000    0.3373113
32960.0000000    0.3553847
32980.0000000    0.3497291
33000.0000000    0.3352977
33020.0000000    0.3303561
33040.0000000    0.3380817
33060.0000000    0.3449536
33080.0000000    0.3467240
33100.0000000    0.3348318
33120.0000000    0.3184498
33140.0000000    0.3403207
33160.0000000    0.3643539
33180.0000000    0.3595702
33200.0000000    0.3704799
33220.0000000    0.3775357
33240.0000000    0.3722035
33260.0000000    0.3688867
33280.0000000    0.3590093
33300.0000000    0.3624760
33320.0000000    0.3943591
33340.0000000    0.3857037
33360.0000000    0.3895414
33380.0000000    0.3787461
33400.0000000    0.3789993
33420.0000000    0.3778113
33440.0000000    0.3768085
33460.0000000    0.3578082
33480.0000000    0.3749418
33500.0000000    0.4002186
33520.0000000    0.4104788
33540.0000000    0.4313103
33560.0000000    0.4119731
33580.0000000    0.3707925
33600.0000000    0.3646356
33620.0000000    0.3537738
33640.0000000    0.4061519
33660.0000000    0.3883827
33680.0000000    0.4044010
33700.0000000    0.3743124
33720.0000000    0.4111871
33740.0000000    0.4025599
33760.0000000    0.3973464
33780.0000000    0.3551876
33800.0000000    0.3532290
33820.0000000    0.3302504
33840.0000000    0.3212416
33860.0000000    0.3028339
33880.0000000    0.2930333
33900.0000000    0.3075874
33920.0000000    0.2918155
33940.0000000    0.3100050
33960.0000000    0.3248105
33980.0000000    0.3424967
34000.0000000    0.2938572
34020.0000000    0.2919489
34040.0000000    0.2842509
34060.0000000    0.3149982
34080.0000000    0.2970247
34100.0000000    0.3072336
34120.0000000    0.2980047
34140.0000000    0.2880453
34160.0000000    0.2886047
34180.0000000    0.2919030
34200.0000000    0.3148719
34220.0000000    0.2931652
34240.0000000    0.3049799
34260.0000000    0.2928225
34280.0000000    0.2980908
34300.0000000    0.3206998
34320.0000000    0.3330751
34340.0000000    0.2986076
34360.0000000    0.3101375
34380.0000000    0.3133079
34400.0000000    0.2901737
34420.0000000    0.3006386
34440.0000000    0.3121055
34460.0000000    0.3499069
34480.0000000    0.3241797
34500.0000000    0.3470351
34520.0000000    0.3733693
34540.0000000    0.3548795
34560.0000000    0.3220129
34580.0000000    0.3135968
34600.0000000    0.3112461
34620.0000000    0.3058845
34640.0000000    0.3316539
34660.0000000    0.3326202
34680.0000000    0.3251901
34700.0000000    0.3233851
34720.0000000    0.3227200
34740.0000000    0.3093784
34760.0000000    0.3320189
34780.0000000    0.3181468
34800.0000000    0.3408912
34820.0000000    0.3599396
34840.0000000    0.3266872
34860.0000000    0.3035676
34880.0000000    0.3079359
34900.0000000    0.2894390
34920.0000000    0.3019926
34940.0000000    0.3215977
34960.0000000    0.3088543
34980.0000000    0.3240675
35000.0000000    0.2930748
35020.0000000    0.2964950
35040.0000000    0.3092138
35060.0000000    0.3045953
35080.0000000    0.3028990
35100.0000000    0.3024001
35120.0000000    0.3241920
35140.0000000    0.3755577
35160.0000000    0.3776419
35180.0000000    0.3254969
35200.0000000    0.3595039
35220.0000000    0.3707768
35240.0000000    0.3839829
35260.0000000    0.3545124
35280.0000000    0.3326888
35300.0000000    0.3383108
35320.0000000    0.3347706
35340.0000000    0.3440661
35360.0000000    0.3314931
35380.0000000    0.3364356
35400.0000000    0.3544522
35420.0000000    0.3637626
35440.0000000    0.3430161
35460.0000000    0.3473389
35480.0000000    0.3275788
35500.0000000    0.2980078
35520.0000000    0.3305006
35540.0000000    0.3410769
35560.0000000    0.3119829
35580.0000000    0.3259340
35600.0000000    0.3176641
35620.0000000    0.3411300
35640.0000000    0.3505272
35660.0000000    0.3348467
35680.0000000    0.3664361
35700.0000000    0.3344784
35720.0000000    0.3717338
35740.0000000    0.3440286
35760.0000000    0.2961254
35780.0000000    0.3137987
35800.0000000    0.2995110
35820.0000000    0.2747353
35840.0000000    0.2831707
35860.0000000    0.2797450
35880.0000000    0.2756046
35900.0000000    0.2811829
35920.0000000    0.2443095
35940.0000000    0.2612254
35960.0000000    0.2838754
35980.0000000    0.2523030
36000.0000000    0.2816680
36020.0000000    0.2740952
36040.0000000    0.3271360
36060.0000000    0.3384046
36080.0000000    0.3320419
36100.0000000    0.3203938
36120.0000000    0.2798695
36140.0000000    0.3204330
36160.0000000    0.3251581
36180.0000000    0.3328557
36200.0000000    0.3138663
36220.0000000    0.3110508
36240.0000000    0.3245987
36260.0000000    0.3208325
36280.0000000    0.3684860
36300.0000000    0.3421044
36320.0000000    0.3070800
36340.0000000    0.3020326
36360.0000000    0.3053644
36380.0000000    0.3039062
36400.0000000    0.3317615
36420.0000000    0.3269377
36440.0000000    0.3272374
36460.0000000    0.3057688
36480.0000000    0.3138165
36500.0000000    0.3260261
36520.0000000    0.3116069
36540.0000000    0.3125544
36560.0000000    0.3282228
36580.0000000    0.3430345
36600.0000000    0.3147578
36620.0000000    0.3280689
36640.0000000    0.3282253
36660.0000000    0.3321636
36680.0000000    0.3579430
36700.0000000    0.3578817
36720.0000000    0.3697462
36740.0000000    0.3614493
36760.0000000    0.3192064
36780.0000000    0.3027167
36800.0000000    0.3218183
36820.0000000    0.3272195
36840.0000000    0.3155213
36860.0000000    0.3310426
36880.0000000    0.3289638
36900.0000000    0.3239140
36920.0000000    0.3463236
36940.0000000    0.3587526
36960.0000000    0.3394272
36980.0000000    0.2932666
37000.0000000    0.3203566
37020.0000000    0.3353340
37040.0000000    0.3016535
37060.0000000    0.3312564
37080.0000000    0.3340234
37100.0000000    0.3157519
37120.0000000    0.3128814
37140.0000000    0.3536911
37160.0000000    0.3422895
37180.0000000    0.3497728
37200.0000000    0.3558398
37220.0000000    0.3580211
37240.0000000    0.3412933
37260.0000000    0.3456298
37280.0000000    0.3348132
37300.0000000    0.3169461
37320.0000000    0.3234694
37340.0000000    0.3358165
37360.0000000    0.3260054
37380.0000000    0.3473767
37400.0000000    0.3622449
37420.0000000    0.3524228
37440.0000000    0.3454161
37460.0000000    0.3278788
37480.0000000    0.3033873
37500.0000000    0.3289657
37520.0000000    0.3047186
37540.0000000    0.3299417
37560.0000000    0.3049722
37580.0000000    0.2908533
37600.0000000    0.2943387
37620.0000000    0.3154261
37640.0000000    0.3274736
37660.0000000    0.3461644
37680.0000000    0.3799523
37700.0000000    0.3644248
37720.0000000    0.3626037
37740.0000000    0.3821570
37760.0000000    0.3723537
37780.0000000    0.3962306
37800.0000000    0.3593836
37820.0000000    0.3885521
37840.0000000    0.3738856
37860.0000000    0.3624147
37880.0000000    0.3733915
37900.0000000    0.3619629
37920.0000000    0.3344502
37940.0000000    0.3311661
37960.0000000    0.3319687
37980.0000000    0.3243792
38000.0000000    0.3272593
38020.0000000    0.3247026
38040.0000000    0.3309933
38060.0000000    0.3289979
38080.0000000    0.3216658
38100.0000000    0.3377217
38120.0000000    0.3584530
38140.0000000    0.3702041
38160.0000000    0.3915181
38180.0000000    0.3784856
38200.0000000    0.3722119
38220.0000000    0.3574969
38240.0000000    0.3851785
38260.0000000    0.3580462
38280.0000000    0.3935818
38300.0000000    0.3884847
38320.0000000    0.3942797
38340.0000000    0.3782150
38360.0000000    0.3329298
38380.0000000    0.3520858
38400.0000000    0.3295290
38420.0000000    0.3446092
38440.0000000    0.3524974
38460.0000000    0.3694108
38480.0000000    0.3912427
38500.0000000    0.4154038
38520.0000000    0.4072525
38540.0000000    0.3732826
38560.0000000    0.3388261
38580.0000000    0.3493981
38600.0000000    0.3552029
38620.0000000    0.3389541
38640.0000000    0.3327372
38660.0000000    0.3242256
38680.0000000    0.3391117
38700.0000000    0.3814188
38720.0000000    0.3757085
38740.0000000    0.3867838
38760.0000000    0.3958280
38780.0000000    0.4078566
38800.0000000    0.3885456
38820.0000000    0.3829482
38840.0000000    0.3806525
38860.0000000    0.3616890
38880.0000000    0.3599739
38900.0000000    0.3976163
38920.0000000    0.3963254
38940.0000000    0.3996884
38960.0000000    0.3844369
38980.0000000    0.3996922
39000.0000000    0.4116135
39020.0000000    0.4234097
39040.0000000    0.4003926
39060.0000000    0.4061195
39080.0000000    0.4443207
39100.0000000    0.5038145
39120.0000000    0.5075021
39140.0000000    0.5115824
39160.0000000    0.5095199
39180.0000000    0.5161017
39200.0000000    0.5420146
39220.0000000    0.5521014
39240.0000000    0.5260411
39260.0000000    0.5262026
39280.0000000    0.4949523
39300.0000000    0.4798571
39320.0000000    0.5092189
39340.0000000    0.5059389
39360.0000000    0.4963916
39380.0000000    0.5004871
39400.0000000    0.4533861
39420.0000000    0.4047386
39440.0000000    0.4241153
39460.0000000    0.4231954
39480.0000000    0.4390247
39500.0000000    0.4664663
39520.0000000    0.4155059
39540.0000000    0.4226960
39560.0000000    0.4088491
39580.0000000    0.4018802
39600.0000000    0.4383290
39620.0000000    0.4209427
39640.0000000    0.3970707
39660.0000000    0.3786493
39680.0000000    0.3651294
39700.0000000    0.4137804
39720.0000000    0.3571896
39740.0000000    0.3581413
39760.0000000    0.3495230
39780.0000000    0.3658459
39800.0000000    0.3901263
39820.0000000    0.3676682
39840.0000000    0.3756967
39860.0000000    0.3536924
39880.0000000    0.4122482
39900.0000000    0.4017372
39920.0000000    0.4005046
39940.0000000    0.3800679
39960.0000000    0.4277235
39980.0000000    0.4056485
40000.0000000    0.3809444
40020.0000000    0.4112392
40040.0000000    0.4303263
40060.0000000    0.4081437
40080.0000000    0.3788027
40100.0000000    0.3801575
40120.0000000    0.3547683
40140.0000000    0.3385882
40160.0000000    0.3653109
40180.0000000    0.3257776
40200.0000000    0.3440677
40220.0000000    0.3196014
40240.0000000    0.3234458
40260.0000000    0.3396052
40280.0000000    0.3180957
40300.0000000    0.3505627
40320.0000000    0.3247875
40340.0000000    0.3019381
40360.0000000    0.3228849
40380.0000000    0.3248112
40400.0000000    0.3213948
40420.0000000    0.3400220
40440.0000000    0.3399179
40460.0000000    0.3508196
40480.0000000    0.3607288
40500.0000000    0.3572293
40520.0000000    0.3508757
40540.0000000    0.3512767
40560.0000000    0.3699304
40580.0000000    0.3807445
40600.0000000    0.3908294
40620.0000000    0.3695591
40640.0000000    0.3609211
40660.0000000    0.3655308
40680.0000000    0.3353240
40700.0000000    0.3450669
40720.0000000    0.3528112
40740.0000000    0.3305846
40760.0000000    0.3357795
40780.0000000    0.3153842
40800.0000000    0.3164182
40820.0000000    0.3407462
40840.0000000    0.3582948
40860.0000000    0.3599710
40880.0000000    0.3240394
40900.0000000    0.3468907
40920.0000000    0.3643702
40940.0000000    0.3959849
40960.0000000    0.4198097
40980.0000000    0.4013292
41000.0000000    0.4368038
41020.0000000    0.4338145
41040.0000000    0.4305123
41060.0000000    0.4138187
41080.0000000    0.4088492
41100.0000000    0.3965233
41120.0000000    0.3594382
41140.0000000    0.3874183
41160.0000000    0.3750384
41180.0000000    0.3703342
41200.0000000    0.3619745
41220.0000000    0.3742889
41240.0000000    0.3686496
41260.0000000    0.3659937
41280.0000000    0.3568047
41300.0000000    0.3348481
41320.0000000    0.3340390
41340.0000000    0.3309535
41360.0000000    0.3310766
41380.0000000    0.3375819
41400.0000000    0.3225146
41420.0000000    0.3370529
41440.0000000    0.3422876
41460.0000000    0.3665377
41480.0000000    0.3651439
41500.0000000    0.3484527
41520.0000000    0.3508807
41540.0000000    0.3631105
41560.0000000    0.3589649
41580.0000000    0.3383072
41600.0000000    0.3473062
41620.0000000    0.3737584
41640.0000000    0.3499132
41660.0000000    0.3663330
41680.0000000    0.3956046
41700.0000000    0.4039576
41720.0000000    0.4429910
41740.0000000    0.4502399
41760.0000000    0.4617468
41780.0000000    0.4298829
41800.0000000    0.4662058
41820.0000000    0.4698182
41840.0000000    0.4697476
41860.0000000    0.4629560
41880.0000000    0.4907589
41900.0000000    0.5067237
41920.0000000    0.5007924
41940.0000000    0.4793105
41960.0000000    0.4764834
41980.0000000    0.4746338
42000.0000000    0.4503703
42020.0000000    0.4449937
42040.0000000    0.4209336
42060.0000000    0.3917974
42080.0000000    0.4003369
42100.0000000    0.4086046
42120.0000000    0.4036758
42140.0000000    0.3893907
42160.0000000    0.3957150
42180.0000000    0.3849526
42200.0000000    0.4109713
42220.0000000    0.3937409
42240.0000000    0.3734299
42260.0000000    0.3853684
42280.0000000    0.3933273
42300.0000000    0.3982252
42320.0000000    0.3790235
42340.0000000    0.3817840
42360.0000000    0.3393703
42380.0000000    0.3554934
42400.0000000    0.3809078
42420.0000000    0.3829541
42440.0000000    0.3865113
42460.0000000    0.3762395
42480.0000000    0.3908619
42500.0000000    0.3850856
42520.0000000    0.3733405
42540.0000000    0.3701631
42560.0000000    0.3968506
42580.0000000    0.4199706
42600.0000000    0.4046491
42620.0000000    0.4298995
42640.0000000    0.4016470
42660.0000000    0.3940841
42680.0000000    0.4460093
42700.0000000    0.4219695
42720.0000000    0.4032298
42740.0000000    0.4161633
42760.0000000    0.4375034
42780.0000000    0.4432800
42800.0000000    0.4283451
42820.0000000    0.4081445
42840.0000000    0.3832010
42860.0000000    0.3989046
42880.0000000    0.3733245
42900.0000000    0.4089330
42920.0000000    0.3717751
42940.0000000    0.3675052
42960.0000000    0.3838160
42980.0000000    0.3906771
43000.0000000    0.3694192
43020.0000000    0.3613180
43040.0000000    0.3837334
43060.0000000    0.3850274
43080.0000000    0.3957948
43100.0000000    0.3826975
43120.0000000    0.3687775
43140.0000000    0.3973449
43160.0000000    0.3739800
43180.0000000    0.3979839
43200.0000000    0.4155002
43220.0000000    0.4056913
43240.0000000    0.3969826
43260.0000000    0.3984983
43280.0000000    0.4363154
43300.0000000    0.4174018
43320.0000000    0.4042592
43340.0000000    0.4099545
43360.0000000    0.3896314
43380.0000000    0.3892188
43400.0000000    0.3670442
43420.0000000    0.3625690
43440.0000000    0.3624474
43460.0000000    0.3986467
43480.0000000    0.3883019
43500.0000000    0.3909709
43520.0000000    0.3886167
43540.0000000    0.3710649
43560.0000000    0.4134684
43580.0000000    0.4338400
43600.0000000    0.4299021
43620.0000000    0.4213493
43640.0000000    0.4104286
43660.0000000    0.4209523
43680.0000000    0.4000697
43700.0000000    0.4057939
43720.0000000    0.4454782
43740.0000000    0.4154267
43760.0000000    0.4003526
43780.0000000    0.4261312
43800.0000000    0.4040620
43820.0000000    0.4312115
43840.0000000    0.4147027
43860.0000000    0.4571885
43880.0000000    0.4534884
43900.0000000    0.5021150
43920.0000000    0.5035169
43940.0000000    0.5176476
43960.0000000    0.4711582
43980.0000000    0.4621029
44000.0000000    0.4625266
44020.0000000    0.5006164
44040.0000000    0.4554205
44060.0000000    0.4538664
44080.0000000    0.4551341
44100.0000000    0.4573633
44120.0000000    0.4558186
44140.0000000    0.4614465
44160.0000000    0.4549883
44180.0000000    0.4417666
44200.0000000    0.4299960
44220.0000000    0.4261590
44240.0000000    0.4133455
44260.0000000    0.4256604
44280.0000000    0.4223469
44300.0000000    0.4158032
44320.0000000    0.4166442
44340.0000000    0.4204997
44360.0000000    0.4068685
44380.0000000    0.3907717
44400.0000000    0.3954326
44420.0000000    0.4104937
44440.0000000    0.3894943
44460.0000000    0.4006107
44480.0000000    0.3986046
44500.0000000    0.3900772
44520.0000000    0.3947608
44540.0000000    0.4085692
44560.0000000    0.4440042
44580.0000000    0.4600071
44600.0000000    0.4527152
44620.0000000    0.4401421
44640.0000000    0.4417986
44660.0000000    0.4425763
44680.0000000    0.4361333
44700.0000000    0.4277689
44720.0000000    0.4014493
44740.0000000    0.3965399
44760.0000000    0.4106280
44780.0000000    0.4013565
44800.0000000    0.4100978
44820.0000000    0.4361341
44840.0000000    0.4278310
44860.0000000    0.4305439
44880.0000000    0.4547986
44900.0000000    0.4523315
44920.0000000    0.4704827
44940.0000000    0.4486288
44960.0000000    0.4592382
44980.0000000    0.4325824
45000.0000000    0.4454803
45020.0000000    0.4511648
45040.0000000    0.4508737
45060.0000000    0.4491115
45080.0000000    0.4527067
45100.0000000    0.4402799
45120.0000000    0.4498283
45140.0000000    0.4720340
45160.0000000    0.4959152
45180.0000000    0.4644607
45200.0000000    0.4460272
45220.0000000    0.4342219
45240.0000000    0.4397361
45260.0000000    0.4680259
45280.0000000    0.4606339
45300.0000000    0.4616792
45320.0000000    0.4510201
45340.0000000    0.4215004
45360.0000000    0.4651928
45380.0000000    0.4467499
45400.0000000    0.4057978
45420.0000000    0.4022099
45440.0000000    0.3962245
45460.0000000    0.3999937
45480.0000000    0.3951014
45500.0000000    0.3941957
45520.0000000    0.4077346
45540.0000000    0.3982078
45560.0000000    0.3982673
45580.0000000    0.3909059
45600.0000000    0.4401229
45620.0000000    0.4142271
45640.0000000    0.4165758
45660.0000000    0.4166973
45680.0000000    0.3869666
45700.0000000    0.3719145
45720.0000000    0.3517489
45740.0000000    0.3836014
45760.0000000    0.3771084
45780.0000000    0.3683678
45800.0000000    0.3813938
45820.0000000    0.3766799
45840.0000000    0.3989443
45860.0000000    0.3864875
45880.0000000    0.3984405
45900.0000000    0.3762154
45920.0000000    0.3934435
45940.0000000    0.3980549
45960.0000000    0.4111602
45980.0000000    0.3988090
46000.0000000    0.4382237
46020.0000000    0.4795095
46040.0000000    0.4833033
46060.0000000    0.4593706
46080.0000000    0.4524373
46100.0000000    0.4275567
46120.0000000    0.4571228
46140.0000000    0.4076488
46160.0000000    0.4237323
46180.0000000    0.4118306
46200.0000000    0.4377136
46220.0000000    0.4457734
46240.0000000    0.4290844
46260.0000000    0.4330649
46280.0000000    0.4148488
46300.0000000    0.4171860
46320.0000000    0.4236441
46340.0000000    0.4328362
46360.0000000    0.4439532
46380.0000000    0.4196690
46400.0000000    0.4426212
46420.0000000    0.4404485
46440.0000000    0.4281500
46460.0000000    0.4178349
46480.0000000    0.3921822
46500.0000000    0.3878862
46520.0000000    0.3973506
46540.0000000    0.3985128
46560.0000000    0.4008189
46580.0000000    0.4007247
46600.0000000    0.3754027
46620.0000000    0.4153965
46640.0000000    0.3924762
46660.0000000    0.3879674
46680.0000000    0.3943482
46700.0000000    0.3781333
46720.0000000    0.3774326
46740.0000000    0.3956855
46760.0000000    0.3982380
46780.0000000    0.3877825
46800.0000000    0.4017235
46820.0000000    0.4012943
46840.0000000    0.4103724
46860.0000000    0.3967181
46880.0000000    0.3891227
46900.0000000    0.3691076
46920.0000000    0.3558521
46940.0000000    0.3651497
46960.0000000    0.3720806
46980.0000000    0.4045597
47000.0000000    0.4022000
47020.0000000    0.3825878
47040.0000000    0.3860976
47060.0000000    0.3901810
47080.0000000    0.4090489
47100.0000000    0.3970143
47120.0000000    0.3813456
47140.0000000    0.3894232
47160.0000000    0.3931414
47180.0000000    0.4001468
47200.0000000    0.3905635
47220.0000000    0.4151081
47240.0000000    0.3938727
47260.0000000    0.3782089
47280.0000000    0.3998617
47300.0000000    0.3748208
47320.0000000    0.3901289
47340.0000000    0.4104999
47360.0000000    0.4091717
47380.0000000    0.4108970
47400.0000000    0.4249318
47420.0000000    0.4265411
47440.0000000    0.4490282
47460.0000000    0.4510351
47480.0000000    0.4285198
47500.0000000    0.3810499
47520.0000000    0.4115566
47540.0000000    0.4151608
47560.0000000    0.4061487
47580.0000000    0.3910841
47600.0000000    0.3861164
47620.0000000    0.3726133
47640.0000000    0.3820718
47660.0000000    0.3769275
47680.0000000    0.3789771
47700.0000000    0.3874345
47720.0000000    0.3894191
47740.0000000    0.3919532
47760.0000000    0.4053027
47780.0000000    0.3963676
47800.0000000    0.3809582
47820.0000000    0.3942865
47840.0000000    0.3841335
47860.0000000    0.3988888
47880.0000000    0.3860102
47900.0000000    0.4004494
47920.0000000    0.4100319
47940.0000000    0.4333585
47960.0000000    0.3985492
47980.0000000    0.3918036
48000.0000000    0.4197873
48020.0000000    0.4518825
48040.0000000    0.4321609
48060.0000000    0.3974194
48080.0000000    0.3817076
48100.0000000    0.4132051
48120.0000000    0.4159963
48140.0000000    0.4259018
48160.0000000    0.4430677
48180.0000000    0.4140672
48200.0000000    0.4248464
48220.0000000    0.4069299
48240.0000000    0.4313981
48260.0000000    0.4246247
48280.0000000    0.4289072
48300.0000000    0.3987057
48320.0000000    0.3895212
48340.0000000    0.3872733
48360.0000000    0.4121644
48380.0000000    0.4021541
48400.0000000    0.4145212
48420.0000000    0.3986824
48440.0000000    0.3944106
48460.0000000    0.3813986
48480.0000000    0.3580657
48500.0000000    0.3564149
48520.0000000    0.3726402
48540.0000000    0.3696488
48560.0000000    0.3701896
48580.0000000    0.3522294
48600.0000000    0.3632390
48620.0000000    0.3869213
48640.0000000    0.3707460
48660.0000000    0.3713375
48680.0000000    0.3748673
48700.0000000    0.3828260
48720.0000000    0.3843281
48740.0000000    0.3854592
48760.0000000    0.3976648
48780.0000000    0.3779242
48800.0000000    0.3909709
48820.0000000    0.4067982
48840.0000000    0.3710692
48860.0000000    0.3864267
48880.0000000    0.3890536
48900.0000000    0.3796793
48920.0000000    0.3502082
48940.0000000    0.3604519
48960.0000000    0.3751365
48980.0000000    0.3834223
49000.0000000    0.3805972
49020.0000000    0.3746287
49040.0000000    0.3786202
49060.0000000    0.3696357
49080.0000000    0.3868142
49100.0000000    0.3997139
49120.0000000    0.3926168
49140.0000000    0.3698415
49160.0000000    0.3625085
49180.0000000    0.3545023
49200.0000000    0.3421735
49220.0000000    0.3607303
49240.0000000    0.3615953
49260.0000000    0.3824454
49280.0000000    0.3649114
49300.0000000    0.3839463
49320.0000000    0.3955205
49340.0000000    0.4020803
49360.0000000    0.4407078
49380.0000000    0.4094465
49400.0000000    0.3877571
49420.0000000    0.4002977
49440.0000000    0.4099095
49460.0000000    0.4012716
49480.0000000    0.4010254
49500.0000000    0.4108447
49520.0000000    0.4190677
49540.0000000    0.4079404
49560.0000000    0.4199917
49580.0000000    0.4020626
49600.0000000    0.3993592
49620.0000000    0.3843980
49640.0000000    0.3948860
49660.0000000    0.3963883
49680.0000000    0.3983698
49700.0000000    0.3755957
49720.0000000    0.3659099
49740.0000000    0.3874835
49760.0000000    0.3896758
49780.0000000    0.3807550
49800.0000000    0.3806827
49820.0000000    0.3860069
49840.0000000    0.3918237
49860.0000000    0.4108372
49880.0000000    0.3912822
49900.0000000    0.4288644
49920.0000000    0.4510173
49940.0000000    0.4320569
49960.0000000    0.4445935
49980.0000000    0.4665287
50000.0000000    0.4557296
50020.0000000    0.4531094
50040.0000000    0.4473764
50060.0000000    0.4455172
50080.0000000    0.4751831
50100.0000000    0.4571849
50120.0000000    0.4742374
50140.0000000    0.4795650
50160.0000000    0.4530057
50180.0000000    0.4724087
50200.0000000    0.4861358
50220.0000000    0.4687953
50240.0000000    0.4455028
50260.0000000    0.4372379
50280.0000000    0.4293992
50300.0000000    0.4164052
50320.0000000    0.4234079
50340.0000000    0.4173391
50360.0000000    0.4046094
50380.0000000    0.4151761
50400.0000000    0.4068348
50420.0000000    0.4473375
50440.0000000    0.4319576
50460.0000000    0.4565451
50480.0000000    0.4277128
50500.0000000    0.4409463
50520.0000000    0.4536876
50540.0000000    0.4267166
50560.0000000    0.4405868
50580.0000000    0.4413285
50600.0000000    0.4455757
50620.0000000    0.4566919
50640.0000000    0.4602662
50660.0000000    0.4714141
50680.0000000    0.4355160
50700.0000000    0.4532061
50720.0000000    0.4362552
50740.0000000    0.4283165
50760.0000000    0.4160281
50780.0000000    0.4295152
50800.0000000    0.4245072
50820.0000000    0.4066141
50840.0000000    0.4013219
50860.0000000    0.4134056
50880.0000000    0.4219213
50900.0000000    0.4252796
50920.0000000    0.4064659
50940.0000000    0.3883684
50960.0000000    0.4049451
50980.0000000    0.4120631
51000.0000000    0.4075220
51020.0000000    0.4005282
51040.0000000    0.4057060
51060.0000000    0.4066831
51080.0000000    0.4148694
51100.0000000    0.4312054
51120.0000000    0.4304190
51140.0000000    0.4251325
51160.0000000    0.3908107
51180.0000000    0.4189889
51200.0000000    0.4238676
51220.0000000    0.4233767
51240.0000000    0.4258781
51260.0000000    0.4260838
51280.0000000    0.4259721
51300.0000000    0.4425282
51320.0000000    0.4389142
51340.0000000    0.4087803
51360.0000000    0.4344940
51380.0000000    0.4138305
51400.0000000    0.4238288
51420.0000000    0.4206893
51440.0000000    0.4217012
51460.0000000    0.4339575
51480.0000000    0.4214663
51500.0000000    0.3987941
51520.0000000    0.4347213
51540.0000000    0.4232447
51560.0000000    0.4430482
51580.0000000    0.4151979
51600.0000000    0.4435568
51620.0000000    0.4216484
51640.0000000    0.4099179
51660.0000000    0.4436868
51680.0000000    0.4338423
51700.0000000    0.4146895
51720.0000000    0.4378483
51740.0000000    0.4279586
51760.0000000    0.4528062
51780.0000000    0.4280016
51800.0000000    0.4588564
51820.0000000    0.4490724
51840.0000000    0.4441059
51860.0000000    0.4738496
51880.0000000    0.4708183
51900.0000000    0.4526857
51920.0000000    0.4679788
51940.0000000    0.4851455
51960.0000000    0.4799463
51980.0000000    0.5022349
52000.0000000    0.5057126
52020.0000000    0.4888602
52040.0000000    0.4527555
52060.0000000    0.4585685
52080.0000000    0.4762513
52100.0000000    0.4546183
52120.0000000    0.4344562
52140.0000000    0.4541976
52160.0000000    0.4662230
52180.0000000    0.4279068
52200.0000000    0.4396611
52220.0000000    0.4165294
52240.0000000    0.4218736
52260.0000000    0.4334208
52280.0000000    0.4294890
52300.0000000    0.4247876
52320.0000000    0.4455454
52340.0000000    0.4154558
52360.0000000    0.4309881
52380.0000000    0.4182609
52400.0000000    0.4271170
52420.0000000    0.4095768
52440.0000000    0.4187523
52460.0000000    0.4145449
52480.0000000    0.4187323
52500.0000000    0.4333957
52520.0000000    0.4378716
52540.0000000    0.4719391
52560.0000000    0.4585250
52580.0000000    0.4482385
52600.0000000    0.4735096
52620.0000000    0.4793217
52640.0000000    0.4603632
52660.0000000    0.4555727
52680.0000000    0.4541576
52700.0000000    0.4315143
52720.0000000    0.4618621
52740.0000000    0.4544317
52760.0000000    0.4849181
52780.0000000    0.4883212
52800.0000000    0.4909128
52820.0000000    0.4899243
52840.0000000    0.4861358
52860.0000000    0.4786948
52880.0000000    0.4866420
52900.0000000    0.4790939
52920.0000000    0.4928424
52940.0000000    0.4784545
52960.0000000    0.4777307
52980.0000000    0.4730968
53000.0000000    0.4864959
53020.0000000    0.4770378
53040.0000000    0.4869866
53060.0000000    0.5156543
53080.0000000    0.5364170
53100.0000000    0.5212877
53120.0000000    0.5275545
53140.0000000    0.4939343
53160.0000000    0.5170088
53180.0000000    0.4958269
53200.0000000    0.4879891
53220.0000000    0.4927939
53240.0000000    0.4861244
53260.0000000    0.4930348
53280.0000000    0.4826040
53300.0000000    0.5069129
53320.0000000    0.4949006
53340.0000000    0.4965064
53360.0000000    0.5223194
53380.0000000    0.5065200
53400.0000000    0.4837309
53420.0000000    0.4772717
53440.0000000    0.4835995
53460.0000000    0.4660391
53480.0000000    0.4578032
53500.0000000    0.4601069
53520.0000000    0.4869770
53540.0000000    0.5017316
53560.0000000    0.5217395
53580.0000000    0.4987786
53600.0000000    0.5114312
53620.0000000    0.4967599
53640.0000000    0.4875025
53660.0000000    0.5214602
53680.0000000    0.5029376
53700.0000000    0.5116544
53720.0000000    0.5088629
53740.0000000    0.5065145
53760.0000000    0.4971888
53780.0000000    0.4853092
53800.0000000    0.4768999
53820.0000000    0.4949941
53840.0000000    0.4944783
53860.0000000    0.4884011
53880.0000000    0.5008823
53900.0000000    0.5201208
53920.0000000    0.5562575
53940.0000000    0.5417274
53960.0000000    0.5329368
53980.0000000    0.5413781
54000.0000000    0.5336497
54020.0000000    0.5567329
54040.0000000    0.5596918
54060.0000000    0.5737163
54080.0000000    0.5494059
54100.0000000    0.5308546
54120.0000000    0.5023842
54140.0000000    0.5159817
54160.0000000    0.4952717
54180.0000000    0.5020893
54200.0000000    0.4853508
54220.0000000    0.4783576
54240.0000000    0.5006481
54260.0000000    0.5016172
54280.0000000    0.5257331
54300.0000000    0.5362942
54320.0000000    0.5420635
54340.0000000    0.5478106
54360.0000000    0.5449390
54380.0000000    0.5336138
54400.0000000    0.5253612
54420.0000000    0.5078487
54440.0000000    0.4871992
54460.0000000    0.5260697
54480.0000000    0.5419861
54500.0000000    0.5269721
54520.0000000    0.5489402
54540.0000000    0.5608501
54560.0000000    0.5021814
54580.0000000    0.4978974
54600.0000000    0.5210460
54620.0000000    0.5329142
54640.0000000    0.5367357
54660.0000000    0.5213654
54680.0000000    0.5286385
54700.0000000    0.5143771
54720.0000000    0.5211593
54740.0000000    0.5084653
54760.0000000    0.5150039
54780.0000000    0.4915576
54800.0000000    0.5001514
54820.0000000    0.5017845
54840.0000000    0.5128621
54860.0000000    0.5040158
54880.0000000    0.5052783
54900.0000000    0.4879968
54920.0000000    0.4599667
54940.0000000    0.4901680
54960.0000000    0.4846593
54980.0000000    0.4744097
55000.0000000    0.4565602
55020.0000000    0.4717709
55040.0000000    0.4813900
55060.0000000    0.4908509
55080.0000000    0.4777143
55100.0000000    0.4907469
55120.0000000    0.5013717
55140.0000000    0.4987055
55160.0000000    0.5231666
55180.0000000    0.5001034
55200.0000000    0.5187280
55220.0000000    0.4964974
55240.0000000    0.5134863
55260.0000000    0.5052103
55280.0000000    0.5132354
55300.0000000    0.5344638
55320.0000000    0.5293941
55340.0000000    0.5091947
55360.0000000    0.5324519
55380.0000000    0.5546504
55400.0000000    0.5484715
55420.0000000    0.5434383
55440.0000000    0.5493532
55460.0000000    0.5213992
55480.0000000    0.5417035
55500.0000000    0.5307414
55520.0000000    0.5473546
55540.0000000    0.5019562
55560.0000000    0.5019100
55580.0000000    0.5014289
55600.0000000    0.5012758
55620.0000000    0.5324240
55640.0000000    0.5372937
55660.0000000    0.5431697
55680.0000000    0.5371271
55700.0000000    0.5422019
55720.0000000    0.5499415
55740.0000000    0.5540336
55760.0000000    0.5472043
55780.0000000    0.5379347
55800.0000000    0.5433258
55820.0000000    0.5325627
55840.0000000    0.5420513
55860.0000000    0.5642586
55880.0000000    0.5484164
55900.0000000    0.5574917
55920.0000000    0.5504689
55940.0000000    0.5348859
55960.0000000    0.5693816
55980.0000000    0.5528828
56000.0000000    0.5325965
56020.0000000    0.5356222
56040.0000000    0.5457081
56060.0000000    0.5418947
56080.0000000    0.5224059
56100.0000000    0.5139325
56120.0000000    0.5080519
56140.0000000    0.5312130
56160.0000000    0.5329655
56180.0000000    0.5175871
56200.0000000    0.5338309
56220.0000000    0.5538108
56240.0000000    0.5147345
56260.0000000    0.5497574
56280.0000000    0.5585915
56300.0000000    0.5530905
56320.0000000    0.5437763
56340.0000000    0.5321586
56360.0000000    0.5039392
56380.0000000    0.5166672
56400.0000000    0.5209695
56420.0000000    0.5115579
56440.0000000    0.5261525
56460.0000000    0.5333242
56480.0000000    0.5428796
56500.0000000    0.5266454
56520.0000000    0.5331603
56540.0000000    0.5228540
56560.0000000    0.5530676
56580.0000000    0.5896901
56600.0000000    0.5667457
56620.0000000    0.5458845
56640.0000000    0.5293031
56660.0000000    0.5237349
56680.0000000    0.4997548
56700.0000000    0.5181969
56720.0000000    0.5256805
56740.0000000    0.5039518
56760.0000000    0.5082799
56780.0000000    0.5065893
56800.0000000    0.5037408
56820.0000000    0.5296243
56840.0000000    0.5226049
56860.0000000    0.5306432
56880.0000000    0.5240104
56900.0000000    0.4916184
56920.0000000    0.5179047
56940.0000000    0.5115873
56960.0000000    0.4970452
56980.0000000    0.4997340
57000.0000000    0.5038214
57020.0000000    0.4942514
57040.0000000    0.4799803
57060.0000000    0.4745595
57080.0000000    0.5061945
57100.0000000    0.5032701
57120.0000000    0.5075807
57140.0000000    0.4968829
57160.0000000    0.4722812
57180.0000000    0.4833809
57200.0000000    0.4870069
57220.0000000    0.4848505
57240.0000000    0.4744885
57260.0000000    0.4489691
57280.0000000    0.4455408
57300.0000000    0.4566754
57320.0000000    0.4498170
57340.0000000    0.4326226
57360.0000000    0.4547185
57380.0000000    0.4644662
57400.0000000    0.4649092
57420.0000000    0.4463294
57440.0000000    0.4379576
57460.0000000    0.4433526
57480.0000000    0.4469074
57500.0000000    0.4404665
57520.0000000    0.4335537
57540.0000000    0.4310807
57560.0000000    0.4409232
57580.0000000    0.4563312
57600.0000000    0.4387828
57620.0000000    0.4568185
57640.0000000    0.4451634
57660.0000000    0.4534993
57680.0000000    0.4583054
57700.0000000    0.4379266
57720.0000000    0.4603016
57740.0000000    0.4521347
57760.0000000    0.4445840
57780.0000000    0.4519838
57800.0000000    0.4378754
57820.0000000    0.4793432
57840.0000000    0.4959117
57860.0000000    0.4845412
57880.0000000    0.4953512
57900.0000000    0.4836273
57920.0000000    0.4559655
57940.0000000    0.4555698
57960.0000000    0.4626848
57980.0000000    0.4570154
58000.0000000    0.4694982
58020.0000000    0.4477758
58040.0000000    0.4799065
58060.0000000    0.4854549
58080.0000000    0.4834853
58100.0000000    0.4798419
58120.0000000    0.4671259
58140.0000000    0.4650225
58160.0000000    0.4677615
58180.0000000    0.4602360
58200.0000000    0.4609430
58220.0000000    0.4630208
58240.0000000    0.4608686
58260.0000000    0.4650709
58280.0000000    0.4496971
58300.0000000    0.4482537
58320.0000000    0.4390771
58340.0000000    0.4568518
58360.0000000    0.4426626
58380.0000000    0.4443305
58400.0000000    0.4476053
58420.0000000    0.4477958
58440.0000000    0.4503118
58460.0000000    0.4720594
58480.0000000    0.4594635
58500.0000000    0.4583998
58520.0000000    0.4398748
58540.0000000    0.4662899
58560.0000000    0.4686072
58580.0000000    0.4664928
58600.0000000    0.4609409
58620.0000000    0.4526498
58640.0000000    0.4774426
58660.0000000    0.4678630
58680.0000000    0.4547213
58700.0000000    0.4467113
58720.0000000    0.4599441
58740.0000000    0.4440363
58760.0000000    0.4448100
58780.0000000    0.4574538
58800.0000000    0.4564557
58820.0000000    0.4649570
58840.0000000    0.4727613
58860.0000000    0.4686658
58880.0000000    0.4694252
58900.0000000    0.4582421
58920.0000000    0.4566729
58940.0000000    0.4810871
58960.0000000    0.4598923
58980.0000000    0.4643223
59000.0000000    0.4680738
59020.0000000    0.4796162
59040.0000000    0.4802863
59060.0000000    0.4545392
59080.0000000    0.4720747
59100.0000000    0.4674343
59120.0000000    0.4838932
59140.0000000    0.4457927
59160.0000000    0.4504327
59180.0000000    0.4436621
59200.0000000    0.4661129
59220.0000000    0.4608757
59240.0000000    0.4646515
59260.0000000    0.4826057
59280.0000000    0.4920335
59300.0000000    0.5080865
59320.0000000    0.4873016
59340.0000000    0.4721993
59360.0000000    0.4980921
59380.0000000    0.5040001
59400.0000000    0.4808696
59420.0000000    0.4764592
59440.0000000    0.4663193
59460.0000000    0.4645524
59480.0000000    0.4868327
59500.0000000    0.4686624
59520.0000000    0.4747765
59540.0000000    0.4592683
59560.0000000    0.4726691
59580.0000000    0.4966171
59600.0000000    0.4918876
59620.0000000    0.5001611
59640.0000000    0.4771444
59660.0000000    0.4557305
59680.0000000    0.4603789
59700.0000000    0.4520450
59720.0000000    0.4633302
59740.0000000    0.4293188
59760.0000000    0.4149939
59780.0000000    0.4417447
59800.0000000    0.4391048
59820.0000000    0.4412526
59840.0000000    0.4476190
59860.0000000    0.4210147
59880.0000000    0.4577667
59900.0000000    0.4862239
59920.0000000    0.4882998
59940.0000000    0.4968801
59960.0000000    0.4601696
59980.0000000    0.4302660
60000.0000000    0.4252661
60020.0000000    0.4343462
60040.0000000    0.4356655
60060.0000000    0.4540631
60080.0000000    0.4317553
60100.0000000    0.4407148
60120.0000000    0.4662434
60140.0000000    0.4671026
60160.0000000    0.4521334
60180.0000000    0.4648905
60200.0000000    0.4547673
60220.0000000    0.4590606
60240.0000000    0.4582621
60260.0000000    0.5133106
60280.0000000    0.4847064
60300.0000000    0.4642304
60320.0000000    0.4687279
60340.0000000    0.4910349
60360.0000000    0.4864360
60380.0000000    0.4884479
60400.0000000    0.4782025
60420.0000000    0.4690567
60440.0000000    0.4945153
60460.0000000    0.4875142
60480.0000000    0.4751371
60500.0000000    0.4792137
60520.0000000    0.4790219
60540.0000000    0.4819919
60560.0000000    0.4826431
60580.0000000    0.4599116
60600.0000000    0.4729868
60620.0000000    0.4503822
60640.0000000    0.4381699
60660.0000000    0.4561535
60680.0000000    0.4257123
60700.0000000    0.4283957
60720.0000000    0.4437287
60740.0000000    0.4431879
60760.0000000    0.4467343
60780.0000000    0.4360183
60800.0000000    0.4681936
60820.0000000    0.4374460
60840.0000000    0.4426810
60860.0000000    0.4394733
60880.0000000    0.4581437
60900.0000000    0.4201440
60920.0000000    0.4299477
60940.0000000    0.4289193
60960.0000000    0.4361531
60980.0000000    0.4650171
61000.0000000    0.4533123
61020.0000000    0.4902035
61040.0000000    0.4542197
61060.0000000    0.4592063
61080.0000000    0.4285294
61100.0000000    0.4213109
61120.0000000    0.4363438
61140.0000000    0.4526554
61160.0000000    0.4158884
61180.0000000    0.4517383
61200.0000000    0.4342046
61220.0000000    0.4218232
61240.0000000    0.4010572
61260.0000000    0.4325811
61280.0000000    0.4364585
61300.0000000    0.4059813
61320.0000000    0.4127078
61340.0000000    0.4055137
61360.0000000    0.4128679
61380.0000000    0.4295228
61400.0000000    0.4067216
61420.0000000    0.4252636
61440.0000000    0.4102580
61460.0000000    0.4019917
61480.0000000    0.4004697
61500.0000000    0.4070595
61520.0000000    0.4203890
61540.0000000    0.4182118
61560.0000000    0.4252014
61580.0000000    0.4229887
61600.0000000    0.4186548
61620.0000000    0.4166636
61640.0000000    0.4442160
61660.0000000    0.4272299
61680.0000000    0.4189695
61700.0000000    0.4287366
61720.0000000    0.4338646
61740.0000000    0.4396749
61760.0000000    0.4179209
61780.0000000    0.4144499
61800.0000000    0.4270463
61820.0000000    0.4120262
61840.0000000    0.4255882
61860.0000000    0.4088165
61880.0000000    0.4120457
61900.0000000    0.4046207
61920.0000000    0.3913437
61940.0000000    0.4134760
61960.0000000    0.4148067
61980.0000000    0.4153051
62000.0000000    0.4161399
62020.0000000    0.3989127
62040.0000000    0.3806969
62060.0000000    0.3828886
62080.0000000    0.3909562
62100.0000000    0.4109373
62120.0000000    0.4119873
62140.0000000    0.4040608
62160.0000000    0.4156719
62180.0000000    0.4369628
62200.0000000    0.4366496
62220.0000000    0.4296730
62240.0000000    0.4334884
62260.0000000    0.4190990
62280.0000000    0.4213360
62300.0000000    0.4262531
62320.0000000    0.4327537
62340.0000000    0.4616733
62360.0000000    0.4787586
62380.0000000    0.4312821
62400.0000000    0.4459596
62420.0000000    0.4698990
62440.0000000    0.4427301
62460.0000000    0.4460383
62480.0000000    0.4498679
62500.0000000    0.4540211
62520.0000000    0.4268212
62540.0000000    0.4288884
62560.0000000    0.4395411
62580.0000000    0.4350767
62600.0000000    0.4332005
62620.0000000    0.4466422
62640.0000000    0.4552141
62660.0000000    0.4593500
62680.0000000    0.4485774
62700.0000000    0.4667470
62720.0000000    0.4750754
62740.0000000    0.4708424
62760.0000000    0.4747656
62780.0000000    0.4770366
62800.0000000    0.4540712
62820.0000000    0.4400838
62840.0000000    0.4468265
62860.0000000    0.4619718
62880.0000000    0.4452515
62900.0000000    0.4595298
62920.0000000    0.4524062
62940.0000000    0.4518650
62960.0000000    0.4545656
62980.0000000    0.4667842
63000.0000000    0.4632784
63020.0000000    0.4591548
63040.0000000    0.4619163
63060.0000000    0.4653138
63080.0000000    0.4508747
63100.0000000    0.4540548
63120.0000000    0.4589791
63140.0000000    0.4336134
63160.0000000    0.4552952
63180.0000000    0.4505179
63200.0000000    0.4682759
63220.0000000    0.4761131
63240.0000000    0.4791236
63260.0000000    0.4928973
63280.0000000    0.4903886
63300.0000000    0.4827587
63320.0000000    0.4996004
63340.0000000    0.4863437
63360.0000000    0.5058171
63380.0000000    0.4830358
63400.0000000    0.4776380
63420.0000000    0.4769127
63440.0000000    0.4730380
63460.0000000    0.4612948
63480.0000000    0.4721002
63500.0000000    0.4713100
63520.0000000    0.4580926
63540.0000000    0.4619482
63560.0000000    0.4647058
63580.0000000    0.4677960
63600.0000000    0.4657077
63620.0000000    0.4724058
63640.0000000    0.4514319
63660.0000000    0.4483931
63680.0000000    0.4411465
63700.0000000    0.4500226
63720.0000000    0.4607078
63740.0000000    0.4422941
63760.0000000    0.4466885
63780.0000000    0.4185476
63800.0000000    0.4271962
63820.0000000    0.4355205
63840.0000000    0.4527242
63860.0000000    0.4526947
63880.0000000    0.4440951
63900.0000000    0.4636812
63920.0000000    0.4524935
63940.0000000    0.4404479
63960.0000000    0.4398127
63980.0000000    0.4400628
64000.0000000    0.4611906
64020.0000000    0.4900191
64040.0000000    0.4720671
64060.0000000    0.4718031
64080.0000000    0.4735759
64100.0000000    0.5017654
64120.0000000    0.4910600
64140.0000000    0.5004012
64160.0000000    0.5119634
64180.0000000    0.5072066
64200.0000000    0.5011211
64220.0000000    0.4718397
64240.0000000    0.4776746
64260.0000000    0.4690527
64280.0000000    0.4617389
64300.0000000    0.4850799
64320.0000000    0.4699621
64340.0000000    0.4516811
64360.0000000    0.4704527
64380.0000000    0.4598145
64400.0000000    0.4666187
64420.0000000    0.4766114
64440.0000000    0.4513321
64460.0000000    0.4498725
64480.0000000    0.4484299
64500.0000000    0.4527458
64520.0000000    0.4352966
64540.0000000    0.4667158
64560.0000000    0.4643175
64580.0000000    0.4705426
64600.0000000    0.4578403
64620.0000000    0.4556759
64640.0000000    0.4646675
64660.0000000    0.4550886
64680.0000000    0.4792032
64700.0000000    0.4831118
64720.0000000    0.4853786
64740.0000000    0.5048738
64760.0000000    0.4812053
64780.0000000    0.4752708
64800.0000000    0.4640227
64820.0000000    0.4603686
64840.0000000    0.4662653
64860.0000000    0.4736704
64880.0000000    0.4734536
64900.0000000    0.4716516
64920.0000000    0.4862440
64940.0000000    0.4923786
64960.0000000    0.4748007
64980.0000000    0.4388977
65000.0000000    0.4327394
65020.0000000    0.4407609
65040.0000000    0.4608572
65060.0000000    0.4482213
65080.0000000    0.4537488
65100.0000000    0.4420436
65120.0000000    0.4216420
65140.0000000    0.4436147
65160.0000000    0.4435035
65180.0000000    0.4452145
65200.0000000    0.4458851
65220.0000000    0.4434925
65240.0000000    0.4484561
65260.0000000    0.4560141
65280.0000000    0.4718898
65300.0000000    0.4723007
65320.0000000    0.4547957
65340.0000000    0.4781769
65360.0000000    0.4735643
65380.0000000    0.4716237
65400.0000000    0.4528248
65420.0000000    0.4559023
65440.0000000    0.4697137
65460.0000000    0.4689722
65480.0000000    0.4788367
65500.0000000    0.4893515
65520.0000000    0.4481620
65540.0000000    0.4575334
65560.0000000    0.4660917
65580.0000000    0.4860966
65600.0000000    0.4674510
65620.0000000    0.4773524
65640.0000000    0.4786672
65660.0000000    0.4642660
65680.0000000    0.4679784
65700.0000000    0.4634326
65720.0000000    0.4530084
65740.0000000    0.4520985
65760.0000000    0.4454012
65780.0000000    0.4533819
65800.0000000    0.4533676
65820.0000000    0.4608985
65840.0000000    0.4691263
65860.0000000    0.4819488
65880.0000000    0.4737129
65900.0000000    0.4689816
65920.0000000    0.4641974
65940.0000000    0.4662941
65960.0000000    0.4895101
65980.0000000    0.4998365
66000.0000000    0.4976457
66020.0000000    0.4935749
66040.0000000    0.4964583
66060.0000000    0.4777641
66080.0000000    0.4786546
66100.0000000    0.4771581
66120.0000000    0.4900028
66140.0000000    0.4817249
66160.0000000    0.4726661
66180.0000000    0.4427658
66200.0000000    0.4307878
66220.0000000    0.4505369
66240.0000000    0.4666668
66260.0000000    0.4828143
66280.0000000    0.4953758
66300.0000000    0.4980192
66320.0000000    0.4771178
66340.0000000    0.4668875
66360.0000000    0.4832814
66380.0000000    0.4952799
66400.0000000    0.5005171
66420.0000000    0.4927141
66440.0000000    0.4812724
66460.0000000    0.4922428
66480.0000000    0.4458719
66500.0000000    0.4731733
66520.0000000    0.4599212
66540.0000000    0.4667937
66560.0000000    0.4675412
66580.0000000    0.4675000
66600.0000000    0.4671631
66620.0000000    0.4545644
66640.0000000    0.4552545
66660.0000000    0.4745502
66680.0000000    0.5032334
66700.0000000    0.4997983
66720.0000000    0.5024414
66740.0000000    0.4792297
66760.0000000    0.4893377
66780.0000000    0.4990484
66800.0000000    0.4973084
66820.0000000    0.4775933
66840.0000000    0.4429970
66860.0000000    0.4306544
66880.0000000    0.4092828
66900.0000000    0.4102021
66920.0000000    0.4112267
66940.0000000    0.3959780
66960.0000000    0.4046800
66980.0000000    0.4037797
67000.0000000    0.4371246
67020.0000000    0.4435618
67040.0000000    0.4606611
67060.0000000    0.4563117
67080.0000000    0.4570062
67100.0000000    0.4596535
67120.0000000    0.4769728
67140.0000000    0.4608242
67160.0000000    0.4406994
67180.0000000    0.4617166
67200.0000000    0.4609371
67220.0000000    0.4615824
67240.0000000    0.4611340
67260.0000000    0.4783208
67280.0000000    0.4610698
67300.0000000    0.4716107
67320.0000000    0.4690355
67340.0000000    0.4413993
67360.0000000    0.4526609
67380.0000000    0.4465179
67400.0000000    0.4665886
67420.0000000    0.4650063
67440.0000000    0.4697262
67460.0000000    0.5079283
67480.0000000    0.5157400
67500.0000000    0.5233134
67520.0000000    0.5390194
67540.0000000    0.5277406
67560.0000000    0.5155239
67580.0000000    0.4970202
67600.0000000    0.4992342
67620.0000000    0.4651878
67640.0000000    0.4935424
67660.0000000    0.4831545
67680.0000000    0.4802829
67700.0000000    0.4865804
67720.0000000    0.4964847
67740.0000000    0.5108085
67760.0000000    0.4865769
67780.0000000    0.4851401
67800.0000000    0.5041159
67820.0000000    0.5532624
67840.0000000    0.5493507
67860.0000000    0.5586573
67880.0000000    0.5776823
67900.0000000    0.5736737
67920.0000000    0.5718624
67940.0000000    0.5560218
67960.0000000    0.5684485
67980.0000000    0.5561225
68000.0000000    0.5600998
68020.0000000    0.5462765
68040.0000000    0.5200292
68060.0000000    0.5096390
68080.0000000    0.5309778
68100.0000000    0.5098850
68120.0000000    0.5390698
68140.0000000    0.5501378
68160.0000000    0.5239873
68180.0000000    0.5041807
68200.0000000    0.4926093
68220.0000000    0.4898238
68240.0000000    0.4881148
68260.0000000    0.5081993
68280.0000000    0.5124499
68300.0000000    0.5221741
68320.0000000    0.5114521
68340.0000000    0.4862660
68360.0000000    0.4965671
68380.0000000    0.5188698
68400.0000000    0.5367474
68420.0000000    0.5025872
68440.0000000    0.5011146
68460.0000000    0.4834116
68480.0000000    0.5110120
68500.0000000    0.5347457
68520.0000000    0.5475149
68540.0000000    0.5185718
68560.0000000    0.5388098
68580.0000000    0.5590827
68600.0000000    0.5066845
68620.0000000    0.5177315
68640.0000000    0.5043545
68660.0000000    0.5013897
68680.0000000    0.5002331
68700.0000000    0.5304677
68720.0000000    0.5286704
68740.0000000    0.5570651
68760.0000000    0.5302284
68780.0000000    0.5420675
68800.0000000    0.5227816
68820.0000000    0.5532936
68840.0000000    0.5579264
68860.0000000    0.5464800
68880.0000000    0.5709203
68900.0000000    0.5533330
68920.0000000    0.5546722
68940.0000000    0.5862261
68960.0000000    0.5616556
68980.0000000    0.5479448
69000.0000000    0.5497581
69020.0000000    0.5502833
69040.0000000    0.5409434
69060.0000000    0.5026516
69080.0000000    0.5375756
69100.0000000    0.5140199
69120.0000000    0.5071725
69140.0000000    0.4943949
69160.0000000    0.4931155
69180.0000000    0.5072964
69200.0000000    0.4953089
69220.0000000    0.5011644
69240.0000000    0.5000815
69260.0000000    0.4844926
69280.0000000    0.4762890
69300.0000000    0.4973167
69320.0000000    0.5097480
69340.0000000    0.5244151
69360.0000000    0.5187839
69380.0000000    0.5164233
69400.0000000    0.5288939
69420.0000000    0.5330333
69440.0000000    0.5307540
69460.0000000    0.5240519
69480.0000000    0.5324554
69500.0000000    0.5178468
69520.0000000    0.5128639
69540.0000000    0.5240875
69560.0000000    0.5152507
69580.0000000    0.5154434
69600.0000000    0.5332987
69620.0000000    0.5203610
69640.0000000    0.5091940
69660.0000000    0.5094874
69680.0000000    0.5308371
69700.0000000    0.5030622
69720.0000000    0.5103738
69740.0000000    0.4896464
69760.0000000    0.4704764
69780.0000000    0.4582435
69800.0000000    0.4839973
69820.0000000    0.4931597
69840.0000000    0.5129410
69860.0000000    0.5396298
69880.0000000    0.5120040
69900.0000000    0.5203350
69920.0000000    0.5201313
69940.0000000    0.5373756
69960.0000000    0.5250270
69980.0000000    0.5024379
70000.0000000    0.5110372
70020.0000000    0.4954932
70040.0000000    0.5130901
70060.0000000    0.5087305
70080.0000000    0.4850181
70100.0000000    0.4742414
70120.0000000    0.4665788
70140.0000000    0.4706547
70160.0000000    0.5003384
70180.0000000    0.5286545
70200.0000000    0.5174152
70220.0000000    0.5095784
70240.0000000    0.4791331
70260.0000000    0.5134125
70280.0000000    0.5067761
70300.0000000    0.5032774
70320.0000000    0.4779092
70340.0000000    0.4848422
70360.0000000    0.4588689
70380.0000000    0.4807773
70400.0000000    0.4944507
70420.0000000    0.4798292
70440.0000000    0.4904104
70460.0000000    0.4582193
70480.0000000    0.4668427
70500.0000000    0.4732214
70520.0000000    0.4722820
70540.0000000    0.4799285
70560.0000000    0.4867247
70580.0000000    0.4711047
70600.0000000    0.4610407
70620.0000000    0.4730529
70640.0000000    0.4956707
70660.0000000    0.4963541
70680.0000000    0.4729438
70700.0000000    0.4540281
70720.0000000    0.4408796
70740.0000000    0.4635427
70760.0000000    0.4631824
70780.0000000    0.4640610
70800.0000000    0.4635502
70820.0000000    0.4610922
70840.0000000    0.4598536
70860.0000000    0.4635978
70880.0000000    0.4950332
70900.0000000    0.4757164
70920.0000000    0.4775712
70940.0000000    0.4729952
70960.0000000    0.4551840
70980.0000000    0.4954052
71000.0000000    0.4888618
71020.0000000    0.4958177
71040.0000000    0.5020635
71060.0000000    0.5094869
71080.0000000    0.5027370
71100.0000000    0.4988972
71120.0000000    0.4831453
71140.0000000    0.4662800
71160.0000000    0.5130488
71180.0000000    0.5109816
71200.0000000    0.5020871
71220.0000000    0.5251209
71240.0000000    0.5431338
71260.0000000    0.5381933
71280.0000000    0.5343892
71300.0000000    0.5314443
71320.0000000    0.5181815
71340.0000000    0.4967814
71360.0000000    0.5001007
71380.0000000    0.5132629
71400.0000000    0.5062915
71420.0000000    0.5195474
71440.0000000    0.5182154
71460.0000000    0.5050585
71480.0000000    0.5042297
71500.0000000    0.5190781
71520.0000000    0.4842771
71540.0000000    0.4925534
71560.0000000    0.4927965
71580.0000000    0.5122225
71600.0000000    0.5317393
71620.0000000    0.5278742
71640.0000000    0.5253863
71660.0000000    0.5530944
71680.0000000    0.5446532
71700.0000000    0.5437100
71720.0000000    0.5234340
71740.0000000    0.5302320
71760.0000000    0.5292714
71780.0000000    0.5081097
71800.0000000    0.4984322
71820.0000000    0.5076035
71840.0000000    0.5038194
71860.0000000    0.5063570
71880.0000000    0.4956193
71900.0000000    0.4852085
71920.0000000    0.5008338
71940.0000000    0.5307321
71960.0000000    0.5203318
71980.0000000    0.5145841
72000.0000000    0.5140734
72020.0000000    0.5442328
72040.0000000    0.5303702
72060.0000000    0.5630908
72080.0000000    0.5336069
72100.0000000    0.5358189
72120.0000000    0.5171958
72140.0000000    0.5134076
72160.0000000    0.5222039
72180.0000000    0.5273874
72200.0000000    0.5164744
72220.0000000    0.5077403
72240.0000000    0.5054404
72260.0000000    0.5083882
72280.0000000    0.5092085
72300.0000000    0.5102043
72320.0000000    0.4820964
72340.0000000    0.4884662
72360.0000000    0.4656441
72380.0000000    0.4737302
72400.0000000    0.4719283
72420.0000000    0.4943936
72440.0000000    0.4730231
72460.0000000    0.4753600
72480.0000000    0.4669460
72500.0000000    0.4615006
72520.0000000    0.4657563
72540.0000000    0.4726848
72560.0000000    0.5037802
72580.0000000    0.5305810
72600.0000000    0.5121638
72620.0000000    0.5155151
72640.0000000    0.4985084
72660.0000000    0.5346153
72680.0000000    0.5222869
72700.0000000    0.5149429
72720.0000000    0.5455542
72740.0000000    0.5145752
72760.0000000    0.5070829
72780.0000000    0.4948002
72800.0000000    0.4762028
72820.0000000    0.5020828
72840.0000000    0.4955606
72860.0000000    0.4754579
72880.0000000    0.4639154
72900.0000000    0.4675303
72920.0000000    0.4591936
72940.0000000    0.4527768
72960.0000000    0.4869197
72980.0000000    0.4821718
73000.0000000    0.4714666
73020.0000000    0.4697688
73040.0000000    0.4668123
73060.0000000    0.4429823
73080.0000000    0.4689973
73100.0000000    0.4680978
73120.0000000    0.4655996
73140.0000000    0.4691749
73160.0000000    0.5039744
73180.0000000    0.4926034
73200.0000000    0.4802879
73220.0000000    0.4918238
73240.0000000    0.4846704
73260.0000000    0.4850059
73280.0000000    0.4823159
73300.0000000    0.4809390
73320.0000000    0.4886149
73340.0000000    0.4778107
73360.0000000    0.4586261
73380.0000000    0.4495080
73400.0000000    0.4537468
73420.0000000    0.4589777
73440.0000000    0.4598235
73460.0000000    0.4996417
73480.0000000    0.4802000
73500.0000000    0.4935183
73520.0000000    0.5048286
73540.0000000    0.5150679
73560.0000000    0.5209168
73580.0000000    0.4902666
73600.0000000    0.4841633
73620.0000000    0.5090448
73640.0000000    0.4917303
73660.0000000    0.4770463
73680.0000000    0.5115852
73700.0000000    0.5236837
73720.0000000    0.5056436
73740.0000000    0.4856280
73760.0000000    0.4832450
73780.0000000    0.4792769
73800.0000000    0.4798259
73820.0000000    0.4753769
73840.0000000    0.4671378
73860.0000000    0.4833927
73880.0000000    0.4794326
73900.0000000    0.4975565
73920.0000000    0.4698848
73940.0000000    0.4727273
73960.0000000    0.4986787
73980.0000000    0.4973895
74000.0000000    0.4933310
74020.0000000    0.5114507
74040.0000000    0.5188221
74060.0000000    0.5161908
74080.0000000    0.5192730
74100.0000000    0.5269032
74120.0000000    0.5186946
74140.0000000    0.5158703
74160.0000000    0.5385117
74180.0000000    0.5472361
74200.0000000    0.5495875
74220.0000000    0.5481009
74240.0000000    0.5472642
74260.0000000    0.5450571
74280.0000000    0.5421970
74300.0000000    0.5340246
74320.0000000    0.5316913
74340.0000000    0.5166255
74360.0000000    0.5195628
74380.0000000    0.5155702
74400.0000000    0.5034001
74420.0000000    0.5239145
74440.0000000    0.5210436
74460.0000000    0.5154379
74480.0000000    0.5301811
74500.0000000    0.5346025
74520.0000000    0.5326107
74540.0000000    0.5196195
74560.0000000    0.5460461
74580.0000000    0.5412105
74600.0000000    0.5506039
74620.0000000    0.5524698
74640.0000000    0.5432482
74660.0000000    0.5295132
74680.0000000    0.5230206
74700.0000000    0.5282969
74720.0000000    0.5133677
74740.0000000    0.5389346
74760.0000000    0.5095217
74780.0000000    0.5163535
74800.0000000    0.5133789
74820.0000000    0.5292063
74840.0000000    0.5055037
74860.0000000    0.5059081
74880.0000000    0.5060905
74900.0000000    0.5222235
74920.0000000    0.4915173
74940.0000000    0.5085389
74960.0000000    0.5019148
74980.0000000    0.5247269
75000.0000000    0.5368155
75020.0000000    0.5212436
75040.0000000    0.5356925
75060.0000000    0.5196269
75080.0000000    0.5190743
75100.0000000    0.5176303
75120.0000000    0.5222602
75140.0000000    0.5162296
75160.0000000    0.5273525
75180.0000000    0.5170352
75200.0000000    0.5223292
75220.0000000    0.5287309
75240.0000000    0.5211494
75260.0000000    0.5209134
75280.0000000    0.5267096
75300.0000000    0.5295473
75320.0000000    0.5359645
75340.0000000    0.5360953
75360.0000000    0.5492212
75380.0000000    0.5305159
75400.0000000    0.5112280
75420.0000000    0.4929174
75440.0000000    0.5018064
75460.0000000    0.5103793
75480.0000000    0.5293250
75500.0000000    0.5290650
75520.0000000    0.5449491
75540.0000000    0.5582657
75560.0000000    0.5641296
75580.0000000    0.5448166
75600.0000000    0.5302352
75620.0000000    0.5153945
75640.0000000    0.5070506
75660.0000000    0.5079733
75680.0000000    0.4974488
75700.0000000    0.5114280
75720.0000000    0.4978744
75740.0000000    0.5000903
75760.0000000    0.5140804
75780.0000000    0.5053054
75800.0000000    0.4889978
75820.0000000    0.4964308
75840.0000000    0.4802924
75860.0000000    0.4724869
75880.0000000    0.4934918
75900.0000000    0.5129573
75920.0000000    0.4913521
75940.0000000    0.5117767
75960.0000000    0.5345716
75980.0000000    0.5011817
76000.0000000    0.5357618
76020.0000000    0.5223079
76040.0000000    0.5420954
76060.0000000    0.5445114
76080.0000000    0.5442869
76100.0000000    0.5460989
76120.0000000    0.5555189
76140.0000000    0.5618921
76160.0000000    0.5506899
76180.0000000    0.5533839
76200.0000000    0.5692747
76220.0000000    0.5690802
76240.0000000    0.5618237
76260.0000000    0.5747186
76280.0000000    0.5774524
76300.0000000    0.5782712
76320.0000000    0.5971424
76340.0000000    0.5801277
76360.0000000    0.5728028
76380.0000000    0.5900655
76400.0000000    0.5953446
76420.0000000    0.5460314
76440.0000000    0.5636575
76460.0000000    0.5658815
76480.0000000    0.5705430
76500.0000000    0.6066195
76520.0000000    0.6404687
76540.0000000    0.6148585
76560.0000000    0.6233137
76580.0000000    0.6406532
76600.0000000    0.6091597
76620.0000000    0.6049256
76640.0000000    0.6148351
76660.0000000    0.6135718
76680.0000000    0.6382895
76700.0000000    0.6443344
76720.0000000    0.6523163
76740.0000000    0.6293938
76760.0000000    0.6404575
76780.0000000    0.6202503
76800.0000000    0.6360406
76820.0000000    0.6347762
76840.0000000    0.5910658
76860.0000000    0.6097725
76880.0000000    0.6164183
76900.0000000    0.5964814
76920.0000000    0.6217691
76940.0000000    0.5972422
76960.0000000    0.5835032
76980.0000000    0.5839581
77000.0000000    0.5805750
77020.0000000    0.6025347
77040.0000000    0.5576735
77060.0000000    0.5635965
77080.0000000    0.5614260
77100.0000000    0.5825744
77120.0000000    0.5935467
77140.0000000    0.5805426
77160.0000000    0.5709885
77180.0000000    0.5820010
77200.0000000    0.5526156
77220.0000000    0.5485476
77240.0000000    0.5453764
77260.0000000    0.5491666
77280.0000000    0.5437382
77300.0000000    0.5375224
77320.0000000    0.5132986
77340.0000000    0.5309471
77360.0000000    0.5419567
77380.0000000    0.5352961
77400.0000000    0.5413432
77420.0000000    0.5542468
77440.0000000    0.5529638
77460.0000000    0.5557417
77480.0000000    0.5865226
77500.0000000    0.6005923
77520.0000000    0.5928308
77540.0000000    0.5746024
77560.0000000    0.5599269
77580.0000000    0.5643789
77600.0000000    0.5667167
77620.0000000    0.5803617
77640.0000000    0.5700009
77660.0000000    0.5761456
77680.0000000    0.5442057
77700.0000000    0.5507742
77720.0000000    0.5471737
77740.0000000    0.5715655
77760.0000000    0.5793070
77780.0000000    0.5478116
77800.0000000    0.5298030
77820.0000000    0.5487229
77840.0000000    0.5744218
77860.0000000    0.5693786
77880.0000000    0.5436112
77900.0000000    0.5684817
77920.0000000    0.5608961
77940.0000000    0.5531178
77960.0000000    0.5473052
77980.0000000    0.5628386
78000.0000000    0.5384148
78020.0000000    0.5537730
78040.0000000    0.5711671
78060.0000000    0.5566100
78080.0000000    0.5549404
78100.0000000    0.5682208
78120.0000000    0.5941423
78140.0000000    0.5626673
78160.0000000    0.5598917
78180.0000000    0.5837949
78200.0000000    0.5865294
78220.0000000    0.6014580
78240.0000000    0.5933117
78260.0000000    0.5902141
78280.0000000    0.5599251
78300.0000000    0.5453228
78320.0000000    0.5452707
78340.0000000    0.5633661
78360.0000000    0.5564914
78380.0000000    0.5325386
78400.0000000    0.5280000
78420.0000000    0.5382493
78440.0000000    0.5289830
78460.0000000    0.5431791
78480.0000000    0.5499103
78500.0000000    0.5249429
78520.0000000    0.5232663
78540.0000000    0.5292870
78560.0000000    0.5456406
78580.0000000    0.5831144
78600.0000000    0.5984719
78620.0000000    0.5838813
78640.0000000    0.6062366
78660.0000000    0.6064010
78680.0000000    0.5865683
78700.0000000    0.5880629
78720.0000000    0.5939488
78740.0000000    0.5430734
78760.0000000    0.5789739
78780.0000000    0.5766943
78800.0000000    0.5983464
78820.0000000    0.5961679
78840.0000000    0.6007103
78860.0000000    0.6047455
78880.0000000    0.6027875
78900.0000000    0.6040902
78920.0000000    0.5849056
78940.0000000    0.5864274
78960.0000000    0.5793595
78980.0000000    0.5779896
79000.0000000    0.5701292
79020.0000000    0.5560245
79040.0000000    0.5704798
79060.0000000    0.5707421
79080.0000000    0.5762386
79100.0000000    0.5721386
79120.0000000    0.5711299
79140.0000000    0.5602942
79160.0000000    0.5680131
79180.0000000    0.5338370
79200.0000000    0.5353336
79220.0000000    0.5060015
79240.0000000    0.5167438
79260.0000000    0.5180246
79280.0000000    0.5184975
79300.0000000    0.5213300
79320.0000000    0.5183101
79340.0000000    0.5279960
79360.0000000    0.5345829
79380.0000000    0.5251373
79400.0000000    0.5303960
79420.0000000    0.5283154
79440.0000000    0.5333078
79460.0000000    0.5205451
79480.0000000    0.5188052
79500.0000000    0.5140495
79520.0000000    0.5240381
79540.0000000    0.5414506
79560.0000000    0.5607604
79580.0000000    0.5649454
79600.0000000    0.5871931
79620.0000000    0.6022316
79640.0000000    0.5799903
79660.0000000    0.5706466
79680.0000000    0.5666687
79700.0000000    0.5730622
79720.0000000    0.5608106
79740.0000000    0.5663495
79760.0000000    0.5705317
79780.0000000    0.5613204
79800.0000000    0.5558394
79820.0000000    0.5449126
79840.0000000    0.5566745
79860.0000000    0.5648205
79880.0000000    0.5634293
79900.0000000    0.5619769
79920.0000000    0.5487251
79940.0000000    0.5306126
79960.0000000    0.5346039
79980.0000000    0.5403341
80000.0000000    0.5419321
80020.0000000    0.5556836
80040.0000000    0.5553587
80060.0000000    0.5397630
80080.0000000    0.5195030
80100.0000000    0.5322478
80120.0000000    0.5277922
80140.0000000    0.5343558
80160.0000000    0.5349398
80180.0000000    0.5349586
80200.0000000    0.5212939
80220.0000000    0.5326374
80240.0000000    0.5321622
80260.0000000    0.5310208
80280.0000000    0.5481850
80300.0000000    0.5582871
80320.0000000    0.5541646
80340.0000000    0.5840566
80360.0000000    0.5496582
80380.0000000    0.5805045
80400.0000000    0.5772731
80420.0000000    0.5707000
80440.0000000    0.5889090
80460.0000000    0.5606270
80480.0000000    0.5790009
80500.0000000    0.5974008
80520.0000000    0.5913846
80540.0000000    0.5881406
80560.0000000    0.5921798
80580.0000000    0.6170585
80600.0000000    0.5912842
80620.0000000    0.6171424
80640.0000000    0.6028685
80660.0000000    0.6166649
80680.0000000    0.5950566
80700.0000000    0.5877398
80720.0000000    0.5869879
80740.0000000    0.5595551
80760.0000000    0.5695614
80780.0000000    0.5599160
80800.0000000    0.5639344
80820.0000000    0.5643777
80840.0000000    0.5582758
80860.0000000    0.5611150
80880.0000000    0.5817699
80900.0000000    0.5856090
80920.0000000    0.5695281
80940.0000000    0.5919883
80960.0000000    0.6051973
80980.0000000    0.5829296
81000.0000000    0.5931776
81020.0000000    0.5900519
81040.0000000    0.5941859
81060.0000000    0.5931916
81080.0000000    0.5852771
81100.0000000    0.5802083
81120.0000000    0.5794192
81140.0000000    0.5792531
81160.0000000    0.5616280
81180.0000000    0.5555182
81200.0000000    0.5670607
81220.0000000    0.5753800
81240.0000000    0.5836717
81260.0000000    0.5792922
81280.0000000    0.5738153
81300.0000000    0.5869083
81320.0000000    0.5775906
81340.0000000    0.5830699
81360.0000000    0.6024154
81380.0000000    0.5691026
81400.0000000    0.5711631
81420.0000000    0.5783406
81440.0000000    0.6040365
81460.0000000    0.5900162
81480.0000000    0.5960664
81500.0000000    0.5962737
81520.0000000    0.5859924
81540.0000000    0.5664710
81560.0000000    0.5779949
81580.0000000    0.6036695
81600.0000000    0.5866457
81620.0000000    0.5944286
81640.0000000    0.5808020
81660.0000000    0.5822573
81680.0000000    0.5811517
81700.0000000    0.5879376
81720.0000000    0.6082890
81740.0000000    0.6115297
81760.0000000    0.6194600
81780.0000000    0.6076156
81800.0000000    0.6212248
81820.0000000    0.6124298
81840.0000000    0.6067533
81860.0000000    0.6016290
81880.0000000    0.6054717
81900.0000000    0.6049033
81920.0000000    0.5860629
81940.0000000    0.5935262
81960.0000000    0.6144148
81980.0000000    0.6169031
82000.0000000    0.6606998
82020.0000000    0.6573949
82040.0000000    0.6313936
82060.0000000    0.6189756
82080.0000000    0.6383583
82100.0000000    0.6077185
82120.0000000    0.5958194
82140.0000000    0.5978470
82160.0000000    0.6076553
82180.0000000    0.5868136
82200.0000000    0.5696098
82220.0000000    0.5590984
82240.0000000    0.5748847
82260.0000000    0.5826125
82280.0000000    0.6214859
82300.0000000    0.5915604
82320.0000000    0.5943838
82340.0000000    0.6387088
82360.0000000    0.6041753
82380.0000000    0.6064301
82400.0000000    0.6081726
82420.0000000    0.6186785
82440.0000000    0.6162302
82460.0000000    0.6133532
82480.0000000    0.5927987
82500.0000000    0.5771691
82520.0000000    0.6039913
82540.0000000    0.6200985
82560.0000000    0.6115809
82580.0000000    0.6261274
82600.0000000    0.6562333
82620.0000000    0.6774969
82640.0000000    0.6107827
82660.0000000    0.6272420
82680.0000000    0.6654081
82700.0000000    0.6869659
82720.0000000    0.7094320
82740.0000000    0.7035285
82760.0000000    0.7206934
82780.0000000    0.7065412
82800.0000000    0.7142807
82820.0000000    0.7290422
82840.0000000    0.7023219
82860.0000000    0.7068496
82880.0000000    0.6974622
82900.0000000    0.7123536
82920.0000000    0.6641536
82940.0000000    0.6818379
82960.0000000    0.6603831
82980.0000000    0.6705608
83000.0000000    0.6746088
83020.0000000    0.6547319
83040.0000000    0.6745715
83060.0000000    0.6872221
83080.0000000    0.6893207
83100.0000000    0.7135956
83120.0000000    0.6868372
83140.0000000    0.7066883
83160.0000000    0.7380282
83180.0000000    0.7257099
83200.0000000    0.7309283
83220.0000000    0.6965163
83240.0000000    0.7040446
83260.0000000    0.7266248
83280.0000000    0.7322212
83300.0000000    0.7189609
83320.0000000    0.7322205
83340.0000000    0.7323602
83360.0000000    0.7361642
83380.0000000    0.7332497
83400.0000000    0.7197881
83420.0000000    0.7393802
83440.0000000    0.7307268
83460.0000000    0.7177256
83480.0000000    0.7165766
83500.0000000    0.7225372
83520.0000000    0.7020629
83540.0000000    0.6794249
83560.0000000    0.6928183
83580.0000000    0.6791611
83600.0000000    0.6896995
83620.0000000    0.7004632
83640.0000000    0.6869223
83660.0000000    0.6716646
83680.0000000    0.6708456
83700.0000000    0.6608047
83720.0000000    0.6627095
83740.0000000    0.6607422
83760.0000000    0.6531283
83780.0000000    0.6638827
83800.0000000    0.6523116
83820.0000000    0.6869766
83840.0000000    0.6796330
83860.0000000    0.6830259
83880.0000000    0.7012841
83900.0000000    0.7019249
83920.0000000    0.6722487
83940.0000000    0.6490626
83960.0000000    0.6561304
83980.0000000    0.6502374
84000.0000000    0.6562513
84020.0000000    0.6771982
84040.0000000    0.6674174
84060.0000000    0.6816001
84080.0000000    0.6727113
84100.0000000    0.6705988
84120.0000000    0.6444423
84140.0000000    0.6637673
84160.0000000    0.6569000
84180.0000000    0.6503298
84200.0000000    0.6492440
84220.0000000    0.6566506
84240.0000000    0.6377640
84260.0000000    0.6660849
84280.0000000    0.6427979
84300.0000000    0.6125925
84320.0000000    0.6180531
84340.0000000    0.6391568
84360.0000000    0.6497008
84380.0000000    0.6859662
84400.0000000    0.6857375
84420.0000000    0.6758381
84440.0000000    0.7209505
84460.0000000    0.7212849
84480.0000000    0.7062384
84500.0000000    0.6856607
84520.0000000    0.6684771
84540.0000000    0.6870818
84560.0000000    0.6831450
84580.0000000    0.7226347
84600.0000000    0.7040178
84620.0000000    0.6877523
84640.0000000    0.6943356
84660.0000000    0.6874702
84680.0000000    0.6741456
84700.0000000    0.6858692
84720.0000000    0.6566204
84740.0000000    0.6715202
84760.0000000    0.6632723
84780.0000000    0.6683033
84800.0000000    0.6733093
84820.0000000    0.6725272
84840.0000000    0.6933959
84860.0000000    0.6869743
84880.0000000    0.6535718
84900.0000000    0.6454716
84920.0000000    0.6774445
84940.0000000    0.6772090
84960.0000000    0.6527655
84980.0000000    0.6449841
85000.0000000    0.6576982
85020.0000000    0.6546031
85040.0000000    0.6500833
85060.0000000    0.6392527
85080.0000000    0.6485235
85100.0000000    0.6574593
85120.0000000    0.6474893
85140.0000000    0.6634977
85160.0000000    0.6892210
85180.0000000    0.6621767
85200.0000000    0.6755787
85220.0000000    0.6858612
85240.0000000    0.6504468
85260.0000000    0.6882467
85280.0000000    0.6888505
85300.0000000    0.6892060
85320.0000000    0.6903476
85340.0000000    0.6640617
85360.0000000    0.6717234
85380.0000000    0.6833318
85400.0000000    0.6985466
85420.0000000    0.6866936
85440.0000000    0.6721852
85460.0000000    0.6527629
85480.0000000    0.6723365
85500.0000000    0.6840181
85520.0000000    0.6464878
85540.0000000    0.6445075
85560.0000000    0.6712035
85580.0000000    0.6619681
85600.0000000    0.6642774
85620.0000000    0.6635399
85640.0000000    0.6735143
85660.0000000    0.6736700
85680.0000000    0.6730025
85700.0000000    0.6734760
85720.0000000    0.6661374
85740.0000000    0.6712099
85760.0000000    0.6786669
85780.0000000    0.6918994
85800.0000000    0.6987628
85820.0000000    0.7059376
85840.0000000    0.7114193
85860.0000000    0.7115493
85880.0000000    0.7086041
85900.0000000    0.6940133
85920.0000000    0.6801665
85940.0000000    0.6652672
85960.0000000    0.6836483
85980.0000000    0.7199126
86000.0000000    0.7197435
86020.0000000    0.7282500
86040.0000000    0.7296119
86060.0000000    0.7442127
86080.0000000    0.7477399
86100.0000000    0.7429468
86120.0000000    0.7475460
86140.0000000    0.7486905
86160.0000000    0.7357742
86180.0000000    0.7236285
86200.0000000    0.7230422
86220.0000000    0.6803148
86240.0000000    0.7053034
86260.0000000    0.7221033
86280.0000000    0.7050660
86300.0000000    0.6901482
86320.0000000    0.7099593
86340.0000000    0.7300078
86360.0000000    0.7103829
86380.0000000    0.6915771
86400.0000000    0.6784606
86420.0000000    0.7253524
86440.0000000    0.6916909
86460.0000000    0.6879607
86480.0000000    0.7232264
86500.0000000    0.7179498
86520.0000000    0.7264528
86540.0000000    0.7299832
86560.0000000    0.6887324
86580.0000000    0.6867591
86600.0000000    0.6848792
86620.0000000    0.7178900
86640.0000000    0.7256402
86660.0000000    0.7025582
86680.0000000    0.7135230
86700.0000000    0.6853101
86720.0000000    0.7019839
86740.0000000    0.7267854
86760.0000000    0.7331287
86780.0000000    0.7410154
86800.0000000    0.7413546
86820.0000000    0.7239471
86840.0000000    0.7172729
86860.0000000    0.7154036
86880.0000000    0.7409934
86900.0000000    0.7274942
86920.0000000    0.7183876
86940.0000000    0.7062334
86960.0000000    0.7270730
86980.0000000    0.7082128
87000.0000000    0.7037829
87020.0000000    0.6948658
87040.0000000    0.6806416
87060.0000000    0.6973487
87080.0000000    0.7077516
87100.0000000    0.6794406
87120.0000000    0.6690863
87140.0000000    0.6874625
87160.0000000    0.6742372
87180.0000000    0.6867232
87200.0000000    0.6639742
87220.0000000    0.6665412
87240.0000000    0.6880466
87260.0000000    0.7111747
87280.0000000    0.6870072
87300.0000000    0.6763664
87320.0000000    0.6622117
87340.0000000    0.6673001
87360.0000000    0.6481504
87380.0000000    0.6482118
87400.0000000    0.6477780
87420.0000000    0.6354408
87440.0000000    0.6739295
87460.0000000    0.6747271
87480.0000000    0.6789809
87500.0000000    0.6746282
87520.0000000    0.6687799
87540.0000000    0.6689096
87560.0000000    0.6709208
87580.0000000    0.6614062
87600.0000000    0.6576928
87620.0000000    0.6606856
87640.0000000    0.6625121
87660.0000000    0.6565543
87680.0000000    0.6497802
87700.0000000    0.6718619
87720.0000000    0.6743971
87740.0000000    0.6725533
87760.0000000    0.6863278
87780.0000000    0.6629137
87800.0000000    0.6759134
87820.0000000    0.6634759
87840.0000000    0.6675457
87860.0000000    0.6661643
87880.0000000    0.6515777
87900.0000000    0.6491980
87920.0000000    0.6710370
87940.0000000    0.6800632
87960.0000000    0.6816628
87980.0000000    0.6803067
88000.0000000    0.6552038
88020.0000000    0.6711016
88040.0000000    0.6849853
88060.0000000    0.7009984
88080.0000000    0.7053855
88100.0000000    0.7022914
88120.0000000    0.6979091
88140.0000000    0.7058932
88160.0000000    0.6950448
88180.0000000    0.6918216
88200.0000000    0.6890875
88220.0000000    0.6948710
88240.0000000    0.7156605
88260.0000000    0.7023005
88280.0000000    0.7016496
88300.0000000    0.6868455
88320.0000000    0.6870798
88340.0000000    0.7023696
88360.0000000    0.6790275
88380.0000000    0.6870137
88400.0000000    0.6789108
88420.0000000    0.6611194
88440.0000000    0.6417861
88460.0000000    0.6645079
88480.0000000    0.6691374
88500.0000000    0.6616761
88520.0000000    0.6678923
88540.0000000    0.6689095
88560.0000000    0.6447419
88580.0000000    0.6274115
88600.0000000    0.6008893
88620.0000000    0.6341844
88640.0000000    0.6332164
88660.0000000    0.6476572
88680.0000000    0.6427242
88700.0000000    0.6611090
88720.0000000    0.6594456
88740.0000000    0.6614815
88760.0000000    0.6670115
88780.0000000    0.6735619
88800.0000000    0.6470030
88820.0000000    0.6542614
88840.0000000    0.6384142
88860.0000000    0.6380501
88880.0000000    0.6383292
88900.0000000    0.6151521
88920.0000000    0.6112517
88940.0000000    0.6315839
88960.0000000    0.6304644
88980.0000000    0.6577101
89000.0000000    0.6606676
89020.0000000    0.6366605
89040.0000000    0.6221873
89060.0000000    0.6456455
89080.0000000    0.6180623
89100.0000000    0.6236832
89120.0000000    0.5862496
89140.0000000    0.5831850
89160.0000000    0.5846675
89180.0000000    0.6074519
89200.0000000    0.6308815
89220.0000000    0.6543383
89240.0000000    0.6260777
89260.0000000    0.6407831
89280.0000000    0.6352887
89300.0000000    0.6392950
89320.0000000    0.6255764
89340.0000000    0.6422073
89360.0000000    0.6303119
89380.0000000    0.6310881
89400.0000000    0.6380293
89420.0000000    0.6087161
89440.0000000    0.6242749
89460.0000000    0.6343871
89480.0000000    0.6273001
89500.0000000    0.6333509
89520.0000000    0.6419132
89540.0000000    0.6389483
89560.0000000    0.6288340
89580.0000000    0.6411918
89600.0000000    0.6240772
89620.0000000    0.6468487
89640.0000000    0.6477987
89660.0000000    0.6266524
89680.0000000    0.6336547
89700.0000000    0.6320639
89720.0000000    0.6262670
89740.0000000    0.6749264
89760.0000000    0.6678108
89780.0000000    0.6213771
89800.0000000    0.6448193
89820.0000000    0.6498672
89840.0000000    0.6513130
89860.0000000    0.6379147
89880.0000000    0.6386243
89900.0000000    0.6223649
89920.0000000    0.6147130
89940.0000000    0.6147134
89960.0000000    0.6352360
89980.0000000    0.6267745
90000.0000000    0.6339766
90020.0000000    0.6222479
90040.0000000    0.6187050
90060.0000000    0.6175112
90080.0000000    0.6448041
90100.0000000    0.6412871
90120.0000000    0.6198063
90140.0000000    0.6112934
90160.0000000    0.6190017
90180.0000000    0.6281232
90200.0000000    0.6199754
90220.0000000    0.5951942
90240.0000000    0.6091265
90260.0000000    0.6087438
90280.0000000    0.5851368
90300.0000000    0.5884914
90320.0000000    0.5972732
90340.0000000    0.6243947
90360.0000000    0.6461409
90380.0000000    0.6323232
90400.0000000    0.6391441
90420.0000000    0.6622075
90440.0000000    0.6682162
90460.0000000    0.6432920
90480.0000000    0.6553909
90500.0000000    0.6481327
90520.0000000    0.6530896
90540.0000000    0.6617158
90560.0000000    0.6579073
90580.0000000    0.6520954
90600.0000000    0.6685684
90620.0000000    0.6530173
90640.0000000    0.6598935
90660.0000000    0.6551486
90680.0000000    0.6422245
90700.0000000    0.6308131
90720.0000000    0.6561742
90740.0000000    0.6595755
90760.0000000    0.6646891
90780.0000000    0.6733425
90800.0000000    0.6457301
90820.0000000    0.6419618
90840.0000000    0.6485878
90860.0000000    0.6206598
90880.0000000    0.6360766
90900.0000000    0.6409672
90920.0000000    0.6232725
90940.0000000    0.6320050
90960.0000000    0.6451418
90980.0000000    0.6555015
91000.0000000    0.6444500
91020.0000000    0.6209405
91040.0000000    0.6082585
91060.0000000    0.6153819
91080.0000000    0.6150044
91100.0000000    0.6200430
91120.0000000    0.6049197
91140.0000000    0.6072546
91160.0000000    0.6091017
91180.0000000    0.6390970
91200.0000000    0.6249401
91220.0000000    0.6177525
91240.0000000    0.6185015
91260.0000000    0.6303080
91280.0000000    0.6168326
91300.0000000    0.6360693
91320.0000000    0.6507571
91340.0000000    0.6487091
91360.0000000    0.6367482
91380.0000000    0.6214947
91400.0000000    0.6164241
91420.0000000    0.6041881
91440.0000000    0.5835346
91460.0000000    0.6179098
91480.0000000    0.6177770
91500.0000000    0.6052703
91520.0000000    0.5922152
91540.0000000    0.5837990
91560.0000000    0.5621672
91580.0000000    0.5807940
91600.0000000    0.5905617
91620.0000000    0.6115158
91640.0000000    0.5958323
91660.0000000    0.5846441
91680.0000000    0.5968826
91700.0000000    0.5893336
91720.0000000    0.5872477
91740.0000000    0.5826491
91760.0000000    0.5763491
91780.0000000    0.5860009
91800.0000000    0.5922530
91820.0000000    0.5948764
91840.0000000    0.5746295
91860.0000000    0.5763116
91880.0000000    0.5963907
91900.0000000    0.6146475
91920.0000000    0.6086681
91940.0000000    0.6026711
91960.0000000    0.5944124
91980.0000000    0.6077500
92000.0000000    0.6162827
92020.0000000    0.5964804
92040.0000000    0.6056515
92060.0000000    0.5960169
92080.0000000    0.6220401
92100.0000000    0.6279287
92120.0000000    0.6209689
92140.0000000    0.6321726
92160.0000000    0.6038651
92180.0000000    0.5795580
92200.0000000    0.5723585
92220.0000000    0.6004400
92240.0000000    0.5867308
92260.0000000    0.5764601
92280.0000000    0.5794280
92300.0000000    0.6063618
92320.0000000    0.6250395
92340.0000000    0.6229421
92360.0000000    0.6094207
92380.0000000    0.5847020
92400.0000000    0.5943942
92420.0000000    0.6174699
92440.0000000    0.6092219
92460.0000000    0.6166313
92480.0000000    0.6083506
92500.0000000    0.6142050
92520.0000000    0.6252716
92540.0000000    0.6179102
92560.0000000    0.6141579
92580.0000000    0.5987068
92600.0000000    0.6321673
92620.0000000    0.6496137
92640.0000000    0.6277304
92660.0000000    0.6298342
92680.0000000    0.6404059
92700.0000000    0.6508259
92720.0000000    0.6317101
92740.0000000    0.6358020
92760.0000000    0.6475384
92780.0000000    0.6358314
92800.0000000    0.6450092
92820.0000000    0.6468573
92840.0000000    0.6319534
92860.0000000    0.6406934
92880.0000000    0.6797540
92900.0000000    0.6860825
92920.0000000    0.6801332
92940.0000000    0.6331281
92960.0000000    0.6247289
92980.0000000    0.6485162
93000.0000000    0.6151224
93020.0000000    0.6412855
93040.0000000    0.6346161
93060.0000000    0.6125293
93080.0000000    0.5987740
93100.0000000    0.6188092
93120.0000000    0.6152574
93140.0000000    0.6266962
93160.0000000    0.6053647
93180.0000000    0.6198979
93200.0000000    0.6185760
93220.0000000    0.5996143
93240.0000000    0.6181247
93260.0000000    0.6077343
93280.0000000    0.6172934
93300.0000000    0.6153550
93320.0000000    0.6195866
93340.0000000    0.6022570
93360.0000000    0.6224292
93380.0000000    0.6097487
93400.0000000    0.6405987
93420.0000000    0.6589540
93440.0000000    0.6539366
93460.0000000    0.6619027
93480.0000000    0.6527731
93500.0000000    0.6443952
93520.0000000    0.6463607
93540.0000000    0.6454406
93560.0000000    0.6492627
93580.0000000    0.7008860
93600.0000000    0.7056219
93620.0000000    0.6978784
93640.0000000    0.6582465
93660.0000000    0.6441609
93680.0000000    0.6325568
93700.0000000    0.6426473
93720.0000000    0.6378366
93740.0000000    0.6111954
93760.0000000    0.6362425
93780.0000000    0.6473050
93800.0000000    0.6263703
93820.0000000    0.6247515
93840.0000000    0.6225021
93860.0000000    0.6297246
93880.0000000    0.6092051
93900.0000000    0.6083485
93920.0000000    0.6005440
93940.0000000    0.6198218
93960.0000000    0.6157073
93980.0000000    0.6343231
94000.0000000    0.6062536
94020.0000000    0.6233551
94040.0000000    0.6364843
94060.0000000    0.6240790
94080.0000000    0.6363006
94100.0000000    0.6241934
94120.0000000    0.6241582
94140.0000000    0.6144076
94160.0000000    0.6203756
94180.0000000    0.6267600
94200.0000000    0.6045190
94220.0000000    0.6421610
94240.0000000    0.6201931
94260.0000000    0.6237139
94280.0000000    0.6459638
94300.0000000    0.6453221
94320.0000000    0.6369915
94340.0000000    0.6546058
94360.0000000    0.6371516
94380.0000000    0.6434646
94400.0000000    0.6401628
94420.0000000    0.6335512
94440.0000000    0.6443526
94460.0000000    0.6891373
94480.0000000    0.6732950
94500.0000000    0.6588987
94520.0000000    0.6647128
94540.0000000    0.6610432
94560.0000000    0.6506296
94580.0000000    0.6611845
94600.0000000    0.6320665
94620.0000000    0.6088573
94640.0000000    0.5989121
94660.0000000    0.6006455
94680.0000000    0.6023104
94700.0000000    0.6035668
94720.0000000    0.6011574
94740.0000000    0.5832481
94760.0000000    0.6008590
94780.0000000    0.6135253
94800.0000000    0.6047398
94820.0000000    0.5933980
94840.0000000    0.6156435
94860.0000000    0.6243861
94880.0000000    0.6502092
94900.0000000    0.6473870
94920.0000000    0.6390405
94940.0000000    0.6248766
94960.0000000    0.6358079
94980.0000000    0.6539005
95000.0000000    0.6398762
95020.0000000    0.6340788
95040.0000000    0.6205894
95060.0000000    0.6001788
95080.0000000    0.5952895
95100.0000000    0.6197661
95120.0000000    0.6281017
95140.0000000    0.6471336
95160.0000000    0.6456271
95180.0000000    0.6416441
95200.0000000    0.6474243
95220.0000000    0.6379155
95240.0000000    0.6337796
95260.0000000    0.6289631
95280.0000000    0.6133737
95300.0000000    0.6543698
95320.0000000    0.6548809
95340.0000000    0.6482450
95360.0000000    0.6425236
95380.0000000    0.6433620
95400.0000000    0.6313988
95420.0000000    0.6239798
95440.0000000    0.6116151
95460.0000000    0.6326292
95480.0000000    0.6434143
95500.0000000    0.6427037
95520.0000000    0.6423934
95540.0000000    0.6397014
95560.0000000    0.6584186
95580.0000000    0.6431710
95600.0000000    0.6268197
95620.0000000    0.6174073
95640.0000000    0.6336331
95660.0000000    0.6300456
95680.0000000    0.6079527
95700.0000000    0.5867360
95720.0000000    0.5981700
95740.0000000    0.6143723
95760.0000000    0.5984150
95780.0000000    0.6019747
95800.0000000    0.6309559
95820.0000000    0.6419435
95840.0000000    0.6430109
95860.0000000    0.6259276
95880.0000000    0.6125931
95900.0000000    0.6168391
95920.0000000    0.6300193
95940.0000000    0.6294544
95960.0000000    0.6413754
95980.0000000    0.6071928
96000.0000000    0.6340894
96020.0000000    0.6441857
96040.0000000    0.6234429
96060.0000000    0.6322299
96080.0000000    0.6285653
96100.0000000    0.6409408
96120.0000000    0.6172694
96140.0000000    0.6233931
96160.0000000    0.6185440
96180.0000000    0.6243295
96200.0000000    0.6486710
96220.0000000    0.6274462
96240.0000000    0.6151705
96260.0000000    0.6036029
96280.0000000    0.6355945
96300.0000000    0.6427500
96320.0000000    0.6565145
96340.0000000    0.6408888
96360.0000000    0.6517757
96380.0000000    0.6545464
96400.0000000    0.6159336
96420.0000000    0.6373845
96440.0000000    0.6186145
96460.0000000    0.6145730
96480.0000000    0.6225234
96500.0000000    0.6128332
96520.0000000    0.6166608
96540.0000000    0.6116757
96560.0000000    0.6211406
96580.0000000    0.6168705
96600.0000000    0.6276286
96620.0000000    0.6113817
96640.0000000    0.6200128
96660.0000000    0.6446198
96680.0000000    0.6400850
96700.0000000    0.6450426
96720.0000000    0.6403181
96740.0000000    0.6436710
96760.0000000    0.6272821
96780.0000000    0.6196933
96800.0000000    0.6189609
96820.0000000    0.6104085
96840.0000000    0.6429982
96860.0000000    0.6521417
96880.0000000    0.6375804
96900.0000000    0.6211178
96920.0000000    0.6215809
96940.0000000    0.6400658
96960.0000000    0.6402365
96980.0000000    0.6467404
97000.0000000    0.6320792
97020.0000000    0.6393303
97040.0000000    0.6288375
97060.0000000    0.6260248
97080.0000000    0.5978374
97100.0000000    0.6176079
97120.0000000    0.6467284
97140.0000000    0.6317980
97160.0000000    0.6368216
97180.0000000    0.6343581
97200.0000000    0.6300660
97220.0000000    0.6360248
97240.0000000    0.6303452
97260.0000000    0.6591029
97280.0000000    0.6541481
97300.0000000    0.6582921
97320.0000000    0.6509509
97340.0000000    0.6480496
97360.0000000    0.6524501
97380.0000000    0.6274499
97400.0000000    0.6432160
97420.0000000    0.6341720
97440.0000000    0.6614743
97460.0000000    0.6954142
97480.0000000    0.6467418
97500.0000000    0.6543369
97520.0000000    0.6545349
97540.0000000    0.6437919
97560.0000000    0.6587196
97580.0000000    0.6718050
97600.0000000    0.6648102
97620.0000000    0.6511592
97640.0000000    0.6271816
97660.0000000    0.6381022
97680.0000000    0.6438030
97700.0000000    0.6575736
97720.0000000    0.6562884
97740.0000000    0.6410900
97760.0000000    0.6319267
97780.0000000    0.6336195
97800.0000000    0.6140853
97820.0000000    0.6366124
97840.0000000    0.6337704
97860.0000000    0.6385918
97880.0000000    0.6419716
97900.0000000    0.6457859
97920.0000000    0.6607354
97940.0000000    0.6556228
97960.0000000    0.6766638
97980.0000000    0.6686640
98000.0000000    0.6590267
98020.0000000    0.6536967
98040.0000000    0.6695111
98060.0000000    0.6676629
98080.0000000    0.6679447
98100.0000000    0.6697699
98120.0000000    0.6570037
98140.0000000    0.6358020
98160.0000000    0.6622243
98180.0000000    0.6747575
98200.0000000    0.6816935
98220.0000000    0.6893177
98240.0000000    0.6811222
98260.0000000    0.6578243
98280.0000000    0.6650487
98300.0000000    0.6652743
98320.0000000    0.6821466
98340.0000000    0.6638398
98360.0000000    0.6625365
98380.0000000    0.6493706
98400.0000000    0.6507194
98420.0000000    0.6287201
98440.0000000    0.6399453
98460.0000000    0.6182595
98480.0000000    0.6412032
98500.0000000    0.6452534
98520.0000000    0.6510564
98540.0000000    0.6734725
98560.0000000    0.6734678
98580.0000000    0.6759263
98600.0000000    0.6644053
98620.0000000    0.6361430
98640.0000000    0.6386440
98660.0000000    0.6561508
98680.0000000    0.6636802
98700.0000000    0.6476340
98720.0000000    0.6569702
98740.0000000    0.6522574
98760.0000000    0.6610993
98780.0000000    0.6600159
98800.0000000    0.6420273
98820.0000000    0.6618407
98840.0000000    0.6574294
98860.0000000    0.6446769
98880.0000000    0.6434832
98900.0000000    0.6876306
98920.0000000    0.6956018
98940.0000000    0.7013119
98960.0000000    0.6566743
98980.0000000    0.6584108
99000.0000000    0.6674472
99020.0000000    0.6621400
99040.0000000    0.6728147
99060.0000000    0.6509436
99080.0000000    0.6555106
99100.0000000    0.6486503
99120.0000000    0.6362373
99140.0000000    0.6204283
99160.0000000    0.6438714
99180.0000000    0.6355764
99200.0000000    0.6420090
99220.0000000    0.6581356
99240.0000000    0.6331450
99260.0000000    0.6463702
99280.0000000    0.6518705
99300.0000000    0.6631953
99320.0000000    0.6604990
99340.0000000    0.6648074
99360.0000000    0.6668308
99380.0000000    0.6661215
99400.0000000    0.6585952
99420.0000000    0.6385289
99440.0000000    0.6477272
99460.0000000    0.6568373
99480.0000000    0.6410820
99500.0000000    0.6419871
99520.0000000    0.6506513
99540.0000000    0.6718979
99560.0000000    0.6580310
99580.0000000    0.6454992
99600.0000000    0.6637304
99620.0000000    0.6558306
99640.0000000    0.6543089
99660.0000000    0.6512132
99680.0000000    0.6480737
99700.0000000    0.6722596
99720.0000000    0.6661875
99740.0000000    0.6718283
99760.0000000    0.6597324
99780.0000000    0.6553692
99800.0000000    0.6481096
99820.0000000    0.6574844
99840.0000000    0.6722426
99860.0000000    0.6679512
99880.0000000    0.6763112
99900.0000000    0.6521670
99920.0000000    0.6729155
99940.0000000    0.6730259
99960.0000000    0.6696962
99980.0000000    0.6856667
100000.0000000    0.6650611
100020.0000000    0.6727363
100040.0000000    0.6613122
100060.0000000    0.6555407
100080.0000000    0.6403229
100100.0000000    0.6393678
100120.0000000    0.6503873
100140.0000000    0.6429915
100160.0000000    0.6492903
100180.0000000    0.6421186
100200.0000000    0.6298932
100220.0000000    0.6387340
100240.0000000    0.6677785
100260.0000000    0.6675620
100280.0000000    0.6445805
100300.0000000    0.6512387
100320.0000000    0.6562235
100340.0000000    0.6547205
100360.0000000    0.6606440
100380.0000000    0.6653637
100400.0000000    0.6673176
100420.0000000    0.6631486
100440.0000000    0.6677824
100460.0000000    0.6497367
100480.0000000    0.6619694
100500.0000000    0.6386402
100520.0000000    0.6419118
100540.0000000    0.6456672
100560.0000000    0.6613902
100580.0000000    0.6445520
100600.0000000    0.6632290
100620.0000000    0.6758335
100640.0000000    0.6661741
100660.0000000    0.6825428
100680.0000000    0.6682258
100700.0000000    0.6718819
100720.0000000    0.6772465
100740.0000000    0.6788004
100760.0000000    0.6704521
100780.0000000    0.6611710
100800.0000000    0.6627900
100820.0000000    0.6481051
100840.0000000    0.6533790
100860.0000000    0.6585029
100880.0000000    0.6582304
100900.0000000    0.6815000
100920.0000000    0.6553633
100940.0000000    0.6584209
100960.0000000    0.6436276
100980.0000000    0.6573872
101000.0000000    0.6561052
101020.0000000    0.6587893
101040.0000000    0.6478025
101060.0000000    0.6481994
101080.0000000    0.6442972
101100.0000000    0.6458855
101120.0000000    0.6386397
101140.0000000    0.6530760
101160.0000000    0.6429633
101180.0000000    0.6514843
101200.0000000    0.6448920
101220.0000000    0.6569898
101240.0000000    0.6783974
101260.0000000    0.7023391
101280.0000000    0.6911247
101300.0000000    0.6985469
101320.0000000    0.6796770
101340.0000000    0.6927514
101360.0000000    0.6537877
101380.0000000    0.6619228
101400.0000000    0.6816935
101420.0000000    0.6838272
101440.0000000    0.6879389
101460.0000000    0.6821632
101480.0000000    0.6719922
101500.0000000    0.6663741
101520.0000000    0.6407492
101540.0000000    0.6562719
101560.0000000    0.6611726
101580.0000000    0.6482284
101600.0000000    0.6719446
101620.0000000    0.6674199
101640.0000000    0.6662904
101660.0000000    0.6779080
101680.0000000    0.6572388
101700.0000000    0.6500165
101720.0000000    0.6470749
101740.0000000    0.6502349
101760.0000000    0.6655103
101780.0000000    0.6488566
101800.0000000    0.6606218
101820.0000000    0.6575249
101840.0000000    0.6446485
101860.0000000    0.6459060
101880.0000000    0.6781960
101900.0000000    0.6769699
101920.0000000    0.6802617
101940.0000000    0.6759405
101960.0000000    0.6915066
101980.0000000    0.6727864
102000.0000000    0.6555864
102020.0000000    0.6756288
102040.0000000    0.6765053
102060.0000000    0.6968884
102080.0000000    0.6972838
102100.0000000    0.6984734
102120.0000000    0.6952140
102140.0000000    0.6952972
102160.0000000    0.6911357
102180.0000000    0.6649247
102200.0000000    0.6781288
102220.0000000    0.6839361
102240.0000000    0.6803262
102260.0000000    0.6811711
102280.0000000    0.7036053
102300.0000000    0.6837447
102320.0000000    0.6727667
102340.0000000    0.6628553
102360.0000000    0.6604834
102380.0000000    0.6626343
102400.0000000    0.6625852
102420.0000000    0.6456750
102440.0000000    0.6537039
102460.0000000    0.6605845
102480.0000000    0.6445388
102500.0000000    0.6581914
102520.0000000    0.6602871
102540.0000000    0.6598381
102560.0000000    0.6585011
102580.0000000    0.6655414
102600.0000000    0.6864097
102620.0000000    0.6578271
102640.0000000    0.6453899
102660.0000000    0.6551775
102680.0000000    0.6798012
102700.0000000    0.6828573
102720.0000000    0.6973502
102740.0000000    0.6763622
102760.0000000    0.6698099
102780.0000000    0.6747692
102800.0000000    0.6597701
102820.0000000    0.6638575
102840.0000000    0.6613008
102860.0000000    0.6679171
102880.0000000    0.6601053
102900.0000000    0.6547098
102920.0000000    0.6633333
102940.0000000    0.6455414
102960.0000000    0.6740111
102980.0000000    0.6857469
103000.0000000    0.6565201
103020.0000000    0.6759705
103040.0000000    0.6623895
103060.0000000    0.6707824
103080.0000000    0.6482618
103100.0000000    0.6469363
103120.0000000    0.6619826
103140.0000000    0.6555805
103160.0000000    0.6612924
103180.0000000    0.6579100
103200.0000000    0.6663252
103220.0000000    0.6760948
103240.0000000    0.6696587
103260.0000000    0.6760568
103280.0000000    0.6531478
103300.0000000    0.6519141
103320.0000000    0.6433314
103340.0000000    0.6579629
103360.0000000    0.6614508
103380.0000000    0.6214932
103400.0000000    0.6304058
103420.0000000    0.6292029
103440.0000000    0.6138473
103460.0000000    0.6133294
103480.0000000    0.5861612
103500.0000000    0.6110744
103520.0000000    0.6192933
103540.0000000    0.6177344
103560.0000000    0.6327515
103580.0000000    0.6479581
103600.0000000    0.6560875
103620.0000000    0.6697527
103640.0000000    0.6650016
103660.0000000    0.6616668
103680.0000000    0.6563668
103700.0000000    0.6707759
103720.0000000    0.6714229
103740.0000000    0.6837164
103760.0000000    0.6596908
103780.0000000    0.6729577
103800.0000000    0.6711286
103820.0000000    0.6782770
103840.0000000    0.6561618
103860.0000000    0.6412579
103880.0000000    0.6550651
103900.0000000    0.6633640
103920.0000000    0.6667209
103940.0000000    0.6806113
103960.0000000    0.6744147
103980.0000000    0.6720594
104000.0000000    0.6622357
104020.0000000    0.6652274
104040.0000000    0.6659814
104060.0000000    0.6582625
104080.0000000    0.6641101
104100.0000000    0.6578542
104120.0000000    0.6582551
104140.0000000    0.6591216
104160.0000000    0.6501452
104180.0000000    0.6471378
104200.0000000    0.6601674
104220.0000000    0.6579173
104240.0000000    0.6683533
104260.0000000    0.6635526
104280.0000000    0.6735108
104300.0000000    0.6803569
104320.0000000    0.6720547
104340.0000000    0.6594397
104360.0000000    0.6548504
104380.0000000    0.6468274
104400.0000000    0.6384606
104420.0000000    0.6301820
104440.0000000    0.6131331
104460.0000000    0.6370881
104480.0000000    0.6225579
104500.0000000    0.6430788
104520.0000000    0.6539198
104540.0000000    0.6519837
104560.0000000    0.6890112
104580.0000000    0.6923525
104600.0000000    0.6790311
104620.0000000    0.6671903
104640.0000000    0.6902717
104660.0000000    0.6968782
104680.0000000    0.6819012
104700.0000000    0.6766672
104720.0000000    0.7013917
104740.0000000    0.6923401
104760.0000000    0.6752519
104780.0000000    0.6530022
104800.0000000    0.6623332
104820.0000000    0.6583526
104840.0000000    0.6528577
104860.0000000    0.6368391
104880.0000000    0.6351794
104900.0000000    0.6599528
104920.0000000    0.6773971
104940.0000000    0.6704850
104960.0000000    0.6743430
104980.0000000    0.6639257
105000.0000000    0.6571668
105020.0000000    0.6741045
105040.0000000    0.6792853
105060.0000000    0.6791076
105080.0000000    0.6965985
105100.0000000    0.6658061
105120.0000000    0.6736212
105140.0000000    0.6644406
105160.0000000    0.7026901
105180.0000000    0.7128967
105200.0000000    0.6974809
105220.0000000    0.6894451
105240.0000000    0.7000983
105260.0000000    0.6907229
105280.0000000    0.6972613
105300.0000000    0.7011628
105320.0000000    0.6976157
105340.0000000    0.6788554
105360.0000000    0.6814779
105380.0000000    0.6854802
105400.0000000    0.6729470
105420.0000000    0.6942203
105440.0000000    0.6627929
105460.0000000    0.6933939
105480.0000000    0.6739259
105500.0000000    0.6797984
105520.0000000    0.6577342
105540.0000000    0.6529739
105560.0000000    0.6707873
105580.0000000    0.6823077
105600.0000000    0.6621765
105620.0000000    0.6648177
105640.0000000    0.6834369
105660.0000000    0.6907814
105680.0000000    0.6685731
105700.0000000    0.6701090
105720.0000000    0.6613555
105740.0000000    0.6567512
105760.0000000    0.6556258
105780.0000000    0.6585814
105800.0000000    0.6799486
105820.0000000    0.6999483
105840.0000000    0.6720425
105860.0000000    0.6934226
105880.0000000    0.7191643
105900.0000000    0.7117124
105920.0000000    0.7041484
105940.0000000    0.7245505
105960.0000000    0.7145054
105980.0000000    0.7008285
106000.0000000    0.6909364
106020.0000000    0.6826370
106040.0000000    0.7043021
106060.0000000    0.7199044
106080.0000000    0.7068835
106100.0000000    0.6910127
106120.0000000    0.6869223
106140.0000000    0.7012203
106160.0000000    0.6841179
106180.0000000    0.6800980
106200.0000000    0.6820677
106220.0000000    0.6672583
106240.0000000    0.6915690
106260.0000000    0.6817337
106280.0000000    0.6823375
106300.0000000    0.6753472
106320.0000000    0.6923057
106340.0000000    0.7118859
106360.0000000    0.7152334
106380.0000000    0.7121465
106400.0000000    0.7025894
106420.0000000    0.7229431
106440.0000000    0.6993943
106460.0000000    0.6723911
106480.0000000    0.6665413
106500.0000000    0.6765778
106520.0000000    0.6804007
106540.0000000    0.7162834
106560.0000000    0.6874739
106580.0000000    0.7060597
106600.0000000    0.7151361
106620.0000000    0.6860190
106640.0000000    0.6722439
106660.0000000    0.6506289
106680.0000000    0.6488840
106700.0000000    0.6626357
106720.0000000    0.6741502
106740.0000000    0.6651145
106760.0000000    0.6626921
106780.0000000    0.6577003
106800.0000000    0.6626210
106820.0000000    0.6637454
106840.0000000    0.6531195
106860.0000000    0.6470950
106880.0000000    0.6333649
106900.0000000    0.6639255
106920.0000000    0.7011146
106940.0000000    0.6778855
106960.0000000    0.6857356
106980.0000000    0.6800636
107000.0000000    0.6685516
107020.0000000    0.6655205
107040.0000000    0.6632051
107060.0000000    0.6731640
107080.0000000    0.6717885
107100.0000000    0.6836363
107120.0000000    0.6775666
107140.0000000    0.7010736
107160.0000000    0.7162547
107180.0000000    0.7269140
107200.0000000    0.7028161
107220.0000000    0.6739040
107240.0000000    0.6728934
107260.0000000    0.6564747
107280.0000000    0.6600778
107300.0000000    0.6897694
107320.0000000    0.6814332
107340.0000000    0.6713442
107360.0000000    0.6716481
107380.0000000    0.6948118
107400.0000000    0.7097892
107420.0000000    0.6919122
107440.0000000    0.6632955
107460.0000000    0.6602439
107480.0000000    0.6611221
107500.0000000    0.6609635
107520.0000000    0.6708510
107540.0000000    0.6572248
107560.0000000    0.6770235
107580.0000000    0.6738347
107600.0000000    0.6805962
107620.0000000    0.6604185
107640.0000000    0.6646427
107660.0000000    0.6967191
107680.0000000    0.7174202
107700.0000000    0.7115501
107720.0000000    0.7252684
107740.0000000    0.7205514
107760.0000000    0.6946621
107780.0000000    0.6942142
107800.0000000    0.6801530
107820.0000000    0.7085665
107840.0000000    0.7378471
107860.0000000    0.7129608
107880.0000000    0.7063029
107900.0000000    0.6890106
107920.0000000    0.6869624
107940.0000000    0.6864436
107960.0000000    0.6997339
107980.0000000    0.7105263
108000.0000000    0.7121637
108020.0000000    0.6994904
108040.0000000    0.6920353
108060.0000000    0.6894757
108080.0000000    0.6795213
108100.0000000    0.7005483
108120.0000000    0.7050641
108140.0000000    0.6770781
108160.0000000    0.6884770
108180.0000000    0.6875023
108200.0000000    0.6662360
108220.0000000    0.6712335
108240.0000000    0.6612023
108260.0000000    0.6633754
108280.0000000    0.6794310
108300.0000000    0.6899254
108320.0000000    0.6893770
108340.0000000    0.6843387
108360.0000000    0.6896622
108380.0000000    0.7136120
108400.0000000    0.7124939
108420.0000000    0.7053359
108440.0000000    0.7188904
108460.0000000    0.7166613
108480.0000000    0.7164852
108500.0000000    0.6977262
108520.0000000    0.7023383
108540.0000000    0.7000051
108560.0000000    0.7294493
108580.0000000    0.7356765
108600.0000000    0.7214539
108620.0000000    0.7252027
108640.0000000    0.7332273
108660.0000000    0.7088525
108680.0000000    0.6801606
108700.0000000    0.6990214
108720.0000000    0.6944283
108740.0000000    0.7115391
108760.0000000    0.7034002
108780.0000000    0.7141861
108800.0000000    0.7108737
108820.0000000    0.6785754
108840.0000000    0.6911055
108860.0000000    0.7274271
108880.0000000    0.7214745
108900.0000000    0.6998333
108920.0000000    0.6994553
108940.0000000    0.7061046
108960.0000000    0.6987776
108980.0000000    0.7112643
109000.0000000    0.7241669
109020.0000000    0.7322481
109040.0000000    0.7245669
109060.0000000    0.7352071
109080.0000000    0.7178335
109100.0000000    0.7171169
109120.0000000    0.7210739
109140.0000000    0.7000912
109160.0000000    0.7240519
109180.0000000    0.7450548
109200.0000000    0.7323834
109220.0000000    0.7305386
109240.0000000    0.7281358
109260.0000000    0.7456794
109280.0000000    0.7151971
109300.0000000    0.7184565
109320.0000000    0.7439029
109340.0000000    0.7190363
109360.0000000    0.7131042
109380.0000000    0.7117498
109400.0000000    0.7120205
109420.0000000    0.7217740
109440.0000000    0.7146984
109460.0000000    0.7554422
109480.0000000    0.7308088
109500.0000000    0.7348701
109520.0000000    0.7454829
109540.0000000    0.7345989
109560.0000000    0.7130807
109580.0000000    0.7147428
109600.0000000    0.6975206
109620.0000000    0.6968667
109640.0000000    0.7060547
109660.0000000    0.7361405
109680.0000000    0.7400646
109700.0000000    0.7160926
109720.0000000    0.7204120
109740.0000000    0.7140661
109760.0000000    0.6954567
109780.0000000    0.6984007
109800.0000000    0.7246052
109820.0000000    0.7307057
109840.0000000    0.7154020
109860.0000000    0.7254586
109880.0000000    0.7222374
109900.0000000    0.7057874
109920.0000000    0.6983777
109940.0000000    0.7394892
109960.0000000    0.7283530
109980.0000000    0.7232447
110000.0000000    0.7232651
110020.0000000    0.7050691
110040.0000000    0.7224967
110060.0000000    0.7482303
110080.0000000    0.7231646
110100.0000000    0.7259998
110120.0000000    0.7134889
110140.0000000    0.7034497
110160.0000000    0.7044835
110180.0000000    0.6950154
110200.0000000    0.6873274
110220.0000000    0.6934568
110240.0000000    0.7087924
110260.0000000    0.7016688
110280.0000000    0.7014920
110300.0000000    0.6844453
110320.0000000    0.6866070
110340.0000000    0.6819419
110360.0000000    0.6879503
110380.0000000    0.6973860
110400.0000000    0.6667095
110420.0000000    0.6817649
110440.0000000    0.6741799
110460.0000000    0.6723114
110480.0000000    0.6741865
110500.0000000    0.6684607
110520.0000000    0.6644510
110540.0000000    0.7020662
110560.0000000    0.6769706
110580.0000000    0.7059431
110600.0000000    0.7404502
110620.0000000    0.7417992
110640.0000000    0.7232261
110660.0000000    0.7131812
110680.0000000    0.7134104
110700.0000000    0.7056084
110720.0000000    0.6846991
110740.0000000    0.7017513
110760.0000000    0.7061448
110780.0000000    0.7226663
110800.0000000    0.7220851
110820.0000000    0.7232769
110840.0000000    0.7390938
110860.0000000    0.7525427
110880.0000000    0.7244903
110900.0000000    0.7363551
110920.0000000    0.7294571
110940.0000000    0.7185946
110960.0000000    0.7192634
110980.0000000    0.7283263
111000.0000000    0.7363031
111020.0000000    0.7214014
111040.0000000    0.7373589
111060.0000000    0.7255349
111080.0000000    0.7182781
111100.0000000    0.7334080
111120.0000000    0.7400359
111140.0000000    0.7141494
111160.0000000    0.7261444
111180.0000000    0.7167698
111200.0000000    0.7330812
111220.0000000    0.7178458
111240.0000000    0.7217933
111260.0000000    0.7147112
111280.0000000    0.7549695
111300.0000000    0.7409137
111320.0000000    0.7399541
111340.0000000    0.7319194
111360.0000000    0.7132152
111380.0000000    0.7106089
111400.0000000    0.7028752
111420.0000000    0.7295980
111440.0000000    0.7553703
111460.0000000    0.7821403
111480.0000000    0.7837508
111500.0000000    0.7914408
111520.0000000    0.8011242
111540.0000000    0.7854050
111560.0000000    0.7653705
111580.0000000    0.7609122
111600.0000000    0.7766681
111620.0000000    0.7566938
111640.0000000    0.7533472
111660.0000000    0.7473438
111680.0000000    0.7498024
111700.0000000    0.7443032
111720.0000000    0.7475321
111740.0000000    0.7610362
111760.0000000    0.7610375
111780.0000000    0.7764445
111800.0000000    0.7706364
111820.0000000    0.7685989
111840.0000000    0.7510612
111860.0000000    0.7526698
111880.0000000    0.7506665
111900.0000000    0.7729409
111920.0000000    0.7427042
111940.0000000    0.7282445
111960.0000000    0.7431111
111980.0000000    0.7759700
112000.0000000    0.7773370
112020.0000000    0.7551524
112040.0000000    0.7824514
112060.0000000    0.7809634
112080.0000000    0.7727708
112100.0000000    0.7744687
112120.0000000    0.7813106
112140.0000000    0.7713599
112160.0000000    0.7601926
112180.0000000    0.7630891
112200.0000000    0.7789474
112220.0000000    0.7628335
112240.0000000    0.7701158
112260.0000000    0.7653625
112280.0000000    0.7755786
112300.0000000    0.7746027
112320.0000000    0.7764667
112340.0000000    0.7699031
112360.0000000    0.7623966
112380.0000000    0.7640782
112400.0000000    0.7554106
112420.0000000    0.7461707
112440.0000000    0.7305741
112460.0000000    0.7546868
112480.0000000    0.7251193
112500.0000000    0.7227803
112520.0000000    0.7524500
112540.0000000    0.7344397
112560.0000000    0.7361829
112580.0000000    0.7095594
112600.0000000    0.7175704
112620.0000000    0.7494966
112640.0000000    0.7575491
112660.0000000    0.7766129
112680.0000000    0.7644978
112700.0000000    0.7667649
112720.0000000    0.7567300
112740.0000000    0.7368951
112760.0000000    0.7518810
112780.0000000    0.7410040
112800.0000000    0.7468833
112820.0000000    0.7697451
112840.0000000    0.7272036
112860.0000000    0.7452186
112880.0000000    0.7601620
112900.0000000    0.7768896
112920.0000000    0.7725798
112940.0000000    0.7515749
112960.0000000    0.7584473
112980.0000000    0.7544067
113000.0000000    0.7744193
113020.0000000    0.7638772
113040.0000000    0.7858372
113060.0000000    0.7699538
113080.0000000    0.7598662
113100.0000000    0.7538039
113120.0000000    0.7675169
113140.0000000    0.7666972
113160.0000000    0.7645763
113180.0000000    0.7417757
113200.0000000    0.7441877
113220.0000000    0.7252734
113240.0000000    0.7263767
113260.0000000    0.7269454
113280.0000000    0.7272808
113300.0000000    0.7132803
113320.0000000    0.7096242
113340.0000000    0.7149307
113360.0000000    0.7030089
113380.0000000    0.7097613
113400.0000000    0.7159585
113420.0000000    0.7002518
113440.0000000    0.7163697
113460.0000000    0.7246568
113480.0000000    0.6925071
113500.0000000    0.7006998
113520.0000000    0.7014779
113540.0000000    0.6999894
113560.0000000    0.6962354
113580.0000000    0.7067680
113600.0000000    0.6945300
113620.0000000    0.6861748
113640.0000000    0.6760288
113660.0000000    0.6855337
113680.0000000    0.6751458
113700.0000000    0.6916906
113720.0000000    0.7045462
113740.0000000    0.7148954
113760.0000000    0.7174081
113780.0000000    0.7361546
113800.0000000    0.7386202
113820.0000000    0.7141821
113840.0000000    0.7014568
113860.0000000    0.7309652
113880.0000000    0.7427147
113900.0000000    0.7408458
113920.0000000    0.7670763
113940.0000000    0.7352030
113960.0000000    0.7305367
113980.0000000    0.7487849
114000.0000000    0.7335691
114020.0000000    0.7638327
114040.0000000    0.7424505
114060.0000000    0.7212325
114080.0000000    0.7131678
114100.0000000    0.7179828
114120.0000000    0.7180267
114140.0000000    0.7104813
114160.0000000    0.7154164
114180.0000000    0.7479120
114200.0000000    0.7317353
114220.0000000    0.7228951
114240.0000000    0.7046768
114260.0000000    0.6974036
114280.0000000    0.7047911
114300.0000000    0.7012426
114320.0000000    0.6995695
114340.0000000    0.6965173
114360.0000000    0.6978295
114380.0000000    0.7114489
114400.0000000    0.7130858
114420.0000000    0.7280620
114440.0000000    0.7022113
114460.0000000    0.7133492
114480.0000000    0.7235407
114500.0000000    0.7206278
114520.0000000    0.7271543
114540.0000000    0.7359756
114560.0000000    0.7581151
114580.0000000    0.7465919
114600.0000000    0.7284647
114620.0000000    0.7088188
114640.0000000    0.7307027
114660.0000000    0.7362616
114680.0000000    0.7533292
114700.0000000    0.7527595
114720.0000000    0.7462962
114740.0000000    0.7486743
114760.0000000    0.7357515
114780.0000000    0.7376861
114800.0000000    0.7527414
114820.0000000    0.7608690
114840.0000000    0.7428588
114860.0000000    0.7679167
114880.0000000    0.7474829
114900.0000000    0.7302138
114920.0000000    0.7385164
114940.0000000    0.7548276
114960.0000000    0.7567293
114980.0000000    0.7473621
115000.0000000    0.7384202
115020.0000000    0.7303767
115040.0000000    0.7317141
115060.0000000    0.7193894
115080.0000000    0.7306796
115100.0000000    0.7438585
115120.0000000    0.7681630
115140.0000000    0.7588176
115160.0000000    0.7224384
115180.0000000    0.7150079
115200.0000000    0.7397231
115220.0000000    0.7379060
115240.0000000    0.7383299
115260.0000000    0.7668481
115280.0000000    0.7752958
115300.0000000    0.7498753
115320.0000000    0.7276160
115340.0000000    0.7002490
115360.0000000    0.7206702
115380.0000000    0.7161539
115400.0000000    0.7181618
115420.0000000    0.7527615
115440.0000000    0.7444732
115460.0000000    0.7670314
115480.0000000    0.7445720
115500.0000000    0.7298365
115520.0000000    0.7430076
115540.0000000    0.7294397
115560.0000000    0.7231513
115580.0000000    0.7431134
115600.0000000    0.7451125
115620.0000000    0.7476636
115640.0000000    0.7499562
115660.0000000    0.7704077
115680.0000000    0.7475411
115700.0000000    0.7356891
115720.0000000    0.7405855
115740.0000000    0.7173879
115760.0000000    0.7157624
115780.0000000    0.7180923
115800.0000000    0.7187783
115820.0000000    0.7230906
115840.0000000    0.7234932
115860.0000000    0.7328243
115880.0000000    0.7351779
115900.0000000    0.7264489
115920.0000000    0.7318482
115940.0000000    0.7131059
115960.0000000    0.7036417
115980.0000000    0.7245139
116000.0000000    0.7344263
116020.0000000    0.7341767
116040.0000000    0.7182808
116060.0000000    0.7473404
116080.0000000    0.7239369
116100.0000000    0.7291008
116120.0000000    0.7285972
116140.0000000    0.7475240
116160.0000000    0.7504241
116180.0000000    0.7497869
116200.0000000    0.7806672
116220.0000000    0.7751851
116240.0000000    0.7846492
116260.0000000    0.8011581
116280.0000000    0.7823470
116300.0000000    0.7738273
116320.0000000    0.7581665
116340.0000000    0.7551889
116360.0000000    0.7345546
116380.0000000    0.7311139
116400.0000000    0.7719228
116420.0000000    0.7619929
116440.0000000    0.7553323
116460.0000000    0.7716619
116480.0000000    0.7742381
116500.0000000    0.7296892
116520.0000000    0.7537070
116540.0000000    0.7524613
116560.0000000    0.7609552
116580.0000000    0.7641746
116600.0000000    0.7766953
116620.0000000    0.7589692
116640.0000000    0.7638869
116660.0000000    0.8008351
116680.0000000    0.7828988
116700.0000000    0.7852070
116720.0000000    0.7810387
116740.0000000    0.7686321
116760.0000000    0.7684349
116780.0000000    0.7864317
116800.0000000    0.7712304
116820.0000000    0.7717129
116840.0000000    0.7642285
116860.0000000    0.7538349
116880.0000000    0.7610725
116900.0000000    0.7710080
116920.0000000    0.7538275
116940.0000000    0.7565395
116960.0000000    0.7311580
116980.0000000    0.7438870
117000.0000000    0.7484263
117020.0000000    0.7219216
117040.0000000    0.7512766
117060.0000000    0.7617539
117080.0000000    0.7572567
117100.0000000    0.7590841
117120.0000000    0.7505119
117140.0000000    0.7244281
117160.0000000    0.7219564
117180.0000000    0.7679316
117200.0000000    0.7200212
117220.0000000    0.7033907
117240.0000000    0.7246620
117260.0000000    0.7051122
117280.0000000    0.7223143
117300.0000000    0.7366182
117320.0000000    0.7252805
117340.0000000    0.7396677
117360.0000000    0.7449008
117380.0000000    0.7345908
117400.0000000    0.7272564
117420.0000000    0.7261194
117440.0000000    0.7178832
117460.0000000    0.7215410
117480.0000000    0.7353890
117500.0000000    0.7347131
117520.0000000    0.7491063
117540.0000000    0.7738338
117560.0000000    0.7711803
117580.0000000    0.7790140
117600.0000000    0.7823472
117620.0000000    0.7467496
117640.0000000    0.7525976
117660.0000000    0.7449146
117680.0000000    0.7337971
117700.0000000    0.7217643
117720.0000000    0.7256044
117740.0000000    0.7370327
117760.0000000    0.7272869
117780.0000000    0.7177016
117800.0000000    0.7361574
117820.0000000    0.7231578
117840.0000000    0.7447957
117860.0000000    0.7525145
117880.0000000    0.7396296
117900.0000000    0.7548864
117920.0000000    0.7598411
117940.0000000    0.7518459
117960.0000000    0.7557145
117980.0000000    0.7353368
118000.0000000    0.7503160
118020.0000000    0.7352047
118040.0000000    0.7429151
118060.0000000    0.7500734
118080.0000000    0.7233334
118100.0000000    0.7565604
118120.0000000    0.7600084
118140.0000000    0.7437739
118160.0000000    0.7495711
118180.0000000    0.7393191
118200.0000000    0.7500535
118220.0000000    0.7512502
118240.0000000    0.7676305
118260.0000000    0.7396063
118280.0000000    0.7379458
118300.0000000    0.7445092
118320.0000000    0.7455751
118340.0000000    0.7621998
118360.0000000    0.7433502
118380.0000000    0.7621174
118400.0000000    0.7758521
118420.0000000    0.7825593
118440.0000000    0.7533366
118460.0000000    0.7378676
118480.0000000    0.7411861
118500.0000000    0.7406997
118520.0000000    0.7359174
118540.0000000    0.7360741
118560.0000000    0.7269371
118580.0000000    0.7239861
118600.0000000    0.7170651
118620.0000000    0.7369061
118640.0000000    0.7456225
118660.0000000    0.7553901
118680.0000000    0.7612579
118700.0000000    0.7658163
118720.0000000    0.7628395
118740.0000000    0.7644967
118760.0000000    0.7680417
118780.0000000    0.7570422
118800.0000000    0.7495264
118820.0000000    0.7420121
118840.0000000    0.7526519
118860.0000000    0.7482762
118880.0000000    0.7712229
118900.0000000    0.7986274
118920.0000000    0.8152645
118940.0000000    0.7992972
118960.0000000    0.7838910
118980.0000000    0.7895680
119000.0000000    0.7823707
119020.0000000    0.7770616
119040.0000000    0.7795450
119060.0000000    0.7729176
119080.0000000    0.7458157
119100.0000000    0.7607169
119120.0000000    0.7604536
119140.0000000    0.7346576
119160.0000000    0.7595308
119180.0000000    0.7461847
119200.0000000    0.7516202
119220.0000000    0.7772106
119240.0000000    0.7699639
119260.0000000    0.7789906
119280.0000000    0.7778544
119300.0000000    0.7666895
119320.0000000    0.7633368
119340.0000000    0.7525328
119360.0000000    0.7435550
119380.0000000    0.7519587
119400.0000000    0.7688124
119420.0000000    0.7737352
119440.0000000    0.7323180
119460.0000000    0.7467542
119480.0000000    0.7689836
119500.0000000    0.7609113
119520.0000000    0.7671326
119540.0000000    0.7536101
119560.0000000    0.7554743
119580.0000000    0.7696591
119600.0000000    0.7811359
119620.0000000    0.7866224
119640.0000000    0.7644943
119660.0000000    0.7812174
119680.0000000    0.7569307
119700.0000000    0.7556483
119720.0000000    0.7529892
119740.0000000    0.7350302
119760.0000000    0.7397634
119780.0000000    0.7342983
119800.0000000    0.7206962
119820.0000000    0.7043417
119840.0000000    0.7205774
119860.0000000    0.7124562
119880.0000000    0.7157293
119900.0000000    0.6724811
119920.0000000    0.6615627
119940.0000000    0.6865075
119960.0000000    0.6979864
119980.0000000    0.6963325
120000.0000000    0.7029247
120020.0000000    0.7187644
120040.0000000    0.7280001
120060.0000000    0.7183589
120080.0000000    0.7363338
120100.0000000    0.7496367
120120.0000000    0.7592496
120140.0000000    0.7385738
120160.0000000    0.7529224
120180.0000000    0.7393119
120200.0000000    0.7260118
120220.0000000    0.7182105
120240.0000000    0.7252321
120260.0000000    0.7417617
120280.0000000    0.7269741
120300.0000000    0.7300686
120320.0000000    0.7393950
120340.0000000    0.7322338
120360.0000000    0.7267731
120380.0000000    0.7364166
120400.0000000    0.7375581
120420.0000000    0.7375613
120440.0000000    0.7356628
120460.0000000    0.7270107
120480.0000000    0.7286546
120500.0000000    0.7076147
120520.0000000    0.6983379
120540.0000000    0.7007360
120560.0000000    0.6817451
120580.0000000    0.6981107
120600.0000000    0.6901612
120620.0000000    0.7140461
120640.0000000    0.7236865
120660.0000000    0.7113941
120680.0000000    0.7240139
120700.0000000    0.7187384
120720.0000000    0.7233000
120740.0000000    0.7378168
120760.0000000    0.7188870
120780.0000000    0.7365584
120800.0000000    0.7312068
120820.0000000    0.7323152
120840.0000000    0.7520547
120860.0000000    0.7460559
120880.0000000    0.7621322
120900.0000000    0.7430177
120920.0000000    0.7620515
120940.0000000    0.7609729
120960.0000000    0.7480746
120980.0000000    0.7280081
121000.0000000    0.7344589
121020.0000000    0.7311013
121040.0000000    0.7457181
121060.0000000    0.7652394
121080.0000000    0.7641963
121100.0000000    0.7687203
121120.0000000    0.7506889
121140.0000000    0.7491872
121160.0000000    0.7549137
121180.0000000    0.7563844
121200.0000000    0.7500657
121220.0000000    0.7156026
121240.0000000    0.7213272
121260.0000000    0.7179329
121280.0000000    0.7047548
121300.0000000    0.7018980
121320.0000000    0.7113013
121340.0000000    0.7330255
121360.0000000    0.7176079
121380.0000000    0.7271068
121400.0000000    0.7311701
121420.0000000    0.7235738
121440.0000000    0.7314259
121460.0000000    0.7339286
121480.0000000    0.7182507
121500.0000000    0.7134243
121520.0000000    0.7336313
121540.0000000    0.7413160
121560.0000000    0.7414785
121580.0000000    0.7465250
121600.0000000    0.7518921
121620.0000000    0.7721305
121640.0000000    0.7601197
121660.0000000    0.7586086
121680.0000000    0.7706989
121700.0000000    0.7693036
121720.0000000    0.7833363
121740.0000000    0.7591009
121760.0000000    0.7400452
121780.0000000    0.7514724
121800.0000000    0.7288668
121820.0000000    0.7402061
121840.0000000    0.7426645
121860.0000000    0.7403668
121880.0000000    0.7489290
121900.0000000    0.7550899
121920.0000000    0.7517985
121940.0000000    0.7663176
121960.0000000    0.7384549
121980.0000000    0.7236696
122000.0000000    0.7333503
122020.0000000    0.7396376
122040.0000000    0.7497669
122060.0000000    0.7638538
122080.0000000    0.7653483
122100.0000000    0.7539988
122120.0000000    0.7197398
122140.0000000    0.7460660
122160.0000000    0.7252140
122180.0000000    0.7420740
122200.0000000    0.7458526
122220.0000000    0.7552173
122240.0000000    0.7533544
122260.0000000    0.7344328
122280.0000000    0.7502108
122300.0000000    0.7357245
122320.0000000    0.7319084
122340.0000000    0.7183774
122360.0000000    0.7162977
122380.0000000    0.7183943
122400.0000000    0.7142764
122420.0000000    0.7328216
122440.0000000    0.7427951
122460.0000000    0.7590526
122480.0000000    0.7414684
122500.0000000    0.7273915
122520.0000000    0.7470345
122540.0000000    0.7286258
122560.0000000    0.7250977
122580.0000000    0.7436495
122600.0000000    0.7485621
122620.0000000    0.7545614
122640.0000000    0.7527695
122660.0000000    0.7609789
122680.0000000    0.7472892
122700.0000000    0.7464810
122720.0000000    0.7362446
122740.0000000    0.7374412
122760.0000000    0.7343844
122780.0000000    0.7291808
122800.0000000    0.7336438
122820.0000000    0.7204970
122840.0000000    0.7067924
122860.0000000    0.7107425
122880.0000000    0.7241009
122900.0000000    0.7384928
122920.0000000    0.7243139
122940.0000000    0.7314273
122960.0000000    0.7292790
122980.0000000    0.7302809
123000.0000000    0.7392144
123020.0000000    0.7247856
123040.0000000    0.7162537
123060.0000000    0.7493840
123080.0000000    0.7364014
123100.0000000    0.7391389
123120.0000000    0.7475548
123140.0000000    0.7355152
123160.0000000    0.7393559
123180.0000000    0.7286585
123200.0000000    0.7344645
123220.0000000    0.7285796
123240.0000000    0.7270607
123260.0000000    0.7450237
123280.0000000    0.7444171
123300.0000000    0.7354720
123320.0000000    0.7295203
123340.0000000    0.7346165
123360.0000000    0.7199663
123380.0000000    0.7170882
123400.0000000    0.7141262
123420.0000000    0.7201704
123440.0000000    0.7186512
123460.0000000    0.7204760
123480.0000000    0.7108959
123500.0000000    0.7415949
123520.0000000    0.7541559
123540.0000000    0.7379416
123560.0000000    0.7580260
123580.0000000    0.7469483
123600.0000000    0.7543893
123620.0000000    0.7439843
123640.0000000    0.7431610
123660.0000000    0.7293858
123680.0000000    0.7384315
123700.0000000    0.7326309
123720.0000000    0.7406847
123740.0000000    0.7409744
123760.0000000    0.7331944
123780.0000000    0.7158250
123800.0000000    0.7059706
123820.0000000    0.7089088
123840.0000000    0.6947918
123860.0000000    0.6934037
123880.0000000    0.7118130
123900.0000000    0.7310104
123920.0000000    0.7103721
123940.0000000    0.7246313
123960.0000000    0.7301385
123980.0000000    0.7399085
124000.0000000    0.7521744
124020.0000000    0.7518813
124040.0000000    0.7469881
124060.0000000    0.7539353
124080.0000000    0.7686642
124100.0000000    0.7623864
124120.0000000    0.7653808
124140.0000000    0.7446543
124160.0000000    0.7434129
124180.0000000    0.7565258
124200.0000000    0.7635198
124220.0000000    0.7687096
124240.0000000    0.7662497
124260.0000000    0.7723445
124280.0000000    0.7542214
124300.0000000    0.7931173
124320.0000000    0.8099506
124340.0000000    0.8123332
124360.0000000    0.8097005
124380.0000000    0.8139765
124400.0000000    0.8132741
124420.0000000    0.8184484
124440.0000000    0.8256451
124460.0000000    0.8392456
124480.0000000    0.8403839
124500.0000000    0.8639026
124520.0000000    0.8858923
124540.0000000    0.8728361
124560.0000000    0.8599513
124580.0000000    0.8735868
124600.0000000    0.8921682
124620.0000000    0.8893222
124640.0000000    0.8897623
124660.0000000    0.8779083
124680.0000000    0.8655325
124700.0000000    0.8530102
124720.0000000    0.8561984
124740.0000000    0.8626005
124760.0000000    0.8563530
124780.0000000    0.8506750
124800.0000000    0.8432762
124820.0000000    0.8459921
124840.0000000    0.8524805
124860.0000000    0.8286346
124880.0000000    0.8206787
124900.0000000    0.7896185
124920.0000000    0.8002605
124940.0000000    0.8010433
124960.0000000    0.8075289
124980.0000000    0.8018807
125000.0000000    0.7945815
125020.0000000    0.7997108
125040.0000000    0.7647241
125060.0000000    0.7663691
125080.0000000    0.7750824
125100.0000000    0.7520146
125120.0000000    0.7269550
125140.0000000    0.7499989
125160.0000000    0.7683345
125180.0000000    0.7444823
125200.0000000    0.7342184
125220.0000000    0.7556792
125240.0000000    0.7497820
125260.0000000    0.7756480
125280.0000000    0.7852955
125300.0000000    0.7904638
125320.0000000    0.8080768
125340.0000000    0.7903915
125360.0000000    0.8021822
125380.0000000    0.7969751
125400.0000000    0.8052602
125420.0000000    0.8294125
125440.0000000    0.8177237
125460.0000000    0.8390014
125480.0000000    0.8590792
125500.0000000    0.8072847
125520.0000000    0.7962106
125540.0000000    0.7964258
125560.0000000    0.8120081
125580.0000000    0.8196034
125600.0000000    0.8195218
125620.0000000    0.8300141
125640.0000000    0.8106892
125660.0000000    0.8190622
125680.0000000    0.8474133
125700.0000000    0.8310349
125720.0000000    0.8053814
125740.0000000    0.8152971
125760.0000000    0.8320393
125780.0000000    0.8664311
125800.0000000    0.8367399
125820.0000000    0.8212879
125840.0000000    0.8280638
125860.0000000    0.8026931
125880.0000000    0.8091666
125900.0000000    0.8171313
125920.0000000    0.7821674
125940.0000000    0.8095539
125960.0000000    0.7931172
125980.0000000    0.8078566
126000.0000000    0.8301291
126020.0000000    0.8302171
126040.0000000    0.8273115
126060.0000000    0.8317098
126080.0000000    0.7982862
126100.0000000    0.8050464
126120.0000000    0.8154804
126140.0000000    0.8092467
126160.0000000    0.8042688
126180.0000000    0.7839500
126200.0000000    0.7761431
126220.0000000    0.8066617
126240.0000000    0.7896079
126260.0000000    0.7879717
126280.0000000    0.8016480
126300.0000000    0.8134159
126320.0000000    0.8401897
126340.0000000    0.8490188
126360.0000000    0.8567373
126380.0000000    0.8461024
126400.0000000    0.8279988
126420.0000000    0.8064191
126440.0000000    0.7968168
126460.0000000    0.7693304
126480.0000000    0.8042350
126500.0000000    0.8010111
126520.0000000    0.7912006
126540.0000000    0.8070974
126560.0000000    0.8293645
126580.0000000    0.8191580
126600.0000000    0.8421018
126620.0000000    0.8637041
126640.0000000    0.8674415
126660.0000000    0.8519493
126680.0000000    0.8264520
126700.0000000    0.8361635
126720.0000000    0.8451670
126740.0000000    0.8541067
126760.0000000    0.8485858
126780.0000000    0.8446932
126800.0000000    0.8356721
126820.0000000    0.8188000
126840.0000000    0.8197702
126860.0000000    0.8112867
126880.0000000    0.8354266
126900.0000000    0.8159581
126920.0000000    0.7919682
126940.0000000    0.8067927
126960.0000000    0.7903962
126980.0000000    0.7714002
127000.0000000    0.7926230
127020.0000000    0.8001840
127040.0000000    0.7853538
127060.0000000    0.7964287
127080.0000000    0.7902560
127100.0000000    0.7907515
127120.0000000    0.7777408
127140.0000000    0.7890025
127160.0000000    0.7925164
127180.0000000    0.7888508
127200.0000000    0.7866998
127220.0000000    0.8007933
127240.0000000    0.8188575
127260.0000000    0.8000753
127280.0000000    0.8119906
127300.0000000    0.8427546
127320.0000000    0.8507286
127340.0000000    0.8514406
127360.0000000    0.8612456
127380.0000000    0.8560042
127400.0000000    0.8550698
127420.0000000    0.8557080
127440.0000000    0.8665686
127460.0000000    0.8630220
127480.0000000    0.8599942
127500.0000000    0.8634441
127520.0000000    0.8735118
127540.0000000    0.8583047
127560.0000000    0.8489607
127580.0000000    0.8695818
127600.0000000    0.8467818
127620.0000000    0.8355448
127640.0000000    0.8433270
127660.0000000    0.8645561
127680.0000000    0.8628225
127700.0000000    0.8813318
127720.0000000    0.8731141
127740.0000000    0.8660859
127760.0000000    0.8683697
127780.0000000    0.8293003
127800.0000000    0.8596718
127820.0000000    0.8582034
127840.0000000    0.8561016
127860.0000000    0.8749717
127880.0000000    0.8621412
127900.0000000    0.8578145
127920.0000000    0.8620566
127940.0000000    0.8631464
127960.0000000    0.8784437
127980.0000000    0.8640695
128000.0000000    0.8835314
128020.0000000    0.9053130
128040.0000000    0.9060903
128060.0000000    0.8756959
128080.0000000    0.8749698
128100.0000000    0.8869448
128120.0000000    0.8740824
128140.0000000    0.8582485
128160.0000000    0.8841886
128180.0000000    0.8668162
128200.0000000    0.8786741
128220.0000000    0.8854629
128240.0000000    0.8841352
128260.0000000    0.8480101
128280.0000000    0.8073714
128300.0000000    0.8241877
128320.0000000    0.8291082
128340.0000000    0.8277234
128360.0000000    0.8085942
128380.0000000    0.8430387
128400.0000000    0.8426964
128420.0000000    0.8520213
128440.0000000    0.8458480
128460.0000000    0.8276502
128480.0000000    0.8447647
128500.0000000    0.8446692
128520.0000000    0.8407849
128540.0000000    0.8498294
128560.0000000    0.8716687
128580.0000000    0.8543328
128600.0000000    0.8652635
128620.0000000    0.8783850
128640.0000000    0.8864431
128660.0000000    0.8572807
128680.0000000    0.8691621
128700.0000000    0.8656560
128720.0000000    0.8674974
128740.0000000    0.8655114
128760.0000000    0.8603655
128780.0000000    0.8574508
128800.0000000    0.8655555
128820.0000000    0.8725554
128840.0000000    0.8807306
128860.0000000    0.8847280
128880.0000000    0.8631694
128900.0000000    0.8629603
128920.0000000    0.8483366
128940.0000000    0.8704771
128960.0000000    0.8492876
128980.0000000    0.8470164
129000.0000000    0.8461528
129020.0000000    0.8439199
129040.0000000    0.8367360
129060.0000000    0.8409187
129080.0000000    0.8517153
129100.0000000    0.8220590
129120.0000000    0.8263840
129140.0000000    0.8217776
129160.0000000    0.8406290
129180.0000000    0.8472468
129200.0000000    0.8386338
129220.0000000    0.8391895
129240.0000000    0.8417587
129260.0000000    0.8399436
129280.0000000    0.8450313
129300.0000000    0.8275601
129320.0000000    0.8305988
129340.0000000    0.8578463
129360.0000000    0.8629977
129380.0000000    0.8491997
129400.0000000    0.8620283
129420.0000000    0.8455476
129440.0000000    0.8265511
129460.0000000    0.8324676
129480.0000000    0.8358982
129500.0000000    0.8460859
129520.0000000    0.8576838
129540.0000000    0.8638738
129560.0000000    0.8588863
129580.0000000    0.8593966
129600.0000000    0.8582696
129620.0000000    0.8780388
129640.0000000    0.8586187
129660.0000000    0.8585001
129680.0000000    0.8673560
129700.0000000    0.8533441
129720.0000000    0.8738378
129740.0000000    0.8575661
129760.0000000    0.8626120
129780.0000000    0.8425622
129800.0000000    0.8405838
129820.0000000    0.8402650
129840.0000000    0.8441515
129860.0000000    0.8454871
129880.0000000    0.8531972
129900.0000000    0.8498068
129920.0000000    0.8529869
129940.0000000    0.8476211
129960.0000000    0.8349434
129980.0000000    0.8612290
130000.0000000    0.8510774
130020.0000000    0.8437662
130040.0000000    0.8701897
130060.0000000    0.8638471
130080.0000000    0.8775111
130100.0000000    0.8551059
130120.0000000    0.8402815
130140.0000000    0.8377811
130160.0000000    0.8516593
130180.0000000    0.8346308
130200.0000000    0.8379065
130220.0000000    0.8195977
130240.0000000    0.8207914
130260.0000000    0.7960101
130280.0000000    0.7957335
130300.0000000    0.8038442
130320.0000000    0.8087705
130340.0000000    0.8220251
130360.0000000    0.8402343
130380.0000000    0.8205073
130400.0000000    0.8344045
130420.0000000    0.8046454
130440.0000000    0.8242739
130460.0000000    0.8236719
130480.0000000    0.8145227
130500.0000000    0.8007793
130520.0000000    0.8175377
130540.0000000    0.8243344
130560.0000000    0.8355210
130580.0000000    0.8274130
130600.0000000    0.8487304
130620.0000000    0.8430537
130640.0000000    0.8685263
130660.0000000    0.8603544
130680.0000000    0.8489100
130700.0000000    0.8506293
130720.0000000    0.8235489
130740.0000000    0.8460912
130760.0000000    0.8347493
130780.0000000    0.8394937
130800.0000000    0.8505771
130820.0000000    0.8494309
130840.0000000    0.8628090
130860.0000000    0.8401278
130880.0000000    0.8359801
130900.0000000    0.8446749
130920.0000000    0.8105243
130940.0000000    0.8330752
130960.0000000    0.8245639
130980.0000000    0.8320621
131000.0000000    0.8263351
131020.0000000    0.8389372
131040.0000000    0.8340537
131060.0000000    0.8245125
131080.0000000    0.8346818
131100.0000000    0.8457127
131120.0000000    0.8403251
131140.0000000    0.8252850
131160.0000000    0.8402729
131180.0000000    0.8392387
131200.0000000    0.8450935
131220.0000000    0.8452469
131240.0000000    0.8244522
131260.0000000    0.8348101
131280.0000000    0.8186740
131300.0000000    0.7989886
131320.0000000    0.8108131
131340.0000000    0.8020941
131360.0000000    0.8219396
131380.0000000    0.8156574
131400.0000000    0.8286010
131420.0000000    0.8281078
131440.0000000    0.8544694
131460.0000000    0.8539528
131480.0000000    0.8728779
131500.0000000    0.8682666
131520.0000000    0.8911978
131540.0000000    0.9037021
131560.0000000    0.8948621
131580.0000000    0.8676359
131600.0000000    0.8497898
131620.0000000    0.8386559
131640.0000000    0.8778485
131660.0000000    0.8723280
131680.0000000    0.8616055
131700.0000000    0.8329338
131720.0000000    0.8419766
131740.0000000    0.8397497
131760.0000000    0.8362997
131780.0000000    0.8717424
131800.0000000    0.8732525
131820.0000000    0.8743774
131840.0000000    0.8533589
131860.0000000    0.8815403
131880.0000000    0.8879364
131900.0000000    0.8823950
131920.0000000    0.8603348
131940.0000000    0.8753012
131960.0000000    0.8735458
131980.0000000    0.8457651
132000.0000000    0.8669571
132020.0000000    0.8528163
132040.0000000    0.9073570
132060.0000000    0.8786157
132080.0000000    0.8439609
132100.0000000    0.8418422
132120.0000000    0.8513649
132140.0000000    0.8414208
132160.0000000    0.8273273
132180.0000000    0.8416978
132200.0000000    0.8272530
132220.0000000    0.8315001
132240.0000000    0.8386852
132260.0000000    0.8435820
132280.0000000    0.8634880
132300.0000000    0.8588471
132320.0000000    0.8541735
132340.0000000    0.8595139
132360.0000000    0.8605080
132380.0000000    0.8765805
132400.0000000    0.8502294
132420.0000000    0.8514564
132440.0000000    0.8672869
132460.0000000    0.8640267
132480.0000000    0.8578814
132500.0000000    0.8736445
132520.0000000    0.8627315
132540.0000000    0.8835537
132560.0000000    0.8806806
132580.0000000    0.8748168
132600.0000000    0.8495709
132620.0000000    0.8533171
132640.0000000    0.8711108
132660.0000000    0.8765449
132680.0000000    0.8633369
132700.0000000    0.8413090
132720.0000000    0.8351502
132740.0000000    0.8634775
132760.0000000    0.8532149
132780.0000000    0.8452595
132800.0000000    0.8382743
132820.0000000    0.8313737
132840.0000000    0.8431528
132860.0000000    0.8317279
132880.0000000    0.8317503
132900.0000000    0.8779377
132920.0000000    0.8699155
132940.0000000    0.8810862
132960.0000000    0.8964437
132980.0000000    0.8829837
133000.0000000    0.8486934
133020.0000000    0.8241910
133040.0000000    0.8417233
133060.0000000    0.8284612
133080.0000000    0.8376005
133100.0000000    0.8388563
133120.0000000    0.8613355
133140.0000000    0.8557290
133160.0000000    0.8375708
133180.0000000    0.8437304
133200.0000000    0.8353891
133220.0000000    0.8438274
133240.0000000    0.8600532
133260.0000000    0.8550969
133280.0000000    0.8633409
133300.0000000    0.8406045
133320.0000000    0.8601408
133340.0000000    0.8482189
133360.0000000    0.8650435
133380.0000000    0.8881199
133400.0000000    0.8541784
133420.0000000    0.8494888
133440.0000000    0.8537440
133460.0000000    0.8475099
133480.0000000    0.8271881
133500.0000000    0.8469996
133520.0000000    0.8474405
133540.0000000    0.8684899
133560.0000000    0.8636031
133580.0000000    0.8594390
133600.0000000    0.8504363
133620.0000000    0.8534364
133640.0000000    0.8436649
133660.0000000    0.8759866
133680.0000000    0.8745665
133700.0000000    0.8805726
133720.0000000    0.8856151
133740.0000000    0.8748641
133760.0000000    0.8736945
133780.0000000    0.8862845
133800.0000000    0.8749300
133820.0000000    0.8816611
133840.0000000    0.8671564
133860.0000000    0.8538382
133880.0000000    0.8521152
133900.0000000    0.8524129
133920.0000000    0.8574882
133940.0000000    0.8681049
133960.0000000    0.8697881
133980.0000000    0.8710191
134000.0000000    0.8848912
134020.0000000    0.8843674
134040.0000000    0.8880500
134060.0000000    0.8974041
134080.0000000    0.8957829
134100.0000000    0.8651775
134120.0000000    0.8823893
134140.0000000    0.8796064
134160.0000000    0.8568885
134180.0000000    0.8500091
134200.0000000    0.8759285
134220.0000000    0.8599948
134240.0000000    0.8592573
134260.0000000    0.8661045
134280.0000000    0.8739356
134300.0000000    0.8632585
134320.0000000    0.8689290
134340.0000000    0.8742024
134360.0000000    0.8716973
134380.0000000    0.8821441
134400.0000000    0.8756251
134420.0000000    0.8865079
134440.0000000    0.8903568
134460.0000000    0.8643217
134480.0000000    0.8543103
134500.0000000    0.8745201
134520.0000000    0.8513919
134540.0000000    0.8468750
134560.0000000    0.8546370
134580.0000000    0.8659039
134600.0000000    0.8679879
134620.0000000    0.8577447
134640.0000000    0.8463058
134660.0000000    0.8474644
134680.0000000    0.8733264
134700.0000000    0.8642659
134720.0000000    0.8680164
134740.0000000    0.8745282
134760.0000000    0.8904542
134780.0000000    0.8963884
134800.0000000    0.8984526
134820.0000000    0.8761715
134840.0000000    0.8828176
134860.0000000    0.8882384
134880.0000000    0.8779180
134900.0000000    0.8998804
134920.0000000    0.8795037
134940.0000000    0.8756204
134960.0000000    0.8913879
134980.0000000    0.8945488
135000.0000000    0.8932375
135020.0000000    0.8681377
135040.0000000    0.8798085
135060.0000000    0.8704718
135080.0000000    0.8920136
135100.0000000    0.8748815
135120.0000000    0.9170328
135140.0000000    0.9005034
135160.0000000    0.8889510
135180.0000000    0.9054556
135200.0000000    0.8893560
135220.0000000    0.8878214
135240.0000000    0.8932049
135260.0000000    0.8857158
135280.0000000    0.8804454
135300.0000000    0.8652177
135320.0000000    0.8861191
135340.0000000    0.9038539
135360.0000000    0.8786044
135380.0000000    0.8738546
135400.0000000    0.8851207
135420.0000000    0.8447763
135440.0000000    0.8604438
135460.0000000    0.8614489
135480.0000000    0.8737192
135500.0000000    0.8835041
135520.0000000    0.8845623
135540.0000000    0.9034554
135560.0000000    0.9045622
135580.0000000    0.9040927
135600.0000000    0.9167526
135620.0000000    0.9154179
135640.0000000    0.9078246
135660.0000000    0.9172628
135680.0000000    0.9010090
135700.0000000    0.8844426
135720.0000000    0.9026061
135740.0000000    0.8900189
135760.0000000    0.8581824
135780.0000000    0.8628470
135800.0000000    0.8959246
135820.0000000    0.8856983
135840.0000000    0.8957706
135860.0000000    0.8912690
135880.0000000    0.9053769
135900.0000000    0.8755870
135920.0000000    0.8892073
135940.0000000    0.9009305
135960.0000000    0.8978845
135980.0000000    0.9036614
136000.0000000    0.8726083
136020.0000000    0.8855313
136040.0000000    0.8751145
136060.0000000    0.9033833
136080.0000000    0.9025288
136100.0000000    0.9007398
136120.0000000    0.8668224
136140.0000000    0.8725543
136160.0000000    0.8561801
136180.0000000    0.8631176
136200.0000000    0.8819541
136220.0000000    0.8560882
136240.0000000    0.8743344
136260.0000000    0.8750903
136280.0000000    0.8840683
136300.0000000    0.8673187
136320.0000000    0.8786496
136340.0000000    0.9059874
136360.0000000    0.9117402
136380.0000000    0.9079303
136400.0000000    0.9062798
136420.0000000    0.8974583
136440.0000000    0.8737145
136460.0000000    0.8663086
136480.0000000    0.8660025
136500.0000000    0.8700616
136520.0000000    0.8600175
136540.0000000    0.8930905
136560.0000000    0.9041191
136580.0000000    0.8883482
136600.0000000    0.8919454
136620.0000000    0.9000183
136640.0000000    0.8909024
136660.0000000    0.9221181
136680.0000000    0.8923559
136700.0000000    0.8794337
136720.0000000    0.8965960
136740.0000000    0.9233603
136760.0000000    0.9356799
136780.0000000    0.9218751
136800.0000000    0.9081297
136820.0000000    0.9121716
136840.0000000    0.8918301
136860.0000000    0.8760853
136880.0000000    0.8743401
136900.0000000    0.8877001
136920.0000000    0.8783248
136940.0000000    0.8606592
136960.0000000    0.8496678
136980.0000000    0.8813570
137000.0000000    0.8975208
137020.0000000    0.8969296
137040.0000000    0.8819865
137060.0000000    0.9166291
137080.0000000    0.9288195
137100.0000000    0.9110013
137120.0000000    0.9454734
137140.0000000    0.9560017
137160.0000000    0.9075376
137180.0000000    0.8896582
137200.0000000    0.8683751
137220.0000000    0.8721205
137240.0000000    0.9190979
137260.0000000    0.9355534
137280.0000000    0.9273143
137300.0000000    0.9199238
137320.0000000    0.9025434
137340.0000000    0.9040862
137360.0000000    0.9108958
137380.0000000    0.9050730
137400.0000000    0.9085190
137420.0000000    0.9053013
137440.0000000    0.8997324
137460.0000000    0.9258729
137480.0000000    0.9180597
137500.0000000    0.9294778
137520.0000000    0.9361622
137540.0000000    0.9459373
137560.0000000    0.9186908
137580.0000000    0.8979780
137600.0000000    0.8904394
137620.0000000    0.8972257
137640.0000000    0.9220142
137660.0000000    0.9045367
137680.0000000    0.9204426
137700.0000000    0.9081287
137720.0000000    0.9015830
137740.0000000    0.8964334
137760.0000000    0.9008287
137780.0000000    0.8980706
137800.0000000    0.8873103
137820.0000000    0.8725321
137840.0000000    0.8729255
137860.0000000    0.8621081
137880.0000000    0.8675445
137900.0000000    0.8729453
137920.0000000    0.8502575
137940.0000000    0.8650257
137960.0000000    0.8756751
137980.0000000    0.8716594
138000.0000000    0.8712864
138020.0000000    0.8798127
138040.0000000    0.8736987
138060.0000000    0.8901137
138080.0000000    0.8906103
138100.0000000    0.9015412
138120.0000000    0.8970495
138140.0000000    0.8982151
138160.0000000    0.8950476
138180.0000000    0.8609935
138200.0000000    0.8862072
138220.0000000    0.8776164
138240.0000000    0.8595237
138260.0000000    0.8476220
138280.0000000    0.8616632
138300.0000000    0.8979295
138320.0000000    0.8872855
138340.0000000    0.8882260
138360.0000000    0.8824762
138380.0000000    0.8544458
138400.0000000    0.8563703
138420.0000000    0.8772349
138440.0000000    0.8767601
138460.0000000    0.8663878
138480.0000000    0.8758428
138500.0000000    0.8817630
138520.0000000    0.8468601
138540.0000000    0.8567271
138560.0000000    0.8640386
138580.0000000    0.8581585
138600.0000000    0.8594106
138620.0000000    0.8489386
138640.0000000    0.8549484
138660.0000000    0.8755919
138680.0000000    0.8573517
138700.0000000    0.8816395
138720.0000000    0.8885521
138740.0000000    0.8945618
138760.0000000    0.8882752
138780.0000000    0.9031493
138800.0000000    0.9263580
138820.0000000    0.9367446
138840.0000000    0.9301542
138860.0000000    0.8745768
138880.0000000    0.8745279
138900.0000000    0.8707063
138920.0000000    0.8777106
138940.0000000    0.8798040
138960.0000000    0.8921821
138980.0000000    0.8897957
139000.0000000    0.8992073
139020.0000000    0.9195231
139040.0000000    0.9158515
139060.0000000    0.9372727
139080.0000000    0.9127610
139100.0000000    0.8941699
139120.0000000    0.9011955
139140.0000000    0.8828939
139160.0000000    0.8704386
139180.0000000    0.8824607
139200.0000000    0.9023328
139220.0000000    0.9108350
139240.0000000    0.9017765
139260.0000000    0.9214306
139280.0000000    0.9154745
139300.0000000    0.8921331
139320.0000000    0.8908007
139340.0000000    0.8983859
139360.0000000    0.8986602
139380.0000000    0.9111956
139400.0000000    0.9080967
139420.0000000    0.8978793
139440.0000000    0.8827447
139460.0000000    0.9017680
139480.0000000    0.9032683
139500.0000000    0.8856130
139520.0000000    0.9073079
139540.0000000    0.9324976
139560.0000000    0.9618429
139580.0000000    0.9360523
139600.0000000    0.9190887
139620.0000000    0.9038857
139640.0000000    0.8921648
139660.0000000    0.9329632
139680.0000000    0.9422413
139700.0000000    0.9315802
139720.0000000    0.9092473
139740.0000000    0.9297270
139760.0000000    0.8952299
139780.0000000    0.9111125
139800.0000000    0.8896166
139820.0000000    0.9019745
139840.0000000    0.9062316
139860.0000000    0.9009626
139880.0000000    0.8952510
139900.0000000    0.8926988
139920.0000000    0.9024411
139940.0000000    0.9044216
139960.0000000    0.9152620
139980.0000000    0.9274569
140000.0000000    0.9185872
140020.0000000    0.9158311
140040.0000000    0.9309710
140060.0000000    0.9267578
140080.0000000    0.8962539
140100.0000000    0.9196250
140120.0000000    0.9086622
140140.0000000    0.9409294
140160.0000000    0.9282429
140180.0000000    0.9621862
140200.0000000    0.9503831
140220.0000000    0.9353155
140240.0000000    0.9288364
140260.0000000    0.9419622
140280.0000000    0.9500744
140300.0000000    0.9279330
140320.0000000    0.9160271
140340.0000000    0.8941770
140360.0000000    0.8853822
140380.0000000    0.8789070
140400.0000000    0.8811600
140420.0000000    0.8720351
140440.0000000    0.8255768
140460.0000000    0.8365220
140480.0000000    0.8699654
140500.0000000    0.8728486
140520.0000000    0.8893698
140540.0000000    0.8594472
140560.0000000    0.8783612
140580.0000000    0.8876445
140600.0000000    0.8883602
140620.0000000    0.9176715
140640.0000000    0.9278210
140660.0000000    0.9039402
140680.0000000    0.8867036
140700.0000000    0.8486032
140720.0000000    0.8577362
140740.0000000    0.8710034
140760.0000000    0.8765579
140780.0000000    0.9047844
140800.0000000    0.9062841
140820.0000000    0.9275035
140840.0000000    0.9042094
140860.0000000    0.9028592
140880.0000000    0.8697296
140900.0000000    0.8793353
140920.0000000    0.9001380
140940.0000000    0.9220026
140960.0000000    0.8995951
140980.0000000    0.9054329
141000.0000000    0.9050951
141020.0000000    0.8941947
141040.0000000    0.9074026
141060.0000000    0.9028484
141080.0000000    0.8985121
141100.0000000    0.8915401
141120.0000000    0.8988419
141140.0000000    0.8956172
141160.0000000    0.9032528
141180.0000000    0.9132888
141200.0000000    0.9235836
141220.0000000    0.9117752
141240.0000000    0.9419283
141260.0000000    0.9357675
141280.0000000    0.9248634
141300.0000000    0.9112676
141320.0000000    0.9135041
141340.0000000    0.9267676
141360.0000000    0.9186196
141380.0000000    0.9227717
141400.0000000    0.9347954
141420.0000000    0.9347903
141440.0000000    0.9524290
141460.0000000    0.9394998
141480.0000000    0.9485549
141500.0000000    0.9231400
141520.0000000    0.9341033
141540.0000000    0.9366446
141560.0000000    0.9269305
141580.0000000    0.9095855
141600.0000000    0.8819445
141620.0000000    0.8768643
141640.0000000    0.8596805
141660.0000000    0.8790874
141680.0000000    0.8762167
141700.0000000    0.8726901
141720.0000000    0.8976167
141740.0000000    0.9035290
141760.0000000    0.9132580
141780.0000000    0.9015729
141800.0000000    0.9050891
141820.0000000    0.9012445
141840.0000000    0.9069397
141860.0000000    0.8683622
141880.0000000    0.8733311
141900.0000000    0.8687156
141920.0000000    0.8853748
141940.0000000    0.8856338
141960.0000000    0.8919987
141980.0000000    0.9209486
142000.0000000    0.9283274
142020.0000000    0.9114156
142040.0000000    0.9602370
142060.0000000    0.9266199
142080.0000000    0.9075063
142100.0000000    0.8783679
142120.0000000    0.8903584
142140.0000000    0.8834248
142160.0000000    0.8904835
142180.0000000    0.8847840
142200.0000000    0.8664702
142220.0000000    0.8760990
142240.0000000    0.8882359
142260.0000000    0.9138286
142280.0000000    0.9065173
142300.0000000    0.8819321
142320.0000000    0.8846257
142340.0000000    0.8770737
142360.0000000    0.8918629
142380.0000000    0.8851500
142400.0000000    0.8958048
142420.0000000    0.9257686
142440.0000000    0.9319803
142460.0000000    0.9068277
142480.0000000    0.9051905
142500.0000000    0.9319433
142520.0000000    0.9104092
142540.0000000    0.8867907
142560.0000000    0.8660940
142580.0000000    0.8689284
142600.0000000    0.8537713
142620.0000000    0.8677785
142640.0000000    0.8781247
142660.0000000    0.8746125
142680.0000000    0.8948784
142700.0000000    0.9168398
142720.0000000    0.9023973
142740.0000000    0.9012552
142760.0000000    0.8901597
142780.0000000    0.8914616
142800.0000000    0.8925911
142820.0000000    0.9276786
142840.0000000    0.9162628
142860.0000000    0.9089499
142880.0000000    0.8679553
142900.0000000    0.8834968
142920.0000000    0.8767727
142940.0000000    0.8880578
142960.0000000    0.8956367
142980.0000000    0.9085022
143000.0000000    0.9111368
143020.0000000    0.9007459
143040.0000000    0.8971617
143060.0000000    0.9067376
143080.0000000    0.9305499
143100.0000000    0.9572020
143120.0000000    0.9599788
143140.0000000    0.9699291
143160.0000000    0.9496834
143180.0000000    0.9424034
143200.0000000    0.9025385
143220.0000000    0.9177841
143240.0000000    0.9153767
143260.0000000    0.9169263
143280.0000000    0.9048758
143300.0000000    0.8995931
143320.0000000    0.9006648
143340.0000000    0.9161906
143360.0000000    0.9212676
143380.0000000    0.9388313
143400.0000000    0.9401728
143420.0000000    0.9668726
143440.0000000    0.9410402
143460.0000000    0.9503438
143480.0000000    0.9627764
143500.0000000    0.9545783
143520.0000000    0.9572855
143540.0000000    0.9447740
143560.0000000    0.9113131
143580.0000000    0.9176898
143600.0000000    0.9095113
143620.0000000    0.8999067
143640.0000000    0.9387422
143660.0000000    0.9146791
143680.0000000    0.9390341
143700.0000000    0.9021913
143720.0000000    0.9108866
143740.0000000    0.9140613
143760.0000000    0.9097630
143780.0000000    0.9025725
143800.0000000    0.9034839
143820.0000000    0.8958439
143840.0000000    0.8848475
143860.0000000    0.8823776
143880.0000000    0.8841215
143900.0000000    0.8970102
143920.0000000    0.9064440
143940.0000000    0.9329705
143960.0000000    0.9389721
143980.0000000    0.9217327
144000.0000000    0.9338236
144020.0000000    0.9242231
144040.0000000    0.9245526
144060.0000000    0.8789240
144080.0000000    0.8735241
144100.0000000    0.8669828
144120.0000000    0.8745162
144140.0000000    0.8710752
144160.0000000    0.8724145
144180.0000000    0.8866605
144200.0000000    0.9126433
144220.0000000    0.8836310
144240.0000000    0.9134591
144260.0000000    0.9289228
144280.0000000    0.9217804
144300.0000000    0.9124008
144320.0000000    0.8873548
144340.0000000    0.8961983
144360.0000000    0.8858426
144380.0000000    0.8958934
144400.0000000    0.9082865
144420.0000000    0.9528767
144440.0000000    0.9334874
144460.0000000    0.9042478
144480.0000000    0.9262947
144500.0000000    0.9418314
144520.0000000    0.9324439
144540.0000000    0.9231601
144560.0000000    0.9198829
144580.0000000    0.9069282
144600.0000000    0.9079640
144620.0000000    0.9177597
144640.0000000    0.9228077
144660.0000000    0.9222758
144680.0000000    0.9233497
144700.0000000    0.9413465
144720.0000000    0.9365593
144740.0000000    0.9648128
144760.0000000    0.9600935
144780.0000000    0.9109102
144800.0000000    0.8945658
144820.0000000    0.9299591
144840.0000000    0.9429421
144860.0000000    0.9325383
144880.0000000    0.9000306
144900.0000000    0.9177414
144920.0000000    0.8968965
144940.0000000    0.9212303
144960.0000000    0.9148167
144980.0000000    0.9352757
145000.0000000    0.9542972
145020.0000000    0.9567819
145040.0000000    0.9285550
145060.0000000    0.9539587
145080.0000000    0.9523848
145100.0000000    0.9521153
145120.0000000    0.9259006
145140.0000000    0.9137902
145160.0000000    0.8984702
145180.0000000    0.9168261
145200.0000000    0.9230803
145220.0000000    0.8749960
145240.0000000    0.9176825
145260.0000000    0.9315760
145280.0000000    0.9275826
145300.0000000    0.9101664
145320.0000000    0.9282302
145340.0000000    0.9119714
145360.0000000    0.9208904
145380.0000000    0.9587576
145400.0000000    0.9407051
145420.0000000    0.9110231
145440.0000000    0.8968213
145460.0000000    0.8882568
145480.0000000    0.8835217
145500.0000000    0.8870346
145520.0000000    0.9185941
145540.0000000    0.9238385
145560.0000000    0.9308587
145580.0000000    0.8977151
145600.0000000    0.9168544
145620.0000000    0.9170530
145640.0000000    0.9137584
145660.0000000    0.8991061
145680.0000000    0.8944438
145700.0000000    0.8860953
145720.0000000    0.9000485
145740.0000000    0.9275796
145760.0000000    0.9139196
145780.0000000    0.9300325
145800.0000000    0.9031453
145820.0000000    0.9228328
145840.0000000    0.9266542
145860.0000000    0.9536116
145880.0000000    0.9636035
145900.0000000    0.9536335
145920.0000000    0.9942517
145940.0000000    0.9860834
145960.0000000    0.9835247
145980.0000000    0.9689251
146000.0000000    0.9481536
146020.0000000    0.9523630
146040.0000000    0.9563075
146060.0000000    0.9604064
146080.0000000    0.9549157
146100.0000000    0.9764311
146120.0000000    0.9474158
146140.0000000    0.9229013
146160.0000000    0.9247023
146180.0000000    0.9464312
146200.0000000    0.9308878
146220.0000000    0.9498993
146240.0000000    0.9559383
146260.0000000    0.9677954
146280.0000000    0.9310006
146300.0000000    0.9367723
146320.0000000    0.9403179
146340.0000000    0.9327947
146360.0000000    0.9325097
146380.0000000    0.9407495
146400.0000000    0.9599634
146420.0000000    0.9738099
146440.0000000    0.9698589
146460.0000000    0.9482651
146480.0000000    0.9240564
146500.0000000    0.9171348
146520.0000000    0.9239880
146540.0000000    0.9412414
146560.0000000    0.9427775
146580.0000000    0.9724666
146600.0000000    0.9634161
146620.0000000    0.9621587
146640.0000000    0.9759383
146660.0000000    0.9534159
146680.0000000    0.9222351
146700.0000000    0.9189187
146720.0000000    0.9160225
146740.0000000    0.9279717
146760.0000000    0.9246186
146780.0000000    0.8910091
146800.0000000    0.9078921
146820.0000000    0.9118442
146840.0000000    0.9187167
146860.0000000    0.9218748
146880.0000000    0.9019185
146900.0000000    0.9154083
146920.0000000    0.9308754
146940.0000000    0.9421299
146960.0000000    0.9158656
146980.0000000    0.9099119
147000.0000000    0.9364355
147020.0000000    0.9415292
147040.0000000    0.9832263
147060.0000000    0.9363202
147080.0000000    0.9531143
147100.0000000    0.9052949
147120.0000000    0.9079601
147140.0000000    0.9003651
147160.0000000    0.8934844
147180.0000000    0.9037601
147200.0000000    0.8517660
147220.0000000    0.8826109
147240.0000000    0.9170632
147260.0000000    0.8773372
147280.0000000    0.8843748
147300.0000000    0.9102097
147320.0000000    0.9040504
147340.0000000    0.9264807
147360.0000000    0.9286409
147380.0000000    0.9664714
147400.0000000    0.9328911
147420.0000000    0.9432769
147440.0000000    0.9226539
147460.0000000    0.9057263
147480.0000000    0.9187253
147500.0000000    0.9136459
147520.0000000    0.9120696
147540.0000000    0.9002980
147560.0000000    0.8851058
147580.0000000    0.9199848
147600.0000000    0.9033042
147620.0000000    0.9307063
147640.0000000    0.9157304
147660.0000000    0.9336053
147680.0000000    0.9246328
147700.0000000    0.9164742
147720.0000000    0.9031553
147740.0000000    0.9123964
147760.0000000    0.9199394
147780.0000000    0.9073987
147800.0000000    0.8945291
147820.0000000    0.9062123
147840.0000000    0.9159554
147860.0000000    0.9129094
147880.0000000    0.9029873
147900.0000000    0.9190456
147920.0000000    0.9016593
147940.0000000    0.8956600
147960.0000000    0.8690003
147980.0000000    0.9052457
148000.0000000    0.9056037
148020.0000000    0.9029082
148040.0000000    0.9222517
148060.0000000    0.9114822
148080.0000000    0.9118520
148100.0000000    0.9201691
148120.0000000    0.9441409
148140.0000000    0.9016299
148160.0000000    0.8823096
148180.0000000    0.8953446
148200.0000000    0.8956878
148220.0000000    0.9012167
148240.0000000    0.9412133
148260.0000000    0.9356782
148280.0000000    0.9277841
148300.0000000    0.9346429
148320.0000000    0.9219941
148340.0000000    0.9242276
148360.0000000    0.9288292
148380.0000000    0.9063500
148400.0000000    0.8640694
148420.0000000    0.8901649
148440.0000000    0.8876910
148460.0000000    0.8891134
148480.0000000    0.9007569
148500.0000000    0.8994973
148520.0000000    0.8837357
148540.0000000    0.8732595
148560.0000000    0.8900328
148580.0000000    0.8961813
148600.0000000    0.8747792
148620.0000000    0.8848882
148640.0000000    0.8867836
148660.0000000    0.8567643
148680.0000000    0.8567136
148700.0000000    0.8524823
148720.0000000    0.8636311
148740.0000000    0.8868614
148760.0000000    0.8702204
148780.0000000    0.8903225
148800.0000000    0.8987983
148820.0000000    0.9220909
148840.0000000    0.9156208
148860.0000000    0.8868428
148880.0000000    0.8871919
148900.0000000    0.8941429
148920.0000000    0.8807268
148940.0000000    0.9199327
148960.0000000    0.9195455
148980.0000000    0.9252268
149000.0000000    0.9193614
149020.0000000    0.9213354
149040.0000000    0.9248670
149060.0000000    0.9183083
149080.0000000    0.8702556
149100.0000000    0.8843687
149120.0000000    0.8658469
149140.0000000    0.8849106
149160.0000000    0.8699962
149180.0000000    0.8940267
149200.0000000    0.9243819
149220.0000000    0.9408557
149240.0000000    0.9634331
149260.0000000    0.9576288
149280.0000000    0.9723428
149300.0000000    0.9511346
149320.0000000    0.9505596
149340.0000000    0.9564336
149360.0000000    0.9205659
149380.0000000    0.9120391
149400.0000000    0.8874568
149420.0000000    0.8879137
149440.0000000    0.8878484
149460.0000000    0.9029418
149480.0000000    0.8838515
149500.0000000    0.8787495
149520.0000000    0.9002232
149540.0000000    0.9023520
149560.0000000    0.9020073
149580.0000000    0.8839466
149600.0000000    0.8893331
149620.0000000    0.9062129
149640.0000000    0.9031221
149660.0000000    0.8933409
149680.0000000    0.8650552
149700.0000000    0.8748574
149720.0000000    0.8900586
149740.0000000    0.9022807
149760.0000000    0.8883605
149780.0000000    0.8906460
149800.0000000    0.8811626
149820.0000000    0.8932351
149840.0000000    0.9020213
149860.0000000    0.9044589
149880.0000000    0.9201910
149900.0000000    0.8910037
149920.0000000    0.8875046
149940.0000000    0.8882120
149960.0000000    0.8771060
149980.0000000    0.8867610
150000.0000000    0.9106724
150020.0000000    0.9228421
150040.0000000    0.9045656
150060.0000000    0.8641881
150080.0000000    0.8690227
150100.0000000    0.9147277
150120.0000000    0.9117157
150140.0000000    0.9117587
150160.0000000    0.9044349
150180.0000000    0.8776367
150200.0000000    0.8842251
150220.0000000    0.8838314
150240.0000000    0.8986273
150260.0000000    0.8918092
150280.0000000    0.8916119
150300.0000000    0.8873529
150320.0000000    0.8716219
150340.0000000    0.8438189
150360.0000000    0.8570029
150380.0000000    0.8786110
150400.0000000    0.8550333
150420.0000000    0.8941671
150440.0000000    0.8740289
150460.0000000    0.8760580
150480.0000000    0.8909988
150500.0000000    0.8999264
150520.0000000    0.9125117
150540.0000000    0.9212487
150560.0000000    0.9458021
150580.0000000    0.9607552
150600.0000000    0.9634159
150620.0000000    0.9576153
150640.0000000    0.9269574
150660.0000000    0.9137077
150680.0000000    0.9012298
150700.0000000    0.9047306
150720.0000000    0.9039208
150740.0000000    0.9126171
150760.0000000    0.9259856
150780.0000000    0.9330819
150800.0000000    0.9605598
150820.0000000    0.9485590
150840.0000000    0.9689372
150860.0000000    0.9480994
150880.0000000    0.9664907
150900.0000000    0.9647509
150920.0000000    0.9548697
150940.0000000    0.9533198
150960.0000000    0.9531048
150980.0000000    0.9389505
151000.0000000    0.9314948
151020.0000000    0.9198804
151040.0000000    0.9387374
151060.0000000    0.9346302
151080.0000000    0.9196225
151100.0000000    0.9134954
151120.0000000    0.8962523
151140.0000000    0.8845000
151160.0000000    0.9024426
151180.0000000    0.9237320
151200.0000000    0.9226898
151220.0000000    0.9080518
151240.0000000    0.9407271
151260.0000000    0.9167765
151280.0000000    0.9262131
151300.0000000    0.9439132
151320.0000000    0.9286067
151340.0000000    0.9065862
151360.0000000    0.9030123
151380.0000000    0.9354221
151400.0000000    0.9329423
151420.0000000    0.9279165
151440.0000000    0.8912317
151460.0000000    0.8809221
151480.0000000    0.8657714
151500.0000000    0.8558300
151520.0000000    0.8689852
151540.0000000    0.8705419
151560.0000000    0.8656006
151580.0000000    0.8910879
151600.0000000    0.8799781
151620.0000000    0.9181838
151640.0000000    0.8849988
151660.0000000    0.8923508
151680.0000000    0.8750650
151700.0000000    0.8768995
151720.0000000    0.9112474
151740.0000000    0.9121602
151760.0000000    0.8864838
151780.0000000    0.8825393
151800.0000000    0.8614992
151820.0000000    0.9016200
151840.0000000    0.9196105
151860.0000000    0.9022270
151880.0000000    0.8811456
151900.0000000    0.8711413
151920.0000000    0.9057178
151940.0000000    0.9417805
151960.0000000    0.9501781
151980.0000000    0.9517511
152000.0000000    0.9598861
152020.0000000    0.9407645
152040.0000000    0.9235033
152060.0000000    0.9002619
152080.0000000    0.8995970
152100.0000000    0.8993958
152120.0000000    0.9060532
152140.0000000    0.9212995
152160.0000000    0.8969948
152180.0000000    0.8675874
152200.0000000    0.9028034
152220.0000000    0.8601502
152240.0000000    0.8681422
152260.0000000    0.8516487
152280.0000000    0.8859519
152300.0000000    0.8749913
152320.0000000    0.8904139
152340.0000000    0.8787274
152360.0000000    0.8826068
152380.0000000    0.8890697
152400.0000000    0.8844531
152420.0000000    0.8938476
152440.0000000    0.9044243
152460.0000000    0.8934809
152480.0000000    0.8849431
152500.0000000    0.8764710
152520.0000000    0.8684103
152540.0000000    0.8871382
152560.0000000    0.8921268
152580.0000000    0.8951785
152600.0000000    0.8883841
152620.0000000    0.8678809
152640.0000000    0.8591886
152660.0000000    0.8741752
152680.0000000    0.8585472
152700.0000000    0.8842407
152720.0000000    0.8709647
152740.0000000    0.8760403
152760.0000000    0.8678842
152780.0000000    0.8694015
152800.0000000    0.8784595
152820.0000000    0.9034324
152840.0000000    0.9352155
152860.0000000    0.9346790
152880.0000000    0.9239146
152900.0000000    0.9099579
152920.0000000    0.8938866
152940.0000000    0.8885288
152960.0000000    0.8923335
152980.0000000    0.9032074
153000.0000000    0.8945866
153020.0000000    0.8922823
153040.0000000    0.8947279
153060.0000000    0.8808879
153080.0000000    0.8947914
153100.0000000    0.8790312
153120.0000000    0.8578847
153140.0000000    0.8762916
153160.0000000    0.8707192
153180.0000000    0.8735293
153200.0000000    0.8991944
153220.0000000    0.8816690
153240.0000000    0.8732495
153260.0000000    0.8717309
153280.0000000    0.8621657
153300.0000000    0.8699967
153320.0000000    0.8702981
153340.0000000    0.8690981
153360.0000000    0.8641618
153380.0000000    0.8616964
153400.0000000    0.8818601
153420.0000000    0.9153558
153440.0000000    0.8972297
153460.0000000    0.8840953
153480.0000000    0.9116172
153500.0000000    0.9285575
153520.0000000    0.9448024
153540.0000000    0.9363428
153560.0000000    0.8954606
153580.0000000    0.8768240
153600.0000000    0.8645372
153620.0000000    0.8676221
153640.0000000    0.8620475
153660.0000000    0.8627356
153680.0000000    0.8736952
153700.0000000    0.9083199
153720.0000000    0.8984426
153740.0000000    0.8760869
153760.0000000    0.9000297
153780.0000000    0.9223788
153800.0000000    0.8957070
153820.0000000    0.9079921
153840.0000000    0.9233212
153860.0000000    0.9007894
153880.0000000    0.9019802
153900.0000000    0.8923194
153920.0000000    0.9008962
153940.0000000    0.9144583
153960.0000000    0.9216754
153980.0000000    0.8942355
154000.0000000    0.8839631
154020.0000000    0.8730359
154040.0000000    0.8820722
154060.0000000    0.8723423
154080.0000000    0.8883906
154100.0000000    0.8745010
154120.0000000    0.8917613
154140.0000000    0.8733453
154160.0000000    0.8792134
154180.0000000    0.8577140
154200.0000000    0.8742673
154220.0000000    0.8510935
154240.0000000    0.8492808
154260.0000000    0.8306832
154280.0000000    0.8629628
154300.0000000    0.8834611
154320.0000000    0.8690426
154340.0000000    0.8652869
154360.0000000    0.8722338
154380.0000000    0.8901286
154400.0000000    0.9048559
154420.0000000    0.9063594
154440.0000000    0.8465785
154460.0000000    0.8779137
154480.0000000    0.8642755
154500.0000000    0.8638078
154520.0000000    0.8569208
154540.0000000    0.8479234
154560.0000000    0.8561661
154580.0000000    0.8844904
154600.0000000    0.8935991
154620.0000000    0.8858867
154640.0000000    0.8944659
154660.0000000    0.9154946
154680.0000000    0.9183143
154700.0000000    0.8950992
154720.0000000    0.8825761
154740.0000000    0.8858856
154760.0000000    0.8688256
154780.0000000    0.9052039
154800.0000000    0.8789660
154820.0000000    0.8889051
154840.0000000    0.8762410
154860.0000000    0.8814244
154880.0000000    0.8841912
154900.0000000    0.8813558
154920.0000000    0.9184152
154940.0000000    0.9004236
154960.0000000    0.8992029
154980.0000000    0.9246485
155000.0000000    0.9186295
155020.0000000    0.8997926
155040.0000000    0.9115257
155060.0000000    0.9263572
155080.0000000    0.9285246
155100.0000000    0.9467900
155120.0000000    0.9330268
155140.0000000    0.9495491
155160.0000000    0.9490410
155180.0000000    0.9128280
155200.0000000    0.9017501
155220.0000000    0.9122844
155240.0000000    0.8918560
155260.0000000    0.8928300
155280.0000000    0.9128355
155300.0000000    0.9164973
155320.0000000    0.9083593
155340.0000000    0.8928227
155360.0000000    0.8903216
155380.0000000    0.9066148
155400.0000000    0.8963341
155420.0000000    0.8896030
155440.0000000    0.8921444
155460.0000000    0.8743090
155480.0000000    0.8700083
155500.0000000    0.8976507
155520.0000000    0.8815747
155540.0000000    0.8795885
155560.0000000    0.8805358
155580.0000000    0.8769482
155600.0000000    0.8914073
155620.0000000    0.9081213
155640.0000000    0.8947836
155660.0000000    0.8728613
155680.0000000    0.9020772
155700.0000000    0.8774830
155720.0000000    0.8511007
155740.0000000    0.8626026
155760.0000000    0.8452467
155780.0000000    0.8621197
155800.0000000    0.8331362
155820.0000000    0.8248910
155840.0000000    0.8582119
155860.0000000    0.8734611
155880.0000000    0.9106055
155900.0000000    0.9332163
155920.0000000    0.9299344
155940.0000000    0.9206286
155960.0000000    0.9380016
155980.0000000    0.9336998
156000.0000000    0.9382595
156020.0000000    0.9336008
156040.0000000    0.9519895
156060.0000000    0.9366834
156080.0000000    0.9158257
156100.0000000    0.8951006
156120.0000000    0.8656420
156140.0000000    0.8846778
156160.0000000    0.8764175
156180.0000000    0.8780484
156200.0000000    0.8824800
156220.0000000    0.9028546
156240.0000000    0.9000047
156260.0000000    0.9034495
156280.0000000    0.8990676
156300.0000000    0.8756051
156320.0000000    0.8982544
156340.0000000    0.8948430
156360.0000000    0.9084464
156380.0000000    0.9101287
156400.0000000    0.8800753
156420.0000000    0.8681692
156440.0000000    0.9215860
156460.0000000    0.8891329
156480.0000000    0.8873664
156500.0000000    0.8907747
156520.0000000    0.8957298
156540.0000000    0.8873103
156560.0000000    0.8789816
156580.0000000    0.8609406
156600.0000000    0.8762627
156620.0000000    0.8548636
156640.0000000    0.8556441
156660.0000000    0.8579103
156680.0000000    0.8800766
156700.0000000    0.9027954
156720.0000000    0.8991594
156740.0000000    0.8690119
156760.0000000    0.8583060
156780.0000000    0.8786753
156800.0000000    0.8842409
156820.0000000    0.8851835
156840.0000000    0.9159150
156860.0000000    0.9153802
156880.0000000    0.8816340
156900.0000000    0.8826213
156920.0000000    0.8762205
156940.0000000    0.8949457
156960.0000000    0.8816301
156980.0000000    0.8710452
157000.0000000    0.8713053
157020.0000000    0.8691286
157040.0000000    0.8902420
157060.0000000    0.8742611
157080.0000000    0.8422227
157100.0000000    0.8536893
157120.0000000    0.8645551
157140.0000000    0.8865713
157160.0000000    0.8566842
157180.0000000    0.8863842
157200.0000000    0.8918347
157220.0000000    0.9054843
157240.0000000    0.9046620
157260.0000000    0.9353147
157280.0000000    0.8988521
157300.0000000    0.8841584
157320.0000000    0.8510063
157340.0000000    0.8638105
157360.0000000    0.8951518
157380.0000000    0.9145039
157400.0000000    0.8965063
157420.0000000    0.8969462
157440.0000000    0.8770594
157460.0000000    0.8820972
157480.0000000    0.8679225
157500.0000000    0.8720874
157520.0000000    0.8754749
157540.0000000    0.8536170
157560.0000000    0.8436799
157580.0000000    0.8674403
157600.0000000    0.8678439
157620.0000000    0.8951075
157640.0000000    0.9020104
157660.0000000    0.8855815
157680.0000000    0.8699169
157700.0000000    0.8668969
157720.0000000    0.8737608
157740.0000000    0.8639104
157760.0000000    0.8604658
157780.0000000    0.8839331
157800.0000000    0.9387721
157820.0000000    0.9167761
157840.0000000    0.9135020
157860.0000000    0.8949113
157880.0000000    0.9162850
157900.0000000    0.9086838
157920.0000000    0.9162388
157940.0000000    0.8816913
157960.0000000    0.8956699
157980.0000000    0.8883017
158000.0000000    0.9220011
158020.0000000    0.8945792
158040.0000000    0.9055599
158060.0000000    0.9078981
158080.0000000    0.9015878
158100.0000000    0.8744456
158120.0000000    0.8767367
158140.0000000    0.8860722
158160.0000000    0.8876514
158180.0000000    0.8898566
158200.0000000    0.8961426
158220.0000000    0.8860727
158240.0000000    0.9195816
158260.0000000    0.9537801
158280.0000000    0.9103999
158300.0000000    0.9063991
158320.0000000    0.9343510
158340.0000000    0.8892207
158360.0000000    0.9275921
158380.0000000    0.9193647
158400.0000000    0.9293408
158420.0000000    0.9117905
158440.0000000    0.8966559
158460.0000000    0.8788084
158480.0000000    0.8938577
158500.0000000    0.9242365
158520.0000000    0.8920236
158540.0000000    0.9010417
158560.0000000    0.9076632
158580.0000000    0.8958411
158600.0000000    0.9196912
158620.0000000    0.9294406
158640.0000000    0.9261201
158660.0000000    0.9156823
158680.0000000    0.9068753
158700.0000000    0.9182349
158720.0000000    0.9213298
158740.0000000    0.9280760
158760.0000000    0.8971260
158780.0000000    0.8699287
158800.0000000    0.8878205
158820.0000000    0.8947016
158840.0000000    0.9092250
158860.0000000    0.9160078
158880.0000000    0.9309905
158900.0000000    0.9024495
158920.0000000    0.9025348
158940.0000000    0.8729239
158960.0000000    0.9016554
158980.0000000    0.9125159
159000.0000000    0.8944337
159020.0000000    0.9191819
159040.0000000    0.9343785
159060.0000000    0.8922493
159080.0000000    0.8837517
159100.0000000    0.8867046
159120.0000000    0.9126463
159140.0000000    0.9008507
159160.0000000    0.9111119
159180.0000000    0.9365390
159200.0000000    0.9187804
159220.0000000    0.9223155
159240.0000000    0.8968524
159260.0000000    0.8927318
159280.0000000    0.8864380
159300.0000000    0.8753372
159320.0000000    0.8970220
159340.0000000    0.8990393
159360.0000000    0.8953369
159380.0000000    0.8932486
159400.0000000    0.9025552
159420.0000000    0.8848055
159440.0000000    0.8434452
159460.0000000    0.8301237
159480.0000000    0.8563321
159500.0000000    0.8759957
159520.0000000    0.8714991
159540.0000000    0.8655281
159560.0000000    0.8579968
159580.0000000    0.8500034
159600.0000000    0.8286240
159620.0000000    0.8669702
159640.0000000    0.8675640
159660.0000000    0.8777306
159680.0000000    0.8459371
159700.0000000    0.8583510
159720.0000000    0.8454091
159740.0000000    0.8594723
159760.0000000    0.8251345
159780.0000000    0.8260704
159800.0000000    0.8285117
159820.0000000    0.8508317
159840.0000000    0.8493374
159860.0000000    0.8605574
159880.0000000    0.8560824
159900.0000000    0.8553641
159920.0000000    0.8565038
159940.0000000    0.8631858
159960.0000000    0.8330197
159980.0000000    0.8530432
160000.0000000    0.8656847
160020.0000000    0.8641954
160040.0000000    0.8700388
160060.0000000    0.8611807
160080.0000000    0.8415352
160100.0000000    0.8403196
160120.0000000    0.8260243
160140.0000000    0.8328675
160160.0000000    0.8481097
160180.0000000    0.8591377
160200.0000000    0.8631961
160220.0000000    0.8657015
160240.0000000    0.8967972
160260.0000000    0.9211420
160280.0000000    0.9150065
160300.0000000    0.9194201
160320.0000000    0.9230363
160340.0000000    0.9640256
160360.0000000    0.9581929
160380.0000000    0.9446604
160400.0000000    0.9468966
160420.0000000    0.9587829
160440.0000000    0.9175082
160460.0000000    0.9012490
160480.0000000    0.9020448
160500.0000000    0.9189762
160520.0000000    0.8987834
160540.0000000    0.9061403
160560.0000000    0.9129269
160580.0000000    0.9156712
160600.0000000    0.9032275
160620.0000000    0.9337610
160640.0000000    0.9050260
160660.0000000    0.8996427
160680.0000000    0.8965220
160700.0000000    0.9300203
160720.0000000    0.9171292
160740.0000000    0.9034584
160760.0000000    0.9051955
160780.0000000    0.8946458
160800.0000000    0.8889419
160820.0000000    0.8771409
160840.0000000    0.8711137
160860.0000000    0.8720593
160880.0000000    0.8865647
160900.0000000    0.8668151
160920.0000000    0.8490781
160940.0000000    0.8519002
160960.0000000    0.8757013
160980.0000000    0.8855774
161000.0000000    0.8747048
161020.0000000    0.8871189
161040.0000000    0.9087861
161060.0000000    0.8816517
161080.0000000    0.8664263
161100.0000000    0.8720874
161120.0000000    0.8736877
161140.0000000    0.8910490
161160.0000000    0.8820298
161180.0000000    0.8756898
161200.0000000    0.8640199
161220.0000000    0.8522861
161240.0000000    0.8924904
161260.0000000    0.8932744
161280.0000000    0.8519580
161300.0000000    0.8327504
161320.0000000    0.8571142
161340.0000000    0.8541816
161360.0000000    0.8607443
161380.0000000    0.8450192
161400.0000000    0.8444677
161420.0000000    0.8715103
161440.0000000    0.8459678
161460.0000000    0.8319471
161480.0000000    0.8360028
161500.0000000    0.8379598
161520.0000000    0.8270656
161540.0000000    0.8126558
161560.0000000    0.8213934
161580.0000000    0.7992004
161600.0000000    0.8291386
161620.0000000    0.8336039
161640.0000000    0.8386413
161660.0000000    0.8465807
161680.0000000    0.8400145
161700.0000000    0.8254119
161720.0000000    0.8525519
161740.0000000    0.8362808
161760.0000000    0.8496035
161780.0000000    0.8568963
161800.0000000    0.8218383
161820.0000000    0.7974210
161840.0000000    0.8041793
161860.0000000    0.7683777
161880.0000000    0.7882002
161900.0000000    0.7922559
161920.0000000    0.8043866
161940.0000000    0.8074593
161960.0000000    0.8017696
161980.0000000    0.8137294
162000.0000000    0.7880276
162020.0000000    0.8019301
162040.0000000    0.8193735
162060.0000000    0.8309561
162080.0000000    0.8022026
162100.0000000    0.8000288
162120.0000000    0.8291623
162140.0000000    0.8160629
162160.0000000    0.8223768
162180.0000000    0.8424371
162200.0000000    0.8551205
162220.0000000    0.8287896
162240.0000000    0.8289693
162260.0000000    0.8276641
162280.0000000    0.8168657
162300.0000000    0.8246496
162320.0000000    0.8412816
162340.0000000    0.8556697
162360.0000000    0.8549805
162380.0000000    0.8376277
162400.0000000    0.8512142
162420.0000000    0.8638305
162440.0000000    0.8775155
162460.0000000    0.8688998
162480.0000000    0.8712532
162500.0000000    0.8789793
162520.0000000    0.8418538
162540.0000000    0.8610072
162560.0000000    0.8806342
162580.0000000    0.8450506
162600.0000000    0.8182671
162620.0000000    0.8443254
162640.0000000    0.8727478
162660.0000000    0.8719303
162680.0000000    0.8893918
162700.0000000    0.8786197
162720.0000000    0.8686553
162740.0000000    0.8423204
162760.0000000    0.8343442
162780.0000000    0.8397512
162800.0000000    0.8400775
162820.0000000    0.8166659
162840.0000000    0.8080155
162860.0000000    0.8290899
162880.0000000    0.8398600
162900.0000000    0.8359457
162920.0000000    0.8489001
162940.0000000    0.8547674
162960.0000000    0.8651872
162980.0000000    0.8394088
163000.0000000    0.8341808
163020.0000000    0.8260016
163040.0000000    0.8166749
163060.0000000    0.8321180
163080.0000000    0.8429854
163100.0000000    0.8446773
163120.0000000    0.8507349
163140.0000000    0.8569427
163160.0000000    0.8336043
163180.0000000    0.8117049
163200.0000000    0.8302665
163220.0000000    0.8293791
163240.0000000    0.8136626
163260.0000000    0.8311099
163280.0000000    0.8301694
163300.0000000    0.8434936
163320.0000000    0.8527457
163340.0000000    0.8273411
163360.0000000    0.8436917
163380.0000000    0.8381914
163400.0000000    0.8341053
163420.0000000    0.8778290
163440.0000000    0.8678406
163460.0000000    0.8572567
163480.0000000    0.8471348
163500.0000000    0.8477938
163520.0000000    0.8255596
163540.0000000    0.8344991
163560.0000000    0.8345281
163580.0000000    0.8744755
163600.0000000    0.8845587
163620.0000000    0.8516962
163640.0000000    0.8039826
163660.0000000    0.8076919
163680.0000000    0.8202565
163700.0000000    0.8280850
163720.0000000    0.8485718
163740.0000000    0.8182001
163760.0000000    0.8557235
163780.0000000    0.8562177
163800.0000000    0.8169395
163820.0000000    0.8331012
163840.0000000    0.8235704
163860.0000000    0.7961293
163880.0000000    0.8030486
163900.0000000    0.7904453
163920.0000000    0.8219839
163940.0000000    0.8308634
163960.0000000    0.8232114
163980.0000000    0.8133011
164000.0000000    0.7677693
164020.0000000    0.7949412
164040.0000000    0.7841883
164060.0000000    0.8080305
164080.0000000    0.8162001
164100.0000000    0.8129159
164120.0000000    0.8183358
164140.0000000    0.7883300
164160.0000000    0.7787866
164180.0000000    0.7916015
164200.0000000    0.7983791
164220.0000000    0.8192699
164240.0000000    0.7962006
164260.0000000    0.8104673
164280.0000000    0.8045149
164300.0000000    0.7990827
164320.0000000    0.7976967
164340.0000000    0.8129917
164360.0000000    0.8187138
164380.0000000    0.8124911
164400.0000000    0.8126713
164420.0000000    0.8016061
164440.0000000    0.8015379
164460.0000000    0.7933772
164480.0000000    0.7981567
164500.0000000    0.8053219
164520.0000000    0.7924860
164540.0000000    0.8046743
164560.0000000    0.8179250
164580.0000000    0.8187671
164600.0000000    0.8402120
164620.0000000    0.8269992
164640.0000000    0.8028390
164660.0000000    0.8178980
164680.0000000    0.8322744
164700.0000000    0.8193092
164720.0000000    0.8426137
164740.0000000    0.8416860
164760.0000000    0.8612526
164780.0000000    0.8173868
164800.0000000    0.8344266
164820.0000000    0.8372355
164840.0000000    0.8346371
164860.0000000    0.7971705
164880.0000000    0.7870346
164900.0000000    0.7874116
164920.0000000    0.8369941
164940.0000000    0.8543164
164960.0000000    0.8770221
164980.0000000    0.9107062
165000.0000000    0.8837273
165020.0000000    0.8514991
165040.0000000    0.8455420
165060.0000000    0.8738859
165080.0000000    0.9084848
165100.0000000    0.8935778
165120.0000000    0.8727159
165140.0000000    0.8880563
165160.0000000    0.9264361
165180.0000000    0.9162016
165200.0000000    0.9394177
165220.0000000    0.9440398
165240.0000000    0.9419540
165260.0000000    0.9261167
165280.0000000    0.9269196
165300.0000000    0.9419984
165320.0000000    0.9246208
165340.0000000    0.9371352
165360.0000000    0.9482337
165380.0000000    0.9176503
165400.0000000    0.9276222
165420.0000000    0.9329464
165440.0000000    0.9332829
165460.0000000    0.9531291
165480.0000000    0.9513650
165500.0000000    0.9313622
165520.0000000    0.9601009
165540.0000000    0.9711128
165560.0000000    0.9392654
165580.0000000    0.9361049
165600.0000000    0.9227582
165620.0000000    0.9307891
165640.0000000    0.9466444
165660.0000000    0.9088429
165680.0000000    0.9184085
165700.0000000    0.8929164
165720.0000000    0.8785817
165740.0000000    0.8657967
165760.0000000    0.8647555
165780.0000000    0.8590413
165800.0000000    0.8388041
165820.0000000    0.8655086
165840.0000000    0.8347790
165860.0000000    0.8302996
165880.0000000    0.8230720
165900.0000000    0.8456159
165920.0000000    0.8906814
165940.0000000    0.8901268
165960.0000000    0.8966128
165980.0000000    0.8882368
166000.0000000    0.8575701
166020.0000000    0.8582210
166040.0000000    0.8769467
166060.0000000    0.9073151
166080.0000000    0.8666499
166100.0000000    0.8761225
166120.0000000    0.8843574
166140.0000000    0.8993443
166160.0000000    0.9260623
166180.0000000    0.9311000
166200.0000000    0.9460360
166220.0000000    0.9644765
166240.0000000    0.9504865
166260.0000000    0.9498267
166280.0000000    0.9382090
166300.0000000    0.9237294
166320.0000000    0.9153443
166340.0000000    0.9007034
166360.0000000    0.9008167
166380.0000000    0.8970479
166400.0000000    0.9143820
166420.0000000    0.9220406
166440.0000000    0.9142675
166460.0000000    0.9020051
166480.0000000    0.9069657
166500.0000000    0.8869082
166520.0000000    0.9418613
166540.0000000    0.9559892
166560.0000000    0.9759609
166580.0000000    0.9539583
166600.0000000    0.9279074
166620.0000000    0.9467444
166640.0000000    0.9553670
166660.0000000    0.9240430
166680.0000000    0.9203928
166700.0000000    0.9051193
166720.0000000    0.9202521
166740.0000000    0.9606704
166760.0000000    0.9396892
166780.0000000    0.9337404
166800.0000000    0.9667439
166820.0000000    0.9825849
166840.0000000    0.9416392
166860.0000000    0.9503402
166880.0000000    0.9640777
166900.0000000    0.9844326
166920.0000000    1.0138171
166940.0000000    1.0551215
166960.0000000    1.0341412
166980.0000000    1.0125452
167000.0000000    1.0088085
167020.0000000    0.9906455
167040.0000000    0.9816926
167060.0000000    0.9502932
167080.0000000    0.9473451
167100.0000000    0.9932205
167120.0000000    0.9926011
167140.0000000    0.9913570
167160.0000000    0.9952808
167180.0000000    0.9893898
167200.0000000    0.9480850
167220.0000000    0.9852711
167240.0000000    0.9929256
167260.0000000    1.0144562
167280.0000000    1.0058049
167300.0000000    0.9823923
167320.0000000    0.9855857
167340.0000000    0.9523439
167360.0000000    0.9377124
167380.0000000    0.9148956
167400.0000000    0.9629043
167420.0000000    0.9314823
167440.0000000    0.9253945
167460.0000000    0.9247201
167480.0000000    0.9194751
167500.0000000    0.9163083
167520.0000000    0.9179876
167540.0000000    0.9176617
167560.0000000    0.9310132
167580.0000000    0.9325251
167600.0000000    0.9540793
167620.0000000    0.9770093
167640.0000000    0.9606019
167660.0000000    0.9797105
167680.0000000    0.9976827
167700.0000000    0.9764205
167720.0000000    0.9458783
167740.0000000    0.9571238
167760.0000000    0.9405672
167780.0000000    0.9391736
167800.0000000    0.9451857
167820.0000000    0.9779654
167840.0000000    0.9764866
167860.0000000    0.9898475
167880.0000000    0.9654259
167900.0000000    0.9613554
167920.0000000    0.9464511
167940.0000000    0.9446930
167960.0000000    0.9343110
167980.0000000    0.9484835
168000.0000000    0.9463273
168020.0000000    0.9484633
168040.0000000    0.9822779
168060.0000000    0.9886039
168080.0000000    0.9957402
168100.0000000    0.9956427
168120.0000000    0.9762096
168140.0000000    0.9797184
168160.0000000    0.9740378
168180.0000000    0.9726196
168200.0000000    0.9852970
168220.0000000    0.9801721
168240.0000000    0.9661061
168260.0000000    0.9633952
168280.0000000    0.9360849
168300.0000000    0.9345224
168320.0000000    0.9744940
168340.0000000    1.0053004
168360.0000000    0.9840822
168380.0000000    0.9664360
168400.0000000    1.0026715
168420.0000000    0.9604662
168440.0000000    0.9434803
168460.0000000    0.9567508
168480.0000000    0.9313880
168500.0000000    0.9513984
168520.0000000    0.9740289
168540.0000000    0.9680377
168560.0000000    0.9747010
168580.0000000    0.9464405
168600.0000000    0.9636569
168620.0000000    0.9754161
168640.0000000    0.9657025
168660.0000000    0.9455274
168680.0000000    0.9339535
168700.0000000    0.9314222
168720.0000000    0.9251425
168740.0000000    0.9180710
168760.0000000    0.9185210
168780.0000000    0.9274649
168800.0000000    0.9314548
168820.0000000    0.9130577
168840.0000000    0.9544342
168860.0000000    0.9647064
168880.0000000    0.9533055
168900.0000000    0.9367373
168920.0000000    0.9355346
168940.0000000    0.9322164
168960.0000000    0.9218830
168980.0000000    0.9549496
169000.0000000    0.9539521
169020.0000000    0.9539928
169040.0000000    0.9224569
169060.0000000    0.9277318
169080.0000000    0.9407710
169100.0000000    0.9514208
169120.0000000    0.9345163
169140.0000000    0.9280290
169160.0000000    0.9282970
169180.0000000    0.9445693
169200.0000000    0.9468238
169220.0000000    0.9685298
169240.0000000    0.9525149
169260.0000000    0.9350935
169280.0000000    0.9386280
169300.0000000    0.9537945
169320.0000000    0.9632282
169340.0000000    0.9457633
169360.0000000    0.9584197
169380.0000000    0.9575555
169400.0000000    0.9197837
169420.0000000    0.9083044
169440.0000000    0.9255787
169460.0000000    0.9259664
169480.0000000    0.9220641
169500.0000000    0.9449248
169520.0000000    0.9181631
169540.0000000    0.9423887
169560.0000000    0.9127103
169580.0000000    0.9357730
169600.0000000    0.9497647
169620.0000000    0.9368156
169640.0000000    0.9424936
169660.0000000    0.9652877
169680.0000000    0.9449736
169700.0000000    0.9640539
169720.0000000    0.9611329
169740.0000000    0.9758378
169760.0000000    0.9644184
169780.0000000    0.9523845
169800.0000000    0.9738047
169820.0000000    0.9778405
169840.0000000    0.9607719
169860.0000000    0.9745504
169880.0000000    0.9646463
169900.0000000    0.9439088
169920.0000000    0.9354709
169940.0000000    0.9520769
169960.0000000    0.9601924
169980.0000000    0.9559769
170000.0000000    0.9341305
170020.0000000    0.9304884
170040.0000000    0.9502609
170060.0000000    0.9359321
170080.0000000    0.9319020
170100.0000000    0.9610423
170120.0000000    0.9645534
170140.0000000    0.9603430
170160.0000000    0.9913013
170180.0000000    0.9803010
170200.0000000    0.9873035
170220.0000000    1.0209583
170240.0000000    1.0096802
170260.0000000    1.0516688
170280.0000000    1.0405128
170300.0000000    1.0339670
170320.0000000    0.9957572
170340.0000000    0.9987528
170360.0000000    1.0022086
170380.0000000    1.0112441
170400.0000000    1.0091425
170420.0000000    0.9834089
170440.0000000    0.9493279
170460.0000000    0.9626008
170480.0000000    0.9875858
170500.0000000    1.0062190
170520.0000000    0.9870815
170540.0000000    0.9790156
170560.0000000    1.0081660
170580.0000000    1.0225627
170600.0000000    1.0103172
170620.0000000    1.0263368
170640.0000000    0.9992044
170660.0000000    1.0156047
170680.0000000    1.0033745
170700.0000000    0.9622191
170720.0000000    0.9734904
170740.0000000    1.0091361
170760.0000000    1.0242183
170780.0000000    1.0011672
170800.0000000    0.9591119
170820.0000000    0.9277371
170840.0000000    0.9415493
170860.0000000    0.9466967
170880.0000000    0.9307837
170900.0000000    0.9560466
170920.0000000    0.9484120
170940.0000000    0.9433933
170960.0000000    0.9598508
170980.0000000    0.9388359
171000.0000000    0.9558975
171020.0000000    0.9745320
171040.0000000    0.9500353
171060.0000000    0.9699965
171080.0000000    0.9656113
171100.0000000    0.9737429
171120.0000000    0.9541023
171140.0000000    0.9253877
171160.0000000    0.9245284
171180.0000000    0.9084119
171200.0000000    0.9157653
171220.0000000    0.9175058
171240.0000000    0.9411224
171260.0000000    0.9563811
171280.0000000    0.9768711
171300.0000000    0.9706100
171320.0000000    0.9964006
171340.0000000    0.9935862
171360.0000000    1.0154797
171380.0000000    1.0209901
171400.0000000    1.0129133
171420.0000000    1.0104606
171440.0000000    0.9876257
171460.0000000    1.0017061
171480.0000000    0.9948899
171500.0000000    0.9785222
171520.0000000    0.9715380
171540.0000000    0.9836837
171560.0000000    0.9771132
171580.0000000    0.9767088
171600.0000000    0.9631321
171620.0000000    0.9319025
171640.0000000    0.9363225
171660.0000000    0.9558311
171680.0000000    0.9351879
171700.0000000    0.9364143
171720.0000000    0.9432203
171740.0000000    0.9617606
171760.0000000    0.9620580
171780.0000000    0.9400393
171800.0000000    0.9404688
171820.0000000    0.9710296
171840.0000000    0.9598820
171860.0000000    0.9623379
171880.0000000    0.9651635
171900.0000000    0.9715799
171920.0000000    0.9937080
171940.0000000    0.9848015
171960.0000000    1.0092283
171980.0000000    1.0039449
172000.0000000    0.9797185
172020.0000000    0.9933134
172040.0000000    0.9800995
172060.0000000    0.9822690
172080.0000000    1.0124329
172100.0000000    1.0127130
172120.0000000    0.9573992
172140.0000000    0.9624589
172160.0000000    0.9739165
172180.0000000    0.9847901
172200.0000000    1.0031790
172220.0000000    0.9814810
172240.0000000    0.9691796
172260.0000000    0.9819188
172280.0000000    1.0050141
172300.0000000    0.9869262
172320.0000000    0.9779023
172340.0000000    0.9773679
172360.0000000    0.9838247
172380.0000000    0.9588016
172400.0000000    0.9820071
172420.0000000    0.9481192
172440.0000000    0.9665730
172460.0000000    0.9822743
172480.0000000    0.9772001
172500.0000000    0.9807895
172520.0000000    0.9747592
172540.0000000    0.9663508
172560.0000000    0.9483343
172580.0000000    0.9560534
172600.0000000    0.9938285
172620.0000000    0.9979582
172640.0000000    1.0137341
172660.0000000    1.0160091
172680.0000000    0.9754466
172700.0000000    0.9571737
172720.0000000    0.9660410
172740.0000000    0.9889531
172760.0000000    0.9858725
172780.0000000    1.0201552
172800.0000000    1.0354359
172820.0000000    1.0477893
172840.0000000    1.0689442
172860.0000000    1.0955637
172880.0000000    1.1092050
172900.0000000    1.1000279
172920.0000000    1.1130534
172940.0000000    1.1120406
172960.0000000    1.0936469
172980.0000000    1.0905707
173000.0000000    1.0888230
173020.0000000    1.0862306
173040.0000000    1.0692501
173060.0000000    1.0560536
173080.0000000    1.0468841
173100.0000000    1.0210551
173120.0000000    1.0298327
173140.0000000    1.0347445
173160.0000000    1.0885547
173180.0000000    1.0738937
173200.0000000    1.0698378
173220.0000000    1.0241163
173240.0000000    1.0436161
173260.0000000    1.0242853
173280.0000000    0.9822606
173300.0000000    0.9921159
173320.0000000    0.9963782
173340.0000000    0.9998776
173360.0000000    1.0090760
173380.0000000    1.0375563
173400.0000000    1.0394596
173420.0000000    1.0584888
173440.0000000    1.0456116
173460.0000000    1.0255673
173480.0000000    1.0158511
173500.0000000    1.0250213
173520.0000000    1.0176263
173540.0000000    1.0192096
173560.0000000    1.0305599
173580.0000000    1.0372232
173600.0000000    1.0260950
173620.0000000    1.0155585
173640.0000000    0.9969026
173660.0000000    1.0000570
173680.0000000    0.9935176
173700.0000000    0.9967648
173720.0000000    0.9940056
173740.0000000    0.9937392
173760.0000000    0.9915481
173780.0000000    1.0183146
173800.0000000    1.0118454
173820.0000000    1.0037267
173840.0000000    1.0086743
173860.0000000    0.9983938
173880.0000000    1.0144248
173900.0000000    1.0138958
173920.0000000    1.0283430
173940.0000000    1.0050883
173960.0000000    1.0386854
173980.0000000    1.0564599
174000.0000000    1.0869807
174020.0000000    1.0797834
174040.0000000    1.1217556
174060.0000000    1.1041864
174080.0000000    1.0803111
174100.0000000    1.0766116
174120.0000000    1.0754523
174140.0000000    1.0580378
174160.0000000    1.0599980
174180.0000000    1.0615152
174200.0000000    1.0660971
174220.0000000    1.1080197
174240.0000000    1.1102684
174260.0000000    1.0700824
174280.0000000    1.0611963
174300.0000000    1.0521617
174320.0000000    1.0601141
174340.0000000    1.0464525
174360.0000000    1.0487657
174380.0000000    1.0623630
174400.0000000    1.1025188
174420.0000000    1.1110713
174440.0000000    1.1099198
174460.0000000    1.1056414
174480.0000000    1.0709716
174500.0000000    1.0581790
174520.0000000    1.0424255
174540.0000000    1.0416712
174560.0000000    1.0536634
174580.0000000    1.0692143
174600.0000000    1.1089174
174620.0000000    1.0870262
174640.0000000    1.1029246
174660.0000000    1.1206084
174680.0000000    1.0897969
174700.0000000    1.0781046
174720.0000000    1.0741134
174740.0000000    1.0667509
174760.0000000    1.0567740
174780.0000000    1.0502660
174800.0000000    1.0852921
174820.0000000    1.0749241
174840.0000000    1.0701177
174860.0000000    1.0637186
174880.0000000    1.0548161
174900.0000000    1.0337268
174920.0000000    1.0493561
174940.0000000    1.1106130
174960.0000000    1.1008399
174980.0000000    1.0741987
175000.0000000    1.0232726
175020.0000000    1.0195467
175040.0000000    1.0132502
175060.0000000    1.0161369
175080.0000000    1.0298121
175100.0000000    1.0213987
175120.0000000    1.0115803
175140.0000000    1.0200390
175160.0000000    0.9987256
175180.0000000    0.9948742
175200.0000000    1.0004480
175220.0000000    0.9845243
175240.0000000    0.9757930
175260.0000000    0.9431131
175280.0000000    0.9170560
175300.0000000    0.9483313
175320.0000000    0.9489136
175340.0000000    0.9349130
175360.0000000    0.9415605
175380.0000000    0.9240561
175400.0000000    0.9565062
175420.0000000    0.9433100
175440.0000000    1.0017409
175460.0000000    1.0327791
175480.0000000    1.0234026
175500.0000000    1.0262114
175520.0000000    1.0146058
175540.0000000    1.0173205
175560.0000000    1.0248134
175580.0000000    0.9979798
175600.0000000    0.9885229
175620.0000000    0.9599535
175640.0000000    0.9406288
175660.0000000    0.9707002
175680.0000000    0.9790837
175700.0000000    0.9631974
175720.0000000    0.9592279
175740.0000000    0.9829957
175760.0000000    0.9572877
175780.0000000    0.9634263
175800.0000000    0.9765893
175820.0000000    0.9658675
175840.0000000    0.9783325
175860.0000000    0.9857494
175880.0000000    0.9538507
175900.0000000    0.9794631
175920.0000000    0.9972715
175940.0000000    1.0107028
175960.0000000    0.9908241
175980.0000000    0.9760696
176000.0000000    0.9849195
176020.0000000    1.0032014
176040.0000000    1.0235568
176060.0000000    1.0348444
176080.0000000    1.0193031
176100.0000000    0.9919121
176120.0000000    0.9784911
176140.0000000    0.9955995
176160.0000000    1.0103673
176180.0000000    1.0156054
176200.0000000    0.9851810
176220.0000000    0.9987765
176240.0000000    1.0252497
176260.0000000    1.0167451
176280.0000000    1.0297164
176300.0000000    1.0071859
176320.0000000    0.9875031
176340.0000000    0.9815143
176360.0000000    0.9875738
176380.0000000    1.0037131
176400.0000000    0.9980920
176420.0000000    1.0113478
176440.0000000    1.0021151
176460.0000000    1.0110476
176480.0000000    0.9734169
176500.0000000    0.9802296
176520.0000000    0.9834717
176540.0000000    0.9997224
176560.0000000    1.0236378
176580.0000000    1.0256357
176600.0000000    1.0259331
176620.0000000    1.0083966
176640.0000000    0.9897770
176660.0000000    0.9729804
176680.0000000    0.9705734
176700.0000000    0.9726843
176720.0000000    0.9595834
176740.0000000    0.9676717
176760.0000000    0.9693798
176780.0000000    0.9848733
176800.0000000    1.0009686
176820.0000000    0.9716567
176840.0000000    0.9929929
176860.0000000    0.9886275
176880.0000000    0.9845631
176900.0000000    1.0341935
176920.0000000    1.0155737
176940.0000000    1.0311942
176960.0000000    1.0603977
176980.0000000    1.0550687
177000.0000000    1.0279924
177020.0000000    1.0234668
177040.0000000    1.0288646
177060.0000000    0.9953217
177080.0000000    0.9668829
177100.0000000    0.9653278
177120.0000000    0.9683619
177140.0000000    0.9607061
177160.0000000    0.9676893
177180.0000000    0.9694805
177200.0000000    0.9731114
177220.0000000    0.9921584
177240.0000000    0.9995351
177260.0000000    1.0095215
177280.0000000    0.9964596
177300.0000000    0.9761461
177320.0000000    0.9531007
177340.0000000    0.9265185
177360.0000000    0.9648684
177380.0000000    0.9489414
177400.0000000    0.9333816
177420.0000000    0.9351156
177440.0000000    0.9381961
177460.0000000    0.9523665
177480.0000000    0.9386629
177500.0000000    0.9709174
177520.0000000    0.9382662
177540.0000000    0.9242113
177560.0000000    0.9324579
177580.0000000    0.9554561
177600.0000000    0.9471648
177620.0000000    0.9390295
177640.0000000    0.9488739
177660.0000000    0.9559162
177680.0000000    0.9624247
177700.0000000    0.9306672
177720.0000000    0.9406805
177740.0000000    0.9534384
177760.0000000    0.9401551
177780.0000000    0.9472863
177800.0000000    0.9515871
177820.0000000    0.9066187
177840.0000000    0.9145902
177860.0000000    0.9216713
177880.0000000    0.9198152
177900.0000000    0.9740737
177920.0000000    0.9579441
177940.0000000    0.9571810
177960.0000000    0.9846533
177980.0000000    0.9777510
178000.0000000    0.9865859
178020.0000000    0.9584270
178040.0000000    0.9800098
178060.0000000    0.9684758
178080.0000000    0.9764492
178100.0000000    1.0027168
178120.0000000    1.0227410
178140.0000000    1.0611678
178160.0000000    1.0551606
178180.0000000    1.0422221
178200.0000000    1.0553472
178220.0000000    1.0609505
178240.0000000    1.0492646
178260.0000000    1.0336088
178280.0000000    1.0586159
178300.0000000    1.0363785
178320.0000000    1.0233185
178340.0000000    1.0556760
178360.0000000    1.0575595
178380.0000000    1.0624415
178400.0000000    1.0413607
178420.0000000    1.0596740
178440.0000000    1.0561107
178460.0000000    1.0550532
178480.0000000    1.0189304
178500.0000000    1.0027802
178520.0000000    1.0337125
178540.0000000    1.0611272
178560.0000000    1.0540388
178580.0000000    1.0119370
178600.0000000    1.0069125
178620.0000000    1.0303804
178640.0000000    1.0453676
178660.0000000    1.0550529
178680.0000000    1.0451998
178700.0000000    1.0726559
178720.0000000    1.1191336
178740.0000000    1.1366050
178760.0000000    1.0873984
178780.0000000    1.0608073
178800.0000000    1.0809664
178820.0000000    1.0729572
178840.0000000    1.0900252
178860.0000000    1.0576868
178880.0000000    1.0567836
178900.0000000    1.0548735
178920.0000000    1.0111885
178940.0000000    1.0087906
178960.0000000    1.0011919
178980.0000000    1.0069810
179000.0000000    1.0264127
179020.0000000    1.0321764
179040.0000000    1.0347952
179060.0000000    1.0270334
179080.0000000    1.0201576
179100.0000000    1.0587049
179120.0000000    1.0561595
179140.0000000    1.0334001
179160.0000000    1.0167309
179180.0000000    1.0074182
179200.0000000    1.0019614
179220.0000000    0.9798316
179240.0000000    0.9331954
179260.0000000    0.9387366
179280.0000000    0.9745614
179300.0000000    0.9872273
179320.0000000    1.0071150
179340.0000000    1.0066029
179360.0000000    1.0126874
179380.0000000    1.0436200
179400.0000000    1.0413381
179420.0000000    1.0388230
179440.0000000    1.0179380
179460.0000000    1.0451716
179480.0000000    1.0158576
179500.0000000    1.0075378
179520.0000000    1.0172853
179540.0000000    0.9858246
179560.0000000    0.9608208
179580.0000000    0.9610125
179600.0000000    0.9812791
179620.0000000    0.9799051
179640.0000000    0.9429464
179660.0000000    0.9427631
179680.0000000    0.9317614
179700.0000000    0.9259413
179720.0000000    0.9125286
179740.0000000    0.9313942
179760.0000000    0.8961167
179780.0000000    0.8752768
179800.0000000    0.8755134
179820.0000000    0.8697308
179840.0000000    0.8763446
179860.0000000    0.8787204
179880.0000000    0.8888395
179900.0000000    0.8780698
179920.0000000    0.9142863
179940.0000000    0.9138408
179960.0000000    0.9188955
179980.0000000    0.9281235
180000.0000000    0.9467331
180020.0000000    0.9287927
180040.0000000    0.8948735
180060.0000000    0.8847108
180080.0000000    0.8743215
180100.0000000    0.8937760
180120.0000000    0.9021792
180140.0000000    0.9014097
180160.0000000    0.9011666
180180.0000000    0.9230952
180200.0000000    0.8932664
180220.0000000    0.9302129
180240.0000000    0.9210898
180260.0000000    0.9059188
180280.0000000    0.8995690
180300.0000000    0.8916030
180320.0000000    0.9038335
180340.0000000    0.9124966
180360.0000000    0.9210939
180380.0000000    0.9165970
180400.0000000    0.9302629
180420.0000000    0.9198394
180440.0000000    0.9191885
180460.0000000    0.9125473
180480.0000000    0.9102156
180500.0000000    0.9090156
180520.0000000    0.9003303
180540.0000000    0.9058450
180560.0000000    0.8910769
180580.0000000    0.8683187
180600.0000000    0.8642922
180620.0000000    0.8691417
180640.0000000    0.8622411
180660.0000000    0.8670681
180680.0000000    0.8592535
180700.0000000    0.8653422
180720.0000000    0.8822253
180740.0000000    0.8730712
180760.0000000    0.8643613
180780.0000000    0.8818135
180800.0000000    0.8660780
180820.0000000    0.8471811
180840.0000000    0.8665345
180860.0000000    0.8758324
180880.0000000    0.8902574
180900.0000000    0.8854905
180920.0000000    0.8701515
180940.0000000    0.8694662
180960.0000000    0.8835828
180980.0000000    0.8951368
181000.0000000    0.9040824
181020.0000000    0.8943861
181040.0000000    0.8845972
181060.0000000    0.9016135
181080.0000000    0.8872486
181100.0000000    0.9017308
181120.0000000    0.9031032
181140.0000000    0.8978950
181160.0000000    0.8965284
181180.0000000    0.9094123
181200.0000000    0.9207312
181220.0000000    0.9263320
181240.0000000    0.9104564
181260.0000000    0.9279184
181280.0000000    0.9312916
181300.0000000    0.9207060
181320.0000000    0.9458296
181340.0000000    0.9374313
181360.0000000    0.9322712
181380.0000000    0.9345292
181400.0000000    0.9383517
181420.0000000    0.9326897
181440.0000000    0.8821608
181460.0000000    0.8891958
181480.0000000    0.8991797
181500.0000000    0.9079899
181520.0000000    0.8764797
181540.0000000    0.9013773
181560.0000000    0.9237711
181580.0000000    0.9213206
181600.0000000    0.8986856
181620.0000000    0.9005551
181640.0000000    0.8903903
181660.0000000    0.8682078
181680.0000000    0.8956664
181700.0000000    0.8828280
181720.0000000    0.8853442
181740.0000000    0.8714519
181760.0000000    0.8761265
181780.0000000    0.8833839
181800.0000000    0.8923793
181820.0000000    0.9051417
181840.0000000    0.9489621
181860.0000000    0.9403431
181880.0000000    0.9016874
181900.0000000    0.9050702
181920.0000000    0.9183174
181940.0000000    0.9151570
181960.0000000    0.9275365
181980.0000000    0.9177122
182000.0000000    0.8870565
182020.0000000    0.8910043
182040.0000000    0.8981543
182060.0000000    0.8983913
182080.0000000    0.9240019
182100.0000000    0.9200694
182120.0000000    0.9078692
182140.0000000    0.8862200
182160.0000000    0.8905462
182180.0000000    0.9130782
182200.0000000    0.9121129
182220.0000000    0.9070002
182240.0000000    0.9033605
182260.0000000    0.8908234
182280.0000000    0.8710529
182300.0000000    0.8892489
182320.0000000    0.9021913
182340.0000000    0.8804468
182360.0000000    0.8786557
182380.0000000    0.8913453
182400.0000000    0.8919382
182420.0000000    0.8876432
182440.0000000    0.9115384
182460.0000000    0.9326501
182480.0000000    0.9145354
182500.0000000    0.9056670
182520.0000000    0.9195833
182540.0000000    0.9279261
182560.0000000    0.9095014
182580.0000000    0.8978423
182600.0000000    0.9043188
182620.0000000    0.9144020
182640.0000000    0.9198992
182660.0000000    0.9374133
182680.0000000    0.9046519
182700.0000000    0.8950630
182720.0000000    0.9173094
182740.0000000    0.9079059
182760.0000000    0.9296627
182780.0000000    0.9326698
182800.0000000    0.9290968
182820.0000000    0.9057368
182840.0000000    0.8976969
182860.0000000    0.9094971
182880.0000000    0.8907371
182900.0000000    0.8994204
182920.0000000    0.8995483
182940.0000000    0.9114654
182960.0000000    0.8738413
182980.0000000    0.9026463
183000.0000000    0.8994409
183020.0000000    0.8792374
183040.0000000    0.9063737
183060.0000000    0.9051195
183080.0000000    0.8819609
183100.0000000    0.8587481
183120.0000000    0.8361336
183140.0000000    0.8439893
183160.0000000    0.8533811
183180.0000000    0.8565644
183200.0000000    0.8593585
183220.0000000    0.8498031
183240.0000000    0.8455757
183260.0000000    0.8604875
183280.0000000    0.8899236
183300.0000000    0.8831573
183320.0000000    0.8732384
183340.0000000    0.8665941
183360.0000000    0.8912791
183380.0000000    0.8944435
183400.0000000    0.8841946
183420.0000000    0.8826770
183440.0000000    0.8616943
183460.0000000    0.8407041
183480.0000000    0.8720133
183500.0000000    0.8706112
183520.0000000    0.8606768
183540.0000000    0.8889817
183560.0000000    0.8837512
183580.0000000    0.8663628
183600.0000000    0.8791179
183620.0000000    0.8745494
183640.0000000    0.8845122
183660.0000000    0.9191675
183680.0000000    0.8994930
183700.0000000    0.9002393
183720.0000000    0.8959102
183740.0000000    0.9110179
183760.0000000    0.8994871
183780.0000000    0.8709039
183800.0000000    0.8576104
183820.0000000    0.8542327
183840.0000000    0.8670906
183860.0000000    0.8808937
183880.0000000    0.8675120
183900.0000000    0.8983173
183920.0000000    0.8972408
183940.0000000    0.9032094
183960.0000000    0.8907717
183980.0000000    0.8802069
184000.0000000    0.8751886
184020.0000000    0.8962238
184040.0000000    0.8795218
184060.0000000    0.8766171
184080.0000000    0.8722662
184100.0000000    0.8524886
184120.0000000    0.8479759
184140.0000000    0.8463256
184160.0000000    0.8432371
184180.0000000    0.8453845
184200.0000000    0.8467879
184220.0000000    0.8392526
184240.0000000    0.8473516
184260.0000000    0.8475481
184280.0000000    0.8636408
184300.0000000    0.8497208
184320.0000000    0.8611948
184340.0000000    0.8597401
184360.0000000    0.8458082
184380.0000000    0.8589761
184400.0000000    0.8461361
184420.0000000    0.8642498
184440.0000000    0.8695796
184460.0000000    0.8583060
184480.0000000    0.8512922
184500.0000000    0.8321773
184520.0000000    0.8414449
184540.0000000    0.8410892
184560.0000000    0.8580410
184580.0000000    0.8602777
184600.0000000    0.8675914
184620.0000000    0.8771496
184640.0000000    0.8617133
184660.0000000    0.8837633
184680.0000000    0.8876990
184700.0000000    0.8968201
184720.0000000    0.8808435
184740.0000000    0.8715903
184760.0000000    0.8624243
184780.0000000    0.8717060
184800.0000000    0.8491611
184820.0000000    0.8522375
184840.0000000    0.8472803
184860.0000000    0.8571661
184880.0000000    0.8468019
184900.0000000    0.8451047
184920.0000000    0.8411264
184940.0000000    0.8570753
184960.0000000    0.8586232
184980.0000000    0.8456684
185000.0000000    0.9029804
185020.0000000    0.8861734
185040.0000000    0.8650629
185060.0000000    0.8687264
185080.0000000    0.8631838
185100.0000000    0.8584503
185120.0000000    0.8543166
185140.0000000    0.8463876
185160.0000000    0.8395203
185180.0000000    0.8409308
185200.0000000    0.8647478
185220.0000000    0.8563840
185240.0000000    0.8480119
185260.0000000    0.8507379
185280.0000000    0.8330007
185300.0000000    0.8305619
185320.0000000    0.8169395
185340.0000000    0.8211766
185360.0000000    0.8267712
185380.0000000    0.7980926
185400.0000000    0.8215241
185420.0000000    0.7988445
185440.0000000    0.8001167
185460.0000000    0.8089025
185480.0000000    0.8188507
185500.0000000    0.7810352
185520.0000000    0.7828711
185540.0000000    0.8067137
185560.0000000    0.8183416
185580.0000000    0.7996621
185600.0000000    0.8033627
185620.0000000    0.7930791
185640.0000000    0.8106045
185660.0000000    0.8240757
185680.0000000    0.8198174
185700.0000000    0.8056483
185720.0000000    0.7926190
185740.0000000    0.8263535
185760.0000000    0.8029974
185780.0000000    0.8096059
185800.0000000    0.8058313
185820.0000000    0.8036588
185840.0000000    0.8253691
185860.0000000    0.8247312
185880.0000000    0.8248631
185900.0000000    0.8125203
185920.0000000    0.8169062
185940.0000000    0.8086683
185960.0000000    0.8162628
185980.0000000    0.8066913
186000.0000000    0.8124969
186020.0000000    0.7912957
186040.0000000    0.7998185
186060.0000000    0.8125831
186080.0000000    0.8313321
186100.0000000    0.8216324
186120.0000000    0.8287300
186140.0000000    0.8085049
186160.0000000    0.8453424
186180.0000000    0.8448762
186200.0000000    0.8161428
186220.0000000    0.8158841
186240.0000000    0.7917908
186260.0000000    0.8036370
186280.0000000    0.7928663
186300.0000000    0.8018914
186320.0000000    0.8129447
186340.0000000    0.8228716
186360.0000000    0.7991934
186380.0000000    0.8007193
186400.0000000    0.8110764
186420.0000000    0.8229568
186440.0000000    0.8147244
186460.0000000    0.8168982
186480.0000000    0.8199971
186500.0000000    0.8136515
186520.0000000    0.8293657
186540.0000000    0.8233677
186560.0000000    0.8131710
186580.0000000    0.8437662
186600.0000000    0.8568914
186620.0000000    0.8425365
186640.0000000    0.8604995
186660.0000000    0.8795679
186680.0000000    0.8585296
186700.0000000    0.8450302
186720.0000000    0.8407175
186740.0000000    0.8325909
186760.0000000    0.8449365
186780.0000000    0.8275692
186800.0000000    0.8247781
186820.0000000    0.8226209
186840.0000000    0.8041773
186860.0000000    0.8149374
186880.0000000    0.8302920
186900.0000000    0.8538009
186920.0000000    0.8310508
186940.0000000    0.8478691
186960.0000000    0.8418078
186980.0000000    0.8253066
187000.0000000    0.8162453
187020.0000000    0.8083397
187040.0000000    0.8304250
187060.0000000    0.8511778
187080.0000000    0.8415626
187100.0000000    0.8320032
187120.0000000    0.8253887
187140.0000000    0.8475727
187160.0000000    0.8366872
187180.0000000    0.8346389
187200.0000000    0.8532032
187220.0000000    0.8472189
187240.0000000    0.8388855
187260.0000000    0.8661333
187280.0000000    0.8353679
187300.0000000    0.8283557
187320.0000000    0.8244144
187340.0000000    0.8242360
187360.0000000    0.8235300
187380.0000000    0.8350407
187400.0000000    0.8427492
187420.0000000    0.8291981
187440.0000000    0.8462153
187460.0000000    0.8440873
187480.0000000    0.8376404
187500.0000000    0.8451496
187520.0000000    0.8243134
187540.0000000    0.8556561
187560.0000000    0.8662673
187580.0000000    0.8353987
187600.0000000    0.8434256
187620.0000000    0.8464075
187640.0000000    0.8261658
187660.0000000    0.8569808
187680.0000000    0.8545315
187700.0000000    0.8489841
187720.0000000    0.8309411
187740.0000000    0.8440821
187760.0000000    0.8394291
187780.0000000    0.8307916
187800.0000000    0.8393604
187820.0000000    0.8339766
187840.0000000    0.8331228
187860.0000000    0.8202456
187880.0000000    0.8232813
187900.0000000    0.8533236
187920.0000000    0.8297859
187940.0000000    0.8484628
187960.0000000    0.8597112
187980.0000000    0.8639858
188000.0000000    0.8757421
188020.0000000    0.8413208
188040.0000000    0.8464770
188060.0000000    0.8396622
188080.0000000    0.8332440
188100.0000000    0.8292775
188120.0000000    0.8297880
188140.0000000    0.8263596
188160.0000000    0.8442415
188180.0000000    0.8396654
188200.0000000    0.8523878
188220.0000000    0.8564971
188240.0000000    0.8784388
188260.0000000    0.8589758
188280.0000000    0.8633437
188300.0000000    0.8605075
188320.0000000    0.8602870
188340.0000000    0.8556447
188360.0000000    0.8605152
188380.0000000    0.8718250
188400.0000000    0.8744302
188420.0000000    0.8567969
188440.0000000    0.8426682
188460.0000000    0.8428868
188480.0000000    0.8693863
188500.0000000    0.8853620
188520.0000000    0.8689439
188540.0000000    0.8365255
188560.0000000    0.8230193
188580.0000000    0.8246337
188600.0000000    0.8218750
188620.0000000    0.8391140
188640.0000000    0.8458151
188660.0000000    0.8297601
188680.0000000    0.8287212
188700.0000000    0.8407159
188720.0000000    0.8600174
188740.0000000    0.8340441
188760.0000000    0.8557274
188780.0000000    0.8620403
188800.0000000    0.8640864
188820.0000000    0.8556649
188840.0000000    0.8530830
188860.0000000    0.8525426
188880.0000000    0.8823742
188900.0000000    0.8942698
188920.0000000    0.8993394
188940.0000000    0.8944308
188960.0000000    0.8944565
188980.0000000    0.9133697
189000.0000000    0.8897548
189020.0000000    0.8929027
189040.0000000    0.8964329
189060.0000000    0.8827074
189080.0000000    0.8855849
189100.0000000    0.8836656
189120.0000000    0.8609663
189140.0000000    0.8492017
189160.0000000    0.8521922
189180.0000000    0.8631448
189200.0000000    0.8588742
189220.0000000    0.8826274
189240.0000000    0.8800208
189260.0000000    0.8604712
189280.0000000    0.8486024
189300.0000000    0.8641769
189320.0000000    0.8694711
189340.0000000    0.8545218
189360.0000000    0.8499840
189380.0000000    0.8463708
189400.0000000    0.8643873
189420.0000000    0.8725280
189440.0000000    0.8654934
189460.0000000    0.8605179
189480.0000000    0.8591377
189500.0000000    0.8692702
189520.0000000    0.8722895
189540.0000000    0.8745708
189560.0000000    0.9024470
189580.0000000    0.8835537
189600.0000000    0.8762656
189620.0000000    0.8790219
189640.0000000    0.8747780
189660.0000000    0.8745271
189680.0000000    0.8721109
189700.0000000    0.8587257
189720.0000000    0.8539946
189740.0000000    0.8511574
189760.0000000    0.8607041
189780.0000000    0.8664893
189800.0000000    0.8723065
189820.0000000    0.8747868
189840.0000000    0.8779722
189860.0000000    0.8485652
189880.0000000    0.8539177
189900.0000000    0.8588410
189920.0000000    0.8450238
189940.0000000    0.8459406
189960.0000000    0.8669416
189980.0000000    0.8545984
190000.0000000    0.8538115
190020.0000000    0.8429305
190040.0000000    0.8498058
190060.0000000    0.8323538
190080.0000000    0.8319930
190100.0000000    0.8417798
190120.0000000    0.8367649
190140.0000000    0.8352702
190160.0000000    0.8320725
190180.0000000    0.8388604
190200.0000000    0.8345891
190220.0000000    0.8219076
190240.0000000    0.8251486
190260.0000000    0.8319540
190280.0000000    0.8241059
190300.0000000    0.8366516
190320.0000000    0.8218583
190340.0000000    0.8369588
190360.0000000    0.8483752
190380.0000000    0.8545347
190400.0000000    0.8529686
190420.0000000    0.8790920
190440.0000000    0.8798850
190460.0000000    0.8601176
190480.0000000    0.8625302
190500.0000000    0.8548348
190520.0000000    0.8493719
190540.0000000    0.8596737
190560.0000000    0.8571489
190580.0000000    0.8668248
190600.0000000    0.8618464
190620.0000000    0.8788971
190640.0000000    0.8577311
190660.0000000    0.8648394
190680.0000000    0.8748590
190700.0000000    0.8913237
190720.0000000    0.8870881
190740.0000000    0.8914078
190760.0000000    0.8722999
190780.0000000    0.8654746
190800.0000000    0.8531792
190820.0000000    0.8599240
190840.0000000    0.8683137
190860.0000000    0.8531005
190880.0000000    0.8196773
190900.0000000    0.8236818
190920.0000000    0.8170180
190940.0000000    0.8277894
190960.0000000    0.8169780
190980.0000000    0.8207951
191000.0000000    0.8183472
191020.0000000    0.7997012
191040.0000000    0.8069312
191060.0000000    0.8210647
191080.0000000    0.8296394
191100.0000000    0.8150244
191120.0000000    0.8103663
191140.0000000    0.8163904
191160.0000000    0.8250783
191180.0000000    0.8339722
191200.0000000    0.8522230
191220.0000000    0.8464224
191240.0000000    0.8458690
191260.0000000    0.8550307
191280.0000000    0.8514363
191300.0000000    0.8560663
191320.0000000    0.8616297
191340.0000000    0.8860390
191360.0000000    0.8794712
191380.0000000    0.8813204
191400.0000000    0.8719633
191420.0000000    0.8768145
191440.0000000    0.8742653
191460.0000000    0.8762229
191480.0000000    0.8607486
191500.0000000    0.8899564
191520.0000000    0.8871532
191540.0000000    0.8939090
191560.0000000    0.9157687
191580.0000000    0.9250524
191600.0000000    0.9162988
191620.0000000    0.9127705
191640.0000000    0.9174962
191660.0000000    0.9190028
191680.0000000    0.9124686
191700.0000000    0.9069957
191720.0000000    0.9036445
191740.0000000    0.9038183
191760.0000000    0.8882821
191780.0000000    0.8805571
191800.0000000    0.8752295
191820.0000000    0.8744503
191840.0000000    0.8720870
191860.0000000    0.8808448
191880.0000000    0.8803121
191900.0000000    0.8569709
191920.0000000    0.8565745
191940.0000000    0.8815983
191960.0000000    0.8846346
191980.0000000    0.8721414
192000.0000000    0.8460929
192020.0000000    0.8486220
192040.0000000    0.8500016
192060.0000000    0.8487715
192080.0000000    0.8448188
192100.0000000    0.8203502
192120.0000000    0.8493503
192140.0000000    0.8517259
192160.0000000    0.8393745
192180.0000000    0.8366472
192200.0000000    0.8487160
192220.0000000    0.8285604
192240.0000000    0.8522956
192260.0000000    0.8481936
192280.0000000    0.8400008
192300.0000000    0.8333311
192320.0000000    0.8366027
192340.0000000    0.8406889
192360.0000000    0.8366142
192380.0000000    0.8380079
192400.0000000    0.8551908
192420.0000000    0.8543190
192440.0000000    0.8426083
192460.0000000    0.8330027
192480.0000000    0.8190550
192500.0000000    0.8409161
192520.0000000    0.8536696
192540.0000000    0.8546067
192560.0000000    0.8680241
192580.0000000    0.8781181
192600.0000000    0.8806483
192620.0000000    0.8772416
192640.0000000    0.8796411
192660.0000000    0.8522114
192680.0000000    0.8271635
192700.0000000    0.8197361
192720.0000000    0.8131099
192740.0000000    0.8108566
192760.0000000    0.8253266
192780.0000000    0.8326827
192800.0000000    0.8237120
192820.0000000    0.8203691
192840.0000000    0.8158619
192860.0000000    0.8310356
192880.0000000    0.8197365
192900.0000000    0.8034860
192920.0000000    0.8325492
192940.0000000    0.8443820
192960.0000000    0.8618202
192980.0000000    0.8575031
193000.0000000    0.8451575
193020.0000000    0.8443043
193040.0000000    0.8542192
193060.0000000    0.8418565
193080.0000000    0.8637085
193100.0000000    0.8580031
193120.0000000    0.8626602
193140.0000000    0.8437448
193160.0000000    0.8148946
193180.0000000    0.8114002
193200.0000000    0.8301886
193220.0000000    0.8438605
193240.0000000    0.8468228
193260.0000000    0.8628419
193280.0000000    0.8548065
193300.0000000    0.8601417
193320.0000000    0.8643404
193340.0000000    0.8403381
193360.0000000    0.8692938
193380.0000000    0.8582330
193400.0000000    0.8361346
193420.0000000    0.8263447
193440.0000000    0.8420159
193460.0000000    0.8404009
193480.0000000    0.8372698
193500.0000000    0.8195904
193520.0000000    0.8210118
193540.0000000    0.8433773
193560.0000000    0.8702550
193580.0000000    0.8652208
193600.0000000    0.8485006
193620.0000000    0.8335528
193640.0000000    0.8204090
193660.0000000    0.8196769
193680.0000000    0.8177978
193700.0000000    0.8463225
193720.0000000    0.8591174
193740.0000000    0.8655445
193760.0000000    0.8664855
193780.0000000    0.8351680
193800.0000000    0.8391994
193820.0000000    0.8529646
193840.0000000    0.8634515
193860.0000000    0.8551543
193880.0000000    0.8420569
193900.0000000    0.8700634
193920.0000000    0.8734452
193940.0000000    0.8398223
193960.0000000    0.8437150
193980.0000000    0.8362091
194000.0000000    0.8289016
194020.0000000    0.8395767
194040.0000000    0.8210186
194060.0000000    0.8289967
194080.0000000    0.8583565
194100.0000000    0.8678756
194120.0000000    0.8628308
194140.0000000    0.8672804
194160.0000000    0.8820397
194180.0000000    0.8706446
194200.0000000    0.8689457
194220.0000000    0.8637015
194240.0000000    0.8589909
194260.0000000    0.8476637
194280.0000000    0.8558470
194300.0000000    0.8543307
194320.0000000    0.8562430
194340.0000000    0.8583180
194360.0000000    0.8658442
194380.0000000    0.8899948
194400.0000000    0.8751112
194420.0000000    0.8613207
194440.0000000    0.8453677
194460.0000000    0.8333767
194480.0000000    0.8395731
194500.0000000    0.8518168
194520.0000000    0.8448274
194540.0000000    0.8489106
194560.0000000    0.8267016
194580.0000000    0.8552514
194600.0000000    0.8478227
194620.0000000    0.8426362
194640.0000000    0.8508835
194660.0000000    0.8409734
194680.0000000    0.8459652
194700.0000000    0.8424376
194720.0000000    0.8208580
194740.0000000    0.8344399
194760.0000000    0.8449070
194780.0000000    0.8460588
194800.0000000    0.8487301
194820.0000000    0.8446239
194840.0000000    0.8413667
194860.0000000    0.8444173
194880.0000000    0.8316875
194900.0000000    0.8490635
194920.0000000    0.8538167
194940.0000000    0.8527601
194960.0000000    0.8551792
194980.0000000    0.8690388
195000.0000000    0.8726973
195020.0000000    0.8416098
195040.0000000    0.8302085
195060.0000000    0.8439591
195080.0000000    0.8321760
195100.0000000    0.8609387
195120.0000000    0.8555992
195140.0000000    0.8335313
195160.0000000    0.8465762
195180.0000000    0.8369176
195200.0000000    0.8312027
195220.0000000    0.8289674
195240.0000000    0.8521191
195260.0000000    0.8589187
195280.0000000    0.8487837
195300.0000000    0.8547282
195320.0000000    0.8396454
195340.0000000    0.8171552
195360.0000000    0.8387494
195380.0000000    0.8340997
195400.0000000    0.8581873
195420.0000000    0.8430547
195440.0000000    0.8456475
195460.0000000    0.8211564
195480.0000000    0.8074933
195500.0000000    0.8301284
195520.0000000    0.8243639
195540.0000000    0.8418503
195560.0000000    0.8429019
195580.0000000    0.8403403
195600.0000000    0.8422121
195620.0000000    0.8360536
195640.0000000    0.8579575
195660.0000000    0.8289897
195680.0000000    0.8401227
195700.0000000    0.8403785
195720.0000000    0.8378166
195740.0000000    0.8522564
195760.0000000    0.8465542
195780.0000000    0.8275471
195800.0000000    0.8276314
195820.0000000    0.8374565
195840.0000000    0.8175377
195860.0000000    0.8228132
195880.0000000    0.8266417
195900.0000000    0.8167364
195920.0000000    0.8203918
195940.0000000    0.8452277
195960.0000000    0.8379003
195980.0000000    0.8410944
196000.0000000    0.8461293
196020.0000000    0.8408350
196040.0000000    0.8386919
196060.0000000    0.8174852
196080.0000000    0.8284055
196100.0000000    0.8300837
196120.0000000    0.8403236
196140.0000000    0.8387249
196160.0000000    0.8071133
196180.0000000    0.8157797
196200.0000000    0.8226551
196220.0000000    0.8173921
196240.0000000    0.8345763
196260.0000000    0.8325351
196280.0000000    0.8128988
196300.0000000    0.8174552
196320.0000000    0.8204858
196340.0000000    0.8416486
196360.0000000    0.8276707
196380.0000000    0.8268898
196400.0000000    0.8114952
196420.0000000    0.8159883
196440.0000000    0.8143790
196460.0000000    0.8333388
196480.0000000    0.8244895
196500.0000000    0.8239856
196520.0000000    0.8199170
196540.0000000    0.8231997
196560.0000000    0.8624049
196580.0000000    0.8856230
196600.0000000    0.8663820
196620.0000000    0.8663740
196640.0000000    0.8783308
196660.0000000    0.8698934
196680.0000000    0.8578041
196700.0000000    0.8692748
196720.0000000    0.8494788
196740.0000000    0.8355174
196760.0000000    0.8357165
196780.0000000    0.8432513
196800.0000000    0.8386091
196820.0000000    0.8425552
196840.0000000    0.8330075
196860.0000000    0.8297719
196880.0000000    0.8147575
196900.0000000    0.7975020
196920.0000000    0.7953035
196940.0000000    0.8011249
196960.0000000    0.8191435
196980.0000000    0.8305430
197000.0000000    0.8294893
197020.0000000    0.8401605
197040.0000000    0.8270449
197060.0000000    0.8716906
197080.0000000    0.8597544
197100.0000000    0.8452933
197120.0000000    0.8227860
197140.0000000    0.8230748
197160.0000000    0.8295362
197180.0000000    0.8401742
197200.0000000    0.8489195
197220.0000000    0.8454989
197240.0000000    0.8295398
197260.0000000    0.8232941
197280.0000000    0.8356056
197300.0000000    0.8299763
197320.0000000    0.8434843
197340.0000000    0.8371806
197360.0000000    0.8426040
197380.0000000    0.8382280
197400.0000000    0.8373021
197420.0000000    0.8490101
197440.0000000    0.8666081
197460.0000000    0.8298184
197480.0000000    0.8358693
197500.0000000    0.8330373
197520.0000000    0.8144806
197540.0000000    0.8337302
197560.0000000    0.8184814
197580.0000000    0.8461872
197600.0000000    0.8405210
197620.0000000    0.8545842
197640.0000000    0.8687073
197660.0000000    0.8515790
197680.0000000    0.8560736
197700.0000000    0.8595545
197720.0000000    0.8573812
197740.0000000    0.8438188
197760.0000000    0.8447332
197780.0000000    0.8514843
197800.0000000    0.8717423
197820.0000000    0.8788317
197840.0000000    0.8553530
197860.0000000    0.8534093
197880.0000000    0.8537760
197900.0000000    0.8710894
197920.0000000    0.8693140
197940.0000000    0.8759122
197960.0000000    0.8828070
197980.0000000    0.8988693
198000.0000000    0.8854977
198020.0000000    0.8747538
198040.0000000    0.8685023
198060.0000000    0.8515805
198080.0000000    0.8796173
198100.0000000    0.8709162
198120.0000000    0.8652065
198140.0000000    0.8706818
198160.0000000    0.8624236
198180.0000000    0.8506700
198200.0000000    0.8457845
198220.0000000    0.8569192
198240.0000000    0.8657793
198260.0000000    0.8680063
198280.0000000    0.8655491
198300.0000000    0.8826438
198320.0000000    0.8719617
198340.0000000    0.8931916
198360.0000000    0.8894094
198380.0000000    0.9060332
198400.0000000    0.8900588
198420.0000000    0.8889981
198440.0000000    0.8844590
198460.0000000    0.8613581
198480.0000000    0.8520427
198500.0000000    0.8827692
198520.0000000    0.8775924
198540.0000000    0.8641572
198560.0000000    0.8553143
198580.0000000    0.8535578
198600.0000000    0.8539936
198620.0000000    0.8560258
198640.0000000    0.8528854
198660.0000000    0.8366141
198680.0000000    0.8536037
198700.0000000    0.8342478
198720.0000000    0.8461550
198740.0000000    0.8675344
198760.0000000    0.8656942
198780.0000000    0.8500940
198800.0000000    0.8611803
198820.0000000    0.8671854
198840.0000000    0.8700254
198860.0000000    0.8783761
198880.0000000    0.9065452
198900.0000000    0.8806075
198920.0000000    0.8779420
198940.0000000    0.8874779
198960.0000000    0.8653840
198980.0000000    0.8485591
199000.0000000    0.8486857
199020.0000000    0.8487359
199040.0000000    0.8631374
199060.0000000    0.8758354
199080.0000000    0.8679830
199100.0000000    0.8710402
199120.0000000    0.8882552
199140.0000000    0.8816990
199160.0000000    0.8878282
199180.0000000    0.8971720
199200.0000000    0.8969522
199220.0000000    0.9007422
199240.0000000    0.8860928
199260.0000000    0.8721367
199280.0000000    0.8502872
199300.0000000    0.8794485
199320.0000000    0.8650893
199340.0000000    0.8667067
199360.0000000    0.8694978
199380.0000000    0.9072551
199400.0000000    0.9103340
199420.0000000    0.9012628
199440.0000000    0.8657472
199460.0000000    0.8688949
199480.0000000    0.8858162
199500.0000000    0.8950560
199520.0000000    0.8777725
199540.0000000    0.8599163
199560.0000000    0.8549438
199580.0000000    0.8516649
199600.0000000    0.8395211
199620.0000000    0.8725230
199640.0000000    0.8684345
199660.0000000    0.8747556
199680.0000000    0.8673588
199700.0000000    0.8525974
199720.0000000    0.8656476
199740.0000000    0.8376108
199760.0000000    0.8289880
199780.0000000    0.8439842
199800.0000000    0.8520733
199820.0000000    0.8392508
199840.0000000    0.8685881
199860.0000000    0.8359671
199880.0000000    0.8763823
199900.0000000    0.8608937
199920.0000000    0.8830962
199940.0000000    0.8827996
199960.0000000    0.8748700
199980.0000000    0.8594101
200000.0000000    0.8825243
200020.0000000    0.8715449
200040.0000000    0.8793247
200060.0000000    0.8684596
200080.0000000    0.8606964
200100.0000000    0.8567581
200120.0000000    0.8652483
200140.0000000    0.8822325
200160.0000000    0.9159266
200180.0000000    0.9028431
200200.0000000    0.8914783
200220.0000000    0.9110836
200240.0000000    0.9166576
200260.0000000    0.8993895
200280.0000000    0.8880216
200300.0000000    0.8757536
200320.0000000    0.8871802
200340.0000000    0.8942695
200360.0000000    0.8724619
200380.0000000    0.8605247
200400.0000000    0.8604922
200420.0000000    0.8519523
200440.0000000    0.8787101
200460.0000000    0.8819345
200480.0000000    0.8525705
200500.0000000    0.8503273
200520.0000000    0.8611761
200540.0000000    0.8749597
200560.0000000    0.8629176
200580.0000000    0.8416936
200600.0000000    0.8338696
200620.0000000    0.8367093
200640.0000000    0.8484227
200660.0000000    0.8424618
200680.0000000    0.8389338
200700.0000000    0.8385158
200720.0000000    0.8312735
200740.0000000    0.8105074
200760.0000000    0.8089712
200780.0000000    0.8160552
200800.0000000    0.8094084
200820.0000000    0.8441620
200840.0000000    0.8274379
200860.0000000    0.8151966
200880.0000000    0.8141281
200900.0000000    0.8093860
200920.0000000    0.8076021
200940.0000000    0.8055382
200960.0000000    0.8201814
200980.0000000    0.8273355
201000.0000000    0.8138628
201020.0000000    0.8301072
201040.0000000    0.8211417
201060.0000000    0.8500273
201080.0000000    0.8400701
201100.0000000    0.8235319
201120.0000000    0.8210971
201140.0000000    0.8316882
201160.0000000    0.8257851
201180.0000000    0.8431801
201200.0000000    0.8357697
201220.0000000    0.8294204
201240.0000000    0.8328055
201260.0000000    0.8365564
201280.0000000    0.8377079
201300.0000000    0.8256528
201320.0000000    0.8094450
201340.0000000    0.8351153
201360.0000000    0.8384142
201380.0000000    0.8561397
201400.0000000    0.8538765
201420.0000000    0.8583691
201440.0000000    0.8604896
201460.0000000    0.8508670
201480.0000000    0.8449849
201500.0000000    0.8457787
201520.0000000    0.8382129
201540.0000000    0.8268586
201560.0000000    0.8223698
201580.0000000    0.8221723
201600.0000000    0.8553904
201620.0000000    0.8476887
201640.0000000    0.8281189
201660.0000000    0.8501351
201680.0000000    0.8686876
201700.0000000    0.8406131
201720.0000000    0.8483770
201740.0000000    0.8457839
201760.0000000    0.8600097
201780.0000000    0.8716506
201800.0000000    0.8742898
201820.0000000    0.8596806
201840.0000000    0.8498542
201860.0000000    0.8724060
201880.0000000    0.9005945
201900.0000000    0.9040958
201920.0000000    0.8730291
201940.0000000    0.8648422
201960.0000000    0.8703844
201980.0000000    0.8768628
202000.0000000    0.8570871
202020.0000000    0.8677755
202040.0000000    0.8759516
202060.0000000    0.8730415
202080.0000000    0.8662569
202100.0000000    0.8586994
202120.0000000    0.8736048
202140.0000000    0.8496033
202160.0000000    0.8583896
202180.0000000    0.8508651
202200.0000000    0.8376877
202220.0000000    0.8604972
202240.0000000    0.8549535
202260.0000000    0.8626524
202280.0000000    0.8776562
202300.0000000    0.8687460
202320.0000000    0.8778932
202340.0000000    0.8598468
202360.0000000    0.8680761
202380.0000000    0.8528696
202400.0000000    0.8490507
202420.0000000    0.8516522
202440.0000000    0.8489210
202460.0000000    0.8681230
202480.0000000    0.8604754
202500.0000000    0.8669901
202520.0000000    0.8856456
202540.0000000    0.8780886
202560.0000000    0.8660804
202580.0000000    0.8696944
202600.0000000    0.8633648
202620.0000000    0.8512535
202640.0000000    0.8362465
202660.0000000    0.8469893
202680.0000000    0.8477000
202700.0000000    0.8559055
202720.0000000    0.8578082
202740.0000000    0.8416134
202760.0000000    0.8315074
202780.0000000    0.8491054
202800.0000000    0.8623241
202820.0000000    0.8587786
202840.0000000    0.8587777
202860.0000000    0.8539459
202880.0000000    0.8574352
202900.0000000    0.8602328
202920.0000000    0.8558562
202940.0000000    0.8525723
202960.0000000    0.8613472
202980.0000000    0.8636962
203000.0000000    0.8593649
203020.0000000    0.8690505
203040.0000000    0.8749366
203060.0000000    0.8799296
203080.0000000    0.8591563
203100.0000000    0.8778633
203120.0000000    0.8930666
203140.0000000    0.8991095
203160.0000000    0.8441683
203180.0000000    0.8576338
203200.0000000    0.8640015
203220.0000000    0.8784855
203240.0000000    0.8764390
203260.0000000    0.8781444
203280.0000000    0.8814032
203300.0000000    0.8470573
203320.0000000    0.8401452
203340.0000000    0.8418556
203360.0000000    0.8549356
203380.0000000    0.8457202
203400.0000000    0.8621212
203420.0000000    0.8587098
203440.0000000    0.8509919
203460.0000000    0.8530349
203480.0000000    0.8631071
203500.0000000    0.8724911
203520.0000000    0.8941313
203540.0000000    0.9064313
203560.0000000    0.9104393
203580.0000000    0.9285067
203600.0000000    0.9340705
203620.0000000    0.9065276
203640.0000000    0.9043685
203660.0000000    0.8730003
203680.0000000    0.8962614
203700.0000000    0.8735835
203720.0000000    0.8819383
203740.0000000    0.8794513
203760.0000000    0.8901060
203780.0000000    0.9124314
203800.0000000    0.9082985
203820.0000000    0.8868178
203840.0000000    0.8891357
203860.0000000    0.8850325
203880.0000000    0.8685233
203900.0000000    0.8821391
203920.0000000    0.8916605
203940.0000000    0.8876554
203960.0000000    0.8891595
203980.0000000    0.8899480
204000.0000000    0.8915939
204020.0000000    0.8815358
204040.0000000    0.8686722
204060.0000000    0.8710392
204080.0000000    0.8878261
204100.0000000    0.8800948
204120.0000000    0.9237209
204140.0000000    0.9169945
204160.0000000    0.8986174
204180.0000000    0.9010856
204200.0000000    0.8890706
204220.0000000    0.8850453
204240.0000000    0.8950467
204260.0000000    0.8879909
204280.0000000    0.8960817
204300.0000000    0.8890029
204320.0000000    0.8764304
204340.0000000    0.8845552
204360.0000000    0.8748317
204380.0000000    0.9032028
204400.0000000    0.9223599
204420.0000000    0.9041038
204440.0000000    0.9081925
204460.0000000    0.9067407
204480.0000000    0.9288183
204500.0000000    0.9173864
204520.0000000    0.9112226
204540.0000000    0.9019626
204560.0000000    0.9062582
204580.0000000    0.9017606
204600.0000000    0.9021527
204620.0000000    0.8962256
204640.0000000    0.8870208
204660.0000000    0.9093277
204680.0000000    0.9062788
204700.0000000    0.9071116
204720.0000000    0.8787170
204740.0000000    0.8900456
204760.0000000    0.8890493
204780.0000000    0.8870255
204800.0000000    0.8814013
204820.0000000    0.8801572
204840.0000000    0.8734488
204860.0000000    0.8661786
204880.0000000    0.8674684
204900.0000000    0.8557393
204920.0000000    0.8552632
204940.0000000    0.8847767
204960.0000000    0.8801283
204980.0000000    0.8876168
205000.0000000    0.8779108
205020.0000000    0.8793062
205040.0000000    0.8718242
205060.0000000    0.8863653
205080.0000000    0.8951945
205100.0000000    0.8896298
205120.0000000    0.8911011
205140.0000000    0.8902074
205160.0000000    0.8990849
205180.0000000    0.9147206
205200.0000000    0.8871849
205220.0000000    0.8848358
205240.0000000    0.8888133
205260.0000000    0.8742024
205280.0000000    0.8722787
205300.0000000    0.8541944
205320.0000000    0.8439205
205340.0000000    0.8729663
205360.0000000    0.8794595
205380.0000000    0.8824917
205400.0000000    0.8844938
205420.0000000    0.8711516
205440.0000000    0.8648680
205460.0000000    0.8704236
205480.0000000    0.8921081
205500.0000000    0.8856187
205520.0000000    0.9017755
205540.0000000    0.9047614
205560.0000000    0.8723886
205580.0000000    0.8920109
205600.0000000    0.8840171
205620.0000000    0.8733520
205640.0000000    0.8645080
205660.0000000    0.8821689
205680.0000000    0.8679726
205700.0000000    0.8329460
205720.0000000    0.8271671
205740.0000000    0.8646616
205760.0000000    0.8685963
205780.0000000    0.8596902
205800.0000000    0.8792831
205820.0000000    0.8462831
205840.0000000    0.8665514
205860.0000000    0.8779020
205880.0000000    0.8628304
205900.0000000    0.8701538
205920.0000000    0.8765455
205940.0000000    0.8888980
205960.0000000    0.8636454
205980.0000000    0.8551700
206000.0000000    0.8671662
206020.0000000    0.8475175
206040.0000000    0.8550276
206060.0000000    0.8908504
206080.0000000    0.8893185
206100.0000000    0.9253837
206120.0000000    0.9137771
206140.0000000    0.9083224
206160.0000000    0.8835405
206180.0000000    0.8756486
206200.0000000    0.8636536
206220.0000000    0.8697765
206240.0000000    0.8627701
206260.0000000    0.8719911
206280.0000000    0.8617030
206300.0000000    0.8589287
206320.0000000    0.8576486
206340.0000000    0.8514221
206360.0000000    0.8569087
206380.0000000    0.8623134
206400.0000000    0.8702753
206420.0000000    0.8627459
206440.0000000    0.8616998
206460.0000000    0.8351811
206480.0000000    0.8480580
206500.0000000    0.8469687
206520.0000000    0.8551019
206540.0000000    0.8541148
206560.0000000    0.8603565
206580.0000000    0.8282032
206600.0000000    0.8229922
206620.0000000    0.8283567
206640.0000000    0.8447003
206660.0000000    0.8306367
206680.0000000    0.8313985
206700.0000000    0.8245417
206720.0000000    0.8430688
206740.0000000    0.8247237
206760.0000000    0.8106990
206780.0000000    0.8162034
206800.0000000    0.8109704
206820.0000000    0.8259829
206840.0000000    0.8224521
206860.0000000    0.8018181
206880.0000000    0.8363243
206900.0000000    0.8311384
206920.0000000    0.8345199
206940.0000000    0.8408436
206960.0000000    0.8392916
206980.0000000    0.8446289
207000.0000000    0.8326361
207020.0000000    0.8502055
207040.0000000    0.8566450
207060.0000000    0.8655728
207080.0000000    0.8842081
207100.0000000    0.8791927
207120.0000000    0.8704222
207140.0000000    0.8780560
207160.0000000    0.8766076
207180.0000000    0.8744550
207200.0000000    0.8678588
207220.0000000    0.8736892
207240.0000000    0.8532242
207260.0000000    0.8609078
207280.0000000    0.8795663
207300.0000000    0.8450407
207320.0000000    0.8488281
207340.0000000    0.8443297
207360.0000000    0.8425345
207380.0000000    0.8367108
207400.0000000    0.8437434
207420.0000000    0.8429495
207440.0000000    0.8439224
207460.0000000    0.8571949
207480.0000000    0.8769512
207500.0000000    0.8487272
207520.0000000    0.8569406
207540.0000000    0.8671176
207560.0000000    0.8905159
207580.0000000    0.8742814
207600.0000000    0.8623825
207620.0000000    0.8424970
207640.0000000    0.8491477
207660.0000000    0.8493120
207680.0000000    0.8309860
207700.0000000    0.8306297
207720.0000000    0.8426102
207740.0000000    0.8764341
207760.0000000    0.8839987
207780.0000000    0.8718930
207800.0000000    0.8761181
207820.0000000    0.8660094
207840.0000000    0.8541431
207860.0000000    0.8553309
207880.0000000    0.8547733
207900.0000000    0.8517438
207920.0000000    0.8549366
207940.0000000    0.8419738
207960.0000000    0.8425818
207980.0000000    0.8573048
208000.0000000    0.8729980
208020.0000000    0.8573077
208040.0000000    0.8413154
208060.0000000    0.8719655
208080.0000000    0.8730627
208100.0000000    0.8727174
208120.0000000    0.8680245
208140.0000000    0.8568023
208160.0000000    0.8356974
208180.0000000    0.8385515
208200.0000000    0.8476325
208220.0000000    0.8420457
208240.0000000    0.8476028
208260.0000000    0.8334903
208280.0000000    0.8657545
208300.0000000    0.8625805
208320.0000000    0.8606082
208340.0000000    0.8651940
208360.0000000    0.8502793
208380.0000000    0.8415911
208400.0000000    0.8712093
208420.0000000    0.8769140
208440.0000000    0.8866778
208460.0000000    0.8687271
208480.0000000    0.8725111
208500.0000000    0.8737823
208520.0000000    0.8692028
208540.0000000    0.8733200
208560.0000000    0.8781344
208580.0000000    0.8777828
208600.0000000    0.8721890
208620.0000000    0.8625223
208640.0000000    0.8694059
208660.0000000    0.8721213
208680.0000000    0.8772219
208700.0000000    0.8608314
208720.0000000    0.8572432
208740.0000000    0.8419781
208760.0000000    0.8555766
208780.0000000    0.8454279
208800.0000000    0.8376858
208820.0000000    0.8724453
208840.0000000    0.8916853
208860.0000000    0.8711222
208880.0000000    0.8793136
208900.0000000    0.9028767
208920.0000000    0.8843746
208940.0000000    0.8584704
208960.0000000    0.8462456
208980.0000000    0.8619815
209000.0000000    0.8542702
209020.0000000    0.8607062
209040.0000000    0.8416694
209060.0000000    0.8516859
209080.0000000    0.8275796
209100.0000000    0.8413714
209120.0000000    0.8398889
209140.0000000    0.8473278
209160.0000000    0.8418000
209180.0000000    0.8444070
209200.0000000    0.8612299
209220.0000000    0.8519289
209240.0000000    0.8510597
209260.0000000    0.8722416
209280.0000000    0.8831435
209300.0000000    0.8692957
209320.0000000    0.8714455
209340.0000000    0.8343498
209360.0000000    0.8129053
209380.0000000    0.8208085
209400.0000000    0.8137678
209420.0000000    0.8260602
209440.0000000    0.8242761
209460.0000000    0.8325089
209480.0000000    0.8230468
209500.0000000    0.7917731
209520.0000000    0.7985723
209540.0000000    0.7981700
209560.0000000    0.8020288
209580.0000000    0.8101538
209600.0000000    0.8007548
209620.0000000    0.8074623
209640.0000000    0.7926753
209660.0000000    0.8059124
209680.0000000    0.8109514
209700.0000000    0.8281735
209720.0000000    0.8295280
209740.0000000    0.8372037
209760.0000000    0.8271273
209780.0000000    0.8422792
209800.0000000    0.8432667
209820.0000000    0.8336632
209840.0000000    0.8339492
209860.0000000    0.8356423
209880.0000000    0.8274601
209900.0000000    0.8349598
209920.0000000    0.8440083
209940.0000000    0.8436142
209960.0000000    0.8354979
209980.0000000    0.8387604
210000.0000000    0.8299677
210020.0000000    0.8459406
210040.0000000    0.8167145
210060.0000000    0.8394129
210080.0000000    0.8408477
210100.0000000    0.8486528
210120.0000000    0.8326293
210140.0000000    0.8360422
210160.0000000    0.8293940
210180.0000000    0.8424662
210200.0000000    0.8286082
210220.0000000    0.8257005
210240.0000000    0.8375472
210260.0000000    0.8539456
210280.0000000    0.8421676
210300.0000000    0.8293891
210320.0000000    0.8440666
210340.0000000    0.8319425
210360.0000000    0.8359367
210380.0000000    0.8376582
210400.0000000    0.8298281
210420.0000000    0.8163258
210440.0000000    0.8038654
210460.0000000    0.8117770
210480.0000000    0.8072904
210500.0000000    0.8037382
210520.0000000    0.8195339
210540.0000000    0.8348903
210560.0000000    0.8186752
210580.0000000    0.8348762
210600.0000000    0.8401167
210620.0000000    0.8459593
210640.0000000    0.8237674
210660.0000000    0.8431301
210680.0000000    0.8249657
210700.0000000    0.8460814
210720.0000000    0.8363859
210740.0000000    0.8326842
210760.0000000    0.8306589
210780.0000000    0.8364282
210800.0000000    0.8292276
210820.0000000    0.8240595
210840.0000000    0.8319932
210860.0000000    0.8249704
210880.0000000    0.8459076
210900.0000000    0.8353580
210920.0000000    0.8437058
210940.0000000    0.8470091
210960.0000000    0.8508090
210980.0000000    0.8391857
211000.0000000    0.8351436
211020.0000000    0.8247530
211040.0000000    0.8161337
211060.0000000    0.8261158
211080.0000000    0.8178809
211100.0000000    0.7944248
211120.0000000    0.8132836
211140.0000000    0.8019679
211160.0000000    0.7972115
211180.0000000    0.8046933
211200.0000000    0.8113522
211220.0000000    0.8191928
211240.0000000    0.8371255
211260.0000000    0.8432124
211280.0000000    0.8580786
211300.0000000    0.8256134
211320.0000000    0.8213233
211340.0000000    0.8317925
211360.0000000    0.8288739
211380.0000000    0.8356646
211400.0000000    0.8267055
211420.0000000    0.8297333
211440.0000000    0.8418765
211460.0000000    0.8469715
211480.0000000    0.8465385
211500.0000000    0.8254040
211520.0000000    0.8360698
211540.0000000    0.8558177
211560.0000000    0.8482640
211580.0000000    0.8293328
211600.0000000    0.8328387
211620.0000000    0.8234891
211640.0000000    0.8253745
211660.0000000    0.8212599
211680.0000000    0.8017092
211700.0000000    0.8367171
211720.0000000    0.8296062
211740.0000000    0.8281850
211760.0000000    0.8312685
211780.0000000    0.8227987
211800.0000000    0.8229556
211820.0000000    0.8293067
211840.0000000    0.8339847
211860.0000000    0.8358768
211880.0000000    0.8584264
211900.0000000    0.8466703
211920.0000000    0.8624421
211940.0000000    0.8532528
211960.0000000    0.8468255
211980.0000000    0.8528252
212000.0000000    0.8682953
212020.0000000    0.8496249
212040.0000000    0.8467076
212060.0000000    0.8667544
212080.0000000    0.8830329
212100.0000000    0.8820645
212120.0000000    0.8782998
212140.0000000    0.8675683
212160.0000000    0.8423607
212180.0000000    0.8547592
212200.0000000    0.8381538
212220.0000000    0.8526568
212240.0000000    0.8696426
212260.0000000    0.8740500
212280.0000000    0.8647426
212300.0000000    0.8991752
212320.0000000    0.8967533
212340.0000000    0.8767226
212360.0000000    0.8895978
212380.0000000    0.9092675
212400.0000000    0.8749303
212420.0000000    0.8968927
212440.0000000    0.8846850
212460.0000000    0.8781050
212480.0000000    0.8595140
212500.0000000    0.8735622
212520.0000000    0.8866702
212540.0000000    0.8778563
212560.0000000    0.8881508
212580.0000000    0.8806821
212600.0000000    0.8803606
212620.0000000    0.9012865
212640.0000000    0.9122824
212660.0000000    0.9074306
212680.0000000    0.8943735
212700.0000000    0.9007480
212720.0000000    0.8972556
212740.0000000    0.8442107
212760.0000000    0.8718375
212780.0000000    0.8924382
212800.0000000    0.8669744
212820.0000000    0.8885605
212840.0000000    0.8691524
212860.0000000    0.8905351
212880.0000000    0.8926468
212900.0000000    0.8921036
212920.0000000    0.9049469
212940.0000000    0.9071755
212960.0000000    0.8953708
212980.0000000    0.8809130
213000.0000000    0.8903604
213020.0000000    0.8840225
213040.0000000    0.8843868
213060.0000000    0.8825721
213080.0000000    0.8806694
213100.0000000    0.8776228
213120.0000000    0.8849083
213140.0000000    0.8965779
213160.0000000    0.8835917
213180.0000000    0.8860827
213200.0000000    0.8723055
213220.0000000    0.8918565
213240.0000000    0.8793428
213260.0000000    0.8936560
213280.0000000    0.9000762
213300.0000000    0.8759089
213320.0000000    0.8961854
213340.0000000    0.8983876
213360.0000000    0.8953918
213380.0000000    0.8831434
213400.0000000    0.9086096
213420.0000000    0.9136458
213440.0000000    0.8937653
213460.0000000    0.9010369
213480.0000000    0.8685900
213500.0000000    0.8583336
213520.0000000    0.8519294
213540.0000000    0.8839601
213560.0000000    0.8987998
213580.0000000    0.9095079
213600.0000000    0.9157029
213620.0000000    0.9072396
213640.0000000    0.8972715
213660.0000000    0.8704353
213680.0000000    0.8830369
213700.0000000    0.8778575
213720.0000000    0.8854039
213740.0000000    0.9014151
213760.0000000    0.8807407
213780.0000000    0.8725199
213800.0000000    0.8505523
213820.0000000    0.8333433
213840.0000000    0.8610371
213860.0000000    0.8825219
213880.0000000    0.8617660
213900.0000000    0.8692833
213920.0000000    0.8551552
213940.0000000    0.8451335
213960.0000000    0.8381470
213980.0000000    0.8645265
214000.0000000    0.8482397
214020.0000000    0.8591076
214040.0000000    0.8637447
214060.0000000    0.8710075
214080.0000000    0.8907468
214100.0000000    0.8700897
214120.0000000    0.8732612
214140.0000000    0.8772653
214160.0000000    0.8754999
214180.0000000    0.8601115
214200.0000000    0.8445238
214220.0000000    0.8520585
214240.0000000    0.8452923
214260.0000000    0.8432184
214280.0000000    0.8523253
214300.0000000    0.8913865
214320.0000000    0.9001085
214340.0000000    0.8889988
214360.0000000    0.8866247
214380.0000000    0.8926588
214400.0000000    0.8923438
214420.0000000    0.8886468
214440.0000000    0.8895218
214460.0000000    0.8890197
214480.0000000    0.9010640
214500.0000000    0.8798667
214520.0000000    0.8679195
214540.0000000    0.8672509
214560.0000000    0.8862566
214580.0000000    0.8817804
214600.0000000    0.8688536
214620.0000000    0.8553937
214640.0000000    0.8602252
214660.0000000    0.8399861
214680.0000000    0.8323134
214700.0000000    0.8431993
214720.0000000    0.8745883
214740.0000000    0.8726045
214760.0000000    0.8694900
214780.0000000    0.8906600
214800.0000000    0.8653474
214820.0000000    0.8749778
214840.0000000    0.8609812
214860.0000000    0.8703019
214880.0000000    0.8699912
214900.0000000    0.8688754
214920.0000000    0.8773791
214940.0000000    0.8510771
214960.0000000    0.8416196
214980.0000000    0.8499767
215000.0000000    0.8754250
215020.0000000    0.8697928
215040.0000000    0.8732006
215060.0000000    0.8672786
215080.0000000    0.8912092
215100.0000000    0.8759277
215120.0000000    0.8777615
215140.0000000    0.8752260
215160.0000000    0.8862714
215180.0000000    0.8835469
215200.0000000    0.8688487
215220.0000000    0.8773173
215240.0000000    0.8890327
215260.0000000    0.8747056
215280.0000000    0.8657519
215300.0000000    0.8898393
215320.0000000    0.8950753
215340.0000000    0.8955490
215360.0000000    0.8907172
215380.0000000    0.8865368
215400.0000000    0.9108270
215420.0000000    0.9281453
215440.0000000    0.9068516
215460.0000000    0.8801559
215480.0000000    0.8602589
215500.0000000    0.8723611
215520.0000000    0.8743208
215540.0000000    0.8720614
215560.0000000    0.8740013
215580.0000000    0.8968587
215600.0000000    0.9016328
215620.0000000    0.9093462
215640.0000000    0.8804153
215660.0000000    0.8933047
215680.0000000    0.8781006
215700.0000000    0.8772447
215720.0000000    0.8710207
215740.0000000    0.8849402
215760.0000000    0.8925184
215780.0000000    0.8897982
215800.0000000    0.8864706
215820.0000000    0.8889167
215840.0000000    0.9039294
215860.0000000    0.9379169
215880.0000000    0.9040101
215900.0000000    0.9133692
215920.0000000    0.9082911
215940.0000000    0.9245924
215960.0000000    0.9132904
215980.0000000    0.8995854
216000.0000000    0.8868450
216020.0000000    0.8640524
216040.0000000    0.8684736
216060.0000000    0.8622830
216080.0000000    0.8684256
216100.0000000    0.8733591
216120.0000000    0.8846620
216140.0000000    0.8709754
216160.0000000    0.8664829
216180.0000000    0.9004195
216200.0000000    0.8968672
216220.0000000    0.8906654
216240.0000000    0.8831812
216260.0000000    0.8911381
216280.0000000    0.8925621
216300.0000000    0.8854207
216320.0000000    0.8945317
216340.0000000    0.8887262
216360.0000000    0.8894684
216380.0000000    0.8939343
216400.0000000    0.8765548
216420.0000000    0.8677848
216440.0000000    0.8721275
216460.0000000    0.9000854
216480.0000000    0.8887624
216500.0000000    0.8828434
216520.0000000    0.9067775
216540.0000000    0.9252450
216560.0000000    0.9175818
216580.0000000    0.9157720
216600.0000000    0.9078201
216620.0000000    0.9081259
216640.0000000    0.9291014
216660.0000000    0.9225850
216680.0000000    0.9153797
216700.0000000    0.9006011
216720.0000000    0.9075324
216740.0000000    0.9124629
216760.0000000    0.9395893
216780.0000000    0.9423119
216800.0000000    0.9341725
216820.0000000    0.9171562
216840.0000000    0.9249005
216860.0000000    0.9097996
216880.0000000    0.9107690
216900.0000000    0.9209861
216920.0000000    0.9069169
216940.0000000    0.9185039
216960.0000000    0.9102129
216980.0000000    0.9068359
217000.0000000    0.9174946
217020.0000000    0.9149552
217040.0000000    0.9048554
217060.0000000    0.9057823
217080.0000000    0.9455957
217100.0000000    0.9125969
217120.0000000    0.9216185
217140.0000000    0.9198446
217160.0000000    0.9375275
217180.0000000    0.9055534
217200.0000000    0.9124948
217220.0000000    0.9229549
217240.0000000    0.9356050
217260.0000000    0.9208791
217280.0000000    0.9532072
217300.0000000    0.9456030
217320.0000000    0.9586583
217340.0000000    0.9347652
217360.0000000    0.9191310
217380.0000000    0.9084840
217400.0000000    0.9057410
217420.0000000    0.9099087
217440.0000000    0.9399903
217460.0000000    0.9350486
217480.0000000    0.9370484
217500.0000000    0.9181945
217520.0000000    0.9538916
217540.0000000    0.9330553
217560.0000000    0.9173012
217580.0000000    0.9065955
217600.0000000    0.9270188
217620.0000000    0.8991250
217640.0000000    0.9096462
217660.0000000    0.8964425
217680.0000000    0.9014978
217700.0000000    0.9279523
217720.0000000    0.9108855
217740.0000000    0.9045792
217760.0000000    0.9249191
217780.0000000    0.9169453
217800.0000000    0.9514803
217820.0000000    0.9684911
217840.0000000    0.9583722
217860.0000000    0.9250019
217880.0000000    0.9549020
217900.0000000    0.9436150
217920.0000000    0.9608335
217940.0000000    0.9396719
217960.0000000    0.9322724
217980.0000000    0.9652705
218000.0000000    0.9381595
218020.0000000    0.9248778
218040.0000000    0.9389589
218060.0000000    0.9494253
218080.0000000    0.9495550
218100.0000000    0.9575185
218120.0000000    0.9518552
218140.0000000    0.9549034
218160.0000000    0.9549057
218180.0000000    0.9392015
218200.0000000    0.9325644
218220.0000000    0.9344626
218240.0000000    0.9407641
218260.0000000    0.9368714
218280.0000000    0.9191076
218300.0000000    0.9298730
218320.0000000    0.9440390
218340.0000000    0.9346479
218360.0000000    0.9433903
218380.0000000    0.9084246
218400.0000000    0.9310375
218420.0000000    0.9232401
218440.0000000    0.9166882
218460.0000000    0.9091558
218480.0000000    0.9239762
218500.0000000    0.9341081
218520.0000000    0.9268450
218540.0000000    0.8914022
218560.0000000    0.8996909
218580.0000000    0.8962317
218600.0000000    0.8982381
218620.0000000    0.9153048
218640.0000000    0.9271652
218660.0000000    0.9265931
218680.0000000    0.9175717
218700.0000000    0.9292259
218720.0000000    0.9384242
218740.0000000    0.9317806
218760.0000000    0.9268933
218780.0000000    0.9279927
218800.0000000    0.9326550
218820.0000000    0.9327319
218840.0000000    0.9376597
218860.0000000    0.9344675
218880.0000000    0.9318796
218900.0000000    0.9337265
218920.0000000    0.9326319
218940.0000000    0.9085986
218960.0000000    0.9138061
218980.0000000    0.9214886
219000.0000000    0.9473042
219020.0000000    0.9108876
219040.0000000    0.9219461
219060.0000000    0.9006757
219080.0000000    0.9188363
219100.0000000    0.9288994
219120.0000000    0.9141308
219140.0000000    0.9232801
219160.0000000    0.9152423
219180.0000000    0.9255224
219200.0000000    0.9259421
219220.0000000    0.9262455
219240.0000000    0.9060891
219260.0000000    0.9005225
219280.0000000    0.9315341
219300.0000000    0.9132925
219320.0000000    0.9107618
219340.0000000    0.9039746
219360.0000000    0.8990152
219380.0000000    0.9024571
219400.0000000    0.8860347
219420.0000000    0.8656799
219440.0000000    0.8589537
219460.0000000    0.8506012
219480.0000000    0.8582360
219500.0000000    0.8849277
219520.0000000    0.8849915
219540.0000000    0.9137051
219560.0000000    0.9003999
219580.0000000    0.8831687
219600.0000000    0.8953706
219620.0000000    0.8883021
219640.0000000    0.8953380
219660.0000000    0.9192819
219680.0000000    0.9269527
219700.0000000    0.9135712
219720.0000000    0.8931072
219740.0000000    0.8865612
219760.0000000    0.8944601
219780.0000000    0.9033932
219800.0000000    0.8766016
219820.0000000    0.9075027
219840.0000000    0.9087433
219860.0000000    0.8958675
219880.0000000    0.9076956
219900.0000000    0.8893347
219920.0000000    0.8838186
219940.0000000    0.8818922
219960.0000000    0.8874179
219980.0000000    0.8948439
220000.0000000    0.8996219
220020.0000000    0.8946847
220040.0000000    0.8828971
220060.0000000    0.9018537
220080.0000000    0.9056408
220100.0000000    0.9087646
220120.0000000    0.9302398
220140.0000000    0.9200966
220160.0000000    0.9525771
220180.0000000    0.9436462
220200.0000000    0.9371489
220220.0000000    0.9227541
220240.0000000    0.9230223
220260.0000000    0.9145479
220280.0000000    0.9172438
220300.0000000    0.9407943
220320.0000000    0.9325758
220340.0000000    0.9268026
220360.0000000    0.9243813
220380.0000000    0.9318379
220400.0000000    0.9514349
220420.0000000    0.9706206
220440.0000000    0.9697064
220460.0000000    0.9335086
220480.0000000    0.9390542
220500.0000000    0.9381132
220520.0000000    0.9335307
220540.0000000    0.9568904
220560.0000000    0.9671367
220580.0000000    0.9417901
220600.0000000    0.9518235
220620.0000000    0.9366601
220640.0000000    0.9573556
220660.0000000    0.9270582
220680.0000000    0.9290058
220700.0000000    0.9275398
220720.0000000    0.9359435
220740.0000000    0.9350100
220760.0000000    0.9613984
220780.0000000    0.9497729
220800.0000000    0.9639459
220820.0000000    0.9763134
220840.0000000    0.9954372
220860.0000000    1.0034007
220880.0000000    0.9778055
220900.0000000    0.9708025
220920.0000000    0.9602494
220940.0000000    0.9549919
220960.0000000    0.9735095
220980.0000000    0.9770011
221000.0000000    0.9653680
221020.0000000    0.9764009
221040.0000000    0.9632142
221060.0000000    0.9755701
221080.0000000    0.9941498
221100.0000000    1.0032567
221120.0000000    1.0099522
221140.0000000    0.9989580
221160.0000000    0.9922814
221180.0000000    0.9650609
221200.0000000    0.9620934
221220.0000000    0.9707521
221240.0000000    0.9557347
221260.0000000    0.9637752
221280.0000000    0.9778070
221300.0000000    0.9560437
221320.0000000    0.9560239
221340.0000000    0.9780133
221360.0000000    0.9668062
221380.0000000    0.9784161
221400.0000000    0.9743557
221420.0000000    0.9842138
221440.0000000    0.9464484
221460.0000000    0.9538765
221480.0000000    0.9531863
221500.0000000    0.9392723
221520.0000000    0.9628210
221540.0000000    0.9730656
221560.0000000    0.9614215
221580.0000000    0.9690515
221600.0000000    0.9651044
221620.0000000    0.9389066
221640.0000000    0.9544973
221660.0000000    0.9626127
221680.0000000    0.9633816
221700.0000000    0.9435723
221720.0000000    0.9601791
221740.0000000    0.9438400
221760.0000000    0.9574065
221780.0000000    0.9503068
221800.0000000    0.9497745
221820.0000000    0.9569399
221840.0000000    0.9639209
221860.0000000    0.9571970
221880.0000000    0.9574022
221900.0000000    0.9291319
221920.0000000    0.9493971
221940.0000000    0.9307891
221960.0000000    0.9504550
221980.0000000    0.9243212
222000.0000000    0.9380096
222020.0000000    0.9389164
222040.0000000    0.9363467
222060.0000000    0.9268382
222080.0000000    0.9409207
222100.0000000    0.9225548
222120.0000000    0.9239758
222140.0000000    0.9329352
222160.0000000    0.9301284
222180.0000000    0.9317414
222200.0000000    0.9188467
222220.0000000    0.8923070
222240.0000000    0.9310133
222260.0000000    0.9153176
222280.0000000    0.9200032
222300.0000000    0.9267341
222320.0000000    0.9279118
222340.0000000    0.9211981
222360.0000000    0.9294624
222380.0000000    0.9193608
222400.0000000    0.9445303
222420.0000000    0.9251462
222440.0000000    0.9384765
222460.0000000    0.9418888
222480.0000000    0.9697763
222500.0000000    0.9613178
222520.0000000    0.9550650
222540.0000000    0.9800239
222560.0000000    0.9598610
222580.0000000    0.9390139
222600.0000000    0.9253929
222620.0000000    0.9133515
222640.0000000    0.8826060
222660.0000000    0.8910905
222680.0000000    0.8889068
222700.0000000    0.9069341
222720.0000000    0.8844122
222740.0000000    0.9010725
222760.0000000    0.9141731
222780.0000000    0.9265859
222800.0000000    0.9081637
222820.0000000    0.9215237
222840.0000000    0.9065406
222860.0000000    0.8907410
222880.0000000    0.8954526
222900.0000000    0.9096963
222920.0000000    0.9103450
222940.0000000    0.9061863
222960.0000000    0.9061482
222980.0000000    0.9188284
223000.0000000    0.8934698
223020.0000000    0.9011813
223040.0000000    0.8994633
223060.0000000    0.8930764
223080.0000000    0.8792041
223100.0000000    0.8817981
223120.0000000    0.8774398
223140.0000000    0.8752648
223160.0000000    0.8626886
223180.0000000    0.8777997
223200.0000000    0.8670914
223220.0000000    0.8862849
223240.0000000    0.8881210
223260.0000000    0.8773302
223280.0000000    0.8938083
223300.0000000    0.8957474
223320.0000000    0.9041137
223340.0000000    0.9086507
223360.0000000    0.9158572
223380.0000000    0.9221039
223400.0000000    0.9331794
223420.0000000    0.9134983
223440.0000000    0.9288986
223460.0000000    0.9405567
223480.0000000    0.9414626
223500.0000000    0.9589980
223520.0000000    0.9338144
223540.0000000    0.9226462
223560.0000000    0.9080800
223580.0000000    0.9049670
223600.0000000    0.8894824
223620.0000000    0.9005061
223640.0000000    0.9024402
223660.0000000    0.9050599
223680.0000000    0.9059278
223700.0000000    0.9038005
223720.0000000    0.8923791
223740.0000000    0.8965659
223760.0000000    0.8828482
223780.0000000    0.8765681
223800.0000000    0.8837798
223820.0000000    0.8767488
223840.0000000    0.8859960
223860.0000000    0.8858384
223880.0000000    0.8881144
223900.0000000    0.8672428
223920.0000000    0.8581504
223940.0000000    0.8575065
223960.0000000    0.8605853
223980.0000000    0.8859885
224000.0000000    0.8945161
224020.0000000    0.8845692
224040.0000000    0.8893871
224060.0000000    0.8766326
224080.0000000    0.9011633
224100.0000000    0.8926215
224120.0000000    0.8969298
224140.0000000    0.9047973
224160.0000000    0.9029092
224180.0000000    0.8922569
224200.0000000    0.9039386
224220.0000000    0.8854561
224240.0000000    0.8909172
224260.0000000    0.9077690
224280.0000000    0.9042082
224300.0000000    0.8969458
224320.0000000    0.8994131
224340.0000000    0.9005105
224360.0000000    0.9269795
224380.0000000    0.9010436
224400.0000000    0.9211826
224420.0000000    0.9188262
224440.0000000    0.9224290
224460.0000000    0.9138591
224480.0000000    0.9045333
224500.0000000    0.8725655
224520.0000000    0.8597564
224540.0000000    0.8765281
224560.0000000    0.8994603
224580.0000000    0.8817657
224600.0000000    0.8800917
224620.0000000    0.8887735
224640.0000000    0.8955319
224660.0000000    0.8977903
224680.0000000    0.9056898
224700.0000000    0.8853996
224720.0000000    0.8930712
224740.0000000    0.9002039
224760.0000000    0.8896213
224780.0000000    0.8867560
224800.0000000    0.8758129
224820.0000000    0.8970993
224840.0000000    0.8768119
224860.0000000    0.8769255
224880.0000000    0.8933426
224900.0000000    0.8884488
224920.0000000    0.8672870
224940.0000000    0.8948388
224960.0000000    0.8877362
224980.0000000    0.8942092
225000.0000000    0.9153697
225020.0000000    0.8962039
225040.0000000    0.9213798
225060.0000000    0.9174387
225080.0000000    0.9058276
225100.0000000    0.9225727
225120.0000000    0.9119152
225140.0000000    0.9266965
225160.0000000    0.9191083
225180.0000000    0.9250494
225200.0000000    0.9079020
225220.0000000    0.8892254
225240.0000000    0.8815575
225260.0000000    0.9058918
225280.0000000    0.8995699
225300.0000000    0.9060183
225320.0000000    0.8858777
225340.0000000    0.8943272
225360.0000000    0.8802188
225380.0000000    0.9086654
225400.0000000    0.9076712
225420.0000000    0.9259733
225440.0000000    0.9281785
225460.0000000    0.9171405
225480.0000000    0.9147795
225500.0000000    0.9248696
225520.0000000    0.9273561
225540.0000000    0.9458015
225560.0000000    0.9309899
225580.0000000    0.9250932
225600.0000000    0.9099919
225620.0000000    0.8924466
225640.0000000    0.8925223
225660.0000000    0.8706139
225680.0000000    0.8627290
225700.0000000    0.8766844
225720.0000000    0.8723290
225740.0000000    0.8813508
225760.0000000    0.9022797
225780.0000000    0.9122923
225800.0000000    0.8924220
225820.0000000    0.8891498
225840.0000000    0.8849079
225860.0000000    0.8601227
225880.0000000    0.8722489
225900.0000000    0.8782811
225920.0000000    0.8633668
225940.0000000    0.8931627
225960.0000000    0.8889768
225980.0000000    0.8971814
226000.0000000    0.8999239
226020.0000000    0.9021367
226040.0000000    0.8674700
226060.0000000    0.8363441
226080.0000000    0.8533006
226100.0000000    0.8418106
226120.0000000    0.8548648
226140.0000000    0.8447318
226160.0000000    0.8690925
226180.0000000    0.8830996
226200.0000000    0.8791461
226220.0000000    0.8813990
226240.0000000    0.8481922
226260.0000000    0.8336090
226280.0000000    0.8685793
226300.0000000    0.8848215
226320.0000000    0.8768651
226340.0000000    0.8840588
226360.0000000    0.8916289
226380.0000000    0.8668149
226400.0000000    0.8732885
226420.0000000    0.8387898
226440.0000000    0.8577473
226460.0000000    0.8658263
226480.0000000    0.8445860
226500.0000000    0.8628176
226520.0000000    0.8693295
226540.0000000    0.8574138
226560.0000000    0.8868289
226580.0000000    0.8834611
226600.0000000    0.8641101
226620.0000000    0.8960745
226640.0000000    0.9068177
226660.0000000    0.8953142
226680.0000000    0.8892821
226700.0000000    0.9010383
226720.0000000    0.9007026
226740.0000000    0.8875491
226760.0000000    0.8675253
226780.0000000    0.8788782
226800.0000000    0.8810400
226820.0000000    0.8980762
226840.0000000    0.8937061
226860.0000000    0.8788698
226880.0000000    0.8659821
226900.0000000    0.8766140
226920.0000000    0.8889459
226940.0000000    0.8982232
226960.0000000    0.8963451
226980.0000000    0.9007310
227000.0000000    0.8929414
227020.0000000    0.8871461
227040.0000000    0.9009309
227060.0000000    0.9109958
227080.0000000    0.9027041
227100.0000000    0.9150110
227120.0000000    0.8899354
227140.0000000    0.8887725
227160.0000000    0.8837076
227180.0000000    0.8959355
227200.0000000    0.8960906
227220.0000000    0.9014267
227240.0000000    0.8943439
227260.0000000    0.9250378
227280.0000000    0.9313931
227300.0000000    0.9187350
227320.0000000    0.9178236
227340.0000000    0.8975896
227360.0000000    0.8788608
227380.0000000    0.9095309
227400.0000000    0.9124560
227420.0000000    0.9049665
227440.0000000    0.9208993
227460.0000000    0.9357328
227480.0000000    0.9276854
227500.0000000    0.9276826
227520.0000000    0.9059261
227540.0000000    0.8972062
227560.0000000    0.9200319
227580.0000000    0.9099332
227600.0000000    0.9087940
227620.0000000    0.8845284
227640.0000000    0.8745020
227660.0000000    0.8657541
227680.0000000    0.8796241
227700.0000000    0.8949378
227720.0000000    0.8793855
227740.0000000    0.8895980
227760.0000000    0.9014500
227780.0000000    0.9188185
227800.0000000    0.9208527
227820.0000000    0.9089018
227840.0000000    0.8827935
227860.0000000    0.8882373
227880.0000000    0.8770301
227900.0000000    0.8759609
227920.0000000    0.8994771
227940.0000000    0.8869071
227960.0000000    0.8925237
227980.0000000    0.8858136
228000.0000000    0.8586266
228020.0000000    0.8540654
228040.0000000    0.8577168
228060.0000000    0.8591861
228080.0000000    0.8433619
228100.0000000    0.8789786
228120.0000000    0.8951312
228140.0000000    0.8900595
228160.0000000    0.8866283
228180.0000000    0.8712129
228200.0000000    0.8903311
228220.0000000    0.8745157
228240.0000000    0.8760277
228260.0000000    0.8638054
228280.0000000    0.8547071
228300.0000000    0.8544351
228320.0000000    0.8448367
228340.0000000    0.8311326
228360.0000000    0.8396185
228380.0000000    0.8671810
228400.0000000    0.8662282
228420.0000000    0.8698286
228440.0000000    0.8639302
228460.0000000    0.8312678
228480.0000000    0.8401190
228500.0000000    0.8354632
228520.0000000    0.8627788
228540.0000000    0.8299395
228560.0000000    0.8432337
228580.0000000    0.8448355
228600.0000000    0.8296611
228620.0000000    0.8536391
228640.0000000    0.8671250
228660.0000000    0.8615566
228680.0000000    0.8556758
228700.0000000    0.8300266
228720.0000000    0.8224405
228740.0000000    0.8259759
228760.0000000    0.8307828
228780.0000000    0.8287799
228800.0000000    0.8397431
228820.0000000    0.8274712
228840.0000000    0.8388782
228860.0000000    0.8328620
228880.0000000    0.8312670
228900.0000000    0.8465732
228920.0000000    0.8542284
228940.0000000    0.8448603
228960.0000000    0.8541674
228980.0000000    0.8693721
229000.0000000    0.8764957
229020.0000000    0.8675262
229040.0000000    0.8792257
229060.0000000    0.8556061
229080.0000000    0.8554116
229100.0000000    0.8577988
229120.0000000    0.8696745
229140.0000000    0.8906184
229160.0000000    0.8846197
229180.0000000    0.8962396
229200.0000000    0.9057804
229220.0000000    0.9058958
229240.0000000    0.8873105
229260.0000000    0.8771495
229280.0000000    0.8752076
229300.0000000    0.8759745
229320.0000000    0.8889901
229340.0000000    0.8995373
229360.0000000    0.8666928
229380.0000000    0.8442400
229400.0000000    0.8579592
229420.0000000    0.8558543
229440.0000000    0.8718960
229460.0000000    0.8573365
229480.0000000    0.8596600
229500.0000000    0.8336596
229520.0000000    0.8332027
229540.0000000    0.8364079
229560.0000000    0.8631167
229580.0000000    0.8551940
229600.0000000    0.8650160
229620.0000000    0.8648780
229640.0000000    0.8874297
229660.0000000    0.8573878
229680.0000000    0.8512141
229700.0000000    0.8751548
229720.0000000    0.8556789
229740.0000000    0.8360014
229760.0000000    0.8544914
229780.0000000    0.8597000
229800.0000000    0.8505943
229820.0000000    0.8427273
229840.0000000    0.8652623
229860.0000000    0.8517694
229880.0000000    0.8234079
229900.0000000    0.8376899
229920.0000000    0.8385126
229940.0000000    0.8594084
229960.0000000    0.8594449
229980.0000000    0.8433981
230000.0000000    0.8630589
230020.0000000    0.8675838
230040.0000000    0.8909910
230060.0000000    0.8785442
230080.0000000    0.8733261
230100.0000000    0.8729827
230120.0000000    0.8720948
230140.0000000    0.8671132
230160.0000000    0.8711288
230180.0000000    0.8608121
230200.0000000    0.8454300
230220.0000000    0.8500654
230240.0000000    0.8339255
230260.0000000    0.8473321
230280.0000000    0.8367317
230300.0000000    0.8204566
230320.0000000    0.8429776
230340.0000000    0.8551224
230360.0000000    0.8170248
230380.0000000    0.8234712
230400.0000000    0.8277102
230420.0000000    0.8426444
230440.0000000    0.8563499
230460.0000000    0.8588743
230480.0000000    0.8643219
230500.0000000    0.8699101
230520.0000000    0.8595108
230540.0000000    0.8720471
230560.0000000    0.8456037
230580.0000000    0.8608588
230600.0000000    0.8503568
230620.0000000    0.8501590
230640.0000000    0.8403292
230660.0000000    0.8546600
230680.0000000    0.8690099
230700.0000000    0.8643413
230720.0000000    0.8502833
230740.0000000    0.8386477
230760.0000000    0.8229044
230780.0000000    0.8239183
230800.0000000    0.8319204
230820.0000000    0.8516399
230840.0000000    0.8460621
230860.0000000    0.8542198
230880.0000000    0.8697369
230900.0000000    0.8769417
230920.0000000    0.8413132
230940.0000000    0.8567336
230960.0000000    0.8469601
230980.0000000    0.8564553
231000.0000000    0.8762206
231020.0000000    0.8816135
231040.0000000    0.8620661
231060.0000000    0.8645755
231080.0000000    0.8540920
231100.0000000    0.8661327
231120.0000000    0.8861392
231140.0000000    0.8658683
231160.0000000    0.8687126
231180.0000000    0.8692122
231200.0000000    0.8410074
231220.0000000    0.8361718
231240.0000000    0.8305849
231260.0000000    0.8370123
231280.0000000    0.8333084
231300.0000000    0.8350225
231320.0000000    0.8277510
231340.0000000    0.8164934
231360.0000000    0.7865887
231380.0000000    0.8148311
231400.0000000    0.8225904
231420.0000000    0.7866252
231440.0000000    0.7893910
231460.0000000    0.8152280
231480.0000000    0.8282738
231500.0000000    0.8214637
231520.0000000    0.8221942
231540.0000000    0.8184694
231560.0000000    0.8324649
231580.0000000    0.8181362
231600.0000000    0.8220942
231620.0000000    0.8295140
231640.0000000    0.8339814
231660.0000000    0.8404168
231680.0000000    0.8270940
231700.0000000    0.8352356
231720.0000000    0.8353952
231740.0000000    0.8412529
231760.0000000    0.8604635
231780.0000000    0.8387758
231800.0000000    0.8226461
231820.0000000    0.8113890
231840.0000000    0.8121542
231860.0000000    0.8296667
231880.0000000    0.8358241
231900.0000000    0.8538614
231920.0000000    0.8365504
231940.0000000    0.8513074
231960.0000000    0.8577130
231980.0000000    0.8387263
232000.0000000    0.8311273
232020.0000000    0.8268591
232040.0000000    0.8062608
232060.0000000    0.8127414
232080.0000000    0.8189741
232100.0000000    0.8318210
232120.0000000    0.8290981
232140.0000000    0.8083122
232160.0000000    0.8378735
232180.0000000    0.8392122
232200.0000000    0.8519130
232220.0000000    0.8668092
232240.0000000    0.8644346
232260.0000000    0.8502992
232280.0000000    0.8350492
232300.0000000    0.8514841
232320.0000000    0.8651783
232340.0000000    0.8587224
232360.0000000    0.8593431
232380.0000000    0.8480849
232400.0000000    0.8569731
232420.0000000    0.8496048
232440.0000000    0.8572830
232460.0000000    0.8396786
232480.0000000    0.8447928
232500.0000000    0.8318996
232520.0000000    0.8178368
232540.0000000    0.8252324
232560.0000000    0.8378846
232580.0000000    0.8368264
232600.0000000    0.8330188
232620.0000000    0.8590586
232640.0000000    0.8342261
232660.0000000    0.8417091
232680.0000000    0.8270969
232700.0000000    0.8467091
232720.0000000    0.8378534
232740.0000000    0.8303169
232760.0000000    0.8304197
232780.0000000    0.8312002
232800.0000000    0.8342671
232820.0000000    0.8482837
232840.0000000    0.8513780
232860.0000000    0.8570007
232880.0000000    0.8640513
232900.0000000    0.8753383
232920.0000000    0.8652243
232940.0000000    0.8821502
232960.0000000    0.8738481
232980.0000000    0.8720623
233000.0000000    0.8673236
233020.0000000    0.8570280
233040.0000000    0.8362082
233060.0000000    0.8637782
233080.0000000    0.8531153
233100.0000000    0.8709791
233120.0000000    0.8490235
233140.0000000    0.8255208
233160.0000000    0.8558077
233180.0000000    0.8581615
233200.0000000    0.8635703
233220.0000000    0.8464847
233240.0000000    0.8378051
233260.0000000    0.8301696
233280.0000000    0.8424338
233300.0000000    0.8703186
233320.0000000    0.8707559
233340.0000000    0.8380164
233360.0000000    0.8273643
233380.0000000    0.8187862
233400.0000000    0.8290966
233420.0000000    0.8454348
233440.0000000    0.8380647
233460.0000000    0.8390594
233480.0000000    0.8350379
233500.0000000    0.8551744
233520.0000000    0.8429766
233540.0000000    0.8599621
233560.0000000    0.8560297
233580.0000000    0.8697894
233600.0000000    0.8516228
233620.0000000    0.8389535
233640.0000000    0.8325728
233660.0000000    0.8264054
233680.0000000    0.8299262
233700.0000000    0.8115016
233720.0000000    0.8148610
233740.0000000    0.8285112
233760.0000000    0.8295968
233780.0000000    0.8084699
233800.0000000    0.8359985
233820.0000000    0.8371519
233840.0000000    0.8616048
233860.0000000    0.8577904
233880.0000000    0.8570750
233900.0000000    0.8713691
233920.0000000    0.8714620
233940.0000000    0.8609003
233960.0000000    0.8539297
233980.0000000    0.8815773
234000.0000000    0.8585228
234020.0000000    0.8601751
234040.0000000    0.8745626
234060.0000000    0.8597866
234080.0000000    0.8699464
234100.0000000    0.8581885
234120.0000000    0.8497444
234140.0000000    0.8747519
234160.0000000    0.8778961
234180.0000000    0.8471093
234200.0000000    0.8404141
234220.0000000    0.8449587
234240.0000000    0.8480808
234260.0000000    0.8431769
234280.0000000    0.8478767
234300.0000000    0.8384600
234320.0000000    0.8167515
234340.0000000    0.8337131
234360.0000000    0.8529305
234380.0000000    0.8544875
234400.0000000    0.8434835
234420.0000000    0.8451790
234440.0000000    0.8407606
234460.0000000    0.8547127
234480.0000000    0.8331792
234500.0000000    0.8483864
234520.0000000    0.8431110
234540.0000000    0.8162842
234560.0000000    0.8391644
234580.0000000    0.8338418
234600.0000000    0.8272526
234620.0000000    0.8279400
234640.0000000    0.8179224
234660.0000000    0.8316183
234680.0000000    0.8162765
234700.0000000    0.8613867
234720.0000000    0.8474815
234740.0000000    0.8416882
234760.0000000    0.8552008
234780.0000000    0.8669246
234800.0000000    0.8604134
234820.0000000    0.8446481
234840.0000000    0.8374450
234860.0000000    0.8492178
234880.0000000    0.8612638
234900.0000000    0.8482596
234920.0000000    0.8294384
234940.0000000    0.8165441
234960.0000000    0.8381382
234980.0000000    0.8367629
235000.0000000    0.8299127
235020.0000000    0.8648041
235040.0000000    0.8584156
235060.0000000    0.8670187
235080.0000000    0.8725522
235100.0000000    0.8400306
235120.0000000    0.8606998
235140.0000000    0.8537154
235160.0000000    0.8567095
235180.0000000    0.8466129
235200.0000000    0.8435549
235220.0000000    0.8387837
235240.0000000    0.8447652
235260.0000000    0.8481719
235280.0000000    0.8489231
235300.0000000    0.8582499
235320.0000000    0.8638952
235340.0000000    0.8700879
235360.0000000    0.8797972
235380.0000000    0.8943335
235400.0000000    0.8820824
235420.0000000    0.8686692
235440.0000000    0.8817279
235460.0000000    0.8864865
235480.0000000    0.8968869
235500.0000000    0.8686057
235520.0000000    0.8479748
235540.0000000    0.8522870
235560.0000000    0.8672821
235580.0000000    0.8485883
235600.0000000    0.8540297
235620.0000000    0.8731971
235640.0000000    0.8644284
235660.0000000    0.8514214
235680.0000000    0.8520908
235700.0000000    0.8883992
235720.0000000    0.8842822
235740.0000000    0.8780454
235760.0000000    0.8749640
235780.0000000    0.8569673
235800.0000000    0.8524461
235820.0000000    0.8759080
235840.0000000    0.8748511
235860.0000000    0.8666401
235880.0000000    0.8814545
235900.0000000    0.8971983
235920.0000000    0.8635758
235940.0000000    0.8714843
235960.0000000    0.8732702
235980.0000000    0.8729179
236000.0000000    0.8487310
236020.0000000    0.8460858
236040.0000000    0.8669744
236060.0000000    0.8871715
236080.0000000    0.8863459
236100.0000000    0.8707923
236120.0000000    0.8505230
236140.0000000    0.8429805
236160.0000000    0.8253359
236180.0000000    0.8405006
236200.0000000    0.8375550
236220.0000000    0.8326395
236240.0000000    0.8249702
236260.0000000    0.8325003
236280.0000000    0.8209583
236300.0000000    0.8255063
236320.0000000    0.8206226
236340.0000000    0.8518469
236360.0000000    0.8341967
236380.0000000    0.8455559
236400.0000000    0.8404881
236420.0000000    0.8535340
236440.0000000    0.8405163
236460.0000000    0.8344962
236480.0000000    0.8242743
236500.0000000    0.8169841
236520.0000000    0.8500337
236540.0000000    0.8410470
236560.0000000    0.8190405
236580.0000000    0.8397728
236600.0000000    0.8420258
236620.0000000    0.8568276
236640.0000000    0.8661094
236660.0000000    0.8602183
236680.0000000    0.8629055
236700.0000000    0.8907070
236720.0000000    0.8750252
236740.0000000    0.8619276
236760.0000000    0.8564612
236780.0000000    0.8275448
236800.0000000    0.8366915
236820.0000000    0.8532251
236840.0000000    0.8261780
236860.0000000    0.8451209
236880.0000000    0.8717676
236900.0000000    0.8694725
236920.0000000    0.8487718
236940.0000000    0.8492314
236960.0000000    0.8310153
236980.0000000    0.8567513
237000.0000000    0.8475564
237020.0000000    0.8637328
237040.0000000    0.8597289
237060.0000000    0.8659595
237080.0000000    0.8790734
237100.0000000    0.8680238
237120.0000000    0.8722631
237140.0000000    0.8602299
237160.0000000    0.8647270
237180.0000000    0.8751792
237200.0000000    0.8537163
237220.0000000    0.8765392
237240.0000000    0.8830927
237260.0000000    0.8868159
237280.0000000    0.8885241
237300.0000000    0.8635822
237320.0000000    0.8549090
237340.0000000    0.8442078
237360.0000000    0.8356073
237380.0000000    0.8361527
237400.0000000    0.8584942
237420.0000000    0.8617516
237440.0000000    0.8459170
237460.0000000    0.8465537
237480.0000000    0.8745847
237500.0000000    0.8784476
237520.0000000    0.8748618
237540.0000000    0.8479494
237560.0000000    0.8770053
237580.0000000    0.8511242
237600.0000000    0.8575615
237620.0000000    0.8515873
237640.0000000    0.8740051
237660.0000000    0.8618723
237680.0000000    0.8547550
237700.0000000    0.8561184
237720.0000000    0.8572703
237740.0000000    0.8348157
237760.0000000    0.8500042
237780.0000000    0.8757287
237800.0000000    0.8510474
237820.0000000    0.8405897
237840.0000000    0.8205307
237860.0000000    0.8400952
237880.0000000    0.8567354
237900.0000000    0.8556927
237920.0000000    0.8513749
237940.0000000    0.8540162
237960.0000000    0.8548909
237980.0000000    0.8346350
238000.0000000    0.8268359
238020.0000000    0.8390105
238040.0000000    0.8257703
238060.0000000    0.8348437
238080.0000000    0.8616123
238100.0000000    0.8602884
238120.0000000    0.8503433
238140.0000000    0.8602210
238160.0000000    0.8759090
238180.0000000    0.8657365
238200.0000000    0.8682836
238220.0000000    0.8761321
238240.0000000    0.8707613
238260.0000000    0.8615303
238280.0000000    0.8362207
238300.0000000    0.8395425
238320.0000000    0.8314875
238340.0000000    0.8424867
238360.0000000    0.8578984
238380.0000000    0.8768705
238400.0000000    0.8600357
238420.0000000    0.8633353
238440.0000000    0.8663796
238460.0000000    0.8682154
238480.0000000    0.8695722
238500.0000000    0.8729504
238520.0000000    0.8501114
238540.0000000    0.8753825
238560.0000000    0.8806940
238580.0000000    0.8574393
238600.0000000    0.8611798
238620.0000000    0.8703883
238640.0000000    0.8602442
238660.0000000    0.8563246
238680.0000000    0.8786451
238700.0000000    0.8790996
238720.0000000    0.8754670
238740.0000000    0.8531536
238760.0000000    0.8524063
238780.0000000    0.8715662
238800.0000000    0.8614793
238820.0000000    0.8523185
238840.0000000    0.8677470
238860.0000000    0.8563343
238880.0000000    0.8402820
238900.0000000    0.8514456
238920.0000000    0.8492152
238940.0000000    0.8633878
238960.0000000    0.8508388
238980.0000000    0.8501286
239000.0000000    0.8439331
239020.0000000    0.8489113
239040.0000000    0.8623570
239060.0000000    0.8679139
239080.0000000    0.8645328
239100.0000000    0.8830342
239120.0000000    0.8841819
239140.0000000    0.8627660
239160.0000000    0.8602794
239180.0000000    0.8577482
239200.0000000    0.8499123
239220.0000000    0.8713500
239240.0000000    0.8640444
239260.0000000    0.8614390
239280.0000000    0.8487821
239300.0000000    0.8587140
239320.0000000    0.8553055
239340.0000000    0.8638421
239360.0000000    0.8809851
239380.0000000    0.8844172
239400.0000000    0.8974271
239420.0000000    0.8897595
239440.0000000    0.8743506
239460.0000000    0.8579547
239480.0000000    0.8548286
239500.0000000    0.8761980
239520.0000000    0.8908135
239540.0000000    0.8708149
239560.0000000    0.8698793
239580.0000000    0.8639074
239600.0000000    0.8763967
239620.0000000    0.8745335
239640.0000000    0.8853700
239660.0000000    0.8678375
239680.0000000    0.8770654
239700.0000000    0.8671330
239720.0000000    0.8702806
239740.0000000    0.8785633
239760.0000000    0.8806884
239780.0000000    0.8821970
239800.0000000    0.8571867
239820.0000000    0.8684582
239840.0000000    0.8657560
239860.0000000    0.8706783
239880.0000000    0.8652359
239900.0000000    0.8885359
239920.0000000    0.8956726
239940.0000000    0.8828520
239960.0000000    0.8730886
239980.0000000    0.8678968
240000.0000000    0.8505685
240020.0000000    0.8434516
240040.0000000    0.8551346
240060.0000000    0.8386215
240080.0000000    0.8503436
240100.0000000    0.8677821
240120.0000000    0.8793864
240140.0000000    0.8543203
240160.0000000    0.8600582
240180.0000000    0.8566607
240200.0000000    0.8807325
240220.0000000    0.8771290
240240.0000000    0.8946881
240260.0000000    0.8681151
240280.0000000    0.8722203
240300.0000000    0.8496818
240320.0000000    0.8450806
240340.0000000    0.8587089
240360.0000000    0.8464185
240380.0000000    0.8534622
240400.0000000    0.8548414
240420.0000000    0.8340089
240440.0000000    0.8606266
240460.0000000    0.8584373
240480.0000000    0.8468975
240500.0000000    0.8496373
240520.0000000    0.8714036
240540.0000000    0.8476300
240560.0000000    0.8491335
240580.0000000    0.8547283
240600.0000000    0.8467335
240620.0000000    0.8522964
240640.0000000    0.8500814
240660.0000000    0.8425439
240680.0000000    0.8453681
240700.0000000    0.8568259
240720.0000000    0.8506981
240740.0000000    0.8374985
240760.0000000    0.8390083
240780.0000000    0.8401337
240800.0000000    0.8685919
240820.0000000    0.8575287
240840.0000000    0.8351190
240860.0000000    0.8634019
240880.0000000    0.8444027
240900.0000000    0.8226582
240920.0000000    0.8290319
240940.0000000    0.8571199
240960.0000000    0.8456305
240980.0000000    0.8237038
241000.0000000    0.8327828
241020.0000000    0.8618863
241040.0000000    0.8424284
241060.0000000    0.8441063
241080.0000000    0.8512800
241100.0000000    0.8626664
241120.0000000    0.8691918
241140.0000000    0.8688220
241160.0000000    0.8672416
241180.0000000    0.8770217
241200.0000000    0.8763986
241220.0000000    0.8674052
241240.0000000    0.8678199
241260.0000000    0.8706797
241280.0000000    0.8754296
241300.0000000    0.8552759
241320.0000000    0.8555366
241340.0000000    0.8486306
241360.0000000    0.8737898
241380.0000000    0.8986483
241400.0000000    0.8888758
241420.0000000    0.8715496
241440.0000000    0.8525783
241460.0000000    0.8413054
241480.0000000    0.8447685
241500.0000000    0.8346927
241520.0000000    0.8411057
241540.0000000    0.8555428
241560.0000000    0.8250000
241580.0000000    0.8015639
241600.0000000    0.8122750
241620.0000000    0.8329213
241640.0000000    0.8503015
241660.0000000    0.8487463
241680.0000000    0.8391063
241700.0000000    0.8417297
241720.0000000    0.8584341
241740.0000000    0.8368974
241760.0000000    0.8270594
241780.0000000    0.8254865
241800.0000000    0.8450596
241820.0000000    0.8271722
241840.0000000    0.8310130
241860.0000000    0.8355936
241880.0000000    0.8288925
241900.0000000    0.8295211
241920.0000000    0.8517770
241940.0000000    0.8657306
241960.0000000    0.8483922
241980.0000000    0.8489023
242000.0000000    0.8577782
242020.0000000    0.8389426
242040.0000000    0.8480449
242060.0000000    0.8514121
242080.0000000    0.8521845
242100.0000000    0.8355625
242120.0000000    0.8413582
242140.0000000    0.8255907
242160.0000000    0.8355152
242180.0000000    0.8459654
242200.0000000    0.8447140
242220.0000000    0.8316751
242240.0000000    0.8476122
242260.0000000    0.8373054
242280.0000000    0.8387173
242300.0000000    0.8372403
242320.0000000    0.8508579
242340.0000000    0.8367288
242360.0000000    0.8373555
242380.0000000    0.8600754
242400.0000000    0.8695775
242420.0000000    0.8448020
242440.0000000    0.8359104
242460.0000000    0.8465613
242480.0000000    0.8307856
242500.0000000    0.8469095
242520.0000000    0.8366898
242540.0000000    0.8352821
242560.0000000    0.8598833
242580.0000000    0.8656960
242600.0000000    0.8607851
242620.0000000    0.8413759
242640.0000000    0.8387354
242660.0000000    0.8167067
242680.0000000    0.8371528
242700.0000000    0.8258064
242720.0000000    0.7922112
242740.0000000    0.8276276
242760.0000000    0.8183417
242780.0000000    0.8430591
242800.0000000    0.8089358
242820.0000000    0.7883447
242840.0000000    0.8052369
242860.0000000    0.8193347
242880.0000000    0.8284178
242900.0000000    0.8168958
242920.0000000    0.8150206
242940.0000000    0.8170996
242960.0000000    0.8278187
242980.0000000    0.8444628
243000.0000000    0.8220149
243020.0000000    0.8271388
243040.0000000    0.8165786
243060.0000000    0.8163863
243080.0000000    0.8183053
243100.0000000    0.8191469
243120.0000000    0.8239419
243140.0000000    0.8064272
243160.0000000    0.7926548
243180.0000000    0.8110688
243200.0000000    0.8337464
243220.0000000    0.8356075
243240.0000000    0.8298718
243260.0000000    0.8324077
243280.0000000    0.8161995
243300.0000000    0.8230397
243320.0000000    0.8586817
243340.0000000    0.8461065
243360.0000000    0.8335474
243380.0000000    0.8298210
243400.0000000    0.8096352
243420.0000000    0.8196094
243440.0000000    0.8495941
243460.0000000    0.8381653
243480.0000000    0.8388514
243500.0000000    0.8444982
243520.0000000    0.8411202
243540.0000000    0.8650478
243560.0000000    0.8535966
243580.0000000    0.8351786
243600.0000000    0.8332903
243620.0000000    0.8487152
243640.0000000    0.8613664
243660.0000000    0.8476952
243680.0000000    0.8399969
243700.0000000    0.8344700
243720.0000000    0.8227054
243740.0000000    0.8350111
243760.0000000    0.8248939
243780.0000000    0.8200371
243800.0000000    0.8308864
243820.0000000    0.8146145
243840.0000000    0.8149340
243860.0000000    0.8348846
243880.0000000    0.8243698
243900.0000000    0.8408704
243920.0000000    0.8283780
243940.0000000    0.8444871
243960.0000000    0.8298337
243980.0000000    0.8283789
244000.0000000    0.8219218
244020.0000000    0.8183472
244040.0000000    0.8361859
244060.0000000    0.8241600
244080.0000000    0.8425965
244100.0000000    0.8281701
244120.0000000    0.8240499
244140.0000000    0.8078402
244160.0000000    0.7983460
244180.0000000    0.8284131
244200.0000000    0.8127314
244220.0000000    0.8117877
244240.0000000    0.8263713
244260.0000000    0.8272810
244280.0000000    0.8120538
244300.0000000    0.8319705
244320.0000000    0.8447774
244340.0000000    0.8461072
244360.0000000    0.8369653
244380.0000000    0.8304084
244400.0000000    0.8130349
244420.0000000    0.8170390
244440.0000000    0.8091594
244460.0000000    0.8143124
244480.0000000    0.8305048
244500.0000000    0.8385126
244520.0000000    0.8277903
244540.0000000    0.8331321
244560.0000000    0.8620448
244580.0000000    0.8574252
244600.0000000    0.8543467
244620.0000000    0.8468126
244640.0000000    0.8356580
244660.0000000    0.8350166
244680.0000000    0.8512889
244700.0000000    0.8669005
244720.0000000    0.8653019
244740.0000000    0.8517029
244760.0000000    0.8575898
244780.0000000    0.8447535
244800.0000000    0.8588264
244820.0000000    0.8472463
244840.0000000    0.8488327
244860.0000000    0.8346815
244880.0000000    0.8267694
244900.0000000    0.8490488
244920.0000000    0.8645895
244940.0000000    0.8288357
244960.0000000    0.8665985
244980.0000000    0.8693132
245000.0000000    0.8701137
245020.0000000    0.8553836
245040.0000000    0.8686433
245060.0000000    0.8492144
245080.0000000    0.8359973
245100.0000000    0.8221658
245120.0000000    0.8230221
245140.0000000    0.8156508
245160.0000000    0.8280566
245180.0000000    0.8407385
245200.0000000    0.8515890
245220.0000000    0.8121603
245240.0000000    0.8304508
245260.0000000    0.8364768
245280.0000000    0.8435115
245300.0000000    0.8543044
245320.0000000    0.8358474
245340.0000000    0.8333573
245360.0000000    0.8527806
245380.0000000    0.8549408
245400.0000000    0.8486863
245420.0000000    0.8289075
245440.0000000    0.8323475
245460.0000000    0.8442178
245480.0000000    0.8250618
245500.0000000    0.8219728
245520.0000000    0.8306092
245540.0000000    0.8076023
245560.0000000    0.8168408
245580.0000000    0.8108371
245600.0000000    0.8157886
245620.0000000    0.8184797
245640.0000000    0.8202597
245660.0000000    0.8111608
245680.0000000    0.8333107
245700.0000000    0.8446169
245720.0000000    0.8485094
245740.0000000    0.8447521
245760.0000000    0.8502377
245780.0000000    0.8551101
245800.0000000    0.8604966
245820.0000000    0.8507904
245840.0000000    0.8586255
245860.0000000    0.8617898
245880.0000000    0.8589249
245900.0000000    0.8499725
245920.0000000    0.8494166
245940.0000000    0.8353121
245960.0000000    0.8371407
245980.0000000    0.8251393
246000.0000000    0.8261359
246020.0000000    0.8220191
246040.0000000    0.8162445
246060.0000000    0.8262649
246080.0000000    0.8262007
246100.0000000    0.8428921
246120.0000000    0.8296015
246140.0000000    0.8254277
246160.0000000    0.8343295
246180.0000000    0.8233823
246200.0000000    0.8090501
246220.0000000    0.8306518
246240.0000000    0.8293313
246260.0000000    0.8249969
246280.0000000    0.8164756
246300.0000000    0.8029951
246320.0000000    0.8017014
246340.0000000    0.7983839
246360.0000000    0.8198446
246380.0000000    0.8404399
246400.0000000    0.8262765
246420.0000000    0.8001903
246440.0000000    0.8063831
246460.0000000    0.8082249
246480.0000000    0.7989483
246500.0000000    0.8034553
246520.0000000    0.8065274
246540.0000000    0.8071842
246560.0000000    0.8104249
246580.0000000    0.8225983
246600.0000000    0.8112609
246620.0000000    0.8337290
246640.0000000    0.8198578
246660.0000000    0.8293267
246680.0000000    0.8269492
246700.0000000    0.8189267
246720.0000000    0.8185154
246740.0000000    0.8184501
246760.0000000    0.8150188
246780.0000000    0.8139761
246800.0000000    0.8205529
246820.0000000    0.8308277
246840.0000000    0.8508596
246860.0000000    0.8406019
246880.0000000    0.8443224
246900.0000000    0.8280120
246920.0000000    0.8467914
246940.0000000    0.8519607
246960.0000000    0.8431354
246980.0000000    0.8302902
247000.0000000    0.8258929
247020.0000000    0.8213819
247040.0000000    0.8105822
247060.0000000    0.8083503
247080.0000000    0.8070800
247100.0000000    0.8193018
247120.0000000    0.8284993
247140.0000000    0.8084303
247160.0000000    0.8212915
247180.0000000    0.8288514
247200.0000000    0.8322292
247220.0000000    0.8500059
247240.0000000    0.8413435
247260.0000000    0.8350737
247280.0000000    0.8161912
247300.0000000    0.8158275
247320.0000000    0.8166145
247340.0000000    0.8436094
247360.0000000    0.8356390
247380.0000000    0.8182248
247400.0000000    0.8395116
247420.0000000    0.8521959
247440.0000000    0.8428734
247460.0000000    0.8596026
247480.0000000    0.8561631
247500.0000000    0.8610331
247520.0000000    0.8539356
247540.0000000    0.8596764
247560.0000000    0.8302724
247580.0000000    0.8108009
247600.0000000    0.8367803
247620.0000000    0.8426566
247640.0000000    0.8432208
247660.0000000    0.8337162
247680.0000000    0.8291083
247700.0000000    0.8437135
247720.0000000    0.8437650
247740.0000000    0.8471631
247760.0000000    0.8643684
247780.0000000    0.8383402
247800.0000000    0.8431331
247820.0000000    0.8562575
247840.0000000    0.8542382
247860.0000000    0.8343909
247880.0000000    0.8533443
247900.0000000    0.8467253
247920.0000000    0.8295488
247940.0000000    0.8147004
247960.0000000    0.8377202
247980.0000000    0.8169441
248000.0000000    0.8141055
248020.0000000    0.8240330
248040.0000000    0.8154072
248060.0000000    0.8223987
248080.0000000    0.8210768
248100.0000000    0.8135633
248120.0000000    0.8213350
248140.0000000    0.8222544
248160.0000000    0.8147855
248180.0000000    0.8080020
248200.0000000    0.8142979
248220.0000000    0.8273789
248240.0000000    0.8298659
248260.0000000    0.8418061
248280.0000000    0.8323391
248300.0000000    0.8167741
248320.0000000    0.8130670
248340.0000000    0.8216487
248360.0000000    0.8236193
248380.0000000    0.8168161
248400.0000000    0.8294128
248420.0000000    0.8239013
248440.0000000    0.8191352
248460.0000000    0.8181348
248480.0000000    0.8057219
248500.0000000    0.8060640
248520.0000000    0.7964208
248540.0000000    0.8140940
248560.0000000    0.8081619
248580.0000000    0.8155196
248600.0000000    0.8103012
248620.0000000    0.7872083
248640.0000000    0.7957085
248660.0000000    0.8389508
248680.0000000    0.8250111
248700.0000000    0.8406234
248720.0000000    0.8260115
248740.0000000    0.8352699
248760.0000000    0.8359478
248780.0000000    0.8421919
248800.0000000    0.8350499
248820.0000000    0.8193651
248840.0000000    0.8111015
248860.0000000    0.8090457
248880.0000000    0.8161674
248900.0000000    0.8236606
248920.0000000    0.8190787
248940.0000000    0.7937366
248960.0000000    0.8097976
248980.0000000    0.8074653
249000.0000000    0.7944971
249020.0000000    0.8105829
249040.0000000    0.8048281
249060.0000000    0.8214468
249080.0000000    0.8364245
249100.0000000    0.8514954
249120.0000000    0.8427365
249140.0000000    0.8210452
249160.0000000    0.8417005
249180.0000000    0.8301030
249200.0000000    0.8195326
249220.0000000    0.8431112
249240.0000000    0.8365963
249260.0000000    0.8477342
249280.0000000    0.8280575
249300.0000000    0.8297451
249320.0000000    0.8187470
249340.0000000    0.8311784
249360.0000000    0.8111668
249380.0000000    0.8070815
249400.0000000    0.7897170
249420.0000000    0.8000325
249440.0000000    0.8113917
249460.0000000    0.8088604
249480.0000000    0.8200759
249500.0000000    0.8279957
249520.0000000    0.8372533
249540.0000000    0.8286464
249560.0000000    0.8293988
249580.0000000    0.8004774
249600.0000000    0.7991232
249620.0000000    0.7993110
249640.0000000    0.8054687
249660.0000000    0.8135281
249680.0000000    0.8115933
249700.0000000    0.8113472
249720.0000000    0.8046336
249740.0000000    0.8073906
249760.0000000    0.8206782
249780.0000000    0.8061389
249800.0000000    0.8143157
249820.0000000    0.7810309
249840.0000000    0.8199845
249860.0000000    0.8092966
249880.0000000    0.8149827
249900.0000000    0.8119308
249920.0000000    0.7951443
249940.0000000    0.7879175
249960.0000000    0.7983978
249980.0000000    0.7999397
250000.0000000    0.8034365
250020.0000000    0.8235993
250040.0000000    0.8134544
250060.0000000    0.8371083
250080.0000000    0.8304457
250100.0000000    0.8233860
250120.0000000    0.8182676
250140.0000000    0.8132427
250160.0000000    0.8031001
250180.0000000    0.8157610
250200.0000000    0.8140591
250220.0000000    0.8029444
250240.0000000    0.8002862
250260.0000000    0.8118437
250280.0000000    0.8004696
250300.0000000    0.8123261
250320.0000000    0.8352991
250340.0000000    0.8402164
250360.0000000    0.8399622
250380.0000000    0.8381001
250400.0000000    0.8126882
250420.0000000    0.8078189
250440.0000000    0.8083830
250460.0000000    0.8380657
250480.0000000    0.8262310
250500.0000000    0.8421942
250520.0000000    0.8391615
250540.0000000    0.8345194
250560.0000000    0.8402765
250580.0000000    0.8465797
250600.0000000    0.8371859
250620.0000000    0.8208974
250640.0000000    0.8196783
250660.0000000    0.8358077
250680.0000000    0.8277972
250700.0000000    0.8277539
250720.0000000    0.8055570
250740.0000000    0.7933910
250760.0000000    0.7933347
250780.0000000    0.7807064
250800.0000000    0.7942910
250820.0000000    0.7983652
250840.0000000    0.7931172
250860.0000000    0.8005304
250880.0000000    0.8099183
250900.0000000    0.8157066
250920.0000000    0.8167822
250940.0000000    0.8043718
250960.0000000    0.8182599
250980.0000000    0.8103021
251000.0000000    0.8291136
251020.0000000    0.8194079
251040.0000000    0.8241457
251060.0000000    0.8189359
251080.0000000    0.8144550
251100.0000000    0.8088299
251120.0000000    0.7867451
251140.0000000    0.7890765
251160.0000000    0.8189690
251180.0000000    0.8381559
251200.0000000    0.8318030
251220.0000000    0.8278132
251240.0000000    0.8495041
251260.0000000    0.8596604
251280.0000000    0.8298219
251300.0000000    0.8131004
251320.0000000    0.7998079
251340.0000000    0.8152370
251360.0000000    0.8099614
251380.0000000    0.8059531
251400.0000000    0.8047982
251420.0000000    0.8003256
251440.0000000    0.8117694
251460.0000000    0.8236680
251480.0000000    0.8360902
251500.0000000    0.8084439
251520.0000000    0.8264818
251540.0000000    0.8162687
251560.0000000    0.8136732
251580.0000000    0.8143356
251600.0000000    0.8001628
251620.0000000    0.7986431
251640.0000000    0.8121453
251660.0000000    0.8037675
251680.0000000    0.8091987
251700.0000000    0.8155556
251720.0000000    0.8090244
251740.0000000    0.7910224
251760.0000000    0.8026921
251780.0000000    0.8084089
251800.0000000    0.8174570
251820.0000000    0.8258862
251840.0000000    0.8115734
251860.0000000    0.8180149
251880.0000000    0.7897884
251900.0000000    0.8066090
251920.0000000    0.7954656
251940.0000000    0.7989643
251960.0000000    0.7959870
251980.0000000    0.7907637
252000.0000000    0.7789537
252020.0000000    0.7902737
252040.0000000    0.7986329
252060.0000000    0.7868440
252080.0000000    0.7986915
252100.0000000    0.7891512
252120.0000000    0.8005173
252140.0000000    0.7937576
252160.0000000    0.8096882
252180.0000000    0.8050407
252200.0000000    0.7983564
252220.0000000    0.8236533
252240.0000000    0.8430412
252260.0000000    0.8296149
252280.0000000    0.8425670
252300.0000000    0.8176506
252320.0000000    0.8310732
252340.0000000    0.8402217
252360.0000000    0.8731592
252380.0000000    0.8364190
252400.0000000    0.8327852
252420.0000000    0.8309158
252440.0000000    0.8234760
252460.0000000    0.8157490
252480.0000000    0.8100020
252500.0000000    0.8129891
252520.0000000    0.8086256
252540.0000000    0.8057073
252560.0000000    0.8098959
252580.0000000    0.8210829
252600.0000000    0.8190771
252620.0000000    0.8171340
252640.0000000    0.8188719
252660.0000000    0.8373570
252680.0000000    0.7998832
252700.0000000    0.8055622
252720.0000000    0.8152526
252740.0000000    0.8166080
252760.0000000    0.8220882
252780.0000000    0.8245139
252800.0000000    0.7953576
252820.0000000    0.8070582
252840.0000000    0.8261328
252860.0000000    0.8267843
252880.0000000    0.8300394
252900.0000000    0.8298761
252920.0000000    0.8197709
252940.0000000    0.7942090
252960.0000000    0.8216112
252980.0000000    0.8226587
253000.0000000    0.8331062
253020.0000000    0.8236116
253040.0000000    0.8270950
253060.0000000    0.8314827
253080.0000000    0.8198250
253100.0000000    0.8278995
253120.0000000    0.8452700
253140.0000000    0.8690844
253160.0000000    0.8650306
253180.0000000    0.8418391
253200.0000000    0.8604941
253220.0000000    0.8487617
253240.0000000    0.8431591
253260.0000000    0.8431327
253280.0000000    0.8396319
253300.0000000    0.8275194
253320.0000000    0.8151833
253340.0000000    0.8009073
253360.0000000    0.7950482
253380.0000000    0.8133305
253400.0000000    0.8200288
253420.0000000    0.8151346
253440.0000000    0.8211063
253460.0000000    0.8169520
253480.0000000    0.8238649
253500.0000000    0.8223169
253520.0000000    0.8157623
253540.0000000    0.8146827
253560.0000000    0.8155732
253580.0000000    0.7971725
253600.0000000    0.7941149
253620.0000000    0.8185002
253640.0000000    0.8114571
253660.0000000    0.8254305
253680.0000000    0.8319640
253700.0000000    0.8129074
253720.0000000    0.8389055
253740.0000000    0.8162578
253760.0000000    0.8267591
253780.0000000    0.8531959
253800.0000000    0.8249506
253820.0000000    0.8132702
253840.0000000    0.8129649
253860.0000000    0.8116164
253880.0000000    0.8242353
253900.0000000    0.8082812
253920.0000000    0.8275839
253940.0000000    0.8332210
253960.0000000    0.8266451
253980.0000000    0.8234320
254000.0000000    0.8061776
254020.0000000    0.8269581
254040.0000000    0.8249691
254060.0000000    0.8478361
254080.0000000    0.8240726
254100.0000000    0.8052366
254120.0000000    0.8128423
254140.0000000    0.8067567
254160.0000000    0.8047026
254180.0000000    0.7978480
254200.0000000    0.8182280
254220.0000000    0.8052919
254240.0000000    0.8226917
254260.0000000    0.8246781
254280.0000000    0.8253298
254300.0000000    0.8180001
254320.0000000    0.8172056
254340.0000000    0.8151485
254360.0000000    0.8256432
254380.0000000    0.8354747
254400.0000000    0.8317053
254420.0000000    0.8538357
254440.0000000    0.8511462
254460.0000000    0.8323857
254480.0000000    0.8431872
254500.0000000    0.8364727
254520.0000000    0.8205451
254540.0000000    0.8424870
254560.0000000    0.8392338
254580.0000000    0.8481076
254600.0000000    0.8312371
254620.0000000    0.8187144
254640.0000000    0.8145283
254660.0000000    0.8424799
254680.0000000    0.8205331
254700.0000000    0.8346799
254720.0000000    0.8318568
254740.0000000    0.8085712
254760.0000000    0.8109475
254780.0000000    0.8180870
254800.0000000    0.7948934
254820.0000000    0.8119135
254840.0000000    0.8223900
254860.0000000    0.8214834
254880.0000000    0.8197430
254900.0000000    0.8028448
254920.0000000    0.8144084
254940.0000000    0.8265324
254960.0000000    0.8317516
254980.0000000    0.8095592
255000.0000000    0.8294071
255020.0000000    0.8095316
255040.0000000    0.8211551
255060.0000000    0.8307828
255080.0000000    0.8305154
255100.0000000    0.8354899
255120.0000000    0.8047382
255140.0000000    0.8134745
255160.0000000    0.8361540
255180.0000000    0.8477881
255200.0000000    0.8303969
255220.0000000    0.8428204
255240.0000000    0.8211595
255260.0000000    0.8233077
255280.0000000    0.8237317
255300.0000000    0.8383484
255320.0000000    0.8221436
255340.0000000    0.8292136
255360.0000000    0.8519722
255380.0000000    0.8516755
255400.0000000    0.8419065
255420.0000000    0.8315197
255440.0000000    0.8206848
255460.0000000    0.8277511
255480.0000000    0.8324600
255500.0000000    0.8192040
255520.0000000    0.8569444
255540.0000000    0.8529260
255560.0000000    0.8311259
255580.0000000    0.8151239
255600.0000000    0.8411460
255620.0000000    0.8165390
255640.0000000    0.8287964
255660.0000000    0.8205034
255680.0000000    0.8296149
255700.0000000    0.8311368
255720.0000000    0.8341302
255740.0000000    0.8352728
255760.0000000    0.8383439
255780.0000000    0.8460743
255800.0000000    0.8399258
255820.0000000    0.8466243
255840.0000000    0.8299292
255860.0000000    0.8418094
255880.0000000    0.8134367
255900.0000000    0.8078425
255920.0000000    0.8118098
255940.0000000    0.8174055
255960.0000000    0.8110273
255980.0000000    0.8220095
256000.0000000    0.8270041
256020.0000000    0.8256806
256040.0000000    0.8244100
256060.0000000    0.8061711
256080.0000000    0.8155628
256100.0000000    0.7929658
256120.0000000    0.7842483
256140.0000000    0.7846118
256160.0000000    0.8066371
256180.0000000    0.8010294
256200.0000000    0.8018838
256220.0000000    0.8007245
256240.0000000    0.7919908
256260.0000000    0.7919995
256280.0000000    0.8203837
256300.0000000    0.8026989
256320.0000000    0.8089538
256340.0000000    0.7983174
256360.0000000    0.8081527
256380.0000000    0.8024500
256400.0000000    0.8067353
256420.0000000    0.8275789
256440.0000000    0.8263133
256460.0000000    0.8343568
256480.0000000    0.8128058
256500.0000000    0.8251712
256520.0000000    0.8276852
256540.0000000    0.8322693
256560.0000000    0.8223721
256580.0000000    0.8010648
256600.0000000    0.7908835
256620.0000000    0.8005614
256640.0000000    0.7988251
256660.0000000    0.7997317
256680.0000000    0.7967605
256700.0000000    0.8159133
256720.0000000    0.8104847
256740.0000000    0.8314149
256760.0000000    0.8166580
256780.0000000    0.7933286
256800.0000000    0.7950871
256820.0000000    0.8107886
256840.0000000    0.8110422
256860.0000000    0.7936776
256880.0000000    0.8168436
256900.0000000    0.8073686
256920.0000000    0.8051867
256940.0000000    0.8245215
256960.0000000    0.8424218
256980.0000000    0.8608703
257000.0000000    0.8506125
257020.0000000    0.8337024
257040.0000000    0.8392637
257060.0000000    0.8301243
257080.0000000    0.8344916
257100.0000000    0.8369961
257120.0000000    0.8407953
257140.0000000    0.8408967
257160.0000000    0.8528356
257180.0000000    0.8175996
257200.0000000    0.8261775
257220.0000000    0.8310597
257240.0000000    0.8368722
257260.0000000    0.8275045
257280.0000000    0.8355600
257300.0000000    0.8409670
257320.0000000    0.8357427
257340.0000000    0.8258442
257360.0000000    0.8228977
257380.0000000    0.8419455
257400.0000000    0.8425050
257420.0000000    0.8477263
257440.0000000    0.8454753
257460.0000000    0.8271003
257480.0000000    0.8428509
257500.0000000    0.8270022
257520.0000000    0.8316188
257540.0000000    0.8640103
257560.0000000    0.8298267
257580.0000000    0.8214090
257600.0000000    0.8282408
257620.0000000    0.8386972
257640.0000000    0.8262223
257660.0000000    0.8083163
257680.0000000    0.8153938
257700.0000000    0.8102386
257720.0000000    0.8204833
257740.0000000    0.8087268
257760.0000000    0.8271668
257780.0000000    0.8464496
257800.0000000    0.8351976
257820.0000000    0.8501329
257840.0000000    0.8062522
257860.0000000    0.8057896
257880.0000000    0.8297275
257900.0000000    0.8244418
257920.0000000    0.8153405
257940.0000000    0.8266399
257960.0000000    0.8512153
257980.0000000    0.8466393
258000.0000000    0.8388461
258020.0000000    0.8506618
258040.0000000    0.8407354
258060.0000000    0.8401078
258080.0000000    0.8334138
258100.0000000    0.8312151
258120.0000000    0.8220384
258140.0000000    0.8197312
258160.0000000    0.8131614
258180.0000000    0.8268745
258200.0000000    0.8151265
258220.0000000    0.7869684
258240.0000000    0.7934214
258260.0000000    0.7911373
258280.0000000    0.7836323
258300.0000000    0.7837045
258320.0000000    0.7902775
258340.0000000    0.7875753
258360.0000000    0.8283632
258380.0000000    0.8283015
258400.0000000    0.8258615
258420.0000000    0.8211675
258440.0000000    0.8098947
258460.0000000    0.7917343
258480.0000000    0.8158233
258500.0000000    0.8259977
258520.0000000    0.8341821
258540.0000000    0.8207231
258560.0000000    0.8440945
258580.0000000    0.8370379
258600.0000000    0.8208316
258620.0000000    0.8356679
258640.0000000    0.8503449
258660.0000000    0.8444461
258680.0000000    0.8331085
258700.0000000    0.8288701
258720.0000000    0.8386047
258740.0000000    0.8322364
258760.0000000    0.8093936
258780.0000000    0.7943884
258800.0000000    0.8129686
258820.0000000    0.8238313
258840.0000000    0.8153985
258860.0000000    0.8138865
258880.0000000    0.8174044
258900.0000000    0.8144526
258920.0000000    0.8423485
258940.0000000    0.8286810
258960.0000000    0.8239982
258980.0000000    0.8105111
259000.0000000    0.8225889
259020.0000000    0.8449863
259040.0000000    0.8438442
259060.0000000    0.8389727
259080.0000000    0.8258770
259100.0000000    0.8394304
259120.0000000    0.8432249
259140.0000000    0.8483707
259160.0000000    0.8334670
259180.0000000    0.8410598
259200.0000000    0.8062858
259220.0000000    0.8011842
259240.0000000    0.8083585
259260.0000000    0.7938203
259280.0000000    0.8051504
259300.0000000    0.8059334
259320.0000000    0.8197638
259340.0000000    0.8193078
259360.0000000    0.8316323
259380.0000000    0.8450196
259400.0000000    0.8549872
259420.0000000    0.8763469
259440.0000000    0.8404900
259460.0000000    0.8262565
259480.0000000    0.8210036
259500.0000000    0.7995797
259520.0000000    0.7969786
259540.0000000    0.8202485
259560.0000000    0.8018702
259580.0000000    0.8094437
259600.0000000    0.8083097
259620.0000000    0.8009021
259640.0000000    0.7931775
259660.0000000    0.8152456
259680.0000000    0.8035421
259700.0000000    0.8067062
259720.0000000    0.8121978
259740.0000000    0.8371716
259760.0000000    0.8298274
259780.0000000    0.8263921
259800.0000000    0.8086480
259820.0000000    0.8002107
259840.0000000    0.7758979
259860.0000000    0.7694857
259880.0000000    0.7925742
259900.0000000    0.7859486
259920.0000000    0.7809964
259940.0000000    0.7877560
259960.0000000    0.8071588
259980.0000000    0.8031864
260000.0000000    0.7961480
260020.0000000    0.7977808
260040.0000000    0.8148344
260060.0000000    0.8103170
260080.0000000    0.7955491
260100.0000000    0.7925569
260120.0000000    0.8018255
260140.0000000    0.8085443
260160.0000000    0.8375688
260180.0000000    0.7827551
260200.0000000    0.7972387
260220.0000000    0.7954891
260240.0000000    0.8057057
260260.0000000    0.7948217
260280.0000000    0.7761207
260300.0000000    0.7915156
260320.0000000    0.8039715
260340.0000000    0.8322986
260360.0000000    0.8297003
260380.0000000    0.8330821
260400.0000000    0.7949176
260420.0000000    0.8126594
260440.0000000    0.8209431
260460.0000000    0.8035076
260480.0000000    0.8377146
260500.0000000    0.8342935
260520.0000000    0.8397530
260540.0000000    0.8348532
260560.0000000    0.8562071
260580.0000000    0.8496112
260600.0000000    0.8380706
260620.0000000    0.8421417
260640.0000000    0.8240240
260660.0000000    0.8588505
260680.0000000    0.8452001
260700.0000000    0.8546392
260720.0000000    0.8511733
260740.0000000    0.8698734
260760.0000000    0.8571265
260780.0000000    0.8550931
260800.0000000    0.8475643
260820.0000000    0.8529345
260840.0000000    0.8193032
260860.0000000    0.8346866
260880.0000000    0.8393204
260900.0000000    0.8354158
260920.0000000    0.8296402
260940.0000000    0.8662538
260960.0000000    0.8570769
260980.0000000    0.8445905
261000.0000000    0.8260967
261020.0000000    0.8213543
261040.0000000    0.8432342
261060.0000000    0.8410278
261080.0000000    0.8461375
261100.0000000    0.8474941
261120.0000000    0.8371632
261140.0000000    0.8491637
261160.0000000    0.8335986
261180.0000000    0.8182458
261200.0000000    0.8173049
261220.0000000    0.8255888
261240.0000000    0.8323730
261260.0000000    0.8316842
261280.0000000    0.8400789
261300.0000000    0.8381994
261320.0000000    0.8324971
261340.0000000    0.8103603
261360.0000000    0.7973599
261380.0000000    0.8054235
261400.0000000    0.8187059
261420.0000000    0.8292266
261440.0000000    0.8302233
261460.0000000    0.8229657
261480.0000000    0.8299664
261500.0000000    0.8344761
261520.0000000    0.8380032
261540.0000000    0.8523456
261560.0000000    0.8747822
261580.0000000    0.8728048
261600.0000000    0.8689162
261620.0000000    0.8500324
261640.0000000    0.8556098
261660.0000000    0.8344014
261680.0000000    0.8412722
261700.0000000    0.8355146
261720.0000000    0.8515742
261740.0000000    0.8544471
261760.0000000    0.8503260
261780.0000000    0.8388670
261800.0000000    0.8746061
261820.0000000    0.8537401
261840.0000000    0.8272308
261860.0000000    0.8194656
261880.0000000    0.8147530
261900.0000000    0.8249993
261920.0000000    0.8302863
261940.0000000    0.8405570
261960.0000000    0.8253682
261980.0000000    0.8367584
262000.0000000    0.8285339
262020.0000000    0.8251666
262040.0000000    0.8076738
262060.0000000    0.7947074
262080.0000000    0.8110784
262100.0000000    0.7976298
262120.0000000    0.7882326
262140.0000000    0.8126657
262160.0000000    0.8421746
262180.0000000    0.8440013
262200.0000000    0.8527316
262220.0000000    0.8362263
262240.0000000    0.8550662
262260.0000000    0.8437526
262280.0000000    0.8657423
262300.0000000    0.8402349
262320.0000000    0.8479515
262340.0000000    0.8281755
262360.0000000    0.8435923
262380.0000000    0.8432784
262400.0000000    0.8485674
262420.0000000    0.8045835
262440.0000000    0.8043000
262460.0000000    0.8217112
262480.0000000    0.8405004
262500.0000000    0.8263400
262520.0000000    0.8444325
262540.0000000    0.8372061
262560.0000000    0.8228909
262580.0000000    0.8372914
262600.0000000    0.8380139
262620.0000000    0.8302968
262640.0000000    0.8370132
262660.0000000    0.8180928
262680.0000000    0.8192548
262700.0000000    0.8400878
262720.0000000    0.8333350
262740.0000000    0.8426334
262760.0000000    0.8447468
262780.0000000    0.8388382
262800.0000000    0.8386846
262820.0000000    0.8242735
262840.0000000    0.8405219
262860.0000000    0.8538699
262880.0000000    0.8297226
262900.0000000    0.8262379
262920.0000000    0.8373457
262940.0000000    0.8267666
262960.0000000    0.8477125
262980.0000000    0.8334852
263000.0000000    0.8305922
263020.0000000    0.8452162
263040.0000000    0.8517581
263060.0000000    0.8503740
263080.0000000    0.8422813
263100.0000000    0.8477532
263120.0000000    0.8320186
263140.0000000    0.8243808
263160.0000000    0.8371122
263180.0000000    0.8574069
263200.0000000    0.8582268
263220.0000000    0.8793210
263240.0000000    0.8543006
263260.0000000    0.8323472
263280.0000000    0.8355995
263300.0000000    0.8323911
263320.0000000    0.8302394
263340.0000000    0.8328753
263360.0000000    0.8483843
263380.0000000    0.8275539
263400.0000000    0.8493262
263420.0000000    0.8229154
263440.0000000    0.8254072
263460.0000000    0.8281685
263480.0000000    0.8174293
263500.0000000    0.8215460
263520.0000000    0.8244321
263540.0000000    0.8432098
263560.0000000    0.8356358
263580.0000000    0.8193568
263600.0000000    0.8485068
263620.0000000    0.8491078
263640.0000000    0.8488681
263660.0000000    0.8532279
263680.0000000    0.8697131
263700.0000000    0.8695622
263720.0000000    0.8701718
263740.0000000    0.8521484
263760.0000000    0.8633047
263780.0000000    0.8607500
263800.0000000    0.8689392
263820.0000000    0.8491681
263840.0000000    0.8467830
263860.0000000    0.8551430
263880.0000000    0.8455021
263900.0000000    0.8386843
263920.0000000    0.8125621
263940.0000000    0.8251063
263960.0000000    0.8213556
263980.0000000    0.8334450
264000.0000000    0.8416409
264020.0000000    0.8248900
264040.0000000    0.8338601
264060.0000000    0.8442914
264080.0000000    0.8260587
264100.0000000    0.8454678
264120.0000000    0.8414621
264140.0000000    0.8557117
264160.0000000    0.8259110
264180.0000000    0.8361360
264200.0000000    0.8434339
264220.0000000    0.8589943
264240.0000000    0.8565393
264260.0000000    0.8447143
264280.0000000    0.8391226
264300.0000000    0.8236440
264320.0000000    0.8481061
264340.0000000    0.8399588
264360.0000000    0.8729336
264380.0000000    0.8768059
264400.0000000    0.8668249
264420.0000000    0.8833300
264440.0000000    0.8704714
264460.0000000    0.8780256
264480.0000000    0.8580682
264500.0000000    0.8613844
264520.0000000    0.8595528
264540.0000000    0.8499515
264560.0000000    0.8495181
264580.0000000    0.8711818
264600.0000000    0.8439045
264620.0000000    0.8587479
264640.0000000    0.8604217
264660.0000000    0.8758597
264680.0000000    0.8694753
264700.0000000    0.8540481
264720.0000000    0.8510980
264740.0000000    0.8425395
264760.0000000    0.8566107
264780.0000000    0.8393312
264800.0000000    0.8517971
264820.0000000    0.8381288
264840.0000000    0.8362915
264860.0000000    0.8444654
264880.0000000    0.8391236
264900.0000000    0.8630436
264920.0000000    0.8539141
264940.0000000    0.8721986
264960.0000000    0.8812202
264980.0000000    0.8962551
265000.0000000    0.8629033
265020.0000000    0.8670012
265040.0000000    0.8871915
265060.0000000    0.8838568
265080.0000000    0.8736721
265100.0000000    0.8679005
265120.0000000    0.8717996
265140.0000000    0.8942803
265160.0000000    0.8698990
265180.0000000    0.8573910
265200.0000000    0.8638944
265220.0000000    0.8422352
265240.0000000    0.8618093
265260.0000000    0.8605859
265280.0000000    0.8575321
265300.0000000    0.8635705
265320.0000000    0.8544669
265340.0000000    0.8386669
265360.0000000    0.8297096
265380.0000000    0.8549024
265400.0000000    0.8463766
265420.0000000    0.8457532
265440.0000000    0.8353995
265460.0000000    0.8437122
265480.0000000    0.8573675
265500.0000000    0.8414093
265520.0000000    0.8440135
265540.0000000    0.8394607
265560.0000000    0.8460395
265580.0000000    0.8343542
265600.0000000    0.8443892
265620.0000000    0.8526039
265640.0000000    0.8582159
265660.0000000    0.8407801
265680.0000000    0.8373926
265700.0000000    0.8520770
265720.0000000    0.8380935
265740.0000000    0.8039436
265760.0000000    0.8194209
265780.0000000    0.8409427
265800.0000000    0.8344268
265820.0000000    0.8319172
265840.0000000    0.8234748
265860.0000000    0.8310471
265880.0000000    0.8279961
265900.0000000    0.8524622
265920.0000000    0.8796708
265940.0000000    0.8619249
265960.0000000    0.8373992
265980.0000000    0.8406898
266000.0000000    0.8447808
266020.0000000    0.8494247
266040.0000000    0.8485625
266060.0000000    0.8566350
266080.0000000    0.8487682
266100.0000000    0.8182003
266120.0000000    0.8257860
266140.0000000    0.8353900
266160.0000000    0.8467300
266180.0000000    0.8653573
266200.0000000    0.8474562
266220.0000000    0.8351268
266240.0000000    0.8524779
266260.0000000    0.8837450
266280.0000000    0.8516319
266300.0000000    0.8316352
266320.0000000    0.8467816
266340.0000000    0.8496522
266360.0000000    0.8507413
266380.0000000    0.8643305
266400.0000000    0.8462003
266420.0000000    0.8381594
266440.0000000    0.8115874
266460.0000000    0.8421996
266480.0000000    0.8355660
266500.0000000    0.8611941
266520.0000000    0.8632378
266540.0000000    0.8537436
266560.0000000    0.8653474
266580.0000000    0.8458567
266600.0000000    0.8334075
266620.0000000    0.8420572
266640.0000000    0.8087171
266660.0000000    0.8042857
266680.0000000    0.8153025
266700.0000000    0.7956967
266720.0000000    0.8143849
266740.0000000    0.8120739
266760.0000000    0.8299605
266780.0000000    0.8250560
266800.0000000    0.8202913
266820.0000000    0.8465753
266840.0000000    0.8350336
266860.0000000    0.8243596
266880.0000000    0.8036174
266900.0000000    0.8023704
266920.0000000    0.7886162
266940.0000000    0.8223408
266960.0000000    0.8175488
266980.0000000    0.8089131
267000.0000000    0.8407876
267020.0000000    0.8417112
267040.0000000    0.8300734
267060.0000000    0.8011534
267080.0000000    0.8256601
267100.0000000    0.8554412
267120.0000000    0.8454245
267140.0000000    0.8517083
267160.0000000    0.8439014
267180.0000000    0.8155776
267200.0000000    0.8187169
267220.0000000    0.8234141
267240.0000000    0.7932588
267260.0000000    0.7915080
267280.0000000    0.7965266
267300.0000000    0.8086645
267320.0000000    0.8344683
267340.0000000    0.8408394
267360.0000000    0.8352146
267380.0000000    0.8428113
267400.0000000    0.8306053
267420.0000000    0.8295096
267440.0000000    0.8280027
267460.0000000    0.8076702
267480.0000000    0.8005787
267500.0000000    0.8184096
267520.0000000    0.8172654
267540.0000000    0.8172167
267560.0000000    0.8293257
267580.0000000    0.8108435
267600.0000000    0.8229532
267620.0000000    0.8175343
267640.0000000    0.8182470
267660.0000000    0.8291618
267680.0000000    0.8219746
267700.0000000    0.8135003
267720.0000000    0.8289385
267740.0000000    0.8464181
267760.0000000    0.8443761
267780.0000000    0.8537742
267800.0000000    0.8419144
267820.0000000    0.8325049
267840.0000000    0.8315323
267860.0000000    0.8571059
267880.0000000    0.8234535
267900.0000000    0.8250964
267920.0000000    0.8105407
267940.0000000    0.8259113
267960.0000000    0.8378375
267980.0000000    0.8391020
268000.0000000    0.8358873
268020.0000000    0.8288321
268040.0000000    0.8329852
268060.0000000    0.8603558
268080.0000000    0.8358820
268100.0000000    0.8245069
268120.0000000    0.8341121
268140.0000000    0.8342733
268160.0000000    0.8472463
268180.0000000    0.8515869
268200.0000000    0.8590794
268220.0000000    0.8805369
268240.0000000    0.8663831
268260.0000000    0.8463966
268280.0000000    0.8432467
268300.0000000    0.8346978
268320.0000000    0.8259329
268340.0000000    0.8076434
268360.0000000    0.8306196
268380.0000000    0.8232711
268400.0000000    0.8465239
268420.0000000    0.8492470
268440.0000000    0.8394845
268460.0000000    0.8286002
268480.0000000    0.8245832
268500.0000000    0.8397872
268520.0000000    0.8302023
268540.0000000    0.8372121
268560.0000000    0.8358490
268580.0000000    0.8526164
268600.0000000    0.8367268
268620.0000000    0.8383353
268640.0000000    0.8217769
268660.0000000    0.8237856
268680.0000000    0.8436899
268700.0000000    0.8448782
268720.0000000    0.8458233
268740.0000000    0.8266290
268760.0000000    0.8243188
268780.0000000    0.8133065
268800.0000000    0.8248029
268820.0000000    0.8156189
268840.0000000    0.8245296
268860.0000000    0.8101786
268880.0000000    0.8276320
268900.0000000    0.7860457
268920.0000000    0.8010064
268940.0000000    0.7738892
268960.0000000    0.7948914
268980.0000000    0.8215998
269000.0000000    0.8090099
269020.0000000    0.8041897
269040.0000000    0.8188629
269060.0000000    0.7916303
269080.0000000    0.7827906
269100.0000000    0.8092934
269120.0000000    0.7903889
269140.0000000    0.7726026
269160.0000000    0.7498069
269180.0000000    0.7822554
269200.0000000    0.7860299
269220.0000000    0.7777558
269240.0000000    0.7614358
269260.0000000    0.7644556
269280.0000000    0.7779329
269300.0000000    0.7759011
269320.0000000    0.7736192
269340.0000000    0.7620986
269360.0000000    0.7637877
269380.0000000    0.7729156
269400.0000000    0.7684577
269420.0000000    0.7720203
269440.0000000    0.7918802
269460.0000000    0.7744837
269480.0000000    0.7727803
269500.0000000    0.7553264
269520.0000000    0.7665098
269540.0000000    0.7649007
269560.0000000    0.7703398
269580.0000000    0.7648382
269600.0000000    0.7344725
269620.0000000    0.7328894
269640.0000000    0.7497327
269660.0000000    0.7550023
269680.0000000    0.7580591
269700.0000000    0.7377280
269720.0000000    0.7576254
269740.0000000    0.7691166
269760.0000000    0.7679623
269780.0000000    0.7917866
269800.0000000    0.7905086
269820.0000000    0.7876174
269840.0000000    0.7856779
269860.0000000    0.7913839
269880.0000000    0.7844006
269900.0000000    0.7872934
269920.0000000    0.7912189
269940.0000000    0.8079109
269960.0000000    0.7907097
269980.0000000    0.7825959
270000.0000000    0.7943559
270020.0000000    0.7936065
270040.0000000    0.7980478
270060.0000000    0.8026517
270080.0000000    0.7939688
270100.0000000    0.7783516
270120.0000000    0.7914065
270140.0000000    0.7798762
270160.0000000    0.7725655
270180.0000000    0.7808111
270200.0000000    0.7676902
270220.0000000    0.7765684
270240.0000000    0.7708580
270260.0000000    0.7931184
270280.0000000    0.7900637
270300.0000000    0.7924516
270320.0000000    0.7996530
270340.0000000    0.8039069
270360.0000000    0.7685009
270380.0000000    0.7696938
270400.0000000    0.7672580
270420.0000000    0.7855629
270440.0000000    0.7875102
270460.0000000    0.7684765
270480.0000000    0.7964599
270500.0000000    0.8125106
270520.0000000    0.7919436
270540.0000000    0.7946777
270560.0000000    0.7860212
270580.0000000    0.7746353
270600.0000000    0.7744372
270620.0000000    0.7832541
270640.0000000    0.7593375
270660.0000000    0.7736254
270680.0000000    0.7649930
270700.0000000    0.7740102
270720.0000000    0.7784551
270740.0000000    0.7684434
270760.0000000    0.7847049
270780.0000000    0.7756509
270800.0000000    0.7795951
270820.0000000    0.7869593
270840.0000000    0.8057307
270860.0000000    0.8083186
270880.0000000    0.8157728
270900.0000000    0.8351017
270920.0000000    0.8411977
270940.0000000    0.8617364
270960.0000000    0.8480006
270980.0000000    0.8188313
271000.0000000    0.8261989
271020.0000000    0.8155842
271040.0000000    0.8155102
271060.0000000    0.7987120
271080.0000000    0.7946913
271100.0000000    0.7844320
271120.0000000    0.7831820
271140.0000000    0.7758488
271160.0000000    0.7832246
271180.0000000    0.7754471
271200.0000000    0.7748492
271220.0000000    0.7810352
271240.0000000    0.7884707
271260.0000000    0.7773674
271280.0000000    0.7938820
271300.0000000    0.7823614
271320.0000000    0.7862388
271340.0000000    0.7869417
271360.0000000    0.8055529
271380.0000000    0.7899553
271400.0000000    0.8010305
271420.0000000    0.8035966
271440.0000000    0.8214486
271460.0000000    0.8110761
271480.0000000    0.7968134
271500.0000000    0.8105450
271520.0000000    0.8169653
271540.0000000    0.8159873
271560.0000000    0.8015422
271580.0000000    0.8155199
271600.0000000    0.8112591
271620.0000000    0.8060049
271640.0000000    0.8224586
271660.0000000    0.8275978
271680.0000000    0.8216857
271700.0000000    0.8335876
271720.0000000    0.7965537
271740.0000000    0.7937986
271760.0000000    0.8055403
271780.0000000    0.8034969
271800.0000000    0.7960545
271820.0000000    0.8169845
271840.0000000    0.8050568
271860.0000000    0.8160337
271880.0000000    0.8031296
271900.0000000    0.8200215
271920.0000000    0.8220693
271940.0000000    0.8413865
271960.0000000    0.8364434
271980.0000000    0.8372189
272000.0000000    0.8363402
272020.0000000    0.7978656
272040.0000000    0.8014517
272060.0000000    0.8059614
272080.0000000    0.8148621
272100.0000000    0.8016574
272120.0000000    0.8037928
272140.0000000    0.7944237
272160.0000000    0.7938877
272180.0000000    0.7967289
272200.0000000    0.8183137
272220.0000000    0.8073267
272240.0000000    0.8007079
272260.0000000    0.7943080
272280.0000000    0.7770147
272300.0000000    0.7737209
272320.0000000    0.7940404
272340.0000000    0.7795818
272360.0000000    0.7816175
272380.0000000    0.7596909
272400.0000000    0.7539443
272420.0000000    0.7675464
272440.0000000    0.7692904
272460.0000000    0.7649164
272480.0000000    0.7666730
272500.0000000    0.7703954
272520.0000000    0.7820393
272540.0000000    0.7836337
272560.0000000    0.7700437
272580.0000000    0.7899856
272600.0000000    0.8030605
272620.0000000    0.7888649
272640.0000000    0.7946979
272660.0000000    0.8069789
272680.0000000    0.8089604
272700.0000000    0.7918153
272720.0000000    0.8075731
272740.0000000    0.8243998
272760.0000000    0.8180929
272780.0000000    0.7929983
272800.0000000    0.7880931
272820.0000000    0.7911047
272840.0000000    0.7860459
272860.0000000    0.8018336
272880.0000000    0.7956091
272900.0000000    0.8055677
272920.0000000    0.7967597
272940.0000000    0.7839963
272960.0000000    0.7962590
272980.0000000    0.7819479
273000.0000000    0.7963679
273020.0000000    0.7932314
273040.0000000    0.8230786
273060.0000000    0.8488722
273080.0000000    0.8529597
273100.0000000    0.8349132
273120.0000000    0.8426173
273140.0000000    0.8203973
273160.0000000    0.8234388
273180.0000000    0.8363952
273200.0000000    0.8288313
273220.0000000    0.8338273
273240.0000000    0.8474595
273260.0000000    0.8239204
273280.0000000    0.8247680
273300.0000000    0.8124671
273320.0000000    0.8149223
273340.0000000    0.8165470
273360.0000000    0.8293872
273380.0000000    0.8259860
273400.0000000    0.8140789
273420.0000000    0.8000283
273440.0000000    0.8139677
273460.0000000    0.8134907
273480.0000000    0.8241813
273500.0000000    0.8157501
273520.0000000    0.8199955
273540.0000000    0.8310793
273560.0000000    0.8397699
273580.0000000    0.8288903
273600.0000000    0.8223968
273620.0000000    0.8180681
273640.0000000    0.8046978
273660.0000000    0.8098592
273680.0000000    0.8155524
273700.0000000    0.8243267
273720.0000000    0.8267583
273740.0000000    0.8395817
273760.0000000    0.8394097
273780.0000000    0.8172203
273800.0000000    0.8265559
273820.0000000    0.8322672
273840.0000000    0.8385634
273860.0000000    0.8163484
273880.0000000    0.8337438
273900.0000000    0.8330621
273920.0000000    0.8521445
273940.0000000    0.8425379
273960.0000000    0.8243031
273980.0000000    0.8532473
274000.0000000    0.8450704
274020.0000000    0.8628085
274040.0000000    0.8683165
274060.0000000    0.8542868
274080.0000000    0.8619189
274100.0000000    0.8863731
274120.0000000    0.8927354
274140.0000000    0.8761635
274160.0000000    0.8750879
274180.0000000    0.8697572
274200.0000000    0.8573374
274220.0000000    0.8480313
274240.0000000    0.8404792
274260.0000000    0.8437285
274280.0000000    0.8627447
274300.0000000    0.8481002
274320.0000000    0.8268955
274340.0000000    0.8483479
274360.0000000    0.8533489
274380.0000000    0.8347700
274400.0000000    0.8523358
274420.0000000    0.8653354
274440.0000000    0.8775871
274460.0000000    0.8835049
274480.0000000    0.8838654
274500.0000000    0.8841502
274520.0000000    0.8665798
274540.0000000    0.8627695
274560.0000000    0.8569553
274580.0000000    0.8724400
274600.0000000    0.8852253
274620.0000000    0.8753330
274640.0000000    0.8768285
274660.0000000    0.8752432
274680.0000000    0.8639207
274700.0000000    0.8501648
274720.0000000    0.8534898
274740.0000000    0.8333446
274760.0000000    0.8365482
274780.0000000    0.8427671
274800.0000000    0.8463244
274820.0000000    0.8297099
274840.0000000    0.8149000
274860.0000000    0.8202826
274880.0000000    0.8197644
274900.0000000    0.8391600
274920.0000000    0.8334448
274940.0000000    0.8216829
274960.0000000    0.8042627
274980.0000000    0.8006164
275000.0000000    0.7920243
275020.0000000    0.7809385
275040.0000000    0.7941950
275060.0000000    0.7909008
275080.0000000    0.7951533
275100.0000000    0.7918702
275120.0000000    0.7762817
275140.0000000    0.8058736
275160.0000000    0.8368084
275180.0000000    0.8236805
275200.0000000    0.8333268
275220.0000000    0.8397413
275240.0000000    0.8545111
275260.0000000    0.8167012
275280.0000000    0.8251516
275300.0000000    0.8214131
275320.0000000    0.8077866
275340.0000000    0.8186615
275360.0000000    0.8286316
275380.0000000    0.8253608
275400.0000000    0.8074887
275420.0000000    0.7891021
275440.0000000    0.7958690
275460.0000000    0.7982865
275480.0000000    0.7960553
275500.0000000    0.7865613
275520.0000000    0.8040805
275540.0000000    0.8004112
275560.0000000    0.8247633
275580.0000000    0.8335283
275600.0000000    0.8264248
275620.0000000    0.8234845
275640.0000000    0.8292945
275660.0000000    0.8442534
275680.0000000    0.8295129
275700.0000000    0.8404692
275720.0000000    0.8416790
275740.0000000    0.8252899
275760.0000000    0.8245916
275780.0000000    0.8348218
275800.0000000    0.8293787
275820.0000000    0.8429138
275840.0000000    0.8464334
275860.0000000    0.8019493
275880.0000000    0.8153546
275900.0000000    0.8057090
275920.0000000    0.8368574
275940.0000000    0.8261387
275960.0000000    0.8199272
275980.0000000    0.8117046
276000.0000000    0.8154286
276020.0000000    0.8322662
276040.0000000    0.8279767
276060.0000000    0.8191708
276080.0000000    0.8037230
276100.0000000    0.8073606
276120.0000000    0.8282764
276140.0000000    0.8557517
276160.0000000    0.8440480
276180.0000000    0.8472879
276200.0000000    0.8250264
276220.0000000    0.8452893
276240.0000000    0.8445852
276260.0000000    0.8527824
276280.0000000    0.8523676
276300.0000000    0.8534992
276320.0000000    0.8493290
276340.0000000    0.8412398
276360.0000000    0.8321892
276380.0000000    0.8587901
276400.0000000    0.8554288
276420.0000000    0.8853697
276440.0000000    0.8563043
276460.0000000    0.8635997
276480.0000000    0.8549654
276500.0000000    0.8541468
276520.0000000    0.8521237
276540.0000000    0.8522267
276560.0000000    0.8248845
276580.0000000    0.8115405
276600.0000000    0.8160964
276620.0000000    0.8114849
276640.0000000    0.7986197
276660.0000000    0.8126011
276680.0000000    0.8277809
276700.0000000    0.8114045
276720.0000000    0.8015758
276740.0000000    0.7998793
276760.0000000    0.8059973
276780.0000000    0.7920355
276800.0000000    0.8149581
276820.0000000    0.8093593
276840.0000000    0.8273125
276860.0000000    0.8340777
276880.0000000    0.8387202
276900.0000000    0.8463387
276920.0000000    0.8386484
276940.0000000    0.8108999
276960.0000000    0.8171730
276980.0000000    0.8006046
277000.0000000    0.8178517
277020.0000000    0.8176584
277040.0000000    0.8567917
277060.0000000    0.8476558
277080.0000000    0.8301756
277100.0000000    0.8274258
277120.0000000    0.8347639
277140.0000000    0.8147164
277160.0000000    0.8078043
277180.0000000    0.7940949
277200.0000000    0.8184541
277220.0000000    0.8137879
277240.0000000    0.8200616
277260.0000000    0.8181565
277280.0000000    0.8248769
277300.0000000    0.8073328
277320.0000000    0.8087249
277340.0000000    0.8310225
277360.0000000    0.8321183
277380.0000000    0.8532192
277400.0000000    0.8375629
277420.0000000    0.8596973
277440.0000000    0.8316194
277460.0000000    0.8578445
277480.0000000    0.8409392
277500.0000000    0.8548164
277520.0000000    0.8283251
277540.0000000    0.8218022
277560.0000000    0.8153566
277580.0000000    0.8299888
277600.0000000    0.8213022
277620.0000000    0.8269320
277640.0000000    0.8176073
277660.0000000    0.8394239
277680.0000000    0.8411438
277700.0000000    0.8318590
277720.0000000    0.8089211
277740.0000000    0.8231486
277760.0000000    0.8219677
277780.0000000    0.8361332
277800.0000000    0.8138865
277820.0000000    0.8197827
277840.0000000    0.7901411
277860.0000000    0.7996773
277880.0000000    0.8213844
277900.0000000    0.8088389
277920.0000000    0.8334676
277940.0000000    0.8329721
277960.0000000    0.8495758
277980.0000000    0.8269460
278000.0000000    0.8388667
278020.0000000    0.8727757
278040.0000000    0.8441806
278060.0000000    0.8289373
278080.0000000    0.8550524
278100.0000000    0.8591782
278120.0000000    0.8499169
278140.0000000    0.8394008
278160.0000000    0.8348839
278180.0000000    0.8390251
278200.0000000    0.8243194
278220.0000000    0.7995421
278240.0000000    0.8109686
278260.0000000    0.8112397
278280.0000000    0.8079660
278300.0000000    0.8176433
278320.0000000    0.8088485
278340.0000000    0.8101974
278360.0000000    0.8044965
278380.0000000    0.7735750
278400.0000000    0.7821521
278420.0000000    0.7892293
278440.0000000    0.7932514
278460.0000000    0.8166831
278480.0000000    0.8162214
278500.0000000    0.8156117
278520.0000000    0.8071358
278540.0000000    0.8097005
278560.0000000    0.8146964
278580.0000000    0.8249719
278600.0000000    0.8132011
278620.0000000    0.8102052
278640.0000000    0.8084103
278660.0000000    0.8488352
278680.0000000    0.8265532
278700.0000000    0.8566477
278720.0000000    0.8452770
278740.0000000    0.8327884
278760.0000000    0.8376099
278780.0000000    0.8328945
278800.0000000    0.8280646
278820.0000000    0.8305086
278840.0000000    0.8315860
278860.0000000    0.8404468
278880.0000000    0.8377023
278900.0000000    0.8249143
278920.0000000    0.8277289
278940.0000000    0.8165208
278960.0000000    0.8100731
278980.0000000    0.8099823
279000.0000000    0.8092333
279020.0000000    0.8142579
279040.0000000    0.8284295
279060.0000000    0.8222715
279080.0000000    0.8255293
279100.0000000    0.8329943
279120.0000000    0.8252187
279140.0000000    0.8385704
279160.0000000    0.8244160
279180.0000000    0.8324520
279200.0000000    0.8332267
279220.0000000    0.8361474
279240.0000000    0.8304126
279260.0000000    0.8521732
279280.0000000    0.8575456
279300.0000000    0.8273135
279320.0000000    0.8160599
279340.0000000    0.8154058
279360.0000000    0.8341909
279380.0000000    0.8193918
279400.0000000    0.8186955
279420.0000000    0.8364960
279440.0000000    0.8375676
279460.0000000    0.8249211
279480.0000000    0.8415192
279500.0000000    0.8512484
279520.0000000    0.8583009
279540.0000000    0.8424816
279560.0000000    0.8336571
279580.0000000    0.8620565
279600.0000000    0.8527418
279620.0000000    0.8351371
279640.0000000    0.8111043
279660.0000000    0.8343176
279680.0000000    0.8428039
279700.0000000    0.8390743
279720.0000000    0.8322684
279740.0000000    0.8458291
279760.0000000    0.8425779
279780.0000000    0.8346679
279800.0000000    0.8357727
279820.0000000    0.8278225
279840.0000000    0.8441932
279860.0000000    0.8460752
279880.0000000    0.8331301
279900.0000000    0.8342942
279920.0000000    0.8425801
279940.0000000    0.8443452
279960.0000000    0.8658631
279980.0000000    0.8430088
280000.0000000    0.8331512
280020.0000000    0.8326052
280040.0000000    0.8265588
280060.0000000    0.8422586
280080.0000000    0.8269122
280100.0000000    0.8438193
280120.0000000    0.8373296
280140.0000000    0.8469071
280160.0000000    0.8278333
280180.0000000    0.8167892
280200.0000000    0.8100252
280220.0000000    0.8059626
280240.0000000    0.8079740
280260.0000000    0.8146747
280280.0000000    0.8121673
280300.0000000    0.8123630
280320.0000000    0.8062523
280340.0000000    0.8049792
280360.0000000    0.8028800
280380.0000000    0.8237667
280400.0000000    0.8224204
280420.0000000    0.7956571
280440.0000000    0.8260825
280460.0000000    0.8330052
280480.0000000    0.8400124
280500.0000000    0.8069790
280520.0000000    0.8185912
280540.0000000    0.7948952
280560.0000000    0.7903184
280580.0000000    0.7884926
280600.0000000    0.7925406
280620.0000000    0.8150945
280640.0000000    0.8325403
280660.0000000    0.8039166
280680.0000000    0.8077324
280700.0000000    0.8167078
280720.0000000    0.8009261
280740.0000000    0.8276644
280760.0000000    0.8270165
280780.0000000    0.8247107
280800.0000000    0.8133418
280820.0000000    0.8185004
280840.0000000    0.8087257
280860.0000000    0.8264515
280880.0000000    0.8385789
280900.0000000    0.8136981
280920.0000000    0.7978273
280940.0000000    0.7937667
280960.0000000    0.7662141
280980.0000000    0.7927989
281000.0000000    0.8037820
281020.0000000    0.8004307
281040.0000000    0.7925354
281060.0000000    0.7765566
281080.0000000    0.7884887
281100.0000000    0.7807103
281120.0000000    0.7938829
281140.0000000    0.7803161
281160.0000000    0.7908021
281180.0000000    0.7919790
281200.0000000    0.7899533
281220.0000000    0.7747208
281240.0000000    0.7805575
281260.0000000    0.7832984
281280.0000000    0.7898720
281300.0000000    0.7793626
281320.0000000    0.7835070
281340.0000000    0.7930046
281360.0000000    0.7883893
281380.0000000    0.7798945
281400.0000000    0.7838599
281420.0000000    0.7779003
281440.0000000    0.7940111
281460.0000000    0.7946399
281480.0000000    0.7983885
281500.0000000    0.7849784
281520.0000000    0.8070040
281540.0000000    0.7926196
281560.0000000    0.7881736
281580.0000000    0.7929624
281600.0000000    0.7983620
281620.0000000    0.7896805
281640.0000000    0.7775962
281660.0000000    0.7844416
281680.0000000    0.7901140
281700.0000000    0.7914926
281720.0000000    0.7982965
281740.0000000    0.8140851
281760.0000000    0.8182139
281780.0000000    0.8102785
281800.0000000    0.8032727
281820.0000000    0.8024986
281840.0000000    0.8148683
281860.0000000    0.8024400
281880.0000000    0.8230988
281900.0000000    0.8207006
281920.0000000    0.8075638
281940.0000000    0.8195043
281960.0000000    0.8100731
281980.0000000    0.8021185
282000.0000000    0.8068121
282020.0000000    0.7928005
282040.0000000    0.7858832
282060.0000000    0.7721329
282080.0000000    0.7621628
282100.0000000    0.7610537
282120.0000000    0.7529329
282140.0000000    0.7624071
282160.0000000    0.7738690
282180.0000000    0.7814094
282200.0000000    0.7757223
282220.0000000    0.7882521
282240.0000000    0.7752972
282260.0000000    0.7791516
282280.0000000    0.7932653
282300.0000000    0.7813321
282320.0000000    0.7744006
282340.0000000    0.7637115
282360.0000000    0.7735637
282380.0000000    0.7687936
282400.0000000    0.7582911
282420.0000000    0.7763308
282440.0000000    0.7670924
282460.0000000    0.7691035
282480.0000000    0.7576057
282500.0000000    0.7525086
282520.0000000    0.7818561
282540.0000000    0.7879456
282560.0000000    0.7748203
282580.0000000    0.7734051
282600.0000000    0.7732230
282620.0000000    0.7652650
282640.0000000    0.7419243
282660.0000000    0.7721875
282680.0000000    0.7900446
282700.0000000    0.7907979
282720.0000000    0.8062668
282740.0000000    0.7875063
282760.0000000    0.7925730
282780.0000000    0.8051851
282800.0000000    0.7948388
282820.0000000    0.7837996
282840.0000000    0.7842814
282860.0000000    0.7966558
282880.0000000    0.8009229
282900.0000000    0.8037183
282920.0000000    0.8142761
282940.0000000    0.8249922
282960.0000000    0.8091655
282980.0000000    0.8233573
283000.0000000    0.8096011
283020.0000000    0.7951027
283040.0000000    0.8053554
283060.0000000    0.7931119
283080.0000000    0.8019290
283100.0000000    0.8066459
283120.0000000    0.7870337
283140.0000000    0.7884637
283160.0000000    0.7830667
283180.0000000    0.7636032
283200.0000000    0.7924963
283220.0000000    0.7815324
283240.0000000    0.8049067
283260.0000000    0.7671862
283280.0000000    0.7532242
283300.0000000    0.7658104
283320.0000000    0.7606930
283340.0000000    0.7693891
283360.0000000    0.7613702
283380.0000000    0.7840479
283400.0000000    0.7869439
283420.0000000    0.7838607
283440.0000000    0.8120750
283460.0000000    0.7932600
283480.0000000    0.8031415
283500.0000000    0.7986348
283520.0000000    0.8040892
283540.0000000    0.7855474
283560.0000000    0.7806559
283580.0000000    0.7880626
283600.0000000    0.7839301
283620.0000000    0.7654997
283640.0000000    0.7800139
283660.0000000    0.8002056
283680.0000000    0.7899443
283700.0000000    0.7946593
283720.0000000    0.7772779
283740.0000000    0.8013836
283760.0000000    0.7899303
283780.0000000    0.7973701
283800.0000000    0.8014348
283820.0000000    0.8147630
283840.0000000    0.7945556
283860.0000000    0.7911297
283880.0000000    0.7856939
283900.0000000    0.7976019
283920.0000000    0.7956132
283940.0000000    0.7769231
283960.0000000    0.7705993
283980.0000000    0.7921818
284000.0000000    0.7935790
284020.0000000    0.8103077
284040.0000000    0.8083525
284060.0000000    0.7930970
284080.0000000    0.7813842
284100.0000000    0.7970184
284120.0000000    0.8028999
284140.0000000    0.7887275
284160.0000000    0.7876128
284180.0000000    0.7758886
284200.0000000    0.8010601
284220.0000000    0.7985987
284240.0000000    0.7896612
284260.0000000    0.7890528
284280.0000000    0.7875251
284300.0000000    0.7798898
284320.0000000    0.8027787
284340.0000000    0.7978551
284360.0000000    0.8020579
284380.0000000    0.8053932
284400.0000000    0.8140399
284420.0000000    0.8094801
284440.0000000    0.8147340
284460.0000000    0.8048112
284480.0000000    0.8081164
284500.0000000    0.8027567
284520.0000000    0.7908834
284540.0000000    0.7952034
284560.0000000    0.7954193
284580.0000000    0.7729034
284600.0000000    0.7858140
284620.0000000    0.7731712
284640.0000000    0.7635343
284660.0000000    0.7767233
284680.0000000    0.7828690
284700.0000000    0.8062442
284720.0000000    0.7869289
284740.0000000    0.7820650
284760.0000000    0.8024624
284780.0000000    0.7969611
284800.0000000    0.7991246
284820.0000000    0.7825473
284840.0000000    0.7919380
284860.0000000    0.7880296
284880.0000000    0.8061742
284900.0000000    0.8177247
284920.0000000    0.8089656
284940.0000000    0.7885305
284960.0000000    0.7935511
284980.0000000    0.8096990
285000.0000000    0.7939493
285020.0000000    0.8183169
285040.0000000    0.8050003
285060.0000000    0.7955201
285080.0000000    0.8008392
285100.0000000    0.7799099
285120.0000000    0.8191713
285140.0000000    0.8222058
285160.0000000    0.8160638
285180.0000000    0.8276592
285200.0000000    0.8001582
285220.0000000    0.7910258
285240.0000000    0.7966084
285260.0000000    0.7831572
285280.0000000    0.8005725
285300.0000000    0.8021435
285320.0000000    0.7976916
285340.0000000    0.7887018
285360.0000000    0.7936772
285380.0000000    0.7746342
285400.0000000    0.7831291
285420.0000000    0.7730646
285440.0000000    0.7682159
285460.0000000    0.7751964
285480.0000000    0.7844536
285500.0000000    0.7702625
285520.0000000    0.7891906
285540.0000000    0.8019800
285560.0000000    0.7988784
285580.0000000    0.7745586
285600.0000000    0.7885978
285620.0000000    0.7819459
285640.0000000    0.8083614
285660.0000000    0.7850079
285680.0000000    0.7766382
285700.0000000    0.7672949
285720.0000000    0.7600486
285740.0000000    0.7696028
285760.0000000    0.7543036
285780.0000000    0.7737175
285800.0000000    0.7594069
285820.0000000    0.7682452
285840.0000000    0.7772186
285860.0000000    0.7831380
285880.0000000    0.7705097
285900.0000000    0.7500787
285920.0000000    0.7735597
285940.0000000    0.7744112
285960.0000000    0.7778367
285980.0000000    0.7707805
286000.0000000    0.7866333
286020.0000000    0.7943222
286040.0000000    0.7892637
286060.0000000    0.7765942
286080.0000000    0.7675129
286100.0000000    0.7883797
286120.0000000    0.7841460
286140.0000000    0.7887283
286160.0000000    0.7777598
286180.0000000    0.7855551
286200.0000000    0.8004490
286220.0000000    0.7802972
286240.0000000    0.7831788
286260.0000000    0.7812541
286280.0000000    0.7907627
286300.0000000    0.7943403
286320.0000000    0.7962258
286340.0000000    0.7840493
286360.0000000    0.7830239
286380.0000000    0.7755709
286400.0000000    0.7664154
286420.0000000    0.7491550
286440.0000000    0.7698849
286460.0000000    0.7846063
286480.0000000    0.7760391
286500.0000000    0.7778590
286520.0000000    0.7850496
286540.0000000    0.7965257
286560.0000000    0.7967265
286580.0000000    0.7729705
286600.0000000    0.7828821
286620.0000000    0.7990456
286640.0000000    0.7885344
286660.0000000    0.7854726
286680.0000000    0.7924613
286700.0000000    0.8114170
286720.0000000    0.7962351
286740.0000000    0.7905933
286760.0000000    0.7899722
286780.0000000    0.8011083
286800.0000000    0.7909303
286820.0000000    0.8038229
286840.0000000    0.8015246
286860.0000000    0.8055140
286880.0000000    0.7914987
286900.0000000    0.8200989
286920.0000000    0.7998264
286940.0000000    0.7962456
286960.0000000    0.7994181
286980.0000000    0.8106813
287000.0000000    0.7884166
287020.0000000    0.7844894
287040.0000000    0.7883831
287060.0000000    0.8040959
287080.0000000    0.8114691
287100.0000000    0.8039268
287120.0000000    0.7909833
287140.0000000    0.7990643
287160.0000000    0.8001818
287180.0000000    0.8193562
287200.0000000    0.7910755
287220.0000000    0.7894428
287240.0000000    0.8111954
287260.0000000    0.7983308
287280.0000000    0.7986267
287300.0000000    0.8004477
287320.0000000    0.8035793
287340.0000000    0.7982204
287360.0000000    0.7851008
287380.0000000    0.8026786
287400.0000000    0.7857722
287420.0000000    0.7763699
287440.0000000    0.7907914
287460.0000000    0.7773799
287480.0000000    0.7874805
287500.0000000    0.8077453
287520.0000000    0.8011622
287540.0000000    0.7954103
287560.0000000    0.7839657
287580.0000000    0.7795892
287600.0000000    0.8025462
287620.0000000    0.7876762
287640.0000000    0.7814912
287660.0000000    0.8144248
287680.0000000    0.8043876
287700.0000000    0.8104138
287720.0000000    0.7979245
287740.0000000    0.8048466
287760.0000000    0.8102804
287780.0000000    0.7876028
287800.0000000    0.8115003
287820.0000000    0.8105437
287840.0000000    0.7857199
287860.0000000    0.8044889
287880.0000000    0.8037627
287900.0000000    0.8059937
287920.0000000    0.8005986
287940.0000000    0.7838948
287960.0000000    0.7940255
287980.0000000    0.7992963
288000.0000000    0.8145107
288020.0000000    0.8004881
288040.0000000    0.7869074
288060.0000000    0.8068464
288080.0000000    0.8133416
288100.0000000    0.7939714
288120.0000000    0.7974878
288140.0000000    0.7918957
288160.0000000    0.7791761
288180.0000000    0.8072325
288200.0000000    0.7942165
288220.0000000    0.7794872
288240.0000000    0.7881063
288260.0000000    0.7807290
288280.0000000    0.7738231
288300.0000000    0.7713342
288320.0000000    0.7948256
288340.0000000    0.7887132
288360.0000000    0.7787024
288380.0000000    0.7894965
288400.0000000    0.7820475
288420.0000000    0.7795340
288440.0000000    0.7785856
288460.0000000    0.7534699
288480.0000000    0.7718904
288500.0000000    0.8057113
288520.0000000    0.8032736
288540.0000000    0.7821186
288560.0000000    0.7900526
288580.0000000    0.7893758
288600.0000000    0.8046533
288620.0000000    0.7933968
288640.0000000    0.8096152
288660.0000000    0.8059394
288680.0000000    0.8046970
288700.0000000    0.8097969
288720.0000000    0.7974720
288740.0000000    0.7818636
288760.0000000    0.7866442
288780.0000000    0.7717018
288800.0000000    0.7836436
288820.0000000    0.7854103
288840.0000000    0.7876511
288860.0000000    0.7779693
288880.0000000    0.7826791
288900.0000000    0.7813413
288920.0000000    0.7844576
288940.0000000    0.7897543
288960.0000000    0.7991301
288980.0000000    0.8021821
289000.0000000    0.7927038
289020.0000000    0.7883878
289040.0000000    0.7869251
289060.0000000    0.7773218
289080.0000000    0.7865646
289100.0000000    0.7778863
289120.0000000    0.7744488
289140.0000000    0.7685400
289160.0000000    0.7735195
289180.0000000    0.7850585
289200.0000000    0.8018194
289220.0000000    0.7920576
289240.0000000    0.7793758
289260.0000000    0.7806087
289280.0000000    0.7772833
289300.0000000    0.7786159
289320.0000000    0.7666945
289340.0000000    0.7763766
289360.0000000    0.7716892
289380.0000000    0.7664160
289400.0000000    0.7601587
289420.0000000    0.7578562
289440.0000000    0.7681339
289460.0000000    0.7981948
289480.0000000    0.8109087
289500.0000000    0.7842639
289520.0000000    0.7871888
[truncated: 574,673 more chars]
