# Supplementary material for: The SARS-CoV-2 spike protein is vulnerable to moderate electric fields
Source: Nat Commun. 2021 Sep 13;12:5407. doi: 10.1038/s41467-021-25478-7 (PMC8437970; doi:10.1038/s41467-021-25478-7)
Supplement: Supplementary file 6 — Source Data [file 41467_2021_25478_MOESM6_ESM.zip › FIGURES_compilation_source_data_NEW/figure_2/a/RMSD_1e05_EF-off.xvg]

@    title "RMSD"
@    xaxis  label "Time (ps)"
@    yaxis  label "RMSD (nm)"
@TYPE xy
@ subtitle "C-alpha after lsq fit to C-alpha"
   0.0000000    1.0627499
 100.0000000    1.0890610
 200.0000000    1.0656927
 300.0000000    1.0828840
 400.0000000    1.1039637
 500.0000000    1.1413933
 600.0000000    1.1199665
 700.0000000    1.1428765
 800.0000000    1.1558105
 900.0000000    1.1189801
1000.0000000    1.1057777
1100.0000000    1.1341020
1200.0000000    1.0842657
1300.0000000    1.0639248
1400.0000000    1.0916582
1500.0000000    1.1011552
1600.0000000    1.1102446
1700.0000000    1.1290971
1800.0000000    1.0852802
1900.0000000    1.0754808
2000.0000000    1.1075754
2100.0000000    1.1517088
2200.0000000    1.1393532
2300.0000000    1.1479229
2400.0000000    1.1384947
2500.0000000    1.1516826
2600.0000000    1.1699718
2700.0000000    1.1917100
2800.0000000    1.1951054
2900.0000000    1.1560373
3000.0000000    1.1737239
3100.0000000    1.1614425
3200.0000000    1.1630775
3300.0000000    1.2003232
3400.0000000    1.1639483
3500.0000000    1.1771303
3600.0000000    1.1711469
3700.0000000    1.1657417
3800.0000000    1.1866097
3900.0000000    1.2408118
4000.0000000    1.2063855
4100.0000000    1.1658782
4200.0000000    1.1842089
4300.0000000    1.1936263
4400.0000000    1.1343478
4500.0000000    1.2051632
4600.0000000    1.1954780
4700.0000000    1.1414697
4800.0000000    1.1414798
4900.0000000    1.1207637
5000.0000000    1.1332829
5100.0000000    1.1601250
5200.0000000    1.1791131
5300.0000000    1.1715004
5400.0000000    1.1492275
5500.0000000    1.1325651
5600.0000000    1.1183414
5700.0000000    1.1033347
5800.0000000    1.0665433
5900.0000000    1.1379235
6000.0000000    1.1025777
6100.0000000    1.0661253
6200.0000000    1.0639335
6300.0000000    1.0771569
6400.0000000    1.0797142
6500.0000000    1.1041678
6600.0000000    1.1213577
6700.0000000    1.0535243
6800.0000000    1.0756601
6900.0000000    1.0989472
7000.0000000    1.0457655
7100.0000000    1.0656338
7200.0000000    1.0303110
7300.0000000    1.0832120
7400.0000000    1.1075505
7500.0000000    1.1595178
7600.0000000    1.1195089
7700.0000000    1.1601843
7800.0000000    1.1541520
7900.0000000    1.1393803
8000.0000000    1.1407204
8100.0000000    1.1580951
8200.0000000    1.1356835
8300.0000000    1.0719681
8400.0000000    1.0779138
8500.0000000    1.0853297
8600.0000000    1.1151562
8700.0000000    1.1123723
8800.0000000    1.0847563
8900.0000000    1.0841119
9000.0000000    1.1037654
9100.0000000    1.0814456
9200.0000000    1.0999267
9300.0000000    1.0809230
9400.0000000    1.0313753
9500.0000000    1.0939587
9600.0000000    1.0632622
9700.0000000    1.0777858
9800.0000000    1.1207139
9900.0000000    1.0588684
10000.0000000    1.0536438
10100.0000000    1.0692396
10200.0000000    1.0871387
10300.0000000    1.1253375
10400.0000000    1.0569942
10500.0000000    1.0601964
10600.0000000    1.0685689
10700.0000000    1.0789689
10800.0000000    1.0406375
10900.0000000    1.0441537
11000.0000000    1.0639641
11100.0000000    1.0308797
11200.0000000    1.0553172
11300.0000000    1.0303591
11400.0000000    1.0926826
11500.0000000    1.0164412
11600.0000000    1.0542676
11700.0000000    1.0096238
11800.0000000    1.0446473
11900.0000000    1.0661551
12000.0000000    1.0552311
12100.0000000    1.0469195
12200.0000000    1.0462905
12300.0000000    1.0094552
12400.0000000    1.0659654
12500.0000000    1.0603089
12600.0000000    1.0810277
12700.0000000    1.0850707
12800.0000000    1.0948057
12900.0000000    1.0994148
13000.0000000    1.0874536
13100.0000000    1.1082036
13200.0000000    1.0985730
13300.0000000    1.0655762
13400.0000000    1.0710745
13500.0000000    1.0778326
13600.0000000    1.0536045
13700.0000000    1.0964735
13800.0000000    1.1180044
13900.0000000    1.0407218
14000.0000000    1.0295612
14100.0000000    1.0119143
14200.0000000    1.0549818
14300.0000000    1.0508378
14400.0000000    1.0155890
14500.0000000    1.0290160
14600.0000000    1.0317385
14700.0000000    1.0466074
14800.0000000    1.1175673
14900.0000000    1.0899689
15000.0000000    1.0867151
15100.0000000    1.0868472
15200.0000000    1.0794092
15300.0000000    1.0802553
15400.0000000    1.0632181
15500.0000000    1.0762260
15600.0000000    1.0394725
15700.0000000    1.0502291
15800.0000000    1.0590907
15900.0000000    1.0374988
16000.0000000    1.0712820
16100.0000000    1.0601311
16200.0000000    1.0510049
16300.0000000    1.0507526
16400.0000000    1.0865855
16500.0000000    1.0682915
16600.0000000    1.0841672
16700.0000000    1.0858139
16800.0000000    1.0677947
16900.0000000    1.1104276
17000.0000000    1.1142552
17100.0000000    1.0900506
17200.0000000    1.0560544
17300.0000000    1.0417987
17400.0000000    1.0140234
17500.0000000    1.0583655
17600.0000000    1.0622795
17700.0000000    1.0258602
17800.0000000    1.0782623
17900.0000000    1.0682400
18000.0000000    1.0565706
18100.0000000    1.0703293
18200.0000000    1.0220512
18300.0000000    1.0452880
18400.0000000    0.9887209
18500.0000000    0.9985012
18600.0000000    1.0416622
18700.0000000    1.0158736
18800.0000000    0.9879462
18900.0000000    0.9664720
19000.0000000    0.9915308
19100.0000000    0.9875867
19200.0000000    0.9915435
19300.0000000    1.0074755
19400.0000000    1.0007056
19500.0000000    1.0661348
19600.0000000    1.0277042
19700.0000000    1.0351971
19800.0000000    0.9731854
19900.0000000    0.9981759
20000.0000000    0.9734340
20100.0000000    1.0081743
20200.0000000    1.0168086
20300.0000000    0.9967777
20400.0000000    1.0178852
20500.0000000    0.9919029
20600.0000000    0.9931048
20700.0000000    0.9654565
20800.0000000    0.9606466
20900.0000000    0.9703478
21000.0000000    0.9741207
21100.0000000    0.9935328
21200.0000000    0.9852607
21300.0000000    0.9713296
21400.0000000    0.9710835
21500.0000000    0.9864503
21600.0000000    0.9978305
21700.0000000    1.0550929
21800.0000000    1.0280366
21900.0000000    1.0251391
22000.0000000    1.0205213
22100.0000000    1.0167758
22200.0000000    0.9967179
22300.0000000    1.0378233
22400.0000000    1.0178972
22500.0000000    1.0333096
22600.0000000    1.0236634
22700.0000000    1.0766906
22800.0000000    1.0845307
22900.0000000    1.0757638
23000.0000000    1.0711083
23100.0000000    1.0641742
23200.0000000    1.0511277
23300.0000000    1.0580220
23400.0000000    1.0714018
23500.0000000    1.0667260
23600.0000000    1.0447774
23700.0000000    1.0647331
23800.0000000    1.0761077
23900.0000000    1.0488696
24000.0000000    1.0614697
24100.0000000    1.0640565
24200.0000000    1.0405648
24300.0000000    1.0819308
24400.0000000    1.0538089
24500.0000000    1.0480773
24600.0000000    1.0295677
24700.0000000    1.0459038
24800.0000000    1.0638212
24900.0000000    1.1032721
25000.0000000    1.0554086
25100.0000000    1.0944207
25200.0000000    1.1196715
25300.0000000    1.1411067
25400.0000000    1.1035911
25500.0000000    1.0835617
25600.0000000    1.0375513
25700.0000000    1.0414448
25800.0000000    1.0367429
25900.0000000    1.1417186
26000.0000000    1.1304196
26100.0000000    1.0980179
26200.0000000    1.1374596
26300.0000000    1.1352583
26400.0000000    1.1362447
26500.0000000    1.0718315
26600.0000000    1.0868261
26700.0000000    1.0848155
26800.0000000    1.0828704
26900.0000000    1.1024659
27000.0000000    1.0895282
27100.0000000    1.0777966
27200.0000000    1.0933142
27300.0000000    1.1170490
27400.0000000    1.1194823
27500.0000000    1.1017901
27600.0000000    1.1038824
27700.0000000    1.0924666
27800.0000000    1.0859954
27900.0000000    1.0722407
28000.0000000    1.0228481
28100.0000000    1.0066391
28200.0000000    1.0396727
28300.0000000    1.0628908
28400.0000000    1.0647731
28500.0000000    1.0720890
28600.0000000    1.0922315
28700.0000000    1.0552070
28800.0000000    1.0727501
28900.0000000    1.0638602
29000.0000000    1.0973411
29100.0000000    1.0657198
29200.0000000    1.1024762
29300.0000000    1.0172496
29400.0000000    1.0786314
29500.0000000    1.0456092
29600.0000000    1.1384552
29700.0000000    1.1143014
29800.0000000    1.1038527
29900.0000000    1.1092541
30000.0000000    1.0573895
30100.0000000    1.0504161
30200.0000000    1.0710024
30300.0000000    1.0078751
30400.0000000    1.0162777
30500.0000000    1.0503919
30600.0000000    1.0494832
30700.0000000    1.0570030
30800.0000000    1.0998412
30900.0000000    1.0538738
31000.0000000    1.0854247
31100.0000000    1.0450031
31200.0000000    1.0481347
31300.0000000    1.0702082
31400.0000000    1.0862522
31500.0000000    1.0588449
31600.0000000    1.0863202
31700.0000000    1.0862501
31800.0000000    1.0784533
31900.0000000    1.0465372
32000.0000000    1.0790298
32100.0000000    1.1108322
32200.0000000    1.1369896
32300.0000000    1.0772545
32400.0000000    1.0923856
32500.0000000    1.0963246
32600.0000000    1.0987978
32700.0000000    1.0699569
32800.0000000    1.0847142
32900.0000000    1.0841187
33000.0000000    1.0264921
33100.0000000    1.0461406
33200.0000000    1.0649433
33300.0000000    1.0949787
33400.0000000    1.1170378
33500.0000000    1.0630326
33600.0000000    1.1057183
33700.0000000    1.0811733
33800.0000000    1.0418239
33900.0000000    1.0514301
34000.0000000    1.0445894
34100.0000000    1.0532639
34200.0000000    1.0559130
34300.0000000    1.0751311
34400.0000000    1.1307930
34500.0000000    1.1179206
34600.0000000    1.1223754
34700.0000000    1.0970045
34800.0000000    1.1091967
34900.0000000    1.1233397
35000.0000000    1.1365410
35100.0000000    1.1234154
35200.0000000    1.0711071
35300.0000000    1.0695322
35400.0000000    1.0848747
35500.0000000    1.0550026
35600.0000000    1.0068645
35700.0000000    1.0595118
35800.0000000    1.0642638
35900.0000000    1.0897301
36000.0000000    1.1347280
36100.0000000    1.0898108
36200.0000000    1.0827374
36300.0000000    1.1012397
36400.0000000    1.1001328
36500.0000000    1.1455449
36600.0000000    1.1407778
36700.0000000    1.1429195
36800.0000000    1.1398983
36900.0000000    1.1335095
37000.0000000    1.1142068
37100.0000000    1.1324105
37200.0000000    1.1637952
37300.0000000    1.1385880
37400.0000000    1.0675722
37500.0000000    1.0607107
37600.0000000    1.0847306
37700.0000000    1.1318698
37800.0000000    1.1095586
37900.0000000    1.1294050
38000.0000000    1.0920478
38100.0000000    1.1031525
38200.0000000    1.1048652
38300.0000000    1.0795882
38400.0000000    1.1107788
38500.0000000    1.1030860
38600.0000000    1.1109121
38700.0000000    1.1190673
38800.0000000    1.0773289
38900.0000000    1.1348213
39000.0000000    1.1191080
39100.0000000    1.1113298
39200.0000000    1.1128674
39300.0000000    1.1596758
39400.0000000    1.1158359
39500.0000000    1.0890042
39600.0000000    1.1241182
39700.0000000    1.1461520
39800.0000000    1.1011667
39900.0000000    1.1437730
40000.0000000    1.0984501
40100.0000000    1.1497447
40200.0000000    1.1098399
40300.0000000    1.1417848
40400.0000000    1.1250265
40500.0000000    1.1444180
40600.0000000    1.1181834
40700.0000000    1.1367347
40800.0000000    1.1082445
40900.0000000    1.1238056
41000.0000000    1.0746342
41100.0000000    1.1210697
41200.0000000    1.1309295
41300.0000000    1.1429193
41400.0000000    1.0674064
41500.0000000    1.0900862
41600.0000000    1.1448790
41700.0000000    1.1031744
41800.0000000    1.0834761
41900.0000000    1.0930316
42000.0000000    1.1198505
42100.0000000    1.1087569
42200.0000000    1.1394184
42300.0000000    1.0703669
42400.0000000    1.0577618
42500.0000000    1.0760281
42600.0000000    1.0967234
42700.0000000    1.0913680
42800.0000000    1.0667257
42900.0000000    1.0658393
43000.0000000    1.0507805
43100.0000000    1.0197563
43200.0000000    1.0635667
43300.0000000    1.0837880
43400.0000000    1.0309213
43500.0000000    1.0758450
43600.0000000    1.1115518
43700.0000000    1.1226848
43800.0000000    1.1246797
43900.0000000    1.1607265
44000.0000000    1.1228553
44100.0000000    1.1529639
44200.0000000    1.1859156
44300.0000000    1.1719718
44400.0000000    1.1632503
44500.0000000    1.1086202
44600.0000000    1.1591344
44700.0000000    1.1285298
44800.0000000    1.1777921
44900.0000000    1.1636946
45000.0000000    1.2076721
45100.0000000    1.2152351
45200.0000000    1.1784552
45300.0000000    1.1654696
45400.0000000    1.1801109
45500.0000000    1.1545602
45600.0000000    1.1182668
45700.0000000    1.1468140
45800.0000000    1.1007162
45900.0000000    1.1415603
46000.0000000    1.1317964
46100.0000000    1.1471233
46200.0000000    1.1257993
46300.0000000    1.1337436
46400.0000000    1.1797377
46500.0000000    1.1719797
46600.0000000    1.1194170
46700.0000000    1.1449648
46800.0000000    1.1595862
46900.0000000    1.1700808
47000.0000000    1.1377766
47100.0000000    1.1203007
47200.0000000    1.1988987
47300.0000000    1.1413057
47400.0000000    1.1874963
47500.0000000    1.1286683
47600.0000000    1.1233976
47700.0000000    1.1274077
47800.0000000    1.1437578
47900.0000000    1.1708463
48000.0000000    1.1963097
48100.0000000    1.1493421
48200.0000000    1.1463161
48300.0000000    1.1719298
48400.0000000    1.1511736
48500.0000000    1.1276817
48600.0000000    1.1175945
48700.0000000    1.1123850
48800.0000000    1.1359925
48900.0000000    1.1110569
49000.0000000    1.1275716
49100.0000000    1.1336241
49200.0000000    1.1514696
49300.0000000    1.1232008
49400.0000000    1.1512102
49500.0000000    1.1664820
49600.0000000    1.1485534
49700.0000000    1.1070781
49800.0000000    1.1537716
49900.0000000    1.1408539
50000.0000000    1.1523570
50100.0000000    1.1637855
50200.0000000    1.1166956
50300.0000000    1.1235553
50400.0000000    1.1187819
50500.0000000    1.1247491
50600.0000000    1.1300125
50700.0000000    1.1432559
50800.0000000    1.1331468
50900.0000000    1.1430469
51000.0000000    1.1327022
51100.0000000    1.1537983
51200.0000000    1.1353290
51300.0000000    1.1731497
51400.0000000    1.1672232
51500.0000000    1.1573054
51600.0000000    1.1847488
51700.0000000    1.1824545
51800.0000000    1.1969006
51900.0000000    1.1915872
52000.0000000    1.2125823
52100.0000000    1.1861817
52200.0000000    1.1635008
52300.0000000    1.2013723
52400.0000000    1.1629090
52500.0000000    1.1763833
52600.0000000    1.1675199
52700.0000000    1.2125055
52800.0000000    1.2078196
52900.0000000    1.1674616
53000.0000000    1.1797664
53100.0000000    1.1620102
53200.0000000    1.1848857
53300.0000000    1.1732340
53400.0000000    1.1753339
53500.0000000    1.2058125
53600.0000000    1.2395210
53700.0000000    1.1981157
53800.0000000    1.1857115
53900.0000000    1.1774929
54000.0000000    1.1379858
54100.0000000    1.1980249
54200.0000000    1.2076082
54300.0000000    1.1766942
54400.0000000    1.1895868
54500.0000000    1.1989309
54600.0000000    1.1887186
54700.0000000    1.1619149
54800.0000000    1.2274673
54900.0000000    1.2320570
55000.0000000    1.2183855
55100.0000000    1.2217880
55200.0000000    1.2600241
55300.0000000    1.2721368
55400.0000000    1.2326127
55500.0000000    1.2262696
55600.0000000    1.2370229
55700.0000000    1.2378956
55800.0000000    1.2595042
55900.0000000    1.2516301
56000.0000000    1.2226881
56100.0000000    1.1928933
56200.0000000    1.2084762
56300.0000000    1.2209172
56400.0000000    1.2122233
56500.0000000    1.2417002
56600.0000000    1.1559376
56700.0000000    1.1831703
56800.0000000    1.2080101
56900.0000000    1.1993197
57000.0000000    1.2388136
57100.0000000    1.2079182
57200.0000000    1.1601689
57300.0000000    1.1977154
57400.0000000    1.1697470
57500.0000000    1.1691893
57600.0000000    1.1905488
57700.0000000    1.1825572
57800.0000000    1.1945232
57900.0000000    1.1701611
58000.0000000    1.2060139
58100.0000000    1.1504663
58200.0000000    1.1641613
58300.0000000    1.1624547
58400.0000000    1.1750773
58500.0000000    1.2138945
58600.0000000    1.1882662
58700.0000000    1.1806000
58800.0000000    1.2058860
58900.0000000    1.2195963
59000.0000000    1.1884738
59100.0000000    1.2072484
59200.0000000    1.2085606
59300.0000000    1.2059807
59400.0000000    1.2053516
59500.0000000    1.2184850
59600.0000000    1.1853970
59700.0000000    1.2185496
59800.0000000    1.2179400
59900.0000000    1.1791313
60000.0000000    1.2237937
60100.0000000    1.1989276
60200.0000000    1.1752799
60300.0000000    1.1979022
60400.0000000    1.1785337
60500.0000000    1.2097611
60600.0000000    1.1847261
60700.0000000    1.2018769
60800.0000000    1.1980801
60900.0000000    1.2106187
61000.0000000    1.2183282
61100.0000000    1.2297659
61200.0000000    1.2293720
61300.0000000    1.2331908
61400.0000000    1.2223098
61500.0000000    1.2578803
61600.0000000    1.2579265
61700.0000000    1.2316480
61800.0000000    1.2340356
61900.0000000    1.2381378
62000.0000000    1.2119672
62100.0000000    1.2145770
62200.0000000    1.1892296
62300.0000000    1.1696148
62400.0000000    1.2023934
62500.0000000    1.1749825
62600.0000000    1.1953673
62700.0000000    1.2214806
62800.0000000    1.1973491
62900.0000000    1.2102816
63000.0000000    1.1990987
63100.0000000    1.2157291
63200.0000000    1.2715651
63300.0000000    1.2285050
63400.0000000    1.2743337
63500.0000000    1.2556982
63600.0000000    1.2286267
63700.0000000    1.1907626
63800.0000000    1.2074910
63900.0000000    1.2313919
64000.0000000    1.2626526
64100.0000000    1.1907847
64200.0000000    1.2192839
64300.0000000    1.2173874
64400.0000000    1.1833956
64500.0000000    1.1994820
64600.0000000    1.1916144
64700.0000000    1.2082682
64800.0000000    1.2094904
64900.0000000    1.2136157
65000.0000000    1.2061656
65100.0000000    1.2236736
65200.0000000    1.1956183
65300.0000000    1.2211664
65400.0000000    1.2271764
65500.0000000    1.2282724
65600.0000000    1.1875244
65700.0000000    1.2040167
65800.0000000    1.1946268
65900.0000000    1.1938266
66000.0000000    1.1796900
66100.0000000    1.2036698
66200.0000000    1.2085627
66300.0000000    1.1971034
66400.0000000    1.2266042
66500.0000000    1.1922982
66600.0000000    1.2119598
66700.0000000    1.1900401
66800.0000000    1.2019577
66900.0000000    1.1967863
67000.0000000    1.1971527
67100.0000000    1.1719319
67200.0000000    1.1749696
67300.0000000    1.1734443
67400.0000000    1.2310580
67500.0000000    1.1521515
67600.0000000    1.1954733
67700.0000000    1.1957691
67800.0000000    1.1345907
67900.0000000    1.1308548
68000.0000000    1.1210518
68100.0000000    1.1933479
68200.0000000    1.1821381
68300.0000000    1.1728170
68400.0000000    1.1616747
68500.0000000    1.1535045
68600.0000000    1.1819185
68700.0000000    1.2133147
68800.0000000    1.1662151
68900.0000000    1.1615821
69000.0000000    1.1222312
69100.0000000    1.1004490
69200.0000000    1.1303051
69300.0000000    1.1527561
69400.0000000    1.1708490
69500.0000000    1.0997964
69600.0000000    1.1505475
69700.0000000    1.1409427
69800.0000000    1.1189061
69900.0000000    1.1083336
70000.0000000    1.1057621
70100.0000000    1.1490852
70200.0000000    1.1057214
70300.0000000    1.1405609
70400.0000000    1.1545994
70500.0000000    1.1528106
70600.0000000    1.1779181
70700.0000000    1.1704084
70800.0000000    1.1760386
70900.0000000    1.1861075
71000.0000000    1.2105629
71100.0000000    1.2059714
71200.0000000    1.1716509
71300.0000000    1.1172278
71400.0000000    1.1416967
71500.0000000    1.1283145
71600.0000000    1.1511180
71700.0000000    1.1397824
71800.0000000    1.1614231
71900.0000000    1.1643987
72000.0000000    1.1563365
72100.0000000    1.1392457
72200.0000000    1.1582866
72300.0000000    1.1406586
72400.0000000    1.1601996
72500.0000000    1.1385295
72600.0000000    1.1279621
72700.0000000    1.1163514
72800.0000000    1.1444803
72900.0000000    1.0991894
73000.0000000    1.0930814
73100.0000000    1.0835447
73200.0000000    1.1000128
73300.0000000    1.1417705
73400.0000000    1.0975047
73500.0000000    1.1170524
73600.0000000    1.1379663
73700.0000000    1.1410960
73800.0000000    1.1820135
73900.0000000    1.1853644
74000.0000000    1.1608847
74100.0000000    1.1597449
74200.0000000    1.1403199
74300.0000000    1.1255167
74400.0000000    1.1319443
74500.0000000    1.1922932
74600.0000000    1.2016301
74700.0000000    1.1665305
74800.0000000    1.1783627
74900.0000000    1.1567293
75000.0000000    1.1248869
75100.0000000    1.1204867
75200.0000000    1.1096994
75300.0000000    1.1338503
75400.0000000    1.1315789
75500.0000000    1.1488013
75600.0000000    1.2056159
75700.0000000    1.2088565
75800.0000000    1.1950661
75900.0000000    1.1996125
76000.0000000    1.2113692
76100.0000000    1.1475496
76200.0000000    1.1943979
76300.0000000    1.2053397
76400.0000000    1.2428795
76500.0000000    1.1721810
76600.0000000    1.1824003
76700.0000000    1.1856397
76800.0000000    1.2113513
76900.0000000    1.1637968
77000.0000000    1.1750377
77100.0000000    1.1827263
77200.0000000    1.1922318
77300.0000000    1.1832796
77400.0000000    1.1912218
77500.0000000    1.2335509
77600.0000000    1.1807874
77700.0000000    1.1962982
77800.0000000    1.1915169
77900.0000000    1.1889989
78000.0000000    1.1754823
78100.0000000    1.1860067
78200.0000000    1.1719489
78300.0000000    1.1140845
78400.0000000    1.2045455
78500.0000000    1.1834276
78600.0000000    1.1818812
78700.0000000    1.1893730
78800.0000000    1.1953456
78900.0000000    1.2064750
79000.0000000    1.2405584
79100.0000000    1.2087806
79200.0000000    1.2446644
79300.0000000    1.2383226
79400.0000000    1.2661308
79500.0000000    1.2559553
79600.0000000    1.2158929
79700.0000000    1.2290531
79800.0000000    1.1880057
79900.0000000    1.2118260
80000.0000000    1.1851280
80100.0000000    1.2096469
80200.0000000    1.2020020
80300.0000000    1.1884897
80400.0000000    1.1742004
80500.0000000    1.2068843
80600.0000000    1.2480596
80700.0000000    1.2328731
80800.0000000    1.2247311
80900.0000000    1.2353959
81000.0000000    1.2299548
81100.0000000    1.2304341
81200.0000000    1.2416481
81300.0000000    1.2350472
81400.0000000    1.2333692
81500.0000000    1.2222526
81600.0000000    1.2611531
81700.0000000    1.2365645
81800.0000000    1.1928176
81900.0000000    1.2184982
82000.0000000    1.1949114
82100.0000000    1.1917226
82200.0000000    1.1881489
82300.0000000    1.1824608
82400.0000000    1.1965694
82500.0000000    1.1886028
82600.0000000    1.1814717
82700.0000000    1.2009531
82800.0000000    1.2377821
82900.0000000    1.2000958
83000.0000000    1.1791583
83100.0000000    1.1983669
83200.0000000    1.2080503
83300.0000000    1.2324405
83400.0000000    1.2097739
83500.0000000    1.2411439
83600.0000000    1.2242883
83700.0000000    1.2448972
83800.0000000    1.2014564
83900.0000000    1.1955096
84000.0000000    1.2125114
84100.0000000    1.2249981
84200.0000000    1.2534659
84300.0000000    1.2262902
84400.0000000    1.2325503
84500.0000000    1.2311049
84600.0000000    1.1828620
84700.0000000    1.2465547
84800.0000000    1.2096250
84900.0000000    1.1971136
85000.0000000    1.2334560
85100.0000000    1.2484968
85200.0000000    1.2404481
85300.0000000    1.2402108
85400.0000000    1.2607589
85500.0000000    1.2473401
85600.0000000    1.2408903
85700.0000000    1.2708597
85800.0000000    1.2532184
85900.0000000    1.2613797
86000.0000000    1.2735211
86100.0000000    1.2489345
86200.0000000    1.2743517
86300.0000000    1.2593995
86400.0000000    1.2467327
86500.0000000    1.2359617
86600.0000000    1.2389480
86700.0000000    1.2454457
86800.0000000    1.2436059
86900.0000000    1.2412897
87000.0000000    1.2077029
87100.0000000    1.2262697
87200.0000000    1.2089123
87300.0000000    1.2273787
87400.0000000    1.2215569
87500.0000000    1.2393188
87600.0000000    1.2155122
87700.0000000    1.2474939
87800.0000000    1.2540407
87900.0000000    1.2342583
88000.0000000    1.2674931
88100.0000000    1.2556418
88200.0000000    1.2523342
88300.0000000    1.2655729
88400.0000000    1.2820921
88500.0000000    1.2980642
88600.0000000    1.2855178
88700.0000000    1.2652560
88800.0000000    1.2243195
88900.0000000    1.2355304
89000.0000000    1.2624338
89100.0000000    1.2524002
89200.0000000    1.2410233
89300.0000000    1.2308162
89400.0000000    1.2372427
89500.0000000    1.2431396
89600.0000000    1.2486969
89700.0000000    1.2549731
89800.0000000    1.2573656
89900.0000000    1.2449870
90000.0000000    1.2491392
90100.0000000    1.2495494
90200.0000000    1.2214918
90300.0000000    1.2377908
90400.0000000    1.2243489
90500.0000000    1.2281615
90600.0000000    1.2665612
90700.0000000    1.2359056
90800.0000000    1.2523384
90900.0000000    1.2188188
91000.0000000    1.2275685
91100.0000000    1.2302802
91200.0000000    1.2098999
91300.0000000    1.2217925
91400.0000000    1.2307075
91500.0000000    1.2154958
91600.0000000    1.2154851
91700.0000000    1.2085499
91800.0000000    1.2600148
91900.0000000    1.2591759
92000.0000000    1.2006940
92100.0000000    1.2033806
92200.0000000    1.1967788
92300.0000000    1.2504787
92400.0000000    1.2333494
92500.0000000    1.1991942
92600.0000000    1.1772827
92700.0000000    1.1801264
92800.0000000    1.1844404
92900.0000000    1.2086325
93000.0000000    1.2093718
93100.0000000    1.2037718
93200.0000000    1.1828485
93300.0000000    1.2042619
93400.0000000    1.1938261
93500.0000000    1.2559074
93600.0000000    1.2239124
93700.0000000    1.2088023
93800.0000000    1.2216359
93900.0000000    1.2116219
94000.0000000    1.2094766
94100.0000000    1.2349374
94200.0000000    1.2406510
94300.0000000    1.1949452
94400.0000000    1.2143382
94500.0000000    1.2077488
94600.0000000    1.2168127
94700.0000000    1.2383264
94800.0000000    1.2235785
94900.0000000    1.2222989
95000.0000000    1.2169447
95100.0000000    1.2154816
95200.0000000    1.2169075
95300.0000000    1.2321364
95400.0000000    1.2164141
95500.0000000    1.2246234
95600.0000000    1.1939117
95700.0000000    1.2382073
95800.0000000    1.1914840
95900.0000000    1.2248832
96000.0000000    1.2263303
96100.0000000    1.2291731
96200.0000000    1.2212622
96300.0000000    1.2365052
96400.0000000    1.2404394
96500.0000000    1.2680103
96600.0000000    1.2370638
96700.0000000    1.2384754
96800.0000000    1.2021061
96900.0000000    1.2064856
97000.0000000    1.2244738
97100.0000000    1.2587078
97200.0000000    1.2232010
97300.0000000    1.2199786
97400.0000000    1.2633852
97500.0000000    1.2286996
97600.0000000    1.2199713
97700.0000000    1.1910226
97800.0000000    1.2319670
97900.0000000    1.1827554
98000.0000000    1.1958692
98100.0000000    1.1829633
98200.0000000    1.2073530
98300.0000000    1.1627721
98400.0000000    1.1866109
98500.0000000    1.1603060
98600.0000000    1.1670128
98700.0000000    1.1619431
98800.0000000    1.1748738
98900.0000000    1.1958066
99000.0000000    1.2127668
99100.0000000    1.2238485
99200.0000000    1.2143232
99300.0000000    1.2182988
99400.0000000    1.2159126
99500.0000000    1.2437717
99600.0000000    1.2287021
99700.0000000    1.2113153
99800.0000000    1.2380509
99900.0000000    1.2259308
100000.0000000    1.1957998
100100.0000000    1.1961203
100200.0000000    1.1949168
100300.0000000    1.2375773
100400.0000000    1.2287476
100500.0000000    1.2121993
100600.0000000    1.2001789
100700.0000000    1.1539779
100800.0000000    1.1666002
100900.0000000    1.1850404
101000.0000000    1.2146684
101100.0000000    1.2086819
101200.0000000    1.1871586
101300.0000000    1.1980906
101400.0000000    1.2251570
101500.0000000    1.1921477
101600.0000000    1.1990520
101700.0000000    1.1560938
101800.0000000    1.1537879
101900.0000000    1.1920220
102000.0000000    1.1840677
102100.0000000    1.2107117
102200.0000000    1.2082849
102300.0000000    1.1733813
102400.0000000    1.1987226
102500.0000000    1.2053612
102600.0000000    1.2035884
102700.0000000    1.1922168
102800.0000000    1.2667283
102900.0000000    1.2537193
103000.0000000    1.2114066
103100.0000000    1.1950214
103200.0000000    1.1715226
103300.0000000    1.1768137
103400.0000000    1.1775085
103500.0000000    1.1618857
103600.0000000    1.1822088
103700.0000000    1.2115017
103800.0000000    1.2494416
103900.0000000    1.1969324
104000.0000000    1.1805584
104100.0000000    1.2144240
104200.0000000    1.2202098
104300.0000000    1.2054753
104400.0000000    1.1947575
104500.0000000    1.1971806
104600.0000000    1.1926755
104700.0000000    1.2384306
104800.0000000    1.2234305
104900.0000000    1.2156233
105000.0000000    1.2288741
105100.0000000    1.2295846
105200.0000000    1.2310581
105300.0000000    1.2583146
105400.0000000    1.2564032
105500.0000000    1.2441922
105600.0000000    1.2317958
105700.0000000    1.1922691
105800.0000000    1.1842222
105900.0000000    1.1802504
106000.0000000    1.1797400
106100.0000000    1.1553413
106200.0000000    1.1568300
106300.0000000    1.1767213
106400.0000000    1.1589261
106500.0000000    1.1636609
106600.0000000    1.1844803
106700.0000000    1.1813247
106800.0000000    1.1667533
106900.0000000    1.1411099
107000.0000000    1.1542064
107100.0000000    1.1370708
107200.0000000    1.1656522
107300.0000000    1.2079118
107400.0000000    1.1793685
107500.0000000    1.1675000
107600.0000000    1.1632078
107700.0000000    1.1863482
107800.0000000    1.1513170
107900.0000000    1.1522869
108000.0000000    1.1648792
108100.0000000    1.2222332
108200.0000000    1.1896238
108300.0000000    1.1954592
108400.0000000    1.1955775
108500.0000000    1.1974765
108600.0000000    1.1382042
108700.0000000    1.1777357
108800.0000000    1.1599760
108900.0000000    1.1950405
109000.0000000    1.1841953
109100.0000000    1.1605629
109200.0000000    1.1722481
109300.0000000    1.1614921
109400.0000000    1.1701094
109500.0000000    1.1641784
109600.0000000    1.1507647
109700.0000000    1.1675378
109800.0000000    1.1572620
109900.0000000    1.1766549
110000.0000000    1.1423209
110100.0000000    1.1504617
110200.0000000    1.1795045
110300.0000000    1.1834430
110400.0000000    1.1805133
110500.0000000    1.1686611
110600.0000000    1.1768255
110700.0000000    1.1950169
110800.0000000    1.1301402
110900.0000000    1.1186464
111000.0000000    1.1831391
111100.0000000    1.1541485
111200.0000000    1.1231024
111300.0000000    1.1591746
111400.0000000    1.1612056
111500.0000000    1.1411071
111600.0000000    1.1605215
111700.0000000    1.1482228
111800.0000000    1.1589342
111900.0000000    1.1524266
112000.0000000    1.1248187
112100.0000000    1.1397718
112200.0000000    1.1227981
112300.0000000    1.1216190
112400.0000000    1.1235499
112500.0000000    1.1165382
112600.0000000    1.1068339
112700.0000000    1.1108958
112800.0000000    1.1343727
112900.0000000    1.1394646
113000.0000000    1.1523005
113100.0000000    1.1294426
113200.0000000    1.1099689
113300.0000000    1.1313562
113400.0000000    1.0879416
113500.0000000    1.1033428
113600.0000000    1.1252158
113700.0000000    1.1323496
113800.0000000    1.1318287
113900.0000000    1.1144408
114000.0000000    1.1231375
114100.0000000    1.1417757
114200.0000000    1.1439159
114300.0000000    1.1369309
114400.0000000    1.1312109
114500.0000000    1.1685983
114600.0000000    1.1287589
114700.0000000    1.1377978
114800.0000000    1.1359849
114900.0000000    1.1138579
115000.0000000    1.0812738
115100.0000000    1.1138364
115200.0000000    1.1225071
115300.0000000    1.0794773
115400.0000000    1.0972918
115500.0000000    1.1149136
115600.0000000    1.1220621
115700.0000000    1.1252776
115800.0000000    1.1274751
115900.0000000    1.1368340
116000.0000000    1.1143751
116100.0000000    1.1649458
116200.0000000    1.1722442
116300.0000000    1.1528752
116400.0000000    1.1763732
116500.0000000    1.1713802
116600.0000000    1.1463144
116700.0000000    1.1506642
116800.0000000    1.1709841
116900.0000000    1.1518855
117000.0000000    1.1635476
117100.0000000    1.1550431
117200.0000000    1.1795349
117300.0000000    1.1896261
117400.0000000    1.1386230
117500.0000000    1.1512642
117600.0000000    1.1590004
117700.0000000    1.1431713
117800.0000000    1.1482772
117900.0000000    1.1456337
118000.0000000    1.1214746
118100.0000000    1.1426026
118200.0000000    1.1458079
118300.0000000    1.1215427
118400.0000000    1.1444148
118500.0000000    1.1424137
118600.0000000    1.1812963
118700.0000000    1.1817428
118800.0000000    1.1807368
118900.0000000    1.1657164
119000.0000000    1.1405591
119100.0000000    1.1424621
119200.0000000    1.1249934
119300.0000000    1.1275438
119400.0000000    1.1421419
119500.0000000    1.1658071
119600.0000000    1.1705093
119700.0000000    1.1745611
119800.0000000    1.1455398
119900.0000000    1.1590452
120000.0000000    1.1627471
120100.0000000    1.1588547
120200.0000000    1.1562063
120300.0000000    1.1757122
120400.0000000    1.2155846
120500.0000000    1.1789026
120600.0000000    1.2159014
120700.0000000    1.2021896
120800.0000000    1.1981031
120900.0000000    1.1648985
121000.0000000    1.1713064
121100.0000000    1.1768698
121200.0000000    1.1673771
121300.0000000    1.1443732
121400.0000000    1.1939006
121500.0000000    1.2026694
121600.0000000    1.1697836
121700.0000000    1.1773521
121800.0000000    1.1965317
121900.0000000    1.1804663
122000.0000000    1.1445287
122100.0000000    1.1365756
122200.0000000    1.1411626
122300.0000000    1.1732436
122400.0000000    1.1687069
122500.0000000    1.1360141
122600.0000000    1.1296782
122700.0000000    1.1356151
122800.0000000    1.1629661
122900.0000000    1.1668842
123000.0000000    1.1735817
123100.0000000    1.1640981
123200.0000000    1.1985856
123300.0000000    1.1879749
123400.0000000    1.1613996
123500.0000000    1.1533196
123600.0000000    1.1858056
123700.0000000    1.1965975
123800.0000000    1.1873251
123900.0000000    1.1766224
124000.0000000    1.1667657
124100.0000000    1.1312696
124200.0000000    1.1410292
124300.0000000    1.1475004
124400.0000000    1.1057525
124500.0000000    1.0803157
124600.0000000    1.0762141
124700.0000000    1.1050276
124800.0000000    1.0878030
124900.0000000    1.1035588
125000.0000000    1.1116526
125100.0000000    1.1274812
125200.0000000    1.1033140
125300.0000000    1.1287565
125400.0000000    1.1171739
125500.0000000    1.1558045
125600.0000000    1.1383243
125700.0000000    1.1097831
125800.0000000    1.1032879
125900.0000000    1.1104879
126000.0000000    1.1347153
126100.0000000    1.1321366
126200.0000000    1.1476570
126300.0000000    1.1456597
126400.0000000    1.1539084
126500.0000000    1.1588553
126600.0000000    1.1571267
126700.0000000    1.1854632
126800.0000000    1.2065216
126900.0000000    1.1967627
127000.0000000    1.2175796
127100.0000000    1.1536694
127200.0000000    1.1749086
127300.0000000    1.1710774
127400.0000000    1.1724457
127500.0000000    1.2112840
127600.0000000    1.1830782
127700.0000000    1.1923076
127800.0000000    1.1706508
127900.0000000    1.1326729
128000.0000000    1.1278584
128100.0000000    1.0969498
128200.0000000    1.1222799
128300.0000000    1.1194431
128400.0000000    1.1267591
128500.0000000    1.1399809
128600.0000000    1.1379354
128700.0000000    1.2026154
128800.0000000    1.2002254
128900.0000000    1.2368052
129000.0000000    1.2254430
129100.0000000    1.1962968
129200.0000000    1.1837896
129300.0000000    1.1725236
129400.0000000    1.2034140
129500.0000000    1.1682446
129600.0000000    1.1550769
129700.0000000    1.1714045
129800.0000000    1.2009424
129900.0000000    1.1382539
130000.0000000    1.1416140
130100.0000000    1.1876923
130200.0000000    1.1998813
130300.0000000    1.1564209
130400.0000000    1.1398213
130500.0000000    1.1793011
130600.0000000    1.1686250
130700.0000000    1.1882063
130800.0000000    1.1540196
130900.0000000    1.1664205
131000.0000000    1.1506790
131100.0000000    1.1286032
131200.0000000    1.1404628
131300.0000000    1.1304362
131400.0000000    1.1233647
131500.0000000    1.1113523
131600.0000000    1.1516640
131700.0000000    1.1485735
131800.0000000    1.1454479
131900.0000000    1.1591486
132000.0000000    1.1249933
132100.0000000    1.1439613
132200.0000000    1.1169348
132300.0000000    1.1291488
132400.0000000    1.1513840
132500.0000000    1.1485698
132600.0000000    1.1634532
132700.0000000    1.1705631
132800.0000000    1.1832960
132900.0000000    1.1746483
133000.0000000    1.1808255
133100.0000000    1.1807263
133200.0000000    1.1625226
133300.0000000    1.1609175
133400.0000000    1.1884525
133500.0000000    1.1974891
133600.0000000    1.1796534
133700.0000000    1.2200360
133800.0000000    1.1993320
133900.0000000    1.2172418
134000.0000000    1.1998013
134100.0000000    1.1829462
134200.0000000    1.2081608
134300.0000000    1.2111849
134400.0000000    1.2035468
134500.0000000    1.1799526
134600.0000000    1.1814355
134700.0000000    1.1984816
134800.0000000    1.1998544
134900.0000000    1.2100444
135000.0000000    1.2122301
135100.0000000    1.2285931
135200.0000000    1.1963339
135300.0000000    1.1906463
135400.0000000    1.1916760
135500.0000000    1.1665961
135600.0000000    1.2054929
135700.0000000    1.2542255
135800.0000000    1.2419037
135900.0000000    1.1996689
136000.0000000    1.2101926
136100.0000000    1.2212006
136200.0000000    1.2188163
136300.0000000    1.1812036
136400.0000000    1.2295641
136500.0000000    1.2418222
136600.0000000    1.1958232
136700.0000000    1.1881852
136800.0000000    1.1973025
136900.0000000    1.2411941
137000.0000000    1.2160590
137100.0000000    1.2134197
137200.0000000    1.2657994
137300.0000000    1.2299840
137400.0000000    1.2171721
137500.0000000    1.2282231
137600.0000000    1.1998111
137700.0000000    1.1725758
137800.0000000    1.2194149
137900.0000000    1.2149947
138000.0000000    1.2148570
138100.0000000    1.2469382
138200.0000000    1.1866184
138300.0000000    1.1605822
138400.0000000    1.1683525
138500.0000000    1.1910917
138600.0000000    1.2276026
138700.0000000    1.2038817
138800.0000000    1.2229270
138900.0000000    1.2105840
139000.0000000    1.2311324
139100.0000000    1.2105767
139200.0000000    1.2110895
139300.0000000    1.2220644
139400.0000000    1.2621460
139500.0000000    1.2299829
139600.0000000    1.2175179
139700.0000000    1.2209777
139800.0000000    1.2220538
139900.0000000    1.1831027
140000.0000000    1.2342252
140100.0000000    1.2321045
140200.0000000    1.2412089
140300.0000000    1.2131326
140400.0000000    1.2273191
140500.0000000    1.2128257
140600.0000000    1.1992593
140700.0000000    1.2135204
140800.0000000    1.2270042
140900.0000000    1.2500490
141000.0000000    1.2412930
141100.0000000    1.2242450
141200.0000000    1.2084665
141300.0000000    1.2243786
141400.0000000    1.2285652
141500.0000000    1.2335687
141600.0000000    1.2300762
141700.0000000    1.2091734
141800.0000000    1.2335392
141900.0000000    1.2262789
142000.0000000    1.2413243
142100.0000000    1.2434323
142200.0000000    1.2301472
142300.0000000    1.2326661
142400.0000000    1.2236587
142500.0000000    1.2012264
142600.0000000    1.1937348
142700.0000000    1.1916983
142800.0000000    1.1910872
142900.0000000    1.2041763
143000.0000000    1.1866060
143100.0000000    1.1866207
143200.0000000    1.2312770
143300.0000000    1.1980019
143400.0000000    1.1778865
143500.0000000    1.1873254
143600.0000000    1.2165385
143700.0000000    1.2103021
143800.0000000    1.2024530
143900.0000000    1.1905879
144000.0000000    1.2003055
144100.0000000    1.2081611
144200.0000000    1.1802938
144300.0000000    1.2145755
144400.0000000    1.2113805
144500.0000000    1.2342303
144600.0000000    1.2529786
144700.0000000    1.2130466
144800.0000000    1.1978532
144900.0000000    1.1949221
145000.0000000    1.1773782
145100.0000000    1.1769620
145200.0000000    1.1686656
145300.0000000    1.1920052
145400.0000000    1.1950570
145500.0000000    1.1750568
145600.0000000    1.2262630
145700.0000000    1.1961434
145800.0000000    1.2106794
145900.0000000    1.1649097
146000.0000000    1.1685565
146100.0000000    1.1944814
146200.0000000    1.1896024
146300.0000000    1.1904693
146400.0000000    1.1677653
146500.0000000    1.2385774
146600.0000000    1.2221003
146700.0000000    1.2487017
146800.0000000    1.2398663
146900.0000000    1.2057813
147000.0000000    1.2281985
147100.0000000    1.2149106
147200.0000000    1.2159686
147300.0000000    1.2475897
147400.0000000    1.2340919
147500.0000000    1.2233202
147600.0000000    1.2049669
147700.0000000    1.1999947
147800.0000000    1.2021618
147900.0000000    1.1572919
148000.0000000    1.1904263
148100.0000000    1.2293496
148200.0000000    1.2262777
148300.0000000    1.2442833
148400.0000000    1.2489039
148500.0000000    1.2550867
148600.0000000    1.2573376
148700.0000000    1.2777325
148800.0000000    1.2773173
148900.0000000    1.2636038
149000.0000000    1.2722230
149100.0000000    1.2718128
149200.0000000    1.2508646
149300.0000000    1.2237840
149400.0000000    1.2154788
149500.0000000    1.2194337
149600.0000000    1.2244207
149700.0000000    1.2102375
149800.0000000    1.2080027
149900.0000000    1.2130597
150000.0000000    1.1854739
150100.0000000    1.2218190
150200.0000000    1.1998192
150300.0000000    1.2620236
150400.0000000    1.2407993
150500.0000000    1.2580727
150600.0000000    1.2287456
150700.0000000    1.2416162
150800.0000000    1.2388816
150900.0000000    1.2372952
151000.0000000    1.2257770
151100.0000000    1.2209344
151200.0000000    1.2096543
151300.0000000    1.2305216
151400.0000000    1.2145655
151500.0000000    1.2096518
151600.0000000    1.2453922
151700.0000000    1.2352775
151800.0000000    1.2077076
151900.0000000    1.2515087
152000.0000000    1.2408723
152100.0000000    1.2057616
152200.0000000    1.2401929
152300.0000000    1.2390064
152400.0000000    1.2110152
152500.0000000    1.2279230
152600.0000000    1.2549230
152700.0000000    1.2096049
152800.0000000    1.2132769
152900.0000000    1.2028046
153000.0000000    1.2577729
153100.0000000    1.2572154
153200.0000000    1.2556485
153300.0000000    1.2259239
153400.0000000    1.2338234
153500.0000000    1.2277895
153600.0000000    1.2157433
153700.0000000    1.2604357
153800.0000000    1.2691957
153900.0000000    1.2415742
154000.0000000    1.2444742
154100.0000000    1.2361355
154200.0000000    1.1962918
154300.0000000    1.2111747
154400.0000000    1.2297983
154500.0000000    1.2095867
154600.0000000    1.2268791
154700.0000000    1.2654257
154800.0000000    1.2186959
154900.0000000    1.2092354
155000.0000000    1.2162141
155100.0000000    1.2238953
155200.0000000    1.1822977
155300.0000000    1.2203591
155400.0000000    1.2345757
155500.0000000    1.2366676
155600.0000000    1.2199396
155700.0000000    1.2454799
155800.0000000    1.2145609
155900.0000000    1.2176117
156000.0000000    1.2149184
156100.0000000    1.2162410
156200.0000000    1.2225978
156300.0000000    1.2133460
156400.0000000    1.2293506
156500.0000000    1.2105147
156600.0000000    1.2064134
156700.0000000    1.2171898
156800.0000000    1.1846853
156900.0000000    1.1687068
157000.0000000    1.1969855
157100.0000000    1.1786902
157200.0000000    1.1765153
157300.0000000    1.1487116
157400.0000000    1.1530654
157500.0000000    1.1323301
157600.0000000    1.1470120
157700.0000000    1.1540058
157800.0000000    1.1525829
157900.0000000    1.1661055
158000.0000000    1.1577698
158100.0000000    1.1680472
158200.0000000    1.1618729
158300.0000000    1.1662009
158400.0000000    1.1895084
158500.0000000    1.2091480
158600.0000000    1.2156506
158700.0000000    1.2333091
158800.0000000    1.2515543
158900.0000000    1.2582207
159000.0000000    1.2230163
159100.0000000    1.2089747
159200.0000000    1.2310449
159300.0000000    1.2494600
159400.0000000    1.2297781
159500.0000000    1.2382944
159600.0000000    1.2675729
159700.0000000    1.2648555
159800.0000000    1.2516251
159900.0000000    1.2655408
160000.0000000    1.2779627
160100.0000000    1.2930992
160200.0000000    1.2711835
160300.0000000    1.2684485
160400.0000000    1.2876449
160500.0000000    1.2447129
160600.0000000    1.2734889
160700.0000000    1.3093785
160800.0000000    1.3174977
160900.0000000    1.2957326
161000.0000000    1.2650713
161100.0000000    1.2916329
161200.0000000    1.3013844
161300.0000000    1.2843798
161400.0000000    1.2868667
161500.0000000    1.2595409
161600.0000000    1.2538682
161700.0000000    1.2483045
161800.0000000    1.2750158
161900.0000000    1.2588333
162000.0000000    1.2179092
162100.0000000    1.2430093
162200.0000000    1.2271818
162300.0000000    1.2289174
162400.0000000    1.2672105
162500.0000000    1.2647743
162600.0000000    1.2194163
162700.0000000    1.2044733
162800.0000000    1.2147677
162900.0000000    1.1655345
163000.0000000    1.1966475
163100.0000000    1.2223065
163200.0000000    1.1941620
163300.0000000    1.2081687
163400.0000000    1.2234656
163500.0000000    1.2584616
163600.0000000    1.2598267
163700.0000000    1.2618539
163800.0000000    1.2365558
163900.0000000    1.2278491
164000.0000000    1.1934904
164100.0000000    1.1965327
164200.0000000    1.1538742
164300.0000000    1.1468989
164400.0000000    1.1375664
164500.0000000    1.1645830
164600.0000000    1.1893489
164700.0000000    1.1808624
164800.0000000    1.1842180
164900.0000000    1.1967436
165000.0000000    1.2024794
165100.0000000    1.1922185
165200.0000000    1.1808214
165300.0000000    1.1813663
165400.0000000    1.1601967
165500.0000000    1.1718785
165600.0000000    1.1758167
165700.0000000    1.1598188
165800.0000000    1.1378088
165900.0000000    1.1888443
166000.0000000    1.2031696
166100.0000000    1.1915449
166200.0000000    1.2397338
166300.0000000    1.1852174
166400.0000000    1.2234998
166500.0000000    1.1817485
166600.0000000    1.1813892
166700.0000000    1.1426334
166800.0000000    1.1701221
166900.0000000    1.1684139
167000.0000000    1.1629580
167100.0000000    1.1909367
167200.0000000    1.1828834
167300.0000000    1.1611426
167400.0000000    1.2240870
167500.0000000    1.2162224
167600.0000000    1.2020614
167700.0000000    1.2197205
167800.0000000    1.2243677
167900.0000000    1.2220451
168000.0000000    1.2021667
168100.0000000    1.1797138
168200.0000000    1.1815453
168300.0000000    1.1814169
168400.0000000    1.1725215
168500.0000000    1.1604062
168600.0000000    1.1878284
168700.0000000    1.1632087
168800.0000000    1.1702199
168900.0000000    1.2095523
169000.0000000    1.2593423
169100.0000000    1.2284234
169200.0000000    1.2356846
169300.0000000    1.2281276
169400.0000000    1.2078791
169500.0000000    1.1845812
169600.0000000    1.2329824
169700.0000000    1.2082897
169800.0000000    1.1764518
169900.0000000    1.1847453
170000.0000000    1.1914967
170100.0000000    1.2078487
170200.0000000    1.1686937
170300.0000000    1.2037152
170400.0000000    1.1715453
170500.0000000    1.1625378
170600.0000000    1.2134806
170700.0000000    1.1780485
170800.0000000    1.1670631
170900.0000000    1.1860015
171000.0000000    1.1466856
171100.0000000    1.1680388
171200.0000000    1.1424195
171300.0000000    1.1803558
171400.0000000    1.1747550
171500.0000000    1.1511469
171600.0000000    1.1874721
171700.0000000    1.1762713
171800.0000000    1.1537148
171900.0000000    1.1927305
172000.0000000    1.2038497
172100.0000000    1.1840911
172200.0000000    1.1568679
172300.0000000    1.1704654
172400.0000000    1.1607540
172500.0000000    1.1743833
172600.0000000    1.1661344
172700.0000000    1.1529950
172800.0000000    1.1607244
172900.0000000    1.1642404
173000.0000000    1.1650159
173100.0000000    1.1306188
173200.0000000    1.1433213
173300.0000000    1.1629485
173400.0000000    1.1242504
173500.0000000    1.1451529
173600.0000000    1.1894233
173700.0000000    1.1567844
173800.0000000    1.1547855
173900.0000000    1.1845238
174000.0000000    1.1412108
174100.0000000    1.1988785
174200.0000000    1.1819254
174300.0000000    1.1251265
174400.0000000    1.1473265
174500.0000000    1.1443341
174600.0000000    1.1388533
174700.0000000    1.1281675
174800.0000000    1.1194527
174900.0000000    1.1513525
175000.0000000    1.0979384
175100.0000000    1.1624967
175200.0000000    1.1439756
175300.0000000    1.1320412
175400.0000000    1.1551555
175500.0000000    1.1583782
175600.0000000    1.1423429
175700.0000000    1.1684588
175800.0000000    1.1646659
175900.0000000    1.1783129
176000.0000000    1.1678916
176100.0000000    1.1539854
176200.0000000    1.1367691
176300.0000000    1.1506754
176400.0000000    1.1545769
176500.0000000    1.1453651
176600.0000000    1.1616822
176700.0000000    1.1835510
176800.0000000    1.1923890
176900.0000000    1.1592896
177000.0000000    1.1685756
177100.0000000    1.1718805
177200.0000000    1.1454097
177300.0000000    1.1682904
177400.0000000    1.1444077
177500.0000000    1.1315250
177600.0000000    1.1423519
177700.0000000    1.1545786
177800.0000000    1.1465365
177900.0000000    1.1400107
178000.0000000    1.1525744
178100.0000000    1.1465373
178200.0000000    1.1680863
178300.0000000    1.1394951
178400.0000000    1.1649297
178500.0000000    1.1667333
178600.0000000    1.1256620
178700.0000000    1.1180373
178800.0000000    1.1691957
178900.0000000    1.1636790
179000.0000000    1.1493844
179100.0000000    1.1423672
179200.0000000    1.1037370
179300.0000000    1.1416386
179400.0000000    1.1765867
179500.0000000    1.1507671
179600.0000000    1.1595268
179700.0000000    1.1610214
179800.0000000    1.1359960
179900.0000000    1.1094178
180000.0000000    1.1366787
180100.0000000    1.1494725
180200.0000000    1.1205552
180300.0000000    1.1474116
180400.0000000    1.1469022
180500.0000000    1.1706249
180600.0000000    1.1337643
180700.0000000    1.1894625
180800.0000000    1.1734852
180900.0000000    1.1742586
181000.0000000    1.1818466
181100.0000000    1.1906244
181200.0000000    1.1999102
181300.0000000    1.1990170
181400.0000000    1.1692266
181500.0000000    1.1802757
181600.0000000    1.1433574
181700.0000000    1.1879212
181800.0000000    1.1808016
181900.0000000    1.2107978
182000.0000000    1.2341141
182100.0000000    1.2154157
182200.0000000    1.1884822
182300.0000000    1.2217089
182400.0000000    1.2096854
182500.0000000    1.1693401
182600.0000000    1.1815717
182700.0000000    1.1571238
182800.0000000    1.2091839
182900.0000000    1.1987125
183000.0000000    1.1822155
183100.0000000    1.1760203
183200.0000000    1.1862185
183300.0000000    1.1623852
183400.0000000    1.1957703
183500.0000000    1.1855499
183600.0000000    1.1843448
183700.0000000    1.1477890
183800.0000000    1.1711684
183900.0000000    1.1825722
184000.0000000    1.1657807
184100.0000000    1.1652818
184200.0000000    1.1603942
184300.0000000    1.1590992
184400.0000000    1.1454082
184500.0000000    1.1717170
184600.0000000    1.1447301
184700.0000000    1.1222340
184800.0000000    1.1414065
184900.0000000    1.1511629
185000.0000000    1.1444192
185100.0000000    1.1321244
185200.0000000    1.1446168
185300.0000000    1.1236469
185400.0000000    1.1390163
185500.0000000    1.1467925
185600.0000000    1.1065036
185700.0000000    1.0973284
185800.0000000    1.1324373
185900.0000000    1.1268424
186000.0000000    1.1569352
186100.0000000    1.1714678
186200.0000000    1.1463609
186300.0000000    1.1365715
186400.0000000    1.1401083
186500.0000000    1.1416342
186600.0000000    1.1447411
186700.0000000    1.1495185
186800.0000000    1.1253315
186900.0000000    1.0838758
187000.0000000    1.1212432
187100.0000000    1.1216685
187200.0000000    1.1765424
187300.0000000    1.1606776
187400.0000000    1.1344850
187500.0000000    1.1557250
187600.0000000    1.1862804
187700.0000000    1.1374944
187800.0000000    1.1419241
187900.0000000    1.1477101
188000.0000000    1.1096643
188100.0000000    1.1314788
188200.0000000    1.1592114
188300.0000000    1.1519048
188400.0000000    1.1389414
188500.0000000    1.1490264
188600.0000000    1.1213361
188700.0000000    1.1525505
188800.0000000    1.1542779
188900.0000000    1.1640117
189000.0000000    1.1898572
189100.0000000    1.1810390
189200.0000000    1.1821008
189300.0000000    1.1938238
189400.0000000    1.1895553
189500.0000000    1.1888280
189600.0000000    1.1534404
189700.0000000    1.1454610
189800.0000000    1.1401639
189900.0000000    1.1645126
190000.0000000    1.1432261
190100.0000000    1.1283832
190200.0000000    1.1347324
190300.0000000    1.1350299
190400.0000000    1.1114215
190500.0000000    1.1248640
190600.0000000    1.1655763
190700.0000000    1.1428905
190800.0000000    1.1268836
190900.0000000    1.1152737
191000.0000000    1.1210780
191100.0000000    1.1315567
191200.0000000    1.1304107
191300.0000000    1.1664326
191400.0000000    1.1418020
191500.0000000    1.1219094
191600.0000000    1.1195087
191700.0000000    1.1284610
191800.0000000    1.1240730
191900.0000000    1.0996900
192000.0000000    1.0986830
192100.0000000    1.1416698
192200.0000000    1.1518816
192300.0000000    1.1869525
192400.0000000    1.1500995
192500.0000000    1.1799234
192600.0000000    1.1890832
192700.0000000    1.2038031
192800.0000000    1.2023134
192900.0000000    1.2710733
193000.0000000    1.2181871
193100.0000000    1.2349288
193200.0000000    1.1866168
193300.0000000    1.1823320
193400.0000000    1.1589396
193500.0000000    1.1889662
193600.0000000    1.1979961
193700.0000000    1.1983917
193800.0000000    1.1987407
193900.0000000    1.1638353
194000.0000000    1.1840373
194100.0000000    1.1903712
194200.0000000    1.1874119
194300.0000000    1.1416014
194400.0000000    1.1854883
194500.0000000    1.1670440
194600.0000000    1.2154872
194700.0000000    1.1647141
194800.0000000    1.1868609
194900.0000000    1.2346245
195000.0000000    1.2480608
195100.0000000    1.2241946
195200.0000000    1.1781105
195300.0000000    1.2048537
195400.0000000    1.2142832
195500.0000000    1.1692228
195600.0000000    1.1697668
195700.0000000    1.1791483
195800.0000000    1.2069290
195900.0000000    1.1875267
196000.0000000    1.1559414
196100.0000000    1.1869713
196200.0000000    1.1887802
196300.0000000    1.1889855
196400.0000000    1.1879430
196500.0000000    1.1628122
196600.0000000    1.2091397
196700.0000000    1.1753638
196800.0000000    1.1732043
196900.0000000    1.1714952
197000.0000000    1.1772050
197100.0000000    1.1997137
197200.0000000    1.1777720
197300.0000000    1.1852032
197400.0000000    1.2026626
197500.0000000    1.2028180
197600.0000000    1.1912911
197700.0000000    1.1941801
197800.0000000    1.1876968
197900.0000000    1.1944784
198000.0000000    1.1886494
198100.0000000    1.1920587
198200.0000000    1.1542603
198300.0000000    1.2185906
198400.0000000    1.1940501
198500.0000000    1.1904322
198600.0000000    1.2164866
198700.0000000    1.1942669
198800.0000000    1.2114971
198900.0000000    1.2327785
199000.0000000    1.2345448
199100.0000000    1.2305877
199200.0000000    1.2086931
199300.0000000    1.1877891
199400.0000000    1.1761184
199500.0000000    1.1775514
199600.0000000    1.1927080
199700.0000000    1.1800648
199800.0000000    1.1993289
199900.0000000    1.1682618
200000.0000000    1.1725068
