# Supplementary material for: The SARS-CoV-2 spike protein is vulnerable to moderate electric fields
Source: Nat Commun. 2021 Sep 13;12:5407. doi: 10.1038/s41467-021-25478-7 (PMC8437970; doi:10.1038/s41467-021-25478-7)
Supplement: Supplementary file 6 — Source Data [file 41467_2021_25478_MOESM6_ESM.zip › FIGURES_compilation_source_data_NEW/figure_2/a/RMSD_1e05_EF-on.xvg]

@    title "RMSD"
@    xaxis  label "Time (ps)"
@    yaxis  label "RMSD (nm)"
@TYPE xy
@ subtitle "C-alpha after lsq fit to C-alpha"
   0.0000000    0.0000010
  10.0000000    0.0893402
  20.0000000    0.1026898
  30.0000000    0.1147670
  40.0000000    0.1078478
  50.0000000    0.1105384
  60.0000000    0.1041696
  70.0000000    0.1160362
  80.0000000    0.1055223
  90.0000000    0.1188589
 100.0000000    0.1521744
 110.0000000    0.1320135
 120.0000000    0.1482983
 130.0000000    0.1427211
 140.0000000    0.1407412
 150.0000000    0.1552258
 160.0000000    0.1417981
 170.0000000    0.1400886
 180.0000000    0.1437756
 190.0000000    0.1443753
 200.0000000    0.1295287
 210.0000000    0.1272926
 220.0000000    0.1635221
 230.0000000    0.1472800
 240.0000000    0.1587068
 250.0000000    0.1453265
 260.0000000    0.1467254
 270.0000000    0.1458356
 280.0000000    0.1251235
 290.0000000    0.1507406
 300.0000000    0.1549979
 310.0000000    0.1666597
 320.0000000    0.1551128
 330.0000000    0.1652082
 340.0000000    0.1598587
 350.0000000    0.1568815
 360.0000000    0.1606679
 370.0000000    0.1535467
 380.0000000    0.1576155
 390.0000000    0.1537303
 400.0000000    0.1646782
 410.0000000    0.1781029
 420.0000000    0.2060311
 430.0000000    0.2350544
 440.0000000    0.2131808
 450.0000000    0.1966313
 460.0000000    0.1895492
 470.0000000    0.1825281
 480.0000000    0.1763187
 490.0000000    0.1957622
 500.0000000    0.1594956
 510.0000000    0.1546774
 520.0000000    0.1634705
 530.0000000    0.1680934
 540.0000000    0.1448016
 550.0000000    0.1644128
 560.0000000    0.1803657
 570.0000000    0.1734754
 580.0000000    0.1651868
 590.0000000    0.1726146
 600.0000000    0.1577399
 610.0000000    0.1506212
 620.0000000    0.1607250
 630.0000000    0.1725574
 640.0000000    0.1565320
 650.0000000    0.1639144
 660.0000000    0.1518971
 670.0000000    0.1641424
 680.0000000    0.1922981
 690.0000000    0.2014145
 700.0000000    0.2266520
 710.0000000    0.1973690
 720.0000000    0.1765239
 730.0000000    0.1681668
 740.0000000    0.1585483
 750.0000000    0.1976500
 760.0000000    0.1870872
 770.0000000    0.1858927
 780.0000000    0.1797761
 790.0000000    0.1875549
 800.0000000    0.2007042
 810.0000000    0.1750481
 820.0000000    0.2025494
 830.0000000    0.2185919
 840.0000000    0.2383140
 850.0000000    0.2466671
 860.0000000    0.2390412
 870.0000000    0.2310429
 880.0000000    0.2275829
 890.0000000    0.2305003
 900.0000000    0.2326524
 910.0000000    0.2604476
 920.0000000    0.2559232
 930.0000000    0.2534113
 940.0000000    0.2253786
 950.0000000    0.2072775
 960.0000000    0.2218144
 970.0000000    0.2195835
 980.0000000    0.2258353
 990.0000000    0.2121078
1000.0000000    0.2222489
1010.0000000    0.2373409
1020.0000000    0.2502996
1030.0000000    0.2461564
1040.0000000    0.2513214
1050.0000000    0.2287687
1060.0000000    0.2399410
1070.0000000    0.2394392
1080.0000000    0.2466714
1090.0000000    0.2195686
1100.0000000    0.2295107
1110.0000000    0.2350549
1120.0000000    0.2334916
1130.0000000    0.2496661
1140.0000000    0.2632524
1150.0000000    0.2731443
1160.0000000    0.2688904
1170.0000000    0.2553009
1180.0000000    0.2759707
1190.0000000    0.2673038
1200.0000000    0.2791431
1210.0000000    0.3084059
1220.0000000    0.2903521
1230.0000000    0.3119677
1240.0000000    0.3127483
1250.0000000    0.3143752
1260.0000000    0.3156900
1270.0000000    0.3244110
1280.0000000    0.2984959
1290.0000000    0.3376839
1300.0000000    0.2992212
1310.0000000    0.2997324
1320.0000000    0.3117199
1330.0000000    0.3112846
1340.0000000    0.3114558
1350.0000000    0.3156554
1360.0000000    0.2969574
1370.0000000    0.2819336
1380.0000000    0.2912459
1390.0000000    0.2982818
1400.0000000    0.2673548
1410.0000000    0.3042558
1420.0000000    0.2830053
1430.0000000    0.2621204
1440.0000000    0.2459412
1450.0000000    0.2213046
1460.0000000    0.2270762
1470.0000000    0.2180256
1480.0000000    0.1999567
1490.0000000    0.2108429
1500.0000000    0.2329440
1510.0000000    0.2172642
1520.0000000    0.2268794
1530.0000000    0.2557391
1540.0000000    0.2494178
1550.0000000    0.2418916
1560.0000000    0.2311525
1570.0000000    0.2414254
1580.0000000    0.2194076
1590.0000000    0.2274366
1600.0000000    0.2212440
1610.0000000    0.2431773
1620.0000000    0.2386909
1630.0000000    0.2519063
1640.0000000    0.2434517
1650.0000000    0.2502235
1660.0000000    0.2326265
1670.0000000    0.2134183
1680.0000000    0.2174852
1690.0000000    0.2654512
1700.0000000    0.2489018
1710.0000000    0.2504422
1720.0000000    0.2611469
1730.0000000    0.2783257
1740.0000000    0.2582035
1750.0000000    0.2724342
1760.0000000    0.2587112
1770.0000000    0.2548271
1780.0000000    0.2325585
1790.0000000    0.2510404
1800.0000000    0.2661256
1810.0000000    0.2652568
1820.0000000    0.2563411
1830.0000000    0.2593793
1840.0000000    0.2637792
1850.0000000    0.2320149
1860.0000000    0.2364617
1870.0000000    0.2681372
1880.0000000    0.2521259
1890.0000000    0.2507303
1900.0000000    0.2619292
1910.0000000    0.2624922
1920.0000000    0.2705456
1930.0000000    0.2708215
1940.0000000    0.2699828
1950.0000000    0.2704095
1960.0000000    0.2719128
1970.0000000    0.2487357
1980.0000000    0.2410795
1990.0000000    0.2420470
2000.0000000    0.2433772
2010.0000000    0.2215543
2020.0000000    0.2246577
2030.0000000    0.2163149
2040.0000000    0.2303777
2050.0000000    0.2202936
2060.0000000    0.2290792
2070.0000000    0.2512871
2080.0000000    0.2565368
2090.0000000    0.2870392
2100.0000000    0.2852671
2110.0000000    0.2804517
2120.0000000    0.2663362
2130.0000000    0.2536796
2140.0000000    0.2494694
2150.0000000    0.2402529
2160.0000000    0.2480583
2170.0000000    0.2377317
2180.0000000    0.2579972
2190.0000000    0.2568606
2200.0000000    0.2751654
2210.0000000    0.2827829
2220.0000000    0.2975805
2230.0000000    0.2902955
2240.0000000    0.2997316
2250.0000000    0.2942990
2260.0000000    0.2780980
2270.0000000    0.2758352
2280.0000000    0.2804293
2290.0000000    0.3066991
2300.0000000    0.2913868
2310.0000000    0.2827649
2320.0000000    0.2949369
2330.0000000    0.2787025
2340.0000000    0.2522838
2350.0000000    0.2410091
2360.0000000    0.2358938
2370.0000000    0.2098229
2380.0000000    0.2287897
2390.0000000    0.2296105
2400.0000000    0.2297522
2410.0000000    0.2367149
2420.0000000    0.2549217
2430.0000000    0.2438424
2440.0000000    0.2270562
2450.0000000    0.2172103
2460.0000000    0.2172070
2470.0000000    0.2152705
2480.0000000    0.2092858
2490.0000000    0.1968201
2500.0000000    0.1949385
2510.0000000    0.2133909
2520.0000000    0.2153001
2530.0000000    0.2200453
2540.0000000    0.2178886
2550.0000000    0.2222025
2560.0000000    0.2229293
2570.0000000    0.2114275
2580.0000000    0.1982544
2590.0000000    0.2193422
2600.0000000    0.2123791
2610.0000000    0.2330678
2620.0000000    0.2598012
2630.0000000    0.2370267
2640.0000000    0.2578660
2650.0000000    0.2582657
2660.0000000    0.2630561
2670.0000000    0.2642859
2680.0000000    0.2689722
2690.0000000    0.2783252
2700.0000000    0.2748805
2710.0000000    0.2780602
2720.0000000    0.2941395
2730.0000000    0.2873400
2740.0000000    0.2952167
2750.0000000    0.2981979
2760.0000000    0.2667000
2770.0000000    0.2605729
2780.0000000    0.2726364
2790.0000000    0.2621935
2800.0000000    0.2364685
2810.0000000    0.2809100
2820.0000000    0.2832523
2830.0000000    0.2730370
2840.0000000    0.2833557
2850.0000000    0.2781220
2860.0000000    0.3116550
2870.0000000    0.3390654
2880.0000000    0.3164473
2890.0000000    0.3132105
2900.0000000    0.2988180
2910.0000000    0.2960967
2920.0000000    0.2815102
2930.0000000    0.2976326
2940.0000000    0.2978629
2950.0000000    0.2999713
2960.0000000    0.3055054
2970.0000000    0.3202979
2980.0000000    0.3301078
2990.0000000    0.3133517
3000.0000000    0.3215688
3010.0000000    0.3147790
3020.0000000    0.3202066
3030.0000000    0.3196533
3040.0000000    0.3298800
3050.0000000    0.2988297
3060.0000000    0.3129458
3070.0000000    0.2661333
3080.0000000    0.2844810
3090.0000000    0.2768818
3100.0000000    0.2676600
3110.0000000    0.2756969
3120.0000000    0.2818793
3130.0000000    0.2857666
3140.0000000    0.2982738
3150.0000000    0.2862260
3160.0000000    0.3053800
3170.0000000    0.2929151
3180.0000000    0.2784787
3190.0000000    0.2939993
3200.0000000    0.2726143
3210.0000000    0.2728560
3220.0000000    0.2804029
3230.0000000    0.3087347
3240.0000000    0.3021191
3250.0000000    0.3032814
3260.0000000    0.3131913
3270.0000000    0.3050439
3280.0000000    0.2901767
3290.0000000    0.2659139
3300.0000000    0.2655917
3310.0000000    0.2747812
3320.0000000    0.2868997
3330.0000000    0.2676876
3340.0000000    0.2505697
3350.0000000    0.2436569
3360.0000000    0.2523372
3370.0000000    0.2593942
3380.0000000    0.2932690
3390.0000000    0.3030073
3400.0000000    0.2886650
3410.0000000    0.2635480
3420.0000000    0.2808806
3430.0000000    0.2481499
3440.0000000    0.2502813
3450.0000000    0.2556276
3460.0000000    0.2441781
3470.0000000    0.2253291
3480.0000000    0.2354518
3490.0000000    0.2167338
3500.0000000    0.2150834
3510.0000000    0.2217109
3520.0000000    0.2294266
3530.0000000    0.2231646
3540.0000000    0.2377174
3550.0000000    0.2294402
3560.0000000    0.2267468
3570.0000000    0.2003847
3580.0000000    0.1988194
3590.0000000    0.2021568
3600.0000000    0.1972795
3610.0000000    0.1788084
3620.0000000    0.1723448
3630.0000000    0.1989064
3640.0000000    0.2122602
3650.0000000    0.1869950
3660.0000000    0.1868308
3670.0000000    0.1946247
3680.0000000    0.1929529
3690.0000000    0.1956207
3700.0000000    0.2154107
3710.0000000    0.2170147
3720.0000000    0.2391338
3730.0000000    0.2378438
3740.0000000    0.2317279
3750.0000000    0.2296520
3760.0000000    0.2378628
3770.0000000    0.2442189
3780.0000000    0.2448833
3790.0000000    0.2494054
3800.0000000    0.2650187
3810.0000000    0.2669416
3820.0000000    0.3055413
3830.0000000    0.3144539
3840.0000000    0.2948145
3850.0000000    0.2839266
3860.0000000    0.2952898
3870.0000000    0.3220100
3880.0000000    0.3321974
3890.0000000    0.3318067
3900.0000000    0.3351760
3910.0000000    0.3282640
3920.0000000    0.3327157
3930.0000000    0.3608277
3940.0000000    0.3798819
3950.0000000    0.3667490
3960.0000000    0.3439463
3970.0000000    0.3575437
3980.0000000    0.3769929
3990.0000000    0.3663141
4000.0000000    0.3448324
4010.0000000    0.3228795
4020.0000000    0.3576414
4030.0000000    0.3780472
4040.0000000    0.3397128
4050.0000000    0.3406649
4060.0000000    0.3564621
4070.0000000    0.3568250
4080.0000000    0.3720115
4090.0000000    0.3453872
4100.0000000    0.3489051
4110.0000000    0.3415458
4120.0000000    0.3697186
4130.0000000    0.3777442
4140.0000000    0.3773316
4150.0000000    0.3602268
4160.0000000    0.3681735
4170.0000000    0.3684450
4180.0000000    0.3613125
4190.0000000    0.3424464
4200.0000000    0.3664961
4210.0000000    0.3683098
4220.0000000    0.3691019
4230.0000000    0.3326177
4240.0000000    0.3658078
4250.0000000    0.3735330
4260.0000000    0.3579214
4270.0000000    0.3756001
4280.0000000    0.3704290
4290.0000000    0.3582532
4300.0000000    0.3599409
4310.0000000    0.3446110
4320.0000000    0.3532878
4330.0000000    0.3299617
4340.0000000    0.3448645
4350.0000000    0.3338667
4360.0000000    0.3419322
4370.0000000    0.3450867
4380.0000000    0.3392514
4390.0000000    0.3203864
4400.0000000    0.3271347
4410.0000000    0.3118887
4420.0000000    0.2981513
4430.0000000    0.2776107
4440.0000000    0.2728817
4450.0000000    0.2727278
4460.0000000    0.2586403
4470.0000000    0.2597622
4480.0000000    0.2711551
4490.0000000    0.2848491
4500.0000000    0.2972934
4510.0000000    0.3280125
4520.0000000    0.3333217
4530.0000000    0.3403521
4540.0000000    0.3033133
4550.0000000    0.2858804
4560.0000000    0.2721081
4570.0000000    0.2590811
4580.0000000    0.2716861
4590.0000000    0.2893142
4600.0000000    0.3010917
4610.0000000    0.3130257
4620.0000000    0.2975503
4630.0000000    0.2930009
4640.0000000    0.3075097
4650.0000000    0.2881491
4660.0000000    0.3037914
4670.0000000    0.3077666
4680.0000000    0.3135052
4690.0000000    0.3272571
4700.0000000    0.3255863
4710.0000000    0.2943622
4720.0000000    0.2858719
4730.0000000    0.2916007
4740.0000000    0.2971162
4750.0000000    0.3108513
4760.0000000    0.3223174
4770.0000000    0.3195675
4780.0000000    0.3389022
4790.0000000    0.3258044
4800.0000000    0.3056301
4810.0000000    0.3137156
4820.0000000    0.3036225
4830.0000000    0.3048008
4840.0000000    0.3040527
4850.0000000    0.3032737
4860.0000000    0.2850020
4870.0000000    0.3039543
4880.0000000    0.3229526
4890.0000000    0.3408614
4900.0000000    0.3504922
4910.0000000    0.3204906
4920.0000000    0.3210590
4930.0000000    0.3208804
4940.0000000    0.3276204
4950.0000000    0.2856587
4960.0000000    0.3006835
4970.0000000    0.2993553
4980.0000000    0.3010333
4990.0000000    0.2950114
5000.0000000    0.3008981
5010.0000000    0.3097920
5020.0000000    0.3553199
5030.0000000    0.3861936
5040.0000000    0.3681740
5050.0000000    0.3623567
5060.0000000    0.3506972
5070.0000000    0.3674154
5080.0000000    0.3917415
5090.0000000    0.3880031
5100.0000000    0.4030961
5110.0000000    0.3942903
5120.0000000    0.3917030
5130.0000000    0.3668154
5140.0000000    0.3777596
5150.0000000    0.3661361
5160.0000000    0.3774716
5170.0000000    0.4006386
5180.0000000    0.4182050
5190.0000000    0.4281518
5200.0000000    0.4121265
5210.0000000    0.3841002
5220.0000000    0.3842131
5230.0000000    0.3706391
5240.0000000    0.3643277
5250.0000000    0.3555457
5260.0000000    0.3439135
5270.0000000    0.3515584
5280.0000000    0.3550800
5290.0000000    0.3333557
5300.0000000    0.3459650
5310.0000000    0.3293789
5320.0000000    0.3295379
5330.0000000    0.3359367
5340.0000000    0.3364968
5350.0000000    0.3294615
5360.0000000    0.3468188
5370.0000000    0.3519768
5380.0000000    0.3290420
5390.0000000    0.3187788
5400.0000000    0.3452772
5410.0000000    0.3381306
5420.0000000    0.3290032
5430.0000000    0.3241973
5440.0000000    0.3001513
5450.0000000    0.2993109
5460.0000000    0.3201097
5470.0000000    0.2978220
5480.0000000    0.3031200
5490.0000000    0.2735083
5500.0000000    0.3211409
5510.0000000    0.3401754
5520.0000000    0.3492815
5530.0000000    0.3550036
5540.0000000    0.3415131
5550.0000000    0.3514401
5560.0000000    0.3758769
5570.0000000    0.3607025
5580.0000000    0.3741925
5590.0000000    0.3418221
5600.0000000    0.3327941
5610.0000000    0.3321253
5620.0000000    0.3199207
5630.0000000    0.3307751
5640.0000000    0.3262411
5650.0000000    0.3425091
5660.0000000    0.3338592
5670.0000000    0.3380497
5680.0000000    0.3348891
5690.0000000    0.2999344
5700.0000000    0.2997960
5710.0000000    0.3257980
5720.0000000    0.3191530
5730.0000000    0.2918451
5740.0000000    0.2922868
5750.0000000    0.2739053
5760.0000000    0.2896872
5770.0000000    0.2787241
5780.0000000    0.2911945
5790.0000000    0.2708123
5800.0000000    0.2952057
5810.0000000    0.3007284
5820.0000000    0.2964142
5830.0000000    0.2816407
5840.0000000    0.2848371
5850.0000000    0.2766561
5860.0000000    0.2789031
5870.0000000    0.2761968
5880.0000000    0.2736581
5890.0000000    0.2900691
5900.0000000    0.2839617
5910.0000000    0.3128430
5920.0000000    0.2995586
5930.0000000    0.3169926
5940.0000000    0.3052118
5950.0000000    0.3059537
5960.0000000    0.3140210
5970.0000000    0.3048271
5980.0000000    0.3173157
5990.0000000    0.3198831
6000.0000000    0.3122228
6010.0000000    0.3128470
6020.0000000    0.3109370
6030.0000000    0.2961946
6040.0000000    0.3075722
6050.0000000    0.3090833
6060.0000000    0.3253185
6070.0000000    0.3218142
6080.0000000    0.3153283
6090.0000000    0.3107252
6100.0000000    0.3212510
6110.0000000    0.3338647
6120.0000000    0.3411700
6130.0000000    0.3334217
6140.0000000    0.3574529
6150.0000000    0.3701585
6160.0000000    0.3449563
6170.0000000    0.3364746
6180.0000000    0.3332779
6190.0000000    0.3285734
6200.0000000    0.3183116
6210.0000000    0.3250744
6220.0000000    0.3067274
6230.0000000    0.3263178
6240.0000000    0.3158852
6250.0000000    0.3109167
6260.0000000    0.3470196
6270.0000000    0.3424044
6280.0000000    0.3444667
6290.0000000    0.3375606
6300.0000000    0.3370612
6310.0000000    0.3417175
6320.0000000    0.3416604
6330.0000000    0.3148775
6340.0000000    0.3237519
6350.0000000    0.3533012
6360.0000000    0.3374539
6370.0000000    0.3397055
6380.0000000    0.3364378
6390.0000000    0.3474570
6400.0000000    0.3441958
6410.0000000    0.3564223
6420.0000000    0.3268212
6430.0000000    0.3154135
6440.0000000    0.3201993
6450.0000000    0.3317283
6460.0000000    0.3315108
6470.0000000    0.3472310
6480.0000000    0.3654287
6490.0000000    0.3381656
6500.0000000    0.3310499
6510.0000000    0.3505476
6520.0000000    0.3386557
6530.0000000    0.3235565
6540.0000000    0.3372114
6550.0000000    0.3437272
6560.0000000    0.3656452
6570.0000000    0.3876079
6580.0000000    0.3910429
6590.0000000    0.3709135
6600.0000000    0.3811508
6610.0000000    0.3625477
6620.0000000    0.3560542
6630.0000000    0.3961371
6640.0000000    0.3908359
6650.0000000    0.3720133
6660.0000000    0.3749886
6670.0000000    0.3853939
6680.0000000    0.3875741
6690.0000000    0.3536300
6700.0000000    0.3475408
6710.0000000    0.3404635
6720.0000000    0.3517446
6730.0000000    0.3663865
6740.0000000    0.3808401
6750.0000000    0.3691409
6760.0000000    0.3355821
6770.0000000    0.3531883
6780.0000000    0.3290929
6790.0000000    0.3742878
6800.0000000    0.3911610
6810.0000000    0.3861595
6820.0000000    0.3847676
6830.0000000    0.3775687
6840.0000000    0.3416781
6850.0000000    0.3427845
6860.0000000    0.3435763
6870.0000000    0.3472235
6880.0000000    0.3584815
6890.0000000    0.3825008
6900.0000000    0.3943718
6910.0000000    0.3990330
6920.0000000    0.3739825
6930.0000000    0.3584774
6940.0000000    0.3739495
6950.0000000    0.3812646
6960.0000000    0.3773011
6970.0000000    0.3720802
6980.0000000    0.3806565
6990.0000000    0.3612970
7000.0000000    0.3822583
7010.0000000    0.4039012
7020.0000000    0.4134842
7030.0000000    0.4286163
7040.0000000    0.4019330
7050.0000000    0.3772243
7060.0000000    0.4147708
7070.0000000    0.3818631
7080.0000000    0.3759844
7090.0000000    0.3657157
7100.0000000    0.3848501
7110.0000000    0.3622013
7120.0000000    0.3494371
7130.0000000    0.3800654
7140.0000000    0.3783493
7150.0000000    0.3842839
7160.0000000    0.3879013
7170.0000000    0.3615143
7180.0000000    0.3880701
7190.0000000    0.4155723
7200.0000000    0.4018341
7210.0000000    0.4063191
7220.0000000    0.4002959
7230.0000000    0.3839991
7240.0000000    0.4099882
7250.0000000    0.3798006
7260.0000000    0.3736682
7270.0000000    0.3791105
7280.0000000    0.3712183
7290.0000000    0.3607047
7300.0000000    0.3860697
7310.0000000    0.3637416
7320.0000000    0.3600966
7330.0000000    0.3828729
7340.0000000    0.3797075
7350.0000000    0.3716011
7360.0000000    0.3676656
7370.0000000    0.3547260
7380.0000000    0.3690741
7390.0000000    0.3689147
7400.0000000    0.3573920
7410.0000000    0.3577749
7420.0000000    0.3890961
7430.0000000    0.3981819
7440.0000000    0.4099747
7450.0000000    0.3751248
7460.0000000    0.3900993
7470.0000000    0.4021084
7480.0000000    0.4065679
7490.0000000    0.4041259
7500.0000000    0.4264313
7510.0000000    0.4043014
7520.0000000    0.4131556
7530.0000000    0.3737508
7540.0000000    0.3445276
7550.0000000    0.3452848
7560.0000000    0.3466785
7570.0000000    0.3371815
7580.0000000    0.3309517
7590.0000000    0.3662478
7600.0000000    0.3455622
7610.0000000    0.3366674
7620.0000000    0.3617504
7630.0000000    0.3607092
7640.0000000    0.3618058
7650.0000000    0.3543077
7660.0000000    0.3748373
7670.0000000    0.3480099
7680.0000000    0.3619182
7690.0000000    0.3614149
7700.0000000    0.3293690
7710.0000000    0.3549413
7720.0000000    0.3481222
7730.0000000    0.3701234
7740.0000000    0.3948891
7750.0000000    0.3622955
7760.0000000    0.3751728
7770.0000000    0.3656750
7780.0000000    0.3605887
7790.0000000    0.3816676
7800.0000000    0.4033129
7810.0000000    0.4184954
7820.0000000    0.4113255
7830.0000000    0.4262756
7840.0000000    0.4096047
7850.0000000    0.4113195
7860.0000000    0.4065053
7870.0000000    0.4203372
7880.0000000    0.4355842
7890.0000000    0.4390182
7900.0000000    0.4175914
7910.0000000    0.3859645
7920.0000000    0.3788073
7930.0000000    0.3925346
7940.0000000    0.3885381
7950.0000000    0.4121152
7960.0000000    0.4051093
7970.0000000    0.4140111
7980.0000000    0.4157413
7990.0000000    0.4189736
8000.0000000    0.3966469
8010.0000000    0.3929397
8020.0000000    0.3860616
8030.0000000    0.3839847
8040.0000000    0.3688132
8050.0000000    0.3325453
8060.0000000    0.3539375
8070.0000000    0.3529133
8080.0000000    0.3385442
8090.0000000    0.3584587
8100.0000000    0.3637114
8110.0000000    0.3603054
8120.0000000    0.3499276
8130.0000000    0.3831230
8140.0000000    0.3764851
8150.0000000    0.3579514
8160.0000000    0.3496996
8170.0000000    0.3267329
8180.0000000    0.3191700
8190.0000000    0.3391813
8200.0000000    0.3299142
8210.0000000    0.3466735
8220.0000000    0.3722703
8230.0000000    0.3781967
8240.0000000    0.3461052
8250.0000000    0.3384689
8260.0000000    0.3493876
8270.0000000    0.3761137
8280.0000000    0.3653993
8290.0000000    0.3663565
8300.0000000    0.3538742
8310.0000000    0.3437219
8320.0000000    0.3377478
8330.0000000    0.3265331
8340.0000000    0.3331457
8350.0000000    0.3235544
8360.0000000    0.3159161
8370.0000000    0.2823951
8380.0000000    0.3038012
8390.0000000    0.2959245
8400.0000000    0.3001515
8410.0000000    0.3198082
8420.0000000    0.2872080
8430.0000000    0.2843264
8440.0000000    0.2994863
8450.0000000    0.2743798
8460.0000000    0.2924923
8470.0000000    0.2946925
8480.0000000    0.2680437
8490.0000000    0.2832575
8500.0000000    0.2851176
8510.0000000    0.2521473
8520.0000000    0.2562369
8530.0000000    0.2548514
8540.0000000    0.2615431
8550.0000000    0.2608191
8560.0000000    0.2696128
8570.0000000    0.2491431
8580.0000000    0.2548227
8590.0000000    0.2629997
8600.0000000    0.2804612
8610.0000000    0.3025266
8620.0000000    0.3255532
8630.0000000    0.3291127
8640.0000000    0.3172967
8650.0000000    0.3208515
8660.0000000    0.3153968
8670.0000000    0.3077231
8680.0000000    0.3120828
8690.0000000    0.3149894
8700.0000000    0.3013751
8710.0000000    0.3224455
8720.0000000    0.3040076
8730.0000000    0.3276751
8740.0000000    0.3113581
8750.0000000    0.3277552
8760.0000000    0.3399067
8770.0000000    0.3726967
8780.0000000    0.3784121
8790.0000000    0.3725149
8800.0000000    0.3732266
8810.0000000    0.3565788
8820.0000000    0.3585817
8830.0000000    0.3826851
8840.0000000    0.3494030
8850.0000000    0.3355979
8860.0000000    0.3427354
8870.0000000    0.3414554
8880.0000000    0.3560200
8890.0000000    0.3419223
8900.0000000    0.3336641
8910.0000000    0.3394907
8920.0000000    0.3249499
8930.0000000    0.3299426
8940.0000000    0.3081957
8950.0000000    0.3147804
8960.0000000    0.3350168
8970.0000000    0.3226075
8980.0000000    0.3334795
8990.0000000    0.3355243
9000.0000000    0.3173789
9010.0000000    0.3108953
9020.0000000    0.3258496
9030.0000000    0.3512138
9040.0000000    0.3376847
9050.0000000    0.3633962
9060.0000000    0.3666177
9070.0000000    0.3692521
9080.0000000    0.3584230
9090.0000000    0.3510742
9100.0000000    0.3209838
9110.0000000    0.3247870
9120.0000000    0.3455344
9130.0000000    0.3353864
9140.0000000    0.3298756
9150.0000000    0.3284616
9160.0000000    0.3460413
9170.0000000    0.3507310
9180.0000000    0.3541188
9190.0000000    0.3745627
9200.0000000    0.4006172
9210.0000000    0.4016955
9220.0000000    0.4078814
9230.0000000    0.4028045
9240.0000000    0.4174251
9250.0000000    0.4321623
9260.0000000    0.4272395
9270.0000000    0.4005749
9280.0000000    0.3962056
9290.0000000    0.3945689
9300.0000000    0.4003906
9310.0000000    0.3891246
9320.0000000    0.3635906
9330.0000000    0.3659184
9340.0000000    0.3908312
9350.0000000    0.3956688
9360.0000000    0.3927609
9370.0000000    0.3841651
9380.0000000    0.3797529
9390.0000000    0.3564053
9400.0000000    0.3704634
9410.0000000    0.3295133
9420.0000000    0.3369873
9430.0000000    0.2894368
9440.0000000    0.3011433
9450.0000000    0.3298945
9460.0000000    0.3377894
9470.0000000    0.3371896
9480.0000000    0.3872936
9490.0000000    0.3996561
9500.0000000    0.4251496
9510.0000000    0.4184017
9520.0000000    0.4089381
9530.0000000    0.4057954
9540.0000000    0.3844775
9550.0000000    0.4043365
9560.0000000    0.3975702
9570.0000000    0.3972357
9580.0000000    0.3756562
9590.0000000    0.3373049
9600.0000000    0.3754192
9610.0000000    0.3847642
9620.0000000    0.3858787
9630.0000000    0.3701277
9640.0000000    0.3689705
9650.0000000    0.3789051
9660.0000000    0.3860800
9670.0000000    0.3924316
9680.0000000    0.3837616
9690.0000000    0.3860216
9700.0000000    0.3774582
9710.0000000    0.3716120
9720.0000000    0.3566959
9730.0000000    0.3830292
9740.0000000    0.3768998
9750.0000000    0.3326090
9760.0000000    0.3339441
9770.0000000    0.3264464
9780.0000000    0.3445157
9790.0000000    0.3591218
9800.0000000    0.3697067
9810.0000000    0.3427414
9820.0000000    0.3446378
9830.0000000    0.3305848
9840.0000000    0.3195860
9850.0000000    0.3563018
9860.0000000    0.3578179
9870.0000000    0.3350879
9880.0000000    0.3317357
9890.0000000    0.3452001
9900.0000000    0.3311473
9910.0000000    0.3568575
9920.0000000    0.3416153
9930.0000000    0.3655196
9940.0000000    0.3516306
9950.0000000    0.3430660
9960.0000000    0.3556206
9970.0000000    0.3480943
9980.0000000    0.3256212
9990.0000000    0.3158285
10000.0000000    0.3414240
10010.0000000    0.3402805
10020.0000000    0.3661973
10030.0000000    0.3786775
10040.0000000    0.3878550
10050.0000000    0.3896367
10060.0000000    0.3836801
10070.0000000    0.3898834
10080.0000000    0.3951144
10090.0000000    0.4415889
10100.0000000    0.4521596
10110.0000000    0.4782794
10120.0000000    0.4636649
10130.0000000    0.4490962
10140.0000000    0.4388758
10150.0000000    0.4343145
10160.0000000    0.4398402
10170.0000000    0.4647228
10180.0000000    0.4382352
10190.0000000    0.4590204
10200.0000000    0.4779195
10210.0000000    0.4819440
10220.0000000    0.4741390
10230.0000000    0.4797462
10240.0000000    0.4546340
10250.0000000    0.4523029
10260.0000000    0.4606810
10270.0000000    0.4729407
10280.0000000    0.4508204
10290.0000000    0.4351185
10300.0000000    0.4304695
10310.0000000    0.4444055
10320.0000000    0.4998623
10330.0000000    0.4823042
10340.0000000    0.4793516
10350.0000000    0.4829136
10360.0000000    0.4843739
10370.0000000    0.4736208
10380.0000000    0.4843550
10390.0000000    0.5002784
10400.0000000    0.5192288
10410.0000000    0.5107910
10420.0000000    0.4965989
10430.0000000    0.5041291
10440.0000000    0.5023407
10450.0000000    0.5292500
10460.0000000    0.5219730
10470.0000000    0.5047027
10480.0000000    0.5156452
10490.0000000    0.5376906
10500.0000000    0.5289428
10510.0000000    0.5346103
10520.0000000    0.5015118
10530.0000000    0.5148699
10540.0000000    0.4888216
10550.0000000    0.4719486
10560.0000000    0.4992959
10570.0000000    0.5007762
10580.0000000    0.4813534
10590.0000000    0.4779346
10600.0000000    0.4830024
10610.0000000    0.4651067
10620.0000000    0.4699550
10630.0000000    0.4645135
10640.0000000    0.4466147
10650.0000000    0.4277888
10660.0000000    0.4422337
10670.0000000    0.4637952
10680.0000000    0.5056593
10690.0000000    0.4880106
10700.0000000    0.4781741
10710.0000000    0.4783990
10720.0000000    0.4588780
10730.0000000    0.4645867
10740.0000000    0.4628439
10750.0000000    0.4678356
10760.0000000    0.5047171
10770.0000000    0.4854923
10780.0000000    0.4664675
10790.0000000    0.4616941
10800.0000000    0.4746815
10810.0000000    0.4989935
10820.0000000    0.5225150
10830.0000000    0.5243723
10840.0000000    0.4986811
10850.0000000    0.5061989
10860.0000000    0.4920911
10870.0000000    0.4955259
10880.0000000    0.5128253
10890.0000000    0.5094792
10900.0000000    0.5308744
10910.0000000    0.5672356
10920.0000000    0.5748236
10930.0000000    0.5423636
10940.0000000    0.5397308
10950.0000000    0.5461484
10960.0000000    0.5295327
10970.0000000    0.5347649
10980.0000000    0.5299311
10990.0000000    0.5118622
11000.0000000    0.5401573
11010.0000000    0.5210531
11020.0000000    0.5197371
11030.0000000    0.5009769
11040.0000000    0.5115737
11050.0000000    0.4906332
11060.0000000    0.4793394
11070.0000000    0.4675972
11080.0000000    0.4828621
11090.0000000    0.4797877
11100.0000000    0.4932201
11110.0000000    0.4911750
11120.0000000    0.4782550
11130.0000000    0.4958786
11140.0000000    0.5057099
11150.0000000    0.5015323
11160.0000000    0.4848164
11170.0000000    0.4751571
11180.0000000    0.4892018
11190.0000000    0.5269455
11200.0000000    0.5504996
11210.0000000    0.5276794
11220.0000000    0.5212001
11230.0000000    0.5315500
11240.0000000    0.5079987
11250.0000000    0.5138920
11260.0000000    0.4740095
11270.0000000    0.4636706
11280.0000000    0.4458903
11290.0000000    0.4399234
11300.0000000    0.4554872
11310.0000000    0.4794909
11320.0000000    0.4619792
11330.0000000    0.4525296
11340.0000000    0.4684694
11350.0000000    0.4829323
11360.0000000    0.4893260
11370.0000000    0.4642709
11380.0000000    0.4583024
11390.0000000    0.4919116
11400.0000000    0.4703196
11410.0000000    0.4820933
11420.0000000    0.4930534
11430.0000000    0.4896873
11440.0000000    0.4725886
11450.0000000    0.4870552
11460.0000000    0.4912062
11470.0000000    0.4906297
11480.0000000    0.5056205
11490.0000000    0.5216834
11500.0000000    0.5518611
11510.0000000    0.6033071
11520.0000000    0.6356264
11530.0000000    0.6333835
11540.0000000    0.5916362
11550.0000000    0.5852050
11560.0000000    0.6053631
11570.0000000    0.5882547
11580.0000000    0.5852557
11590.0000000    0.5746756
11600.0000000    0.5433190
11610.0000000    0.5516229
11620.0000000    0.5675756
11630.0000000    0.5550033
11640.0000000    0.5375399
11650.0000000    0.5248302
11660.0000000    0.5666589
11670.0000000    0.5789794
11680.0000000    0.5720825
11690.0000000    0.6055992
11700.0000000    0.6278713
11710.0000000    0.6124714
11720.0000000    0.5684038
11730.0000000    0.5833921
11740.0000000    0.5740857
11750.0000000    0.5451205
11760.0000000    0.5482855
11770.0000000    0.5338834
11780.0000000    0.5403412
11790.0000000    0.5119561
11800.0000000    0.5502819
11810.0000000    0.5690314
11820.0000000    0.5670865
11830.0000000    0.5614905
11840.0000000    0.5749627
11850.0000000    0.5661229
11860.0000000    0.5478653
11870.0000000    0.5481556
11880.0000000    0.5436909
11890.0000000    0.5483065
11900.0000000    0.5660738
11910.0000000    0.5470399
11920.0000000    0.5684434
11930.0000000    0.5806430
11940.0000000    0.5746369
11950.0000000    0.5513015
11960.0000000    0.5623234
11970.0000000    0.5730644
11980.0000000    0.5661755
11990.0000000    0.5446232
12000.0000000    0.5204492
12010.0000000    0.5268874
12020.0000000    0.5651326
12030.0000000    0.5546913
12040.0000000    0.5735076
12050.0000000    0.5754864
12060.0000000    0.5918709
12070.0000000    0.5626552
12080.0000000    0.5410361
12090.0000000    0.5588450
12100.0000000    0.5570881
12110.0000000    0.5701861
12120.0000000    0.5852131
12130.0000000    0.6025389
12140.0000000    0.5948189
12150.0000000    0.6053575
12160.0000000    0.6223816
12170.0000000    0.6024328
12180.0000000    0.6108055
12190.0000000    0.6096095
12200.0000000    0.6092908
12210.0000000    0.5915809
12220.0000000    0.6173522
12230.0000000    0.6653959
12240.0000000    0.6483759
12250.0000000    0.6419584
12260.0000000    0.6629293
12270.0000000    0.6476547
12280.0000000    0.6468042
12290.0000000    0.6987943
12300.0000000    0.7197034
12310.0000000    0.6940076
12320.0000000    0.7030471
12330.0000000    0.6938825
12340.0000000    0.6951035
12350.0000000    0.6886899
12360.0000000    0.7028539
12370.0000000    0.6998388
12380.0000000    0.6797221
12390.0000000    0.6692823
12400.0000000    0.6687912
12410.0000000    0.6606432
12420.0000000    0.6598697
12430.0000000    0.6540936
12440.0000000    0.6677758
12450.0000000    0.6813006
12460.0000000    0.6809072
12470.0000000    0.6581519
12480.0000000    0.6366920
12490.0000000    0.6584353
12500.0000000    0.6330686
12510.0000000    0.6327407
12520.0000000    0.6563995
12530.0000000    0.6619498
12540.0000000    0.6565104
12550.0000000    0.6235093
12560.0000000    0.6000777
12570.0000000    0.6338648
12580.0000000    0.6616447
12590.0000000    0.6447744
12600.0000000    0.6044688
12610.0000000    0.6183288
12620.0000000    0.6063458
12630.0000000    0.6026738
12640.0000000    0.6239492
12650.0000000    0.6026370
12660.0000000    0.6038787
12670.0000000    0.5944453
12680.0000000    0.6368659
12690.0000000    0.6154174
12700.0000000    0.6154190
12710.0000000    0.6010584
12720.0000000    0.5970845
12730.0000000    0.5902871
12740.0000000    0.5539724
12750.0000000    0.5646887
12760.0000000    0.5588225
12770.0000000    0.5348144
12780.0000000    0.5498694
12790.0000000    0.5362788
12800.0000000    0.4978148
12810.0000000    0.5084217
12820.0000000    0.5207889
12830.0000000    0.5796838
12840.0000000    0.5421270
12850.0000000    0.5283140
12860.0000000    0.5168167
12870.0000000    0.5185984
12880.0000000    0.5368791
12890.0000000    0.5551997
12900.0000000    0.5395380
12910.0000000    0.5344194
12920.0000000    0.5545369
12930.0000000    0.5491916
12940.0000000    0.5371426
12950.0000000    0.5594750
12960.0000000    0.5602311
12970.0000000    0.5688965
12980.0000000    0.5594109
12990.0000000    0.5553985
13000.0000000    0.5529585
13010.0000000    0.5857155
13020.0000000    0.5425258
13030.0000000    0.5540035
13040.0000000    0.5671844
13050.0000000    0.5643682
13060.0000000    0.5773782
13070.0000000    0.5819389
13080.0000000    0.6063687
13090.0000000    0.6399006
13100.0000000    0.6378350
13110.0000000    0.6419656
13120.0000000    0.6423600
13130.0000000    0.6234766
13140.0000000    0.6007649
13150.0000000    0.5843749
13160.0000000    0.5834136
13170.0000000    0.6034207
13180.0000000    0.5836157
13190.0000000    0.6066381
13200.0000000    0.6425239
13210.0000000    0.6395690
13220.0000000    0.6246663
13230.0000000    0.6504802
13240.0000000    0.6695603
13250.0000000    0.6888581
13260.0000000    0.6898645
13270.0000000    0.7259008
13280.0000000    0.7059268
13290.0000000    0.7418655
13300.0000000    0.7433867
13310.0000000    0.7349945
13320.0000000    0.7343341
13330.0000000    0.7530015
13340.0000000    0.7666242
13350.0000000    0.7608067
13360.0000000    0.7918126
13370.0000000    0.7743250
13380.0000000    0.7436453
13390.0000000    0.7480932
13400.0000000    0.7715254
13410.0000000    0.7610795
13420.0000000    0.7723713
13430.0000000    0.7598486
13440.0000000    0.7607675
13450.0000000    0.7612700
13460.0000000    0.7407886
13470.0000000    0.7711192
13480.0000000    0.7818702
13490.0000000    0.7709087
13500.0000000    0.7717164
13510.0000000    0.7377189
13520.0000000    0.7604941
13530.0000000    0.7792751
13540.0000000    0.7878146
13550.0000000    0.7807322
13560.0000000    0.7602859
13570.0000000    0.7872273
13580.0000000    0.8049366
13590.0000000    0.7987984
13600.0000000    0.7554109
13610.0000000    0.7431993
13620.0000000    0.7297658
13630.0000000    0.7364467
13640.0000000    0.7578187
13650.0000000    0.7578877
13660.0000000    0.7448061
13670.0000000    0.7564733
13680.0000000    0.7678009
13690.0000000    0.7273187
13700.0000000    0.7688946
13710.0000000    0.7643071
13720.0000000    0.7607040
13730.0000000    0.7627329
13740.0000000    0.7287012
13750.0000000    0.7501973
13760.0000000    0.7418734
13770.0000000    0.7896000
13780.0000000    0.7652091
13790.0000000    0.7794609
13800.0000000    0.7761291
13810.0000000    0.7855823
13820.0000000    0.8128803
13830.0000000    0.8439797
13840.0000000    0.7767263
13850.0000000    0.7852086
13860.0000000    0.7871187
13870.0000000    0.8192643
13880.0000000    0.7935166
13890.0000000    0.7934276
13900.0000000    0.7747010
13910.0000000    0.7833627
13920.0000000    0.7763582
13930.0000000    0.7591467
13940.0000000    0.7380740
13950.0000000    0.7568433
13960.0000000    0.7648960
13970.0000000    0.7707691
13980.0000000    0.7426172
13990.0000000    0.7374549
14000.0000000    0.7438753
14010.0000000    0.7524486
14020.0000000    0.7956644
14030.0000000    0.7851266
14040.0000000    0.7984296
14050.0000000    0.8257139
14060.0000000    0.8171993
14070.0000000    0.8106104
14080.0000000    0.8194116
14090.0000000    0.8087020
14100.0000000    0.7707303
14110.0000000    0.7575448
14120.0000000    0.7775518
14130.0000000    0.7753004
14140.0000000    0.7376261
14150.0000000    0.7349188
14160.0000000    0.7526494
14170.0000000    0.7249538
14180.0000000    0.7020974
14190.0000000    0.6938117
14200.0000000    0.6867803
14210.0000000    0.6684797
14220.0000000    0.6485423
14230.0000000    0.6378041
14240.0000000    0.6692845
14250.0000000    0.6830395
14260.0000000    0.6982163
14270.0000000    0.7404082
14280.0000000    0.7154285
14290.0000000    0.6717148
14300.0000000    0.6771477
14310.0000000    0.6804926
14320.0000000    0.6551908
14330.0000000    0.6838138
14340.0000000    0.6815557
14350.0000000    0.6759794
14360.0000000    0.6768019
14370.0000000    0.6837924
14380.0000000    0.6558891
14390.0000000    0.6366350
14400.0000000    0.6558592
14410.0000000    0.6716187
14420.0000000    0.6929507
14430.0000000    0.7120452
14440.0000000    0.7026352
14450.0000000    0.7542537
14460.0000000    0.7432665
14470.0000000    0.7282478
14480.0000000    0.7300441
14490.0000000    0.7295534
14500.0000000    0.7422507
14510.0000000    0.7344816
14520.0000000    0.7388742
14530.0000000    0.7173322
14540.0000000    0.7226400
14550.0000000    0.7376423
14560.0000000    0.7106699
14570.0000000    0.6930390
14580.0000000    0.6835656
14590.0000000    0.6667387
14600.0000000    0.6627327
14610.0000000    0.6566492
14620.0000000    0.6707091
14630.0000000    0.6644507
14640.0000000    0.6729750
14650.0000000    0.6752768
14660.0000000    0.7040718
14670.0000000    0.6874180
14680.0000000    0.6764119
14690.0000000    0.7045755
14700.0000000    0.6729856
14710.0000000    0.6804190
14720.0000000    0.6926962
14730.0000000    0.7022625
14740.0000000    0.7068757
14750.0000000    0.7131768
14760.0000000    0.7171548
14770.0000000    0.7340669
14780.0000000    0.7587900
14790.0000000    0.7506884
14800.0000000    0.7425596
14810.0000000    0.7160370
14820.0000000    0.7349190
14830.0000000    0.7469334
14840.0000000    0.7512112
14850.0000000    0.7557059
14860.0000000    0.7517556
14870.0000000    0.7248311
14880.0000000    0.7379343
14890.0000000    0.7377241
14900.0000000    0.7472033
14910.0000000    0.7846050
14920.0000000    0.7888421
14930.0000000    0.8093166
14940.0000000    0.7902319
14950.0000000    0.7813925
14960.0000000    0.7648320
14970.0000000    0.7177528
14980.0000000    0.7220351
14990.0000000    0.7189578
15000.0000000    0.7032740
15010.0000000    0.6903993
15020.0000000    0.7118509
15030.0000000    0.6810517
15040.0000000    0.6635977
15050.0000000    0.6603200
15060.0000000    0.6717681
15070.0000000    0.6840130
15080.0000000    0.6958365
15090.0000000    0.7067605
15100.0000000    0.6706055
15110.0000000    0.6843101
15120.0000000    0.6561361
15130.0000000    0.6568600
15140.0000000    0.6666439
15150.0000000    0.6482730
15160.0000000    0.6521307
15170.0000000    0.6829630
15180.0000000    0.7070168
15190.0000000    0.7212901
15200.0000000    0.7422117
15210.0000000    0.7346591
15220.0000000    0.7354520
15230.0000000    0.7679868
15240.0000000    0.7514939
15250.0000000    0.7617868
15260.0000000    0.7516327
15270.0000000    0.7696622
15280.0000000    0.7431567
15290.0000000    0.7589905
15300.0000000    0.7555830
15310.0000000    0.7568916
15320.0000000    0.7624946
15330.0000000    0.7425799
15340.0000000    0.7197831
15350.0000000    0.7018044
15360.0000000    0.6976514
15370.0000000    0.6680207
15380.0000000    0.7090880
15390.0000000    0.7360206
15400.0000000    0.7351141
15410.0000000    0.7292367
15420.0000000    0.7246991
15430.0000000    0.7271170
15440.0000000    0.7073146
15450.0000000    0.7351441
15460.0000000    0.7505922
15470.0000000    0.7653229
15480.0000000    0.7929004
15490.0000000    0.7764840
15500.0000000    0.7583964
15510.0000000    0.7626096
15520.0000000    0.7576307
15530.0000000    0.7505869
15540.0000000    0.7572014
15550.0000000    0.7783268
15560.0000000    0.7686988
15570.0000000    0.7568876
15580.0000000    0.7255242
15590.0000000    0.7269489
15600.0000000    0.7396237
15610.0000000    0.7421434
15620.0000000    0.7401539
15630.0000000    0.7453642
15640.0000000    0.7573739
15650.0000000    0.7579871
15660.0000000    0.7329690
15670.0000000    0.7342685
15680.0000000    0.7073561
15690.0000000    0.6851283
15700.0000000    0.6983575
15710.0000000    0.7020910
15720.0000000    0.6993994
15730.0000000    0.7089090
15740.0000000    0.6617960
15750.0000000    0.6569946
15760.0000000    0.6458629
15770.0000000    0.6418368
15780.0000000    0.6602514
15790.0000000    0.6439303
15800.0000000    0.6718947
15810.0000000    0.7243225
15820.0000000    0.7308607
15830.0000000    0.7394940
15840.0000000    0.6832252
15850.0000000    0.6807328
15860.0000000    0.6985301
15870.0000000    0.6813753
15880.0000000    0.6821010
15890.0000000    0.6686748
15900.0000000    0.6483514
15910.0000000    0.6682925
15920.0000000    0.7040508
15930.0000000    0.7119601
15940.0000000    0.7200480
15950.0000000    0.6910573
15960.0000000    0.6644735
15970.0000000    0.6419185
15980.0000000    0.6391615
15990.0000000    0.6559762
16000.0000000    0.6577790
16010.0000000    0.6848994
16020.0000000    0.6473768
16030.0000000    0.6643887
16040.0000000    0.6788789
16050.0000000    0.6945192
16060.0000000    0.6910910
16070.0000000    0.6942356
16080.0000000    0.6821184
16090.0000000    0.6990956
16100.0000000    0.7056792
16110.0000000    0.7452674
16120.0000000    0.7286460
16130.0000000    0.7085039
16140.0000000    0.7215961
16150.0000000    0.7255966
16160.0000000    0.7659082
16170.0000000    0.7486947
16180.0000000    0.7371706
16190.0000000    0.7077468
16200.0000000    0.7408507
16210.0000000    0.7569233
16220.0000000    0.7541904
16230.0000000    0.7289761
16240.0000000    0.7594142
16250.0000000    0.7482113
16260.0000000    0.7634120
16270.0000000    0.7423005
16280.0000000    0.7227304
16290.0000000    0.7394176
16300.0000000    0.7513361
16310.0000000    0.7709751
16320.0000000    0.7699963
16330.0000000    0.7624188
16340.0000000    0.7479251
16350.0000000    0.7559552
16360.0000000    0.7488112
16370.0000000    0.7262304
16380.0000000    0.7365821
16390.0000000    0.7552468
16400.0000000    0.7472691
16410.0000000    0.7454942
16420.0000000    0.7244347
16430.0000000    0.6882541
16440.0000000    0.6671883
16450.0000000    0.6518140
16460.0000000    0.6677256
16470.0000000    0.6598437
16480.0000000    0.6601207
16490.0000000    0.6622199
16500.0000000    0.7156925
16510.0000000    0.7417291
16520.0000000    0.7342072
16530.0000000    0.7525417
16540.0000000    0.7713733
16550.0000000    0.7589450
16560.0000000    0.7897319
16570.0000000    0.7754820
16580.0000000    0.7850122
16590.0000000    0.7637476
16600.0000000    0.7529194
16610.0000000    0.7790254
16620.0000000    0.7528718
16630.0000000    0.7135276
16640.0000000    0.7433134
16650.0000000    0.7678539
16660.0000000    0.7846856
16670.0000000    0.7621646
16680.0000000    0.7287470
16690.0000000    0.7586856
16700.0000000    0.7410889
16710.0000000    0.7633967
16720.0000000    0.7584921
16730.0000000    0.7361649
16740.0000000    0.7722952
16750.0000000    0.7616990
16760.0000000    0.7523645
16770.0000000    0.7675225
16780.0000000    0.7782930
16790.0000000    0.7974412
16800.0000000    0.8010124
16810.0000000    0.8091663
16820.0000000    0.7801644
16830.0000000    0.7804123
16840.0000000    0.7964341
16850.0000000    0.8112314
16860.0000000    0.8127082
16870.0000000    0.7951797
16880.0000000    0.8443930
16890.0000000    0.8082250
16900.0000000    0.7937169
16910.0000000    0.8006834
16920.0000000    0.8017560
16930.0000000    0.7834761
16940.0000000    0.7734770
16950.0000000    0.7669715
16960.0000000    0.7591039
16970.0000000    0.7499382
16980.0000000    0.7415561
16990.0000000    0.7416456
17000.0000000    0.7432221
17010.0000000    0.7419724
17020.0000000    0.7108287
17030.0000000    0.7158488
17040.0000000    0.6903391
17050.0000000    0.7000626
17060.0000000    0.7247723
17070.0000000    0.7353263
17080.0000000    0.7575447
17090.0000000    0.7669856
17100.0000000    0.7809477
17110.0000000    0.7759262
17120.0000000    0.7469906
17130.0000000    0.7737942
17140.0000000    0.8021645
17150.0000000    0.8373040
17160.0000000    0.8143334
17170.0000000    0.8694412
17180.0000000    0.8554422
17190.0000000    0.8312973
17200.0000000    0.8488163
17210.0000000    0.8515369
17220.0000000    0.8529169
17230.0000000    0.8502510
17240.0000000    0.8517346
17250.0000000    0.8506685
17260.0000000    0.8578910
17270.0000000    0.8850598
17280.0000000    0.8933323
17290.0000000    0.9090349
17300.0000000    0.8838601
17310.0000000    0.9342864
17320.0000000    0.9306263
17330.0000000    0.9248421
17340.0000000    0.9303352
17350.0000000    0.9279413
17360.0000000    0.9169005
17370.0000000    0.9311875
17380.0000000    0.8936343
17390.0000000    0.8999090
17400.0000000    0.9003662
17410.0000000    0.8973645
17420.0000000    0.8767471
17430.0000000    0.8448789
17440.0000000    0.8515768
17450.0000000    0.8276169
17460.0000000    0.8600452
17470.0000000    0.8398393
17480.0000000    0.8558198
17490.0000000    0.8738231
17500.0000000    0.8419762
17510.0000000    0.8503145
17520.0000000    0.8884677
17530.0000000    0.9023306
17540.0000000    0.9073724
17550.0000000    0.8946517
17560.0000000    0.8801855
17570.0000000    0.9045343
17580.0000000    0.9194452
17590.0000000    0.9252157
17600.0000000    0.9436054
17610.0000000    0.9318403
17620.0000000    0.9009496
17630.0000000    0.9295078
17640.0000000    0.9148878
17650.0000000    0.8997660
17660.0000000    0.8904255
17670.0000000    0.8841677
17680.0000000    0.8793236
17690.0000000    0.8802661
17700.0000000    0.8505958
17710.0000000    0.8410221
17720.0000000    0.8444422
17730.0000000    0.8531651
17740.0000000    0.8591728
17750.0000000    0.8557586
17760.0000000    0.8359374
17770.0000000    0.8204793
17780.0000000    0.8366891
17790.0000000    0.8627867
17800.0000000    0.8781728
17810.0000000    0.8549508
17820.0000000    0.8632604
17830.0000000    0.8536590
17840.0000000    0.8363198
17850.0000000    0.8293704
17860.0000000    0.8243003
17870.0000000    0.8054717
17880.0000000    0.7732646
17890.0000000    0.7815797
17900.0000000    0.8034579
17910.0000000    0.8071554
17920.0000000    0.8190399
17930.0000000    0.8460442
17940.0000000    0.8318472
17950.0000000    0.8633775
17960.0000000    0.8684202
17970.0000000    0.8448123
17980.0000000    0.8321088
17990.0000000    0.8379380
18000.0000000    0.8540969
18010.0000000    0.8652745
18020.0000000    0.8851267
18030.0000000    0.8953702
18040.0000000    0.8585250
18050.0000000    0.8524768
18060.0000000    0.8482045
18070.0000000    0.8787451
18080.0000000    0.8871616
18090.0000000    0.8622981
18100.0000000    0.8552056
18110.0000000    0.8867015
18120.0000000    0.9365126
18130.0000000    0.9326025
18140.0000000    0.9593140
18150.0000000    0.9718792
18160.0000000    0.9967887
18170.0000000    1.0043778
18180.0000000    0.9516131
18190.0000000    0.9439801
18200.0000000    0.9563127
18210.0000000    0.9925186
18220.0000000    1.0214368
18230.0000000    0.9912253
18240.0000000    0.9810920
18250.0000000    1.0003612
18260.0000000    0.9760745
18270.0000000    0.9339179
18280.0000000    0.9043767
18290.0000000    0.9070669
18300.0000000    0.9103199
18310.0000000    0.9113557
18320.0000000    0.9276932
18330.0000000    0.9311963
18340.0000000    0.9087545
18350.0000000    0.9232622
18360.0000000    0.9672182
18370.0000000    1.0031625
18380.0000000    1.0053110
18390.0000000    0.9816182
18400.0000000    0.9892612
18410.0000000    1.0053575
18420.0000000    1.0423239
18430.0000000    1.0279027
18440.0000000    0.9869393
18450.0000000    0.9685535
18460.0000000    0.9446364
18470.0000000    0.9459190
18480.0000000    0.9447377
18490.0000000    0.9615261
18500.0000000    0.9493301
18510.0000000    0.9447489
18520.0000000    0.9914163
18530.0000000    1.0056623
18540.0000000    0.9727511
18550.0000000    0.9379416
18560.0000000    0.9279307
18570.0000000    0.9448795
18580.0000000    0.9275362
18590.0000000    0.8905360
18600.0000000    0.8859339
18610.0000000    0.8971797
18620.0000000    0.8838838
18630.0000000    0.8961556
18640.0000000    0.9256663
18650.0000000    0.9203695
18660.0000000    0.9150385
18670.0000000    0.9048337
18680.0000000    0.9287421
18690.0000000    0.9303774
18700.0000000    0.9236274
18710.0000000    0.9107224
18720.0000000    0.8905928
18730.0000000    0.8900014
18740.0000000    0.8633562
18750.0000000    0.8431887
18760.0000000    0.8143409
18770.0000000    0.8039806
18780.0000000    0.8126731
18790.0000000    0.8220398
18800.0000000    0.8009384
18810.0000000    0.7866852
18820.0000000    0.7820582
18830.0000000    0.7965222
18840.0000000    0.7997787
18850.0000000    0.7803741
18860.0000000    0.8008362
18870.0000000    0.7973899
18880.0000000    0.8188900
18890.0000000    0.7905405
18900.0000000    0.7784615
18910.0000000    0.8219271
18920.0000000    0.7913802
18930.0000000    0.8084974
18940.0000000    0.8244143
18950.0000000    0.8036945
18960.0000000    0.8176447
18970.0000000    0.8280997
18980.0000000    0.8174136
18990.0000000    0.8159281
19000.0000000    0.8149772
19010.0000000    0.8318584
19020.0000000    0.8187611
19030.0000000    0.8168681
19040.0000000    0.8364136
19050.0000000    0.8355413
19060.0000000    0.8718794
19070.0000000    0.8327880
19080.0000000    0.8275604
19090.0000000    0.7828260
19100.0000000    0.7760166
19110.0000000    0.7685496
19120.0000000    0.7849408
19130.0000000    0.7875907
19140.0000000    0.7988679
19150.0000000    0.7830226
19160.0000000    0.7631039
19170.0000000    0.7433503
19180.0000000    0.7280706
19190.0000000    0.7403122
19200.0000000    0.7354035
19210.0000000    0.7497099
19220.0000000    0.7397922
19230.0000000    0.7682260
19240.0000000    0.7794489
19250.0000000    0.7979205
19260.0000000    0.8179853
19270.0000000    0.7733558
19280.0000000    0.7466284
19290.0000000    0.7885665
19300.0000000    0.7807591
19310.0000000    0.7897894
19320.0000000    0.8089337
19330.0000000    0.7805037
19340.0000000    0.7789278
19350.0000000    0.7602504
19360.0000000    0.7668461
19370.0000000    0.7993581
19380.0000000    0.7819994
19390.0000000    0.8047558
19400.0000000    0.8745537
19410.0000000    0.8688915
19420.0000000    0.8211330
19430.0000000    0.8050248
19440.0000000    0.7694380
19450.0000000    0.7748374
19460.0000000    0.7665026
19470.0000000    0.7633294
19480.0000000    0.7281883
19490.0000000    0.7543122
19500.0000000    0.7363021
19510.0000000    0.7420341
19520.0000000    0.7530145
19530.0000000    0.7568956
19540.0000000    0.7676740
19550.0000000    0.7355976
19560.0000000    0.7396756
19570.0000000    0.7072874
19580.0000000    0.6892751
19590.0000000    0.6838912
19600.0000000    0.7089424
19610.0000000    0.7276436
19620.0000000    0.7159089
19630.0000000    0.6791030
19640.0000000    0.6587324
19650.0000000    0.6377950
19660.0000000    0.6545048
19670.0000000    0.6148766
19680.0000000    0.5970170
19690.0000000    0.6277605
19700.0000000    0.6079237
19710.0000000    0.6223447
19720.0000000    0.6372525
19730.0000000    0.6170987
19740.0000000    0.5791916
19750.0000000    0.6110644
19760.0000000    0.6026189
19770.0000000    0.6075708
19780.0000000    0.6205716
19790.0000000    0.6288785
19800.0000000    0.6704798
19810.0000000    0.7141753
19820.0000000    0.7143888
19830.0000000    0.7018555
19840.0000000    0.7130729
19850.0000000    0.6960677
19860.0000000    0.7038321
19870.0000000    0.7192405
19880.0000000    0.7707576
19890.0000000    0.7896731
19900.0000000    0.8361019
19910.0000000    0.8027975
19920.0000000    0.7897398
19930.0000000    0.7910689
19940.0000000    0.7568584
19950.0000000    0.7653610
19960.0000000    0.7764167
19970.0000000    0.7793793
19980.0000000    0.7666960
19990.0000000    0.7851465
20000.0000000    0.7879949
20010.0000000    0.8047329
20020.0000000    0.8094343
20030.0000000    0.7994618
20040.0000000    0.7938106
20050.0000000    0.8187001
20060.0000000    0.8079957
20070.0000000    0.7813336
20080.0000000    0.7486660
20090.0000000    0.7420998
20100.0000000    0.7437011
20110.0000000    0.7256510
20120.0000000    0.7256207
20130.0000000    0.7398912
20140.0000000    0.7604061
20150.0000000    0.7525171
20160.0000000    0.7590747
20170.0000000    0.7594064
20180.0000000    0.7513259
20190.0000000    0.7511059
20200.0000000    0.7731473
20210.0000000    0.7791351
20220.0000000    0.7921107
20230.0000000    0.7696772
20240.0000000    0.7744685
20250.0000000    0.7734835
20260.0000000    0.7572485
20270.0000000    0.7340094
20280.0000000    0.7041040
20290.0000000    0.7266641
20300.0000000    0.7450883
20310.0000000    0.7602118
20320.0000000    0.7374053
20330.0000000    0.7657618
20340.0000000    0.7746411
20350.0000000    0.7781147
20360.0000000    0.8190504
20370.0000000    0.8627697
20380.0000000    0.8900313
20390.0000000    0.8970615
20400.0000000    0.9222975
20410.0000000    0.8981940
20420.0000000    0.9122819
20430.0000000    0.9439631
20440.0000000    0.9627740
20450.0000000    0.9542272
20460.0000000    0.9632890
20470.0000000    0.9809376
20480.0000000    0.9686622
20490.0000000    0.9648962
20500.0000000    0.9623383
20510.0000000    0.9095721
20520.0000000    0.9150228
20530.0000000    0.9327190
20540.0000000    0.9041523
20550.0000000    0.9060355
20560.0000000    0.9056210
20570.0000000    0.9102602
20580.0000000    0.8615347
20590.0000000    0.8707401
20600.0000000    0.8770267
20610.0000000    0.8928790
20620.0000000    0.8800077
20630.0000000    0.8799535
20640.0000000    0.8766910
20650.0000000    0.9167335
20660.0000000    0.9292387
20670.0000000    0.9599730
20680.0000000    0.9016262
20690.0000000    0.8970206
20700.0000000    0.8771144
20710.0000000    0.8772798
20720.0000000    0.8811567
20730.0000000    0.8906536
20740.0000000    0.8537099
20750.0000000    0.8425562
20760.0000000    0.8589436
20770.0000000    0.8719759
20780.0000000    0.9101732
20790.0000000    0.8999244
20800.0000000    0.9171765
20810.0000000    0.9284240
20820.0000000    0.9583967
20830.0000000    0.9797734
20840.0000000    0.9739571
20850.0000000    0.9732466
20860.0000000    0.9838305
20870.0000000    0.9458475
20880.0000000    0.9618325
20890.0000000    0.9607056
20900.0000000    0.9723596
20910.0000000    0.9591094
20920.0000000    0.9563063
20930.0000000    1.0030288
20940.0000000    1.0176910
20950.0000000    1.0170795
20960.0000000    1.0105815
20970.0000000    1.0158856
20980.0000000    0.9764937
20990.0000000    0.9726627
21000.0000000    0.9616353
21010.0000000    0.9224553
21020.0000000    0.8609775
21030.0000000    0.8433845
21040.0000000    0.8381875
21050.0000000    0.8742884
21060.0000000    0.8868828
21070.0000000    0.8945739
21080.0000000    0.9247713
21090.0000000    0.9400041
21100.0000000    0.9290201
21110.0000000    0.9151197
21120.0000000    0.8946486
21130.0000000    0.9038513
21140.0000000    0.9101323
21150.0000000    0.8999374
21160.0000000    0.8894196
21170.0000000    0.8972132
21180.0000000    0.8841669
21190.0000000    0.9000260
21200.0000000    0.8872221
21210.0000000    0.8884456
21220.0000000    0.8921064
21230.0000000    0.8755120
21240.0000000    0.9213250
21250.0000000    0.9417633
21260.0000000    0.9301445
21270.0000000    0.9043110
21280.0000000    0.8740007
21290.0000000    0.8836823
21300.0000000    0.8897879
21310.0000000    0.8942690
21320.0000000    0.9209769
21330.0000000    0.9257389
21340.0000000    0.9185441
21350.0000000    0.9266618
21360.0000000    0.9225367
21370.0000000    0.9444305
21380.0000000    0.9619823
21390.0000000    0.9585325
21400.0000000    0.9418581
21410.0000000    0.9490835
21420.0000000    0.9631212
21430.0000000    0.9551198
21440.0000000    0.9413906
21450.0000000    0.9366834
21460.0000000    0.9443673
21470.0000000    0.9203057
21480.0000000    0.8835644
21490.0000000    0.8660741
21500.0000000    0.8710077
21510.0000000    0.8522992
21520.0000000    0.8532941
21530.0000000    0.8503128
21540.0000000    0.8519049
21550.0000000    0.8547395
21560.0000000    0.8726661
21570.0000000    0.8539346
21580.0000000    0.8565459
21590.0000000    0.8903992
21600.0000000    0.8925559
21610.0000000    0.9059846
21620.0000000    0.9101766
21630.0000000    0.8949283
21640.0000000    0.8865007
21650.0000000    0.8776193
21660.0000000    0.8788261
21670.0000000    0.8970192
21680.0000000    0.9189655
21690.0000000    0.9634770
21700.0000000    0.9398856
21710.0000000    0.9582012
21720.0000000    0.9386289
21730.0000000    0.9459368
21740.0000000    0.9682385
21750.0000000    0.9669002
21760.0000000    0.9355258
21770.0000000    0.9270183
21780.0000000    0.9513723
21790.0000000    0.9428052
21800.0000000    0.9467868
21810.0000000    0.9401143
21820.0000000    0.9616211
21830.0000000    0.9532331
21840.0000000    0.9586189
21850.0000000    0.9825022
21860.0000000    0.9506407
21870.0000000    0.9337784
21880.0000000    0.9090917
21890.0000000    0.8903213
21900.0000000    0.8860595
21910.0000000    0.8586239
21920.0000000    0.8475886
21930.0000000    0.8194899
21940.0000000    0.8138907
21950.0000000    0.7987767
21960.0000000    0.7805122
21970.0000000    0.7637057
21980.0000000    0.7894008
21990.0000000    0.8015431
22000.0000000    0.7958417
22010.0000000    0.7783605
22020.0000000    0.8009238
22030.0000000    0.7492809
22040.0000000    0.7231966
22050.0000000    0.7187265
22060.0000000    0.7252365
22070.0000000    0.7357906
22080.0000000    0.7589616
22090.0000000    0.7659163
22100.0000000    0.7566289
22110.0000000    0.7638890
22120.0000000    0.7372962
22130.0000000    0.7498064
22140.0000000    0.7738683
22150.0000000    0.7615182
22160.0000000    0.7644542
22170.0000000    0.7798300
22180.0000000    0.7861024
22190.0000000    0.7900074
22200.0000000    0.8199561
22210.0000000    0.8166177
22220.0000000    0.8206084
22230.0000000    0.8471502
22240.0000000    0.8856639
22250.0000000    0.9140574
22260.0000000    0.8819039
22270.0000000    0.8677819
22280.0000000    0.8749917
22290.0000000    0.8370671
22300.0000000    0.8622880
22310.0000000    0.8674083
22320.0000000    0.8601686
22330.0000000    0.8543066
22340.0000000    0.8528613
22350.0000000    0.8569497
22360.0000000    0.9080366
22370.0000000    0.9475003
22380.0000000    0.9255141
22390.0000000    0.9022627
22400.0000000    0.8826374
22410.0000000    0.8812663
22420.0000000    0.8675982
22430.0000000    0.8925643
22440.0000000    0.8740383
22450.0000000    0.8968419
22460.0000000    0.9070630
22470.0000000    0.8718314
22480.0000000    0.8769544
22490.0000000    0.8763610
22500.0000000    0.8589461
22510.0000000    0.8394657
22520.0000000    0.8709607
22530.0000000    0.8330166
22540.0000000    0.8247247
22550.0000000    0.8055519
22560.0000000    0.8231337
22570.0000000    0.8411250
22580.0000000    0.8195813
22590.0000000    0.8484511
22600.0000000    0.8715655
22610.0000000    0.8671835
22620.0000000    0.8185502
22630.0000000    0.7585686
22640.0000000    0.7767605
22650.0000000    0.7670220
22660.0000000    0.7579231
22670.0000000    0.7089396
22680.0000000    0.7260740
22690.0000000    0.7242247
22700.0000000    0.7287827
22710.0000000    0.7411418
22720.0000000    0.7397102
22730.0000000    0.7466984
22740.0000000    0.7322029
22750.0000000    0.7641922
22760.0000000    0.7838486
22770.0000000    0.7978537
22780.0000000    0.8122151
22790.0000000    0.7745708
22800.0000000    0.7953055
22810.0000000    0.7869131
22820.0000000    0.7600119
22830.0000000    0.7516648
22840.0000000    0.7213829
22850.0000000    0.7259195
22860.0000000    0.6920092
22870.0000000    0.7068690
22880.0000000    0.7099658
22890.0000000    0.7226641
22900.0000000    0.6769668
22910.0000000    0.6536831
22920.0000000    0.6561012
22930.0000000    0.6695113
22940.0000000    0.6834785
22950.0000000    0.6571838
22960.0000000    0.6524363
22970.0000000    0.6603958
22980.0000000    0.6895090
22990.0000000    0.6766490
23000.0000000    0.6676171
23010.0000000    0.6872087
23020.0000000    0.6472672
23030.0000000    0.6645985
23040.0000000    0.6824301
23050.0000000    0.7126597
23060.0000000    0.7240095
23070.0000000    0.7098709
23080.0000000    0.7047427
23090.0000000    0.7131140
23100.0000000    0.7021912
23110.0000000    0.6821494
23120.0000000    0.6627559
23130.0000000    0.6350867
23140.0000000    0.6153110
23150.0000000    0.6382776
23160.0000000    0.6551355
23170.0000000    0.6998832
23180.0000000    0.7005094
23190.0000000    0.6954231
23200.0000000    0.7119004
23210.0000000    0.7250140
23220.0000000    0.7086287
23230.0000000    0.6635987
23240.0000000    0.6789373
23250.0000000    0.6775175
23260.0000000    0.7042266
23270.0000000    0.7447863
23280.0000000    0.7243082
23290.0000000    0.7127370
23300.0000000    0.7132369
23310.0000000    0.7231535
23320.0000000    0.7080792
23330.0000000    0.7527037
23340.0000000    0.7166108
23350.0000000    0.7440976
23360.0000000    0.7636783
23370.0000000    0.7514191
23380.0000000    0.7587342
23390.0000000    0.7957190
23400.0000000    0.7958063
23410.0000000    0.7787692
23420.0000000    0.7835719
23430.0000000    0.7749379
23440.0000000    0.7514579
23450.0000000    0.7286298
23460.0000000    0.7498909
23470.0000000    0.7250160
23480.0000000    0.7117242
23490.0000000    0.6754178
23500.0000000    0.6827287
23510.0000000    0.6859053
23520.0000000    0.6967300
23530.0000000    0.6778477
23540.0000000    0.6501135
23550.0000000    0.6379446
23560.0000000    0.6504269
23570.0000000    0.6447645
23580.0000000    0.6560380
23590.0000000    0.6662685
23600.0000000    0.6595857
23610.0000000    0.6699212
23620.0000000    0.6656714
23630.0000000    0.6538904
23640.0000000    0.6025330
23650.0000000    0.6106414
23660.0000000    0.6382841
23670.0000000    0.6074041
23680.0000000    0.6198465
23690.0000000    0.6165020
23700.0000000    0.6300755
23710.0000000    0.6583271
23720.0000000    0.6756436
23730.0000000    0.6795747
23740.0000000    0.6734202
23750.0000000    0.6636381
23760.0000000    0.6710027
23770.0000000    0.6923942
23780.0000000    0.6714589
23790.0000000    0.6779273
23800.0000000    0.6942711
23810.0000000    0.6885692
23820.0000000    0.7175550
23830.0000000    0.7432836
23840.0000000    0.7590845
23850.0000000    0.7329844
23860.0000000    0.7484851
23870.0000000    0.7423522
23880.0000000    0.7592144
23890.0000000    0.7363206
23900.0000000    0.7053105
23910.0000000    0.7409851
23920.0000000    0.7277898
23930.0000000    0.7508286
23940.0000000    0.7376245
23950.0000000    0.7445709
23960.0000000    0.7339364
23970.0000000    0.7236537
23980.0000000    0.7697445
23990.0000000    0.7674766
24000.0000000    0.7541352
24010.0000000    0.7621624
24020.0000000    0.7506824
24030.0000000    0.7509643
24040.0000000    0.7578104
24050.0000000    0.7506163
24060.0000000    0.7340239
24070.0000000    0.7251282
24080.0000000    0.6991978
24090.0000000    0.6806175
24100.0000000    0.6976316
24110.0000000    0.6938841
24120.0000000    0.6794226
24130.0000000    0.6872775
24140.0000000    0.6910659
24150.0000000    0.6601666
24160.0000000    0.6640030
24170.0000000    0.6486785
24180.0000000    0.6352495
24190.0000000    0.6426984
24200.0000000    0.6486064
24210.0000000    0.6489940
24220.0000000    0.6554934
24230.0000000    0.6277331
24240.0000000    0.6355361
24250.0000000    0.6235729
24260.0000000    0.6230437
24270.0000000    0.6173947
24280.0000000    0.6305498
24290.0000000    0.6522806
24300.0000000    0.6388828
24310.0000000    0.6323959
24320.0000000    0.6678419
24330.0000000    0.6744526
24340.0000000    0.6794029
24350.0000000    0.6738594
24360.0000000    0.6623308
24370.0000000    0.6595224
24380.0000000    0.6899949
24390.0000000    0.6661115
24400.0000000    0.6715936
24410.0000000    0.6746517
24420.0000000    0.6614766
24430.0000000    0.6862314
24440.0000000    0.7015157
24450.0000000    0.6817583
24460.0000000    0.6604787
24470.0000000    0.6497361
24480.0000000    0.6438934
24490.0000000    0.6186009
24500.0000000    0.6150624
24510.0000000    0.6238320
24520.0000000    0.6114884
24530.0000000    0.6106539
24540.0000000    0.6530805
24550.0000000    0.6735880
24560.0000000    0.6434970
24570.0000000    0.6507227
24580.0000000    0.6218777
24590.0000000    0.6413623
24600.0000000    0.6817091
24610.0000000    0.6945223
24620.0000000    0.7028324
24630.0000000    0.6863800
24640.0000000    0.6888636
24650.0000000    0.6782801
24660.0000000    0.6444491
24670.0000000    0.6257255
24680.0000000    0.6480959
24690.0000000    0.6629203
24700.0000000    0.6895308
24710.0000000    0.6915987
24720.0000000    0.6690818
24730.0000000    0.6677704
24740.0000000    0.6767853
24750.0000000    0.6565474
24760.0000000    0.6546067
24770.0000000    0.6439759
24780.0000000    0.6190997
24790.0000000    0.6028391
24800.0000000    0.6089593
24810.0000000    0.6020431
24820.0000000    0.6018643
24830.0000000    0.5810977
24840.0000000    0.5905497
24850.0000000    0.6050917
24860.0000000    0.6165723
24870.0000000    0.6277635
24880.0000000    0.6127353
24890.0000000    0.5922790
24900.0000000    0.5845463
24910.0000000    0.5592374
24920.0000000    0.5909939
24930.0000000    0.5885071
24940.0000000    0.5961607
24950.0000000    0.6132799
24960.0000000    0.6622752
24970.0000000    0.6533901
24980.0000000    0.6660878
24990.0000000    0.6508396
25000.0000000    0.6225325
25010.0000000    0.6283684
25020.0000000    0.6612360
25030.0000000    0.6678423
25040.0000000    0.6418933
25050.0000000    0.6391580
25060.0000000    0.6207528
25070.0000000    0.6273113
25080.0000000    0.6566437
25090.0000000    0.6695217
25100.0000000    0.6321535
25110.0000000    0.5983284
25120.0000000    0.5438828
25130.0000000    0.5300568
25140.0000000    0.5391189
25150.0000000    0.6029496
25160.0000000    0.6260364
25170.0000000    0.6365080
25180.0000000    0.6351291
25190.0000000    0.6448560
25200.0000000    0.6659819
25210.0000000    0.6755558
25220.0000000    0.6910307
25230.0000000    0.6715463
25240.0000000    0.6836144
25250.0000000    0.6391271
25260.0000000    0.6464143
25270.0000000    0.6164465
25280.0000000    0.6605631
25290.0000000    0.6393932
25300.0000000    0.6572955
25310.0000000    0.6843098
25320.0000000    0.6748020
25330.0000000    0.6719753
25340.0000000    0.6991124
25350.0000000    0.6905800
25360.0000000    0.7038798
25370.0000000    0.7039663
25380.0000000    0.6964483
25390.0000000    0.6949518
25400.0000000    0.7164899
25410.0000000    0.7076281
25420.0000000    0.6865471
25430.0000000    0.6507823
25440.0000000    0.6300452
25450.0000000    0.6168595
25460.0000000    0.6320540
25470.0000000    0.6360333
25480.0000000    0.6393365
25490.0000000    0.6313059
25500.0000000    0.6249441
25510.0000000    0.6404959
25520.0000000    0.6501456
25530.0000000    0.6168309
25540.0000000    0.6548958
25550.0000000    0.6498691
25560.0000000    0.6509750
25570.0000000    0.6568313
25580.0000000    0.6258922
25590.0000000    0.6415879
25600.0000000    0.6395082
25610.0000000    0.6652359
25620.0000000    0.6739347
25630.0000000    0.7040607
25640.0000000    0.7153690
25650.0000000    0.7136880
25660.0000000    0.7130818
25670.0000000    0.7139330
25680.0000000    0.6838919
25690.0000000    0.6811330
25700.0000000    0.6696804
25710.0000000    0.6687605
25720.0000000    0.6750399
25730.0000000    0.7114486
25740.0000000    0.7185744
25750.0000000    0.7024223
25760.0000000    0.7016587
25770.0000000    0.6921318
25780.0000000    0.6860080
25790.0000000    0.7007277
25800.0000000    0.7202398
25810.0000000    0.7420981
25820.0000000    0.7453403
25830.0000000    0.7414733
25840.0000000    0.7393075
25850.0000000    0.7647853
25860.0000000    0.7430838
25870.0000000    0.7465518
25880.0000000    0.7197493
25890.0000000    0.7418394
25900.0000000    0.7349306
25910.0000000    0.7277147
25920.0000000    0.7164083
25930.0000000    0.6891382
25940.0000000    0.6821277
25950.0000000    0.6590696
25960.0000000    0.6242023
25970.0000000    0.6498176
25980.0000000    0.6622959
25990.0000000    0.6662679
26000.0000000    0.6981074
26010.0000000    0.7247894
26020.0000000    0.7574296
26030.0000000    0.7762116
26040.0000000    0.7880033
26050.0000000    0.7527279
26060.0000000    0.7753655
26070.0000000    0.7921620
26080.0000000    0.7720351
26090.0000000    0.7898343
26100.0000000    0.7865286
26110.0000000    0.7650009
26120.0000000    0.7488002
26130.0000000    0.7495793
26140.0000000    0.7273924
26150.0000000    0.7405043
26160.0000000    0.7612908
26170.0000000    0.7549789
26180.0000000    0.7664222
26190.0000000    0.7673432
26200.0000000    0.7977024
26210.0000000    0.7894367
26220.0000000    0.8189871
26230.0000000    0.8346313
26240.0000000    0.7856041
26250.0000000    0.7946447
26260.0000000    0.8074209
26270.0000000    0.7943905
26280.0000000    0.7700080
26290.0000000    0.7580448
26300.0000000    0.7643181
26310.0000000    0.7252770
26320.0000000    0.7306417
26330.0000000    0.7285046
26340.0000000    0.7127951
26350.0000000    0.6999672
26360.0000000    0.7144765
26370.0000000    0.6890062
26380.0000000    0.7119244
26390.0000000    0.7116076
26400.0000000    0.7024958
26410.0000000    0.7323461
26420.0000000    0.7231417
26430.0000000    0.7050461
26440.0000000    0.6988207
26450.0000000    0.7313846
26460.0000000    0.7397022
26470.0000000    0.7393750
26480.0000000    0.7036330
26490.0000000    0.7396159
26500.0000000    0.7242472
26510.0000000    0.7295805
26520.0000000    0.7222087
26530.0000000    0.7346469
26540.0000000    0.7118773
26550.0000000    0.6807661
26560.0000000    0.7017802
26570.0000000    0.7137170
26580.0000000    0.7050943
26590.0000000    0.7214252
26600.0000000    0.6966091
26610.0000000    0.7019319
26620.0000000    0.6879365
26630.0000000    0.6760266
26640.0000000    0.6968248
26650.0000000    0.6766542
26660.0000000    0.6610665
26670.0000000    0.6704165
26680.0000000    0.6597562
26690.0000000    0.6761940
26700.0000000    0.6630774
26710.0000000    0.6948127
26720.0000000    0.7140520
26730.0000000    0.7447038
26740.0000000    0.7366444
26750.0000000    0.7451090
26760.0000000    0.7304181
26770.0000000    0.6665129
26780.0000000    0.6744171
26790.0000000    0.6712361
26800.0000000    0.7114015
26810.0000000    0.7137365
26820.0000000    0.7319034
26830.0000000    0.7372448
26840.0000000    0.7466614
26850.0000000    0.7490221
26860.0000000    0.7591267
26870.0000000    0.7553419
26880.0000000    0.7657307
26890.0000000    0.7629718
26900.0000000    0.7675205
26910.0000000    0.7856101
26920.0000000    0.8022387
26930.0000000    0.7648363
26940.0000000    0.7765080
26950.0000000    0.7834801
26960.0000000    0.7999676
26970.0000000    0.7728357
26980.0000000    0.7465709
26990.0000000    0.7570915
27000.0000000    0.7763163
27010.0000000    0.7758336
27020.0000000    0.7590103
27030.0000000    0.7720980
27040.0000000    0.7624941
27050.0000000    0.7763417
27060.0000000    0.7891600
27070.0000000    0.8070377
27080.0000000    0.8123363
27090.0000000    0.8214836
27100.0000000    0.8262058
27110.0000000    0.8241764
27120.0000000    0.8010017
27130.0000000    0.7986433
27140.0000000    0.7947373
27150.0000000    0.7795127
27160.0000000    0.7752664
27170.0000000    0.7804148
27180.0000000    0.7649230
27190.0000000    0.7757148
27200.0000000    0.7973855
27210.0000000    0.8005890
27220.0000000    0.8235026
27230.0000000    0.8239965
27240.0000000    0.8298481
27250.0000000    0.8169513
27260.0000000    0.8296267
27270.0000000    0.8560371
27280.0000000    0.8514143
27290.0000000    0.8521293
27300.0000000    0.8467906
27310.0000000    0.8523026
27320.0000000    0.8794917
27330.0000000    0.8989044
27340.0000000    0.9167918
27350.0000000    0.9299420
27360.0000000    0.9109274
27370.0000000    0.8981836
27380.0000000    0.8909345
27390.0000000    0.8767214
27400.0000000    0.8698972
27410.0000000    0.8605605
27420.0000000    0.8474414
27430.0000000    0.8524888
27440.0000000    0.8696343
27450.0000000    0.8939161
27460.0000000    0.9005899
27470.0000000    0.9009392
27480.0000000    0.8940917
27490.0000000    0.8942125
27500.0000000    0.8733988
27510.0000000    0.8781236
27520.0000000    0.8842704
27530.0000000    0.8807915
27540.0000000    0.8645209
27550.0000000    0.8394595
27560.0000000    0.8474563
27570.0000000    0.8510357
27580.0000000    0.8472286
27590.0000000    0.8394987
27600.0000000    0.8803627
27610.0000000    0.9039585
27620.0000000    0.8955199
27630.0000000    0.8996598
27640.0000000    0.8952243
27650.0000000    0.9032021
27660.0000000    0.9128993
27670.0000000    0.9052088
27680.0000000    0.8865219
27690.0000000    0.8950682
27700.0000000    0.8555205
27710.0000000    0.8846787
27720.0000000    0.8769121
27730.0000000    0.8836682
27740.0000000    0.8563588
27750.0000000    0.8678162
27760.0000000    0.8481319
27770.0000000    0.8657424
27780.0000000    0.8436691
27790.0000000    0.8679419
27800.0000000    0.8612001
27810.0000000    0.8683946
27820.0000000    0.8853707
27830.0000000    0.8987048
27840.0000000    0.8951066
27850.0000000    0.8914289
27860.0000000    0.8852595
27870.0000000    0.8846100
27880.0000000    0.8801770
27890.0000000    0.8761401
27900.0000000    0.8544136
27910.0000000    0.8721620
27920.0000000    0.8695317
27930.0000000    0.8720644
27940.0000000    0.8659531
27950.0000000    0.8451267
27960.0000000    0.8535457
27970.0000000    0.8876283
27980.0000000    0.9020278
27990.0000000    0.8981854
28000.0000000    0.8922445
28010.0000000    0.9114518
28020.0000000    0.9014177
28030.0000000    0.8970934
28040.0000000    0.8939054
28050.0000000    0.9230824
28060.0000000    0.9202198
28070.0000000    0.8997916
28080.0000000    0.8949503
28090.0000000    0.8983357
28100.0000000    0.8921916
28110.0000000    0.8739364
28120.0000000    0.8712739
28130.0000000    0.8929176
28140.0000000    0.8831272
28150.0000000    0.8731845
28160.0000000    0.8875481
28170.0000000    0.8705011
28180.0000000    0.8832800
28190.0000000    0.8675061
28200.0000000    0.8679769
28210.0000000    0.8767164
28220.0000000    0.8769982
28230.0000000    0.8812706
28240.0000000    0.8817850
28250.0000000    0.8615147
28260.0000000    0.8681982
28270.0000000    0.8494023
28280.0000000    0.8308390
28290.0000000    0.8230057
28300.0000000    0.8606375
28310.0000000    0.8729458
28320.0000000    0.8907962
28330.0000000    0.8905876
28340.0000000    0.9177626
28350.0000000    0.8895034
28360.0000000    0.8861227
28370.0000000    0.8893982
28380.0000000    0.8820350
28390.0000000    0.8805649
28400.0000000    0.8961796
28410.0000000    0.8888174
28420.0000000    0.9116221
28430.0000000    0.9286050
28440.0000000    0.9334074
28450.0000000    0.9138255
28460.0000000    0.9177601
28470.0000000    0.9241229
28480.0000000    0.9384382
28490.0000000    0.9412826
28500.0000000    0.9409568
28510.0000000    0.9543105
28520.0000000    0.9360926
28530.0000000    0.9175765
28540.0000000    0.9318535
28550.0000000    0.9469174
28560.0000000    0.9383581
28570.0000000    0.9175920
28580.0000000    0.9123791
28590.0000000    0.9644181
28600.0000000    0.9790967
28610.0000000    0.9604470
28620.0000000    0.9725696
28630.0000000    1.0103369
28640.0000000    0.9946487
28650.0000000    0.9901164
28660.0000000    0.9667726
28670.0000000    0.9956818
28680.0000000    1.0032970
28690.0000000    0.9755610
28700.0000000    0.9748145
28710.0000000    0.9542361
28720.0000000    0.9657131
28730.0000000    0.9598507
28740.0000000    0.9923041
28750.0000000    0.9932017
28760.0000000    0.9615680
28770.0000000    0.9603509
28780.0000000    0.9538478
28790.0000000    0.9482195
28800.0000000    0.9574427
28810.0000000    0.9723918
28820.0000000    0.9699128
28830.0000000    0.9567066
28840.0000000    0.9641237
28850.0000000    0.9438570
28860.0000000    0.9513955
28870.0000000    0.9466395
28880.0000000    0.9446021
28890.0000000    0.9332604
28900.0000000    0.9264293
28910.0000000    0.9175444
28920.0000000    0.9121988
28930.0000000    0.9178497
28940.0000000    0.9146746
28950.0000000    0.9053140
28960.0000000    0.9043010
28970.0000000    0.9137226
28980.0000000    0.9246947
28990.0000000    0.9450365
29000.0000000    0.9528770
29010.0000000    0.9181995
29020.0000000    0.9070618
29030.0000000    0.9306901
29040.0000000    0.9262804
29050.0000000    0.9426346
29060.0000000    0.9580566
29070.0000000    0.9205931
29080.0000000    0.9312411
29090.0000000    0.9247746
29100.0000000    0.9510797
29110.0000000    0.9661438
29120.0000000    0.9956245
29130.0000000    0.9833096
29140.0000000    0.9801445
29150.0000000    0.9628741
29160.0000000    0.9838988
29170.0000000    0.9558122
29180.0000000    0.9441456
29190.0000000    0.9476459
29200.0000000    0.9181442
29210.0000000    0.9257859
29220.0000000    0.9308852
29230.0000000    0.9436406
29240.0000000    0.9261676
29250.0000000    0.9295121
29260.0000000    0.9112831
29270.0000000    0.9153941
29280.0000000    0.9275222
29290.0000000    0.9554277
29300.0000000    0.9496810
29310.0000000    0.9341704
29320.0000000    0.9573794
29330.0000000    0.9507111
29340.0000000    0.9821711
29350.0000000    0.9700627
29360.0000000    0.9542958
29370.0000000    0.9469164
29380.0000000    0.9508485
29390.0000000    0.9384831
29400.0000000    0.9543787
29410.0000000    0.9666650
29420.0000000    0.9488061
29430.0000000    0.9910908
29440.0000000    0.9919100
29450.0000000    0.9839468
29460.0000000    0.9702460
29470.0000000    0.9677442
29480.0000000    0.9541675
29490.0000000    0.9421883
29500.0000000    0.9246657
29510.0000000    0.9026314
29520.0000000    0.8880287
29530.0000000    0.9052047
29540.0000000    0.9057932
29550.0000000    0.9100124
29560.0000000    0.9272271
29570.0000000    0.9441400
29580.0000000    0.9494246
29590.0000000    0.9416845
29600.0000000    0.9664887
29610.0000000    0.9610593
29620.0000000    0.9392594
29630.0000000    0.9311916
29640.0000000    0.9595771
29650.0000000    0.9451092
29660.0000000    0.9576905
29670.0000000    0.9594280
29680.0000000    0.9326879
29690.0000000    0.9393040
29700.0000000    0.9735755
29710.0000000    0.9763147
29720.0000000    0.9912308
29730.0000000    0.9856241
29740.0000000    0.9948381
29750.0000000    0.9699287
29760.0000000    0.9696601
29770.0000000    0.9780183
29780.0000000    0.9781240
29790.0000000    0.9795891
29800.0000000    0.9880885
29810.0000000    0.9979227
29820.0000000    0.9893674
29830.0000000    0.9773277
29840.0000000    0.9705734
29850.0000000    0.9857256
29860.0000000    0.9974497
29870.0000000    1.0127053
29880.0000000    1.0225095
29890.0000000    0.9954157
29900.0000000    1.0099263
29910.0000000    0.9989356
29920.0000000    0.9942819
29930.0000000    1.0118068
29940.0000000    1.0070879
29950.0000000    1.0016030
29960.0000000    1.0075024
29970.0000000    0.9800902
29980.0000000    0.9759809
29990.0000000    1.0079802
30000.0000000    1.0154750
30010.0000000    1.0453976
30020.0000000    1.0473357
30030.0000000    1.0430838
30040.0000000    1.0142109
30050.0000000    1.0269969
30060.0000000    1.0204800
30070.0000000    1.0287372
30080.0000000    1.0407115
30090.0000000    1.0156580
30100.0000000    1.0246047
30110.0000000    1.0285372
30120.0000000    1.0622969
30130.0000000    1.0560938
30140.0000000    1.0532588
30150.0000000    1.0371256
30160.0000000    1.0412862
30170.0000000    1.0521764
30180.0000000    1.0390589
30190.0000000    1.0938580
30200.0000000    1.0922683
30210.0000000    1.0934572
30220.0000000    1.1257557
30230.0000000    1.1040317
30240.0000000    1.1049153
30250.0000000    1.1248788
30260.0000000    1.0777035
30270.0000000    1.0478233
30280.0000000    1.0425936
30290.0000000    1.0227734
30300.0000000    1.0263293
30310.0000000    1.0331833
30320.0000000    1.0311937
30330.0000000    1.0387015
30340.0000000    1.0095469
30350.0000000    0.9785150
30360.0000000    0.9704989
30370.0000000    0.9803613
30380.0000000    0.9820843
30390.0000000    0.9761779
30400.0000000    0.9503462
30410.0000000    0.9656859
30420.0000000    0.9442261
30430.0000000    0.9326538
30440.0000000    0.9286651
30450.0000000    0.9406551
30460.0000000    0.9315813
30470.0000000    0.9140678
30480.0000000    0.9333923
30490.0000000    0.9517549
30500.0000000    0.9437456
30510.0000000    0.9397179
30520.0000000    0.9293727
30530.0000000    0.9131355
30540.0000000    0.9128340
30550.0000000    0.9176314
30560.0000000    0.9173315
30570.0000000    0.9472151
30580.0000000    0.9604587
30590.0000000    0.9441005
30600.0000000    0.9456886
30610.0000000    0.9425831
30620.0000000    0.9506632
30630.0000000    0.9402387
30640.0000000    0.9488029
30650.0000000    0.9487762
30660.0000000    0.9659905
30670.0000000    0.9521351
30680.0000000    0.9456168
30690.0000000    0.9707984
30700.0000000    0.9864614
30710.0000000    0.9670755
30720.0000000    0.9584517
30730.0000000    0.9537273
30740.0000000    0.9546143
30750.0000000    0.9577100
30760.0000000    0.9501197
30770.0000000    0.9340153
30780.0000000    0.9314914
30790.0000000    0.9527574
30800.0000000    0.9405207
30810.0000000    0.9486105
30820.0000000    0.9350678
30830.0000000    0.9140151
30840.0000000    0.9281061
30850.0000000    0.9232573
30860.0000000    0.8862494
30870.0000000    0.8805376
30880.0000000    0.8776379
30890.0000000    0.8583851
30900.0000000    0.8865856
30910.0000000    0.9005467
30920.0000000    0.8822811
30930.0000000    0.9134707
30940.0000000    0.9090242
30950.0000000    0.9173394
30960.0000000    0.9210386
30970.0000000    0.9250796
30980.0000000    0.9450666
30990.0000000    0.9523399
31000.0000000    0.9537912
31010.0000000    0.9606709
31020.0000000    1.0035572
31030.0000000    0.9900823
31040.0000000    0.9567406
31050.0000000    0.9472639
31060.0000000    0.9473801
31070.0000000    0.9475506
31080.0000000    0.9703683
31090.0000000    0.9612091
31100.0000000    0.9798237
31110.0000000    0.9830101
31120.0000000    0.9898545
31130.0000000    0.9751971
31140.0000000    0.9779887
31150.0000000    0.9876837
31160.0000000    0.9502294
31170.0000000    0.9488940
31180.0000000    0.9419846
31190.0000000    0.9533073
31200.0000000    0.9446384
31210.0000000    0.9578384
31220.0000000    0.9700122
31230.0000000    0.9399164
31240.0000000    0.9525321
31250.0000000    0.9690416
31260.0000000    0.9511937
31270.0000000    0.9362094
31280.0000000    0.9461284
31290.0000000    0.9503675
31300.0000000    0.9717900
31310.0000000    0.9651093
31320.0000000    0.9603826
31330.0000000    0.9587811
31340.0000000    0.9703977
31350.0000000    0.9506239
31360.0000000    0.9306777
31370.0000000    0.9409792
31380.0000000    0.9518022
31390.0000000    0.9615439
31400.0000000    0.9499294
31410.0000000    0.9681376
31420.0000000    0.9545252
31430.0000000    0.9650449
31440.0000000    0.9905329
31450.0000000    0.9957645
31460.0000000    0.9935616
31470.0000000    0.9744533
31480.0000000    0.9467175
31490.0000000    0.9466193
31500.0000000    0.9416119
31510.0000000    0.9438763
31520.0000000    0.9348266
31530.0000000    0.9326007
31540.0000000    0.9249935
31550.0000000    0.9477673
31560.0000000    0.9418142
31570.0000000    0.9639487
31580.0000000    0.9682183
31590.0000000    0.9610382
31600.0000000    0.9560969
31610.0000000    0.9622108
31620.0000000    0.9485693
31630.0000000    0.9544681
31640.0000000    0.9776517
31650.0000000    0.9814272
31660.0000000    1.0142417
31670.0000000    1.0300770
31680.0000000    1.0248094
31690.0000000    1.0180110
31700.0000000    1.0253570
31710.0000000    1.0270230
31720.0000000    1.0382447
31730.0000000    0.9979773
31740.0000000    0.9817238
31750.0000000    0.9729478
31760.0000000    0.9717378
31770.0000000    0.9950881
31780.0000000    0.9997370
31790.0000000    1.0160143
31800.0000000    1.0353105
31810.0000000    1.0353574
31820.0000000    1.0336981
31830.0000000    1.0001514
31840.0000000    1.0033420
31850.0000000    0.9894984
31860.0000000    1.0084685
31870.0000000    1.0205597
31880.0000000    1.0497487
31890.0000000    1.0229062
31900.0000000    1.0440173
31910.0000000    1.0181592
31920.0000000    0.9817720
31930.0000000    0.9668794
31940.0000000    0.9606720
31950.0000000    0.9906938
31960.0000000    1.0288854
31970.0000000    0.9842018
31980.0000000    0.9640735
31990.0000000    0.9671159
32000.0000000    0.9706700
32010.0000000    0.9915517
32020.0000000    0.9505138
32030.0000000    0.9506887
32040.0000000    0.9202837
32050.0000000    0.9027495
32060.0000000    0.9252896
32070.0000000    0.9559010
32080.0000000    0.9593766
32090.0000000    0.9563522
32100.0000000    0.9676472
32110.0000000    0.9767824
32120.0000000    0.9571552
32130.0000000    0.9556168
32140.0000000    0.9638700
32150.0000000    0.9850810
32160.0000000    0.9847810
32170.0000000    1.0027871
32180.0000000    1.0230650
32190.0000000    1.0350951
32200.0000000    1.0080453
32210.0000000    1.0061228
32220.0000000    1.0020732
32230.0000000    1.0028352
32240.0000000    1.0076737
32250.0000000    0.9925810
32260.0000000    1.0130939
32270.0000000    1.0279534
32280.0000000    1.0130622
32290.0000000    1.0038958
32300.0000000    1.0000706
32310.0000000    1.0288044
32320.0000000    1.0001346
32330.0000000    1.0025111
32340.0000000    1.0075938
32350.0000000    0.9711251
32360.0000000    0.9775667
32370.0000000    0.9687520
32380.0000000    0.9886511
32390.0000000    1.0119770
32400.0000000    1.0253017
32410.0000000    1.0366466
32420.0000000    1.0406989
32430.0000000    1.0423670
32440.0000000    1.0261284
32450.0000000    1.0350075
32460.0000000    1.0242558
32470.0000000    1.0258482
32480.0000000    1.0401008
32490.0000000    1.0298289
32500.0000000    1.0369916
32510.0000000    1.0237970
32520.0000000    1.0580208
32530.0000000    1.0420852
32540.0000000    1.0176061
32550.0000000    1.0087911
32560.0000000    1.0287865
32570.0000000    1.0331180
32580.0000000    1.0522037
32590.0000000    1.0822628
32600.0000000    1.0637352
32610.0000000    1.0813196
32620.0000000    1.0680363
32630.0000000    1.0445118
32640.0000000    1.0705059
32650.0000000    1.0567906
32660.0000000    1.0435755
32670.0000000    1.0062358
32680.0000000    0.9825661
32690.0000000    1.0231507
32700.0000000    1.0341654
32710.0000000    1.0061908
32720.0000000    1.0375468
32730.0000000    1.0537642
32740.0000000    1.0086377
32750.0000000    1.0015533
32760.0000000    1.0100484
32770.0000000    1.0109280
32780.0000000    1.0158135
32790.0000000    1.0026284
32800.0000000    1.0203857
32810.0000000    0.9993334
32820.0000000    1.0275743
32830.0000000    1.0069973
32840.0000000    1.0325351
32850.0000000    1.0402974
32860.0000000    1.0333341
32870.0000000    1.0070229
32880.0000000    0.9990768
32890.0000000    0.9916425
32900.0000000    1.0165724
32910.0000000    1.0092667
32920.0000000    0.9902347
32930.0000000    0.9767811
32940.0000000    0.9728925
32950.0000000    0.9678836
32960.0000000    0.9619158
32970.0000000    0.9426796
32980.0000000    0.9641604
32990.0000000    0.9795740
33000.0000000    0.9694643
33010.0000000    0.9909139
33020.0000000    0.9917457
33030.0000000    0.9886218
33040.0000000    0.9842503
33050.0000000    1.0048457
33060.0000000    0.9809154
33070.0000000    0.9850461
33080.0000000    0.9892053
33090.0000000    0.9967344
33100.0000000    0.9714997
33110.0000000    1.0036353
33120.0000000    0.9948401
33130.0000000    0.9859298
33140.0000000    0.9905667
33150.0000000    0.9685241
33160.0000000    0.9790724
33170.0000000    0.9737007
33180.0000000    0.9598454
33190.0000000    0.9636829
33200.0000000    0.9506274
33210.0000000    0.9457120
33220.0000000    0.9437644
33230.0000000    0.9482059
33240.0000000    0.9690482
33250.0000000    1.0018185
33260.0000000    0.9790120
33270.0000000    0.9989877
33280.0000000    0.9883811
33290.0000000    0.9856657
33300.0000000    0.9840039
33310.0000000    0.9846464
33320.0000000    0.9698663
33330.0000000    0.9733700
33340.0000000    0.9799750
33350.0000000    0.9921010
33360.0000000    1.0121617
33370.0000000    1.0073113
33380.0000000    1.0159363
33390.0000000    1.0012830
33400.0000000    0.9834238
33410.0000000    0.9886508
33420.0000000    0.9761654
33430.0000000    0.9778963
33440.0000000    0.9800261
33450.0000000    0.9922399
33460.0000000    0.9932668
33470.0000000    1.0096840
33480.0000000    1.0225714
33490.0000000    1.0257970
33500.0000000    1.0374632
33510.0000000    1.0008544
33520.0000000    0.9882924
33530.0000000    0.9644110
33540.0000000    0.9939244
33550.0000000    0.9871199
33560.0000000    0.9985649
33570.0000000    1.0116261
33580.0000000    1.0349925
33590.0000000    0.9952495
33600.0000000    0.9968617
33610.0000000    0.9818528
33620.0000000    0.9875283
33630.0000000    0.9574025
33640.0000000    0.9657531
33650.0000000    0.9762150
33660.0000000    0.9760406
33670.0000000    0.9656953
33680.0000000    0.9456248
33690.0000000    0.9505059
33700.0000000    0.9574407
33710.0000000    0.9808296
33720.0000000    0.9929610
33730.0000000    0.9870554
33740.0000000    0.9839547
33750.0000000    0.9780086
33760.0000000    0.9873658
33770.0000000    0.9776158
33780.0000000    0.9648926
33790.0000000    0.9706525
33800.0000000    0.9808875
33810.0000000    0.9904876
33820.0000000    0.9884408
33830.0000000    0.9841986
33840.0000000    0.9915480
33850.0000000    0.9825383
33860.0000000    0.9939330
33870.0000000    0.9856310
33880.0000000    0.9928848
33890.0000000    0.9759203
33900.0000000    0.9814913
33910.0000000    0.9524232
33920.0000000    0.9491544
33930.0000000    0.9710580
33940.0000000    0.9854998
33950.0000000    0.9537723
33960.0000000    0.9768340
33970.0000000    0.9927240
33980.0000000    0.9808518
33990.0000000    0.9515483
34000.0000000    0.9583612
34010.0000000    0.9904277
34020.0000000    0.9862396
34030.0000000    0.9920955
34040.0000000    1.0152719
34050.0000000    0.9970943
34060.0000000    1.0122588
34070.0000000    1.0103678
34080.0000000    1.0203296
34090.0000000    1.0061870
34100.0000000    0.9969921
34110.0000000    0.9889657
34120.0000000    0.9852722
34130.0000000    0.9615256
34140.0000000    0.9885620
34150.0000000    0.9898461
34160.0000000    1.0055103
34170.0000000    0.9936146
34180.0000000    1.0177555
34190.0000000    1.0126169
34200.0000000    1.0093397
34210.0000000    1.0149326
34220.0000000    0.9886405
34230.0000000    1.0234804
34240.0000000    1.0092983
34250.0000000    0.9924060
34260.0000000    0.9898749
34270.0000000    0.9933385
34280.0000000    0.9731234
34290.0000000    0.9767922
34300.0000000    0.9857947
34310.0000000    0.9828966
34320.0000000    0.9900954
34330.0000000    0.9756051
34340.0000000    0.9527180
34350.0000000    0.9509551
34360.0000000    0.9445432
34370.0000000    0.9476566
34380.0000000    0.9255884
34390.0000000    0.9514576
34400.0000000    0.9546896
34410.0000000    0.9809265
34420.0000000    0.9777696
34430.0000000    0.9692308
34440.0000000    1.0155101
34450.0000000    1.0027593
34460.0000000    0.9944254
34470.0000000    0.9925593
34480.0000000    1.0117804
34490.0000000    1.0064706
34500.0000000    1.0131352
34510.0000000    1.0051794
34520.0000000    0.9799455
34530.0000000    0.9797851
34540.0000000    0.9789121
34550.0000000    0.9689642
34560.0000000    0.9884887
34570.0000000    0.9911788
34580.0000000    0.9797379
34590.0000000    0.9629521
34600.0000000    0.9744834
34610.0000000    0.9784379
34620.0000000    0.9924422
34630.0000000    0.9650535
34640.0000000    0.9786282
34650.0000000    0.9773638
34660.0000000    0.9830429
34670.0000000    0.9854934
34680.0000000    0.9959526
34690.0000000    0.9805236
34700.0000000    0.9995148
34710.0000000    0.9830008
34720.0000000    0.9749244
34730.0000000    0.9897979
34740.0000000    0.9940349
34750.0000000    0.9935511
34760.0000000    0.9732906
34770.0000000    0.9810409
34780.0000000    0.9501563
34790.0000000    0.9713972
34800.0000000    0.9769705
34810.0000000    0.9811221
34820.0000000    0.9776472
34830.0000000    0.9942088
34840.0000000    0.9956655
34850.0000000    1.0158178
34860.0000000    1.0163870
34870.0000000    1.0004903
34880.0000000    0.9998627
34890.0000000    1.0086126
34900.0000000    1.0071361
34910.0000000    0.9883963
34920.0000000    0.9653737
34930.0000000    0.9657379
34940.0000000    0.9638032
34950.0000000    0.9739297
34960.0000000    0.9903633
34970.0000000    0.9875763
34980.0000000    1.0013574
34990.0000000    0.9960650
35000.0000000    0.9994265
35010.0000000    1.0200410
35020.0000000    1.0026624
35030.0000000    0.9812764
35040.0000000    0.9706808
35050.0000000    0.9930322
35060.0000000    0.9827176
35070.0000000    0.9791056
35080.0000000    0.9902292
35090.0000000    0.9625253
35100.0000000    0.9669656
35110.0000000    0.9598843
35120.0000000    0.9552023
35130.0000000    0.9719713
35140.0000000    0.9556341
35150.0000000    0.9535142
35160.0000000    0.9767054
35170.0000000    0.9715737
35180.0000000    0.9639139
35190.0000000    0.9781842
35200.0000000    0.9755318
35210.0000000    0.9601501
35220.0000000    0.9444285
35230.0000000    0.9431275
35240.0000000    0.9306445
35250.0000000    0.9461920
35260.0000000    0.9450704
35270.0000000    0.9398446
35280.0000000    0.9506460
35290.0000000    0.9387596
35300.0000000    0.9206924
35310.0000000    0.9389607
35320.0000000    0.9468457
35330.0000000    0.9670470
35340.0000000    0.9811062
35350.0000000    0.9738610
35360.0000000    0.9617063
35370.0000000    0.9553257
35380.0000000    0.9578627
35390.0000000    0.9813395
35400.0000000    0.9851515
35410.0000000    0.9850737
35420.0000000    0.9574294
35430.0000000    0.9624577
35440.0000000    0.9655571
35450.0000000    0.9539092
35460.0000000    0.9683213
35470.0000000    0.9620988
35480.0000000    0.9529817
35490.0000000    0.9819670
35500.0000000    0.9603462
35510.0000000    0.9637555
35520.0000000    0.9573718
35530.0000000    0.9589044
35540.0000000    0.9686654
35550.0000000    0.9761053
35560.0000000    0.9886805
35570.0000000    0.9852251
35580.0000000    0.9854387
35590.0000000    0.9705744
35600.0000000    0.9599154
35610.0000000    0.9781078
35620.0000000    0.9861099
35630.0000000    0.9739931
35640.0000000    0.9753003
35650.0000000    0.9727691
35660.0000000    0.9755745
35670.0000000    0.9670675
35680.0000000    0.9587041
35690.0000000    0.9734734
35700.0000000    0.9574944
35710.0000000    0.9233360
35720.0000000    0.9422929
35730.0000000    0.9449117
35740.0000000    0.9712529
35750.0000000    0.9671802
35760.0000000    0.9578041
35770.0000000    0.9589114
35780.0000000    0.9796250
35790.0000000    0.9791936
35800.0000000    0.9967434
35810.0000000    0.9912872
35820.0000000    1.0176524
35830.0000000    1.0011016
35840.0000000    1.0096195
35850.0000000    1.0092770
35860.0000000    1.0037770
35870.0000000    0.9838601
35880.0000000    0.9799613
35890.0000000    1.0091300
35900.0000000    1.0119815
35910.0000000    1.0088482
35920.0000000    1.0134269
35930.0000000    1.0276506
35940.0000000    1.0144676
35950.0000000    0.9763795
35960.0000000    0.9913222
35970.0000000    0.9959692
35980.0000000    1.0018868
35990.0000000    1.0159817
36000.0000000    1.0145025
36010.0000000    1.0198621
36020.0000000    1.0031856
36030.0000000    0.9993392
36040.0000000    0.9887740
36050.0000000    1.0014880
36060.0000000    0.9687979
36070.0000000    0.9629972
36080.0000000    0.9636210
36090.0000000    0.9489387
36100.0000000    0.9534112
36110.0000000    0.9577985
36120.0000000    0.9546998
36130.0000000    0.9662287
36140.0000000    0.9598470
36150.0000000    0.9375925
36160.0000000    0.9431124
36170.0000000    0.9763772
36180.0000000    0.9818249
36190.0000000    0.9866396
36200.0000000    0.9807277
36210.0000000    0.9772372
36220.0000000    0.9861737
36230.0000000    0.9936575
36240.0000000    0.9940539
36250.0000000    1.0176011
36260.0000000    1.0201564
36270.0000000    1.0228826
36280.0000000    1.0068074
36290.0000000    1.0139849
36300.0000000    1.0125413
36310.0000000    1.0102717
36320.0000000    1.0166157
36330.0000000    1.0226558
36340.0000000    1.0414435
36350.0000000    1.0230342
36360.0000000    1.0342667
36370.0000000    1.0370722
36380.0000000    1.0200361
36390.0000000    1.0289361
36400.0000000    1.0072092
36410.0000000    0.9911577
36420.0000000    0.9810385
36430.0000000    0.9845197
36440.0000000    0.9695138
36450.0000000    0.9627630
36460.0000000    0.9846411
36470.0000000    0.9889557
36480.0000000    0.9878224
36490.0000000    0.9964293
36500.0000000    0.9823173
36510.0000000    0.9871929
36520.0000000    1.0193918
36530.0000000    1.0354726
36540.0000000    1.0018126
36550.0000000    1.0103313
36560.0000000    0.9909883
36570.0000000    0.9861925
36580.0000000    0.9992308
36590.0000000    1.0030725
36600.0000000    0.9952849
36610.0000000    1.0090619
36620.0000000    1.0081475
36630.0000000    1.0165650
36640.0000000    0.9915847
36650.0000000    0.9995888
36660.0000000    0.9972326
36670.0000000    0.9768861
36680.0000000    0.9926015
36690.0000000    0.9866851
36700.0000000    0.9923490
36710.0000000    0.9957146
36720.0000000    0.9861570
36730.0000000    0.9841438
36740.0000000    0.9639772
36750.0000000    0.9879186
36760.0000000    0.9909263
36770.0000000    0.9952451
36780.0000000    0.9934118
36790.0000000    0.9819117
36800.0000000    0.9874058
36810.0000000    0.9776972
36820.0000000    0.9745564
36830.0000000    0.9902409
36840.0000000    0.9955938
36850.0000000    0.9672442
36860.0000000    0.9562492
36870.0000000    0.9649770
36880.0000000    0.9656917
36890.0000000    0.9930314
36900.0000000    1.0001225
36910.0000000    1.0069160
36920.0000000    1.0140374
36930.0000000    1.0115495
36940.0000000    0.9808301
36950.0000000    0.9630539
36960.0000000    0.9640147
36970.0000000    0.9584311
36980.0000000    0.9770467
36990.0000000    0.9901893
37000.0000000    1.0003641
37010.0000000    1.0006459
37020.0000000    0.9928678
37030.0000000    0.9844625
37040.0000000    0.9744288
37050.0000000    0.9521764
37060.0000000    0.9784175
37070.0000000    0.9860733
37080.0000000    0.9861445
37090.0000000    0.9938061
37100.0000000    0.9907784
37110.0000000    1.0125126
37120.0000000    1.0234412
37130.0000000    1.0286677
37140.0000000    1.0203987
37150.0000000    1.0295049
37160.0000000    1.0009530
37170.0000000    1.0055226
37180.0000000    1.0249599
37190.0000000    1.0035166
37200.0000000    0.9896615
37210.0000000    1.0279553
37220.0000000    0.9878222
37230.0000000    1.0045915
37240.0000000    0.9981436
37250.0000000    0.9971275
37260.0000000    1.0030308
37270.0000000    0.9863921
37280.0000000    0.9877067
37290.0000000    0.9862208
37300.0000000    0.9794130
37310.0000000    1.0019443
37320.0000000    1.0035675
37330.0000000    0.9723719
37340.0000000    0.9832227
37350.0000000    1.0041511
37360.0000000    1.0146782
37370.0000000    1.0024806
37380.0000000    1.0071805
37390.0000000    0.9837619
37400.0000000    0.9803790
37410.0000000    0.9864528
37420.0000000    0.9848877
37430.0000000    0.9847676
37440.0000000    0.9709112
37450.0000000    0.9754538
37460.0000000    0.9871796
37470.0000000    0.9930210
37480.0000000    0.9855896
37490.0000000    0.9976617
37500.0000000    0.9796506
37510.0000000    0.9606466
37520.0000000    0.9692624
37530.0000000    0.9794991
37540.0000000    0.9661393
37550.0000000    0.9782693
37560.0000000    0.9630315
37570.0000000    0.9804024
37580.0000000    0.9563342
37590.0000000    0.9381477
37600.0000000    0.9418562
37610.0000000    0.9356222
37620.0000000    0.9361470
37630.0000000    0.9508348
37640.0000000    0.9568144
37650.0000000    0.9498428
37660.0000000    0.9387782
37670.0000000    0.9529242
37680.0000000    0.9474655
37690.0000000    0.9331750
37700.0000000    0.9634654
37710.0000000    0.9507557
37720.0000000    0.9450008
37730.0000000    0.9445339
37740.0000000    0.9729204
37750.0000000    0.9642216
37760.0000000    0.9677922
37770.0000000    0.9636561
37780.0000000    0.9466673
37790.0000000    0.9528614
37800.0000000    0.9332302
37810.0000000    0.9613664
37820.0000000    0.9852467
37830.0000000    0.9914727
37840.0000000    0.9903042
37850.0000000    0.9685724
37860.0000000    0.9599518
37870.0000000    0.9423097
37880.0000000    0.9143685
37890.0000000    0.9191834
37900.0000000    0.9713100
37910.0000000    0.9736272
37920.0000000    0.9652203
37930.0000000    0.9572278
37940.0000000    0.9734581
37950.0000000    0.9592100
37960.0000000    0.9387828
37970.0000000    0.9543540
37980.0000000    0.9594257
37990.0000000    0.9677669
38000.0000000    0.9728202
38010.0000000    0.9778848
38020.0000000    0.9966578
38030.0000000    1.0035540
38040.0000000    1.0116688
38050.0000000    0.9860098
38060.0000000    0.9895212
38070.0000000    0.9955091
38080.0000000    1.0003496
38090.0000000    1.0135481
38100.0000000    1.0167624
38110.0000000    1.0250953
38120.0000000    1.0206199
38130.0000000    1.0106210
38140.0000000    1.0184426
38150.0000000    1.0132195
38160.0000000    1.0106655
38170.0000000    1.0213792
38180.0000000    1.0182492
38190.0000000    1.0305983
38200.0000000    1.0170342
38210.0000000    1.0107008
38220.0000000    1.0305048
38230.0000000    1.0306550
38240.0000000    1.0183377
38250.0000000    1.0081371
38260.0000000    1.0012550
38270.0000000    1.0140157
38280.0000000    1.0150139
38290.0000000    1.0487428
38300.0000000    1.0268410
38310.0000000    1.0208325
38320.0000000    1.0158654
38330.0000000    1.0101837
38340.0000000    1.0394312
38350.0000000    1.0262269
38360.0000000    1.0395389
38370.0000000    1.0342262
38380.0000000    1.0410455
38390.0000000    1.0299813
38400.0000000    1.0101917
38410.0000000    1.0336177
38420.0000000    1.0506496
38430.0000000    1.0571609
38440.0000000    1.0472809
38450.0000000    1.0499201
38460.0000000    1.0573491
38470.0000000    1.0621529
38480.0000000    1.0345055
38490.0000000    1.0414078
38500.0000000    1.0276283
38510.0000000    1.0346540
38520.0000000    1.0165793
38530.0000000    1.0131557
38540.0000000    1.0183294
38550.0000000    1.0359445
38560.0000000    1.0518693
38570.0000000    1.0605263
38580.0000000    1.0683402
38590.0000000    1.0636554
38600.0000000    1.0678995
38610.0000000    1.0716090
38620.0000000    1.0569792
38630.0000000    1.0558102
38640.0000000    1.0349042
38650.0000000    1.0202798
38660.0000000    1.0122607
38670.0000000    1.0030504
38680.0000000    0.9857258
38690.0000000    0.9949232
38700.0000000    0.9868243
38710.0000000    1.0134301
38720.0000000    1.0158744
38730.0000000    1.0181780
38740.0000000    1.0266821
38750.0000000    1.0208127
38760.0000000    1.0147210
38770.0000000    1.0015211
38780.0000000    0.9874710
38790.0000000    1.0130656
38800.0000000    1.0062337
38810.0000000    1.0215554
38820.0000000    1.0211855
38830.0000000    1.0180182
38840.0000000    1.0068191
38850.0000000    1.0005631
38860.0000000    0.9687866
38870.0000000    0.9772131
38880.0000000    0.9763717
38890.0000000    0.9818205
38900.0000000    0.9717081
38910.0000000    0.9983940
38920.0000000    1.0159148
38930.0000000    1.0448563
38940.0000000    1.0186232
38950.0000000    1.0296457
38960.0000000    1.0228372
38970.0000000    1.0215963
38980.0000000    1.0395683
38990.0000000    1.0332056
39000.0000000    1.0196775
39010.0000000    1.0272300
39020.0000000    1.0295627
39030.0000000    1.0547990
39040.0000000    1.0626872
39050.0000000    1.0611829
39060.0000000    1.0233001
39070.0000000    1.0065656
39080.0000000    1.0378393
39090.0000000    1.0370393
39100.0000000    1.0418031
39110.0000000    1.0454159
39120.0000000    1.0302958
39130.0000000    1.0556320
39140.0000000    1.0603571
39150.0000000    1.0715567
39160.0000000    1.0504111
39170.0000000    1.0512913
39180.0000000    1.0578229
39190.0000000    1.0601960
39200.0000000    1.0673131
39210.0000000    1.0607713
39220.0000000    1.0450222
39230.0000000    1.0546154
39240.0000000    1.0642561
39250.0000000    1.0469227
39260.0000000    1.0598310
39270.0000000    1.0919988
39280.0000000    1.0897774
39290.0000000    1.0958849
39300.0000000    1.0763196
39310.0000000    1.0748061
39320.0000000    1.0762627
39330.0000000    1.0620264
39340.0000000    1.0705920
39350.0000000    1.0804598
39360.0000000    1.0362306
39370.0000000    1.0335501
39380.0000000    1.0316093
39390.0000000    1.0049822
39400.0000000    1.0055033
39410.0000000    0.9965604
39420.0000000    0.9856042
39430.0000000    1.0012305
39440.0000000    1.0169842
39450.0000000    1.0057251
39460.0000000    1.0122184
39470.0000000    1.0131633
39480.0000000    1.0241433
39490.0000000    1.0047556
39500.0000000    1.0263520
39510.0000000    1.0317180
39520.0000000    1.0348973
39530.0000000    1.0445472
39540.0000000    1.0475734
39550.0000000    1.0106022
39560.0000000    1.0134363
39570.0000000    1.0018767
39580.0000000    1.0104152
39590.0000000    1.0204425
39600.0000000    1.0116357
39610.0000000    1.0062064
39620.0000000    0.9881393
39630.0000000    1.0235447
39640.0000000    1.0039569
39650.0000000    1.0137990
39660.0000000    1.0382853
39670.0000000    1.0438819
39680.0000000    1.0309656
39690.0000000    1.0410579
39700.0000000    1.0270227
39710.0000000    1.0140299
39720.0000000    1.0248373
39730.0000000    1.0190197
39740.0000000    1.0284588
39750.0000000    1.0403371
39760.0000000    1.0322634
39770.0000000    1.0406752
39780.0000000    1.0414021
39790.0000000    1.0194821
39800.0000000    1.0167059
39810.0000000    1.0062090
39820.0000000    1.0096464
39830.0000000    1.0284492
39840.0000000    1.0244499
39850.0000000    1.0355604
39860.0000000    1.0272549
39870.0000000    1.0177832
39880.0000000    1.0449086
39890.0000000    1.0326247
39900.0000000    1.0149570
39910.0000000    1.0204173
39920.0000000    1.0244364
39930.0000000    1.0403569
39940.0000000    1.0689960
39950.0000000    1.1001276
39960.0000000    1.0840871
39970.0000000    1.0855039
39980.0000000    1.0774376
39990.0000000    1.0871792
40000.0000000    1.0687943
40010.0000000    1.0629457
40020.0000000    1.0790715
40030.0000000    1.0862247
40040.0000000    1.0718753
40050.0000000    1.0560443
40060.0000000    1.0631124
40070.0000000    1.0552021
40080.0000000    1.0612971
40090.0000000    1.0695869
40100.0000000    1.0697945
40110.0000000    1.0721160
40120.0000000    1.0628822
40130.0000000    1.0620387
40140.0000000    1.0521561
40150.0000000    1.0461993
40160.0000000    1.0599583
40170.0000000    1.0582254
40180.0000000    1.0525820
40190.0000000    1.0781975
40200.0000000    1.0738508
40210.0000000    1.0904081
40220.0000000    1.0839680
40230.0000000    1.0860555
40240.0000000    1.0791427
40250.0000000    1.0506284
40260.0000000    1.0614297
40270.0000000    1.0620695
40280.0000000    1.0674913
40290.0000000    1.0783247
40300.0000000    1.0779532
40310.0000000    1.0890071
40320.0000000    1.0786437
40330.0000000    1.0735252
40340.0000000    1.0743654
40350.0000000    1.0872835
40360.0000000    1.0627103
40370.0000000    1.0860754
40380.0000000    1.0943577
40390.0000000    1.1001632
40400.0000000    1.1013815
40410.0000000    1.0939028
40420.0000000    1.0759021
40430.0000000    1.0584192
40440.0000000    1.0568675
40450.0000000    1.0613695
40460.0000000    1.0868471
40470.0000000    1.0844687
40480.0000000    1.0608063
40490.0000000    1.1021868
40500.0000000    1.1059223
40510.0000000    1.0886955
40520.0000000    1.0903969
40530.0000000    1.0944916
40540.0000000    1.1092038
40550.0000000    1.1148001
40560.0000000    1.1223938
40570.0000000    1.1297207
40580.0000000    1.1290807
40590.0000000    1.1220415
40600.0000000    1.1127943
40610.0000000    1.1106870
40620.0000000    1.0946213
40630.0000000    1.0804083
40640.0000000    1.0961168
40650.0000000    1.0785247
40660.0000000    1.0960003
40670.0000000    1.1052847
40680.0000000    1.1121566
40690.0000000    1.1488529
40700.0000000    1.1257851
40710.0000000    1.1255132
40720.0000000    1.1135654
40730.0000000    1.1102066
40740.0000000    1.1055156
40750.0000000    1.1161315
40760.0000000    1.0749002
40770.0000000    1.0977573
40780.0000000    1.0988640
40790.0000000    1.0511594
40800.0000000    1.0672621
40810.0000000    1.0555507
40820.0000000    1.0575837
40830.0000000    1.0766808
40840.0000000    1.0897027
40850.0000000    1.0996016
40860.0000000    1.1023564
40870.0000000    1.1188625
40880.0000000    1.1148733
40890.0000000    1.0961404
40900.0000000    1.0871745
40910.0000000    1.0836704
40920.0000000    1.0754881
40930.0000000    1.0888537
40940.0000000    1.0680797
40950.0000000    1.0840559
40960.0000000    1.0811188
40970.0000000    1.0481694
40980.0000000    1.0563639
40990.0000000    1.0677800
41000.0000000    1.0803211
41010.0000000    1.0835663
41020.0000000    1.0982597
41030.0000000    1.0799093
41040.0000000    1.0626920
41050.0000000    1.0508690
41060.0000000    1.0490201
41070.0000000    1.0451344
41080.0000000    1.0537288
41090.0000000    1.0507357
41100.0000000    1.0556316
41110.0000000    1.0572193
41120.0000000    1.0555842
41130.0000000    1.0695250
41140.0000000    1.0779074
41150.0000000    1.0842736
41160.0000000    1.0989000
41170.0000000    1.0972116
41180.0000000    1.0972490
41190.0000000    1.0831146
41200.0000000    1.0731409
41210.0000000    1.0514504
41220.0000000    1.0663146
41230.0000000    1.0675459
41240.0000000    1.0664102
41250.0000000    1.0690521
41260.0000000    1.0979056
41270.0000000    1.1017157
41280.0000000    1.1007063
41290.0000000    1.1375327
41300.0000000    1.1481963
41310.0000000    1.1344614
41320.0000000    1.1342421
41330.0000000    1.1064863
41340.0000000    1.1124368
41350.0000000    1.1481633
41360.0000000    1.1568969
41370.0000000    1.1252005
41380.0000000    1.1328526
41390.0000000    1.1359042
41400.0000000    1.1378200
41410.0000000    1.1123604
41420.0000000    1.1104627
41430.0000000    1.1081519
41440.0000000    1.1197788
41450.0000000    1.1420935
41460.0000000    1.1093718
41470.0000000    1.0837333
41480.0000000    1.1045718
41490.0000000    1.0837370
41500.0000000    1.0911229
41510.0000000    1.1089162
41520.0000000    1.1252314
41530.0000000    1.0996318
41540.0000000    1.0918722
41550.0000000    1.0658879
41560.0000000    1.0692796
41570.0000000    1.0805199
41580.0000000    1.0524589
41590.0000000    1.0906717
41600.0000000    1.0868309
41610.0000000    1.0847127
41620.0000000    1.0612239
41630.0000000    1.0835588
41640.0000000    1.0985056
41650.0000000    1.0835471
41660.0000000    1.0609690
41670.0000000    1.0506449
41680.0000000    1.0642185
41690.0000000    1.0524664
41700.0000000    1.0667722
41710.0000000    1.0743054
41720.0000000    1.0629560
41730.0000000    1.0638343
41740.0000000    1.0560285
41750.0000000    1.0584346
41760.0000000    1.0768218
41770.0000000    1.0979398
41780.0000000    1.0891309
41790.0000000    1.0851772
41800.0000000    1.0680028
41810.0000000    1.0507283
41820.0000000    1.0713682
41830.0000000    1.0503464
41840.0000000    1.0400461
41850.0000000    1.0655215
41860.0000000    1.0507329
41870.0000000    1.0631322
41880.0000000    1.0435525
41890.0000000    1.0596015
41900.0000000    1.0676079
41910.0000000    1.0887910
41920.0000000    1.0806206
41930.0000000    1.0821674
41940.0000000    1.0712504
41950.0000000    1.0487177
41960.0000000    1.0652411
41970.0000000    1.0767015
41980.0000000    1.0708926
41990.0000000    1.0616692
42000.0000000    1.0459982
42010.0000000    1.0434819
42020.0000000    1.0761788
42030.0000000    1.0806719
42040.0000000    1.0678223
42050.0000000    1.0610265
42060.0000000    1.0419631
42070.0000000    1.0350631
42080.0000000    1.0432602
42090.0000000    1.0551403
42100.0000000    1.0745497
42110.0000000    1.0791427
42120.0000000    1.0806055
42130.0000000    1.0781395
42140.0000000    1.0679637
42150.0000000    1.0767827
42160.0000000    1.0391338
42170.0000000    1.0361726
42180.0000000    1.0364707
42190.0000000    1.0348791
42200.0000000    1.0311598
42210.0000000    1.0313715
42220.0000000    1.0102532
42230.0000000    1.0131685
42240.0000000    1.0437905
42250.0000000    1.0053793
42260.0000000    0.9925397
42270.0000000    1.0082461
42280.0000000    1.0226895
42290.0000000    1.0018907
42300.0000000    1.0115024
42310.0000000    1.0175989
42320.0000000    1.0364453
42330.0000000    1.0316970
42340.0000000    1.0067152
42350.0000000    1.0239006
42360.0000000    1.0536729
42370.0000000    1.0659196
42380.0000000    1.0554892
42390.0000000    1.0426904
42400.0000000    1.0406495
42410.0000000    1.0489851
42420.0000000    1.0402139
42430.0000000    1.0148810
42440.0000000    1.0352120
42450.0000000    1.0485615
42460.0000000    1.0550214
42470.0000000    1.0459625
42480.0000000    1.0283525
42490.0000000    1.0230703
42500.0000000    0.9934068
42510.0000000    0.9770995
42520.0000000    0.9792817
42530.0000000    0.9681029
42540.0000000    0.9715647
42550.0000000    1.0082064
42560.0000000    1.0143079
42570.0000000    1.0361594
42580.0000000    1.0402292
42590.0000000    1.0080708
42600.0000000    1.0137221
42610.0000000    1.0165424
42620.0000000    1.0202775
42630.0000000    1.0320026
42640.0000000    1.0355424
42650.0000000    1.0309203
42660.0000000    1.0311315
42670.0000000    1.0301981
42680.0000000    1.0451297
42690.0000000    1.0504361
42700.0000000    1.0281684
42710.0000000    1.0231893
42720.0000000    1.0354443
42730.0000000    1.0512711
42740.0000000    1.0532317
42750.0000000    1.0516104
42760.0000000    1.0263060
42770.0000000    1.0418172
42780.0000000    1.0773104
42790.0000000    1.0776976
42800.0000000    1.0956156
42810.0000000    1.1033174
42820.0000000    1.0781146
42830.0000000    1.0466880
42840.0000000    1.0349803
42850.0000000    1.0050250
42860.0000000    1.0081124
42870.0000000    1.0058339
42880.0000000    1.0313077
42890.0000000    1.0139743
42900.0000000    1.0010651
42910.0000000    1.0265830
42920.0000000    1.0372757
42930.0000000    1.0491180
42940.0000000    1.0557209
42950.0000000    1.0659750
42960.0000000    1.0428153
42970.0000000    1.0361761
42980.0000000    1.0510122
42990.0000000    1.0475307
43000.0000000    1.0283631
43010.0000000    1.0245781
43020.0000000    1.0429728
43030.0000000    1.0329818
43040.0000000    1.0199459
43050.0000000    1.0235060
43060.0000000    1.0355043
43070.0000000    1.0447829
43080.0000000    1.0510645
43090.0000000    1.0565861
43100.0000000    1.0592034
43110.0000000    1.0755560
43120.0000000    1.0639064
43130.0000000    1.0601764
43140.0000000    1.0302885
43150.0000000    1.0322814
43160.0000000    1.0415864
43170.0000000    1.0654157
43180.0000000    1.0730679
43190.0000000    1.0626780
43200.0000000    1.0652899
43210.0000000    1.0512387
43220.0000000    1.0282297
43230.0000000    1.0313945
43240.0000000    1.0366628
43250.0000000    1.0609759
43260.0000000    1.0386699
43270.0000000    1.0396284
43280.0000000    1.0314418
43290.0000000    1.0457821
43300.0000000    1.0447921
43310.0000000    1.0565816
43320.0000000    1.0801954
43330.0000000    1.0840322
43340.0000000    1.0519557
43350.0000000    1.0780493
43360.0000000    1.0717977
43370.0000000    1.0653187
43380.0000000    1.0743709
43390.0000000    1.0808493
43400.0000000    1.0920116
43410.0000000    1.1241959
43420.0000000    1.0943981
43430.0000000    1.0853854
43440.0000000    1.0797582
43450.0000000    1.0652521
43460.0000000    1.0796115
43470.0000000    1.0825861
43480.0000000    1.0797656
43490.0000000    1.0739217
43500.0000000    1.0673500
43510.0000000    1.0914834
43520.0000000    1.1027733
43530.0000000    1.1205568
43540.0000000    1.1058624
43550.0000000    1.1186349
43560.0000000    1.0756389
43570.0000000    1.0846908
43580.0000000    1.0928955
43590.0000000    1.0793480
43600.0000000    1.0592026
43610.0000000    1.0912368
43620.0000000    1.0884547
43630.0000000    1.0679665
43640.0000000    1.0678245
43650.0000000    1.0565492
43660.0000000    1.0620729
43670.0000000    1.0294036
43680.0000000    1.0366713
43690.0000000    1.0713242
43700.0000000    1.0529131
43710.0000000    1.0614525
43720.0000000    1.0739949
43730.0000000    1.0776995
43740.0000000    1.0795377
43750.0000000    1.0557747
43760.0000000    1.0478570
43770.0000000    1.0307498
43780.0000000    1.0306709
43790.0000000    1.0274642
43800.0000000    1.0286447
43810.0000000    1.0304445
43820.0000000    1.0429150
43830.0000000    1.0424222
43840.0000000    1.0270311
43850.0000000    1.0161172
43860.0000000    1.0210613
43870.0000000    1.0329165
43880.0000000    1.0533663
43890.0000000    1.0489471
43900.0000000    1.0446322
43910.0000000    1.0862622
43920.0000000    1.0656064
43930.0000000    1.0699794
43940.0000000    1.0687001
43950.0000000    1.0722510
43960.0000000    1.0658481
43970.0000000    1.0633370
43980.0000000    1.0678687
43990.0000000    1.0388511
44000.0000000    1.0226214
44010.0000000    1.0154676
44020.0000000    1.0162945
44030.0000000    1.0153322
44040.0000000    1.0270398
44050.0000000    1.0232862
44060.0000000    1.0226851
44070.0000000    1.0143449
44080.0000000    1.0208846
44090.0000000    1.0257916
44100.0000000    1.0446718
44110.0000000    1.0277835
44120.0000000    1.0459365
44130.0000000    1.0270883
44140.0000000    1.0180268
44150.0000000    1.0406767
44160.0000000    1.0268390
44170.0000000    1.0240190
44180.0000000    1.0370435
44190.0000000    1.0303166
44200.0000000    1.0404038
44210.0000000    1.0397143
44220.0000000    1.0400356
44230.0000000    1.0328850
44240.0000000    1.0357680
44250.0000000    1.0426321
44260.0000000    1.0473571
44270.0000000    1.0484937
44280.0000000    1.0553495
44290.0000000    1.0497031
44300.0000000    1.0450346
44310.0000000    1.0590633
44320.0000000    1.0434459
44330.0000000    1.0335300
44340.0000000    1.0318403
44350.0000000    1.0248506
44360.0000000    1.0288411
44370.0000000    1.0128140
44380.0000000    1.0189316
44390.0000000    1.0387580
44400.0000000    1.0307323
44410.0000000    1.0448922
44420.0000000    1.0211540
44430.0000000    1.0136968
44440.0000000    1.0315163
44450.0000000    1.0250477
44460.0000000    1.0281953
44470.0000000    1.0107217
44480.0000000    1.0248312
44490.0000000    1.0474362
44500.0000000    1.0538319
44510.0000000    1.0373384
44520.0000000    1.0530405
44530.0000000    1.0653868
44540.0000000    1.0666082
44550.0000000    1.0789728
44560.0000000    1.0676638
44570.0000000    1.0789077
44580.0000000    1.0733305
44590.0000000    1.0751617
44600.0000000    1.0621495
44610.0000000    1.0604582
44620.0000000    1.0248027
44630.0000000    1.0192952
44640.0000000    1.0219311
44650.0000000    1.0059439
44660.0000000    1.0134135
44670.0000000    1.0279046
44680.0000000    1.0243958
44690.0000000    1.0128216
44700.0000000    1.0096691
44710.0000000    1.0162809
44720.0000000    1.0264214
44730.0000000    1.0306628
44740.0000000    1.0238011
44750.0000000    1.0273516
44760.0000000    0.9921990
44770.0000000    1.0070813
44780.0000000    1.0320435
44790.0000000    1.0363029
44800.0000000    1.0439821
44810.0000000    1.0394981
44820.0000000    1.0428337
44830.0000000    1.0530034
44840.0000000    1.0499134
44850.0000000    1.0497701
44860.0000000    1.0639923
44870.0000000    1.0710560
44880.0000000    1.0656577
44890.0000000    1.0615345
44900.0000000    1.0778226
44910.0000000    1.1033902
44920.0000000    1.0874952
44930.0000000    1.1021655
44940.0000000    1.0862705
44950.0000000    1.1020318
44960.0000000    1.0807235
44970.0000000    1.0892326
44980.0000000    1.1006280
44990.0000000    1.1055354
45000.0000000    1.1329170
45010.0000000    1.1010187
45020.0000000    1.0946341
45030.0000000    1.0929965
45040.0000000    1.0991051
45050.0000000    1.0806199
45060.0000000    1.0754949
45070.0000000    1.1072639
45080.0000000    1.0764580
45090.0000000    1.0728623
45100.0000000    1.0789278
45110.0000000    1.0626743
45120.0000000    1.0456203
45130.0000000    1.0365852
45140.0000000    1.0441344
45150.0000000    1.0489042
45160.0000000    1.0584154
45170.0000000    1.0769458
45180.0000000    1.0560633
45190.0000000    1.0476280
45200.0000000    1.0497431
45210.0000000    1.0621432
45220.0000000    1.0493512
45230.0000000    1.0385484
45240.0000000    1.0445865
45250.0000000    1.0538939
45260.0000000    1.0446098
45270.0000000    1.0442932
45280.0000000    1.0475278
45290.0000000    1.0311763
45300.0000000    1.0326128
45310.0000000    1.0529047
45320.0000000    1.0612036
45330.0000000    1.0563208
45340.0000000    1.0672843
45350.0000000    1.0652150
45360.0000000    1.0492814
45370.0000000    1.0524917
45380.0000000    1.0143532
45390.0000000    1.0095038
45400.0000000    1.0136657
45410.0000000    1.0247132
45420.0000000    0.9999424
45430.0000000    0.9840594
45440.0000000    0.9737572
45450.0000000    0.9859903
45460.0000000    0.9853914
45470.0000000    0.9795960
45480.0000000    0.9938052
45490.0000000    0.9946777
45500.0000000    1.0265014
45510.0000000    1.0088735
45520.0000000    1.0193729
45530.0000000    0.9886346
45540.0000000    1.0109627
45550.0000000    1.0164604
45560.0000000    1.0319304
45570.0000000    1.0207028
45580.0000000    1.0355049
45590.0000000    1.0529376
45600.0000000    1.0529878
45610.0000000    1.0362045
45620.0000000    1.0472164
45630.0000000    1.0760313
45640.0000000    1.0634716
45650.0000000    1.0511633
45660.0000000    1.0289495
45670.0000000    1.0386361
45680.0000000    1.0463614
45690.0000000    1.0543277
45700.0000000    1.0303510
45710.0000000    1.0445486
45720.0000000    1.0513643
45730.0000000    1.0373356
45740.0000000    1.0382500
45750.0000000    1.0272775
45760.0000000    1.0478261
45770.0000000    1.0475514
45780.0000000    1.0430444
45790.0000000    1.0583644
45800.0000000    1.0531510
45810.0000000    1.0344740
45820.0000000    1.0346564
45830.0000000    1.0231854
45840.0000000    1.0264752
45850.0000000    1.0417545
45860.0000000    1.0346324
45870.0000000    1.0445113
45880.0000000    1.0359824
45890.0000000    1.0221868
45900.0000000    1.0124215
45910.0000000    1.0485374
45920.0000000    1.0349914
45930.0000000    1.0174086
45940.0000000    1.0333958
45950.0000000    1.0362377
45960.0000000    1.0158067
45970.0000000    1.0240816
45980.0000000    1.0243380
45990.0000000    1.0152733
46000.0000000    1.0125906
46010.0000000    1.0096519
46020.0000000    1.0204865
46030.0000000    1.0435623
46040.0000000    1.0462044
46050.0000000    1.0323299
46060.0000000    1.0195894
46070.0000000    1.0148625
46080.0000000    1.0373940
46090.0000000    1.0464021
46100.0000000    1.0426916
46110.0000000    1.0387549
46120.0000000    1.0386957
46130.0000000    1.0188364
46140.0000000    1.0281703
46150.0000000    1.0342629
46160.0000000    1.0269264
46170.0000000    1.0336297
46180.0000000    1.0537128
46190.0000000    1.0539069
46200.0000000    1.0398394
46210.0000000    1.0480376
46220.0000000    1.0396852
46230.0000000    1.0544406
46240.0000000    1.0380467
46250.0000000    1.0392083
46260.0000000    1.0313359
46270.0000000    1.0233452
46280.0000000    1.0134600
46290.0000000    1.0234146
46300.0000000    1.0323596
46310.0000000    1.0452607
46320.0000000    1.0499549
46330.0000000    1.0524609
46340.0000000    1.0695540
46350.0000000    1.0595280
46360.0000000    1.0598263
46370.0000000    1.0616026
46380.0000000    1.0448985
46390.0000000    1.0602016
46400.0000000    1.0701998
46410.0000000    1.0599356
46420.0000000    1.0835351
46430.0000000    1.0718031
46440.0000000    1.0607985
46450.0000000    1.0498466
46460.0000000    1.0373327
46470.0000000    1.0303595
46480.0000000    1.0468737
46490.0000000    1.0490487
46500.0000000    1.0445285
46510.0000000    1.0466689
46520.0000000    1.0370451
46530.0000000    1.0486983
46540.0000000    1.0515589
46550.0000000    1.0472678
46560.0000000    1.0387443
46570.0000000    1.0499206
46580.0000000    1.0535151
46590.0000000    1.0444639
46600.0000000    1.0784682
46610.0000000    1.0587091
46620.0000000    1.0676215
46630.0000000    1.0704991
46640.0000000    1.0707971
46650.0000000    1.0642141
46660.0000000    1.0711704
46670.0000000    1.0463841
46680.0000000    1.0425097
46690.0000000    1.0429189
46700.0000000    1.0526801
46710.0000000    1.0384178
46720.0000000    1.0233045
46730.0000000    1.0431542
46740.0000000    1.0142838
46750.0000000    1.0333135
46760.0000000    1.0367314
46770.0000000    1.0161781
46780.0000000    1.0181204
46790.0000000    1.0083691
46800.0000000    0.9924739
46810.0000000    0.9866785
46820.0000000    0.9827429
46830.0000000    0.9862787
46840.0000000    0.9800201
46850.0000000    1.0125198
46860.0000000    1.0141560
46870.0000000    1.0261176
46880.0000000    1.0148442
46890.0000000    0.9921129
46900.0000000    1.0233213
46910.0000000    1.0130155
46920.0000000    1.0093617
46930.0000000    1.0070668
46940.0000000    1.0158020
46950.0000000    1.0045269
46960.0000000    1.0255568
46970.0000000    1.0231802
46980.0000000    1.0231001
46990.0000000    1.0446837
47000.0000000    1.0333105
47010.0000000    1.0178046
47020.0000000    1.0271809
47030.0000000    0.9946579
47040.0000000    1.0096453
47050.0000000    1.0121436
47060.0000000    1.0428665
47070.0000000    1.0437897
47080.0000000    1.0298254
47090.0000000    1.0373815
47100.0000000    1.0393317
47110.0000000    1.0404898
47120.0000000    1.0478921
47130.0000000    1.0471257
47140.0000000    1.0388360
47150.0000000    1.0503885
47160.0000000    1.0362012
47170.0000000    1.0784600
47180.0000000    1.0733650
47190.0000000    1.0442022
47200.0000000    1.0254682
47210.0000000    1.0234029
47220.0000000    1.0205659
47230.0000000    1.0142519
47240.0000000    1.0030348
47250.0000000    1.0245911
47260.0000000    1.0197363
47270.0000000    1.0215172
47280.0000000    1.0039436
47290.0000000    0.9900100
47300.0000000    0.9593539
47310.0000000    0.9609591
47320.0000000    0.9719100
47330.0000000    0.9657682
47340.0000000    0.9516805
47350.0000000    0.9556095
47360.0000000    0.9775939
47370.0000000    0.9711996
47380.0000000    0.9997137
47390.0000000    1.0087893
47400.0000000    0.9902729
47410.0000000    1.0019469
47420.0000000    0.9960470
47430.0000000    1.0051452
47440.0000000    1.0022800
47450.0000000    1.0149504
47460.0000000    1.0090797
47470.0000000    1.0303051
47480.0000000    1.0336648
47490.0000000    1.0373858
47500.0000000    1.0539868
47510.0000000    1.0328443
47520.0000000    1.0342650
47530.0000000    1.0344127
47540.0000000    1.0550853
47550.0000000    1.0437168
47560.0000000    1.0323057
47570.0000000    1.0269781
47580.0000000    1.0214624
47590.0000000    1.0294064
47600.0000000    1.0209932
47610.0000000    1.0238219
47620.0000000    1.0342273
47630.0000000    1.0444603
47640.0000000    1.0402461
47650.0000000    1.0318710
47660.0000000    1.0434054
47670.0000000    1.0438813
47680.0000000    1.0689725
47690.0000000    1.0636926
47700.0000000    1.0432124
47710.0000000    1.0246930
47720.0000000    1.0470039
47730.0000000    1.0337279
47740.0000000    1.0292226
47750.0000000    1.0137043
47760.0000000    1.0227950
47770.0000000    1.0183285
47780.0000000    1.0126716
47790.0000000    1.0293355
47800.0000000    1.0290822
47810.0000000    1.0326276
47820.0000000    1.0262446
47830.0000000    1.0066606
47840.0000000    1.0122627
47850.0000000    1.0167892
47860.0000000    1.0240763
47870.0000000    1.0402254
47880.0000000    1.0345980
47890.0000000    1.0331950
47900.0000000    1.0326509
47910.0000000    1.0217961
47920.0000000    1.0051804
47930.0000000    1.0184945
47940.0000000    1.0317917
47950.0000000    1.0052330
47960.0000000    1.0320861
47970.0000000    1.0595593
47980.0000000    1.0776176
47990.0000000    1.0679984
48000.0000000    1.0769067
48010.0000000    1.0483214
48020.0000000    1.0228719
48030.0000000    1.0113151
48040.0000000    1.0249200
48050.0000000    1.0212184
48060.0000000    1.0063639
48070.0000000    0.9978272
48080.0000000    1.0221713
48090.0000000    1.0158104
48100.0000000    1.0131494
48110.0000000    1.0026015
48120.0000000    1.0101347
48130.0000000    1.0191041
48140.0000000    1.0360039
48150.0000000    1.0137348
48160.0000000    1.0335618
48170.0000000    1.0084677
48180.0000000    0.9937201
48190.0000000    0.9847461
48200.0000000    0.9949748
48210.0000000    1.0013773
48220.0000000    0.9908831
48230.0000000    0.9903102
48240.0000000    1.0077738
48250.0000000    1.0375950
48260.0000000    1.0202495
48270.0000000    1.0254362
48280.0000000    1.0251198
48290.0000000    1.0210392
48300.0000000    0.9983243
48310.0000000    1.0117354
48320.0000000    1.0126809
48330.0000000    0.9927753
48340.0000000    0.9882738
48350.0000000    1.0044217
48360.0000000    1.0176855
48370.0000000    1.0256547
48380.0000000    1.0258250
48390.0000000    1.0458374
48400.0000000    1.0345572
48410.0000000    1.0495350
48420.0000000    1.0174361
48430.0000000    1.0236586
48440.0000000    1.0326966
48450.0000000    1.0363683
48460.0000000    1.0374037
48470.0000000    1.0462128
48480.0000000    1.0408237
48490.0000000    1.0340577
48500.0000000    1.0299525
48510.0000000    1.0390441
48520.0000000    1.0306190
48530.0000000    1.0476061
48540.0000000    1.0529242
48550.0000000    1.0398103
48560.0000000    1.0488526
48570.0000000    1.0462039
48580.0000000    1.0440973
48590.0000000    1.0672508
48600.0000000    1.0520331
48610.0000000    1.0164039
48620.0000000    1.0217110
48630.0000000    1.0139750
48640.0000000    1.0473946
48650.0000000    1.0573382
48660.0000000    1.0399774
48670.0000000    1.0324506
48680.0000000    1.0253628
48690.0000000    1.0330031
48700.0000000    1.0562207
48710.0000000    1.0363590
48720.0000000    1.0579504
48730.0000000    1.0455068
48740.0000000    1.0644306
48750.0000000    1.0335116
48760.0000000    1.0308312
48770.0000000    1.0339565
48780.0000000    1.0411170
48790.0000000    1.0226767
48800.0000000    0.9939306
48810.0000000    1.0053997
48820.0000000    0.9949455
48830.0000000    1.0036293
48840.0000000    1.0194507
48850.0000000    1.0026023
48860.0000000    1.0144609
48870.0000000    1.0276427
48880.0000000    1.0249608
48890.0000000    1.0264336
48900.0000000    1.0251818
48910.0000000    1.0339701
48920.0000000    1.0244638
48930.0000000    1.0297872
48940.0000000    1.0227991
48950.0000000    1.0326549
48960.0000000    1.0328164
48970.0000000    1.0333414
48980.0000000    1.0151360
48990.0000000    1.0304900
49000.0000000    1.0417942
49010.0000000    1.0288496
49020.0000000    1.0246935
49030.0000000    1.0263355
49040.0000000    1.0231459
49050.0000000    1.0063121
49060.0000000    0.9875610
49070.0000000    0.9874980
49080.0000000    1.0108848
49090.0000000    0.9948593
49100.0000000    0.9891772
49110.0000000    0.9791112
49120.0000000    0.9804659
49130.0000000    0.9871439
49140.0000000    0.9801938
49150.0000000    0.9716011
49160.0000000    0.9824634
49170.0000000    0.9795453
49180.0000000    0.9903049
49190.0000000    0.9982058
49200.0000000    1.0115876
49210.0000000    1.0248463
49220.0000000    1.0313708
49230.0000000    1.0343089
49240.0000000    1.0264277
49250.0000000    1.0285772
49260.0000000    1.0196190
49270.0000000    1.0316556
49280.0000000    1.0363548
49290.0000000    1.0224888
49300.0000000    1.0179741
49310.0000000    1.0070269
49320.0000000    1.0170738
49330.0000000    1.0257097
49340.0000000    1.0429924
49350.0000000    1.0323994
49360.0000000    1.0440645
49370.0000000    1.0327929
49380.0000000    1.0460850
49390.0000000    1.0506142
49400.0000000    1.0477806
49410.0000000    1.0168647
49420.0000000    1.0083016
49430.0000000    1.0090173
49440.0000000    1.0098672
49450.0000000    1.0015649
49460.0000000    0.9898265
49470.0000000    0.9908330
49480.0000000    1.0268755
49490.0000000    1.0117383
49500.0000000    1.0026946
49510.0000000    0.9803815
49520.0000000    0.9742585
49530.0000000    0.9914626
49540.0000000    0.9729671
49550.0000000    0.9690209
49560.0000000    0.9623204
49570.0000000    0.9705763
49580.0000000    0.9937699
49590.0000000    0.9905553
49600.0000000    0.9960055
49610.0000000    1.0163385
49620.0000000    1.0032337
49630.0000000    1.0186208
49640.0000000    1.0273046
49650.0000000    1.0126854
49660.0000000    0.9902797
49670.0000000    1.0095466
49680.0000000    0.9861794
49690.0000000    1.0217521
49700.0000000    1.0218849
49710.0000000    1.0284146
49720.0000000    1.0187082
49730.0000000    1.0183412
49740.0000000    1.0084616
49750.0000000    1.0201795
49760.0000000    1.0287549
49770.0000000    1.0024894
49780.0000000    1.0383947
49790.0000000    1.0354069
49800.0000000    1.0370358
49810.0000000    1.0308771
49820.0000000    1.0496083
49830.0000000    1.0313659
49840.0000000    1.0298277
49850.0000000    1.0291606
49860.0000000    1.0221666
49870.0000000    1.0113840
49880.0000000    1.0175711
49890.0000000    1.0245061
49900.0000000    1.0247196
49910.0000000    1.0360302
49920.0000000    1.0419942
49930.0000000    1.0352077
49940.0000000    1.0335371
49950.0000000    1.0221807
49960.0000000    1.0272056
49970.0000000    1.0396156
49980.0000000    1.0572474
49990.0000000    1.0529875
50000.0000000    1.0293278
50010.0000000    1.0469829
50020.0000000    1.0551959
50030.0000000    1.0548235
50040.0000000    1.0644633
50050.0000000    1.0598792
50060.0000000    1.0668721
50070.0000000    1.0648942
50080.0000000    1.0640800
50090.0000000    1.0322857
50100.0000000    1.0471443
50110.0000000    1.0510371
50120.0000000    1.0439767
50130.0000000    1.0577351
50140.0000000    1.0506431
50150.0000000    1.0397264
50160.0000000    1.0548307
50170.0000000    1.0524416
50180.0000000    1.0518572
50190.0000000    1.0623149
50200.0000000    1.0515339
50210.0000000    1.0371509
50220.0000000    1.0455437
50230.0000000    1.0238954
50240.0000000    1.0218519
50250.0000000    1.0151176
50260.0000000    1.0577804
50270.0000000    1.0684637
50280.0000000    1.0623561
50290.0000000    1.0511649
50300.0000000    1.0295702
50310.0000000    1.0375750
50320.0000000    1.0413716
50330.0000000    1.0398415
50340.0000000    1.0350084
50350.0000000    1.0449817
50360.0000000    1.0654846
50370.0000000    1.0598811
50380.0000000    1.0775054
50390.0000000    1.0833373
50400.0000000    1.0650514
50410.0000000    1.0596328
50420.0000000    1.0472858
50430.0000000    1.0544682
50440.0000000    1.0557657
50450.0000000    1.0502273
50460.0000000    1.0600169
50470.0000000    1.0542728
50480.0000000    1.0474315
50490.0000000    1.0383633
50500.0000000    1.0683730
50510.0000000    1.0925591
50520.0000000    1.0588958
50530.0000000    1.0711727
50540.0000000    1.0857438
50550.0000000    1.0694853
50560.0000000    1.0660913
50570.0000000    1.0734011
50580.0000000    1.0866401
50590.0000000    1.0912235
50600.0000000    1.1007748
50610.0000000    1.0612186
50620.0000000    1.0632153
50630.0000000    1.0837193
50640.0000000    1.0982391
50650.0000000    1.0878228
50660.0000000    1.0973368
50670.0000000    1.1039753
50680.0000000    1.1045305
50690.0000000    1.1075491
50700.0000000    1.0834086
50710.0000000    1.0890129
50720.0000000    1.0854434
50730.0000000    1.0731202
50740.0000000    1.0789893
50750.0000000    1.0742589
50760.0000000    1.0755966
50770.0000000    1.0913734
50780.0000000    1.0916504
50790.0000000    1.0804623
50800.0000000    1.0584224
50810.0000000    1.0729629
50820.0000000    1.0835086
50830.0000000    1.0938076
50840.0000000    1.0879856
50850.0000000    1.0676143
50860.0000000    1.0572414
50870.0000000    1.0609777
50880.0000000    1.0604786
50890.0000000    1.0542486
50900.0000000    1.0514734
50910.0000000    1.0553688
50920.0000000    1.0503119
50930.0000000    1.0444586
50940.0000000    1.0542681
50950.0000000    1.0469365
50960.0000000    1.0594692
50970.0000000    1.0514190
50980.0000000    1.0516938
50990.0000000    1.0696068
51000.0000000    1.0568359
51010.0000000    1.0429606
51020.0000000    1.0232711
51030.0000000    1.0351241
51040.0000000    1.0602872
51050.0000000    1.0420989
51060.0000000    1.0302545
51070.0000000    1.0604014
51080.0000000    1.0506155
51090.0000000    1.0517398
51100.0000000    1.0499625
51110.0000000    1.0522566
51120.0000000    1.0519909
51130.0000000    1.0382806
51140.0000000    1.0539571
51150.0000000    1.0411397
51160.0000000    1.0369101
51170.0000000    1.0588381
51180.0000000    1.0361478
51190.0000000    1.0354309
51200.0000000    1.0335540
51210.0000000    1.0563151
51220.0000000    1.0649028
51230.0000000    1.0740900
51240.0000000    1.0516448
51250.0000000    1.0512575
51260.0000000    1.0481101
51270.0000000    1.0588815
51280.0000000    1.0365739
51290.0000000    1.0497750
51300.0000000    1.0427125
51310.0000000    1.0607258
51320.0000000    1.0489471
51330.0000000    1.0143826
51340.0000000    1.0279968
51350.0000000    1.0307258
51360.0000000    1.0188591
51370.0000000    1.0398804
51380.0000000    1.0213267
51390.0000000    1.0306799
51400.0000000    1.0272595
51410.0000000    1.0254518
51420.0000000    1.0127788
51430.0000000    1.0073125
51440.0000000    1.0204936
51450.0000000    1.0371448
51460.0000000    1.0374700
51470.0000000    1.0355002
51480.0000000    1.0621530
51490.0000000    1.0720705
51500.0000000    1.0685130
51510.0000000    1.0785203
51520.0000000    1.0783850
51530.0000000    1.0794369
51540.0000000    1.0739430
51550.0000000    1.0642872
51560.0000000    1.0657580
51570.0000000    1.0541812
51580.0000000    1.0476863
51590.0000000    1.0442381
51600.0000000    1.0661942
51610.0000000    1.0839382
51620.0000000    1.0943989
51630.0000000    1.0557492
51640.0000000    1.0556742
51650.0000000    1.0450164
51660.0000000    1.0476104
51670.0000000    1.0643113
51680.0000000    1.0648918
51690.0000000    1.0734453
51700.0000000    1.0616430
51710.0000000    1.0479927
51720.0000000    1.0304797
51730.0000000    1.0414463
51740.0000000    1.0463791
51750.0000000    1.0325539
51760.0000000    1.0423720
51770.0000000    1.0435263
51780.0000000    1.0452969
51790.0000000    1.0474032
51800.0000000    1.0227234
51810.0000000    1.0183734
51820.0000000    1.0394033
51830.0000000    1.0389810
51840.0000000    1.0369923
51850.0000000    1.0523319
51860.0000000    1.0701530
51870.0000000    1.0553724
51880.0000000    1.0483298
51890.0000000    1.0520488
51900.0000000    1.0582143
51910.0000000    1.0541669
51920.0000000    1.0236262
51930.0000000    1.0314673
51940.0000000    1.0278018
51950.0000000    1.0547723
51960.0000000    1.0488462
51970.0000000    1.0364786
51980.0000000    1.0558851
51990.0000000    1.0553521
52000.0000000    1.0656757
52010.0000000    1.0663762
52020.0000000    1.0713738
52030.0000000    1.0567081
52040.0000000    1.0627395
52050.0000000    1.0721575
52060.0000000    1.0611035
52070.0000000    1.0619760
52080.0000000    1.0712874
52090.0000000    1.0965645
52100.0000000    1.0780522
52110.0000000    1.0697051
52120.0000000    1.0728801
52130.0000000    1.0909863
52140.0000000    1.1210027
52150.0000000    1.1042221
52160.0000000    1.0686692
52170.0000000    1.0860498
52180.0000000    1.0812562
52190.0000000    1.0797105
52200.0000000    1.0989305
52210.0000000    1.1113886
52220.0000000    1.0980566
52230.0000000    1.0990899
52240.0000000    1.1048641
52250.0000000    1.1011746
52260.0000000    1.1215557
52270.0000000    1.1150208
52280.0000000    1.1036130
52290.0000000    1.1126405
52300.0000000    1.0994339
52310.0000000    1.1102116
52320.0000000    1.1109985
52330.0000000    1.1143724
52340.0000000    1.1029994
52350.0000000    1.1046587
52360.0000000    1.1118208
52370.0000000    1.0972152
52380.0000000    1.0875716
52390.0000000    1.0678328
52400.0000000    1.0655373
52410.0000000    1.0554981
52420.0000000    1.0402794
52430.0000000    1.0483705
52440.0000000    1.0499358
52450.0000000    1.0315999
52460.0000000    1.0504246
52470.0000000    1.0358176
52480.0000000    1.0696142
52490.0000000    1.0391421
52500.0000000    1.0325400
52510.0000000    1.0529907
52520.0000000    1.0699762
52530.0000000    1.0807064
52540.0000000    1.0776429
52550.0000000    1.0740449
52560.0000000    1.0729046
52570.0000000    1.0718012
52580.0000000    1.0627946
52590.0000000    1.0607939
52600.0000000    1.0644399
52610.0000000    1.0754263
52620.0000000    1.0780128
52630.0000000    1.0638379
52640.0000000    1.0559129
52650.0000000    1.0762520
52660.0000000    1.0706371
52670.0000000    1.0620447
52680.0000000    1.0873520
52690.0000000    1.0873612
52700.0000000    1.0816660
52710.0000000    1.0746456
52720.0000000    1.0648854
52730.0000000    1.0529599
52740.0000000    1.0729108
52750.0000000    1.0735233
52760.0000000    1.0593559
52770.0000000    1.0827945
52780.0000000    1.1092223
52790.0000000    1.0968405
52800.0000000    1.1074018
52810.0000000    1.0957503
52820.0000000    1.0925245
52830.0000000    1.0830818
52840.0000000    1.0760257
52850.0000000    1.0669725
52860.0000000    1.0472175
52870.0000000    1.0481288
52880.0000000    1.0444601
52890.0000000    1.0607650
52900.0000000    1.0743788
52910.0000000    1.0910488
52920.0000000    1.0792609
52930.0000000    1.0664741
52940.0000000    1.0800908
52950.0000000    1.0498224
52960.0000000    1.0743980
52970.0000000    1.0840960
52980.0000000    1.0739958
52990.0000000    1.0501842
53000.0000000    1.0543026
53010.0000000    1.0669012
53020.0000000    1.0395949
53030.0000000    1.0538210
53040.0000000    1.0492605
53050.0000000    1.0588660
53060.0000000    1.0496926
53070.0000000    1.0385348
53080.0000000    1.0560864
53090.0000000    1.0741880
53100.0000000    1.0721536
53110.0000000    1.0758383
53120.0000000    1.0820403
53130.0000000    1.0699118
53140.0000000    1.0572549
53150.0000000    1.0719475
53160.0000000    1.0754309
53170.0000000    1.0841186
53180.0000000    1.0646873
53190.0000000    1.0463344
53200.0000000    1.0239347
53210.0000000    1.0407012
53220.0000000    1.0540892
53230.0000000    1.0547521
53240.0000000    1.0685828
53250.0000000    1.0830444
53260.0000000    1.0839410
53270.0000000    1.0614932
53280.0000000    1.0718406
53290.0000000    1.0673443
53300.0000000    1.0795280
53310.0000000    1.0747720
53320.0000000    1.0767515
53330.0000000    1.0874255
53340.0000000    1.0776823
53350.0000000    1.0867143
53360.0000000    1.0842910
53370.0000000    1.0866153
53380.0000000    1.0896288
53390.0000000    1.0805331
53400.0000000    1.0896589
53410.0000000    1.1097654
53420.0000000    1.1049917
53430.0000000    1.0927349
53440.0000000    1.0792972
53450.0000000    1.0829613
53460.0000000    1.0647005
53470.0000000    1.0589020
53480.0000000    1.0742356
53490.0000000    1.0650895
53500.0000000    1.0743932
53510.0000000    1.0849651
53520.0000000    1.0952150
53530.0000000    1.1100988
53540.0000000    1.1098596
53550.0000000    1.1227421
53560.0000000    1.0970194
53570.0000000    1.0731041
53580.0000000    1.0806257
53590.0000000    1.0938745
53600.0000000    1.0833310
53610.0000000    1.0989519
53620.0000000    1.0930777
53630.0000000    1.1001126
53640.0000000    1.0790472
53650.0000000    1.0951880
53660.0000000    1.1105919
53670.0000000    1.0990853
53680.0000000    1.0781876
53690.0000000    1.0878605
53700.0000000    1.0743923
53710.0000000    1.0919806
53720.0000000    1.0912048
53730.0000000    1.0733832
53740.0000000    1.0791775
53750.0000000    1.0966605
53760.0000000    1.1021583
53770.0000000    1.1000881
53780.0000000    1.0642669
53790.0000000    1.0477855
53800.0000000    1.0600109
53810.0000000    1.0697581
53820.0000000    1.0597718
53830.0000000    1.0550853
53840.0000000    1.0479370
53850.0000000    1.0559405
53860.0000000    1.0464717
53870.0000000    1.0363469
53880.0000000    1.0380187
53890.0000000    1.0263426
53900.0000000    1.0533433
53910.0000000    1.0569128
53920.0000000    1.0385247
53930.0000000    1.0482045
53940.0000000    1.0416019
53950.0000000    1.0520571
53960.0000000    1.0448123
53970.0000000    1.0603677
53980.0000000    1.0361443
53990.0000000    1.0224636
54000.0000000    1.0255195
54010.0000000    1.0221288
54020.0000000    1.0361108
54030.0000000    1.0499680
54040.0000000    1.0438013
54050.0000000    1.0572832
54060.0000000    1.0415730
54070.0000000    1.0426322
54080.0000000    1.0454117
54090.0000000    1.0038226
54100.0000000    1.0183803
54110.0000000    1.0075045
54120.0000000    1.0217774
54130.0000000    1.0146639
54140.0000000    1.0178940
54150.0000000    1.0270871
54160.0000000    1.0474293
54170.0000000    1.0489517
54180.0000000    1.0424392
54190.0000000    1.0363392
54200.0000000    1.0133823
54210.0000000    1.0466897
54220.0000000    1.0427099
54230.0000000    1.0428139
54240.0000000    1.0395342
54250.0000000    1.0043360
54260.0000000    1.0296056
54270.0000000    1.0257312
54280.0000000    1.0355263
54290.0000000    1.0376583
54300.0000000    1.0348181
54310.0000000    1.0323102
54320.0000000    1.0296010
54330.0000000    1.0250533
54340.0000000    1.0266035
54350.0000000    1.0443679
54360.0000000    1.0381434
54370.0000000    1.0409071
54380.0000000    1.0487732
54390.0000000    1.0373799
54400.0000000    1.0227906
54410.0000000    1.0269804
54420.0000000    1.0457280
54430.0000000    1.0358391
54440.0000000    1.0139101
54450.0000000    1.0131868
54460.0000000    0.9981549
54470.0000000    0.9969706
54480.0000000    1.0078176
54490.0000000    1.0111933
54500.0000000    0.9986231
54510.0000000    0.9921337
54520.0000000    1.0092980
54530.0000000    0.9795914
54540.0000000    0.9770914
54550.0000000    0.9943622
54560.0000000    1.0093437
54570.0000000    1.0360091
54580.0000000    1.0287713
54590.0000000    1.0030614
54600.0000000    1.0214024
54610.0000000    1.0379480
54620.0000000    1.0640167
54630.0000000    1.0525916
54640.0000000    1.0859839
54650.0000000    1.0413196
54660.0000000    1.0368453
54670.0000000    1.0199674
54680.0000000    1.0110120
54690.0000000    1.0038170
54700.0000000    1.0246602
54710.0000000    1.0284989
54720.0000000    1.0210698
54730.0000000    1.0111147
54740.0000000    1.0256741
54750.0000000    1.0248286
54760.0000000    1.0588229
54770.0000000    1.0518594
54780.0000000    1.0227240
54790.0000000    1.0147219
54800.0000000    1.0175645
54810.0000000    1.0339913
54820.0000000    1.0314378
54830.0000000    1.0250264
54840.0000000    1.0500593
54850.0000000    1.0551332
54860.0000000    1.0383713
54870.0000000    1.0315027
54880.0000000    1.0488689
54890.0000000    1.0552708
54900.0000000    1.0439774
54910.0000000    1.0621948
54920.0000000    1.0771675
54930.0000000    1.0623958
54940.0000000    1.0654383
54950.0000000    1.0850989
54960.0000000    1.0698689
54970.0000000    1.0489033
54980.0000000    1.0620487
54990.0000000    1.0374579
55000.0000000    1.0349433
55010.0000000    1.0070989
55020.0000000    1.0267442
55030.0000000    1.0190216
55040.0000000    1.0175089
55050.0000000    1.0062793
55060.0000000    1.0275530
55070.0000000    1.0194254
55080.0000000    1.0113848
55090.0000000    1.0034047
55100.0000000    1.0032665
55110.0000000    1.0005947
55120.0000000    1.0102862
55130.0000000    1.0275400
55140.0000000    1.0356694
55150.0000000    1.0296750
55160.0000000    0.9978744
55170.0000000    1.0161633
55180.0000000    1.0290774
55190.0000000    1.0337259
55200.0000000    1.0399787
55210.0000000    1.0277959
55220.0000000    1.0484030
55230.0000000    1.0293399
55240.0000000    1.0117620
55250.0000000    1.0003434
55260.0000000    1.0295192
55270.0000000    1.0232768
55280.0000000    1.0115566
55290.0000000    1.0152727
55300.0000000    1.0460769
55310.0000000    1.0293263
55320.0000000    1.0321745
55330.0000000    1.0212246
55340.0000000    1.0110354
55350.0000000    1.0187726
55360.0000000    1.0038081
55370.0000000    1.0133400
55380.0000000    1.0088555
55390.0000000    0.9997872
55400.0000000    1.0081556
55410.0000000    1.0270724
55420.0000000    1.0111872
55430.0000000    1.0036051
55440.0000000    1.0165672
55450.0000000    1.0213808
55460.0000000    0.9948384
55470.0000000    1.0146185
55480.0000000    1.0041459
55490.0000000    1.0177100
55500.0000000    1.0192226
55510.0000000    0.9958667
55520.0000000    0.9750052
55530.0000000    0.9714186
55540.0000000    0.9938397
55550.0000000    0.9955854
55560.0000000    0.9864756
55570.0000000    1.0061905
55580.0000000    1.0243406
55590.0000000    1.0052977
55600.0000000    1.0217848
55610.0000000    1.0145097
55620.0000000    1.0207499
55630.0000000    1.0526549
55640.0000000    1.0442957
55650.0000000    1.0380584
55660.0000000    1.0413278
55670.0000000    1.0250348
55680.0000000    1.0224828
55690.0000000    1.0348952
55700.0000000    1.0131210
55710.0000000    1.0165476
55720.0000000    1.0325809
55730.0000000    1.0210315
55740.0000000    1.0073951
55750.0000000    1.0180259
55760.0000000    1.0314770
55770.0000000    1.0744065
55780.0000000    1.0626961
55790.0000000    1.0485108
55800.0000000    1.0265144
55810.0000000    1.0293729
55820.0000000    1.0201372
55830.0000000    1.0226238
55840.0000000    1.0306907
55850.0000000    1.0203573
55860.0000000    1.0392345
55870.0000000    1.0425665
55880.0000000    1.0419923
55890.0000000    1.0200831
55900.0000000    1.0219566
55910.0000000    1.0408872
55920.0000000    1.0410370
55930.0000000    1.0340937
55940.0000000    1.0466542
55950.0000000    1.0377651
55960.0000000    1.0253801
55970.0000000    1.0314569
55980.0000000    1.0285383
55990.0000000    1.0259520
56000.0000000    1.0283020
56010.0000000    1.0284272
56020.0000000    1.0155616
56030.0000000    1.0266736
56040.0000000    1.0196377
56050.0000000    1.0539764
56060.0000000    1.0465399
56070.0000000    1.0409316
56080.0000000    1.0776885
56090.0000000    1.0717463
56100.0000000    1.0606849
56110.0000000    1.0521436
56120.0000000    1.0657386
56130.0000000    1.0649815
56140.0000000    1.0360785
56150.0000000    1.0272892
56160.0000000    1.0302500
56170.0000000    1.0575216
56180.0000000    1.0563283
56190.0000000    1.0820750
56200.0000000    1.0803963
56210.0000000    1.0794413
56220.0000000    1.0866921
56230.0000000    1.0753623
56240.0000000    1.0834378
56250.0000000    1.0717748
56260.0000000    1.0681525
56270.0000000    1.0714376
56280.0000000    1.0766439
56290.0000000    1.0815035
56300.0000000    1.0760503
56310.0000000    1.0682505
56320.0000000    1.0863568
56330.0000000    1.0759367
56340.0000000    1.0986320
56350.0000000    1.1143179
56360.0000000    1.0963191
56370.0000000    1.0858357
56380.0000000    1.0897561
56390.0000000    1.0850464
56400.0000000    1.0754738
56410.0000000    1.1085973
56420.0000000    1.1076297
56430.0000000    1.1098573
56440.0000000    1.0907114
56450.0000000    1.0834544
56460.0000000    1.0952766
56470.0000000    1.0698735
56480.0000000    1.0744588
56490.0000000    1.0807101
56500.0000000    1.0951728
56510.0000000    1.0933310
56520.0000000    1.0723462
56530.0000000    1.0664127
56540.0000000    1.0674076
56550.0000000    1.0573310
56560.0000000    1.0681171
56570.0000000    1.0661877
56580.0000000    1.0635911
56590.0000000    1.0821021
56600.0000000    1.0668837
56610.0000000    1.0741811
56620.0000000    1.0829912
56630.0000000    1.1045349
56640.0000000    1.1041293
56650.0000000    1.0896443
56660.0000000    1.1074215
56670.0000000    1.1154628
56680.0000000    1.0985174
56690.0000000    1.0878402
56700.0000000    1.0901233
56710.0000000    1.0859283
56720.0000000    1.1049786
56730.0000000    1.1158148
56740.0000000    1.0995911
56750.0000000    1.0839541
56760.0000000    1.0738403
56770.0000000    1.0537117
56780.0000000    1.0832684
56790.0000000    1.0702589
56800.0000000    1.0952243
56810.0000000    1.0766639
56820.0000000    1.1038719
56830.0000000    1.1133945
56840.0000000    1.1212438
56850.0000000    1.1228968
56860.0000000    1.1035273
56870.0000000    1.0918151
56880.0000000    1.0834097
56890.0000000    1.0876280
56900.0000000    1.0884061
56910.0000000    1.1006778
56920.0000000    1.1035360
56930.0000000    1.0812814
56940.0000000    1.0917994
56950.0000000    1.0902439
56960.0000000    1.0727149
56970.0000000    1.0792506
56980.0000000    1.0858389
56990.0000000    1.0807003
57000.0000000    1.0828644
57010.0000000    1.0554178
57020.0000000    1.0488540
57030.0000000    1.0616770
57040.0000000    1.0555257
57050.0000000    1.0327955
57060.0000000    1.0559287
57070.0000000    1.0570683
57080.0000000    1.0590620
57090.0000000    1.0714666
57100.0000000    1.0614811
57110.0000000    1.0603843
57120.0000000    1.0633059
57130.0000000    1.0493876
57140.0000000    1.0380548
57150.0000000    1.0546494
57160.0000000    1.0721457
57170.0000000    1.0434072
57180.0000000    1.0606010
57190.0000000    1.0698740
57200.0000000    1.0883133
57210.0000000    1.0672722
57220.0000000    1.0636432
57230.0000000    1.0630579
57240.0000000    1.0652092
57250.0000000    1.0573745
57260.0000000    1.0810134
57270.0000000    1.0565343
57280.0000000    1.0562152
57290.0000000    1.0498722
57300.0000000    1.0583280
57310.0000000    1.0623875
57320.0000000    1.0635971
57330.0000000    1.0777920
57340.0000000    1.0994656
57350.0000000    1.0978928
57360.0000000    1.0777614
57370.0000000    1.0594957
57380.0000000    1.0524374
57390.0000000    1.0573459
57400.0000000    1.0455710
57410.0000000    1.0438975
57420.0000000    1.0342590
57430.0000000    1.0563235
57440.0000000    1.0646778
57450.0000000    1.0400476
57460.0000000    1.0510411
57470.0000000    1.0479572
57480.0000000    1.0416157
57490.0000000    1.0571198
57500.0000000    1.0517921
57510.0000000    1.0311227
57520.0000000    1.0409400
57530.0000000    1.0413456
57540.0000000    1.0091827
57550.0000000    0.9978476
57560.0000000    1.0005159
57570.0000000    1.0167570
57580.0000000    1.0199662
57590.0000000    1.0381099
57600.0000000    1.0291125
57610.0000000    1.0208955
57620.0000000    1.0277655
57630.0000000    1.0489132
57640.0000000    1.0690099
57650.0000000    1.0567909
57660.0000000    1.0601022
57670.0000000    1.0544536
57680.0000000    1.0400475
57690.0000000    1.0430498
57700.0000000    1.0523634
57710.0000000    1.0725383
57720.0000000    1.0707712
57730.0000000    1.0669173
57740.0000000    1.0779439
57750.0000000    1.0911378
57760.0000000    1.0750550
57770.0000000    1.0598873
57780.0000000    1.0458753
57790.0000000    1.0639406
57800.0000000    1.0760832
57810.0000000    1.0873609
57820.0000000    1.0914176
57830.0000000    1.0815001
57840.0000000    1.0791211
57850.0000000    1.0619696
57860.0000000    1.0566490
57870.0000000    1.0615791
57880.0000000    1.0548564
57890.0000000    1.0555586
57900.0000000    1.0711262
57910.0000000    1.0576767
57920.0000000    1.0401267
57930.0000000    1.0282692
57940.0000000    1.0201302
57950.0000000    1.0280166
57960.0000000    1.0366387
57970.0000000    1.0545599
57980.0000000    1.0346123
57990.0000000    1.0219951
58000.0000000    1.0378859
58010.0000000    1.0437075
58020.0000000    1.0550928
58030.0000000    1.0474428
58040.0000000    1.0435890
58050.0000000    1.0574620
58060.0000000    1.0420108
58070.0000000    1.0314971
58080.0000000    1.0598816
58090.0000000    1.0687723
58100.0000000    1.0941796
58110.0000000    1.0750920
58120.0000000    1.0706819
58130.0000000    1.0575360
58140.0000000    1.0455077
58150.0000000    1.0487181
58160.0000000    1.0372889
58170.0000000    1.0410924
58180.0000000    1.0540565
58190.0000000    1.0718091
58200.0000000    1.0632629
58210.0000000    1.0569919
58220.0000000    1.0662378
58230.0000000    1.0830673
58240.0000000    1.0817393
58250.0000000    1.0821975
58260.0000000    1.0873853
58270.0000000    1.1137382
58280.0000000    1.1057490
58290.0000000    1.1061648
58300.0000000    1.1073275
58310.0000000    1.1070712
58320.0000000    1.1110359
58330.0000000    1.0964117
58340.0000000    1.0746236
58350.0000000    1.0802915
58360.0000000    1.0959209
58370.0000000    1.0934302
58380.0000000    1.0841426
58390.0000000    1.0727218
58400.0000000    1.0668298
58410.0000000    1.0665928
58420.0000000    1.0617412
58430.0000000    1.0642823
58440.0000000    1.0804375
58450.0000000    1.0777850
58460.0000000    1.0793340
58470.0000000    1.0848815
58480.0000000    1.0696511
58490.0000000    1.0691199
58500.0000000    1.0677028
58510.0000000    1.0498091
58520.0000000    1.0816809
58530.0000000    1.0831251
58540.0000000    1.0634714
58550.0000000    1.0853118
58560.0000000    1.0854499
58570.0000000    1.0705584
58580.0000000    1.0752881
58590.0000000    1.0842844
58600.0000000    1.1171641
58610.0000000    1.1105061
58620.0000000    1.1171906
58630.0000000    1.1159006
58640.0000000    1.1073618
58650.0000000    1.1056436
58660.0000000    1.0960045
58670.0000000    1.1014705
58680.0000000    1.1026553
58690.0000000    1.1103015
58700.0000000    1.0798734
58710.0000000    1.1089002
58720.0000000    1.1118357
58730.0000000    1.1216121
58740.0000000    1.1151522
58750.0000000    1.1222712
58760.0000000    1.1153736
58770.0000000    1.0937924
58780.0000000    1.1014000
58790.0000000    1.1044506
58800.0000000    1.0985626
58810.0000000    1.1118220
58820.0000000    1.1077918
58830.0000000    1.1310650
58840.0000000    1.0893027
58850.0000000    1.0944890
58860.0000000    1.0993333
58870.0000000    1.1110920
58880.0000000    1.1074073
58890.0000000    1.0922817
58900.0000000    1.1155820
58910.0000000    1.1053687
58920.0000000    1.1004497
58930.0000000    1.0899386
58940.0000000    1.0912861
58950.0000000    1.0900068
58960.0000000    1.1029305
58970.0000000    1.0835752
58980.0000000    1.0881582
58990.0000000    1.0991683
59000.0000000    1.0974816
59010.0000000    1.0942477
59020.0000000    1.1230543
59030.0000000    1.1169527
59040.0000000    1.1083006
59050.0000000    1.1114299
59060.0000000    1.0962893
59070.0000000    1.1031550
59080.0000000    1.1054993
59090.0000000    1.1107301
59100.0000000    1.1225352
59110.0000000    1.1176909
59120.0000000    1.1395491
59130.0000000    1.1278039
59140.0000000    1.1086425
59150.0000000    1.0969195
59160.0000000    1.1184115
59170.0000000    1.1498148
59180.0000000    1.1366935
59190.0000000    1.1304691
59200.0000000    1.1132768
59210.0000000    1.1394122
59220.0000000    1.1299385
59230.0000000    1.1162713
59240.0000000    1.1190326
59250.0000000    1.1183941
59260.0000000    1.1146308
59270.0000000    1.1014347
59280.0000000    1.1135441
59290.0000000    1.1157280
59300.0000000    1.1141225
59310.0000000    1.1269059
59320.0000000    1.1204219
59330.0000000    1.1264597
59340.0000000    1.1249207
59350.0000000    1.1247580
59360.0000000    1.1198453
59370.0000000    1.0901874
59380.0000000    1.1098280
59390.0000000    1.1229037
59400.0000000    1.1200106
59410.0000000    1.1112807
59420.0000000    1.1146789
59430.0000000    1.1207362
59440.0000000    1.1151117
59450.0000000    1.1116577
59460.0000000    1.1238428
59470.0000000    1.1109861
59480.0000000    1.1012939
59490.0000000    1.0879823
59500.0000000    1.0878882
59510.0000000    1.0949703
59520.0000000    1.0832525
59530.0000000    1.0720898
59540.0000000    1.0981016
59550.0000000    1.0588019
59560.0000000    1.0560944
59570.0000000    1.0738225
59580.0000000    1.0861940
59590.0000000    1.0840863
59600.0000000    1.0944077
59610.0000000    1.0835302
59620.0000000    1.1028984
59630.0000000    1.0931727
59640.0000000    1.0974638
59650.0000000    1.0939871
59660.0000000    1.0885984
59670.0000000    1.0771977
59680.0000000    1.0704200
59690.0000000    1.0764674
59700.0000000    1.1083658
59710.0000000    1.0997400
59720.0000000    1.1004577
59730.0000000    1.0997809
59740.0000000    1.0734857
59750.0000000    1.0815338
59760.0000000    1.0965465
59770.0000000    1.1139903
59780.0000000    1.1227411
59790.0000000    1.1266826
59800.0000000    1.0981117
59810.0000000    1.0929025
59820.0000000    1.1114557
59830.0000000    1.1223878
59840.0000000    1.0959611
59850.0000000    1.1074646
59860.0000000    1.1030618
59870.0000000    1.1282159
59880.0000000    1.1374059
59890.0000000    1.1348886
59900.0000000    1.1462173
59910.0000000    1.1269783
59920.0000000    1.1443094
59930.0000000    1.1510562
59940.0000000    1.1555977
59950.0000000    1.1497452
59960.0000000    1.1233857
59970.0000000    1.1278795
59980.0000000    1.1283683
59990.0000000    1.1136771
60000.0000000    1.1189064
60010.0000000    1.1180723
60020.0000000    1.1273258
60030.0000000    1.1265491
60040.0000000    1.1309150
60050.0000000    1.1454690
60060.0000000    1.1414795
60070.0000000    1.1453887
60080.0000000    1.1286324
60090.0000000    1.1281720
60100.0000000    1.1012070
60110.0000000    1.0831646
60120.0000000    1.1058788
60130.0000000    1.1167576
60140.0000000    1.1030396
60150.0000000    1.0917240
60160.0000000    1.1174105
60170.0000000    1.0946274
60180.0000000    1.1006664
60190.0000000    1.0917745
60200.0000000    1.0636675
60210.0000000    1.0544065
60220.0000000    1.0407116
60230.0000000    1.0636371
60240.0000000    1.0487345
60250.0000000    1.0610833
60260.0000000    1.0822326
60270.0000000    1.0841717
60280.0000000    1.0925924
60290.0000000    1.1069847
60300.0000000    1.0825306
60310.0000000    1.0831894
60320.0000000    1.0583040
60330.0000000    1.0893052
60340.0000000    1.0915349
60350.0000000    1.0682583
60360.0000000    1.0768849
60370.0000000    1.0562317
60380.0000000    1.0588943
60390.0000000    1.0682474
60400.0000000    1.0670637
60410.0000000    1.0491234
60420.0000000    1.0477720
60430.0000000    1.0479631
60440.0000000    1.0526644
60450.0000000    1.0662475
60460.0000000    1.0664959
60470.0000000    1.0706937
60480.0000000    1.0751462
60490.0000000    1.0991492
60500.0000000    1.0903335
60510.0000000    1.0844316
60520.0000000    1.0711396
60530.0000000    1.0609041
60540.0000000    1.0798615
60550.0000000    1.0744568
60560.0000000    1.0714513
60570.0000000    1.0775435
60580.0000000    1.0836557
60590.0000000    1.0732228
60600.0000000    1.0934840
60610.0000000    1.1202471
60620.0000000    1.1110867
60630.0000000    1.1140785
60640.0000000    1.0963652
60650.0000000    1.0938908
60660.0000000    1.0820444
60670.0000000    1.0929655
60680.0000000    1.0909574
60690.0000000    1.0983988
60700.0000000    1.0557405
60710.0000000    1.0776242
60720.0000000    1.0728228
60730.0000000    1.0593207
60740.0000000    1.0672356
60750.0000000    1.0575207
60760.0000000    1.0833334
60770.0000000    1.0699134
60780.0000000    1.0706385
60790.0000000    1.0678295
60800.0000000    1.0946485
60810.0000000    1.0614946
60820.0000000    1.0629333
60830.0000000    1.0510598
60840.0000000    1.0404649
60850.0000000    1.0271597
60860.0000000    1.0078893
60870.0000000    1.0236304
60880.0000000    1.0302383
60890.0000000    1.0077224
60900.0000000    1.0042182
60910.0000000    1.0137024
60920.0000000    1.0275228
60930.0000000    1.0467286
60940.0000000    1.0690018
60950.0000000    1.0759251
60960.0000000    1.0765254
60970.0000000    1.0588870
60980.0000000    1.0669745
60990.0000000    1.0664855
61000.0000000    1.0689589
61010.0000000    1.0765045
61020.0000000    1.0586269
61030.0000000    1.0677891
61040.0000000    1.0793408
61050.0000000    1.0615345
61060.0000000    1.0551672
61070.0000000    1.0814624
61080.0000000    1.0595562
61090.0000000    1.0605707
61100.0000000    1.0583169
61110.0000000    1.0518669
61120.0000000    1.0536700
61130.0000000    1.0746439
61140.0000000    1.0724913
61150.0000000    1.0494884
61160.0000000    1.0590142
61170.0000000    1.0509163
61180.0000000    1.0361936
61190.0000000    1.0744398
61200.0000000    1.0810072
61210.0000000    1.0815088
61220.0000000    1.0608613
61230.0000000    1.0760992
61240.0000000    1.0713400
61250.0000000    1.0609984
61260.0000000    1.0703822
61270.0000000    1.0698483
61280.0000000    1.0827277
61290.0000000    1.1019194
61300.0000000    1.1004204
61310.0000000    1.0985085
61320.0000000    1.1066699
61330.0000000    1.1005070
61340.0000000    1.0962335
61350.0000000    1.1020591
61360.0000000    1.1040902
61370.0000000    1.0975246
61380.0000000    1.0931442
61390.0000000    1.0821760
61400.0000000    1.0827410
61410.0000000    1.0881517
61420.0000000    1.0995834
61430.0000000    1.0879925
61440.0000000    1.0809016
61450.0000000    1.0952044
61460.0000000    1.0996153
61470.0000000    1.0844029
61480.0000000    1.0888834
61490.0000000    1.0902044
61500.0000000    1.1065403
61510.0000000    1.0909779
61520.0000000    1.0930800
61530.0000000    1.0894403
61540.0000000    1.0908321
61550.0000000    1.1126666
61560.0000000    1.1051011
61570.0000000    1.0990157
61580.0000000    1.0766833
61590.0000000    1.0831542
61600.0000000    1.0891625
61610.0000000    1.0830666
61620.0000000    1.0928900
61630.0000000    1.0870606
61640.0000000    1.0846560
61650.0000000    1.0518485
61660.0000000    1.0567245
61670.0000000    1.0618300
61680.0000000    1.0853040
61690.0000000    1.0764916
61700.0000000    1.0670942
61710.0000000    1.0470376
61720.0000000    1.0548037
61730.0000000    1.0783443
61740.0000000    1.0701878
61750.0000000    1.0811207
61760.0000000    1.0778013
61770.0000000    1.0716714
61780.0000000    1.0550725
61790.0000000    1.0604938
61800.0000000    1.0721688
61810.0000000    1.0593352
61820.0000000    1.0482949
61830.0000000    1.0445280
61840.0000000    1.0558416
61850.0000000    1.0503014
61860.0000000    1.0650220
61870.0000000    1.0904231
61880.0000000    1.0900881
61890.0000000    1.0872078
61900.0000000    1.0744376
61910.0000000    1.0783892
61920.0000000    1.0768588
61930.0000000    1.0629479
61940.0000000    1.0789161
61950.0000000    1.0718459
61960.0000000    1.0667913
61970.0000000    1.0417100
61980.0000000    1.0420845
61990.0000000    1.0232128
62000.0000000    1.0227332
62010.0000000    1.0142576
62020.0000000    1.0156584
62030.0000000    1.0142807
62040.0000000    1.0220262
62050.0000000    1.0394694
62060.0000000    1.0439088
62070.0000000    1.0600362
62080.0000000    1.0791274
62090.0000000    1.0748649
62100.0000000    1.0469760
62110.0000000    1.0553812
62120.0000000    1.0601976
62130.0000000    1.0619127
62140.0000000    1.0461411
62150.0000000    1.0421181
62160.0000000    1.0502547
62170.0000000    1.0529035
62180.0000000    1.0529897
62190.0000000    1.0702168
62200.0000000    1.0455073
62210.0000000    1.0627261
62220.0000000    1.0736853
62230.0000000    1.0816423
62240.0000000    1.0802265
62250.0000000    1.0773349
62260.0000000    1.0719928
62270.0000000    1.0615102
62280.0000000    1.0550241
62290.0000000    1.0673102
62300.0000000    1.0753394
62310.0000000    1.0563562
62320.0000000    1.0696003
62330.0000000    1.0565553
62340.0000000    1.0535848
62350.0000000    1.0489964
62360.0000000    1.0808270
62370.0000000    1.0689100
62380.0000000    1.0726832
62390.0000000    1.0787500
62400.0000000    1.0609926
62410.0000000    1.0516095
62420.0000000    1.0814986
62430.0000000    1.0610100
62440.0000000    1.0628247
62450.0000000    1.0589204
62460.0000000    1.0735008
62470.0000000    1.0877492
62480.0000000    1.1051280
62490.0000000    1.1373720
62500.0000000    1.1394833
62510.0000000    1.1124544
62520.0000000    1.1129134
62530.0000000    1.1291318
62540.0000000    1.1425828
62550.0000000    1.1482623
62560.0000000    1.1449414
62570.0000000    1.1318476
62580.0000000    1.1462976
62590.0000000    1.1575500
62600.0000000    1.1575212
62610.0000000    1.1439340
62620.0000000    1.1486528
62630.0000000    1.1191039
62640.0000000    1.1131018
62650.0000000    1.1264057
62660.0000000    1.1356480
62670.0000000    1.1373366
62680.0000000    1.1211665
62690.0000000    1.1338224
62700.0000000    1.1254222
62710.0000000    1.1043921
62720.0000000    1.0902184
62730.0000000    1.0885845
62740.0000000    1.1029664
62750.0000000    1.0812683
62760.0000000    1.0847619
62770.0000000    1.0771074
62780.0000000    1.0802416
62790.0000000    1.0923311
62800.0000000    1.0961090
62810.0000000    1.0935067
62820.0000000    1.0911951
62830.0000000    1.1151644
62840.0000000    1.0986800
62850.0000000    1.0975353
62860.0000000    1.0935811
62870.0000000    1.0917665
62880.0000000    1.1189553
62890.0000000    1.1231462
62900.0000000    1.1175833
62910.0000000    1.1279757
62920.0000000    1.1188838
62930.0000000    1.1326072
62940.0000000    1.1289988
62950.0000000    1.1143223
62960.0000000    1.1013056
62970.0000000    1.1210270
62980.0000000    1.1322185
62990.0000000    1.1274692
63000.0000000    1.1250358
63010.0000000    1.1597522
63020.0000000    1.1618382
63030.0000000    1.1397600
63040.0000000    1.1264709
63050.0000000    1.1464494
63060.0000000    1.1399202
63070.0000000    1.1309632
63080.0000000    1.1354648
63090.0000000    1.1262976
63100.0000000    1.1569722
63110.0000000    1.1409863
63120.0000000    1.1502366
63130.0000000    1.1403985
63140.0000000    1.1620048
63150.0000000    1.1547978
63160.0000000    1.1645694
63170.0000000    1.1603532
63180.0000000    1.1744286
63190.0000000    1.1807339
63200.0000000    1.1489941
63210.0000000    1.1463317
63220.0000000    1.1554742
63230.0000000    1.1746433
63240.0000000    1.1684350
63250.0000000    1.1666558
63260.0000000    1.1598636
63270.0000000    1.1596879
63280.0000000    1.1260051
63290.0000000    1.1454254
63300.0000000    1.1280931
63310.0000000    1.1251256
63320.0000000    1.1342971
63330.0000000    1.1444545
63340.0000000    1.1430805
63350.0000000    1.1469330
63360.0000000    1.1530541
63370.0000000    1.1301423
63380.0000000    1.1399499
63390.0000000    1.1221472
63400.0000000    1.1006348
63410.0000000    1.0839726
63420.0000000    1.0718189
63430.0000000    1.0690684
63440.0000000    1.0616701
63450.0000000    1.0698037
63460.0000000    1.0767206
63470.0000000    1.0752405
63480.0000000    1.0982515
63490.0000000    1.0880687
63500.0000000    1.1104894
63510.0000000    1.1084623
63520.0000000    1.0883318
63530.0000000    1.0991853
63540.0000000    1.0691330
63550.0000000    1.0723717
63560.0000000    1.0546827
63570.0000000    1.0653791
63580.0000000    1.0698797
63590.0000000    1.1035345
63600.0000000    1.1136888
63610.0000000    1.1198001
63620.0000000    1.0971217
63630.0000000    1.1141263
63640.0000000    1.1120390
63650.0000000    1.1080010
63660.0000000    1.1303778
63670.0000000    1.1124574
63680.0000000    1.1018813
63690.0000000    1.1060531
63700.0000000    1.1058040
63710.0000000    1.1064131
63720.0000000    1.0819954
63730.0000000    1.1067888
63740.0000000    1.0950962
63750.0000000    1.0953687
63760.0000000    1.0893936
63770.0000000    1.0779512
63780.0000000    1.0907735
63790.0000000    1.1024568
63800.0000000    1.1266369
63810.0000000    1.1076121
63820.0000000    1.1042054
63830.0000000    1.1049693
63840.0000000    1.0981514
63850.0000000    1.0924995
63860.0000000    1.0953112
63870.0000000    1.0936233
63880.0000000    1.0888013
63890.0000000    1.0947019
63900.0000000    1.1047690
63910.0000000    1.0910473
63920.0000000    1.0994061
63930.0000000    1.0971805
63940.0000000    1.1040730
63950.0000000    1.0843145
63960.0000000    1.1028203
63970.0000000    1.1151019
63980.0000000    1.1343050
63990.0000000    1.1428732
64000.0000000    1.1178422
64010.0000000    1.1041311
64020.0000000    1.0915935
64030.0000000    1.0773557
64040.0000000    1.0959477
64050.0000000    1.0875160
64060.0000000    1.0924765
64070.0000000    1.0926795
64080.0000000    1.1082032
64090.0000000    1.0984945
64100.0000000    1.0858757
64110.0000000    1.0849062
64120.0000000    1.0981824
64130.0000000    1.1107504
64140.0000000    1.1132840
64150.0000000    1.1296977
64160.0000000    1.1416934
64170.0000000    1.0994005
64180.0000000    1.1034715
64190.0000000    1.0973760
64200.0000000    1.0843780
64210.0000000    1.0982574
64220.0000000    1.0808041
64230.0000000    1.0806942
64240.0000000    1.0907915
64250.0000000    1.0719974
64260.0000000    1.1018889
64270.0000000    1.0944831
64280.0000000    1.1008556
64290.0000000    1.0976787
64300.0000000    1.0866790
64310.0000000    1.0760039
64320.0000000    1.0654179
64330.0000000    1.0637248
64340.0000000    1.0521150
64350.0000000    1.0586975
64360.0000000    1.0503664
64370.0000000    1.0599203
64380.0000000    1.0589901
64390.0000000    1.0732729
64400.0000000    1.0918359
64410.0000000    1.0813298
64420.0000000    1.0913292
64430.0000000    1.0777632
64440.0000000    1.1030179
64450.0000000    1.1136637
64460.0000000    1.1153946
64470.0000000    1.1033622
64480.0000000    1.1063552
64490.0000000    1.0977542
64500.0000000    1.1066235
64510.0000000    1.0977020
64520.0000000    1.0814347
64530.0000000    1.0900555
64540.0000000    1.1017537
64550.0000000    1.0968709
64560.0000000    1.0913544
64570.0000000    1.0655848
64580.0000000    1.0869558
64590.0000000    1.0665354
64600.0000000    1.0684754
64610.0000000    1.0579339
64620.0000000    1.0573840
64630.0000000    1.0412060
64640.0000000    1.0590430
64650.0000000    1.0662179
64660.0000000    1.0734221
64670.0000000    1.0623854
64680.0000000    1.0636733
64690.0000000    1.0697179
64700.0000000    1.0772144
64710.0000000    1.0810370
64720.0000000    1.0869396
64730.0000000    1.0779644
64740.0000000    1.0736065
64750.0000000    1.0603309
64760.0000000    1.0705570
64770.0000000    1.0837654
64780.0000000    1.0786551
64790.0000000    1.0906509
64800.0000000    1.0822194
64810.0000000    1.0803468
64820.0000000    1.0719047
64830.0000000    1.0599718
64840.0000000    1.0803143
64850.0000000    1.0504684
64860.0000000    1.0649227
64870.0000000    1.0515984
64880.0000000    1.0677565
64890.0000000    1.0579754
64900.0000000    1.0482767
64910.0000000    1.0532825
64920.0000000    1.0470815
64930.0000000    1.0481397
64940.0000000    1.0550063
64950.0000000    1.0757518
64960.0000000    1.0703042
64970.0000000    1.0686656
64980.0000000    1.0821072
64990.0000000    1.0798742
65000.0000000    1.0824639
65010.0000000    1.0603091
65020.0000000    1.0728877
65030.0000000    1.0677609
65040.0000000    1.0819470
65050.0000000    1.0809233
65060.0000000    1.0557840
65070.0000000    1.0404159
65080.0000000    1.0434879
65090.0000000    1.0590992
65100.0000000    1.0535470
65110.0000000    1.0497180
65120.0000000    1.0798167
65130.0000000    1.0697141
65140.0000000    1.0711098
65150.0000000    1.0581292
65160.0000000    1.0493801
65170.0000000    1.0554581
65180.0000000    1.0786983
65190.0000000    1.0976222
65200.0000000    1.0820174
65210.0000000    1.0897998
65220.0000000    1.0828652
65230.0000000    1.0826038
65240.0000000    1.1101310
65250.0000000    1.1007344
65260.0000000    1.0815619
65270.0000000    1.0806680
65280.0000000    1.0731695
65290.0000000    1.0721751
65300.0000000    1.1060597
65310.0000000    1.0998095
65320.0000000    1.0939679
65330.0000000    1.0945240
65340.0000000    1.0860904
65350.0000000    1.0738933
65360.0000000    1.0840894
65370.0000000    1.0938936
65380.0000000    1.1238449
65390.0000000    1.1024530
65400.0000000    1.1069683
65410.0000000    1.1155972
65420.0000000    1.1250733
65430.0000000    1.1225567
65440.0000000    1.1121520
65450.0000000    1.1176106
65460.0000000    1.0950457
65470.0000000    1.1009810
65480.0000000    1.1086822
65490.0000000    1.0977018
65500.0000000    1.0908706
65510.0000000    1.0999968
65520.0000000    1.0981266
65530.0000000    1.0791476
65540.0000000    1.0752720
65550.0000000    1.0527471
65560.0000000    1.0527163
65570.0000000    1.0722095
65580.0000000    1.0926397
65590.0000000    1.0827094
65600.0000000    1.0897675
65610.0000000    1.0946559
65620.0000000    1.1053008
65630.0000000    1.1151197
65640.0000000    1.1220865
65650.0000000    1.1195723
65660.0000000    1.1131191
65670.0000000    1.0997230
65680.0000000    1.0917916
65690.0000000    1.1068712
65700.0000000    1.1006836
65710.0000000    1.0649647
65720.0000000    1.0727416
65730.0000000    1.0693421
65740.0000000    1.0766020
65750.0000000    1.0979679
65760.0000000    1.0895418
65770.0000000    1.0977794
65780.0000000    1.0815489
65790.0000000    1.0578712
65800.0000000    1.0423144
65810.0000000    1.0558913
65820.0000000    1.0611233
65830.0000000    1.0488503
65840.0000000    1.0467534
65850.0000000    1.0548489
65860.0000000    1.0422186
65870.0000000    1.0600312
65880.0000000    1.0698940
65890.0000000    1.0573574
65900.0000000    1.0807954
65910.0000000    1.0856513
65920.0000000    1.0786238
65930.0000000    1.0839081
65940.0000000    1.0640975
65950.0000000    1.0594956
65960.0000000    1.0679116
65970.0000000    1.0606073
65980.0000000    1.0356829
65990.0000000    1.0567874
66000.0000000    1.0723180
66010.0000000    1.0634636
66020.0000000    1.0547819
66030.0000000    1.0452611
66040.0000000    1.0282313
66050.0000000    1.0536214
66060.0000000    1.0565870
66070.0000000    1.0507333
66080.0000000    1.0492190
66090.0000000    1.0679487
66100.0000000    1.0738809
66110.0000000    1.0779704
66120.0000000    1.0876176
66130.0000000    1.0719227
66140.0000000    1.0644460
66150.0000000    1.0638922
66160.0000000    1.0638472
66170.0000000    1.0431557
66180.0000000    1.0402675
66190.0000000    1.0476501
66200.0000000    1.0720592
66210.0000000    1.0816134
66220.0000000    1.0619903
66230.0000000    1.0700439
66240.0000000    1.0825914
66250.0000000    1.0722466
66260.0000000    1.0896895
66270.0000000    1.0992143
66280.0000000    1.1113681
66290.0000000    1.0950458
66300.0000000    1.0808570
66310.0000000    1.0967757
66320.0000000    1.0915074
66330.0000000    1.0921863
66340.0000000    1.1034844
66350.0000000    1.1062787
66360.0000000    1.1265746
66370.0000000    1.1066977
66380.0000000    1.1052227
66390.0000000    1.1107340
66400.0000000    1.1193922
66410.0000000    1.1373744
66420.0000000    1.1528157
66430.0000000    1.1308615
66440.0000000    1.1291747
66450.0000000    1.1371888
66460.0000000    1.1474167
66470.0000000    1.1171483
66480.0000000    1.1245184
66490.0000000    1.1347773
66500.0000000    1.1420879
66510.0000000    1.1366999
66520.0000000    1.1427741
66530.0000000    1.1255732
66540.0000000    1.1129776
66550.0000000    1.1236331
66560.0000000    1.1471817
66570.0000000    1.1381670
66580.0000000    1.1348383
66590.0000000    1.1399988
66600.0000000    1.1256237
66610.0000000    1.1347128
66620.0000000    1.1093388
66630.0000000    1.1101737
66640.0000000    1.1081220
66650.0000000    1.0935866
66660.0000000    1.1100733
66670.0000000    1.1199445
66680.0000000    1.1051694
66690.0000000    1.1197231
66700.0000000    1.0933331
66710.0000000    1.0964234
66720.0000000    1.0917103
66730.0000000    1.0794024
66740.0000000    1.1066722
66750.0000000    1.0962481
66760.0000000    1.0858976
66770.0000000    1.0943086
66780.0000000    1.0778369
66790.0000000    1.0743994
66800.0000000    1.0672555
66810.0000000    1.0706793
66820.0000000    1.0733712
66830.0000000    1.0720339
66840.0000000    1.0846530
66850.0000000    1.0938555
66860.0000000    1.0762671
66870.0000000    1.0867628
66880.0000000    1.0956539
66890.0000000    1.0881956
66900.0000000    1.1070129
66910.0000000    1.1194581
66920.0000000    1.1028849
66930.0000000    1.1094769
66940.0000000    1.1048164
66950.0000000    1.1353966
66960.0000000    1.1251620
66970.0000000    1.1081238
66980.0000000    1.1113458
66990.0000000    1.0981120
67000.0000000    1.1050773
67010.0000000    1.0892457
67020.0000000    1.1010101
67030.0000000    1.0957317
67040.0000000    1.0955015
67050.0000000    1.1103680
67060.0000000    1.1052463
67070.0000000    1.0933923
67080.0000000    1.1333638
67090.0000000    1.1257806
67100.0000000    1.1196182
67110.0000000    1.1385210
67120.0000000    1.1428806
67130.0000000    1.1301779
67140.0000000    1.1101648
67150.0000000    1.1273812
67160.0000000    1.1058400
67170.0000000    1.1122054
67180.0000000    1.1227793
67190.0000000    1.1125699
67200.0000000    1.1062647
67210.0000000    1.0973060
67220.0000000    1.1033994
67230.0000000    1.1116723
67240.0000000    1.1294378
67250.0000000    1.1029638
67260.0000000    1.1022209
67270.0000000    1.0865402
67280.0000000    1.0975320
67290.0000000    1.0841143
67300.0000000    1.0977277
67310.0000000    1.0999480
67320.0000000    1.1044458
67330.0000000    1.0961254
67340.0000000    1.1066688
67350.0000000    1.1104805
67360.0000000    1.1018175
67370.0000000    1.1061937
67380.0000000    1.1149113
67390.0000000    1.1131456
67400.0000000    1.1045890
67410.0000000    1.1115025
67420.0000000    1.1059464
67430.0000000    1.0866646
67440.0000000    1.1125176
67450.0000000    1.1007302
67460.0000000    1.1104479
67470.0000000    1.1190761
67480.0000000    1.1070520
67490.0000000    1.1158601
67500.0000000    1.1040623
67510.0000000    1.0897110
67520.0000000    1.0945967
67530.0000000    1.1170166
67540.0000000    1.1162810
67550.0000000    1.1279278
67560.0000000    1.1329621
67570.0000000    1.1147046
67580.0000000    1.1042424
67590.0000000    1.1290178
67600.0000000    1.1294180
67610.0000000    1.1287185
67620.0000000    1.1094466
67630.0000000    1.1311896
67640.0000000    1.1263762
67650.0000000    1.1168247
67660.0000000    1.0892707
67670.0000000    1.0907103
67680.0000000    1.1082000
67690.0000000    1.1244735
67700.0000000    1.1349672
67710.0000000    1.1323836
67720.0000000    1.1502203
67730.0000000    1.1285082
67740.0000000    1.1485538
67750.0000000    1.1513206
67760.0000000    1.1750795
67770.0000000    1.1549740
67780.0000000    1.1581185
67790.0000000    1.1606932
67800.0000000    1.1587434
67810.0000000    1.1625459
67820.0000000    1.1750749
67830.0000000    1.1833545
67840.0000000    1.1803199
67850.0000000    1.1639616
67860.0000000    1.1650752
67870.0000000    1.1764281
67880.0000000    1.1889472
67890.0000000    1.1902856
67900.0000000    1.1774153
67910.0000000    1.1958573
67920.0000000    1.2025090
67930.0000000    1.1974770
67940.0000000    1.1957936
67950.0000000    1.1829783
67960.0000000    1.1898526
67970.0000000    1.2051325
67980.0000000    1.2040024
67990.0000000    1.1770723
68000.0000000    1.1761931
68010.0000000    1.1692115
68020.0000000    1.1860420
68030.0000000    1.1913157
68040.0000000    1.1649486
68050.0000000    1.1876125
68060.0000000    1.1815351
68070.0000000    1.1764472
68080.0000000    1.1979682
68090.0000000    1.2092679
68100.0000000    1.1926423
68110.0000000    1.1950663
68120.0000000    1.1850407
68130.0000000    1.1943713
68140.0000000    1.2211871
68150.0000000    1.1991742
68160.0000000    1.2058887
68170.0000000    1.2082045
68180.0000000    1.2027473
68190.0000000    1.2077695
68200.0000000    1.1769714
68210.0000000    1.1830944
68220.0000000    1.1691222
68230.0000000    1.1799046
68240.0000000    1.1755425
68250.0000000    1.1858789
68260.0000000    1.1870847
68270.0000000    1.1958174
68280.0000000    1.1910557
68290.0000000    1.1824570
68300.0000000    1.1831843
68310.0000000    1.1595118
68320.0000000    1.1622485
68330.0000000    1.1690341
68340.0000000    1.1795558
68350.0000000    1.1525196
68360.0000000    1.1706136
68370.0000000    1.1703503
68380.0000000    1.1526344
68390.0000000    1.1521837
68400.0000000    1.1220714
68410.0000000    1.1209083
68420.0000000    1.1366576
68430.0000000    1.1424792
68440.0000000    1.1368752
68450.0000000    1.1382178
68460.0000000    1.1169156
68470.0000000    1.1348963
68480.0000000    1.1444525
68490.0000000    1.1435313
68500.0000000    1.1230400
68510.0000000    1.1228112
68520.0000000    1.1396681
68530.0000000    1.1476965
68540.0000000    1.1428878
68550.0000000    1.1621383
68560.0000000    1.1650339
68570.0000000    1.1652943
68580.0000000    1.1639614
68590.0000000    1.1631540
68600.0000000    1.1460140
68610.0000000    1.1430999
68620.0000000    1.1462409
68630.0000000    1.1415789
68640.0000000    1.1468424
68650.0000000    1.1633373
68660.0000000    1.1745781
68670.0000000    1.1449112
68680.0000000    1.1518914
68690.0000000    1.1447704
68700.0000000    1.1414592
68710.0000000    1.1225549
68720.0000000    1.1307768
68730.0000000    1.1502883
68740.0000000    1.1610729
68750.0000000    1.1386439
68760.0000000    1.1263610
68770.0000000    1.1480575
68780.0000000    1.1433995
68790.0000000    1.1355413
68800.0000000    1.1440221
68810.0000000    1.1598678
68820.0000000    1.1684440
68830.0000000    1.1696130
68840.0000000    1.1843544
68850.0000000    1.1639360
68860.0000000    1.1687795
68870.0000000    1.1756760
68880.0000000    1.1682657
68890.0000000    1.1373416
68900.0000000    1.1276544
68910.0000000    1.1450847
68920.0000000    1.1571281
68930.0000000    1.1567408
68940.0000000    1.1362201
68950.0000000    1.1285223
68960.0000000    1.1531745
68970.0000000    1.1443698
68980.0000000    1.1311609
68990.0000000    1.1175685
69000.0000000    1.1259401
69010.0000000    1.1160485
69020.0000000    1.0995026
69030.0000000    1.1021407
69040.0000000    1.1031088
69050.0000000    1.0893483
69060.0000000    1.0883607
69070.0000000    1.0966628
69080.0000000    1.0930967
69090.0000000    1.1036026
69100.0000000    1.1063745
69110.0000000    1.1088651
69120.0000000    1.1222671
69130.0000000    1.1226718
69140.0000000    1.1180781
69150.0000000    1.1121877
69160.0000000    1.1119902
69170.0000000    1.0879289
69180.0000000    1.1052086
69190.0000000    1.0970221
69200.0000000    1.1018569
69210.0000000    1.1146003
69220.0000000    1.1090775
69230.0000000    1.0971700
69240.0000000    1.0901709
69250.0000000    1.1130939
69260.0000000    1.0985432
69270.0000000    1.1209666
69280.0000000    1.1059344
69290.0000000    1.1090753
69300.0000000    1.1106790
69310.0000000    1.1104199
69320.0000000    1.1166813
69330.0000000    1.1348876
69340.0000000    1.1319532
69350.0000000    1.1202387
69360.0000000    1.1223439
69370.0000000    1.1258764
69380.0000000    1.1337117
69390.0000000    1.1087998
69400.0000000    1.0999868
69410.0000000    1.1264941
69420.0000000    1.1095430
69430.0000000    1.0937686
69440.0000000    1.1016878
69450.0000000    1.1093118
69460.0000000    1.1317452
69470.0000000    1.1232667
69480.0000000    1.1330874
69490.0000000    1.1236985
69500.0000000    1.1161404
69510.0000000    1.0929350
69520.0000000    1.0811473
69530.0000000    1.1106652
69540.0000000    1.1214507
69550.0000000    1.1119440
69560.0000000    1.1095508
69570.0000000    1.1379807
69580.0000000    1.1239592
69590.0000000    1.1152673
69600.0000000    1.1181535
69610.0000000    1.1296891
69620.0000000    1.1266844
69630.0000000    1.1275893
69640.0000000    1.1230342
69650.0000000    1.1058587
69660.0000000    1.1041565
69670.0000000    1.0894904
69680.0000000    1.0932360
69690.0000000    1.0960735
69700.0000000    1.0742723
69710.0000000    1.0665703
69720.0000000    1.0889471
69730.0000000    1.1113771
69740.0000000    1.1183882
69750.0000000    1.1144567
69760.0000000    1.1003468
69770.0000000    1.0929853
69780.0000000    1.0816363
69790.0000000    1.1040014
69800.0000000    1.1122917
69810.0000000    1.1190560
69820.0000000    1.1273203
69830.0000000    1.1309323
69840.0000000    1.1355841
69850.0000000    1.1296200
69860.0000000    1.1322651
69870.0000000    1.1168433
69880.0000000    1.1154174
69890.0000000    1.1138397
69900.0000000    1.1060672
69910.0000000    1.1074649
69920.0000000    1.1148720
69930.0000000    1.0909964
69940.0000000    1.0894022
69950.0000000    1.0939282
69960.0000000    1.1130838
69970.0000000    1.1114779
69980.0000000    1.1191427
69990.0000000    1.1263745
70000.0000000    1.1251103
70010.0000000    1.1305300
70020.0000000    1.1228451
70030.0000000    1.0951794
70040.0000000    1.0875208
70050.0000000    1.1158705
70060.0000000    1.1120353
70070.0000000    1.1226249
70080.0000000    1.1227449
70090.0000000    1.1365416
70100.0000000    1.1343217
70110.0000000    1.1171240
70120.0000000    1.1220056
70130.0000000    1.1377132
70140.0000000    1.1319766
70150.0000000    1.1211901
70160.0000000    1.1174210
70170.0000000    1.1211213
70180.0000000    1.1152824
70190.0000000    1.1293766
70200.0000000    1.1139396
70210.0000000    1.1038698
70220.0000000    1.1093580
70230.0000000    1.1112826
70240.0000000    1.1203860
70250.0000000    1.1087359
70260.0000000    1.1255841
70270.0000000    1.1094708
70280.0000000    1.1081623
70290.0000000    1.1024456
70300.0000000    1.0834298
70310.0000000    1.1105100
70320.0000000    1.1208527
70330.0000000    1.1390269
70340.0000000    1.1236444
70350.0000000    1.1141323
70360.0000000    1.0982919
70370.0000000    1.1035407
70380.0000000    1.1045808
70390.0000000    1.0993414
70400.0000000    1.0948350
70410.0000000    1.0996382
70420.0000000    1.0953203
70430.0000000    1.1249928
70440.0000000    1.1199496
70450.0000000    1.1280799
70460.0000000    1.1215597
70470.0000000    1.1128321
70480.0000000    1.1070510
70490.0000000    1.1274323
70500.0000000    1.1168926
70510.0000000    1.1115519
70520.0000000    1.1363596
70530.0000000    1.1453077
70540.0000000    1.1261475
70550.0000000    1.1159959
70560.0000000    1.0945899
70570.0000000    1.0908457
70580.0000000    1.0699835
70590.0000000    1.0981463
70600.0000000    1.1247070
70610.0000000    1.1136683
70620.0000000    1.1074572
70630.0000000    1.1035738
70640.0000000    1.1141198
70650.0000000    1.1003035
70660.0000000    1.1052700
70670.0000000    1.1068605
70680.0000000    1.0986042
70690.0000000    1.1099454
70700.0000000    1.1407484
70710.0000000    1.1387768
70720.0000000    1.1309040
70730.0000000    1.1249487
70740.0000000    1.1210960
70750.0000000    1.1092975
70760.0000000    1.0986751
70770.0000000    1.1331211
70780.0000000    1.1312088
70790.0000000    1.1479325
70800.0000000    1.1368041
70810.0000000    1.1618820
70820.0000000    1.1435728
70830.0000000    1.1372527
70840.0000000    1.1170762
70850.0000000    1.1107763
70860.0000000    1.1116874
70870.0000000    1.1104424
70880.0000000    1.1186187
70890.0000000    1.1491518
70900.0000000    1.1297411
70910.0000000    1.1075727
70920.0000000    1.1222283
70930.0000000    1.1193087
70940.0000000    1.1216283
70950.0000000    1.1109289
70960.0000000    1.0968812
70970.0000000    1.0981292
70980.0000000    1.0998545
70990.0000000    1.0851840
71000.0000000    1.1011415
71010.0000000    1.1075017
71020.0000000    1.0957890
71030.0000000    1.0900542
71040.0000000    1.1232954
71050.0000000    1.1083270
71060.0000000    1.1183875
71070.0000000    1.1281214
71080.0000000    1.1073112
71090.0000000    1.0927079
71100.0000000    1.0995866
71110.0000000    1.0903324
71120.0000000    1.0902181
71130.0000000    1.1163242
71140.0000000    1.1357161
71150.0000000    1.1147716
71160.0000000    1.1154182
71170.0000000    1.1087484
71180.0000000    1.1069943
71190.0000000    1.1043577
71200.0000000    1.0995330
71210.0000000    1.1248475
71220.0000000    1.1249729
71230.0000000    1.1135324
71240.0000000    1.1376876
71250.0000000    1.1320018
71260.0000000    1.1351761
71270.0000000    1.1441866
71280.0000000    1.1494509
71290.0000000    1.1329713
71300.0000000    1.1620922
71310.0000000    1.1601408
71320.0000000    1.1702515
71330.0000000    1.1716852
71340.0000000    1.1554621
71350.0000000    1.1492590
71360.0000000    1.1489836
71370.0000000    1.1513176
71380.0000000    1.1434968
71390.0000000    1.1244946
71400.0000000    1.1166934
71410.0000000    1.1359777
71420.0000000    1.1258872
71430.0000000    1.1259100
71440.0000000    1.1295905
71450.0000000    1.1437732
71460.0000000    1.1416687
71470.0000000    1.1125989
71480.0000000    1.1300921
71490.0000000    1.1000091
71500.0000000    1.1106305
71510.0000000    1.0913721
71520.0000000    1.0954530
71530.0000000    1.0725874
71540.0000000    1.0715003
71550.0000000    1.0908002
71560.0000000    1.1103847
71570.0000000    1.0923729
71580.0000000    1.0871103
71590.0000000    1.1003556
71600.0000000    1.0742832
71610.0000000    1.0651518
71620.0000000    1.0809151
71630.0000000    1.0839404
71640.0000000    1.0879264
71650.0000000    1.1044236
71660.0000000    1.1066742
71670.0000000    1.1081482
71680.0000000    1.1223546
71690.0000000    1.0876595
71700.0000000    1.0953639
71710.0000000    1.1011305
71720.0000000    1.1040231
71730.0000000    1.1088952
71740.0000000    1.0914611
71750.0000000    1.0892023
71760.0000000    1.0856757
71770.0000000    1.0898240
71780.0000000    1.0833458
71790.0000000    1.0757123
71800.0000000    1.0944474
71810.0000000    1.0853080
71820.0000000    1.0902033
71830.0000000    1.0872709
71840.0000000    1.0870420
71850.0000000    1.0898730
71860.0000000    1.0894134
71870.0000000    1.0994009
71880.0000000    1.1028639
71890.0000000    1.1057395
71900.0000000    1.1041306
71910.0000000    1.1167010
71920.0000000    1.0926429
71930.0000000    1.1108440
71940.0000000    1.1222862
71950.0000000    1.1103276
71960.0000000    1.1126950
71970.0000000    1.1301411
71980.0000000    1.1411693
71990.0000000    1.1320889
72000.0000000    1.1119518
72010.0000000    1.1044254
72020.0000000    1.1055577
72030.0000000    1.1066109
72040.0000000    1.1351296
72050.0000000    1.1278764
72060.0000000    1.1239675
72070.0000000    1.1275202
72080.0000000    1.1189293
72090.0000000    1.1008323
72100.0000000    1.1030848
72110.0000000    1.1098994
72120.0000000    1.1161617
72130.0000000    1.1129624
72140.0000000    1.1211796
72150.0000000    1.1167105
72160.0000000    1.1130447
72170.0000000    1.1403837
72180.0000000    1.1269635
72190.0000000    1.1237420
72200.0000000    1.1331092
72210.0000000    1.1117656
72220.0000000    1.1256309
72230.0000000    1.1542441
72240.0000000    1.1234838
72250.0000000    1.1155460
72260.0000000    1.1206207
72270.0000000    1.1095994
72280.0000000    1.1517992
72290.0000000    1.1425227
72300.0000000    1.1573347
72310.0000000    1.1615115
72320.0000000    1.1713802
72330.0000000    1.1750903
72340.0000000    1.1521043
72350.0000000    1.1415515
72360.0000000    1.1403472
72370.0000000    1.1464717
72380.0000000    1.1722199
72390.0000000    1.1859537
72400.0000000    1.1726451
72410.0000000    1.1852059
72420.0000000    1.1668029
72430.0000000    1.1591783
72440.0000000    1.1507660
72450.0000000    1.1480302
72460.0000000    1.1586239
72470.0000000    1.1518375
72480.0000000    1.1575021
72490.0000000    1.1495223
72500.0000000    1.1469998
72510.0000000    1.1581162
72520.0000000    1.1685996
72530.0000000    1.1577171
72540.0000000    1.1648552
72550.0000000    1.1390846
72560.0000000    1.1467631
72570.0000000    1.1202075
72580.0000000    1.1391799
72590.0000000    1.1192104
72600.0000000    1.1206158
72610.0000000    1.1418291
72620.0000000    1.1279193
72630.0000000    1.1294968
72640.0000000    1.1400658
72650.0000000    1.1370587
72660.0000000    1.1492809
72670.0000000    1.1569647
72680.0000000    1.1487775
72690.0000000    1.1462866
72700.0000000    1.1617754
72710.0000000    1.1791500
72720.0000000    1.1738235
72730.0000000    1.1692358
72740.0000000    1.1707181
72750.0000000    1.1794018
72760.0000000    1.1790974
72770.0000000    1.1898477
72780.0000000    1.1869338
72790.0000000    1.1822147
72800.0000000    1.1788101
72810.0000000    1.1742532
72820.0000000    1.1684846
72830.0000000    1.1496128
72840.0000000    1.1391535
72850.0000000    1.1456842
72860.0000000    1.1638552
72870.0000000    1.1469201
72880.0000000    1.1605558
72890.0000000    1.1476669
72900.0000000    1.1493293
72910.0000000    1.1664894
72920.0000000    1.1510862
72930.0000000    1.1478500
72940.0000000    1.1408948
72950.0000000    1.1544391
72960.0000000    1.1659114
72970.0000000    1.1507727
72980.0000000    1.1645830
72990.0000000    1.1793848
73000.0000000    1.1851813
73010.0000000    1.1944116
73020.0000000    1.1837201
73030.0000000    1.1825689
73040.0000000    1.1919115
73050.0000000    1.1954857
73060.0000000    1.2078712
73070.0000000    1.2050756
73080.0000000    1.1897759
73090.0000000    1.1952156
73100.0000000    1.1902343
73110.0000000    1.1973140
73120.0000000    1.1840826
73130.0000000    1.1560248
73140.0000000    1.1394925
73150.0000000    1.1401393
73160.0000000    1.1492364
73170.0000000    1.1342599
73180.0000000    1.1246158
73190.0000000    1.1234479
73200.0000000    1.1421667
73210.0000000    1.1588439
73220.0000000    1.1519160
73230.0000000    1.1469501
73240.0000000    1.1435804
73250.0000000    1.1509899
73260.0000000    1.1729151
73270.0000000    1.1599910
73280.0000000    1.1563693
73290.0000000    1.1692107
73300.0000000    1.1703887
73310.0000000    1.1712271
73320.0000000    1.1781293
73330.0000000    1.1773844
73340.0000000    1.1682792
73350.0000000    1.1859303
73360.0000000    1.1670007
73370.0000000    1.1820771
73380.0000000    1.1773871
73390.0000000    1.1729624
73400.0000000    1.1705118
73410.0000000    1.1726371
73420.0000000    1.1615560
73430.0000000    1.1473221
73440.0000000    1.1604434
73450.0000000    1.1679392
73460.0000000    1.1583418
73470.0000000    1.1758628
73480.0000000    1.1717515
73490.0000000    1.1653881
73500.0000000    1.1573024
73510.0000000    1.1533195
73520.0000000    1.1601340
73530.0000000    1.1949166
73540.0000000    1.1949676
73550.0000000    1.1902859
73560.0000000    1.1763080
73570.0000000    1.1668209
73580.0000000    1.1782879
73590.0000000    1.1916587
73600.0000000    1.1824663
73610.0000000    1.1667376
73620.0000000    1.1591632
73630.0000000    1.1861786
73640.0000000    1.1971875
73650.0000000    1.1656061
73660.0000000    1.1633914
73670.0000000    1.1606735
73680.0000000    1.1712402
73690.0000000    1.1743137
73700.0000000    1.1638048
73710.0000000    1.1966695
73720.0000000    1.1659250
73730.0000000    1.1689600
73740.0000000    1.1839145
73750.0000000    1.1839277
73760.0000000    1.1867012
73770.0000000    1.1847411
73780.0000000    1.1780186
73790.0000000    1.1854070
73800.0000000    1.1657948
73810.0000000    1.1687222
73820.0000000    1.1495008
73830.0000000    1.1360283
73840.0000000    1.1416292
73850.0000000    1.1767045
73860.0000000    1.1817886
73870.0000000    1.1749340
73880.0000000    1.1942981
73890.0000000    1.1867812
73900.0000000    1.1592863
73910.0000000    1.1641006
73920.0000000    1.1742172
73930.0000000    1.1877276
73940.0000000    1.1679195
73950.0000000    1.1588506
73960.0000000    1.1473747
73970.0000000    1.1502386
73980.0000000    1.1418431
73990.0000000    1.1331884
74000.0000000    1.1370727
74010.0000000    1.1538454
74020.0000000    1.1322803
74030.0000000    1.1510839
74040.0000000    1.1775305
74050.0000000    1.1758636
74060.0000000    1.1927729
74070.0000000    1.1976788
74080.0000000    1.1933217
74090.0000000    1.1776882
74100.0000000    1.1508858
74110.0000000    1.1359569
74120.0000000    1.1449445
74130.0000000    1.1510168
74140.0000000    1.1722367
74150.0000000    1.1525500
74160.0000000    1.1406497
74170.0000000    1.1335722
74180.0000000    1.1611298
74190.0000000    1.1504641
74200.0000000    1.1487637
74210.0000000    1.1354342
74220.0000000    1.1405219
74230.0000000    1.1480803
74240.0000000    1.1390592
74250.0000000    1.1494665
74260.0000000    1.1726056
74270.0000000    1.1880406
74280.0000000    1.1764629
74290.0000000    1.1767229
74300.0000000    1.1803212
74310.0000000    1.1702621
74320.0000000    1.1438940
74330.0000000    1.1580085
74340.0000000    1.1369396
74350.0000000    1.1229001
74360.0000000    1.0930432
74370.0000000    1.1124320
74380.0000000    1.1090759
74390.0000000    1.0821735
74400.0000000    1.0822909
74410.0000000    1.0753975
74420.0000000    1.0764940
74430.0000000    1.0807781
74440.0000000    1.0800679
74450.0000000    1.1019216
74460.0000000    1.1129566
74470.0000000    1.1373278
74480.0000000    1.1111089
74490.0000000    1.1138307
74500.0000000    1.0975186
74510.0000000    1.0957528
74520.0000000    1.1239417
74530.0000000    1.1337111
74540.0000000    1.1216198
74550.0000000    1.1160216
74560.0000000    1.1189697
74570.0000000    1.1382791
74580.0000000    1.1173445
74590.0000000    1.0996674
74600.0000000    1.1043053
74610.0000000    1.1177907
74620.0000000    1.1253533
74630.0000000    1.1172059
74640.0000000    1.1354061
74650.0000000    1.1425428
74660.0000000    1.1362983
74670.0000000    1.1074778
74680.0000000    1.1047100
74690.0000000    1.1218326
74700.0000000    1.1305678
74710.0000000    1.1424931
74720.0000000    1.1421921
74730.0000000    1.1520517
74740.0000000    1.1482943
74750.0000000    1.1682252
74760.0000000    1.1457665
74770.0000000    1.1321590
74780.0000000    1.1455321
74790.0000000    1.1570638
74800.0000000    1.1645087
74810.0000000    1.1578457
74820.0000000    1.1728581
74830.0000000    1.1705306
74840.0000000    1.1718528
74850.0000000    1.1510248
74860.0000000    1.1436522
74870.0000000    1.1450397
74880.0000000    1.1640652
74890.0000000    1.1700572
74900.0000000    1.1699476
74910.0000000    1.1489319
74920.0000000    1.1574267
74930.0000000    1.1593200
74940.0000000    1.1349458
74950.0000000    1.1166481
74960.0000000    1.1332706
74970.0000000    1.1232345
74980.0000000    1.1429468
74990.0000000    1.1475208
75000.0000000    1.1424392
75010.0000000    1.1440014
75020.0000000    1.1380597
75030.0000000    1.1566085
75040.0000000    1.1595473
75050.0000000    1.1416360
75060.0000000    1.1451869
75070.0000000    1.1364629
75080.0000000    1.1276617
75090.0000000    1.1243187
75100.0000000    1.1189893
75110.0000000    1.1207809
75120.0000000    1.1307167
75130.0000000    1.1258874
75140.0000000    1.1171218
75150.0000000    1.1422861
75160.0000000    1.1375118
75170.0000000    1.1126661
75180.0000000    1.1123869
75190.0000000    1.1156198
75200.0000000    1.1010057
75210.0000000    1.0867907
75220.0000000    1.0957192
75230.0000000    1.0853541
75240.0000000    1.0941284
75250.0000000    1.0941069
75260.0000000    1.0950470
75270.0000000    1.1183174
75280.0000000    1.1246587
75290.0000000    1.1069835
75300.0000000    1.1026714
75310.0000000    1.1060765
75320.0000000    1.1376910
75330.0000000    1.1317556
75340.0000000    1.1101203
75350.0000000    1.1262625
75360.0000000    1.1322370
75370.0000000    1.1045330
75380.0000000    1.1196131
75390.0000000    1.1243658
75400.0000000    1.1605347
75410.0000000    1.1455109
75420.0000000    1.1344811
75430.0000000    1.1283598
75440.0000000    1.1291765
75450.0000000    1.1377244
75460.0000000    1.1500713
75470.0000000    1.1511075
75480.0000000    1.1519841
75490.0000000    1.1504524
75500.0000000    1.1497436
75510.0000000    1.1629311
75520.0000000    1.1712842
75530.0000000    1.1531188
75540.0000000    1.1474788
75550.0000000    1.1558119
75560.0000000    1.1505872
75570.0000000    1.1574659
75580.0000000    1.1542668
75590.0000000    1.1434382
75600.0000000    1.1632173
75610.0000000    1.1727184
75620.0000000    1.1653761
75630.0000000    1.1528375
75640.0000000    1.1575110
75650.0000000    1.1621172
75660.0000000    1.1574496
75670.0000000    1.1533436
75680.0000000    1.1384255
75690.0000000    1.1567726
75700.0000000    1.1557915
75710.0000000    1.1562490
75720.0000000    1.1380850
75730.0000000    1.1326805
75740.0000000    1.1241152
75750.0000000    1.1158245
75760.0000000    1.1243527
75770.0000000    1.1304455
75780.0000000    1.1156851
75790.0000000    1.1153258
75800.0000000    1.1182909
75810.0000000    1.1085354
75820.0000000    1.1239446
75830.0000000    1.1322643
75840.0000000    1.1257559
75850.0000000    1.1145769
75860.0000000    1.1189262
75870.0000000    1.1230522
75880.0000000    1.1178163
75890.0000000    1.1236693
75900.0000000    1.1309941
75910.0000000    1.1358914
75920.0000000    1.1367399
75930.0000000    1.1466830
75940.0000000    1.1498013
75950.0000000    1.1411457
75960.0000000    1.1482826
75970.0000000    1.1429887
75980.0000000    1.1532837
75990.0000000    1.1311923
76000.0000000    1.1294162
76010.0000000    1.1265118
76020.0000000    1.1324725
76030.0000000    1.1240218
76040.0000000    1.0993490
76050.0000000    1.0999831
76060.0000000    1.1162518
76070.0000000    1.1167084
76080.0000000    1.1119297
76090.0000000    1.0969477
76100.0000000    1.1087012
76110.0000000    1.1070843
76120.0000000    1.1199368
76130.0000000    1.1025698
76140.0000000    1.0933087
76150.0000000    1.0785136
76160.0000000    1.0810742
76170.0000000    1.0963594
76180.0000000    1.0736949
76190.0000000    1.0783157
76200.0000000    1.0698023
76210.0000000    1.0816522
76220.0000000    1.0724744
76230.0000000    1.0973675
76240.0000000    1.0991259
76250.0000000    1.1112992
76260.0000000    1.1065693
76270.0000000    1.1151960
76280.0000000    1.1225961
76290.0000000    1.1108356
76300.0000000    1.1267039
76310.0000000    1.1338679
76320.0000000    1.1423901
76330.0000000    1.1323667
76340.0000000    1.1331531
76350.0000000    1.1367662
76360.0000000    1.1169419
76370.0000000    1.1249037
76380.0000000    1.1015337
76390.0000000    1.1094663
76400.0000000    1.1112102
76410.0000000    1.0956627
76420.0000000    1.0897554
76430.0000000    1.0812315
76440.0000000    1.0810962
76450.0000000    1.1006044
76460.0000000    1.1040015
76470.0000000    1.1237403
76480.0000000    1.1247714
76490.0000000    1.1183755
76500.0000000    1.1238105
76510.0000000    1.1340573
76520.0000000    1.1294694
76530.0000000    1.1430514
76540.0000000    1.1461059
76550.0000000    1.1506386
76560.0000000    1.1319354
76570.0000000    1.1311285
76580.0000000    1.1297319
76590.0000000    1.1224403
76600.0000000    1.1155918
76610.0000000    1.0989029
76620.0000000    1.1107948
76630.0000000    1.1158180
76640.0000000    1.1007080
76650.0000000    1.0996194
76660.0000000    1.1291625
76670.0000000    1.1179724
76680.0000000    1.1131402
76690.0000000    1.1276335
76700.0000000    1.1350985
76710.0000000    1.1153501
76720.0000000    1.1300384
76730.0000000    1.1254283
76740.0000000    1.1347967
76750.0000000    1.1452774
76760.0000000    1.1231626
76770.0000000    1.1416303
76780.0000000    1.1581032
76790.0000000    1.1311374
76800.0000000    1.1407112
76810.0000000    1.1256981
76820.0000000    1.1222067
76830.0000000    1.1217008
76840.0000000    1.1197289
76850.0000000    1.1226811
76860.0000000    1.1178615
76870.0000000    1.1140459
76880.0000000    1.0952585
76890.0000000    1.0959909
76900.0000000    1.0891441
76910.0000000    1.0933200
76920.0000000    1.1122087
76930.0000000    1.1014439
76940.0000000    1.0960077
76950.0000000    1.0949827
76960.0000000    1.1274272
76970.0000000    1.0985832
76980.0000000    1.1088064
76990.0000000    1.1104908
77000.0000000    1.1116599
77010.0000000    1.1352586
77020.0000000    1.1261237
77030.0000000    1.1226385
77040.0000000    1.1129717
77050.0000000    1.1464882
77060.0000000    1.1387558
77070.0000000    1.1280215
77080.0000000    1.1510451
77090.0000000    1.1404343
77100.0000000    1.1469570
77110.0000000    1.1352195
77120.0000000    1.1298267
77130.0000000    1.1126852
77140.0000000    1.1259295
77150.0000000    1.1413012
77160.0000000    1.1329130
77170.0000000    1.1381425
77180.0000000    1.1293789
77190.0000000    1.1243824
77200.0000000    1.1380516
77210.0000000    1.1216557
77220.0000000    1.1364199
77230.0000000    1.1384575
77240.0000000    1.1287789
77250.0000000    1.1332512
77260.0000000    1.1400126
77270.0000000    1.1685600
77280.0000000    1.1522996
77290.0000000    1.1247987
77300.0000000    1.1313070
77310.0000000    1.1404116
77320.0000000    1.1417593
77330.0000000    1.1547856
77340.0000000    1.1416727
77350.0000000    1.1470871
77360.0000000    1.1574383
77370.0000000    1.1839136
77380.0000000    1.1809539
77390.0000000    1.1747557
77400.0000000    1.1648264
77410.0000000    1.1590925
77420.0000000    1.1571018
77430.0000000    1.1693248
77440.0000000    1.1741345
77450.0000000    1.1949633
77460.0000000    1.1780005
77470.0000000    1.1386828
77480.0000000    1.1455803
77490.0000000    1.1344266
77500.0000000    1.1360776
77510.0000000    1.1389896
77520.0000000    1.1554987
77530.0000000    1.1471518
77540.0000000    1.1691034
77550.0000000    1.1701992
77560.0000000    1.1962029
77570.0000000    1.1812322
77580.0000000    1.1680254
77590.0000000    1.1716453
77600.0000000    1.1632012
77610.0000000    1.1648808
77620.0000000    1.1762639
77630.0000000    1.1704011
77640.0000000    1.1665329
77650.0000000    1.1749560
77660.0000000    1.2009138
77670.0000000    1.1756616
77680.0000000    1.1964867
77690.0000000    1.1789132
77700.0000000    1.1803012
77710.0000000    1.1719538
77720.0000000    1.1707557
77730.0000000    1.1873990
77740.0000000    1.1905168
77750.0000000    1.1764271
77760.0000000    1.1785812
77770.0000000    1.1811396
77780.0000000    1.1957667
77790.0000000    1.1681143
77800.0000000    1.1698166
77810.0000000    1.1782357
77820.0000000    1.1718323
77830.0000000    1.1817187
77840.0000000    1.1678984
77850.0000000    1.1531137
77860.0000000    1.1617900
77870.0000000    1.1776531
77880.0000000    1.1718318
77890.0000000    1.2049165
77900.0000000    1.1981636
77910.0000000    1.1924107
77920.0000000    1.1689913
77930.0000000    1.1723348
77940.0000000    1.1716232
77950.0000000    1.1629628
77960.0000000    1.1674596
77970.0000000    1.1575141
77980.0000000    1.1755335
77990.0000000    1.1855594
78000.0000000    1.1838738
78010.0000000    1.1911734
78020.0000000    1.1945504
78030.0000000    1.1880538
78040.0000000    1.1713943
78050.0000000    1.1870780
78060.0000000    1.1779391
78070.0000000    1.1892400
78080.0000000    1.1777836
78090.0000000    1.2040304
78100.0000000    1.2121103
78110.0000000    1.2016284
78120.0000000    1.1699872
78130.0000000    1.1726379
78140.0000000    1.1510559
78150.0000000    1.1580251
78160.0000000    1.1680530
78170.0000000    1.1633229
78180.0000000    1.1562047
78190.0000000    1.1356723
78200.0000000    1.1406913
78210.0000000    1.1428368
78220.0000000    1.1430323
78230.0000000    1.1307082
78240.0000000    1.1270514
78250.0000000    1.1097773
78260.0000000    1.0984732
78270.0000000    1.1383920
78280.0000000    1.1511540
78290.0000000    1.1235690
78300.0000000    1.1185154
78310.0000000    1.1054305
78320.0000000    1.1178170
78330.0000000    1.1290671
78340.0000000    1.1160399
78350.0000000    1.1315238
78360.0000000    1.1219618
78370.0000000    1.1232661
78380.0000000    1.1274065
78390.0000000    1.1162019
78400.0000000    1.1154830
78410.0000000    1.1056337
78420.0000000    1.1030884
78430.0000000    1.1036799
78440.0000000    1.1103215
78450.0000000    1.1089483
78460.0000000    1.1149625
78470.0000000    1.0911756
78480.0000000    1.0986736
78490.0000000    1.1072142
78500.0000000    1.1060886
78510.0000000    1.0923972
78520.0000000    1.1126665
78530.0000000    1.1125507
78540.0000000    1.1222074
78550.0000000    1.1341190
78560.0000000    1.1212866
78570.0000000    1.1310821
78580.0000000    1.1293873
78590.0000000    1.1314209
78600.0000000    1.1286962
78610.0000000    1.1428250
78620.0000000    1.1438808
78630.0000000    1.1489230
78640.0000000    1.1554865
78650.0000000    1.1680526
78660.0000000    1.1651903
78670.0000000    1.1660336
78680.0000000    1.1671623
78690.0000000    1.1633985
78700.0000000    1.1609421
78710.0000000    1.1758139
78720.0000000    1.1408592
78730.0000000    1.1321083
78740.0000000    1.1534857
78750.0000000    1.1572704
78760.0000000    1.1651930
78770.0000000    1.1695724
78780.0000000    1.1604797
78790.0000000    1.1644948
78800.0000000    1.1746703
78810.0000000    1.1692674
78820.0000000    1.1501961
78830.0000000    1.1679481
78840.0000000    1.1706618
78850.0000000    1.1517549
78860.0000000    1.1523001
78870.0000000    1.1762682
78880.0000000    1.1555494
78890.0000000    1.1532280
78900.0000000    1.1689789
78910.0000000    1.1684823
78920.0000000    1.1777458
78930.0000000    1.1889096
78940.0000000    1.1908083
78950.0000000    1.1697915
78960.0000000    1.1666806
78970.0000000    1.1584786
78980.0000000    1.1780356
78990.0000000    1.1795269
79000.0000000    1.1562971
79010.0000000    1.1617634
79020.0000000    1.1612149
79030.0000000    1.1428918
79040.0000000    1.1417331
79050.0000000    1.1403480
79060.0000000    1.1556678
79070.0000000    1.1449504
79080.0000000    1.1403179
79090.0000000    1.1680255
79100.0000000    1.1773143
79110.0000000    1.1731882
79120.0000000    1.1729249
79130.0000000    1.1631036
79140.0000000    1.1652731
79150.0000000    1.1519783
79160.0000000    1.1412833
79170.0000000    1.1532378
79180.0000000    1.1724738
79190.0000000    1.1665453
79200.0000000    1.1716762
79210.0000000    1.1850588
79220.0000000    1.1932986
79230.0000000    1.1791615
79240.0000000    1.1864899
79250.0000000    1.1859702
79260.0000000    1.1937665
79270.0000000    1.1909264
79280.0000000    1.1876302
79290.0000000    1.1890711
79300.0000000    1.1692228
79310.0000000    1.1516044
79320.0000000    1.1556766
79330.0000000    1.1712587
79340.0000000    1.1812528
79350.0000000    1.1739187
79360.0000000    1.1486217
79370.0000000    1.1507033
79380.0000000    1.1672438
79390.0000000    1.1679908
79400.0000000    1.1730385
79410.0000000    1.1738369
79420.0000000    1.1769451
79430.0000000    1.1736195
79440.0000000    1.1769893
79450.0000000    1.1708465
79460.0000000    1.1862720
79470.0000000    1.1801981
79480.0000000    1.1680458
79490.0000000    1.1692392
79500.0000000    1.1727817
79510.0000000    1.1777140
79520.0000000    1.1684588
79530.0000000    1.1616046
79540.0000000    1.1515348
79550.0000000    1.1559372
79560.0000000    1.1500494
79570.0000000    1.1653913
79580.0000000    1.1600782
79590.0000000    1.1566209
79600.0000000    1.1454415
79610.0000000    1.1608536
79620.0000000    1.1685305
79630.0000000    1.1569066
79640.0000000    1.1501399
79650.0000000    1.1278795
79660.0000000    1.1413767
79670.0000000    1.1408050
79680.0000000    1.1502293
79690.0000000    1.1414499
79700.0000000    1.1382371
79710.0000000    1.1634899
79720.0000000    1.1313235
79730.0000000    1.1420692
79740.0000000    1.1379985
79750.0000000    1.1378704
79760.0000000    1.1298136
79770.0000000    1.1274226
79780.0000000    1.1350259
79790.0000000    1.1291723
79800.0000000    1.1640399
79810.0000000    1.1586549
79820.0000000    1.1777472
79830.0000000    1.1732701
79840.0000000    1.1728140
79850.0000000    1.1929365
79860.0000000    1.1788815
79870.0000000    1.1841294
79880.0000000    1.1844296
79890.0000000    1.1789863
79900.0000000    1.1889039
79910.0000000    1.1774001
79920.0000000    1.1655433
79930.0000000    1.1485457
79940.0000000    1.1389132
79950.0000000    1.1489470
79960.0000000    1.1653897
79970.0000000    1.1482829
79980.0000000    1.1883820
79990.0000000    1.1801453
80000.0000000    1.1611396
80010.0000000    1.1417011
80020.0000000    1.1364138
80030.0000000    1.1374555
80040.0000000    1.1469781
80050.0000000    1.1709542
80060.0000000    1.1610947
80070.0000000    1.1611656
80080.0000000    1.1503118
80090.0000000    1.1718521
80100.0000000    1.1616911
80110.0000000    1.1636572
80120.0000000    1.1517380
80130.0000000    1.1617675
80140.0000000    1.1622598
80150.0000000    1.1726931
80160.0000000    1.1552956
80170.0000000    1.1659539
80180.0000000    1.1806912
80190.0000000    1.1666354
80200.0000000    1.1608762
80210.0000000    1.1691890
80220.0000000    1.1596355
80230.0000000    1.1604817
80240.0000000    1.1527189
80250.0000000    1.1754955
80260.0000000    1.1745305
80270.0000000    1.1777521
80280.0000000    1.1987880
80290.0000000    1.2175815
80300.0000000    1.2217593
80310.0000000    1.2254099
80320.0000000    1.2278589
80330.0000000    1.2050143
80340.0000000    1.2348394
80350.0000000    1.2109064
80360.0000000    1.2238748
80370.0000000    1.2153468
80380.0000000    1.2123696
80390.0000000    1.2118802
80400.0000000    1.2220385
80410.0000000    1.2245613
80420.0000000    1.2272551
80430.0000000    1.2303356
80440.0000000    1.2449630
80450.0000000    1.2367170
80460.0000000    1.2521361
80470.0000000    1.2440085
80480.0000000    1.2396121
80490.0000000    1.2245032
80500.0000000    1.2110605
80510.0000000    1.2094564
80520.0000000    1.1992720
80530.0000000    1.2010980
80540.0000000    1.2110882
80550.0000000    1.1715024
80560.0000000    1.1619102
80570.0000000    1.1672133
80580.0000000    1.1761812
80590.0000000    1.1712176
80600.0000000    1.1696666
80610.0000000    1.1820501
80620.0000000    1.1886624
80630.0000000    1.1997147
80640.0000000    1.2020785
80650.0000000    1.2127942
80660.0000000    1.1961045
80670.0000000    1.2089548
80680.0000000    1.2061177
80690.0000000    1.2099465
80700.0000000    1.1935962
80710.0000000    1.1858313
80720.0000000    1.1870837
80730.0000000    1.1940421
80740.0000000    1.1821866
80750.0000000    1.1753200
80760.0000000    1.1858631
80770.0000000    1.1757646
80780.0000000    1.1726007
80790.0000000    1.1692040
80800.0000000    1.1663883
80810.0000000    1.1625503
80820.0000000    1.1641128
80830.0000000    1.1823207
80840.0000000    1.1691219
80850.0000000    1.1797023
80860.0000000    1.1874495
80870.0000000    1.1986070
80880.0000000    1.1925350
80890.0000000    1.1913579
80900.0000000    1.1781907
80910.0000000    1.1735415
80920.0000000    1.1793551
80930.0000000    1.1762971
80940.0000000    1.1644458
80950.0000000    1.1779101
80960.0000000    1.1786530
80970.0000000    1.1682764
80980.0000000    1.1707083
80990.0000000    1.1753631
81000.0000000    1.1552539
81010.0000000    1.1815096
81020.0000000    1.1789043
81030.0000000    1.1747440
81040.0000000    1.1801621
81050.0000000    1.1819971
81060.0000000    1.1860435
81070.0000000    1.1976204
81080.0000000    1.1949741
81090.0000000    1.1796634
81100.0000000    1.1810312
81110.0000000    1.1695551
81120.0000000    1.1865598
81130.0000000    1.1914489
81140.0000000    1.1989942
81150.0000000    1.1874770
81160.0000000    1.1903791
81170.0000000    1.1992906
81180.0000000    1.1986450
81190.0000000    1.2037958
81200.0000000    1.1944486
81210.0000000    1.2021013
81220.0000000    1.1949762
81230.0000000    1.2000252
81240.0000000    1.2022183
81250.0000000    1.2006828
81260.0000000    1.1917833
81270.0000000    1.1713980
81280.0000000    1.1819960
81290.0000000    1.1605490
81300.0000000    1.1753665
81310.0000000    1.1794318
81320.0000000    1.1929291
81330.0000000    1.1842408
81340.0000000    1.1623615
81350.0000000    1.1468791
81360.0000000    1.1737299
81370.0000000    1.1576437
81380.0000000    1.1520644
81390.0000000    1.1717917
81400.0000000    1.1678691
81410.0000000    1.1741201
81420.0000000    1.1822364
81430.0000000    1.1732606
81440.0000000    1.1719677
81450.0000000    1.1850197
81460.0000000    1.1782503
81470.0000000    1.1653148
81480.0000000    1.1718427
81490.0000000    1.1810422
81500.0000000    1.1775954
81510.0000000    1.1806079
81520.0000000    1.1841955
81530.0000000    1.1807462
81540.0000000    1.1936976
81550.0000000    1.1881523
81560.0000000    1.1737881
81570.0000000    1.1823347
81580.0000000    1.1692723
81590.0000000    1.1848786
81600.0000000    1.1818937
81610.0000000    1.2029992
81620.0000000    1.1841011
81630.0000000    1.1994789
81640.0000000    1.2072117
81650.0000000    1.2101365
81660.0000000    1.1843716
81670.0000000    1.1854784
81680.0000000    1.1913190
81690.0000000    1.1909101
81700.0000000    1.1983844
81710.0000000    1.1851796
81720.0000000    1.2006568
81730.0000000    1.1791697
81740.0000000    1.1993233
81750.0000000    1.1863492
81760.0000000    1.1755210
81770.0000000    1.1808112
81780.0000000    1.1744167
81790.0000000    1.1948432
81800.0000000    1.1717045
81810.0000000    1.1545845
81820.0000000    1.1396701
81830.0000000    1.1770580
81840.0000000    1.1632078
81850.0000000    1.1675004
81860.0000000    1.1530259
81870.0000000    1.1649519
81880.0000000    1.1577574
81890.0000000    1.1797825
81900.0000000    1.1782942
81910.0000000    1.1679096
81920.0000000    1.1999383
81930.0000000    1.1781965
81940.0000000    1.1749543
81950.0000000    1.1665670
81960.0000000    1.1715170
81970.0000000    1.1617559
81980.0000000    1.1444350
81990.0000000    1.1560496
82000.0000000    1.1602482
82010.0000000    1.1712559
82020.0000000    1.1828991
82030.0000000    1.1623266
82040.0000000    1.1747791
82050.0000000    1.1749513
82060.0000000    1.1839234
82070.0000000    1.1833763
82080.0000000    1.1815577
82090.0000000    1.1837217
82100.0000000    1.1671937
82110.0000000    1.1647321
82120.0000000    1.1721426
82130.0000000    1.1705089
82140.0000000    1.1599815
82150.0000000    1.1587167
82160.0000000    1.1769743
82170.0000000    1.1612507
82180.0000000    1.1451374
82190.0000000    1.1393406
82200.0000000    1.1342604
82210.0000000    1.1397831
82220.0000000    1.1545985
82230.0000000    1.1603010
82240.0000000    1.1593401
82250.0000000    1.1673534
82260.0000000    1.1752830
82270.0000000    1.1589860
82280.0000000    1.1495467
82290.0000000    1.1721325
82300.0000000    1.1779439
82310.0000000    1.1871235
82320.0000000    1.1790131
82330.0000000    1.1686662
82340.0000000    1.1688758
82350.0000000    1.1694154
82360.0000000    1.1782979
82370.0000000    1.1988103
82380.0000000    1.2089367
82390.0000000    1.2060947
82400.0000000    1.1987833
82410.0000000    1.1934178
82420.0000000    1.1813353
82430.0000000    1.1686473
82440.0000000    1.1776253
82450.0000000    1.1764787
82460.0000000    1.1764622
82470.0000000    1.1694634
82480.0000000    1.1699089
82490.0000000    1.1636099
82500.0000000    1.1688941
82510.0000000    1.1705384
82520.0000000    1.1637858
82530.0000000    1.1538893
82540.0000000    1.1677797
82550.0000000    1.1708833
82560.0000000    1.1908686
82570.0000000    1.2060071
82580.0000000    1.2046716
82590.0000000    1.2018517
82600.0000000    1.1953206
82610.0000000    1.2062041
82620.0000000    1.1871608
82630.0000000    1.1995488
82640.0000000    1.2065791
82650.0000000    1.2058835
82660.0000000    1.1930872
82670.0000000    1.1900029
82680.0000000    1.1757915
82690.0000000    1.1815073
82700.0000000    1.2067066
82710.0000000    1.1918918
82720.0000000    1.2106261
82730.0000000    1.1998471
82740.0000000    1.1726716
82750.0000000    1.1677061
82760.0000000    1.1729690
82770.0000000    1.1851020
82780.0000000    1.1649014
82790.0000000    1.1735015
82800.0000000    1.1679193
82810.0000000    1.1741248
82820.0000000    1.1584338
82830.0000000    1.1397371
82840.0000000    1.1392343
82850.0000000    1.1348903
82860.0000000    1.1557487
82870.0000000    1.1594114
82880.0000000    1.1666759
82890.0000000    1.1804328
82900.0000000    1.1717064
82910.0000000    1.1701287
82920.0000000    1.1787336
82930.0000000    1.1794066
82940.0000000    1.1791526
82950.0000000    1.1816328
82960.0000000    1.1851017
82970.0000000    1.1862575
82980.0000000    1.1997076
82990.0000000    1.1988353
83000.0000000    1.1888139
83010.0000000    1.1768370
83020.0000000    1.1754410
83030.0000000    1.1780112
83040.0000000    1.1642550
83050.0000000    1.1737452
83060.0000000    1.1801723
83070.0000000    1.1762316
83080.0000000    1.1754801
83090.0000000    1.1719617
83100.0000000    1.1776685
83110.0000000    1.1930248
83120.0000000    1.1863247
83130.0000000    1.1804036
83140.0000000    1.1813972
83150.0000000    1.1991992
83160.0000000    1.2175308
83170.0000000    1.2004465
83180.0000000    1.1877517
83190.0000000    1.1754447
83200.0000000    1.1802771
83210.0000000    1.1711493
83220.0000000    1.1632462
83230.0000000    1.1564296
83240.0000000    1.1400299
83250.0000000    1.1357634
83260.0000000    1.1455590
83270.0000000    1.1500776
83280.0000000    1.1585484
83290.0000000    1.1574898
83300.0000000    1.1365484
83310.0000000    1.1458383
83320.0000000    1.1356446
83330.0000000    1.1413649
83340.0000000    1.1427982
83350.0000000    1.1411310
83360.0000000    1.1511837
83370.0000000    1.1436845
83380.0000000    1.1566918
83390.0000000    1.1428716
83400.0000000    1.1436815
83410.0000000    1.1582420
83420.0000000    1.1665194
83430.0000000    1.1514641
83440.0000000    1.1327648
83450.0000000    1.1501621
83460.0000000    1.1562040
83470.0000000    1.1650109
83480.0000000    1.1794523
83490.0000000    1.1764297
83500.0000000    1.1750782
83510.0000000    1.1836518
83520.0000000    1.1743226
83530.0000000    1.1724212
83540.0000000    1.1734939
83550.0000000    1.1842206
83560.0000000    1.1811135
83570.0000000    1.1725482
83580.0000000    1.1675938
83590.0000000    1.1588901
83600.0000000    1.1749772
83610.0000000    1.1595169
83620.0000000    1.1592220
83630.0000000    1.1526991
83640.0000000    1.1497695
83650.0000000    1.1394686
83660.0000000    1.1671658
83670.0000000    1.1337259
83680.0000000    1.1337751
83690.0000000    1.1422795
83700.0000000    1.1652678
83710.0000000    1.1765147
83720.0000000    1.1828688
83730.0000000    1.1832665
83740.0000000    1.1880127
83750.0000000    1.1662154
83760.0000000    1.1632971
83770.0000000    1.1652092
83780.0000000    1.1499003
83790.0000000    1.1577128
83800.0000000    1.1556761
83810.0000000    1.1251639
83820.0000000    1.1408652
83830.0000000    1.1305715
83840.0000000    1.1371156
83850.0000000    1.1442339
83860.0000000    1.1446435
83870.0000000    1.1570209
83880.0000000    1.1606271
83890.0000000    1.1395075
83900.0000000    1.1390476
83910.0000000    1.1582659
83920.0000000    1.1500421
83930.0000000    1.1691632
83940.0000000    1.1682237
83950.0000000    1.1739250
83960.0000000    1.1586329
83970.0000000    1.1607165
83980.0000000    1.1663914
83990.0000000    1.1740440
84000.0000000    1.1797355
84010.0000000    1.1572080
84020.0000000    1.1422533
84030.0000000    1.1600190
84040.0000000    1.1616849
84050.0000000    1.1668001
84060.0000000    1.1652398
84070.0000000    1.1604836
84080.0000000    1.1358993
84090.0000000    1.1307567
84100.0000000    1.1247299
84110.0000000    1.1169066
84120.0000000    1.1317747
84130.0000000    1.1375239
84140.0000000    1.1327322
84150.0000000    1.1373389
84160.0000000    1.1277385
84170.0000000    1.1297014
84180.0000000    1.1566453
84190.0000000    1.1705338
84200.0000000    1.1754427
84210.0000000    1.1379426
84220.0000000    1.1369042
84230.0000000    1.1341467
84240.0000000    1.1278728
84250.0000000    1.1570625
84260.0000000    1.1543421
84270.0000000    1.1684165
84280.0000000    1.1743259
84290.0000000    1.1508794
84300.0000000    1.1472467
84310.0000000    1.1491913
84320.0000000    1.1458796
84330.0000000    1.1537211
84340.0000000    1.1509963
84350.0000000    1.1696615
84360.0000000    1.1797813
84370.0000000    1.1815441
84380.0000000    1.1632388
84390.0000000    1.1449692
84400.0000000    1.1522883
84410.0000000    1.1669047
84420.0000000    1.1504472
84430.0000000    1.1532086
84440.0000000    1.1505427
84450.0000000    1.1372865
84460.0000000    1.1598949
84470.0000000    1.1722554
84480.0000000    1.1775301
84490.0000000    1.1846608
84500.0000000    1.1932584
84510.0000000    1.1610935
84520.0000000    1.1664405
84530.0000000    1.1547096
84540.0000000    1.1676536
84550.0000000    1.1555009
84560.0000000    1.1680422
84570.0000000    1.1722744
84580.0000000    1.1737311
84590.0000000    1.1708128
84600.0000000    1.1862103
84610.0000000    1.1670482
84620.0000000    1.1678298
84630.0000000    1.1617124
84640.0000000    1.1606083
84650.0000000    1.1660395
84660.0000000    1.1558501
84670.0000000    1.1958719
84680.0000000    1.1836005
84690.0000000    1.1954880
84700.0000000    1.1835091
84710.0000000    1.1991906
84720.0000000    1.1809829
84730.0000000    1.1662205
84740.0000000    1.1667575
84750.0000000    1.1696340
84760.0000000    1.1605096
84770.0000000    1.1577076
84780.0000000    1.1482048
84790.0000000    1.1437925
84800.0000000    1.1358706
84810.0000000    1.1344953
84820.0000000    1.1536369
84830.0000000    1.1470766
84840.0000000    1.1430542
84850.0000000    1.1464508
84860.0000000    1.1371865
84870.0000000    1.1445004
84880.0000000    1.1406779
84890.0000000    1.1516595
84900.0000000    1.1487863
84910.0000000    1.1657590
84920.0000000    1.1431119
84930.0000000    1.1383525
84940.0000000    1.1417404
84950.0000000    1.1633171
84960.0000000    1.1523203
84970.0000000    1.1375437
84980.0000000    1.1497396
84990.0000000    1.1476201
85000.0000000    1.1429979
85010.0000000    1.1324325
85020.0000000    1.1126478
85030.0000000    1.1237725
85040.0000000    1.1518745
85050.0000000    1.1626142
85060.0000000    1.1625125
85070.0000000    1.1416624
85080.0000000    1.1520509
85090.0000000    1.1709073
85100.0000000    1.1432103
85110.0000000    1.1622738
85120.0000000    1.1670090
85130.0000000    1.1339178
85140.0000000    1.1500598
85150.0000000    1.1696572
85160.0000000    1.1572310
85170.0000000    1.1469361
85180.0000000    1.1572044
85190.0000000    1.1811944
85200.0000000    1.1635598
85210.0000000    1.1597216
85220.0000000    1.1616045
85230.0000000    1.1625329
85240.0000000    1.1589482
85250.0000000    1.1614399
85260.0000000    1.1808151
85270.0000000    1.1756386
85280.0000000    1.1924334
85290.0000000    1.1682246
85300.0000000    1.1384373
85310.0000000    1.1482034
85320.0000000    1.1535038
85330.0000000    1.1699674
85340.0000000    1.1530666
85350.0000000    1.1399529
85360.0000000    1.1638443
85370.0000000    1.1601907
85380.0000000    1.1539177
85390.0000000    1.1616328
85400.0000000    1.1366713
85410.0000000    1.1447176
85420.0000000    1.1378416
85430.0000000    1.1298530
85440.0000000    1.1310908
85450.0000000    1.1382914
85460.0000000    1.1412629
85470.0000000    1.1328059
85480.0000000    1.1392045
85490.0000000    1.1613877
85500.0000000    1.1414945
85510.0000000    1.1394836
85520.0000000    1.1429577
85530.0000000    1.1473444
85540.0000000    1.1382802
85550.0000000    1.1214490
85560.0000000    1.1502750
85570.0000000    1.1287552
85580.0000000    1.1209530
85590.0000000    1.1447973
85600.0000000    1.1360248
85610.0000000    1.1590934
85620.0000000    1.1402240
85630.0000000    1.1405805
85640.0000000    1.1344800
85650.0000000    1.1304232
85660.0000000    1.1200184
85670.0000000    1.1243759
85680.0000000    1.1259387
85690.0000000    1.1593369
85700.0000000    1.1591667
85710.0000000    1.1504644
85720.0000000    1.1486458
85730.0000000    1.1454719
85740.0000000    1.1678029
85750.0000000    1.1929668
85760.0000000    1.1850573
85770.0000000    1.1864866
85780.0000000    1.1919769
85790.0000000    1.1841918
85800.0000000    1.1970514
85810.0000000    1.1913589
85820.0000000    1.1655991
85830.0000000    1.1686592
85840.0000000    1.1850504
85850.0000000    1.1688988
85860.0000000    1.1862514
85870.0000000    1.1784228
85880.0000000    1.1682576
85890.0000000    1.1940324
85900.0000000    1.2016090
85910.0000000    1.1888143
85920.0000000    1.1799407
85930.0000000    1.1840730
85940.0000000    1.1751558
85950.0000000    1.1728857
85960.0000000    1.1667836
85970.0000000    1.1829468
85980.0000000    1.1604215
85990.0000000    1.1604600
86000.0000000    1.1536911
86010.0000000    1.1470056
86020.0000000    1.1539384
86030.0000000    1.1620228
86040.0000000    1.1749718
86050.0000000    1.1667476
86060.0000000    1.1754235
86070.0000000    1.1911014
86080.0000000    1.1816050
86090.0000000    1.1757578
86100.0000000    1.1809061
86110.0000000    1.1932647
86120.0000000    1.2026738
86130.0000000    1.1927079
86140.0000000    1.2045493
86150.0000000    1.1968237
86160.0000000    1.1999514
86170.0000000    1.1936560
86180.0000000    1.1885540
86190.0000000    1.2052222
86200.0000000    1.2042705
86210.0000000    1.1919971
86220.0000000    1.1657568
86230.0000000    1.1677523
86240.0000000    1.1530288
86250.0000000    1.1549495
86260.0000000    1.1592625
86270.0000000    1.1593270
86280.0000000    1.1775608
86290.0000000    1.1594895
86300.0000000    1.1528527
86310.0000000    1.1705296
86320.0000000    1.1880466
86330.0000000    1.1949809
86340.0000000    1.1680584
86350.0000000    1.1599059
86360.0000000    1.1899621
86370.0000000    1.2091519
86380.0000000    1.2064524
86390.0000000    1.2091285
86400.0000000    1.1970357
86410.0000000    1.1886911
86420.0000000    1.1855490
86430.0000000    1.1892068
86440.0000000    1.1757519
86450.0000000    1.1772321
86460.0000000    1.1786108
86470.0000000    1.1853827
86480.0000000    1.1828874
86490.0000000    1.1923453
86500.0000000    1.1802809
86510.0000000    1.1849583
86520.0000000    1.1953431
86530.0000000    1.1947073
86540.0000000    1.1852756
86550.0000000    1.1929293
86560.0000000    1.2030046
86570.0000000    1.1946038
86580.0000000    1.2030813
86590.0000000    1.1832197
86600.0000000    1.1922839
86610.0000000    1.2014451
86620.0000000    1.2015628
86630.0000000    1.1911374
86640.0000000    1.1739588
86650.0000000    1.1769379
86660.0000000    1.1634203
86670.0000000    1.1587116
86680.0000000    1.1664612
86690.0000000    1.1716714
86700.0000000    1.1860073
86710.0000000    1.1833502
86720.0000000    1.1827806
86730.0000000    1.1674201
86740.0000000    1.1664349
86750.0000000    1.1440588
86760.0000000    1.1439618
86770.0000000    1.1572905
86780.0000000    1.1781188
86790.0000000    1.1883633
86800.0000000    1.1983806
86810.0000000    1.1947738
86820.0000000    1.1962074
86830.0000000    1.2078749
86840.0000000    1.2058302
86850.0000000    1.2046005
86860.0000000    1.2180817
86870.0000000    1.2191449
86880.0000000    1.2148498
86890.0000000    1.2095473
86900.0000000    1.2240777
86910.0000000    1.2209053
86920.0000000    1.2260705
86930.0000000    1.2186286
86940.0000000    1.2144978
86950.0000000    1.1963117
86960.0000000    1.1802046
86970.0000000    1.1732718
86980.0000000    1.1647305
86990.0000000    1.1564257
87000.0000000    1.1543579
87010.0000000    1.1378697
87020.0000000    1.1442930
87030.0000000    1.1534334
87040.0000000    1.1385406
87050.0000000    1.1626812
87060.0000000    1.1504706
87070.0000000    1.1548084
87080.0000000    1.1396977
87090.0000000    1.1451967
87100.0000000    1.1647546
87110.0000000    1.1752528
87120.0000000    1.1640477
87130.0000000    1.1544759
87140.0000000    1.1586642
87150.0000000    1.1606467
87160.0000000    1.1551917
87170.0000000    1.1570976
87180.0000000    1.1608989
87190.0000000    1.1653860
87200.0000000    1.1625056
87210.0000000    1.1809398
87220.0000000    1.1773878
87230.0000000    1.1866927
87240.0000000    1.1858860
87250.0000000    1.1865777
87260.0000000    1.1940097
87270.0000000    1.1670336
87280.0000000    1.1707084
87290.0000000    1.1591102
87300.0000000    1.1540892
87310.0000000    1.1490061
87320.0000000    1.1652594
87330.0000000    1.1537430
87340.0000000    1.1510441
87350.0000000    1.1704278
87360.0000000    1.1560509
87370.0000000    1.1503514
87380.0000000    1.1441356
87390.0000000    1.1446661
87400.0000000    1.1335367
87410.0000000    1.1284099
87420.0000000    1.1090192
87430.0000000    1.1553115
87440.0000000    1.1538965
87450.0000000    1.1535785
87460.0000000    1.1486317
87470.0000000    1.1469134
87480.0000000    1.1459144
87490.0000000    1.1473264
87500.0000000    1.1325973
87510.0000000    1.1295376
87520.0000000    1.1387430
87530.0000000    1.1446705
87540.0000000    1.1590793
87550.0000000    1.1369007
87560.0000000    1.1426502
87570.0000000    1.1596092
87580.0000000    1.1507167
87590.0000000    1.1391405
87600.0000000    1.1324918
87610.0000000    1.1444455
87620.0000000    1.1524820
87630.0000000    1.1589032
87640.0000000    1.1487756
87650.0000000    1.1527588
87660.0000000    1.1660217
87670.0000000    1.1670069
87680.0000000    1.1532197
87690.0000000    1.1491207
87700.0000000    1.1442814
87710.0000000    1.1473514
87720.0000000    1.1417011
87730.0000000    1.1630796
87740.0000000    1.1546048
87750.0000000    1.1559286
87760.0000000    1.1395900
87770.0000000    1.1325753
87780.0000000    1.1435907
87790.0000000    1.1600468
87800.0000000    1.1670967
87810.0000000    1.1426513
87820.0000000    1.1369728
87830.0000000    1.1395066
87840.0000000    1.1358361
87850.0000000    1.1518390
87860.0000000    1.1380304
87870.0000000    1.1534317
87880.0000000    1.1424083
87890.0000000    1.1557195
87900.0000000    1.1415688
87910.0000000    1.1602371
87920.0000000    1.1604563
87930.0000000    1.1846105
87940.0000000    1.1582406
87950.0000000    1.1522971
87960.0000000    1.1471305
87970.0000000    1.1537449
87980.0000000    1.1500487
87990.0000000    1.1686352
88000.0000000    1.1563746
88010.0000000    1.1526914
88020.0000000    1.1459669
88030.0000000    1.1610067
88040.0000000    1.1610955
88050.0000000    1.1674693
88060.0000000    1.1644853
88070.0000000    1.1740800
88080.0000000    1.1562152
88090.0000000    1.1741647
88100.0000000    1.1813431
88110.0000000    1.1628627
88120.0000000    1.1740999
88130.0000000    1.1570309
88140.0000000    1.1555833
88150.0000000    1.1590120
88160.0000000    1.1493485
88170.0000000    1.1458393
88180.0000000    1.1534688
88190.0000000    1.1680849
88200.0000000    1.1661345
88210.0000000    1.1589441
88220.0000000    1.2068576
88230.0000000    1.2135500
88240.0000000    1.1937947
88250.0000000    1.2032183
88260.0000000    1.1921237
88270.0000000    1.1848775
88280.0000000    1.1776783
88290.0000000    1.1768285
88300.0000000    1.1711210
88310.0000000    1.1798233
88320.0000000    1.1795640
88330.0000000    1.1751201
88340.0000000    1.1740980
88350.0000000    1.1851598
88360.0000000    1.1964768
88370.0000000    1.2049270
88380.0000000    1.1725434
88390.0000000    1.1735742
88400.0000000    1.1650285
88410.0000000    1.1576513
88420.0000000    1.1599555
88430.0000000    1.1647866
88440.0000000    1.1698941
88450.0000000    1.1947637
88460.0000000    1.1742972
88470.0000000    1.1905775
88480.0000000    1.1829082
88490.0000000    1.1711162
88500.0000000    1.1783335
88510.0000000    1.1846887
88520.0000000    1.1830173
88530.0000000    1.1731476
88540.0000000    1.1555514
88550.0000000    1.1562030
88560.0000000    1.1516469
88570.0000000    1.1666300
88580.0000000    1.1586058
88590.0000000    1.1555856
88600.0000000    1.1561450
88610.0000000    1.1534545
88620.0000000    1.1580716
88630.0000000    1.1639181
88640.0000000    1.1794801
88650.0000000    1.1758521
88660.0000000    1.1716143
88670.0000000    1.1676763
88680.0000000    1.1866204
88690.0000000    1.1933228
88700.0000000    1.1867975
88710.0000000    1.1840423
88720.0000000    1.2142997
88730.0000000    1.2097137
88740.0000000    1.2103852
88750.0000000    1.2090414
88760.0000000    1.2070909
88770.0000000    1.1994632
88780.0000000    1.1752536
88790.0000000    1.1662878
88800.0000000    1.1791345
88810.0000000    1.2057887
88820.0000000    1.1995739
88830.0000000    1.1902320
88840.0000000    1.2108195
88850.0000000    1.2073989
88860.0000000    1.2078484
88870.0000000    1.2054605
88880.0000000    1.1935021
88890.0000000    1.1873494
88900.0000000    1.1852287
88910.0000000    1.1778405
88920.0000000    1.1933695
88930.0000000    1.2140493
88940.0000000    1.2056847
88950.0000000    1.2053781
88960.0000000    1.1861850
88970.0000000    1.1752732
88980.0000000    1.1643441
88990.0000000    1.1737210
89000.0000000    1.1683371
89010.0000000    1.1928407
89020.0000000    1.1998450
89030.0000000    1.2067301
89040.0000000    1.1742048
89050.0000000    1.1741319
89060.0000000    1.1884922
89070.0000000    1.1956285
89080.0000000    1.2124188
89090.0000000    1.2101549
89100.0000000    1.2098978
89110.0000000    1.1919732
89120.0000000    1.1800336
89130.0000000    1.1770228
89140.0000000    1.1582401
89150.0000000    1.1771519
89160.0000000    1.1775798
89170.0000000    1.1806437
89180.0000000    1.1661614
89190.0000000    1.1534458
89200.0000000    1.1458930
89210.0000000    1.1451242
89220.0000000    1.1543822
89230.0000000    1.1603189
89240.0000000    1.1764097
89250.0000000    1.1821398
89260.0000000    1.1770883
89270.0000000    1.1949073
89280.0000000    1.2075279
89290.0000000    1.2200242
89300.0000000    1.1906781
89310.0000000    1.1910152
89320.0000000    1.1809404
89330.0000000    1.1784093
89340.0000000    1.1806790
89350.0000000    1.1637298
89360.0000000    1.1729474
89370.0000000    1.1686960
89380.0000000    1.1782036
89390.0000000    1.1626697
89400.0000000    1.1330504
89410.0000000    1.1475706
89420.0000000    1.1459366
89430.0000000    1.1392709
89440.0000000    1.1424476
89450.0000000    1.1415317
89460.0000000    1.1371540
89470.0000000    1.1401498
89480.0000000    1.1447233
89490.0000000    1.1515430
89500.0000000    1.1570342
89510.0000000    1.1735935
89520.0000000    1.1596996
89530.0000000    1.1737218
89540.0000000    1.1844250
89550.0000000    1.1631002
89560.0000000    1.1696497
89570.0000000    1.1737163
89580.0000000    1.1918298
89590.0000000    1.1822964
89600.0000000    1.1778283
89610.0000000    1.1804389
89620.0000000    1.2104152
89630.0000000    1.2168533
89640.0000000    1.2107627
89650.0000000    1.1932178
89660.0000000    1.1930251
89670.0000000    1.1982507
89680.0000000    1.1963180
89690.0000000    1.1996176
89700.0000000    1.1865970
89710.0000000    1.2109361
89720.0000000    1.2214184
89730.0000000    1.1988139
89740.0000000    1.1855906
89750.0000000    1.1722966
89760.0000000    1.1856667
89770.0000000    1.1475822
89780.0000000    1.1425647
89790.0000000    1.1649834
89800.0000000    1.1563462
89810.0000000    1.1659042
89820.0000000    1.1514324
89830.0000000    1.1642582
89840.0000000    1.1475499
89850.0000000    1.1345439
89860.0000000    1.1269504
89870.0000000    1.1438560
89880.0000000    1.1447830
89890.0000000    1.1612891
89900.0000000    1.1740861
89910.0000000    1.1843055
89920.0000000    1.1911287
89930.0000000    1.1764570
89940.0000000    1.1969087
89950.0000000    1.2041154
89960.0000000    1.2036966
89970.0000000    1.1853369
89980.0000000    1.1713426
89990.0000000    1.1764168
90000.0000000    1.1652640
90010.0000000    1.1520360
90020.0000000    1.1622109
90030.0000000    1.1643569
90040.0000000    1.1795409
90050.0000000    1.1696767
90060.0000000    1.1535932
90070.0000000    1.1504821
90080.0000000    1.1337852
90090.0000000    1.1583971
90100.0000000    1.1667382
90110.0000000    1.1627364
90120.0000000    1.1551461
90130.0000000    1.1488625
90140.0000000    1.1637285
90150.0000000    1.1545045
90160.0000000    1.1535196
90170.0000000    1.1637210
90180.0000000    1.1668161
90190.0000000    1.1778362
90200.0000000    1.1874988
90210.0000000    1.1859628
90220.0000000    1.1993073
90230.0000000    1.1826617
90240.0000000    1.1806719
90250.0000000    1.1822077
90260.0000000    1.1580915
90270.0000000    1.1535060
90280.0000000    1.1572008
90290.0000000    1.2013687
90300.0000000    1.1917040
90310.0000000    1.1995795
90320.0000000    1.1915671
90330.0000000    1.1954771
90340.0000000    1.1971104
90350.0000000    1.2034030
90360.0000000    1.2002052
90370.0000000    1.2018281
90380.0000000    1.1696649
90390.0000000    1.1816829
90400.0000000    1.1749104
90410.0000000    1.1787347
90420.0000000    1.1888094
90430.0000000    1.1592516
90440.0000000    1.1705441
90450.0000000    1.1749796
90460.0000000    1.1657891
90470.0000000    1.1782435
90480.0000000    1.1618856
90490.0000000    1.1611295
90500.0000000    1.1543301
90510.0000000    1.1659290
90520.0000000    1.1630503
90530.0000000    1.1588213
90540.0000000    1.1424922
90550.0000000    1.1560452
90560.0000000    1.1387196
90570.0000000    1.1498486
90580.0000000    1.1535488
90590.0000000    1.1662050
90600.0000000    1.1636051
90610.0000000    1.1621957
90620.0000000    1.1499710
90630.0000000    1.1579127
90640.0000000    1.1845031
90650.0000000    1.1642760
90660.0000000    1.1609999
90670.0000000    1.1649812
90680.0000000    1.1530550
90690.0000000    1.1618787
90700.0000000    1.1729888
90710.0000000    1.1799135
90720.0000000    1.1659709
90730.0000000    1.1579726
90740.0000000    1.1577282
90750.0000000    1.1465867
90760.0000000    1.1518036
90770.0000000    1.1606244
90780.0000000    1.1553971
90790.0000000    1.1529000
90800.0000000    1.1649714
90810.0000000    1.1510499
90820.0000000    1.1481352
90830.0000000    1.1373141
90840.0000000    1.1376442
90850.0000000    1.1461556
90860.0000000    1.1387814
90870.0000000    1.1301765
90880.0000000    1.1185821
90890.0000000    1.1458343
90900.0000000    1.1389619
90910.0000000    1.1377060
90920.0000000    1.1318864
90930.0000000    1.1328429
90940.0000000    1.1394519
90950.0000000    1.1259989
90960.0000000    1.1301780
90970.0000000    1.1243695
90980.0000000    1.1325824
90990.0000000    1.1359087
91000.0000000    1.1257749
91010.0000000    1.1280340
91020.0000000    1.1289190
91030.0000000    1.1348257
91040.0000000    1.1523849
91050.0000000    1.1361145
91060.0000000    1.1515628
91070.0000000    1.1274705
91080.0000000    1.1291925
91090.0000000    1.1321338
91100.0000000    1.1358954
91110.0000000    1.1577307
91120.0000000    1.1600223
91130.0000000    1.1692734
91140.0000000    1.1630813
91150.0000000    1.1640567
91160.0000000    1.1476613
91170.0000000    1.1347992
91180.0000000    1.1391079
91190.0000000    1.1385309
91200.0000000    1.1418616
91210.0000000    1.1498312
91220.0000000    1.1488765
91230.0000000    1.1309983
91240.0000000    1.1465795
91250.0000000    1.1134597
91260.0000000    1.1022893
91270.0000000    1.1100212
91280.0000000    1.1259923
91290.0000000    1.1387620
91300.0000000    1.1511357
91310.0000000    1.1575675
91320.0000000    1.1393677
91330.0000000    1.1346136
91340.0000000    1.1294178
91350.0000000    1.1071632
91360.0000000    1.1177734
91370.0000000    1.1398705
91380.0000000    1.1261146
91390.0000000    1.1275971
91400.0000000    1.1389374
91410.0000000    1.1363961
91420.0000000    1.1450479
91430.0000000    1.1416566
91440.0000000    1.1164552
91450.0000000    1.1324508
91460.0000000    1.1606022
91470.0000000    1.1572585
91480.0000000    1.1610518
91490.0000000    1.1614702
91500.0000000    1.1471132
91510.0000000    1.1421332
91520.0000000    1.1404222
91530.0000000    1.1598361
91540.0000000    1.1515455
91550.0000000    1.1419021
91560.0000000    1.1350874
91570.0000000    1.1331722
91580.0000000    1.1457069
91590.0000000    1.1669660
91600.0000000    1.1422356
91610.0000000    1.1445526
91620.0000000    1.1486944
91630.0000000    1.1480700
91640.0000000    1.1466120
91650.0000000    1.1329004
91660.0000000    1.1510112
91670.0000000    1.1507624
91680.0000000    1.1377795
91690.0000000    1.1474763
91700.0000000    1.1556830
91710.0000000    1.1518247
91720.0000000    1.1580510
91730.0000000    1.1325799
91740.0000000    1.1603172
91750.0000000    1.1395015
91760.0000000    1.1487396
91770.0000000    1.1595533
91780.0000000    1.1742252
91790.0000000    1.1717185
91800.0000000    1.1659696
91810.0000000    1.1643449
91820.0000000    1.1607622
91830.0000000    1.1573632
91840.0000000    1.1404769
91850.0000000    1.1702310
91860.0000000    1.1723610
91870.0000000    1.1576176
91880.0000000    1.1560756
91890.0000000    1.1666563
91900.0000000    1.1715289
91910.0000000    1.1683013
91920.0000000    1.1797807
91930.0000000    1.1894836
91940.0000000    1.1794149
91950.0000000    1.1859297
91960.0000000    1.2063042
91970.0000000    1.1986417
91980.0000000    1.1981701
91990.0000000    1.1921828
92000.0000000    1.1716157
92010.0000000    1.1707685
92020.0000000    1.1699415
92030.0000000    1.1788347
92040.0000000    1.1934429
92050.0000000    1.1940739
92060.0000000    1.2030751
92070.0000000    1.1906656
92080.0000000    1.2032250
92090.0000000    1.1935227
92100.0000000    1.1645025
92110.0000000    1.1650076
92120.0000000    1.1790320
92130.0000000    1.1839327
92140.0000000    1.1985341
92150.0000000    1.1878843
92160.0000000    1.1855636
92170.0000000    1.1595726
92180.0000000    1.1620988
92190.0000000    1.1693952
92200.0000000    1.1589987
92210.0000000    1.1484773
92220.0000000    1.1359978
92230.0000000    1.1415548
92240.0000000    1.1454164
92250.0000000    1.1393878
92260.0000000    1.1516689
92270.0000000    1.1549979
92280.0000000    1.1535332
92290.0000000    1.1776210
92300.0000000    1.1915513
92310.0000000    1.1797869
92320.0000000    1.1613262
92330.0000000    1.1548768
92340.0000000    1.1598464
92350.0000000    1.1713717
92360.0000000    1.1588869
92370.0000000    1.1645411
92380.0000000    1.1437110
92390.0000000    1.1611316
92400.0000000    1.1486926
92410.0000000    1.1515796
92420.0000000    1.1505455
92430.0000000    1.1282384
92440.0000000    1.1468571
92450.0000000    1.1304227
92460.0000000    1.1129283
92470.0000000    1.1172043
92480.0000000    1.1176926
92490.0000000    1.1359215
92500.0000000    1.1167849
92510.0000000    1.1272820
92520.0000000    1.1345929
92530.0000000    1.1273494
92540.0000000    1.1316301
92550.0000000    1.1351037
92560.0000000    1.1417662
92570.0000000    1.1671292
92580.0000000    1.1716770
92590.0000000    1.1627699
92600.0000000    1.1662745
92610.0000000    1.1621380
92620.0000000    1.1615248
92630.0000000    1.1491745
92640.0000000    1.1539282
92650.0000000    1.1423367
92660.0000000    1.1536329
92670.0000000    1.1573139
92680.0000000    1.1507039
92690.0000000    1.1535947
92700.0000000    1.1387088
92710.0000000    1.1489205
92720.0000000    1.1359283
92730.0000000    1.1275214
92740.0000000    1.1423060
92750.0000000    1.1407096
92760.0000000    1.1593914
92770.0000000    1.1506497
92780.0000000    1.1543247
92790.0000000    1.1652869
92800.0000000    1.1777372
92810.0000000    1.1646399
92820.0000000    1.1791655
92830.0000000    1.1523080
92840.0000000    1.1405232
92850.0000000    1.1473634
92860.0000000    1.1440002
92870.0000000    1.1510202
92880.0000000    1.1399469
92890.0000000    1.1215734
92900.0000000    1.1347674
92910.0000000    1.1551006
92920.0000000    1.1530052
92930.0000000    1.1665164
92940.0000000    1.1845671
92950.0000000    1.1827465
92960.0000000    1.1774478
92970.0000000    1.1786849
92980.0000000    1.1664857
92990.0000000    1.1557597
93000.0000000    1.1756693
93010.0000000    1.1624789
93020.0000000    1.1574705
93030.0000000    1.1784657
93040.0000000    1.1859167
93050.0000000    1.1846092
93060.0000000    1.1803548
93070.0000000    1.1680044
93080.0000000    1.1734856
93090.0000000    1.1829035
93100.0000000    1.1782564
93110.0000000    1.1692336
93120.0000000    1.1580234
93130.0000000    1.1425165
93140.0000000    1.1596042
93150.0000000    1.1419038
93160.0000000    1.1525623
93170.0000000    1.1610231
93180.0000000    1.1598991
93190.0000000    1.1620519
93200.0000000    1.1715084
93210.0000000    1.1666735
93220.0000000    1.1742604
93230.0000000    1.1567407
93240.0000000    1.1571789
93250.0000000    1.1639456
93260.0000000    1.1780279
93270.0000000    1.1699501
93280.0000000    1.1801387
93290.0000000    1.1689408
93300.0000000    1.1595106
93310.0000000    1.1579989
93320.0000000    1.1490504
93330.0000000    1.1269193
93340.0000000    1.1373664
93350.0000000    1.1390474
93360.0000000    1.1263078
93370.0000000    1.1301088
93380.0000000    1.1472578
93390.0000000    1.1554518
93400.0000000    1.1629972
93410.0000000    1.1643220
93420.0000000    1.1687713
93430.0000000    1.1675886
93440.0000000    1.1503340
93450.0000000    1.1445909
93460.0000000    1.1402172
93470.0000000    1.1305635
93480.0000000    1.1294416
93490.0000000    1.1112391
93500.0000000    1.1129705
93510.0000000    1.1211396
93520.0000000    1.1208594
93530.0000000    1.1261721
93540.0000000    1.1545115
93550.0000000    1.1413506
93560.0000000    1.1317841
93570.0000000    1.1246756
93580.0000000    1.1151186
93590.0000000    1.1370798
93600.0000000    1.1317916
93610.0000000    1.1406401
93620.0000000    1.1421008
93630.0000000    1.1370885
93640.0000000    1.1569362
93650.0000000    1.1406235
93660.0000000    1.1303701
93670.0000000    1.1418203
93680.0000000    1.1518263
93690.0000000    1.1454735
93700.0000000    1.1202251
93710.0000000    1.1353008
93720.0000000    1.1511847
93730.0000000    1.1534445
93740.0000000    1.1412861
93750.0000000    1.1229398
93760.0000000    1.1505520
93770.0000000    1.1427585
93780.0000000    1.1529672
93790.0000000    1.1381668
93800.0000000    1.1365439
93810.0000000    1.1246845
93820.0000000    1.1246647
93830.0000000    1.1416440
93840.0000000    1.1424471
93850.0000000    1.1401213
93860.0000000    1.1199178
93870.0000000    1.1156191
93880.0000000    1.1223160
93890.0000000    1.0971918
93900.0000000    1.1117473
93910.0000000    1.1270527
93920.0000000    1.0827850
93930.0000000    1.0934395
93940.0000000    1.0706891
93950.0000000    1.0807244
93960.0000000    1.0912371
93970.0000000    1.1058822
93980.0000000    1.1088376
93990.0000000    1.1177374
94000.0000000    1.1036747
94010.0000000    1.1029446
94020.0000000    1.1158750
94030.0000000    1.1154364
94040.0000000    1.1173761
94050.0000000    1.1546685
94060.0000000    1.1520810
94070.0000000    1.1440973
94080.0000000    1.1375043
94090.0000000    1.1272242
94100.0000000    1.1345608
94110.0000000    1.1264035
94120.0000000    1.1039388
94130.0000000    1.1146611
94140.0000000    1.1034009
94150.0000000    1.1239556
94160.0000000    1.1168482
94170.0000000    1.1054164
94180.0000000    1.1111677
94190.0000000    1.1144497
94200.0000000    1.1354070
94210.0000000    1.1295559
94220.0000000    1.1091827
94230.0000000    1.1111670
94240.0000000    1.0848337
94250.0000000    1.0827955
94260.0000000    1.0807115
94270.0000000    1.0993226
94280.0000000    1.0890682
94290.0000000    1.1189407
94300.0000000    1.1063495
94310.0000000    1.0961365
94320.0000000    1.1154178
94330.0000000    1.1139915
94340.0000000    1.1067252
94350.0000000    1.0982144
94360.0000000    1.1188157
94370.0000000    1.1253653
94380.0000000    1.1401988
94390.0000000    1.1464938
94400.0000000    1.1413505
94410.0000000    1.1331419
94420.0000000    1.1382776
94430.0000000    1.1415803
94440.0000000    1.1426924
94450.0000000    1.1389446
94460.0000000    1.1356289
94470.0000000    1.1356666
94480.0000000    1.1188563
94490.0000000    1.1184543
94500.0000000    1.1295458
94510.0000000    1.1333783
94520.0000000    1.1450419
94530.0000000    1.1222943
94540.0000000    1.1194514
94550.0000000    1.1079880
94560.0000000    1.1141398
94570.0000000    1.1142904
94580.0000000    1.1089115
94590.0000000    1.1176286
94600.0000000    1.1189153
94610.0000000    1.1175008
94620.0000000    1.1169412
94630.0000000    1.1216826
94640.0000000    1.1102743
94650.0000000    1.0946767
94660.0000000    1.0763229
94670.0000000    1.1013581
94680.0000000    1.1071115
94690.0000000    1.1049381
94700.0000000    1.0883256
94710.0000000    1.0944679
94720.0000000    1.0832932
94730.0000000    1.0916858
94740.0000000    1.0965091
94750.0000000    1.0962794
94760.0000000    1.0993476
94770.0000000    1.1209853
94780.0000000    1.1274002
94790.0000000    1.1153015
94800.0000000    1.1318798
94810.0000000    1.1118131
94820.0000000    1.1037934
94830.0000000    1.1300015
94840.0000000    1.1389607
94850.0000000    1.1493276
94860.0000000    1.1518782
94870.0000000    1.1305364
94880.0000000    1.1355730
94890.0000000    1.1315637
94900.0000000    1.1498301
94910.0000000    1.1605562
94920.0000000    1.1401670
94930.0000000    1.1301957
94940.0000000    1.1121107
94950.0000000    1.1333810
94960.0000000    1.1289006
94970.0000000    1.1262825
94980.0000000    1.0982697
94990.0000000    1.1163787
95000.0000000    1.1124791
95010.0000000    1.0993398
95020.0000000    1.1162853
95030.0000000    1.1178459
95040.0000000    1.1520224
95050.0000000    1.1436539
95060.0000000    1.1206759
95070.0000000    1.1317589
95080.0000000    1.1200333
95090.0000000    1.1228234
95100.0000000    1.1286732
95110.0000000    1.1366916
95120.0000000    1.1511813
95130.0000000    1.1304651
95140.0000000    1.1496063
95150.0000000    1.1399741
95160.0000000    1.1496788
95170.0000000    1.1416445
95180.0000000    1.1481549
95190.0000000    1.1606356
95200.0000000    1.1690661
95210.0000000    1.1546389
95220.0000000    1.1478273
95230.0000000    1.1656886
95240.0000000    1.1562592
95250.0000000    1.1521765
95260.0000000    1.1508965
95270.0000000    1.1605154
95280.0000000    1.1641524
95290.0000000    1.1559581
95300.0000000    1.1473814
95310.0000000    1.1510276
95320.0000000    1.1745853
95330.0000000    1.1684479
95340.0000000    1.1611563
95350.0000000    1.1534536
95360.0000000    1.1504834
95370.0000000    1.1434966
95380.0000000    1.1657407
95390.0000000    1.1635393
95400.0000000    1.1731286
95410.0000000    1.1772048
95420.0000000    1.1665916
95430.0000000    1.1545573
95440.0000000    1.1610991
95450.0000000    1.1610236
95460.0000000    1.1422403
95470.0000000    1.1491923
95480.0000000    1.1422609
95490.0000000    1.1355993
95500.0000000    1.1307946
95510.0000000    1.1425261
95520.0000000    1.1519535
95530.0000000    1.1434737
95540.0000000    1.1288580
95550.0000000    1.1221086
95560.0000000    1.1108081
95570.0000000    1.1187038
95580.0000000    1.1170603
95590.0000000    1.0857974
95600.0000000    1.0904696
95610.0000000    1.1128292
95620.0000000    1.1329094
95630.0000000    1.1348443
95640.0000000    1.1165249
95650.0000000    1.1144476
95660.0000000    1.1000209
95670.0000000    1.1095634
95680.0000000    1.1075624
95690.0000000    1.1101201
95700.0000000    1.1092894
95710.0000000    1.1315434
95720.0000000    1.1037730
95730.0000000    1.1174166
95740.0000000    1.1170045
95750.0000000    1.1064048
95760.0000000    1.1065503
95770.0000000    1.0857418
95780.0000000    1.1076663
95790.0000000    1.1162590
95800.0000000    1.1303421
95810.0000000    1.1070966
95820.0000000    1.1057516
95830.0000000    1.1377916
95840.0000000    1.1128033
95850.0000000    1.0962183
95860.0000000    1.0923200
95870.0000000    1.0958816
95880.0000000    1.0842546
95890.0000000    1.1100585
95900.0000000    1.0925703
95910.0000000    1.0975031
95920.0000000    1.1159824
95930.0000000    1.1198466
95940.0000000    1.1198133
95950.0000000    1.1387181
95960.0000000    1.1341126
95970.0000000    1.1229795
95980.0000000    1.1174964
95990.0000000    1.1294755
96000.0000000    1.1092441
96010.0000000    1.1103101
96020.0000000    1.0942856
96030.0000000    1.1148043
96040.0000000    1.0935712
96050.0000000    1.1133648
96060.0000000    1.0989583
96070.0000000    1.1120352
96080.0000000    1.1107558
96090.0000000    1.1129636
96100.0000000    1.1145450
96110.0000000    1.1181601
96120.0000000    1.1213727
96130.0000000    1.1200445
96140.0000000    1.1281765
96150.0000000    1.1197474
96160.0000000    1.1283985
96170.0000000    1.1213518
96180.0000000    1.1224759
96190.0000000    1.1510657
96200.0000000    1.1449847
96210.0000000    1.1285398
96220.0000000    1.1331298
96230.0000000    1.1710564
96240.0000000    1.1673365
96250.0000000    1.1807067
96260.0000000    1.1664739
96270.0000000    1.1602182
96280.0000000    1.1311302
96290.0000000    1.1322749
96300.0000000    1.1195922
96310.0000000    1.1397460
96320.0000000    1.1279927
96330.0000000    1.1214079
96340.0000000    1.1256988
96350.0000000    1.1239855
96360.0000000    1.1516272
96370.0000000    1.1533512
96380.0000000    1.1331038
96390.0000000    1.1515151
96400.0000000    1.1575526
96410.0000000    1.1570629
96420.0000000    1.1585315
96430.0000000    1.1602541
96440.0000000    1.1609695
96450.0000000    1.1568271
96460.0000000    1.1474986
96470.0000000    1.1770250
96480.0000000    1.1748322
96490.0000000    1.1690888
96500.0000000    1.1690485
96510.0000000    1.1741557
96520.0000000    1.1572262
96530.0000000    1.1572469
96540.0000000    1.1477429
96550.0000000    1.1488351
96560.0000000    1.1596949
96570.0000000    1.1823602
96580.0000000    1.1964345
96590.0000000    1.2124461
96600.0000000    1.1989900
96610.0000000    1.1980516
96620.0000000    1.1961237
96630.0000000    1.1843265
96640.0000000    1.2023900
96650.0000000    1.2045866
96660.0000000    1.2292136
96670.0000000    1.2572144
96680.0000000    1.2283285
96690.0000000    1.2417438
96700.0000000    1.2461910
96710.0000000    1.2309346
96720.0000000    1.2286801
96730.0000000    1.2177737
96740.0000000    1.2172641
96750.0000000    1.2062031
96760.0000000    1.1909349
96770.0000000    1.1977284
96780.0000000    1.2059878
96790.0000000    1.1979734
96800.0000000    1.2033677
96810.0000000    1.1820291
96820.0000000    1.1846198
96830.0000000    1.1784613
96840.0000000    1.1805364
96850.0000000    1.1849746
96860.0000000    1.1984781
96870.0000000    1.2013072
96880.0000000    1.1974474
96890.0000000    1.1820641
96900.0000000    1.1911583
96910.0000000    1.1891487
96920.0000000    1.1901510
96930.0000000    1.1951507
96940.0000000    1.1883440
96950.0000000    1.1803588
96960.0000000    1.1929225
96970.0000000    1.1905987
96980.0000000    1.2097905
96990.0000000    1.2258887
97000.0000000    1.2377496
97010.0000000    1.2540193
97020.0000000    1.2425845
97030.0000000    1.2260734
97040.0000000    1.2322271
97050.0000000    1.2518737
97060.0000000    1.2462037
97070.0000000    1.2298267
97080.0000000    1.2019206
97090.0000000    1.2052726
97100.0000000    1.1850924
97110.0000000    1.1891001
97120.0000000    1.1943716
97130.0000000    1.1891834
97140.0000000    1.1994138
97150.0000000    1.2025795
97160.0000000    1.2055360
97170.0000000    1.2192221
97180.0000000    1.2021646
97190.0000000    1.2016649
97200.0000000    1.1978035
97210.0000000    1.2008862
97220.0000000    1.1916925
97230.0000000    1.1942121
97240.0000000    1.2125062
97250.0000000    1.2150260
97260.0000000    1.2286267
97270.0000000    1.2406367
97280.0000000    1.2151563
97290.0000000    1.2355343
97300.0000000    1.2275671
97310.0000000    1.2244015
97320.0000000    1.2244263
97330.0000000    1.2460545
97340.0000000    1.2438594
97350.0000000    1.2242578
97360.0000000    1.2295008
97370.0000000    1.2281944
97380.0000000    1.2245417
97390.0000000    1.2120769
97400.0000000    1.2052507
97410.0000000    1.2109030
97420.0000000    1.2139897
97430.0000000    1.2239449
97440.0000000    1.2370911
97450.0000000    1.2440634
97460.0000000    1.2364575
97470.0000000    1.2387637
97480.0000000    1.2405609
97490.0000000    1.2219917
97500.0000000    1.2134229
97510.0000000    1.2248009
97520.0000000    1.2277328
97530.0000000    1.2124522
97540.0000000    1.2156289
97550.0000000    1.1958510
97560.0000000    1.1866633
97570.0000000    1.1815947
97580.0000000    1.1757084
97590.0000000    1.1840417
97600.0000000    1.1801926
97610.0000000    1.1873462
97620.0000000    1.2059994
97630.0000000    1.1884583
97640.0000000    1.2215983
97650.0000000    1.2333727
97660.0000000    1.2188789
97670.0000000    1.2341807
97680.0000000    1.2215406
97690.0000000    1.2158545
97700.0000000    1.2105302
97710.0000000    1.2349578
97720.0000000    1.2196230
97730.0000000    1.2171628
97740.0000000    1.1918598
97750.0000000    1.1884865
97760.0000000    1.1847934
97770.0000000    1.2159675
97780.0000000    1.2110113
97790.0000000    1.2273039
97800.0000000    1.2182970
97810.0000000    1.2135613
97820.0000000    1.2405683
97830.0000000    1.2124836
97840.0000000    1.2052956
97850.0000000    1.2022897
97860.0000000    1.1831419
97870.0000000    1.1854651
97880.0000000    1.1830302
97890.0000000    1.1735183
97900.0000000    1.1849343
97910.0000000    1.1894163
97920.0000000    1.1897312
97930.0000000    1.1909277
97940.0000000    1.1844988
97950.0000000    1.1960813
97960.0000000    1.2123621
97970.0000000    1.2086413
97980.0000000    1.1800529
97990.0000000    1.1747618
98000.0000000    1.1953955
98010.0000000    1.2240586
98020.0000000    1.2386434
98030.0000000    1.2365456
98040.0000000    1.2593173
98050.0000000    1.2281635
98060.0000000    1.2473234
98070.0000000    1.2312042
98080.0000000    1.2551277
98090.0000000    1.2499065
98100.0000000    1.2415318
98110.0000000    1.2430745
98120.0000000    1.2655681
98130.0000000    1.2444451
98140.0000000    1.2290171
98150.0000000    1.2459499
98160.0000000    1.2329987
98170.0000000    1.2261019
98180.0000000    1.2195016
98190.0000000    1.2378943
98200.0000000    1.2224178
98210.0000000    1.2297357
98220.0000000    1.2163328
98230.0000000    1.2303196
98240.0000000    1.2347913
98250.0000000    1.2585384
98260.0000000    1.2547036
98270.0000000    1.2425042
98280.0000000    1.2473059
98290.0000000    1.2607522
98300.0000000    1.2639043
98310.0000000    1.2714498
98320.0000000    1.2627347
98330.0000000    1.2546189
98340.0000000    1.2582710
98350.0000000    1.2857149
98360.0000000    1.2910023
98370.0000000    1.3050982
98380.0000000    1.3049191
98390.0000000    1.3054417
98400.0000000    1.3208038
98410.0000000    1.3211193
98420.0000000    1.3249401
98430.0000000    1.3118790
98440.0000000    1.3149189
98450.0000000    1.3096753
98460.0000000    1.3201696
98470.0000000    1.3049698
98480.0000000    1.2685019
98490.0000000    1.2576753
98500.0000000    1.2602233
98510.0000000    1.2457969
98520.0000000    1.2487775
98530.0000000    1.2683781
98540.0000000    1.2517990
98550.0000000    1.2578954
98560.0000000    1.2726203
98570.0000000    1.2784950
98580.0000000    1.2807984
98590.0000000    1.2789198
98600.0000000    1.2854019
98610.0000000    1.2820250
98620.0000000    1.2901529
98630.0000000    1.3006493
98640.0000000    1.2788805
98650.0000000    1.2846177
98660.0000000    1.2623085
98670.0000000    1.2560030
98680.0000000    1.2508340
98690.0000000    1.2666504
98700.0000000    1.2583529
98710.0000000    1.2488821
98720.0000000    1.2457604
98730.0000000    1.2576618
98740.0000000    1.2587659
98750.0000000    1.2491244
98760.0000000    1.2601572
98770.0000000    1.2588366
98780.0000000    1.2660768
98790.0000000    1.2286642
98800.0000000    1.2448245
98810.0000000    1.2500765
98820.0000000    1.2698692
98830.0000000    1.2774013
98840.0000000    1.2663891
98850.0000000    1.2719315
98860.0000000    1.2746081
98870.0000000    1.2711892
98880.0000000    1.2779534
98890.0000000    1.2668617
98900.0000000    1.2636528
98910.0000000    1.2574422
98920.0000000    1.2696115
98930.0000000    1.2621691
98940.0000000    1.2673016
98950.0000000    1.2702209
98960.0000000    1.2825876
98970.0000000    1.2669165
98980.0000000    1.2690281
98990.0000000    1.2732482
99000.0000000    1.2713585
99010.0000000    1.2838842
99020.0000000    1.2747515
99030.0000000    1.2966857
99040.0000000    1.2688601
99050.0000000    1.2985620
99060.0000000    1.3062661
99070.0000000    1.3075069
99080.0000000    1.2866759
99090.0000000    1.2967242
99100.0000000    1.2808750
99110.0000000    1.2742094
99120.0000000    1.2419007
99130.0000000    1.2388586
99140.0000000    1.2330984
99150.0000000    1.2186655
99160.0000000    1.2283612
99170.0000000    1.2337781
99180.0000000    1.2040231
99190.0000000    1.2052801
99200.0000000    1.1929115
99210.0000000    1.2003033
99220.0000000    1.1923494
99230.0000000    1.2107193
99240.0000000    1.2182032
99250.0000000    1.2271221
99260.0000000    1.2140027
99270.0000000    1.2175417
99280.0000000    1.2016675
99290.0000000    1.2041353
99300.0000000    1.1900719
99310.0000000    1.1797258
99320.0000000    1.1636539
99330.0000000    1.1836429
99340.0000000    1.2036451
99350.0000000    1.1896491
99360.0000000    1.1618176
99370.0000000    1.1726860
99380.0000000    1.1821409
99390.0000000    1.1871392
99400.0000000    1.2034608
99410.0000000    1.1781818
99420.0000000    1.1527241
99430.0000000    1.1382300
99440.0000000    1.1618689
99450.0000000    1.1826645
99460.0000000    1.1785606
99470.0000000    1.1711764
99480.0000000    1.1903573
99490.0000000    1.1912385
99500.0000000    1.1837963
99510.0000000    1.1973634
99520.0000000    1.1871833
99530.0000000    1.1830630
99540.0000000    1.1964453
99550.0000000    1.1894714
99560.0000000    1.1956147
99570.0000000    1.1677852
99580.0000000    1.1755967
99590.0000000    1.1753544
99600.0000000    1.1698469
99610.0000000    1.1743824
99620.0000000    1.1914371
99630.0000000    1.2031009
99640.0000000    1.2230361
99650.0000000    1.2286112
99660.0000000    1.2143618
99670.0000000    1.2080899
99680.0000000    1.2198740
99690.0000000    1.2213898
99700.0000000    1.2052752
99710.0000000    1.1805792
99720.0000000    1.2011628
99730.0000000    1.1917479
99740.0000000    1.1903601
99750.0000000    1.2060938
99760.0000000    1.2164994
99770.0000000    1.2168493
99780.0000000    1.2147238
99790.0000000    1.2110525
99800.0000000    1.2415621
99810.0000000    1.2218689
99820.0000000    1.1954058
99830.0000000    1.1988431
99840.0000000    1.1921401
99850.0000000    1.1969668
99860.0000000    1.2158898
99870.0000000    1.2025326
99880.0000000    1.2107881
99890.0000000    1.2151412
99900.0000000    1.2061620
99910.0000000    1.2068770
99920.0000000    1.2127364
99930.0000000    1.1949731
99940.0000000    1.2228168
99950.0000000    1.2039143
99960.0000000    1.2255706
99970.0000000    1.2223353
99980.0000000    1.2151958
99990.0000000    1.2051655
100000.0000000    1.2111881
100010.0000000    1.2037227
100020.0000000    1.2105162
100030.0000000    1.2148417
100040.0000000    1.2232150
100050.0000000    1.2142757
100060.0000000    1.2254218
100070.0000000    1.2325644
100080.0000000    1.2353566
100090.0000000    1.2241488
100100.0000000    1.2118026
100110.0000000    1.1987278
100120.0000000    1.2084537
100130.0000000    1.1976463
100140.0000000    1.1866099
100150.0000000    1.1946372
100160.0000000    1.2073462
100170.0000000    1.2071004
100180.0000000    1.2146434
100190.0000000    1.2215102
100200.0000000    1.2232481
100210.0000000    1.2279361
100220.0000000    1.2134069
100230.0000000    1.2126065
100240.0000000    1.2112736
100250.0000000    1.2218945
100260.0000000    1.2137573
100270.0000000    1.2100654
100280.0000000    1.2483666
100290.0000000    1.2415189
100300.0000000    1.2149831
100310.0000000    1.1925366
100320.0000000    1.2143025
100330.0000000    1.2280021
100340.0000000    1.2284721
100350.0000000    1.2494966
100360.0000000    1.2696127
100370.0000000    1.2605482
100380.0000000    1.2434371
100390.0000000    1.2500048
100400.0000000    1.2451855
100410.0000000    1.2364773
100420.0000000    1.2214932
100430.0000000    1.2359560
100440.0000000    1.2170130
100450.0000000    1.2145451
100460.0000000    1.1974547
100470.0000000    1.2090280
100480.0000000    1.2360450
100490.0000000    1.2202944
100500.0000000    1.2228328
100510.0000000    1.2260590
100520.0000000    1.2122837
100530.0000000    1.2124193
100540.0000000    1.2072318
100550.0000000    1.1953657
100560.0000000    1.2004457
100570.0000000    1.2071180
100580.0000000    1.1845216
100590.0000000    1.2065852
100600.0000000    1.1902614
100610.0000000    1.1970742
100620.0000000    1.1996355
100630.0000000    1.1981848
100640.0000000    1.1975899
100650.0000000    1.1883161
100660.0000000    1.1665320
100670.0000000    1.1655965
100680.0000000    1.1946672
100690.0000000    1.2169873
100700.0000000    1.2212037
100710.0000000    1.2244016
100720.0000000    1.2019107
100730.0000000    1.1725832
100740.0000000    1.1660016
100750.0000000    1.1763079
100760.0000000    1.1773293
100770.0000000    1.1868911
100780.0000000    1.1935071
100790.0000000    1.1527405
100800.0000000    1.1625427
100810.0000000    1.1720674
100820.0000000    1.1758406
100830.0000000    1.1705568
100840.0000000    1.1409857
100850.0000000    1.1394081
100860.0000000    1.1124011
100870.0000000    1.1289189
100880.0000000    1.1653417
100890.0000000    1.1775100
100900.0000000    1.1572158
100910.0000000    1.1569954
100920.0000000    1.1430569
100930.0000000    1.1490211
100940.0000000    1.1464757
100950.0000000    1.1603556
100960.0000000    1.1714557
100970.0000000    1.1785384
100980.0000000    1.1567017
100990.0000000    1.1655536
101000.0000000    1.1888963
101010.0000000    1.1727266
101020.0000000    1.1709410
101030.0000000    1.1803352
101040.0000000    1.1804554
101050.0000000    1.1680454
101060.0000000    1.1707702
101070.0000000    1.1784062
101080.0000000    1.1727325
101090.0000000    1.1776648
101100.0000000    1.1739572
101110.0000000    1.1559695
101120.0000000    1.1738479
101130.0000000    1.1955281
101140.0000000    1.1697614
101150.0000000    1.1524521
101160.0000000    1.1629505
101170.0000000    1.1691588
101180.0000000    1.1607205
101190.0000000    1.1706365
101200.0000000    1.1693052
101210.0000000    1.1604202
101220.0000000    1.1438345
101230.0000000    1.1539799
101240.0000000    1.1498266
101250.0000000    1.1270878
101260.0000000    1.1413498
101270.0000000    1.1610935
101280.0000000    1.1559501
101290.0000000    1.1482655
101300.0000000    1.1333697
101310.0000000    1.1376680
101320.0000000    1.0973274
101330.0000000    1.1376407
101340.0000000    1.1372293
101350.0000000    1.1504244
101360.0000000    1.1528019
101370.0000000    1.1746514
101380.0000000    1.1531370
101390.0000000    1.1770095
101400.0000000    1.1704727
101410.0000000    1.1726385
101420.0000000    1.1650605
101430.0000000    1.1529669
101440.0000000    1.1531651
101450.0000000    1.1608497
101460.0000000    1.1580373
101470.0000000    1.1597732
101480.0000000    1.1662140
101490.0000000    1.1705273
101500.0000000    1.1621921
101510.0000000    1.1379238
101520.0000000    1.1422108
101530.0000000    1.1376501
101540.0000000    1.1409982
101550.0000000    1.1391656
101560.0000000    1.1095085
101570.0000000    1.1196769
101580.0000000    1.1251673
101590.0000000    1.1446656
101600.0000000    1.1493850
101610.0000000    1.1404685
101620.0000000    1.1525002
101630.0000000    1.1655662
101640.0000000    1.1492690
101650.0000000    1.1524773
101660.0000000    1.1457412
101670.0000000    1.1532323
101680.0000000    1.1391667
101690.0000000    1.1349660
101700.0000000    1.1505785
101710.0000000    1.1416478
101720.0000000    1.1340916
101730.0000000    1.1277931
101740.0000000    1.1323717
101750.0000000    1.1330566
101760.0000000    1.1359713
101770.0000000    1.1318893
101780.0000000    1.1445450
101790.0000000    1.1390918
101800.0000000    1.1348732
101810.0000000    1.1313995
101820.0000000    1.1401569
101830.0000000    1.1276664
101840.0000000    1.1125742
101850.0000000    1.1232792
101860.0000000    1.1211932
101870.0000000    1.1357312
101880.0000000    1.1153330
101890.0000000    1.1367327
101900.0000000    1.1320239
101910.0000000    1.1347296
101920.0000000    1.1280385
101930.0000000    1.1326854
101940.0000000    1.1269962
101950.0000000    1.1260599
101960.0000000    1.1286823
101970.0000000    1.1228721
101980.0000000    1.1472343
101990.0000000    1.1296022
102000.0000000    1.0964427
102010.0000000    1.0970818
102020.0000000    1.0985534
102030.0000000    1.0873743
102040.0000000    1.1024750
102050.0000000    1.1253840
102060.0000000    1.1315130
102070.0000000    1.1316694
102080.0000000    1.1368706
102090.0000000    1.1418514
102100.0000000    1.1382409
102110.0000000    1.1453046
102120.0000000    1.1542239
102130.0000000    1.1447345
102140.0000000    1.1396002
102150.0000000    1.1562288
102160.0000000    1.1543150
102170.0000000    1.1541809
102180.0000000    1.1601940
102190.0000000    1.1573926
102200.0000000    1.1686721
102210.0000000    1.1597577
102220.0000000    1.1883862
102230.0000000    1.1680124
102240.0000000    1.1866826
102250.0000000    1.1904048
102260.0000000    1.1951976
102270.0000000    1.1922683
102280.0000000    1.1889614
102290.0000000    1.1718434
102300.0000000    1.1625155
102310.0000000    1.1514846
102320.0000000    1.1530036
102330.0000000    1.1410500
102340.0000000    1.1501218
102350.0000000    1.1545672
102360.0000000    1.1542118
102370.0000000    1.1535335
102380.0000000    1.1606306
102390.0000000    1.1820728
102400.0000000    1.1966615
102410.0000000    1.1918980
102420.0000000    1.1844219
102430.0000000    1.2017587
102440.0000000    1.1752946
102450.0000000    1.1694220
102460.0000000    1.1729923
102470.0000000    1.1553458
102480.0000000    1.1386315
102490.0000000    1.1516653
102500.0000000    1.1727011
102510.0000000    1.1771758
102520.0000000    1.1707529
102530.0000000    1.1536164
102540.0000000    1.1366144
102550.0000000    1.1649657
102560.0000000    1.1713293
102570.0000000    1.1691797
102580.0000000    1.1773876
102590.0000000    1.1763892
102600.0000000    1.1747860
102610.0000000    1.1905637
102620.0000000    1.1824245
102630.0000000    1.1802356
102640.0000000    1.1817753
102650.0000000    1.1780034
102660.0000000    1.1869613
102670.0000000    1.1843586
102680.0000000    1.1783050
102690.0000000    1.1428310
102700.0000000    1.1431581
102710.0000000    1.1516796
102720.0000000    1.1637232
102730.0000000    1.1609060
102740.0000000    1.1798977
102750.0000000    1.1791087
102760.0000000    1.1607369
102770.0000000    1.1750883
102780.0000000    1.1813705
102790.0000000    1.1876322
102800.0000000    1.1700013
102810.0000000    1.1671402
102820.0000000    1.1613289
102830.0000000    1.1645024
102840.0000000    1.1390213
102850.0000000    1.1397604
102860.0000000    1.1721919
102870.0000000    1.1705067
102880.0000000    1.1479926
102890.0000000    1.1460079
102900.0000000    1.1391790
102910.0000000    1.1519703
102920.0000000    1.1429946
102930.0000000    1.1414481
102940.0000000    1.1429552
102950.0000000    1.1539956
102960.0000000    1.1406854
102970.0000000    1.1447049
102980.0000000    1.1598372
102990.0000000    1.1681415
103000.0000000    1.1563736
103010.0000000    1.1665494
103020.0000000    1.1686976
103030.0000000    1.1782966
103040.0000000    1.1842014
103050.0000000    1.1604942
103060.0000000    1.1687831
103070.0000000    1.1863484
103080.0000000    1.1974130
103090.0000000    1.2015207
103100.0000000    1.2040868
103110.0000000    1.2202765
103120.0000000    1.2432158
103130.0000000    1.2463282
103140.0000000    1.2350574
103150.0000000    1.2265842
103160.0000000    1.2330189
103170.0000000    1.2040093
103180.0000000    1.1982913
103190.0000000    1.2202227
103200.0000000    1.2140474
103210.0000000    1.2198499
103220.0000000    1.2102892
103230.0000000    1.2170283
103240.0000000    1.2307967
103250.0000000    1.2120547
103260.0000000    1.1924490
103270.0000000    1.1957495
103280.0000000    1.2196271
103290.0000000    1.2253393
103300.0000000    1.1985590
103310.0000000    1.2191803
103320.0000000    1.2192587
103330.0000000    1.2213395
103340.0000000    1.2052503
103350.0000000    1.1858405
103360.0000000    1.1965805
103370.0000000    1.1817787
103380.0000000    1.1790930
103390.0000000    1.1770004
103400.0000000    1.1687236
103410.0000000    1.1855994
103420.0000000    1.1756504
103430.0000000    1.1856940
103440.0000000    1.1742039
103450.0000000    1.1674407
103460.0000000    1.1802715
103470.0000000    1.1709605
103480.0000000    1.1772552
103490.0000000    1.1788735
103500.0000000    1.2047906
103510.0000000    1.1984179
103520.0000000    1.2132180
103530.0000000    1.1881779
103540.0000000    1.1787430
103550.0000000    1.2017884
103560.0000000    1.2048028
103570.0000000    1.2100251
103580.0000000    1.2021712
103590.0000000    1.1844791
103600.0000000    1.1796010
103610.0000000    1.1977001
103620.0000000    1.1628493
103630.0000000    1.1545929
103640.0000000    1.1556085
103650.0000000    1.1625034
103660.0000000    1.1506852
103670.0000000    1.1500889
103680.0000000    1.1671598
103690.0000000    1.1712680
103700.0000000    1.1720035
103710.0000000    1.1669507
103720.0000000    1.1779929
103730.0000000    1.1779613
103740.0000000    1.1793743
103750.0000000    1.1713741
103760.0000000    1.1655674
103770.0000000    1.1680579
103780.0000000    1.1737578
103790.0000000    1.1638738
103800.0000000    1.1947829
103810.0000000    1.1954100
103820.0000000    1.1923522
103830.0000000    1.2099615
103840.0000000    1.1996742
103850.0000000    1.1915148
103860.0000000    1.1911993
103870.0000000    1.1960003
103880.0000000    1.2126044
103890.0000000    1.1957822
103900.0000000    1.1532689
103910.0000000    1.1792487
103920.0000000    1.1700110
103930.0000000    1.1712439
103940.0000000    1.1823617
103950.0000000    1.1891155
103960.0000000    1.1964082
103970.0000000    1.2156923
103980.0000000    1.2118779
103990.0000000    1.1910009
104000.0000000    1.1745601
104010.0000000    1.1725272
104020.0000000    1.1813372
104030.0000000    1.1931823
104040.0000000    1.1836386
104050.0000000    1.1821851
104060.0000000    1.2001318
104070.0000000    1.2150644
104080.0000000    1.2137846
104090.0000000    1.2017087
104100.0000000    1.1918405
104110.0000000    1.1901680
104120.0000000    1.1766859
104130.0000000    1.1688404
104140.0000000    1.1724716
104150.0000000    1.1654178
104160.0000000    1.1842158
104170.0000000    1.2239192
104180.0000000    1.2209625
104190.0000000    1.1825428
104200.0000000    1.1809024
104210.0000000    1.1434410
104220.0000000    1.1504569
104230.0000000    1.1511358
104240.0000000    1.1720312
104250.0000000    1.1810343
104260.0000000    1.1821653
104270.0000000    1.1901046
104280.0000000    1.1788964
104290.0000000    1.1933696
104300.0000000    1.1881307
104310.0000000    1.1756973
104320.0000000    1.1836884
104330.0000000    1.1891551
104340.0000000    1.1970397
104350.0000000    1.1981362
104360.0000000    1.2000840
104370.0000000    1.1894128
104380.0000000    1.1923835
104390.0000000    1.1784544
104400.0000000    1.1906271
104410.0000000    1.1791812
104420.0000000    1.1754513
104430.0000000    1.1792929
104440.0000000    1.1713724
104450.0000000    1.1611243
104460.0000000    1.1675338
104470.0000000    1.1399820
104480.0000000    1.1469035
104490.0000000    1.1559995
104500.0000000    1.1506995
104510.0000000    1.1316602
104520.0000000    1.1533796
104530.0000000    1.1662552
104540.0000000    1.1523730
104550.0000000    1.1458349
104560.0000000    1.1291983
104570.0000000    1.1336544
104580.0000000    1.1462185
104590.0000000    1.1543980
104600.0000000    1.1398872
104610.0000000    1.1398574
104620.0000000    1.1376265
104630.0000000    1.1531395
104640.0000000    1.1519793
104650.0000000    1.1566441
104660.0000000    1.1532378
104670.0000000    1.1604103
104680.0000000    1.1624737
104690.0000000    1.1650057
104700.0000000    1.1627779
104710.0000000    1.1613784
104720.0000000    1.1466928
104730.0000000    1.1353241
104740.0000000    1.1226443
104750.0000000    1.1139321
104760.0000000    1.1316382
104770.0000000    1.1425058
104780.0000000    1.1596893
104790.0000000    1.1710382
104800.0000000    1.1676385
104810.0000000    1.1361351
104820.0000000    1.1379298
104830.0000000    1.1304271
104840.0000000    1.1720982
104850.0000000    1.1854595
104860.0000000    1.1770872
104870.0000000    1.1920708
104880.0000000    1.1743071
104890.0000000    1.1865296
104900.0000000    1.1768731
104910.0000000    1.1777278
104920.0000000    1.1786815
104930.0000000    1.1741855
104940.0000000    1.1661656
104950.0000000    1.1921968
104960.0000000    1.1857730
104970.0000000    1.1754349
104980.0000000    1.1734902
104990.0000000    1.1632295
105000.0000000    1.1498209
105010.0000000    1.1500596
105020.0000000    1.1673163
105030.0000000    1.1561378
105040.0000000    1.1358342
105050.0000000    1.1364590
105060.0000000    1.1379881
105070.0000000    1.1658859
105080.0000000    1.1620296
105090.0000000    1.1581117
105100.0000000    1.1567951
105110.0000000    1.1392344
105120.0000000    1.1207495
105130.0000000    1.1398741
105140.0000000    1.1317707
105150.0000000    1.1287974
105160.0000000    1.1041015
105170.0000000    1.1282994
105180.0000000    1.1433903
105190.0000000    1.1465099
105200.0000000    1.1333116
105210.0000000    1.1192563
105220.0000000    1.1301953
105230.0000000    1.1435211
105240.0000000    1.1396674
105250.0000000    1.1674674
105260.0000000    1.1502682
105270.0000000    1.1496067
105280.0000000    1.1579704
105290.0000000    1.1610396
105300.0000000    1.1748555
105310.0000000    1.1559267
105320.0000000    1.1563398
105330.0000000    1.1638919
105340.0000000    1.1529591
105350.0000000    1.1332561
105360.0000000    1.1548880
105370.0000000    1.1528744
105380.0000000    1.1627144
105390.0000000    1.1388988
105400.0000000    1.1250887
105410.0000000    1.1321483
105420.0000000    1.1236345
105430.0000000    1.1231616
105440.0000000    1.1206641
105450.0000000    1.1100743
105460.0000000    1.1130323
105470.0000000    1.1267999
105480.0000000    1.1440765
105490.0000000    1.1334770
105500.0000000    1.1312420
105510.0000000    1.1381760
105520.0000000    1.1417080
105530.0000000    1.1302211
105540.0000000    1.1336957
105550.0000000    1.1413046
105560.0000000    1.1291121
105570.0000000    1.1131877
105580.0000000    1.1384013
105590.0000000    1.1313052
105600.0000000    1.1476079
105610.0000000    1.1476687
105620.0000000    1.1610627
105630.0000000    1.1515429
105640.0000000    1.1511219
105650.0000000    1.1312885
105660.0000000    1.1366912
105670.0000000    1.1332406
105680.0000000    1.1591581
105690.0000000    1.1669772
105700.0000000    1.1454784
105710.0000000    1.1375583
105720.0000000    1.1321721
105730.0000000    1.1388274
105740.0000000    1.1306463
105750.0000000    1.1316466
105760.0000000    1.1499270
105770.0000000    1.1545593
105780.0000000    1.1526948
105790.0000000    1.1533926
105800.0000000    1.1714494
105810.0000000    1.1631869
105820.0000000    1.1684135
105830.0000000    1.1587118
105840.0000000    1.1714704
105850.0000000    1.1628746
105860.0000000    1.1621662
105870.0000000    1.1614470
105880.0000000    1.1697594
105890.0000000    1.1720605
105900.0000000    1.1743585
105910.0000000    1.1903168
105920.0000000    1.1731269
105930.0000000    1.1696407
105940.0000000    1.1656098
105950.0000000    1.1701518
105960.0000000    1.1824807
105970.0000000    1.1698507
105980.0000000    1.1479782
105990.0000000    1.1554201
106000.0000000    1.1596735
106010.0000000    1.1627947
106020.0000000    1.1815848
106030.0000000    1.1745018
106040.0000000    1.1686839
106050.0000000    1.1694888
106060.0000000    1.1895186
106070.0000000    1.1793553
106080.0000000    1.1642158
106090.0000000    1.1772809
106100.0000000    1.1506222
106110.0000000    1.1613002
106120.0000000    1.1475322
106130.0000000    1.1385794
106140.0000000    1.1553237
106150.0000000    1.1408167
106160.0000000    1.1623297
106170.0000000    1.1388408
106180.0000000    1.1487098
106190.0000000    1.1627970
106200.0000000    1.1524185
106210.0000000    1.1653322
106220.0000000    1.1684489
106230.0000000    1.1606578
106240.0000000    1.1483716
106250.0000000    1.1497862
106260.0000000    1.1619135
106270.0000000    1.1635917
106280.0000000    1.1516941
106290.0000000    1.1464823
106300.0000000    1.1732378
106310.0000000    1.1703093
106320.0000000    1.1642826
106330.0000000    1.1511930
106340.0000000    1.1366146
106350.0000000    1.1104460
106360.0000000    1.1068994
106370.0000000    1.1010244
106380.0000000    1.1195527
106390.0000000    1.1375539
106400.0000000    1.1504648
106410.0000000    1.1318142
106420.0000000    1.1406783
106430.0000000    1.0998892
106440.0000000    1.1132716
106450.0000000    1.1265129
106460.0000000    1.1316937
106470.0000000    1.1445775
106480.0000000    1.1557605
106490.0000000    1.1363590
106500.0000000    1.1352577
106510.0000000    1.1222416
106520.0000000    1.1617258
106530.0000000    1.1471716
106540.0000000    1.1536189
106550.0000000    1.1699661
106560.0000000    1.1411448
106570.0000000    1.1321154
106580.0000000    1.1167898
106590.0000000    1.1398842
106600.0000000    1.1270777
106610.0000000    1.1531744
106620.0000000    1.1724488
106630.0000000    1.1731362
106640.0000000    1.1749513
106650.0000000    1.1697090
106660.0000000    1.1811076
106670.0000000    1.1772263
106680.0000000    1.1664752
106690.0000000    1.1563078
106700.0000000    1.1611032
106710.0000000    1.1592941
106720.0000000    1.1559730
106730.0000000    1.1702900
106740.0000000    1.1528648
106750.0000000    1.1496021
106760.0000000    1.1698693
106770.0000000    1.1767757
106780.0000000    1.1798950
106790.0000000    1.1852473
106800.0000000    1.1976186
106810.0000000    1.1982181
106820.0000000    1.1724678
106830.0000000    1.1700256
106840.0000000    1.1629434
106850.0000000    1.1651917
106860.0000000    1.1562982
106870.0000000    1.1458601
106880.0000000    1.1595235
106890.0000000    1.1557571
106900.0000000    1.1474007
106910.0000000    1.1446598
106920.0000000    1.1488390
106930.0000000    1.1505419
106940.0000000    1.1460345
106950.0000000    1.1473497
106960.0000000    1.1526812
106970.0000000    1.1578519
106980.0000000    1.1360856
106990.0000000    1.1320210
107000.0000000    1.1205570
107010.0000000    1.1514918
107020.0000000    1.1419097
107030.0000000    1.1441805
107040.0000000    1.1235057
107050.0000000    1.1461703
107060.0000000    1.1499262
107070.0000000    1.1312270
107080.0000000    1.1187478
107090.0000000    1.1228132
107100.0000000    1.1000029
107110.0000000    1.1024791
107120.0000000    1.1236385
107130.0000000    1.1409731
107140.0000000    1.1417228
107150.0000000    1.1431799
107160.0000000    1.1292087
107170.0000000    1.1192892
107180.0000000    1.1340054
107190.0000000    1.1191797
107200.0000000    1.1122919
107210.0000000    1.1022865
107220.0000000    1.1049609
107230.0000000    1.1321515
107240.0000000    1.1313994
107250.0000000    1.1599615
107260.0000000    1.1749394
107270.0000000    1.1662024
107280.0000000    1.1682560
107290.0000000    1.1619935
107300.0000000    1.1635350
107310.0000000    1.1613821
107320.0000000    1.1695126
107330.0000000    1.1536890
107340.0000000    1.1407509
107350.0000000    1.1159160
107360.0000000    1.1300485
107370.0000000    1.1350598
107380.0000000    1.1245643
107390.0000000    1.1083626
107400.0000000    1.0998894
107410.0000000    1.0984663
107420.0000000    1.0942729
107430.0000000    1.1190687
107440.0000000    1.1311462
107450.0000000    1.1275374
107460.0000000    1.1126366
107470.0000000    1.0998014
107480.0000000    1.1115996
107490.0000000    1.1236591
107500.0000000    1.1399990
107510.0000000    1.1308404
107520.0000000    1.1515852
107530.0000000    1.1591898
107540.0000000    1.1442467
107550.0000000    1.1275222
107560.0000000    1.1345328
107570.0000000    1.1570930
107580.0000000    1.1613202
107590.0000000    1.1596459
107600.0000000    1.1764983
107610.0000000    1.1581788
107620.0000000    1.1409798
107630.0000000    1.1550090
107640.0000000    1.1535636
107650.0000000    1.1398336
107660.0000000    1.1562160
107670.0000000    1.1601425
107680.0000000    1.1870714
107690.0000000    1.1784344
107700.0000000    1.1755998
107710.0000000    1.1659436
107720.0000000    1.1702209
107730.0000000    1.1706240
107740.0000000    1.2032423
107750.0000000    1.1993757
107760.0000000    1.1688489
107770.0000000    1.1298332
107780.0000000    1.1303939
107790.0000000    1.1432482
107800.0000000    1.1729231
107810.0000000    1.1689088
107820.0000000    1.1559967
107830.0000000    1.1512226
107840.0000000    1.1823951
107850.0000000    1.1941835
107860.0000000    1.1907649
107870.0000000    1.1932224
107880.0000000    1.1836684
107890.0000000    1.1852449
107900.0000000    1.1806434
107910.0000000    1.1900289
107920.0000000    1.1712090
107930.0000000    1.1639286
107940.0000000    1.1351547
107950.0000000    1.1469712
107960.0000000    1.1398895
107970.0000000    1.1505554
107980.0000000    1.1446660
107990.0000000    1.1524060
108000.0000000    1.1726983
108010.0000000    1.1563463
108020.0000000    1.1687734
108030.0000000    1.1543692
108040.0000000    1.1610569
108050.0000000    1.1435057
108060.0000000    1.1477009
108070.0000000    1.1630969
108080.0000000    1.1443564
108090.0000000    1.1574099
108100.0000000    1.1410083
108110.0000000    1.1552293
108120.0000000    1.1596347
108130.0000000    1.1411418
108140.0000000    1.1389111
108150.0000000    1.1484538
108160.0000000    1.1618578
108170.0000000    1.1595362
108180.0000000    1.1655413
108190.0000000    1.1689939
108200.0000000    1.1763016
108210.0000000    1.1806228
108220.0000000    1.1742156
108230.0000000    1.1703695
108240.0000000    1.1808481
108250.0000000    1.1644140
108260.0000000    1.1848443
108270.0000000    1.1597265
108280.0000000    1.1496814
108290.0000000    1.1793790
108300.0000000    1.1563506
108310.0000000    1.1785244
108320.0000000    1.1815064
108330.0000000    1.1485435
108340.0000000    1.1523983
108350.0000000    1.1446435
108360.0000000    1.1673809
108370.0000000    1.1527190
108380.0000000    1.1513735
108390.0000000    1.1350673
108400.0000000    1.1298977
108410.0000000    1.1246979
108420.0000000    1.1052030
108430.0000000    1.1115359
108440.0000000    1.0935389
108450.0000000    1.1140181
108460.0000000    1.1078343
108470.0000000    1.1254903
108480.0000000    1.1194451
108490.0000000    1.1259272
108500.0000000    1.1002718
108510.0000000    1.1043798
108520.0000000    1.1048149
108530.0000000    1.1186630
108540.0000000    1.1096668
108550.0000000    1.1044215
108560.0000000    1.1024057
108570.0000000    1.1078678
108580.0000000    1.0905913
108590.0000000    1.0815600
108600.0000000    1.0754704
108610.0000000    1.0775902
108620.0000000    1.0931008
108630.0000000    1.1003711
108640.0000000    1.0988036
108650.0000000    1.1020924
108660.0000000    1.1124129
108670.0000000    1.1222852
108680.0000000    1.1280155
108690.0000000    1.1296278
108700.0000000    1.1377349
108710.0000000    1.1180395
108720.0000000    1.1214222
108730.0000000    1.1019292
108740.0000000    1.0870689
108750.0000000    1.0740906
108760.0000000    1.0664222
108770.0000000    1.0940006
108780.0000000    1.0932600
108790.0000000    1.1012506
108800.0000000    1.1170509
108810.0000000    1.1171939
108820.0000000    1.1104445
108830.0000000    1.1134368
108840.0000000    1.1117603
108850.0000000    1.1149554
108860.0000000    1.1160814
108870.0000000    1.0843016
108880.0000000    1.0962564
108890.0000000    1.1142665
108900.0000000    1.1056048
108910.0000000    1.0822449
108920.0000000    1.0860393
108930.0000000    1.0925790
108940.0000000    1.0819615
108950.0000000    1.0767328
108960.0000000    1.0816424
108970.0000000    1.0769372
108980.0000000    1.0704489
108990.0000000    1.0735695
109000.0000000    1.0747238
109010.0000000    1.0847682
109020.0000000    1.0840818
109030.0000000    1.0654016
109040.0000000    1.0766928
109050.0000000    1.0897577
109060.0000000    1.1053104
109070.0000000    1.0912449
109080.0000000    1.0813649
109090.0000000    1.0808406
109100.0000000    1.0799168
109110.0000000    1.0861017
109120.0000000    1.0765891
109130.0000000    1.0607406
109140.0000000    1.0458406
109150.0000000    1.0677946
109160.0000000    1.0650074
109170.0000000    1.0706649
109180.0000000    1.0768222
109190.0000000    1.0747828
109200.0000000    1.0874584
109210.0000000    1.0824018
109220.0000000    1.0797645
109230.0000000    1.0797353
109240.0000000    1.0706284
109250.0000000    1.0738857
109260.0000000    1.0838513
109270.0000000    1.1194838
109280.0000000    1.1105009
109290.0000000    1.0919160
109300.0000000    1.0844243
109310.0000000    1.0891892
109320.0000000    1.0928621
109330.0000000    1.0728537
109340.0000000    1.0604311
109350.0000000    1.0253966
109360.0000000    1.0185130
109370.0000000    1.0384287
109380.0000000    1.0441877
109390.0000000    1.0630499
109400.0000000    1.0855019
109410.0000000    1.1106235
109420.0000000    1.1220748
109430.0000000    1.1304114
109440.0000000    1.1152056
109450.0000000    1.0839288
109460.0000000    1.1029131
109470.0000000    1.1291837
109480.0000000    1.1147920
109490.0000000    1.1366590
109500.0000000    1.1217283
109510.0000000    1.0974191
109520.0000000    1.0924138
109530.0000000    1.0853229
109540.0000000    1.0897735
109550.0000000    1.0813278
109560.0000000    1.0829123
109570.0000000    1.0625572
109580.0000000    1.0604638
109590.0000000    1.0623541
109600.0000000    1.0680828
109610.0000000    1.0667424
109620.0000000    1.0723183
109630.0000000    1.0717663
109640.0000000    1.0526662
109650.0000000    1.0399058
109660.0000000    1.0560468
109670.0000000    1.0490599
109680.0000000    1.0571996
109690.0000000    1.0641056
109700.0000000    1.0743307
109710.0000000    1.0800915
109720.0000000    1.0924568
109730.0000000    1.1073794
109740.0000000    1.1072253
109750.0000000    1.0778848
109760.0000000    1.0978280
109770.0000000    1.0985901
109780.0000000    1.0962076
109790.0000000    1.0788192
109800.0000000    1.0762490
109810.0000000    1.0893574
109820.0000000    1.0745378
109830.0000000    1.0863597
109840.0000000    1.0717872
109850.0000000    1.0676028
109860.0000000    1.0725045
109870.0000000    1.1012138
109880.0000000    1.1088499
109890.0000000    1.1006039
109900.0000000    1.1085551
109910.0000000    1.1152139
109920.0000000    1.1118857
109930.0000000    1.1138543
109940.0000000    1.1200477
109950.0000000    1.1467080
109960.0000000    1.1198388
109970.0000000    1.1210839
109980.0000000    1.1163529
109990.0000000    1.1116152
110000.0000000    1.1153373
110010.0000000    1.1295607
110020.0000000    1.1372596
110030.0000000    1.1444976
110040.0000000    1.1334350
110050.0000000    1.1135762
110060.0000000    1.1416451
110070.0000000    1.1659387
110080.0000000    1.1703538
110090.0000000    1.1481986
110100.0000000    1.1405504
110110.0000000    1.1292683
110120.0000000    1.1490670
110130.0000000    1.1597601
110140.0000000    1.1716262
110150.0000000    1.1618191
110160.0000000    1.1730154
110170.0000000    1.1899413
110180.0000000    1.2045856
110190.0000000    1.2149284
110200.0000000    1.2133217
110210.0000000    1.2056968
110220.0000000    1.2000366
110230.0000000    1.1863655
110240.0000000    1.2093922
110250.0000000    1.2046720
110260.0000000    1.1968322
110270.0000000    1.2053978
110280.0000000    1.2051132
110290.0000000    1.1871589
110300.0000000    1.1770837
110310.0000000    1.1581205
110320.0000000    1.1605058
110330.0000000    1.1557251
110340.0000000    1.1573167
110350.0000000    1.1728237
110360.0000000    1.1873213
110370.0000000    1.1803778
110380.0000000    1.1790748
110390.0000000    1.1763059
110400.0000000    1.1571304
110410.0000000    1.1604640
110420.0000000    1.1533891
110430.0000000    1.1271951
110440.0000000    1.1234547
110450.0000000    1.1574790
110460.0000000    1.1558287
110470.0000000    1.1353989
110480.0000000    1.1553420
110490.0000000    1.1720434
110500.0000000    1.1732013
110510.0000000    1.1851532
110520.0000000    1.1632758
110530.0000000    1.1477991
110540.0000000    1.1546388
110550.0000000    1.1603609
110560.0000000    1.1556180
110570.0000000    1.1367074
110580.0000000    1.1417693
110590.0000000    1.1530548
110600.0000000    1.1557164
110610.0000000    1.1793613
110620.0000000    1.1737965
110630.0000000    1.1667271
110640.0000000    1.1592907
110650.0000000    1.1540633
110660.0000000    1.1532803
110670.0000000    1.1624385
110680.0000000    1.1806555
110690.0000000    1.1915317
110700.0000000    1.1591867
110710.0000000    1.1670040
110720.0000000    1.1773831
110730.0000000    1.1933149
110740.0000000    1.1942798
110750.0000000    1.2003601
110760.0000000    1.1895649
110770.0000000    1.1791786
110780.0000000    1.1681163
110790.0000000    1.1803761
110800.0000000    1.2014439
110810.0000000    1.2159206
110820.0000000    1.1829762
110830.0000000    1.1740280
110840.0000000    1.1800792
110850.0000000    1.1788392
110860.0000000    1.1911176
110870.0000000    1.1741170
110880.0000000    1.1670911
110890.0000000    1.1711341
110900.0000000    1.1797519
110910.0000000    1.1763971
110920.0000000    1.1748375
110930.0000000    1.1586913
110940.0000000    1.1348960
110950.0000000    1.1593193
110960.0000000    1.1483610
110970.0000000    1.1586664
110980.0000000    1.1437097
110990.0000000    1.1282634
111000.0000000    1.1172295
111010.0000000    1.1357479
111020.0000000    1.1370242
111030.0000000    1.1308345
111040.0000000    1.1467495
111050.0000000    1.1362722
111060.0000000    1.1201560
111070.0000000    1.1012880
111080.0000000    1.1109823
111090.0000000    1.1053025
111100.0000000    1.1189820
111110.0000000    1.1062123
111120.0000000    1.1032139
111130.0000000    1.1229652
111140.0000000    1.1209766
111150.0000000    1.1402272
111160.0000000    1.1204749
111170.0000000    1.1258482
111180.0000000    1.1299427
111190.0000000    1.1380404
111200.0000000    1.1231756
111210.0000000    1.1118064
111220.0000000    1.0897647
111230.0000000    1.1051221
111240.0000000    1.1187265
111250.0000000    1.1060348
111260.0000000    1.1083930
111270.0000000    1.1005324
111280.0000000    1.0970011
111290.0000000    1.1013298
111300.0000000    1.0989804
111310.0000000    1.1025797
111320.0000000    1.0917341
111330.0000000    1.0935806
111340.0000000    1.1034793
111350.0000000    1.1201428
111360.0000000    1.1239924
111370.0000000    1.1056840
111380.0000000    1.1042013
111390.0000000    1.1212151
111400.0000000    1.1064912
111410.0000000    1.0960590
111420.0000000    1.1040701
111430.0000000    1.1116917
111440.0000000    1.1102674
111450.0000000    1.1091924
111460.0000000    1.1120026
111470.0000000    1.1280680
111480.0000000    1.1239815
111490.0000000    1.1013039
111500.0000000    1.1220073
111510.0000000    1.1077029
111520.0000000    1.1012362
111530.0000000    1.0973771
111540.0000000    1.1026174
111550.0000000    1.0891212
111560.0000000    1.0980479
111570.0000000    1.1070414
111580.0000000    1.1215094
111590.0000000    1.0958111
111600.0000000    1.0934952
111610.0000000    1.0779822
111620.0000000    1.0647920
111630.0000000    1.0615292
111640.0000000    1.0525420
111650.0000000    1.0543793
111660.0000000    1.0511752
111670.0000000    1.0381906
111680.0000000    1.0455582
111690.0000000    1.0628675
111700.0000000    1.0398948
111710.0000000    1.0625596
111720.0000000    1.0639484
111730.0000000    1.0874919
111740.0000000    1.0858432
111750.0000000    1.0716431
111760.0000000    1.0764596
111770.0000000    1.0634630
111780.0000000    1.0779186
111790.0000000    1.0726761
111800.0000000    1.0803664
111810.0000000    1.0759799
111820.0000000    1.1032790
111830.0000000    1.0911413
111840.0000000    1.1296766
111850.0000000    1.1089978
111860.0000000    1.1160533
111870.0000000    1.1164702
111880.0000000    1.1125612
111890.0000000    1.1108238
111900.0000000    1.1050389
111910.0000000    1.1081901
111920.0000000    1.1127687
111930.0000000    1.1017374
111940.0000000    1.1279786
111950.0000000    1.1150794
111960.0000000    1.1086881
111970.0000000    1.0901500
111980.0000000    1.1028055
111990.0000000    1.0917498
112000.0000000    1.0774122
112010.0000000    1.0566531
112020.0000000    1.0840617
112030.0000000    1.1005992
112040.0000000    1.1048934
112050.0000000    1.1396475
112060.0000000    1.1345720
112070.0000000    1.1277021
112080.0000000    1.1028838
112090.0000000    1.0899247
112100.0000000    1.0800266
112110.0000000    1.0966815
112120.0000000    1.0950209
112130.0000000    1.0929366
112140.0000000    1.0793288
112150.0000000    1.0770881
112160.0000000    1.0803130
112170.0000000    1.0661781
112180.0000000    1.0598886
112190.0000000    1.0792371
112200.0000000    1.1021215
112210.0000000    1.0931153
112220.0000000    1.0978787
112230.0000000    1.0932431
112240.0000000    1.0880059
112250.0000000    1.0863639
112260.0000000    1.1027198
112270.0000000    1.1040171
112280.0000000    1.1072956
112290.0000000    1.0938882
112300.0000000    1.1089242
112310.0000000    1.0960445
112320.0000000    1.1037151
112330.0000000    1.0954022
112340.0000000    1.0952042
112350.0000000    1.1071599
112360.0000000    1.0996374
112370.0000000    1.1085498
112380.0000000    1.0942303
112390.0000000    1.0922693
112400.0000000    1.0860382
112410.0000000    1.0867314
112420.0000000    1.0755818
112430.0000000    1.0956553
112440.0000000    1.0976387
112450.0000000    1.0904911
112460.0000000    1.0824842
112470.0000000    1.0859627
112480.0000000    1.0716778
112490.0000000    1.0666128
112500.0000000    1.0893456
112510.0000000    1.1035900
112520.0000000    1.0855415
112530.0000000    1.0959159
112540.0000000    1.1190901
112550.0000000    1.1036812
112560.0000000    1.1049536
112570.0000000    1.0965240
112580.0000000    1.0998409
112590.0000000    1.0956919
112600.0000000    1.0903555
112610.0000000    1.0963961
112620.0000000    1.0833853
112630.0000000    1.1159164
112640.0000000    1.1232404
112650.0000000    1.0972692
112660.0000000    1.1255577
112670.0000000    1.1102281
112680.0000000    1.1008726
112690.0000000    1.0873114
112700.0000000    1.0768425
112710.0000000    1.0727628
112720.0000000    1.0915399
112730.0000000    1.0936350
112740.0000000    1.0843512
112750.0000000    1.0900552
112760.0000000    1.0761985
112770.0000000    1.0743977
112780.0000000    1.0501825
112790.0000000    1.0891764
112800.0000000    1.0783696
112810.0000000    1.0685230
112820.0000000    1.0675904
112830.0000000    1.0524428
112840.0000000    1.0580276
112850.0000000    1.0790498
112860.0000000    1.0635912
112870.0000000    1.0739505
112880.0000000    1.0887290
112890.0000000    1.0925115
112900.0000000    1.0728259
112910.0000000    1.0826681
112920.0000000    1.0700169
112930.0000000    1.0783709
112940.0000000    1.0783243
112950.0000000    1.0748764
112960.0000000    1.0814133
112970.0000000    1.0718522
112980.0000000    1.1119515
112990.0000000    1.1063052
113000.0000000    1.1050342
113010.0000000    1.1001048
113020.0000000    1.0810363
113030.0000000    1.0958710
113040.0000000    1.0936126
113050.0000000    1.0910803
113060.0000000    1.1024073
113070.0000000    1.1077058
113080.0000000    1.1074756
113090.0000000    1.1052010
113100.0000000    1.0972874
113110.0000000    1.0970777
113120.0000000    1.1154178
113130.0000000    1.1084048
113140.0000000    1.1286693
113150.0000000    1.1506882
113160.0000000    1.1381965
113170.0000000    1.1371195
113180.0000000    1.1408182
113190.0000000    1.1290286
113200.0000000    1.1311651
113210.0000000    1.1430404
113220.0000000    1.1398342
113230.0000000    1.1438277
113240.0000000    1.1569434
113250.0000000    1.1516149
113260.0000000    1.1457713
113270.0000000    1.1168997
113280.0000000    1.1306227
113290.0000000    1.1260579
113300.0000000    1.1170852
113310.0000000    1.1143528
113320.0000000    1.1090531
113330.0000000    1.1237749
113340.0000000    1.1180313
113350.0000000    1.1196245
113360.0000000    1.1237320
113370.0000000    1.1191516
113380.0000000    1.1215017
113390.0000000    1.1238209
113400.0000000    1.1208636
113410.0000000    1.1009418
113420.0000000    1.1042516
113430.0000000    1.0871906
113440.0000000    1.1076677
113450.0000000    1.1093608
113460.0000000    1.0903902
113470.0000000    1.0919746
113480.0000000    1.1254694
113490.0000000    1.1192979
113500.0000000    1.1111048
113510.0000000    1.1144177
113520.0000000    1.1124058
113530.0000000    1.1160200
113540.0000000    1.1342490
113550.0000000    1.1545228
113560.0000000    1.1442167
113570.0000000    1.1253008
113580.0000000    1.1165681
113590.0000000    1.1052051
113600.0000000    1.1071408
113610.0000000    1.0970640
113620.0000000    1.1124196
113630.0000000    1.0981184
113640.0000000    1.1039565
113650.0000000    1.0989838
113660.0000000    1.0836023
113670.0000000    1.0731813
113680.0000000    1.0864732
113690.0000000    1.0967884
113700.0000000    1.0800083
113710.0000000    1.0790604
113720.0000000    1.0938271
113730.0000000    1.1127895
113740.0000000    1.0939910
113750.0000000    1.1321540
113760.0000000    1.1317321
113770.0000000    1.1284531
113780.0000000    1.1253952
113790.0000000    1.1390431
113800.0000000    1.1456077
113810.0000000    1.1455579
113820.0000000    1.1064467
113830.0000000    1.0958866
113840.0000000    1.1024311
113850.0000000    1.1198838
113860.0000000    1.1168537
113870.0000000    1.1511022
113880.0000000    1.1184660
113890.0000000    1.1122674
113900.0000000    1.1230084
113910.0000000    1.1385790
113920.0000000    1.1201303
113930.0000000    1.1127465
113940.0000000    1.0998003
113950.0000000    1.0979835
113960.0000000    1.0977763
113970.0000000    1.0871693
113980.0000000    1.0886012
113990.0000000    1.0911323
114000.0000000    1.1073519
114010.0000000    1.0973061
114020.0000000    1.0959175
114030.0000000    1.0866522
114040.0000000    1.0773866
114050.0000000    1.0812415
114060.0000000    1.0831120
114070.0000000    1.0706623
114080.0000000    1.0709758
114090.0000000    1.0982238
114100.0000000    1.1071926
114110.0000000    1.0914202
114120.0000000    1.0896074
114130.0000000    1.0790842
114140.0000000    1.0985957
114150.0000000    1.0967245
114160.0000000    1.0790231
114170.0000000    1.0789707
114180.0000000    1.0933787
114190.0000000    1.0875549
114200.0000000    1.0995896
114210.0000000    1.1000804
114220.0000000    1.1139072
114230.0000000    1.1162870
114240.0000000    1.1017786
114250.0000000    1.0955485
114260.0000000    1.1024834
114270.0000000    1.0844256
114280.0000000    1.0822809
114290.0000000    1.1017179
114300.0000000    1.1096845
114310.0000000    1.0968299
114320.0000000    1.0987737
114330.0000000    1.1011953
114340.0000000    1.1084890
114350.0000000    1.0740740
114360.0000000    1.0963093
114370.0000000    1.0973411
114380.0000000    1.1022357
114390.0000000    1.1090525
114400.0000000    1.1049622
114410.0000000    1.1124591
114420.0000000    1.1038686
114430.0000000    1.1128097
114440.0000000    1.1111307
114450.0000000    1.0996548
114460.0000000    1.0957886
114470.0000000    1.0979941
114480.0000000    1.0841513
114490.0000000    1.0738208
114500.0000000    1.0740279
114510.0000000    1.0608623
114520.0000000    1.0733995
114530.0000000    1.0762419
114540.0000000    1.0885375
114550.0000000    1.0850867
114560.0000000    1.0941988
114570.0000000    1.0933765
114580.0000000    1.0859137
114590.0000000    1.0820662
114600.0000000    1.0727122
114610.0000000    1.0708095
114620.0000000    1.0754623
114630.0000000    1.1023246
114640.0000000    1.0967066
114650.0000000    1.0980322
114660.0000000    1.0844725
114670.0000000    1.1004344
114680.0000000    1.1001661
114690.0000000    1.1059452
114700.0000000    1.1294497
114710.0000000    1.1261106
114720.0000000    1.1197444
114730.0000000    1.1288090
114740.0000000    1.1175021
114750.0000000    1.1013148
114760.0000000    1.1127672
114770.0000000    1.1016592
114780.0000000    1.1005416
114790.0000000    1.0951614
114800.0000000    1.1169336
114810.0000000    1.0965544
114820.0000000    1.0962162
114830.0000000    1.0901296
114840.0000000    1.0963870
114850.0000000    1.0939873
114860.0000000    1.1015295
114870.0000000    1.0832211
114880.0000000    1.0881696
114890.0000000    1.0922267
114900.0000000    1.0979528
114910.0000000    1.1076463
114920.0000000    1.0948833
114930.0000000    1.0955929
114940.0000000    1.0890746
114950.0000000    1.0839458
114960.0000000    1.0979472
114970.0000000    1.1048521
114980.0000000    1.1217139
114990.0000000    1.1125604
115000.0000000    1.1096385
115010.0000000    1.1100998
115020.0000000    1.1154391
115030.0000000    1.0978121
115040.0000000    1.1037799
115050.0000000    1.1235907
115060.0000000    1.1230638
115070.0000000    1.1343215
115080.0000000    1.1406661
115090.0000000    1.1361527
115100.0000000    1.1308541
115110.0000000    1.1407841
115120.0000000    1.1416980
115130.0000000    1.1282846
115140.0000000    1.1412650
115150.0000000    1.1386267
115160.0000000    1.1332016
115170.0000000    1.1310058
115180.0000000    1.1350665
115190.0000000    1.1409903
115200.0000000    1.1295959
115210.0000000    1.1298562
115220.0000000    1.1369222
115230.0000000    1.1386189
115240.0000000    1.1434157
115250.0000000    1.1550430
115260.0000000    1.1543241
115270.0000000    1.1457466
115280.0000000    1.1575365
115290.0000000    1.1467298
115300.0000000    1.1471777
115310.0000000    1.1540604
115320.0000000    1.1446092
115330.0000000    1.1479546
115340.0000000    1.1428684
115350.0000000    1.1295543
115360.0000000    1.1217513
115370.0000000    1.1360654
115380.0000000    1.1327800
115390.0000000    1.1370595
115400.0000000    1.1086600
115410.0000000    1.1095328
115420.0000000    1.1065286
115430.0000000    1.0949777
115440.0000000    1.0872767
115450.0000000    1.0890031
115460.0000000    1.0953556
115470.0000000    1.1246431
115480.0000000    1.1072069
115490.0000000    1.1070698
115500.0000000    1.1073549
115510.0000000    1.1166724
115520.0000000    1.1209273
115530.0000000    1.1120621
115540.0000000    1.1221823
115550.0000000    1.1195748
115560.0000000    1.1060245
115570.0000000    1.1059941
115580.0000000    1.1156526
115590.0000000    1.1128179
115600.0000000    1.1035285
115610.0000000    1.0833461
115620.0000000    1.0772991
115630.0000000    1.0814599
115640.0000000    1.0717590
115650.0000000    1.0705638
115660.0000000    1.0687449
115670.0000000    1.0687544
115680.0000000    1.0965952
115690.0000000    1.1071827
115700.0000000    1.0946537
115710.0000000    1.1049252
115720.0000000    1.0990916
115730.0000000    1.1012059
115740.0000000    1.1143444
115750.0000000    1.1083661
115760.0000000    1.1077975
115770.0000000    1.1034884
115780.0000000    1.0887462
115790.0000000    1.1073154
115800.0000000    1.1345987
115810.0000000    1.1386743
115820.0000000    1.1241386
115830.0000000    1.1260890
115840.0000000    1.1150781
115850.0000000    1.1217396
115860.0000000    1.1059871
115870.0000000    1.1166908
115880.0000000    1.1153089
115890.0000000    1.1064559
115900.0000000    1.0900545
115910.0000000    1.1040578
115920.0000000    1.1085616
115930.0000000    1.1277938
115940.0000000    1.1288329
115950.0000000    1.1064333
115960.0000000    1.1112974
115970.0000000    1.1230241
115980.0000000    1.1195639
115990.0000000    1.0816470
116000.0000000    1.0994136
116010.0000000    1.0810517
116020.0000000    1.0667788
116030.0000000    1.0620271
116040.0000000    1.0867060
116050.0000000    1.0727905
116060.0000000    1.0954354
116070.0000000    1.0979419
116080.0000000    1.0896614
116090.0000000    1.1097139
116100.0000000    1.1130576
116110.0000000    1.1144866
116120.0000000    1.1197491
116130.0000000    1.1240970
116140.0000000    1.1196601
116150.0000000    1.1199293
116160.0000000    1.1311555
116170.0000000    1.1211188
116180.0000000    1.1332877
116190.0000000    1.1460704
116200.0000000    1.1429130
116210.0000000    1.1337173
116220.0000000    1.1315252
116230.0000000    1.1403294
116240.0000000    1.1596620
116250.0000000    1.1418352
116260.0000000    1.1412861
116270.0000000    1.1321822
116280.0000000    1.1202513
116290.0000000    1.1191028
116300.0000000    1.0950842
116310.0000000    1.1087589
116320.0000000    1.1019862
116330.0000000    1.0863762
116340.0000000    1.0844595
116350.0000000    1.0706321
116360.0000000    1.0634356
116370.0000000    1.0576975
116380.0000000    1.0582303
116390.0000000    1.0709947
116400.0000000    1.0676767
116410.0000000    1.0628650
116420.0000000    1.0666283
116430.0000000    1.0658394
116440.0000000    1.0949709
116450.0000000    1.1166042
116460.0000000    1.1098871
116470.0000000    1.1101043
116480.0000000    1.1156716
116490.0000000    1.1122836
116500.0000000    1.1089295
116510.0000000    1.1056252
116520.0000000    1.0940725
116530.0000000    1.1200106
116540.0000000    1.1277385
116550.0000000    1.1245127
116560.0000000    1.1379949
116570.0000000    1.1360006
116580.0000000    1.1286629
116590.0000000    1.1203333
116600.0000000    1.1308585
116610.0000000    1.1131703
116620.0000000    1.1126232
116630.0000000    1.1107506
116640.0000000    1.1030619
116650.0000000    1.1261721
116660.0000000    1.1204714
116670.0000000    1.1025945
116680.0000000    1.1083072
116690.0000000    1.1210214
116700.0000000    1.1353461
116710.0000000    1.1344308
116720.0000000    1.1183498
116730.0000000    1.1356654
116740.0000000    1.1299297
116750.0000000    1.1341517
116760.0000000    1.1356114
116770.0000000    1.1376661
116780.0000000    1.1367661
116790.0000000    1.1400739
116800.0000000    1.1202130
116810.0000000    1.1091172
116820.0000000    1.1218764
116830.0000000    1.1283824
116840.0000000    1.1254022
116850.0000000    1.1224662
116860.0000000    1.1339971
116870.0000000    1.1165781
116880.0000000    1.1208789
116890.0000000    1.1265066
116900.0000000    1.1324747
116910.0000000    1.1088921
116920.0000000    1.1018833
116930.0000000    1.1218776
116940.0000000    1.1349944
116950.0000000    1.1286077
116960.0000000    1.1353623
116970.0000000    1.1438342
116980.0000000    1.1453179
116990.0000000    1.1369331
117000.0000000    1.1206267
117010.0000000    1.1312871
117020.0000000    1.1378582
117030.0000000    1.1654365
117040.0000000    1.1406001
117050.0000000    1.1247016
117060.0000000    1.1110060
117070.0000000    1.1209959
117080.0000000    1.1195402
117090.0000000    1.1353216
117100.0000000    1.1309762
117110.0000000    1.1259096
117120.0000000    1.1298653
117130.0000000    1.1265657
117140.0000000    1.1165245
117150.0000000    1.1015917
117160.0000000    1.1061515
117170.0000000    1.0978032
117180.0000000    1.0910931
117190.0000000    1.0781190
117200.0000000    1.0748278
117210.0000000    1.0921097
117220.0000000    1.1036303
117230.0000000    1.0949656
117240.0000000    1.0917937
117250.0000000    1.0971199
117260.0000000    1.0981663
117270.0000000    1.0846691
117280.0000000    1.0853323
117290.0000000    1.0731002
117300.0000000    1.0849133
117310.0000000    1.0926801
117320.0000000    1.0810276
117330.0000000    1.0661843
117340.0000000    1.0786611
117350.0000000    1.0875897
117360.0000000    1.0966082
117370.0000000    1.1029973
117380.0000000    1.1126360
117390.0000000    1.1276162
117400.0000000    1.1229481
117410.0000000    1.1215867
117420.0000000    1.1024636
117430.0000000    1.1031985
117440.0000000    1.1216860
117450.0000000    1.0988423
117460.0000000    1.0801091
117470.0000000    1.0807582
117480.0000000    1.0918037
117490.0000000    1.0780376
117500.0000000    1.0893148
117510.0000000    1.1153548
117520.0000000    1.1110315
117530.0000000    1.1112514
117540.0000000    1.1176111
117550.0000000    1.1015497
117560.0000000    1.0888815
117570.0000000    1.0728055
117580.0000000    1.1026779
117590.0000000    1.1030986
117600.0000000    1.1010576
117610.0000000    1.0879177
117620.0000000    1.0794760
117630.0000000    1.0703347
117640.0000000    1.0848316
117650.0000000    1.0773354
117660.0000000    1.0931355
117670.0000000    1.0954103
117680.0000000    1.0871940
117690.0000000    1.0679888
117700.0000000    1.0985280
117710.0000000    1.1001728
117720.0000000    1.0861068
117730.0000000    1.0978726
117740.0000000    1.1067605
117750.0000000    1.1063857
117760.0000000    1.1103559
117770.0000000    1.1071032
117780.0000000    1.0885922
117790.0000000    1.1022680
117800.0000000    1.1135991
117810.0000000    1.1143867
117820.0000000    1.1222087
117830.0000000    1.1142297
117840.0000000    1.1403077
117850.0000000    1.1523464
117860.0000000    1.1428636
117870.0000000    1.1442264
117880.0000000    1.1379111
117890.0000000    1.1479923
117900.0000000    1.1311182
117910.0000000    1.1218454
117920.0000000    1.1135784
117930.0000000    1.1153177
117940.0000000    1.1144520
117950.0000000    1.1239567
117960.0000000    1.1113156
117970.0000000    1.1041771
117980.0000000    1.0995431
117990.0000000    1.1050601
118000.0000000    1.1077399
118010.0000000    1.1067152
118020.0000000    1.1167343
118030.0000000    1.1160237
118040.0000000    1.1112505
118050.0000000    1.0894940
118060.0000000    1.0963351
118070.0000000    1.1028858
118080.0000000    1.1067551
118090.0000000    1.1040547
118100.0000000    1.1018440
118110.0000000    1.1165190
118120.0000000    1.1441815
118130.0000000    1.1283654
118140.0000000    1.1440823
118150.0000000    1.1344543
118160.0000000    1.1475033
118170.0000000    1.1171085
118180.0000000    1.1217612
118190.0000000    1.1410328
118200.0000000    1.1237737
118210.0000000    1.1444135
118220.0000000    1.1328410
118230.0000000    1.1299862
118240.0000000    1.1344963
118250.0000000    1.1394973
118260.0000000    1.1218157
118270.0000000    1.1091224
118280.0000000    1.1335734
118290.0000000    1.1415869
118300.0000000    1.1561847
118310.0000000    1.1477059
118320.0000000    1.1448375
118330.0000000    1.1346110
118340.0000000    1.1481804
118350.0000000    1.1315280
118360.0000000    1.1356609
118370.0000000    1.1163735
118380.0000000    1.1213092
118390.0000000    1.1310557
118400.0000000    1.1206362
118410.0000000    1.1335460
118420.0000000    1.1373726
118430.0000000    1.1272151
118440.0000000    1.1183846
118450.0000000    1.1126558
118460.0000000    1.1262673
118470.0000000    1.1357017
118480.0000000    1.1249043
118490.0000000    1.1168654
118500.0000000    1.1228343
118510.0000000    1.1264178
118520.0000000    1.1425867
118530.0000000    1.1454138
118540.0000000    1.1526167
118550.0000000    1.1332217
118560.0000000    1.1552321
118570.0000000    1.1501559
118580.0000000    1.1351531
118590.0000000    1.1409934
118600.0000000    1.1497325
118610.0000000    1.1573426
118620.0000000    1.1409142
118630.0000000    1.1532100
118640.0000000    1.1552644
118650.0000000    1.1542293
118660.0000000    1.1622360
118670.0000000    1.1717441
118680.0000000    1.1551480
118690.0000000    1.1567746
118700.0000000    1.1627373
118710.0000000    1.1476471
118720.0000000    1.1463609
118730.0000000    1.1344749
118740.0000000    1.1354549
118750.0000000    1.1179179
118760.0000000    1.1218734
118770.0000000    1.1178353
118780.0000000    1.1284440
118790.0000000    1.1165727
118800.0000000    1.1236259
118810.0000000    1.1473111
118820.0000000    1.1468077
118830.0000000    1.1570046
118840.0000000    1.1411004
118850.0000000    1.1721338
118860.0000000    1.1739604
118870.0000000    1.1595266
118880.0000000    1.1541326
118890.0000000    1.1595941
118900.0000000    1.1763750
118910.0000000    1.1827993
118920.0000000    1.1838523
118930.0000000    1.1658914
118940.0000000    1.1427822
118950.0000000    1.1428589
118960.0000000    1.1280328
118970.0000000    1.1507397
118980.0000000    1.1338382
118990.0000000    1.1177804
119000.0000000    1.1268469
119010.0000000    1.1301156
119020.0000000    1.1105578
119030.0000000    1.1264800
119040.0000000    1.1257476
119050.0000000    1.1299802
119060.0000000    1.1446580
119070.0000000    1.1179715
119080.0000000    1.1047674
119090.0000000    1.0857378
119100.0000000    1.0916743
119110.0000000    1.0759575
119120.0000000    1.0526925
119130.0000000    1.0664045
119140.0000000    1.0929393
119150.0000000    1.1010661
119160.0000000    1.1040190
119170.0000000    1.1075414
119180.0000000    1.1010526
119190.0000000    1.1078742
119200.0000000    1.0863887
119210.0000000    1.0643798
119220.0000000    1.0888324
119230.0000000    1.1153800
119240.0000000    1.1222569
119250.0000000    1.1427498
119260.0000000    1.1390585
119270.0000000    1.1428074
119280.0000000    1.1427319
119290.0000000    1.1357155
119300.0000000    1.1226555
119310.0000000    1.1532977
119320.0000000    1.1619025
119330.0000000    1.1533082
119340.0000000    1.1568682
119350.0000000    1.1499392
119360.0000000    1.1296132
119370.0000000    1.1482177
119380.0000000    1.1415217
119390.0000000    1.1259031
119400.0000000    1.1344186
119410.0000000    1.1377616
119420.0000000    1.1520190
119430.0000000    1.1106865
119440.0000000    1.1060439
119450.0000000    1.1156722
119460.0000000    1.1209848
119470.0000000    1.1106371
119480.0000000    1.1200103
119490.0000000    1.1421114
119500.0000000    1.1153686
119510.0000000    1.1370113
119520.0000000    1.1398232
119530.0000000    1.1230192
119540.0000000    1.1268272
119550.0000000    1.1217772
119560.0000000    1.1195607
119570.0000000    1.1270508
119580.0000000    1.1324475
119590.0000000    1.1207013
119600.0000000    1.1129656
119610.0000000    1.1080954
119620.0000000    1.1056004
119630.0000000    1.1162922
119640.0000000    1.1016097
119650.0000000    1.0969120
119660.0000000    1.0987630
119670.0000000    1.0988742
119680.0000000    1.1236756
119690.0000000    1.1352906
119700.0000000    1.1288664
119710.0000000    1.1499261
119720.0000000    1.1434468
119730.0000000    1.1425468
119740.0000000    1.1275723
119750.0000000    1.1282911
119760.0000000    1.1222841
119770.0000000    1.1351386
119780.0000000    1.1182972
119790.0000000    1.1185913
119800.0000000    1.1126280
119810.0000000    1.1319315
119820.0000000    1.1283749
119830.0000000    1.1367474
119840.0000000    1.1484491
119850.0000000    1.1561035
119860.0000000    1.1529481
119870.0000000    1.1476581
119880.0000000    1.1473736
119890.0000000    1.1387010
119900.0000000    1.1434152
119910.0000000    1.1503162
119920.0000000    1.1440450
119930.0000000    1.1514055
119940.0000000    1.1474780
119950.0000000    1.1426575
119960.0000000    1.1700583
119970.0000000    1.1614032
119980.0000000    1.1566765
119990.0000000    1.1670654
120000.0000000    1.1997545
120010.0000000    1.1913930
120020.0000000    1.1731888
120030.0000000    1.1938883
120040.0000000    1.1895741
120050.0000000    1.2090712
120060.0000000    1.2330908
120070.0000000    1.2327944
120080.0000000    1.2239754
120090.0000000    1.2186791
120100.0000000    1.1891575
120110.0000000    1.1948422
120120.0000000    1.1882342
120130.0000000    1.1883621
120140.0000000    1.1838412
120150.0000000    1.1808401
120160.0000000    1.1814272
120170.0000000    1.1923956
120180.0000000    1.1790355
120190.0000000    1.1832615
120200.0000000    1.1550950
120210.0000000    1.1629628
120220.0000000    1.1579775
120230.0000000    1.1717329
120240.0000000    1.1919732
120250.0000000    1.1840730
120260.0000000    1.1857347
120270.0000000    1.1642268
120280.0000000    1.1681613
120290.0000000    1.1437842
120300.0000000    1.1789609
120310.0000000    1.1601053
120320.0000000    1.1526475
120330.0000000    1.1359673
120340.0000000    1.1384811
120350.0000000    1.1679842
120360.0000000    1.1673788
120370.0000000    1.1452099
120380.0000000    1.1488348
120390.0000000    1.1350148
120400.0000000    1.1389440
120410.0000000    1.1391282
120420.0000000    1.1318070
120430.0000000    1.1370344
120440.0000000    1.1373078
120450.0000000    1.1557142
120460.0000000    1.1677248
120470.0000000    1.1708344
120480.0000000    1.1851733
120490.0000000    1.1777748
120500.0000000    1.1802783
120510.0000000    1.1537441
120520.0000000    1.1680896
120530.0000000    1.1916500
120540.0000000    1.1901519
120550.0000000    1.1762626
120560.0000000    1.1742285
120570.0000000    1.1777236
120580.0000000    1.1582544
120590.0000000    1.1781850
120600.0000000    1.1632267
120610.0000000    1.1669258
120620.0000000    1.1742249
120630.0000000    1.1771145
120640.0000000    1.1749208
120650.0000000    1.1694680
120660.0000000    1.1787661
120670.0000000    1.2059910
120680.0000000    1.1965671
120690.0000000    1.2032048
120700.0000000    1.2289330
120710.0000000    1.2197933
120720.0000000    1.1998643
120730.0000000    1.1861118
120740.0000000    1.1907516
120750.0000000    1.1810936
120760.0000000    1.1750350
120770.0000000    1.1738572
120780.0000000    1.1724951
120790.0000000    1.1495563
120800.0000000    1.1456712
120810.0000000    1.1443096
120820.0000000    1.1576540
120830.0000000    1.1622041
120840.0000000    1.1690499
120850.0000000    1.1436453
120860.0000000    1.1583149
120870.0000000    1.1441257
120880.0000000    1.1379799
120890.0000000    1.1387722
120900.0000000    1.1406486
120910.0000000    1.1357132
120920.0000000    1.1341807
120930.0000000    1.1479324
120940.0000000    1.1329217
120950.0000000    1.1254150
120960.0000000    1.1350833
120970.0000000    1.1246136
120980.0000000    1.1035433
120990.0000000    1.1047634
121000.0000000    1.1165633
121010.0000000    1.1063584
121020.0000000    1.1019222
121030.0000000    1.1133105
121040.0000000    1.1008396
121050.0000000    1.1299266
121060.0000000    1.1522390
121070.0000000    1.1303203
121080.0000000    1.1153355
121090.0000000    1.1194113
121100.0000000    1.1245828
121110.0000000    1.1109223
121120.0000000    1.1001201
121130.0000000    1.1134448
121140.0000000    1.1140288
121150.0000000    1.1226741
121160.0000000    1.1502756
121170.0000000    1.1533084
121180.0000000    1.1504127
121190.0000000    1.1428500
121200.0000000    1.1514537
121210.0000000    1.1527295
121220.0000000    1.1677850
121230.0000000    1.1595497
121240.0000000    1.1605704
121250.0000000    1.1522012
121260.0000000    1.1492996
121270.0000000    1.1490201
121280.0000000    1.1701199
121290.0000000    1.1591997
121300.0000000    1.1580157
121310.0000000    1.1709889
121320.0000000    1.1593273
121330.0000000    1.1689041
121340.0000000    1.1916044
121350.0000000    1.1398438
121360.0000000    1.1403252
121370.0000000    1.1528100
121380.0000000    1.1667050
121390.0000000    1.1769240
121400.0000000    1.1674770
121410.0000000    1.1677401
121420.0000000    1.1682116
121430.0000000    1.1678269
121440.0000000    1.1615286
121450.0000000    1.1747421
121460.0000000    1.1535331
121470.0000000    1.1475935
121480.0000000    1.1682920
121490.0000000    1.1695169
121500.0000000    1.1709800
121510.0000000    1.1625700
121520.0000000    1.1497374
121530.0000000    1.1662980
121540.0000000    1.1512878
121550.0000000    1.1512891
121560.0000000    1.1494914
121570.0000000    1.1330570
121580.0000000    1.1323900
121590.0000000    1.1491276
121600.0000000    1.1517433
121610.0000000    1.1640996
121620.0000000    1.1615329
121630.0000000    1.1437671
121640.0000000    1.1264654
121650.0000000    1.1359977
121660.0000000    1.1284539
121670.0000000    1.1330242
121680.0000000    1.1364872
121690.0000000    1.1374708
121700.0000000    1.1295979
121710.0000000    1.1543987
121720.0000000    1.1599621
121730.0000000    1.1671786
121740.0000000    1.1690092
121750.0000000    1.1633363
121760.0000000    1.1516906
121770.0000000    1.1575652
121780.0000000    1.1590271
121790.0000000    1.1404492
121800.0000000    1.1280924
121810.0000000    1.1122026
121820.0000000    1.1137280
121830.0000000    1.1321076
121840.0000000    1.1338460
121850.0000000    1.1255018
121860.0000000    1.1323239
121870.0000000    1.1508503
121880.0000000    1.1165376
121890.0000000    1.1118684
121900.0000000    1.1098871
121910.0000000    1.1291131
121920.0000000    1.1290120
121930.0000000    1.1223816
121940.0000000    1.1053449
121950.0000000    1.1157072
121960.0000000    1.1236571
121970.0000000    1.1267782
121980.0000000    1.1210756
121990.0000000    1.1425300
122000.0000000    1.1383008
122010.0000000    1.1219859
122020.0000000    1.1150055
122030.0000000    1.1348373
122040.0000000    1.1267447
122050.0000000    1.1491352
122060.0000000    1.1420044
122070.0000000    1.1178988
122080.0000000    1.1298974
122090.0000000    1.1320975
122100.0000000    1.1254883
122110.0000000    1.1341410
122120.0000000    1.1252353
122130.0000000    1.1677544
122140.0000000    1.1653786
122150.0000000    1.1681443
122160.0000000    1.1560110
122170.0000000    1.1623518
122180.0000000    1.1781390
122190.0000000    1.1762564
122200.0000000    1.1646550
122210.0000000    1.1633595
122220.0000000    1.1419735
122230.0000000    1.1621724
122240.0000000    1.1718625
122250.0000000    1.1745983
122260.0000000    1.1872221
122270.0000000    1.2009367
122280.0000000    1.1990247
122290.0000000    1.2143327
122300.0000000    1.2161913
122310.0000000    1.1854389
122320.0000000    1.1773447
122330.0000000    1.1883080
122340.0000000    1.1811217
122350.0000000    1.1711694
122360.0000000    1.1819924
122370.0000000    1.1871763
122380.0000000    1.1641413
122390.0000000    1.1755919
122400.0000000    1.1773330
122410.0000000    1.1758039
122420.0000000    1.1730491
122430.0000000    1.1900166
122440.0000000    1.1972733
122450.0000000    1.1950135
122460.0000000    1.1781478
122470.0000000    1.1904423
122480.0000000    1.1779938
122490.0000000    1.1696463
122500.0000000    1.1818938
122510.0000000    1.1726382
122520.0000000    1.1902775
122530.0000000    1.1552174
122540.0000000    1.1537616
122550.0000000    1.1729451
122560.0000000    1.1661561
122570.0000000    1.1659886
122580.0000000    1.1445730
122590.0000000    1.1467683
122600.0000000    1.1351062
122610.0000000    1.1313794
122620.0000000    1.1493410
122630.0000000    1.1661001
122640.0000000    1.1607523
122650.0000000    1.1646696
122660.0000000    1.1753422
122670.0000000    1.1549615
122680.0000000    1.1522337
122690.0000000    1.1507089
122700.0000000    1.1422921
122710.0000000    1.1364583
122720.0000000    1.1550657
122730.0000000    1.1258419
122740.0000000    1.1412876
122750.0000000    1.1344347
122760.0000000    1.1296357
122770.0000000    1.1436250
122780.0000000    1.1470869
122790.0000000    1.1443862
122800.0000000    1.1138161
122810.0000000    1.1156527
122820.0000000    1.1213487
122830.0000000    1.1383271
122840.0000000    1.1431366
122850.0000000    1.1369516
122860.0000000    1.1448718
122870.0000000    1.1681061
122880.0000000    1.1459892
122890.0000000    1.1540128
122900.0000000    1.1654074
122910.0000000    1.1722614
122920.0000000    1.1469268
122930.0000000    1.1429338
122940.0000000    1.1560352
122950.0000000    1.1565975
122960.0000000    1.1558667
122970.0000000    1.1645650
122980.0000000    1.1789982
122990.0000000    1.1700221
123000.0000000    1.1974238
123010.0000000    1.2353088
123020.0000000    1.2300559
123030.0000000    1.2241610
123040.0000000    1.2087749
123050.0000000    1.2046845
123060.0000000    1.2038270
123070.0000000    1.2049100
123080.0000000    1.2232958
123090.0000000    1.2356422
123100.0000000    1.2417902
123110.0000000    1.2327764
123120.0000000    1.2231841
123130.0000000    1.2124104
123140.0000000    1.1948583
123150.0000000    1.1933929
123160.0000000    1.1950076
123170.0000000    1.1710572
123180.0000000    1.1829547
123190.0000000    1.1762532
123200.0000000    1.1696556
123210.0000000    1.1934263
123220.0000000    1.2267530
123230.0000000    1.2216623
123240.0000000    1.2015221
123250.0000000    1.2023104
123260.0000000    1.2009755
123270.0000000    1.1769218
123280.0000000    1.1636217
123290.0000000    1.1686529
123300.0000000    1.1718620
123310.0000000    1.1895019
123320.0000000    1.1741596
123330.0000000    1.1649234
123340.0000000    1.1697454
123350.0000000    1.1601104
123360.0000000    1.1817729
123370.0000000    1.1823163
123380.0000000    1.1605407
123390.0000000    1.1494476
123400.0000000    1.1544048
123410.0000000    1.1342505
123420.0000000    1.1209534
123430.0000000    1.1135874
123440.0000000    1.1336721
123450.0000000    1.1430134
123460.0000000    1.1279491
123470.0000000    1.1468313
123480.0000000    1.1163949
123490.0000000    1.1135017
123500.0000000    1.1238619
123510.0000000    1.1089576
123520.0000000    1.0965133
123530.0000000    1.1082280
123540.0000000    1.1273969
123550.0000000    1.1181639
123560.0000000    1.1204662
123570.0000000    1.1518047
123580.0000000    1.1460385
123590.0000000    1.1464127
123600.0000000    1.1458923
123610.0000000    1.1356721
123620.0000000    1.1445477
123630.0000000    1.1333517
123640.0000000    1.1429464
123650.0000000    1.1347601
123660.0000000    1.1509635
123670.0000000    1.1478868
123680.0000000    1.1694570
123690.0000000    1.1470985
123700.0000000    1.1654618
123710.0000000    1.1582948
123720.0000000    1.1573663
123730.0000000    1.1507128
123740.0000000    1.1498426
123750.0000000    1.1562897
123760.0000000    1.1750958
123770.0000000    1.1832466
123780.0000000    1.1829711
123790.0000000    1.1698304
123800.0000000    1.1655235
123810.0000000    1.1649030
123820.0000000    1.1607788
123830.0000000    1.1704465
123840.0000000    1.1737640
123850.0000000    1.1549983
123860.0000000    1.1648663
123870.0000000    1.1759923
123880.0000000    1.1881471
123890.0000000    1.1705133
123900.0000000    1.1510183
123910.0000000    1.1544147
123920.0000000    1.1707808
123930.0000000    1.1743771
123940.0000000    1.1847060
123950.0000000    1.1683003
123960.0000000    1.1611029
123970.0000000    1.1672101
123980.0000000    1.1754647
123990.0000000    1.1634229
124000.0000000    1.1678302
124010.0000000    1.1733508
124020.0000000    1.1651344
124030.0000000    1.1673746
124040.0000000    1.1714451
124050.0000000    1.1781931
124060.0000000    1.1642996
124070.0000000    1.1461718
124080.0000000    1.1312339
124090.0000000    1.1274418
124100.0000000    1.1543659
124110.0000000    1.1413269
124120.0000000    1.1496426
124130.0000000    1.1441727
124140.0000000    1.1393820
124150.0000000    1.1455224
124160.0000000    1.1482240
124170.0000000    1.1374960
124180.0000000    1.1376927
124190.0000000    1.1378393
124200.0000000    1.1517218
124210.0000000    1.1413507
124220.0000000    1.1418129
124230.0000000    1.1506401
124240.0000000    1.1619313
124250.0000000    1.1633581
124260.0000000    1.1536281
124270.0000000    1.1441028
124280.0000000    1.1424950
124290.0000000    1.1598238
124300.0000000    1.1626128
124310.0000000    1.1370175
124320.0000000    1.1386057
124330.0000000    1.1380261
124340.0000000    1.1579697
124350.0000000    1.1560186
124360.0000000    1.1371905
124370.0000000    1.1460364
124380.0000000    1.1447303
124390.0000000    1.1625299
124400.0000000    1.1667073
124410.0000000    1.1966668
124420.0000000    1.1815708
124430.0000000    1.1637032
124440.0000000    1.1678666
124450.0000000    1.1635903
124460.0000000    1.1480496
124470.0000000    1.1467230
124480.0000000    1.1408206
124490.0000000    1.1278739
124500.0000000    1.1098739
124510.0000000    1.1218373
124520.0000000    1.1263195
124530.0000000    1.1502190
124540.0000000    1.1440548
124550.0000000    1.1405914
124560.0000000    1.1313808
124570.0000000    1.1481415
124580.0000000    1.1394413
124590.0000000    1.1390926
124600.0000000    1.1298789
124610.0000000    1.1500645
124620.0000000    1.1753575
124630.0000000    1.1576194
124640.0000000    1.1614716
124650.0000000    1.1605716
124660.0000000    1.1548171
124670.0000000    1.1464651
124680.0000000    1.1182040
124690.0000000    1.1230530
124700.0000000    1.1242207
124710.0000000    1.1579834
124720.0000000    1.1678874
124730.0000000    1.1706580
124740.0000000    1.1564205
124750.0000000    1.1909097
124760.0000000    1.1967696
124770.0000000    1.1617955
124780.0000000    1.1562059
124790.0000000    1.1600777
124800.0000000    1.1388410
124810.0000000    1.1645464
124820.0000000    1.1756462
124830.0000000    1.1842198
124840.0000000    1.1903355
124850.0000000    1.1853288
124860.0000000    1.1864822
124870.0000000    1.1810237
124880.0000000    1.1712525
124890.0000000    1.1784599
124900.0000000    1.1531163
124910.0000000    1.1601638
124920.0000000    1.1750796
124930.0000000    1.1680294
124940.0000000    1.1891633
124950.0000000    1.2016764
124960.0000000    1.2110565
124970.0000000    1.1995984
124980.0000000    1.2011473
124990.0000000    1.1986268
125000.0000000    1.1912185
125010.0000000    1.2110829
125020.0000000    1.2008568
125030.0000000    1.1976435
125040.0000000    1.1939458
125050.0000000    1.1891420
125060.0000000    1.2317128
125070.0000000    1.2333375
125080.0000000    1.2407082
125090.0000000    1.2518519
125100.0000000    1.2074096
125110.0000000    1.2092460
125120.0000000    1.2346038
125130.0000000    1.2175338
125140.0000000    1.2224575
125150.0000000    1.2200913
125160.0000000    1.2091056
125170.0000000    1.2009318
125180.0000000    1.2055532
125190.0000000    1.2156463
125200.0000000    1.2084957
125210.0000000    1.2289566
125220.0000000    1.2184987
125230.0000000    1.2317131
125240.0000000    1.2110437
125250.0000000    1.2058858
125260.0000000    1.2069541
125270.0000000    1.2157950
125280.0000000    1.2297850
125290.0000000    1.2465194
125300.0000000    1.2583300
125310.0000000    1.2385323
125320.0000000    1.2080696
125330.0000000    1.2114916
125340.0000000    1.2029250
125350.0000000    1.1816871
125360.0000000    1.1833398
125370.0000000    1.1930513
125380.0000000    1.1991557
125390.0000000    1.1814774
125400.0000000    1.2019022
125410.0000000    1.2254966
125420.0000000    1.2143152
125430.0000000    1.2153274
125440.0000000    1.2400197
125450.0000000    1.2278819
125460.0000000    1.2233797
125470.0000000    1.2065909
125480.0000000    1.2157590
125490.0000000    1.2152725
125500.0000000    1.2070239
125510.0000000    1.2261741
125520.0000000    1.2079030
125530.0000000    1.2305055
125540.0000000    1.2309756
125550.0000000    1.2302142
125560.0000000    1.2266599
125570.0000000    1.2097473
125580.0000000    1.2048941
125590.0000000    1.1984997
125600.0000000    1.1907495
125610.0000000    1.1978313
125620.0000000    1.2020385
125630.0000000    1.2165024
125640.0000000    1.2243458
125650.0000000    1.2344600
125660.0000000    1.2371092
125670.0000000    1.2570144
125680.0000000    1.2576489
125690.0000000    1.2629577
125700.0000000    1.2507421
125710.0000000    1.2443858
125720.0000000    1.2225461
125730.0000000    1.2358025
125740.0000000    1.2101899
125750.0000000    1.2189955
125760.0000000    1.2228206
125770.0000000    1.2304591
125780.0000000    1.2442461
125790.0000000    1.2396563
125800.0000000    1.2380241
125810.0000000    1.2310073
125820.0000000    1.2318641
125830.0000000    1.2386858
125840.0000000    1.2566525
125850.0000000    1.2686242
125860.0000000    1.2529202
125870.0000000    1.2883726
125880.0000000    1.2755814
125890.0000000    1.2680248
125900.0000000    1.2656955
125910.0000000    1.2799774
125920.0000000    1.2640877
125930.0000000    1.2500727
125940.0000000    1.2463011
125950.0000000    1.2593125
125960.0000000    1.2535125
125970.0000000    1.2378128
125980.0000000    1.2293302
125990.0000000    1.2175583
126000.0000000    1.2436523
126010.0000000    1.2311443
126020.0000000    1.2203797
126030.0000000    1.2424461
126040.0000000    1.2530053
126050.0000000    1.2353473
126060.0000000    1.2492628
126070.0000000    1.2388352
126080.0000000    1.2269919
126090.0000000    1.2323070
126100.0000000    1.2345191
126110.0000000    1.2414737
126120.0000000    1.2557216
126130.0000000    1.2600533
126140.0000000    1.2631108
126150.0000000    1.2560776
126160.0000000    1.2435720
126170.0000000    1.2475160
126180.0000000    1.2544481
126190.0000000    1.2718341
126200.0000000    1.2945583
126210.0000000    1.3067714
126220.0000000    1.3020293
126230.0000000    1.2600962
126240.0000000    1.2642248
126250.0000000    1.2674564
126260.0000000    1.2870780
126270.0000000    1.2799679
126280.0000000    1.2711358
126290.0000000    1.3025459
126300.0000000    1.3241318
126310.0000000    1.3074802
126320.0000000    1.3104978
126330.0000000    1.3073331
126340.0000000    1.2962201
126350.0000000    1.3000672
126360.0000000    1.3083301
126370.0000000    1.2987442
126380.0000000    1.3142452
126390.0000000    1.3065158
126400.0000000    1.2758214
126410.0000000    1.2980347
126420.0000000    1.3106579
126430.0000000    1.2926035
126440.0000000    1.2910057
126450.0000000    1.2999490
126460.0000000    1.2888649
126470.0000000    1.2895359
126480.0000000    1.2901652
126490.0000000    1.3035762
126500.0000000    1.3115330
126510.0000000    1.3108699
126520.0000000    1.2848850
126530.0000000    1.2807150
126540.0000000    1.2710209
126550.0000000    1.2758605
126560.0000000    1.2766080
126570.0000000    1.2763565
126580.0000000    1.2741132
126590.0000000    1.2696309
126600.0000000    1.2927238
126610.0000000    1.3010336
126620.0000000    1.3013716
126630.0000000    1.3074013
126640.0000000    1.3190933
126650.0000000    1.3201392
126660.0000000    1.3118317
126670.0000000    1.3009995
126680.0000000    1.3015136
126690.0000000    1.3012650
126700.0000000    1.2871187
126710.0000000    1.2975883
126720.0000000    1.3217136
126730.0000000    1.3023813
126740.0000000    1.2856359
126750.0000000    1.2861016
126760.0000000    1.2776167
126770.0000000    1.2745655
126780.0000000    1.2751344
126790.0000000    1.2721288
126800.0000000    1.2718766
126810.0000000    1.2523718
126820.0000000    1.2557484
126830.0000000    1.2522244
126840.0000000    1.2400445
126850.0000000    1.2487087
126860.0000000    1.2344639
126870.0000000    1.2529519
126880.0000000    1.2718287
126890.0000000    1.2529291
126900.0000000    1.2352712
126910.0000000    1.2189579
126920.0000000    1.2170341
126930.0000000    1.2159811
126940.0000000    1.2014956
126950.0000000    1.2253512
126960.0000000    1.2108358
126970.0000000    1.2189368
126980.0000000    1.2186027
126990.0000000    1.2139020
127000.0000000    1.2242823
127010.0000000    1.2102308
127020.0000000    1.2437344
127030.0000000    1.2591180
127040.0000000    1.2814382
127050.0000000    1.2824122
127060.0000000    1.2878466
127070.0000000    1.2958292
127080.0000000    1.3142852
127090.0000000    1.3074843
127100.0000000    1.3108218
127110.0000000    1.2879783
127120.0000000    1.2840998
127130.0000000    1.2624292
127140.0000000    1.2738401
127150.0000000    1.2832482
127160.0000000    1.2756723
127170.0000000    1.2611108
127180.0000000    1.2620907
127190.0000000    1.2529804
127200.0000000    1.2462938
127210.0000000    1.2521310
127220.0000000    1.2648751
127230.0000000    1.2363715
127240.0000000    1.2334306
127250.0000000    1.2431045
127260.0000000    1.2368633
127270.0000000    1.2383560
127280.0000000    1.2526321
127290.0000000    1.2548726
127300.0000000    1.2601241
127310.0000000    1.2621841
127320.0000000    1.2594340
127330.0000000    1.2698063
127340.0000000    1.2575573
127350.0000000    1.2593355
127360.0000000    1.2430662
127370.0000000    1.2437388
127380.0000000    1.2349906
127390.0000000    1.2243054
127400.0000000    1.2485721
127410.0000000    1.2519448
127420.0000000    1.2620963
127430.0000000    1.2631229
127440.0000000    1.2653081
127450.0000000    1.2558774
127460.0000000    1.2581773
127470.0000000    1.2369391
127480.0000000    1.2399195
127490.0000000    1.2195332
127500.0000000    1.2361931
127510.0000000    1.2255230
127520.0000000    1.2442104
127530.0000000    1.2307541
127540.0000000    1.2253602
127550.0000000    1.2185334
127560.0000000    1.2281262
127570.0000000    1.2311639
127580.0000000    1.2506229
127590.0000000    1.2422667
127600.0000000    1.2443836
127610.0000000    1.2380824
127620.0000000    1.2324150
127630.0000000    1.1966588
127640.0000000    1.2110584
127650.0000000    1.2089000
127660.0000000    1.2262485
127670.0000000    1.2388662
127680.0000000    1.2375251
127690.0000000    1.2331374
127700.0000000    1.2131194
127710.0000000    1.2358946
127720.0000000    1.2483728
127730.0000000    1.2204416
127740.0000000    1.2358484
127750.0000000    1.2505544
127760.0000000    1.2791864
127770.0000000    1.2685804
127780.0000000    1.2908193
127790.0000000    1.2897475
127800.0000000    1.3154252
127810.0000000    1.3035655
127820.0000000    1.2843908
127830.0000000    1.2970694
127840.0000000    1.2947550
127850.0000000    1.2903771
127860.0000000    1.2725555
127870.0000000    1.2785264
127880.0000000    1.2737486
127890.0000000    1.2597706
127900.0000000    1.2465054
127910.0000000    1.2571483
127920.0000000    1.2502077
127930.0000000    1.2598320
127940.0000000    1.2664676
127950.0000000    1.2513723
127960.0000000    1.2638359
127970.0000000    1.2877691
127980.0000000    1.2727615
127990.0000000    1.2636167
128000.0000000    1.2645588
128010.0000000    1.2559143
128020.0000000    1.2521285
128030.0000000    1.2686170
128040.0000000    1.2620314
128050.0000000    1.2684511
128060.0000000    1.2539585
128070.0000000    1.2310156
128080.0000000    1.2023462
128090.0000000    1.2286907
128100.0000000    1.2423218
128110.0000000    1.2422277
128120.0000000    1.2585212
128130.0000000    1.2544907
128140.0000000    1.2531821
128150.0000000    1.2299666
128160.0000000    1.2255245
128170.0000000    1.2282714
128180.0000000    1.2096846
128190.0000000    1.2046970
128200.0000000    1.2293085
128210.0000000    1.2199496
128220.0000000    1.2169031
128230.0000000    1.2337285
128240.0000000    1.2333226
128250.0000000    1.2476878
128260.0000000    1.2352798
128270.0000000    1.2292849
128280.0000000    1.2520461
128290.0000000    1.2347414
128300.0000000    1.2281957
128310.0000000    1.2083461
128320.0000000    1.1997849
128330.0000000    1.2168007
128340.0000000    1.2018529
128350.0000000    1.2009244
128360.0000000    1.2045118
128370.0000000    1.1958978
128380.0000000    1.2156199
128390.0000000    1.2120662
128400.0000000    1.1920625
128410.0000000    1.1869469
128420.0000000    1.1974064
128430.0000000    1.1796325
128440.0000000    1.1988413
128450.0000000    1.1938962
128460.0000000    1.1725047
128470.0000000    1.1742668
128480.0000000    1.1652137
128490.0000000    1.1657124
128500.0000000    1.1735743
128510.0000000    1.1795204
128520.0000000    1.1842593
128530.0000000    1.1710340
128540.0000000    1.1825434
128550.0000000    1.2067409
128560.0000000    1.2176505
128570.0000000    1.2159305
128580.0000000    1.2196929
128590.0000000    1.2243346
128600.0000000    1.2147671
128610.0000000    1.2211940
128620.0000000    1.2405331
128630.0000000    1.2083901
128640.0000000    1.2128296
128650.0000000    1.2064116
128660.0000000    1.2090323
128670.0000000    1.2324779
128680.0000000    1.2567800
128690.0000000    1.2633362
128700.0000000    1.2547511
128710.0000000    1.2273698
128720.0000000    1.2289979
128730.0000000    1.2348018
128740.0000000    1.2077491
128750.0000000    1.2175231
128760.0000000    1.2407639
128770.0000000    1.2396538
128780.0000000    1.2302157
128790.0000000    1.1991065
128800.0000000    1.2033596
128810.0000000    1.2243626
128820.0000000    1.2001476
128830.0000000    1.1815641
128840.0000000    1.1808907
128850.0000000    1.1858671
128860.0000000    1.1751575
128870.0000000    1.2174319
128880.0000000    1.2063732
128890.0000000    1.2089902
128900.0000000    1.2216812
128910.0000000    1.2087727
128920.0000000    1.2281419
128930.0000000    1.2402964
128940.0000000    1.2234617
128950.0000000    1.2122853
128960.0000000    1.1926171
128970.0000000    1.1733559
128980.0000000    1.1687819
128990.0000000    1.1597342
129000.0000000    1.1800193
129010.0000000    1.1705278
129020.0000000    1.1798531
129030.0000000    1.1890332
129040.0000000    1.1783777
129050.0000000    1.1829755
129060.0000000    1.1985097
129070.0000000    1.1818328
129080.0000000    1.1708994
129090.0000000    1.1735762
129100.0000000    1.1740603
129110.0000000    1.1666832
129120.0000000    1.1742624
129130.0000000    1.1996306
129140.0000000    1.1850055
129150.0000000    1.1805960
129160.0000000    1.1630495
129170.0000000    1.1675007
129180.0000000    1.1828048
129190.0000000    1.1982009
129200.0000000    1.1941143
129210.0000000    1.1826237
129220.0000000    1.1941116
129230.0000000    1.1973275
129240.0000000    1.1923378
129250.0000000    1.1978037
129260.0000000    1.1848695
129270.0000000    1.1558493
129280.0000000    1.1581761
129290.0000000    1.1308466
129300.0000000    1.1150588
129310.0000000    1.1296877
129320.0000000    1.1430527
129330.0000000    1.1274569
129340.0000000    1.1387620
129350.0000000    1.1330049
129360.0000000    1.1669914
129370.0000000    1.1624737
129380.0000000    1.1554308
129390.0000000    1.1386023
129400.0000000    1.1385920
129410.0000000    1.1437147
129420.0000000    1.1514941
129430.0000000    1.1640384
129440.0000000    1.1682488
129450.0000000    1.1845300
129460.0000000    1.2122711
129470.0000000    1.2064623
129480.0000000    1.1888878
129490.0000000    1.1936367
129500.0000000    1.2055489
129510.0000000    1.1922776
129520.0000000    1.1857640
129530.0000000    1.1881269
129540.0000000    1.1752661
129550.0000000    1.1700041
129560.0000000    1.1428550
129570.0000000    1.1421920
129580.0000000    1.1547340
129590.0000000    1.1472498
129600.0000000    1.1653656
129610.0000000    1.1684196
129620.0000000    1.1729041
129630.0000000    1.1519470
129640.0000000    1.1438193
129650.0000000    1.1645960
129660.0000000    1.1807673
129670.0000000    1.1684275
129680.0000000    1.1738261
129690.0000000    1.1788917
129700.0000000    1.1801770
129710.0000000    1.1860127
129720.0000000    1.1750927
129730.0000000    1.1645048
129740.0000000    1.1823181
129750.0000000    1.1757197
129760.0000000    1.1461638
129770.0000000    1.1289880
129780.0000000    1.1155502
129790.0000000    1.1406928
129800.0000000    1.1443402
129810.0000000    1.1352779
129820.0000000    1.1187452
129830.0000000    1.1123350
129840.0000000    1.1135230
129850.0000000    1.1354358
129860.0000000    1.1490082
129870.0000000    1.1506134
129880.0000000    1.1473578
129890.0000000    1.1457585
129900.0000000    1.1466827
129910.0000000    1.1523840
129920.0000000    1.1607413
129930.0000000    1.1787034
129940.0000000    1.1971889
129950.0000000    1.1896224
129960.0000000    1.1693792
129970.0000000    1.1823661
129980.0000000    1.1742338
129990.0000000    1.1988546
130000.0000000    1.1854539
130010.0000000    1.1887233
130020.0000000    1.1534721
130030.0000000    1.1448144
130040.0000000    1.1287882
130050.0000000    1.1224655
130060.0000000    1.1306009
130070.0000000    1.1367856
130080.0000000    1.1257756
130090.0000000    1.1528749
130100.0000000    1.1660130
130110.0000000    1.1696882
130120.0000000    1.1690606
130130.0000000    1.1679748
130140.0000000    1.1723167
130150.0000000    1.2062699
130160.0000000    1.2063706
130170.0000000    1.2062423
130180.0000000    1.1940084
130190.0000000    1.1834151
130200.0000000    1.1787900
130210.0000000    1.1807966
130220.0000000    1.1929606
130230.0000000    1.1935964
130240.0000000    1.1913844
130250.0000000    1.1861945
130260.0000000    1.1977278
130270.0000000    1.2310122
130280.0000000    1.2523745
130290.0000000    1.2506864
130300.0000000    1.2212080
130310.0000000    1.1758814
130320.0000000    1.1767623
130330.0000000    1.2076174
130340.0000000    1.1974329
130350.0000000    1.1749697
130360.0000000    1.1624779
130370.0000000    1.1782264
130380.0000000    1.1978316
130390.0000000    1.2045279
130400.0000000    1.1955161
130410.0000000    1.1955910
130420.0000000    1.2094814
130430.0000000    1.2162135
130440.0000000    1.2108088
130450.0000000    1.2169867
130460.0000000    1.2210217
130470.0000000    1.2373890
130480.0000000    1.2594403
130490.0000000    1.2590244
130500.0000000    1.2888774
130510.0000000    1.2686789
130520.0000000    1.2497903
130530.0000000    1.2413713
130540.0000000    1.2444720
130550.0000000    1.2379466
130560.0000000    1.2341795
130570.0000000    1.2241412
130580.0000000    1.2184356
130590.0000000    1.2088851
130600.0000000    1.1897696
130610.0000000    1.1850177
130620.0000000    1.1858371
130630.0000000    1.1676319
130640.0000000    1.1533023
130650.0000000    1.1874088
130660.0000000    1.1866701
130670.0000000    1.2026032
130680.0000000    1.2009757
130690.0000000    1.1887982
130700.0000000    1.1897938
130710.0000000    1.1769154
130720.0000000    1.1702693
130730.0000000    1.1897546
130740.0000000    1.2024548
130750.0000000    1.1934820
130760.0000000    1.1939737
130770.0000000    1.2166393
130780.0000000    1.2173945
130790.0000000    1.2227843
130800.0000000    1.2051535
130810.0000000    1.2385033
130820.0000000    1.2507204
130830.0000000    1.2536519
130840.0000000    1.2252095
130850.0000000    1.2368371
130860.0000000    1.2504814
130870.0000000    1.2539605
130880.0000000    1.2506802
130890.0000000    1.2303014
130900.0000000    1.2185749
130910.0000000    1.2250565
130920.0000000    1.2367948
130930.0000000    1.2077514
130940.0000000    1.2228357
130950.0000000    1.2325644
130960.0000000    1.2320631
130970.0000000    1.2420306
130980.0000000    1.2334410
130990.0000000    1.2239727
131000.0000000    1.2271028
131010.0000000    1.2499074
131020.0000000    1.2613878
131030.0000000    1.2760085
131040.0000000    1.2654881
131050.0000000    1.2800447
131060.0000000    1.2993841
131070.0000000    1.3028424
131080.0000000    1.2976995
131090.0000000    1.2975310
131100.0000000    1.3071756
131110.0000000    1.3230852
131120.0000000    1.3027681
131130.0000000    1.2809341
131140.0000000    1.2832638
131150.0000000    1.2698153
131160.0000000    1.2282691
131170.0000000    1.2224303
131180.0000000    1.2242622
131190.0000000    1.2214648
131200.0000000    1.2438238
131210.0000000    1.2423387
131220.0000000    1.2281120
131230.0000000    1.2406487
131240.0000000    1.2437664
131250.0000000    1.2444029
131260.0000000    1.2216637
131270.0000000    1.2323287
131280.0000000    1.2357874
131290.0000000    1.2269135
131300.0000000    1.2382058
131310.0000000    1.2400801
131320.0000000    1.2533985
131330.0000000    1.2415266
131340.0000000    1.2569104
131350.0000000    1.2338518
131360.0000000    1.2074425
131370.0000000    1.1966438
131380.0000000    1.2132338
131390.0000000    1.2066705
131400.0000000    1.2165493
131410.0000000    1.2185932
131420.0000000    1.2234520
131430.0000000    1.2348759
131440.0000000    1.2385110
131450.0000000    1.2224276
131460.0000000    1.2285124
131470.0000000    1.2363077
131480.0000000    1.2208792
131490.0000000    1.2110407
131500.0000000    1.2175099
131510.0000000    1.2301946
131520.0000000    1.2426858
131530.0000000    1.2244661
131540.0000000    1.2172022
131550.0000000    1.2367514
131560.0000000    1.2332158
131570.0000000    1.2304858
131580.0000000    1.2477469
131590.0000000    1.2369238
131600.0000000    1.2238275
131610.0000000    1.2195047
131620.0000000    1.2114887
131630.0000000    1.2237022
131640.0000000    1.2451084
131650.0000000    1.2661725
131660.0000000    1.2713773
131670.0000000    1.2549609
131680.0000000    1.2528331
131690.0000000    1.2320056
131700.0000000    1.2630146
131710.0000000    1.2598165
131720.0000000    1.2279768
131730.0000000    1.2420684
131740.0000000    1.2384131
131750.0000000    1.2205756
131760.0000000    1.2356322
131770.0000000    1.2170832
131780.0000000    1.2054161
131790.0000000    1.2297617
131800.0000000    1.2092955
131810.0000000    1.2348002
131820.0000000    1.2466347
131830.0000000    1.2296597
131840.0000000    1.1995755
131850.0000000    1.2273707
131860.0000000    1.2073376
131870.0000000    1.2321683
131880.0000000    1.2338632
131890.0000000    1.2262595
131900.0000000    1.2211704
131910.0000000    1.2446653
131920.0000000    1.2469839
131930.0000000    1.2258402
131940.0000000    1.2127910
131950.0000000    1.2219495
131960.0000000    1.2368566
131970.0000000    1.2061245
131980.0000000    1.2079746
131990.0000000    1.2219431
132000.0000000    1.2256987
132010.0000000    1.2228971
132020.0000000    1.2265794
132030.0000000    1.2023653
132040.0000000    1.2184787
132050.0000000    1.2334946
132060.0000000    1.2306285
132070.0000000    1.2352511
132080.0000000    1.2300968
132090.0000000    1.2410455
132100.0000000    1.2490599
132110.0000000    1.2455552
132120.0000000    1.2212496
132130.0000000    1.2207965
132140.0000000    1.2532768
132150.0000000    1.2184949
132160.0000000    1.2183408
132170.0000000    1.2105484
132180.0000000    1.2108865
132190.0000000    1.1766394
132200.0000000    1.1705047
132210.0000000    1.1767098
132220.0000000    1.1967880
132230.0000000    1.2093456
132240.0000000    1.2131450
132250.0000000    1.2152183
132260.0000000    1.2074956
132270.0000000    1.2066060
132280.0000000    1.2106578
132290.0000000    1.2087921
132300.0000000    1.2203921
132310.0000000    1.2318535
132320.0000000    1.2297375
132330.0000000    1.2267530
132340.0000000    1.2612523
132350.0000000    1.2486918
132360.0000000    1.2416086
132370.0000000    1.2428701
132380.0000000    1.2044725
132390.0000000    1.2270021
132400.0000000    1.2093717
132410.0000000    1.1907914
132420.0000000    1.2015011
132430.0000000    1.2009090
132440.0000000    1.2217873
132450.0000000    1.2122335
132460.0000000    1.2086295
132470.0000000    1.1996537
132480.0000000    1.1982287
132490.0000000    1.1979235
132500.0000000    1.1990469
132510.0000000    1.1992854
132520.0000000    1.1887354
132530.0000000    1.1618004
132540.0000000    1.1890079
132550.0000000    1.1823097
132560.0000000    1.1643082
132570.0000000    1.1670840
132580.0000000    1.1621653
132590.0000000    1.1739523
132600.0000000    1.1600261
132610.0000000    1.1580709
132620.0000000    1.1700064
132630.0000000    1.1815268
132640.0000000    1.2071149
132650.0000000    1.1977119
132660.0000000    1.2152007
132670.0000000    1.2253207
132680.0000000    1.2136784
132690.0000000    1.2397786
132700.0000000    1.2205273
132710.0000000    1.2257423
132720.0000000    1.2179651
132730.0000000    1.2277391
132740.0000000    1.2225175
132750.0000000    1.2199264
132760.0000000    1.2229438
132770.0000000    1.2038321
132780.0000000    1.2422187
132790.0000000    1.2255901
132800.0000000    1.2353163
132810.0000000    1.2182806
132820.0000000    1.2096438
132830.0000000    1.2063985
132840.0000000    1.2011102
132850.0000000    1.2037878
132860.0000000    1.2238791
132870.0000000    1.2045077
132880.0000000    1.1971383
132890.0000000    1.1815813
132900.0000000    1.1695889
132910.0000000    1.1824863
132920.0000000    1.2087027
132930.0000000    1.1985035
132940.0000000    1.1697928
132950.0000000    1.1692996
132960.0000000    1.1823251
132970.0000000    1.1834533
132980.0000000    1.2176273
132990.0000000    1.2145950
133000.0000000    1.1993877
133010.0000000    1.1883826
133020.0000000    1.1958166
133030.0000000    1.1755550
133040.0000000    1.1949626
133050.0000000    1.2040379
133060.0000000    1.2032545
133070.0000000    1.2213886
133080.0000000    1.2301698
133090.0000000    1.2363740
133100.0000000    1.2197734
133110.0000000    1.2091391
133120.0000000    1.2173852
133130.0000000    1.2198755
133140.0000000    1.2128309
133150.0000000    1.1979721
133160.0000000    1.2256190
133170.0000000    1.2325304
133180.0000000    1.2235023
133190.0000000    1.2183708
133200.0000000    1.2344569
133210.0000000    1.2146218
133220.0000000    1.2040293
133230.0000000    1.1908119
133240.0000000    1.1890124
133250.0000000    1.2116667
133260.0000000    1.2123752
133270.0000000    1.1938679
133280.0000000    1.1975768
133290.0000000    1.2091107
133300.0000000    1.2256464
133310.0000000    1.2276512
133320.0000000    1.2260717
133330.0000000    1.2195946
133340.0000000    1.2066884
133350.0000000    1.2041255
133360.0000000    1.2006330
133370.0000000    1.2110475
133380.0000000    1.2308621
133390.0000000    1.2297920
133400.0000000    1.1963404
133410.0000000    1.2165104
133420.0000000    1.2263865
133430.0000000    1.2238052
133440.0000000    1.2216756
133450.0000000    1.2032094
133460.0000000    1.2224755
133470.0000000    1.2068105
133480.0000000    1.2117759
133490.0000000    1.1982479
133500.0000000    1.1982985
133510.0000000    1.2028517
133520.0000000    1.2094841
133530.0000000    1.2150995
133540.0000000    1.2142220
133550.0000000    1.2220274
133560.0000000    1.2090141
133570.0000000    1.2044061
133580.0000000    1.1859355
133590.0000000    1.1906189
133600.0000000    1.2021260
133610.0000000    1.2142007
133620.0000000    1.2114528
133630.0000000    1.2031755
133640.0000000    1.2017003
133650.0000000    1.2436757
133660.0000000    1.2506964
133670.0000000    1.2526814
133680.0000000    1.2714405
133690.0000000    1.2756811
133700.0000000    1.2620977
133710.0000000    1.2350972
133720.0000000    1.2381433
133730.0000000    1.2408739
133740.0000000    1.2392174
133750.0000000    1.2237509
133760.0000000    1.2398425
133770.0000000    1.2450117
133780.0000000    1.2461313
133790.0000000    1.2518016
133800.0000000    1.2281253
133810.0000000    1.2150117
133820.0000000    1.2379678
133830.0000000    1.2320429
133840.0000000    1.2184626
133850.0000000    1.2323203
133860.0000000    1.2302771
133870.0000000    1.2027564
133880.0000000    1.1804250
133890.0000000    1.1772941
133900.0000000    1.1673194
133910.0000000    1.1612409
133920.0000000    1.1728836
133930.0000000    1.1673113
133940.0000000    1.1532736
133950.0000000    1.1517260
133960.0000000    1.1246544
133970.0000000    1.1536449
133980.0000000    1.1481043
133990.0000000    1.1825253
134000.0000000    1.1741974
134010.0000000    1.1795353
134020.0000000    1.1837980
134030.0000000    1.1975899
134040.0000000    1.1897697
134050.0000000    1.2133881
134060.0000000    1.2144995
134070.0000000    1.2202814
134080.0000000    1.2027922
134090.0000000    1.2172971
134100.0000000    1.2050407
134110.0000000    1.1982794
134120.0000000    1.2085261
134130.0000000    1.2061126
134140.0000000    1.1936929
134150.0000000    1.1635259
134160.0000000    1.1410527
134170.0000000    1.1451063
134180.0000000    1.1555204
134190.0000000    1.1675968
134200.0000000    1.1659722
134210.0000000    1.1505527
134220.0000000    1.1258523
134230.0000000    1.1268620
134240.0000000    1.1396397
134250.0000000    1.1381521
134260.0000000    1.1403013
134270.0000000    1.1569902
134280.0000000    1.1651236
134290.0000000    1.1569715
134300.0000000    1.1468498
134310.0000000    1.1527436
134320.0000000    1.1581417
134330.0000000    1.1642103
134340.0000000    1.1879853
134350.0000000    1.1787949
134360.0000000    1.1822392
134370.0000000    1.1547258
134380.0000000    1.1569738
134390.0000000    1.1568636
134400.0000000    1.1520187
134410.0000000    1.1645473
134420.0000000    1.1588253
134430.0000000    1.1467587
134440.0000000    1.1559442
134450.0000000    1.1819055
134460.0000000    1.2124598
134470.0000000    1.2073091
134480.0000000    1.2166269
134490.0000000    1.1949596
134500.0000000    1.2055467
134510.0000000    1.2057993
134520.0000000    1.2012745
134530.0000000    1.1951965
134540.0000000    1.2013730
134550.0000000    1.1958722
134560.0000000    1.2184266
134570.0000000    1.2331356
134580.0000000    1.2236284
134590.0000000    1.2206144
134600.0000000    1.1917119
134610.0000000    1.2061148
134620.0000000    1.2312055
134630.0000000    1.2426654
134640.0000000    1.2268775
134650.0000000    1.2138659
134660.0000000    1.2094331
134670.0000000    1.1959134
134680.0000000    1.1813756
134690.0000000    1.1998258
134700.0000000    1.1865759
134710.0000000    1.2166592
134720.0000000    1.2080418
134730.0000000    1.2008742
134740.0000000    1.2204287
134750.0000000    1.2313670
134760.0000000    1.2394177
134770.0000000    1.2287742
134780.0000000    1.2312851
134790.0000000    1.2246635
134800.0000000    1.2356470
134810.0000000    1.2187926
134820.0000000    1.2285585
134830.0000000    1.2208967
134840.0000000    1.2391934
134850.0000000    1.2421764
134860.0000000    1.2165012
134870.0000000    1.2359226
134880.0000000    1.2158493
134890.0000000    1.2074347
134900.0000000    1.1980740
134910.0000000    1.2332091
134920.0000000    1.2423681
134930.0000000    1.2426425
134940.0000000    1.2324393
134950.0000000    1.2193649
134960.0000000    1.2126768
134970.0000000    1.2068850
134980.0000000    1.2083468
134990.0000000    1.2159122
135000.0000000    1.2078387
135010.0000000    1.1914620
135020.0000000    1.1994594
135030.0000000    1.2076349
135040.0000000    1.1906910
135050.0000000    1.1983107
135060.0000000    1.1918970
135070.0000000    1.1885161
135080.0000000    1.1944081
135090.0000000    1.1905152
135100.0000000    1.2131507
135110.0000000    1.2254888
135120.0000000    1.2007347
135130.0000000    1.2267233
135140.0000000    1.2178212
135150.0000000    1.2282604
135160.0000000    1.2351233
135170.0000000    1.2211083
135180.0000000    1.2306852
135190.0000000    1.2177509
135200.0000000    1.2213199
135210.0000000    1.2157230
135220.0000000    1.2038376
135230.0000000    1.1975983
135240.0000000    1.1871642
135250.0000000    1.2005287
135260.0000000    1.1799906
135270.0000000    1.2055899
135280.0000000    1.1997494
135290.0000000    1.2090458
135300.0000000    1.2199321
135310.0000000    1.2188408
135320.0000000    1.2262115
135330.0000000    1.2183115
135340.0000000    1.2298690
135350.0000000    1.2200255
135360.0000000    1.2093054
135370.0000000    1.1988431
135380.0000000    1.1843244
135390.0000000    1.1867961
135400.0000000    1.2040337
135410.0000000    1.2116187
135420.0000000    1.1871666
135430.0000000    1.1869030
135440.0000000    1.2031491
135450.0000000    1.2016234
135460.0000000    1.1718776
135470.0000000    1.1860567
135480.0000000    1.1927280
135490.0000000    1.1696649
135500.0000000    1.1805191
135510.0000000    1.1882794
135520.0000000    1.1913975
135530.0000000    1.2012509
135540.0000000    1.2155926
135550.0000000    1.2071800
135560.0000000    1.1986178
135570.0000000    1.1903980
135580.0000000    1.1790066
135590.0000000    1.2122114
135600.0000000    1.2051015
135610.0000000    1.1984379
135620.0000000    1.2023603
135630.0000000    1.2003710
135640.0000000    1.1779522
135650.0000000    1.1893495
135660.0000000    1.1991272
135670.0000000    1.1917828
135680.0000000    1.1896570
135690.0000000    1.2123716
135700.0000000    1.2324483
135710.0000000    1.2249470
135720.0000000    1.2169541
135730.0000000    1.2195263
135740.0000000    1.2228744
135750.0000000    1.2093244
135760.0000000    1.2040722
135770.0000000    1.2236743
135780.0000000    1.1912144
135790.0000000    1.2183766
135800.0000000    1.1840742
135810.0000000    1.1855730
135820.0000000    1.1859615
135830.0000000    1.1826423
135840.0000000    1.1996764
135850.0000000    1.2063085
135860.0000000    1.2135800
135870.0000000    1.1923119
135880.0000000    1.1928610
135890.0000000    1.2147721
135900.0000000    1.2417439
135910.0000000    1.2271476
135920.0000000    1.2362866
135930.0000000    1.2414831
135940.0000000    1.2272412
135950.0000000    1.2175330
135960.0000000    1.2262603
135970.0000000    1.2231634
135980.0000000    1.2069879
135990.0000000    1.1823076
136000.0000000    1.1890434
136010.0000000    1.1915444
136020.0000000    1.1863879
136030.0000000    1.1563318
136040.0000000    1.1677608
136050.0000000    1.1654416
136060.0000000    1.1620487
136070.0000000    1.1541636
136080.0000000    1.1815666
136090.0000000    1.1712255
136100.0000000    1.1772653
136110.0000000    1.2156764
136120.0000000    1.2197758
136130.0000000    1.2222949
136140.0000000    1.2418231
136150.0000000    1.2348876
136160.0000000    1.2478253
136170.0000000    1.2486176
136180.0000000    1.2415509
136190.0000000    1.2667878
136200.0000000    1.2749490
136210.0000000    1.2487836
136220.0000000    1.2481126
136230.0000000    1.2344989
136240.0000000    1.2350163
136250.0000000    1.2431144
136260.0000000    1.2616365
136270.0000000    1.2847811
136280.0000000    1.2970346
136290.0000000    1.3024907
136300.0000000    1.3008651
136310.0000000    1.2733811
136320.0000000    1.2676852
136330.0000000    1.2530339
136340.0000000    1.2446357
136350.0000000    1.2480973
136360.0000000    1.2446555
136370.0000000    1.2571224
136380.0000000    1.2678696
136390.0000000    1.2916453
136400.0000000    1.2955234
136410.0000000    1.2910256
136420.0000000    1.2833397
136430.0000000    1.2816428
136440.0000000    1.3023908
136450.0000000    1.2927970
136460.0000000    1.2992305
136470.0000000    1.3011892
136480.0000000    1.3271979
136490.0000000    1.3248786
136500.0000000    1.3276834
136510.0000000    1.3054019
136520.0000000    1.2745841
136530.0000000    1.2913955
136540.0000000    1.2869450
136550.0000000    1.2841865
136560.0000000    1.2820646
136570.0000000    1.2814633
136580.0000000    1.2781371
136590.0000000    1.2716514
136600.0000000    1.2394018
136610.0000000    1.2384017
136620.0000000    1.2278473
136630.0000000    1.2390054
136640.0000000    1.2147368
136650.0000000    1.2334672
136660.0000000    1.2343929
136670.0000000    1.2256094
136680.0000000    1.2148850
136690.0000000    1.2162299
136700.0000000    1.2165946
136710.0000000    1.2155346
136720.0000000    1.2037874
136730.0000000    1.2243031
136740.0000000    1.2179762
136750.0000000    1.2225759
136760.0000000    1.2067796
136770.0000000    1.2239932
136780.0000000    1.2188641
136790.0000000    1.2150741
136800.0000000    1.2170933
136810.0000000    1.2288523
136820.0000000    1.2225235
136830.0000000    1.2390791
136840.0000000    1.2404636
136850.0000000    1.2336605
136860.0000000    1.2374265
136870.0000000    1.2574013
136880.0000000    1.2670951
136890.0000000    1.2728819
136900.0000000    1.2539085
136910.0000000    1.2485633
136920.0000000    1.2251078
136930.0000000    1.2042694
136940.0000000    1.2088476
136950.0000000    1.1959962
136960.0000000    1.1659834
136970.0000000    1.1739538
136980.0000000    1.1457539
136990.0000000    1.1569594
137000.0000000    1.1742641
137010.0000000    1.1883464
137020.0000000    1.1825961
137030.0000000    1.2060590
137040.0000000    1.2258791
137050.0000000    1.2206941
137060.0000000    1.2207283
137070.0000000    1.2301508
137080.0000000    1.2146509
137090.0000000    1.2163954
137100.0000000    1.2122985
137110.0000000    1.2196488
137120.0000000    1.1830788
137130.0000000    1.1939056
137140.0000000    1.1732334
137150.0000000    1.1971296
137160.0000000    1.1853045
137170.0000000    1.1765376
137180.0000000    1.1922040
137190.0000000    1.1878200
137200.0000000    1.1824279
137210.0000000    1.2055371
137220.0000000    1.2109509
137230.0000000    1.2115644
137240.0000000    1.2102295
137250.0000000    1.2276021
137260.0000000    1.2465667
137270.0000000    1.2511759
137280.0000000    1.2617530
137290.0000000    1.2628949
137300.0000000    1.2578785
137310.0000000    1.2525688
137320.0000000    1.2456965
137330.0000000    1.2542267
137340.0000000    1.2796350
137350.0000000    1.2621592
137360.0000000    1.2732598
137370.0000000    1.2703977
137380.0000000    1.2639374
137390.0000000    1.2681438
137400.0000000    1.2431288
137410.0000000    1.2303630
137420.0000000    1.2510304
137430.0000000    1.2498235
137440.0000000    1.2576964
137450.0000000    1.2601346
137460.0000000    1.2718687
137470.0000000    1.2721962
137480.0000000    1.2814376
137490.0000000    1.2643802
137500.0000000    1.2676715
137510.0000000    1.2554909
137520.0000000    1.2536031
137530.0000000    1.2437147
137540.0000000    1.2431884
137550.0000000    1.2502419
137560.0000000    1.2598529
137570.0000000    1.2577025
137580.0000000    1.2629561
137590.0000000    1.2550583
137600.0000000    1.2239668
137610.0000000    1.2396533
137620.0000000    1.2463535
137630.0000000    1.2418749
137640.0000000    1.2433271
137650.0000000    1.2546273
137660.0000000    1.2662704
137670.0000000    1.2633178
137680.0000000    1.2623528
137690.0000000    1.2493423
137700.0000000    1.2627995
137710.0000000    1.2445335
137720.0000000    1.2421963
137730.0000000    1.2528207
137740.0000000    1.2490972
137750.0000000    1.2619054
137760.0000000    1.2521755
137770.0000000    1.2416835
137780.0000000    1.2215508
137790.0000000    1.2245877
137800.0000000    1.2445312
137810.0000000    1.2653022
137820.0000000    1.2534987
137830.0000000    1.2814951
137840.0000000    1.3110571
137850.0000000    1.3370248
137860.0000000    1.3017938
137870.0000000    1.2875686
137880.0000000    1.2803512
137890.0000000    1.2805946
137900.0000000    1.2953775
137910.0000000    1.3072579
137920.0000000    1.2973938
137930.0000000    1.3147564
137940.0000000    1.3097810
137950.0000000    1.2735611
137960.0000000    1.2824330
137970.0000000    1.2873094
137980.0000000    1.2834775
137990.0000000    1.2942157
138000.0000000    1.2931007
138010.0000000    1.2904210
138020.0000000    1.2920228
138030.0000000    1.2898005
138040.0000000    1.2800711
138050.0000000    1.2907701
138060.0000000    1.2991626
138070.0000000    1.3096042
138080.0000000    1.2948457
138090.0000000    1.2843509
138100.0000000    1.2728953
138110.0000000    1.2550964
138120.0000000    1.2794516
138130.0000000    1.2960193
138140.0000000    1.2790669
138150.0000000    1.2878698
138160.0000000    1.3016263
138170.0000000    1.2916392
138180.0000000    1.2767141
138190.0000000    1.3114705
138200.0000000    1.3026952
138210.0000000    1.2869146
138220.0000000    1.2891970
138230.0000000    1.2953898
138240.0000000    1.3141714
138250.0000000    1.2849095
138260.0000000    1.2902764
138270.0000000    1.2907163
138280.0000000    1.2960644
138290.0000000    1.2843387
138300.0000000    1.3076247
138310.0000000    1.3051859
138320.0000000    1.3293056
138330.0000000    1.3228027
138340.0000000    1.3178186
138350.0000000    1.2823578
138360.0000000    1.2867254
138370.0000000    1.2810723
138380.0000000    1.2730752
138390.0000000    1.2652957
138400.0000000    1.2628121
138410.0000000    1.2590079
138420.0000000    1.2557189
138430.0000000    1.2587337
138440.0000000    1.2599747
138450.0000000    1.2566659
138460.0000000    1.2827538
138470.0000000    1.2994947
138480.0000000    1.2824417
138490.0000000    1.2931347
138500.0000000    1.3120011
138510.0000000    1.3029076
138520.0000000    1.2851772
138530.0000000    1.2854587
138540.0000000    1.2648387
138550.0000000    1.2392837
138560.0000000    1.2620016
138570.0000000    1.2673864
138580.0000000    1.2634478
138590.0000000    1.2454753
138600.0000000    1.2566538
138610.0000000    1.2698542
138620.0000000    1.2779862
138630.0000000    1.2799699
138640.0000000    1.2788794
138650.0000000    1.2715569
138660.0000000    1.2474669
138670.0000000    1.2606281
138680.0000000    1.2723386
138690.0000000    1.2833054
138700.0000000    1.2590450
138710.0000000    1.2789929
138720.0000000    1.2777148
138730.0000000    1.2533888
138740.0000000    1.2206873
138750.0000000    1.2309831
138760.0000000    1.2343991
138770.0000000    1.2285326
138780.0000000    1.2370491
138790.0000000    1.2338594
138800.0000000    1.2137362
138810.0000000    1.2072456
138820.0000000    1.2201824
138830.0000000    1.2314793
138840.0000000    1.2054790
138850.0000000    1.2129676
138860.0000000    1.2340207
138870.0000000    1.2180198
138880.0000000    1.2174941
138890.0000000    1.2108916
138900.0000000    1.2257780
138910.0000000    1.2351375
138920.0000000    1.2388419
138930.0000000    1.2384261
138940.0000000    1.2312243
138950.0000000    1.2232304
138960.0000000    1.2267227
138970.0000000    1.2328135
138980.0000000    1.2366309
138990.0000000    1.2548096
139000.0000000    1.2593203
139010.0000000    1.2505094
139020.0000000    1.2386074
139030.0000000    1.2476261
139040.0000000    1.2571377
139050.0000000    1.2490526
139060.0000000    1.2522593
139070.0000000    1.2659141
139080.0000000    1.2685128
139090.0000000    1.2482734
139100.0000000    1.2331194
139110.0000000    1.2382141
139120.0000000    1.2389193
139130.0000000    1.2509000
139140.0000000    1.2444959
139150.0000000    1.2290453
139160.0000000    1.2316880
139170.0000000    1.2409160
139180.0000000    1.2286347
139190.0000000    1.2261149
139200.0000000    1.2411829
139210.0000000    1.2230994
139220.0000000    1.2287999
139230.0000000    1.2158322
139240.0000000    1.2161002
139250.0000000    1.2282225
139260.0000000    1.2333369
139270.0000000    1.2355623
139280.0000000    1.2483740
139290.0000000    1.2882769
139300.0000000    1.2815377
139310.0000000    1.2914689
139320.0000000    1.2796106
139330.0000000    1.2866892
139340.0000000    1.2684757
139350.0000000    1.2564145
139360.0000000    1.2545929
139370.0000000    1.2633795
139380.0000000    1.2665166
139390.0000000    1.2709391
139400.0000000    1.2520591
139410.0000000    1.2610673
139420.0000000    1.2654793
139430.0000000    1.2682739
139440.0000000    1.2423294
139450.0000000    1.2498231
139460.0000000    1.2435727
139470.0000000    1.2324440
139480.0000000    1.2252920
139490.0000000    1.2253317
139500.0000000    1.2375338
139510.0000000    1.2171843
139520.0000000    1.2252148
139530.0000000    1.2187505
139540.0000000    1.2058567
139550.0000000    1.2010903
139560.0000000    1.2234498
139570.0000000    1.2225393
139580.0000000    1.2318118
139590.0000000    1.2396950
139600.0000000    1.2398139
139610.0000000    1.2337642
139620.0000000    1.2556705
139630.0000000    1.2533985
139640.0000000    1.2317713
139650.0000000    1.2436626
139660.0000000    1.2518201
139670.0000000    1.2607520
139680.0000000    1.2532619
139690.0000000    1.2397399
139700.0000000    1.2561705
139710.0000000    1.2478387
139720.0000000    1.2134862
139730.0000000    1.2446408
139740.0000000    1.2482867
139750.0000000    1.2411195
139760.0000000    1.2519451
139770.0000000    1.2351114
139780.0000000    1.2270172
139790.0000000    1.2347864
139800.0000000    1.2309730
139810.0000000    1.2089530
139820.0000000    1.1938021
139830.0000000    1.1875304
139840.0000000    1.2066958
139850.0000000    1.2166877
139860.0000000    1.2046638
139870.0000000    1.2147106
139880.0000000    1.2338383
139890.0000000    1.2436393
139900.0000000    1.2495844
139910.0000000    1.2381831
139920.0000000    1.2221602
139930.0000000    1.2256881
139940.0000000    1.2224648
139950.0000000    1.2394186
139960.0000000    1.2382241
139970.0000000    1.2227777
139980.0000000    1.1914942
139990.0000000    1.2105718
140000.0000000    1.2078685
140010.0000000    1.1949799
140020.0000000    1.1848358
140030.0000000    1.1740665
140040.0000000    1.1608832
140050.0000000    1.1366667
140060.0000000    1.1630784
140070.0000000    1.1647013
140080.0000000    1.1423279
140090.0000000    1.1464422
140100.0000000    1.1649786
140110.0000000    1.1798699
140120.0000000    1.1966525
140130.0000000    1.1940173
140140.0000000    1.1995831
140150.0000000    1.1910003
140160.0000000    1.1736844
140170.0000000    1.1774923
140180.0000000    1.1860851
140190.0000000    1.1937521
140200.0000000    1.1936542
140210.0000000    1.2020526
140220.0000000    1.2317386
140230.0000000    1.2272085
140240.0000000    1.2255729
140250.0000000    1.2231312
140260.0000000    1.2130840
140270.0000000    1.2132400
140280.0000000    1.1707828
140290.0000000    1.1562053
140300.0000000    1.1756432
140310.0000000    1.1549069
140320.0000000    1.1615758
140330.0000000    1.1752084
140340.0000000    1.1771685
140350.0000000    1.1772166
140360.0000000    1.1876173
140370.0000000    1.1927687
140380.0000000    1.1838387
140390.0000000    1.1724916
140400.0000000    1.1900440
140410.0000000    1.1952207
140420.0000000    1.2013173
140430.0000000    1.1901251
140440.0000000    1.2273545
140450.0000000    1.2287990
140460.0000000    1.2078626
140470.0000000    1.1920122
140480.0000000    1.1769853
140490.0000000    1.1867943
140500.0000000    1.1973206
140510.0000000    1.1901888
140520.0000000    1.2093735
140530.0000000    1.2268299
140540.0000000    1.2125732
140550.0000000    1.2100354
140560.0000000    1.2240591
140570.0000000    1.2143731
140580.0000000    1.2364086
140590.0000000    1.2360741
140600.0000000    1.2409309
140610.0000000    1.2197363
140620.0000000    1.2194910
140630.0000000    1.2239639
140640.0000000    1.2163813
140650.0000000    1.2044543
140660.0000000    1.2098750
140670.0000000    1.2352097
140680.0000000    1.2331210
140690.0000000    1.2414198
140700.0000000    1.2558589
140710.0000000    1.2569953
140720.0000000    1.2361726
140730.0000000    1.2366848
140740.0000000    1.2353259
140750.0000000    1.2301549
140760.0000000    1.2226847
140770.0000000    1.2072805
140780.0000000    1.2169365
140790.0000000    1.1918311
140800.0000000    1.2100958
140810.0000000    1.2179769
140820.0000000    1.2339790
140830.0000000    1.2277578
140840.0000000    1.2288635
140850.0000000    1.2274959
140860.0000000    1.2481318
140870.0000000    1.2173811
140880.0000000    1.2229842
140890.0000000    1.2153304
140900.0000000    1.2131587
140910.0000000    1.2151537
140920.0000000    1.2004806
140930.0000000    1.2189128
140940.0000000    1.2125747
140950.0000000    1.2220500
140960.0000000    1.2170948
140970.0000000    1.2259198
140980.0000000    1.2167829
140990.0000000    1.2051616
141000.0000000    1.1736226
141010.0000000    1.1823285
141020.0000000    1.1715109
141030.0000000    1.2017355
141040.0000000    1.2026929
141050.0000000    1.1994956
141060.0000000    1.2136538
141070.0000000    1.2256470
141080.0000000    1.2055143
141090.0000000    1.1928238
141100.0000000    1.1842905
141110.0000000    1.2035835
141120.0000000    1.1950195
141130.0000000    1.2055137
141140.0000000    1.2036788
141150.0000000    1.2051051
141160.0000000    1.2000048
141170.0000000    1.2170128
141180.0000000    1.2130656
141190.0000000    1.2113384
141200.0000000    1.2279134
141210.0000000    1.2401245
141220.0000000    1.2508465
141230.0000000    1.2664900
141240.0000000    1.2626314
141250.0000000    1.2746694
141260.0000000    1.2552993
141270.0000000    1.2566334
141280.0000000    1.2331737
141290.0000000    1.2327273
141300.0000000    1.2369723
141310.0000000    1.2450581
141320.0000000    1.2537837
141330.0000000    1.2501937
141340.0000000    1.2341102
141350.0000000    1.2208428
141360.0000000    1.2261959
141370.0000000    1.2359129
141380.0000000    1.2552443
141390.0000000    1.2464050
141400.0000000    1.2409977
141410.0000000    1.2234443
141420.0000000    1.2235347
141430.0000000    1.2418773
141440.0000000    1.2402891
141450.0000000    1.2429937
141460.0000000    1.2158680
141470.0000000    1.2246202
141480.0000000    1.2402492
141490.0000000    1.2433244
141500.0000000    1.2507159
141510.0000000    1.2503545
141520.0000000    1.2419437
141530.0000000    1.2513680
141540.0000000    1.2462819
141550.0000000    1.2485573
141560.0000000    1.2570659
141570.0000000    1.2689112
141580.0000000    1.2658947
141590.0000000    1.2550583
141600.0000000    1.2500829
141610.0000000    1.2624639
141620.0000000    1.2722229
141630.0000000    1.2594206
141640.0000000    1.2374156
141650.0000000    1.2388891
141660.0000000    1.2436070
141670.0000000    1.2325890
141680.0000000    1.2306846
141690.0000000    1.2308056
141700.0000000    1.2125292
141710.0000000    1.2247086
141720.0000000    1.2451774
141730.0000000    1.2410612
141740.0000000    1.2231678
141750.0000000    1.2232764
141760.0000000    1.2491111
141770.0000000    1.2185186
141780.0000000    1.2066413
141790.0000000    1.1993283
141800.0000000    1.2183142
141810.0000000    1.1960046
141820.0000000    1.1994339
141830.0000000    1.1960272
141840.0000000    1.2052033
141850.0000000    1.2332402
141860.0000000    1.2408938
141870.0000000    1.2382685
141880.0000000    1.2553785
141890.0000000    1.2498356
141900.0000000    1.2583629
141910.0000000    1.2482893
141920.0000000    1.2471097
141930.0000000    1.2721031
141940.0000000    1.2676532
141950.0000000    1.2526901
141960.0000000    1.2447371
141970.0000000    1.2506378
141980.0000000    1.2449467
141990.0000000    1.2508625
142000.0000000    1.2374024
142010.0000000    1.2451961
142020.0000000    1.2400408
142030.0000000    1.2360797
142040.0000000    1.2557628
142050.0000000    1.2275251
142060.0000000    1.2488470
142070.0000000    1.2695507
142080.0000000    1.2671293
142090.0000000    1.2612097
142100.0000000    1.2637697
142110.0000000    1.2603723
142120.0000000    1.2839780
142130.0000000    1.2787584
142140.0000000    1.2890179
142150.0000000    1.2931476
142160.0000000    1.3086941
142170.0000000    1.2983274
142180.0000000    1.2765647
142190.0000000    1.2916473
142200.0000000    1.3010048
142210.0000000    1.3034166
142220.0000000    1.3057433
142230.0000000    1.2753937
142240.0000000    1.2968048
142250.0000000    1.2874527
142260.0000000    1.2743595
142270.0000000    1.2890704
142280.0000000    1.2815235
142290.0000000    1.2998133
142300.0000000    1.2903633
142310.0000000    1.2819701
142320.0000000    1.2900026
142330.0000000    1.2969084
142340.0000000    1.2916826
142350.0000000    1.2961386
142360.0000000    1.2994213
142370.0000000    1.2913867
142380.0000000    1.2821510
142390.0000000    1.2864597
142400.0000000    1.2786778
142410.0000000    1.2730502
142420.0000000    1.2899758
142430.0000000    1.2903085
142440.0000000    1.2967952
142450.0000000    1.3120627
142460.0000000    1.2961140
142470.0000000    1.2830707
142480.0000000    1.2842491
142490.0000000    1.2885816
142500.0000000    1.3004277
142510.0000000    1.2817069
142520.0000000    1.3005047
142530.0000000    1.2879357
142540.0000000    1.2964151
142550.0000000    1.3193092
142560.0000000    1.3381743
142570.0000000    1.3103930
142580.0000000    1.2983909
142590.0000000    1.2776686
142600.0000000    1.2964548
142610.0000000    1.3116052
142620.0000000    1.3120044
142630.0000000    1.2887044
142640.0000000    1.2530774
142650.0000000    1.2497274
142660.0000000    1.2448519
142670.0000000    1.2744260
142680.0000000    1.2603366
142690.0000000    1.2643970
142700.0000000    1.2823842
142710.0000000    1.2702861
142720.0000000    1.2717166
142730.0000000    1.2748108
142740.0000000    1.2895966
142750.0000000    1.2964619
142760.0000000    1.2873818
142770.0000000    1.2861874
142780.0000000    1.2613697
142790.0000000    1.2585890
142800.0000000    1.2568408
142810.0000000    1.2664282
142820.0000000    1.2761096
142830.0000000    1.2706010
142840.0000000    1.2609805
142850.0000000    1.2912793
142860.0000000    1.2641515
142870.0000000    1.2557849
142880.0000000    1.2499479
142890.0000000    1.2311028
142900.0000000    1.2092251
142910.0000000    1.1940287
142920.0000000    1.2043048
142930.0000000    1.2140013
142940.0000000    1.2064184
142950.0000000    1.2168130
142960.0000000    1.2198132
142970.0000000    1.2077186
142980.0000000    1.2344790
142990.0000000    1.2224213
143000.0000000    1.2129074
143010.0000000    1.2307671
143020.0000000    1.2286364
143030.0000000    1.2345871
143040.0000000    1.2053925
143050.0000000    1.1944287
143060.0000000    1.1756569
143070.0000000    1.1660880
143080.0000000    1.1507040
143090.0000000    1.1588777
143100.0000000    1.1682965
143110.0000000    1.1678849
143120.0000000    1.1769325
143130.0000000    1.1822516
143140.0000000    1.1700268
143150.0000000    1.1826918
143160.0000000    1.1726133
143170.0000000    1.2138574
143180.0000000    1.1983740
143190.0000000    1.2159307
143200.0000000    1.1865582
143210.0000000    1.1843338
143220.0000000    1.2108347
143230.0000000    1.1943849
143240.0000000    1.1974338
143250.0000000    1.1962149
143260.0000000    1.1781943
143270.0000000    1.1740557
143280.0000000    1.1592876
143290.0000000    1.1713548
143300.0000000    1.1701517
143310.0000000    1.1621553
143320.0000000    1.1686957
143330.0000000    1.1744860
143340.0000000    1.1887110
143350.0000000    1.1891106
143360.0000000    1.1988873
143370.0000000    1.2211524
143380.0000000    1.2267139
143390.0000000    1.2202227
143400.0000000    1.2252994
143410.0000000    1.2309083
143420.0000000    1.2473226
143430.0000000    1.2189014
143440.0000000    1.2268367
143450.0000000    1.2409977
143460.0000000    1.2235709
143470.0000000    1.2210619
143480.0000000    1.2294425
143490.0000000    1.2130548
143500.0000000    1.2242430
143510.0000000    1.2310082
143520.0000000    1.2440549
143530.0000000    1.2305861
143540.0000000    1.2317783
143550.0000000    1.2522897
143560.0000000    1.2500873
143570.0000000    1.2439489
143580.0000000    1.2386634
143590.0000000    1.2711927
143600.0000000    1.2765296
143610.0000000    1.2491592
143620.0000000    1.2550075
143630.0000000    1.2589892
143640.0000000    1.2642529
143650.0000000    1.2677228
143660.0000000    1.2572656
143670.0000000    1.2699265
143680.0000000    1.2706468
143690.0000000    1.2767041
143700.0000000    1.2963924
143710.0000000    1.2699617
143720.0000000    1.2780672
143730.0000000    1.2749746
143740.0000000    1.2868176
143750.0000000    1.2540983
143760.0000000    1.2549179
143770.0000000    1.2343221
143780.0000000    1.2515748
143790.0000000    1.2486540
143800.0000000    1.2412442
143810.0000000    1.2285272
143820.0000000    1.2053876
143830.0000000    1.2245481
143840.0000000    1.2252315
143850.0000000    1.2094891
143860.0000000    1.2040492
143870.0000000    1.2094388
143880.0000000    1.2401375
143890.0000000    1.2153394
143900.0000000    1.1964873
143910.0000000    1.1807293
143920.0000000    1.1985182
143930.0000000    1.1880935
143940.0000000    1.1875834
143950.0000000    1.1931988
143960.0000000    1.2062392
143970.0000000    1.2085135
143980.0000000    1.2080518
143990.0000000    1.2068610
144000.0000000    1.2096214
144010.0000000    1.1865399
144020.0000000    1.2151800
144030.0000000    1.1987725
144040.0000000    1.2269552
144050.0000000    1.2198992
144060.0000000    1.2216871
144070.0000000    1.2098681
144080.0000000    1.2222170
144090.0000000    1.2221954
144100.0000000    1.2453973
144110.0000000    1.2518381
144120.0000000    1.2281585
144130.0000000    1.2242144
144140.0000000    1.2283555
144150.0000000    1.2259206
144160.0000000    1.2143769
144170.0000000    1.2539321
144180.0000000    1.2486601
144190.0000000    1.2307895
144200.0000000    1.2253985
144210.0000000    1.2480284
144220.0000000    1.2461590
144230.0000000    1.2719488
144240.0000000    1.2551165
144250.0000000    1.2539179
144260.0000000    1.2632581
144270.0000000    1.2600805
144280.0000000    1.2510737
144290.0000000    1.2542032
144300.0000000    1.2477642
144310.0000000    1.2709087
144320.0000000    1.2895308
144330.0000000    1.2875154
144340.0000000    1.2670456
144350.0000000    1.2833915
144360.0000000    1.2774476
144370.0000000    1.2536567
144380.0000000    1.2618724
144390.0000000    1.2744714
144400.0000000    1.2846767
144410.0000000    1.2615672
144420.0000000    1.2484976
144430.0000000    1.2699989
144440.0000000    1.2510034
144450.0000000    1.2653841
144460.0000000    1.2704406
144470.0000000    1.2847944
144480.0000000    1.2645662
144490.0000000    1.2425007
144500.0000000    1.2479863
144510.0000000    1.2284662
144520.0000000    1.2128340
144530.0000000    1.2264748
144540.0000000    1.2265791
144550.0000000    1.2302996
144560.0000000    1.2154928
144570.0000000    1.2121965
144580.0000000    1.2265043
144590.0000000    1.2270539
144600.0000000    1.1976140
144610.0000000    1.2130456
144620.0000000    1.2089990
144630.0000000    1.2025695
144640.0000000    1.2338265
144650.0000000    1.2350017
144660.0000000    1.2364939
144670.0000000    1.2196251
144680.0000000    1.2046986
144690.0000000    1.2114807
144700.0000000    1.2279558
144710.0000000    1.2222865
144720.0000000    1.2294481
144730.0000000    1.2001168
144740.0000000    1.1864108
144750.0000000    1.1744156
144760.0000000    1.1825799
144770.0000000    1.1855568
144780.0000000    1.1834190
144790.0000000    1.1890755
144800.0000000    1.2131308
144810.0000000    1.2238772
144820.0000000    1.2163785
144830.0000000    1.2313623
144840.0000000    1.2281986
144850.0000000    1.2178932
144860.0000000    1.2201360
144870.0000000    1.2431755
144880.0000000    1.2089257
144890.0000000    1.2246708
144900.0000000    1.2364542
144910.0000000    1.2349333
144920.0000000    1.2348574
144930.0000000    1.2286859
144940.0000000    1.2303346
144950.0000000    1.2491417
144960.0000000    1.2703180
144970.0000000    1.2687119
144980.0000000    1.2779753
144990.0000000    1.2975907
145000.0000000    1.3015786
145010.0000000    1.2922945
145020.0000000    1.2939053
145030.0000000    1.2776549
145040.0000000    1.2628876
145050.0000000    1.2587794
145060.0000000    1.2554234
145070.0000000    1.2425141
145080.0000000    1.2477001
145090.0000000    1.2800621
145100.0000000    1.2967007
145110.0000000    1.2769250
145120.0000000    1.2932129
145130.0000000    1.2990501
145140.0000000    1.2908248
145150.0000000    1.2688195
145160.0000000    1.2823367
145170.0000000    1.2927268
145180.0000000    1.2773061
145190.0000000    1.2632010
145200.0000000    1.2409825
145210.0000000    1.2563852
145220.0000000    1.2542701
145230.0000000    1.2696952
145240.0000000    1.2641802
145250.0000000    1.2708493
145260.0000000    1.2628169
145270.0000000    1.2232547
145280.0000000    1.2339928
145290.0000000    1.2535048
145300.0000000    1.2560184
145310.0000000    1.2441691
145320.0000000    1.2431892
145330.0000000    1.2456788
145340.0000000    1.2559336
145350.0000000    1.2602373
145360.0000000    1.2907007
145370.0000000    1.2928756
145380.0000000    1.2602172
145390.0000000    1.2695804
145400.0000000    1.2445636
145410.0000000    1.2693547
145420.0000000    1.2547863
145430.0000000    1.2819057
145440.0000000    1.2597274
145450.0000000    1.2605964
145460.0000000    1.2629815
145470.0000000    1.2770741
145480.0000000    1.2768139
145490.0000000    1.2643329
145500.0000000    1.2716031
145510.0000000    1.2583526
145520.0000000    1.2608533
145530.0000000    1.2561278
145540.0000000    1.2707502
145550.0000000    1.2762587
145560.0000000    1.2807471
145570.0000000    1.2539879
145580.0000000    1.2658263
145590.0000000    1.2498250
145600.0000000    1.2656190
145610.0000000    1.2608306
145620.0000000    1.2695357
145630.0000000    1.2597636
145640.0000000    1.2611879
145650.0000000    1.2469026
145660.0000000    1.2594308
145670.0000000    1.2552615
145680.0000000    1.2719427
145690.0000000    1.2876446
145700.0000000    1.2758542
145710.0000000    1.2602634
145720.0000000    1.2752509
145730.0000000    1.3047487
145740.0000000    1.2922312
145750.0000000    1.2559620
145760.0000000    1.2421342
145770.0000000    1.2728968
145780.0000000    1.2776127
145790.0000000    1.2903643
145800.0000000    1.2755516
145810.0000000    1.2697318
145820.0000000    1.2651502
145830.0000000    1.2807815
145840.0000000    1.2791048
145850.0000000    1.2561163
145860.0000000    1.2647585
145870.0000000    1.2648517
145880.0000000    1.2789220
145890.0000000    1.2968014
145900.0000000    1.2850289
145910.0000000    1.2882656
145920.0000000    1.3146498
145930.0000000    1.3040861
145940.0000000    1.3006729
145950.0000000    1.2721000
145960.0000000    1.2900695
145970.0000000    1.3090637
145980.0000000    1.2964756
145990.0000000    1.2861106
146000.0000000    1.2809570
146010.0000000    1.2584195
146020.0000000    1.2763060
146030.0000000    1.2868482
146040.0000000    1.3007900
146050.0000000    1.2953637
146060.0000000    1.2720382
146070.0000000    1.2809128
146080.0000000    1.2690370
146090.0000000    1.2605993
146100.0000000    1.2575262
146110.0000000    1.2458217
146120.0000000    1.2315274
146130.0000000    1.2510588
146140.0000000    1.2323959
146150.0000000    1.2400290
146160.0000000    1.2443888
146170.0000000    1.2434210
146180.0000000    1.2346778
146190.0000000    1.2379742
146200.0000000    1.2180934
146210.0000000    1.2318659
146220.0000000    1.2321451
146230.0000000    1.2349952
146240.0000000    1.2371218
146250.0000000    1.2732973
146260.0000000    1.2688020
146270.0000000    1.2780477
146280.0000000    1.2632347
146290.0000000    1.2595345
146300.0000000    1.2762655
146310.0000000    1.2215414
146320.0000000    1.2449318
146330.0000000    1.2324063
146340.0000000    1.2460670
146350.0000000    1.2267493
146360.0000000    1.2070569
146370.0000000    1.2035939
146380.0000000    1.2251761
146390.0000000    1.2463269
146400.0000000    1.2542738
146410.0000000    1.2444675
146420.0000000    1.2478291
146430.0000000    1.2574315
146440.0000000    1.2787684
146450.0000000    1.2708348
146460.0000000    1.2658988
146470.0000000    1.2657446
146480.0000000    1.2623080
146490.0000000    1.2415045
146500.0000000    1.2189624
146510.0000000    1.2435304
146520.0000000    1.2330327
146530.0000000    1.2344050
146540.0000000    1.2483568
146550.0000000    1.2417713
146560.0000000    1.2487854
146570.0000000    1.2476426
146580.0000000    1.2474182
146590.0000000    1.2482854
146600.0000000    1.2574861
146610.0000000    1.2543533
146620.0000000    1.2415262
146630.0000000    1.2438941
146640.0000000    1.2514212
146650.0000000    1.2458755
146660.0000000    1.2435496
146670.0000000    1.2562895
146680.0000000    1.2357018
146690.0000000    1.2301286
146700.0000000    1.2304977
146710.0000000    1.2514172
146720.0000000    1.2633337
[truncated: 1,829,185 more chars]
