# Supplementary material for: The SARS-CoV-2 spike protein is vulnerable to moderate electric fields
Source: Nat Commun. 2021 Sep 13;12:5407. doi: 10.1038/s41467-021-25478-7 (PMC8437970; doi:10.1038/s41467-021-25478-7)
Supplement: Supplementary file 6 — Source Data [file 41467_2021_25478_MOESM6_ESM.zip › FIGURES_compilation_source_data_NEW/figure_2/a/RMSD_1e06_EF-off.xvg]

@    title "RMSD"
@    xaxis  label "Time (ps)"
@    yaxis  label "RMSD (nm)"
@TYPE xy
@ subtitle "C-alpha after lsq fit to C-alpha"
   0.0000000    1.0537734
   2.0000000    1.0612711
   4.0000000    1.0699242
   6.0000000    1.0787936
   8.0000000    1.0830178
  10.0000000    1.0791966
  12.0000000    1.0651965
  14.0000000    1.0590827
  16.0000000    1.0586945
  18.0000000    1.0497104
  20.0000000    1.0431387
  22.0000000    1.0519061
  24.0000000    1.0654470
  26.0000000    1.0676644
  28.0000000    1.0717119
  30.0000000    1.0805123
  32.0000000    1.0731901
  34.0000000    1.0633389
  36.0000000    1.0593958
  38.0000000    1.0637385
  40.0000000    1.0563660
  42.0000000    1.0554732
  44.0000000    1.0607237
  46.0000000    1.0681807
  48.0000000    1.0721095
  50.0000000    1.0836939
  52.0000000    1.0686972
  54.0000000    1.0589517
  56.0000000    1.0467303
  58.0000000    1.0357356
  60.0000000    1.0433604
  62.0000000    1.0386087
  64.0000000    1.0342131
  66.0000000    1.0421134
  68.0000000    1.0473818
  70.0000000    1.0458854
  72.0000000    1.0274611
  74.0000000    1.0169890
  76.0000000    1.0242856
  78.0000000    1.0170949
  80.0000000    1.0197482
  82.0000000    1.0334241
  84.0000000    1.0327364
  86.0000000    1.0318863
  88.0000000    1.0465084
  90.0000000    1.0463450
  92.0000000    1.0405554
  94.0000000    1.0366399
  96.0000000    1.0403337
  98.0000000    1.0404829
 100.0000000    1.0361311
 102.0000000    1.0390091
 104.0000000    1.0289894
 106.0000000    1.0240692
 108.0000000    1.0216775
 110.0000000    1.0238302
 112.0000000    1.0276232
 114.0000000    1.0362068
 116.0000000    1.0409058
 118.0000000    1.0431494
 120.0000000    1.0466341
 122.0000000    1.0500903
 124.0000000    1.0571622
 126.0000000    1.0576324
 128.0000000    1.0569593
 130.0000000    1.0605662
 132.0000000    1.0621344
 134.0000000    1.0630109
 136.0000000    1.0693460
 138.0000000    1.0758591
 140.0000000    1.0832707
 142.0000000    1.0781264
 144.0000000    1.0769260
 146.0000000    1.0789801
 148.0000000    1.0777618
 150.0000000    1.0694436
 152.0000000    1.0709221
 154.0000000    1.0815533
 156.0000000    1.0864817
 158.0000000    1.0909518
 160.0000000    1.0837759
 162.0000000    1.0944084
 164.0000000    1.0952262
 166.0000000    1.0899698
 168.0000000    1.0770382
 170.0000000    1.0747445
 172.0000000    1.0742170
 174.0000000    1.0610306
 176.0000000    1.0504968
 178.0000000    1.0576043
 180.0000000    1.0585746
 182.0000000    1.0639834
 184.0000000    1.0762498
 186.0000000    1.0725253
 188.0000000    1.0769924
 190.0000000    1.0671198
 192.0000000    1.0713267
 194.0000000    1.0749780
 196.0000000    1.0712838
 198.0000000    1.0643651
 200.0000000    1.0555264
 202.0000000    1.0710623
 204.0000000    1.0685407
 206.0000000    1.0638566
 208.0000000    1.0624390
 210.0000000    1.0690273
 212.0000000    1.0747583
 214.0000000    1.0838565
 216.0000000    1.0769144
 218.0000000    1.0717416
 220.0000000    1.0650398
 222.0000000    1.0606441
 224.0000000    1.0568581
 226.0000000    1.0556632
 228.0000000    1.0547230
 230.0000000    1.0570184
 232.0000000    1.0439751
 234.0000000    1.0465025
 236.0000000    1.0400730
 238.0000000    1.0420774
 240.0000000    1.0257260
 242.0000000    1.0368365
 244.0000000    1.0354828
 246.0000000    1.0375602
 248.0000000    1.0386108
 250.0000000    1.0457356
 252.0000000    1.0460935
 254.0000000    1.0480241
 256.0000000    1.0565321
 258.0000000    1.0596149
 260.0000000    1.0594064
 262.0000000    1.0589591
 264.0000000    1.0704950
 266.0000000    1.0801150
 268.0000000    1.0834042
 270.0000000    1.0757442
 272.0000000    1.0705478
 274.0000000    1.0689327
 276.0000000    1.0654958
 278.0000000    1.0774032
 280.0000000    1.0818200
 282.0000000    1.0872821
 284.0000000    1.0757998
 286.0000000    1.0693123
 288.0000000    1.0745804
 290.0000000    1.0691191
 292.0000000    1.0606240
 294.0000000    1.0590873
 296.0000000    1.0671074
 298.0000000    1.0579901
 300.0000000    1.0481783
 302.0000000    1.0597857
 304.0000000    1.0538130
 306.0000000    1.0548503
 308.0000000    1.0525163
 310.0000000    1.0534027
 312.0000000    1.0550030
 314.0000000    1.0725849
 316.0000000    1.0648099
 318.0000000    1.0610278
 320.0000000    1.0701432
 322.0000000    1.0730786
 324.0000000    1.0650218
 326.0000000    1.0735973
 328.0000000    1.0766544
 330.0000000    1.0757152
 332.0000000    1.0777060
 334.0000000    1.0706841
 336.0000000    1.0752698
 338.0000000    1.0657206
 340.0000000    1.0711874
 342.0000000    1.0772462
 344.0000000    1.0726572
 346.0000000    1.0676929
 348.0000000    1.0701089
 350.0000000    1.0572895
 352.0000000    1.0465934
 354.0000000    1.0454081
 356.0000000    1.0512770
 358.0000000    1.0546606
 360.0000000    1.0529165
 362.0000000    1.0474979
 364.0000000    1.0409143
 366.0000000    1.0423148
 368.0000000    1.0485711
 370.0000000    1.0542948
 372.0000000    1.0619981
 374.0000000    1.0494080
 376.0000000    1.0441881
 378.0000000    1.0622085
 380.0000000    1.0682681
 382.0000000    1.0699637
 384.0000000    1.0807335
 386.0000000    1.0771894
 388.0000000    1.0701772
 390.0000000    1.0773504
 392.0000000    1.0797633
 394.0000000    1.0801980
 396.0000000    1.0837666
 398.0000000    1.0846651
 400.0000000    1.0794841
 402.0000000    1.0747457
 404.0000000    1.0770011
 406.0000000    1.0847429
 408.0000000    1.0905436
 410.0000000    1.0765016
 412.0000000    1.0735205
 414.0000000    1.0739970
 416.0000000    1.0698686
 418.0000000    1.0612577
 420.0000000    1.0443031
 422.0000000    1.0386540
 424.0000000    1.0432618
 426.0000000    1.0386330
 428.0000000    1.0354596
 430.0000000    1.0271647
 432.0000000    1.0238309
 434.0000000    1.0207245
 436.0000000    1.0265863
 438.0000000    1.0491880
 440.0000000    1.0451874
 442.0000000    1.0549463
 444.0000000    1.0569031
 446.0000000    1.0610546
 448.0000000    1.0524366
 450.0000000    1.0522413
 452.0000000    1.0465218
 454.0000000    1.0499910
 456.0000000    1.0583942
 458.0000000    1.0654386
 460.0000000    1.0686224
 462.0000000    1.0618706
 464.0000000    1.0635313
 466.0000000    1.0672580
 468.0000000    1.0615187
 470.0000000    1.0681025
 472.0000000    1.0595251
 474.0000000    1.0474406
 476.0000000    1.0477223
 478.0000000    1.0550959
 480.0000000    1.0620922
 482.0000000    1.0723237
 484.0000000    1.0740708
 486.0000000    1.0700467
 488.0000000    1.0792890
 490.0000000    1.0848460
 492.0000000    1.0820109
 494.0000000    1.0803790
 496.0000000    1.0794321
 498.0000000    1.0823373
 500.0000000    1.0817239
 502.0000000    1.0737443
 504.0000000    1.0679208
 506.0000000    1.0576034
 508.0000000    1.0539637
 510.0000000    1.0492079
 512.0000000    1.0537773
 514.0000000    1.0672649
 516.0000000    1.0740787
 518.0000000    1.0684996
 520.0000000    1.0612917
 522.0000000    1.0671320
 524.0000000    1.0539285
 526.0000000    1.0471050
 528.0000000    1.0487648
 530.0000000    1.0432644
 532.0000000    1.0455902
 534.0000000    1.0440226
 536.0000000    1.0536406
 538.0000000    1.0595366
 540.0000000    1.0587686
 542.0000000    1.0491248
 544.0000000    1.0445572
 546.0000000    1.0371368
 548.0000000    1.0386279
 550.0000000    1.0463816
 552.0000000    1.0386091
 554.0000000    1.0403049
 556.0000000    1.0386162
 558.0000000    1.0467209
 560.0000000    1.0464339
 562.0000000    1.0495105
 564.0000000    1.0550864
 566.0000000    1.0730441
 568.0000000    1.0793911
 570.0000000    1.0790633
 572.0000000    1.0837011
 574.0000000    1.0749431
 576.0000000    1.0755771
 578.0000000    1.0771549
 580.0000000    1.0831064
 582.0000000    1.0820276
 584.0000000    1.0875247
 586.0000000    1.0925595
 588.0000000    1.0866742
 590.0000000    1.0764271
 592.0000000    1.0758466
 594.0000000    1.0774215
 596.0000000    1.0802908
 598.0000000    1.0838795
 600.0000000    1.0804882
 602.0000000    1.0827848
 604.0000000    1.0739769
 606.0000000    1.0664655
 608.0000000    1.0633975
 610.0000000    1.0692573
 612.0000000    1.0751053
 614.0000000    1.0916835
 616.0000000    1.0998669
 618.0000000    1.0922749
 620.0000000    1.1032977
 622.0000000    1.0871842
 624.0000000    1.0909086
 626.0000000    1.0936838
 628.0000000    1.1052949
 630.0000000    1.1023922
 632.0000000    1.0990933
 634.0000000    1.0913510
 636.0000000    1.0830297
 638.0000000    1.0922583
 640.0000000    1.0792078
 642.0000000    1.0630292
 644.0000000    1.0494127
 646.0000000    1.0438701
 648.0000000    1.0293536
 650.0000000    1.0266711
 652.0000000    1.0309602
 654.0000000    1.0477322
 656.0000000    1.0525466
 658.0000000    1.0486103
 660.0000000    1.0561193
 662.0000000    1.0610846
 664.0000000    1.0720843
 666.0000000    1.0731456
 668.0000000    1.0700537
 670.0000000    1.0687196
 672.0000000    1.0604929
 674.0000000    1.0626788
 676.0000000    1.0737700
 678.0000000    1.0878316
 680.0000000    1.0918435
 682.0000000    1.0928671
 684.0000000    1.0882211
 686.0000000    1.0809519
 688.0000000    1.0805491
 690.0000000    1.0744429
 692.0000000    1.0764470
 694.0000000    1.0654342
 696.0000000    1.0581342
 698.0000000    1.0614818
 700.0000000    1.0653224
 702.0000000    1.0736328
 704.0000000    1.0761840
 706.0000000    1.0771091
 708.0000000    1.0796640
 710.0000000    1.0813824
 712.0000000    1.0758498
 714.0000000    1.0779091
 716.0000000    1.0696656
 718.0000000    1.0712110
 720.0000000    1.0735120
 722.0000000    1.0755106
 724.0000000    1.0752434
 726.0000000    1.0677422
 728.0000000    1.0611970
 730.0000000    1.0640314
 732.0000000    1.0709100
 734.0000000    1.0686710
 736.0000000    1.0634527
 738.0000000    1.0741758
 740.0000000    1.0735292
 742.0000000    1.0670997
 744.0000000    1.0597153
 746.0000000    1.0567191
 748.0000000    1.0537128
 750.0000000    1.0526849
 752.0000000    1.0601242
 754.0000000    1.0565009
 756.0000000    1.0492887
 758.0000000    1.0503393
 760.0000000    1.0546912
 762.0000000    1.0538695
 764.0000000    1.0581865
 766.0000000    1.0569419
 768.0000000    1.0590979
 770.0000000    1.0562257
 772.0000000    1.0482552
 774.0000000    1.0487992
 776.0000000    1.0421785
 778.0000000    1.0542382
 780.0000000    1.0675430
 782.0000000    1.0719920
 784.0000000    1.0683047
 786.0000000    1.0674124
 788.0000000    1.0722313
 790.0000000    1.0660429
 792.0000000    1.0589669
 794.0000000    1.0614451
 796.0000000    1.0595115
 798.0000000    1.0568606
 800.0000000    1.0477973
 802.0000000    1.0570594
 804.0000000    1.0620109
 806.0000000    1.0745296
 808.0000000    1.0751821
 810.0000000    1.0819974
 812.0000000    1.0923307
 814.0000000    1.0847429
 816.0000000    1.0858597
 818.0000000    1.0960635
 820.0000000    1.1032161
 822.0000000    1.1061078
 824.0000000    1.1025506
 826.0000000    1.1018212
 828.0000000    1.0959563
 830.0000000    1.0903333
 832.0000000    1.0778632
 834.0000000    1.0866895
 836.0000000    1.0858060
 838.0000000    1.0940046
 840.0000000    1.0886052
 842.0000000    1.0864719
 844.0000000    1.0812547
 846.0000000    1.0787330
 848.0000000    1.0804893
 850.0000000    1.0779934
 852.0000000    1.0833584
 854.0000000    1.0832478
 856.0000000    1.0899005
 858.0000000    1.0943503
 860.0000000    1.0850290
 862.0000000    1.0874500
 864.0000000    1.0869418
 866.0000000    1.0937377
 868.0000000    1.0942265
 870.0000000    1.0944711
 872.0000000    1.0870961
 874.0000000    1.0812851
 876.0000000    1.0889409
 878.0000000    1.0909237
 880.0000000    1.0938025
 882.0000000    1.0936176
 884.0000000    1.0932220
 886.0000000    1.0756533
 888.0000000    1.0744841
 890.0000000    1.0738670
 892.0000000    1.0740209
 894.0000000    1.0582325
 896.0000000    1.0611492
 898.0000000    1.0595142
 900.0000000    1.0703571
 902.0000000    1.0679063
 904.0000000    1.0650457
 906.0000000    1.0523444
 908.0000000    1.0528839
 910.0000000    1.0547887
 912.0000000    1.0489584
 914.0000000    1.0401974
 916.0000000    1.0452271
 918.0000000    1.0596437
 920.0000000    1.0642875
 922.0000000    1.0676725
 924.0000000    1.0689521
 926.0000000    1.0640608
 928.0000000    1.0599248
 930.0000000    1.0615100
 932.0000000    1.0660892
 934.0000000    1.0649529
 936.0000000    1.0616077
 938.0000000    1.0741497
 940.0000000    1.0765865
 942.0000000    1.0658704
 944.0000000    1.0605752
 946.0000000    1.0602884
 948.0000000    1.0605869
 950.0000000    1.0573175
 952.0000000    1.0541005
 954.0000000    1.0445390
 956.0000000    1.0429230
 958.0000000    1.0491469
 960.0000000    1.0536841
 962.0000000    1.0659449
 964.0000000    1.0681616
 966.0000000    1.0792326
 968.0000000    1.0802554
 970.0000000    1.0826706
 972.0000000    1.0784684
 974.0000000    1.0756096
 976.0000000    1.0818888
 978.0000000    1.0921154
 980.0000000    1.0985430
 982.0000000    1.1106408
 984.0000000    1.1167876
 986.0000000    1.1157324
 988.0000000    1.1075282
 990.0000000    1.1100796
 992.0000000    1.1142989
 994.0000000    1.1118878
 996.0000000    1.1188140
 998.0000000    1.1094077
1000.0000000    1.1108371
1002.0000000    1.1048281
1004.0000000    1.1019545
1006.0000000    1.1019059
1008.0000000    1.1025560
1010.0000000    1.0955179
1012.0000000    1.0922667
1014.0000000    1.1010705
1016.0000000    1.1055620
1018.0000000    1.1096008
1020.0000000    1.0943773
1022.0000000    1.0904402
1024.0000000    1.0787414
1026.0000000    1.0720167
1028.0000000    1.0756249
1030.0000000    1.0710833
1032.0000000    1.0776542
1034.0000000    1.0719087
1036.0000000    1.0783089
1038.0000000    1.0906659
1040.0000000    1.0881510
1042.0000000    1.0812758
1044.0000000    1.0845973
1046.0000000    1.0838076
1048.0000000    1.0893959
1050.0000000    1.0796332
1052.0000000    1.0729893
1054.0000000    1.0673014
1056.0000000    1.0748165
1058.0000000    1.0744025
1060.0000000    1.0741376
1062.0000000    1.0735183
1064.0000000    1.0769674
1066.0000000    1.0806608
1068.0000000    1.0775179
1070.0000000    1.0780236
1072.0000000    1.0704104
1074.0000000    1.0793960
1076.0000000    1.0783347
1078.0000000    1.0738361
1080.0000000    1.0806619
1082.0000000    1.0819325
1084.0000000    1.0721868
1086.0000000    1.0647438
1088.0000000    1.0561826
1090.0000000    1.0460801
1092.0000000    1.0462469
1094.0000000    1.0411797
1096.0000000    1.0310503
1098.0000000    1.0295471
1100.0000000    1.0446210
1102.0000000    1.0417994
1104.0000000    1.0387539
1106.0000000    1.0515615
1108.0000000    1.0593573
1110.0000000    1.0487003
1112.0000000    1.0543956
1114.0000000    1.0545959
1116.0000000    1.0602638
1118.0000000    1.0776285
1120.0000000    1.0799522
1122.0000000    1.0771053
1124.0000000    1.0740404
1126.0000000    1.0755850
1128.0000000    1.0573747
1130.0000000    1.0590873
1132.0000000    1.0645511
1134.0000000    1.0538335
1136.0000000    1.0540609
1138.0000000    1.0455120
1140.0000000    1.0494385
1142.0000000    1.0566641
1144.0000000    1.0612482
1146.0000000    1.0586504
1148.0000000    1.0441504
1150.0000000    1.0348587
1152.0000000    1.0408751
1154.0000000    1.0432404
1156.0000000    1.0478756
1158.0000000    1.0485253
1160.0000000    1.0513563
1162.0000000    1.0398157
1164.0000000    1.0368377
1166.0000000    1.0462162
1168.0000000    1.0551561
1170.0000000    1.0653403
1172.0000000    1.0553523
1174.0000000    1.0687528
1176.0000000    1.0676947
1178.0000000    1.0661635
1180.0000000    1.0539742
1182.0000000    1.0597950
1184.0000000    1.0548350
1186.0000000    1.0588462
1188.0000000    1.0603586
1190.0000000    1.0715790
1192.0000000    1.0770802
1194.0000000    1.0705981
1196.0000000    1.0699990
1198.0000000    1.0761288
1200.0000000    1.0667986
1202.0000000    1.0609725
1204.0000000    1.0557392
1206.0000000    1.0645409
1208.0000000    1.0636811
1210.0000000    1.0632968
1212.0000000    1.0669391
1214.0000000    1.0587178
1216.0000000    1.0577220
1218.0000000    1.0624965
1220.0000000    1.0648859
1222.0000000    1.0708630
1224.0000000    1.0711567
1226.0000000    1.0652473
1228.0000000    1.0632715
1230.0000000    1.0578032
1232.0000000    1.0612214
1234.0000000    1.0537375
1236.0000000    1.0456729
1238.0000000    1.0524067
1240.0000000    1.0396589
1242.0000000    1.0321803
1244.0000000    1.0271680
1246.0000000    1.0286617
1248.0000000    1.0231308
1250.0000000    1.0161695
1252.0000000    1.0139068
1254.0000000    1.0083574
1256.0000000    0.9983063
1258.0000000    1.0075788
1260.0000000    1.0083069
1262.0000000    1.0108781
1264.0000000    1.0149243
1266.0000000    1.0163814
1268.0000000    1.0226482
1270.0000000    1.0259663
1272.0000000    1.0237405
1274.0000000    1.0296664
1276.0000000    1.0361819
1278.0000000    1.0398655
1280.0000000    1.0363940
1282.0000000    1.0320607
1284.0000000    1.0278014
1286.0000000    1.0344957
1288.0000000    1.0341945
1290.0000000    1.0356023
1292.0000000    1.0224135
1294.0000000    1.0285575
1296.0000000    1.0390147
1298.0000000    1.0425638
1300.0000000    1.0498450
1302.0000000    1.0554190
1304.0000000    1.0471267
1306.0000000    1.0377333
1308.0000000    1.0413065
1310.0000000    1.0401554
1312.0000000    1.0350430
1314.0000000    1.0375689
1316.0000000    1.0347124
1318.0000000    1.0290387
1320.0000000    1.0421972
1322.0000000    1.0499362
1324.0000000    1.0545524
1326.0000000    1.0513735
1328.0000000    1.0539395
1330.0000000    1.0589483
1332.0000000    1.0486245
1334.0000000    1.0391321
1336.0000000    1.0388175
1338.0000000    1.0468860
1340.0000000    1.0347209
1342.0000000    1.0244663
1344.0000000    1.0123670
1346.0000000    1.0134424
1348.0000000    1.0245419
1350.0000000    1.0226113
1352.0000000    1.0300727
1354.0000000    1.0495287
1356.0000000    1.0471655
1358.0000000    1.0415926
1360.0000000    1.0459093
1362.0000000    1.0571232
1364.0000000    1.0593231
1366.0000000    1.0508926
1368.0000000    1.0523655
1370.0000000    1.0529160
1372.0000000    1.0437993
1374.0000000    1.0384812
1376.0000000    1.0316868
1378.0000000    1.0334984
1380.0000000    1.0363029
1382.0000000    1.0396143
1384.0000000    1.0405421
1386.0000000    1.0436729
1388.0000000    1.0403414
1390.0000000    1.0324813
1392.0000000    1.0357451
1394.0000000    1.0278134
1396.0000000    1.0351859
1398.0000000    1.0408813
1400.0000000    1.0543088
1402.0000000    1.0594727
1404.0000000    1.0560179
1406.0000000    1.0463847
1408.0000000    1.0452418
1410.0000000    1.0543563
1412.0000000    1.0533290
1414.0000000    1.0593367
1416.0000000    1.0505137
1418.0000000    1.0405695
1420.0000000    1.0257947
1422.0000000    1.0128987
1424.0000000    1.0192598
1426.0000000    1.0099218
1428.0000000    1.0064186
1430.0000000    1.0130123
1432.0000000    1.0099834
1434.0000000    1.0155185
1436.0000000    1.0118891
1438.0000000    1.0117830
1440.0000000    1.0265127
1442.0000000    1.0268484
1444.0000000    1.0375453
1446.0000000    1.0476058
1448.0000000    1.0450573
1450.0000000    1.0554961
1452.0000000    1.0614674
1454.0000000    1.0647365
1456.0000000    1.0633701
1458.0000000    1.0510845
1460.0000000    1.0549940
1462.0000000    1.0544112
1464.0000000    1.0462296
1466.0000000    1.0575514
1468.0000000    1.0669284
1470.0000000    1.0616632
1472.0000000    1.0653352
1474.0000000    1.0657738
1476.0000000    1.0649875
1478.0000000    1.0600774
1480.0000000    1.0605149
1482.0000000    1.0664566
1484.0000000    1.0588846
1486.0000000    1.0604606
1488.0000000    1.0551760
1490.0000000    1.0612963
1492.0000000    1.0631319
1494.0000000    1.0668236
1496.0000000    1.0717156
1498.0000000    1.0614325
1500.0000000    1.0689747
1502.0000000    1.0718544
1504.0000000    1.0552324
1506.0000000    1.0494416
1508.0000000    1.0571477
1510.0000000    1.0590194
1512.0000000    1.0693563
1514.0000000    1.0658307
1516.0000000    1.0663971
1518.0000000    1.0693369
1520.0000000    1.0700142
1522.0000000    1.0687472
1524.0000000    1.0665101
1526.0000000    1.0588677
1528.0000000    1.0511082
1530.0000000    1.0552887
1532.0000000    1.0582029
1534.0000000    1.0519390
1536.0000000    1.0559243
1538.0000000    1.0500667
1540.0000000    1.0413064
1542.0000000    1.0403003
1544.0000000    1.0422918
1546.0000000    1.0380942
1548.0000000    1.0341241
1550.0000000    1.0276610
1552.0000000    1.0281780
1554.0000000    1.0204465
1556.0000000    1.0238734
1558.0000000    1.0196879
1560.0000000    1.0147496
1562.0000000    1.0105832
1564.0000000    1.0148683
1566.0000000    1.0200727
1568.0000000    1.0144087
1570.0000000    1.0320574
1572.0000000    1.0351614
1574.0000000    1.0406523
1576.0000000    1.0374866
1578.0000000    1.0455440
1580.0000000    1.0499741
1582.0000000    1.0576621
1584.0000000    1.0672033
1586.0000000    1.0638028
1588.0000000    1.0628080
1590.0000000    1.0513289
1592.0000000    1.0483767
1594.0000000    1.0473027
1596.0000000    1.0411389
1598.0000000    1.0323908
1600.0000000    1.0291799
1602.0000000    1.0348655
1604.0000000    1.0299370
1606.0000000    1.0376076
1608.0000000    1.0376581
1610.0000000    1.0342809
1612.0000000    1.0324526
1614.0000000    1.0374480
1616.0000000    1.0473137
1618.0000000    1.0379047
1620.0000000    1.0336853
1622.0000000    1.0349442
1624.0000000    1.0386918
1626.0000000    1.0357255
1628.0000000    1.0371088
1630.0000000    1.0404778
1632.0000000    1.0333697
1634.0000000    1.0348417
1636.0000000    1.0362796
1638.0000000    1.0372832
1640.0000000    1.0444208
1642.0000000    1.0418557
1644.0000000    1.0349250
1646.0000000    1.0344092
1648.0000000    1.0390679
1650.0000000    1.0482993
1652.0000000    1.0380204
1654.0000000    1.0337909
1656.0000000    1.0375756
1658.0000000    1.0466052
1660.0000000    1.0386900
1662.0000000    1.0328823
1664.0000000    1.0479983
1666.0000000    1.0571604
1668.0000000    1.0526990
1670.0000000    1.0473293
1672.0000000    1.0444330
1674.0000000    1.0520681
1676.0000000    1.0452435
1678.0000000    1.0492468
1680.0000000    1.0533853
1682.0000000    1.0443584
1684.0000000    1.0492778
1686.0000000    1.0385092
1688.0000000    1.0408441
1690.0000000    1.0401059
1692.0000000    1.0324185
1694.0000000    1.0389087
1696.0000000    1.0502968
1698.0000000    1.0539929
1700.0000000    1.0387269
1702.0000000    1.0302022
1704.0000000    1.0147475
1706.0000000    1.0174689
1708.0000000    1.0217979
1710.0000000    1.0157112
1712.0000000    1.0148374
1714.0000000    1.0202773
1716.0000000    1.0113058
1718.0000000    1.0121893
1720.0000000    1.0299371
1722.0000000    1.0261557
1724.0000000    1.0259663
1726.0000000    1.0254545
1728.0000000    1.0341703
1730.0000000    1.0285282
1732.0000000    1.0258323
1734.0000000    1.0236906
1736.0000000    1.0230192
1738.0000000    1.0209918
1740.0000000    1.0175875
1742.0000000    1.0259145
1744.0000000    1.0215598
1746.0000000    1.0225904
1748.0000000    1.0159289
1750.0000000    1.0101061
1752.0000000    1.0037953
1754.0000000    1.0058228
1756.0000000    1.0162967
1758.0000000    1.0294402
1760.0000000    1.0325780
1762.0000000    1.0337682
1764.0000000    1.0317985
1766.0000000    1.0344877
1768.0000000    1.0524089
1770.0000000    1.0509497
1772.0000000    1.0411248
1774.0000000    1.0465609
1776.0000000    1.0389802
1778.0000000    1.0353254
1780.0000000    1.0360701
1782.0000000    1.0347435
1784.0000000    1.0165254
1786.0000000    1.0101551
1788.0000000    1.0065784
1790.0000000    1.0160348
1792.0000000    1.0319608
1794.0000000    1.0279211
1796.0000000    1.0315487
1798.0000000    1.0253441
1800.0000000    1.0218092
1802.0000000    1.0300144
1804.0000000    1.0268630
1806.0000000    1.0238465
1808.0000000    1.0162423
1810.0000000    1.0234282
1812.0000000    1.0106654
1814.0000000    1.0068629
1816.0000000    0.9987451
1818.0000000    0.9988292
1820.0000000    1.0001789
1822.0000000    1.0049034
1824.0000000    1.0142845
1826.0000000    1.0272189
1828.0000000    1.0298264
1830.0000000    1.0274165
1832.0000000    1.0278261
1834.0000000    1.0291243
1836.0000000    1.0191187
1838.0000000    1.0164576
1840.0000000    1.0091832
1842.0000000    1.0168386
1844.0000000    1.0289650
1846.0000000    1.0366421
1848.0000000    1.0312294
1850.0000000    1.0296460
1852.0000000    1.0291258
1854.0000000    1.0396731
1856.0000000    1.0435374
1858.0000000    1.0560421
1860.0000000    1.0432091
1862.0000000    1.0594355
1864.0000000    1.0479051
1866.0000000    1.0454084
1868.0000000    1.0422920
1870.0000000    1.0345012
1872.0000000    1.0262067
1874.0000000    1.0248446
1876.0000000    1.0217636
1878.0000000    1.0241274
1880.0000000    1.0425791
1882.0000000    1.0369216
1884.0000000    1.0368600
1886.0000000    1.0405294
1888.0000000    1.0337822
1890.0000000    1.0308657
1892.0000000    1.0370589
1894.0000000    1.0436721
1896.0000000    1.0387871
1898.0000000    1.0322272
1900.0000000    1.0276557
1902.0000000    1.0284890
1904.0000000    1.0271907
1906.0000000    1.0286254
1908.0000000    1.0361283
1910.0000000    1.0376711
1912.0000000    1.0265623
1914.0000000    1.0205278
1916.0000000    1.0356628
1918.0000000    1.0452113
1920.0000000    1.0537436
1922.0000000    1.0357667
1924.0000000    1.0312728
1926.0000000    1.0251950
1928.0000000    1.0167707
1930.0000000    1.0095577
1932.0000000    1.0088632
1934.0000000    1.0076506
1936.0000000    1.0022634
1938.0000000    1.0156506
1940.0000000    1.0121535
1942.0000000    1.0131352
1944.0000000    1.0129845
1946.0000000    1.0042120
1948.0000000    0.9905547
1950.0000000    0.9982245
1952.0000000    0.9906645
1954.0000000    0.9918050
1956.0000000    1.0001991
1958.0000000    1.0045346
1960.0000000    1.0088502
1962.0000000    1.0097383
1964.0000000    1.0116386
1966.0000000    1.0072393
1968.0000000    1.0082510
1970.0000000    1.0146561
1972.0000000    1.0191959
1974.0000000    1.0116277
1976.0000000    1.0123796
1978.0000000    1.0148662
1980.0000000    1.0291748
1982.0000000    1.0307777
1984.0000000    1.0239501
1986.0000000    1.0162619
1988.0000000    1.0130084
1990.0000000    1.0210078
1992.0000000    1.0171552
1994.0000000    1.0264937
1996.0000000    1.0281572
1998.0000000    1.0270985
2000.0000000    1.0201688
2002.0000000    1.0163563
2004.0000000    1.0160717
2006.0000000    1.0077281
2008.0000000    1.0132558
2010.0000000    1.0230155
2012.0000000    1.0181323
2014.0000000    1.0159644
2016.0000000    1.0161990
2018.0000000    1.0186449
2020.0000000    1.0286162
2022.0000000    1.0268414
2024.0000000    1.0274951
2026.0000000    1.0245192
2028.0000000    1.0282350
2030.0000000    1.0240110
2032.0000000    1.0168664
2034.0000000    1.0163679
2036.0000000    1.0296907
2038.0000000    1.0313376
2040.0000000    1.0174543
2042.0000000    1.0224923
2044.0000000    1.0256600
2046.0000000    1.0216938
2048.0000000    1.0200543
2050.0000000    1.0219967
2052.0000000    1.0263437
2054.0000000    1.0101365
2056.0000000    1.0171105
2058.0000000    1.0188065
2060.0000000    1.0186559
2062.0000000    1.0235643
2064.0000000    1.0183178
2066.0000000    1.0055114
2068.0000000    1.0007176
2070.0000000    1.0012912
2072.0000000    1.0075750
2074.0000000    1.0134507
2076.0000000    1.0075568
2078.0000000    1.0005045
2080.0000000    1.0023429
2082.0000000    1.0037103
2084.0000000    1.0032115
2086.0000000    1.0102674
2088.0000000    1.0153147
2090.0000000    1.0229658
2092.0000000    1.0123434
2094.0000000    1.0019321
2096.0000000    0.9919685
2098.0000000    0.9848434
2100.0000000    0.9818867
2102.0000000    0.9806436
2104.0000000    0.9766327
2106.0000000    0.9696426
2108.0000000    0.9693321
2110.0000000    0.9624647
2112.0000000    0.9646454
2114.0000000    0.9712816
2116.0000000    0.9773136
2118.0000000    0.9904498
2120.0000000    0.9927281
2122.0000000    0.9999119
2124.0000000    1.0031191
2126.0000000    0.9870127
2128.0000000    0.9872193
2130.0000000    0.9951455
2132.0000000    0.9918113
2134.0000000    1.0070335
2136.0000000    1.0133312
2138.0000000    1.0158379
2140.0000000    1.0061697
2142.0000000    1.0021244
2144.0000000    0.9936126
2146.0000000    0.9896501
2148.0000000    0.9895611
2150.0000000    0.9744427
2152.0000000    0.9754007
2154.0000000    0.9710787
2156.0000000    0.9739267
2158.0000000    0.9841498
2160.0000000    0.9868855
2162.0000000    0.9958144
2164.0000000    0.9883523
2166.0000000    0.9859993
2168.0000000    0.9845892
2170.0000000    0.9970151
2172.0000000    0.9971257
2174.0000000    0.9943038
2176.0000000    1.0087622
2178.0000000    1.0059016
2180.0000000    1.0091819
2182.0000000    1.0109992
2184.0000000    1.0116991
2186.0000000    1.0187861
2188.0000000    1.0235451
2190.0000000    1.0195212
2192.0000000    1.0131515
2194.0000000    1.0203197
2196.0000000    1.0116686
2198.0000000    0.9987580
2200.0000000    0.9939217
2202.0000000    0.9824951
2204.0000000    0.9901801
2206.0000000    0.9937314
2208.0000000    0.9831697
2210.0000000    0.9694852
2212.0000000    0.9595251
2214.0000000    0.9575284
2216.0000000    0.9581577
2218.0000000    0.9530825
2220.0000000    0.9582861
2222.0000000    0.9688599
2224.0000000    0.9698042
2226.0000000    0.9754147
2228.0000000    0.9838396
2230.0000000    0.9891331
2232.0000000    0.9861240
2234.0000000    1.0002517
2236.0000000    1.0033991
2238.0000000    1.0013435
2240.0000000    0.9984224
2242.0000000    1.0018218
2244.0000000    0.9988651
2246.0000000    0.9969751
2248.0000000    0.9964581
2250.0000000    1.0062339
2252.0000000    1.0043691
2254.0000000    1.0038540
2256.0000000    1.0011103
2258.0000000    0.9956430
2260.0000000    0.9949955
2262.0000000    0.9846812
2264.0000000    0.9895071
2266.0000000    0.9861216
2268.0000000    0.9803699
2270.0000000    0.9785692
2272.0000000    0.9870169
2274.0000000    0.9848509
2276.0000000    0.9871092
2278.0000000    0.9798056
2280.0000000    0.9802859
2282.0000000    0.9888453
2284.0000000    1.0022131
2286.0000000    1.0044779
2288.0000000    1.0079230
2290.0000000    1.0215805
2292.0000000    1.0312992
2294.0000000    1.0310818
2296.0000000    1.0310470
2298.0000000    1.0253319
2300.0000000    1.0250727
2302.0000000    1.0213315
2304.0000000    1.0160969
2306.0000000    1.0225585
2308.0000000    1.0303144
2310.0000000    1.0392119
2312.0000000    1.0412574
2314.0000000    1.0459300
2316.0000000    1.0427258
2318.0000000    1.0440748
2320.0000000    1.0377828
2322.0000000    1.0266753
2324.0000000    1.0209882
2326.0000000    1.0056498
2328.0000000    1.0016493
2330.0000000    1.0135276
2332.0000000    1.0200900
2334.0000000    1.0142909
2336.0000000    1.0188133
2338.0000000    1.0123490
2340.0000000    1.0222945
2342.0000000    1.0218080
2344.0000000    1.0240648
2346.0000000    1.0185145
2348.0000000    1.0098317
2350.0000000    1.0209630
2352.0000000    1.0266525
2354.0000000    1.0364827
2356.0000000    1.0336345
2358.0000000    1.0287669
2360.0000000    1.0190092
2362.0000000    1.0214748
2364.0000000    1.0196904
2366.0000000    1.0157158
2368.0000000    1.0170997
2370.0000000    1.0179287
2372.0000000    1.0062525
2374.0000000    1.0149354
2376.0000000    1.0189925
2378.0000000    1.0354773
2380.0000000    1.0275491
2382.0000000    1.0270388
2384.0000000    1.0249331
2386.0000000    1.0251606
2388.0000000    1.0326259
2390.0000000    1.0301187
2392.0000000    1.0372552
2394.0000000    1.0379999
2396.0000000    1.0338572
2398.0000000    1.0214275
2400.0000000    1.0079637
2402.0000000    1.0008521
2404.0000000    0.9991971
2406.0000000    1.0074097
2408.0000000    1.0016879
2410.0000000    1.0013409
2412.0000000    1.0091547
2414.0000000    1.0094503
2416.0000000    1.0068573
2418.0000000    1.0175933
2420.0000000    1.0192559
2422.0000000    1.0185835
2424.0000000    1.0216765
2426.0000000    1.0250561
2428.0000000    1.0250782
2430.0000000    1.0125037
2432.0000000    1.0078919
2434.0000000    1.0140072
2436.0000000    1.0126814
2438.0000000    1.0133134
2440.0000000    1.0104442
2442.0000000    1.0149512
2444.0000000    1.0160786
2446.0000000    1.0100905
2448.0000000    1.0057821
2450.0000000    1.0048363
2452.0000000    0.9997821
2454.0000000    1.0043715
2456.0000000    1.0069216
2458.0000000    0.9994599
2460.0000000    1.0082203
2462.0000000    1.0111343
2464.0000000    1.0068327
2466.0000000    1.0087488
2468.0000000    1.0144073
2470.0000000    1.0139365
2472.0000000    1.0243767
2474.0000000    1.0394078
2476.0000000    1.0384015
2478.0000000    1.0361331
2480.0000000    1.0338755
2482.0000000    1.0303485
2484.0000000    1.0286325
2486.0000000    1.0144669
2488.0000000    1.0193006
2490.0000000    1.0159222
2492.0000000    1.0105256
2494.0000000    1.0094187
2496.0000000    1.0096612
2498.0000000    1.0126582
2500.0000000    1.0254192
2502.0000000    1.0266368
2504.0000000    1.0315648
2506.0000000    1.0298682
2508.0000000    1.0233344
2510.0000000    1.0190393
2512.0000000    1.0243999
2514.0000000    1.0200006
2516.0000000    1.0212717
2518.0000000    1.0223424
2520.0000000    1.0134128
2522.0000000    1.0123661
2524.0000000    1.0158086
2526.0000000    1.0232664
2528.0000000    1.0267299
2530.0000000    1.0317053
2532.0000000    1.0357335
2534.0000000    1.0385822
2536.0000000    1.0402722
2538.0000000    1.0423716
2540.0000000    1.0334637
2542.0000000    1.0385303
2544.0000000    1.0277345
2546.0000000    1.0238036
2548.0000000    1.0167319
2550.0000000    1.0156436
2552.0000000    1.0353472
2554.0000000    1.0381018
2556.0000000    1.0312828
2558.0000000    1.0262029
2560.0000000    1.0312960
2562.0000000    1.0427911
2564.0000000    1.0447823
2566.0000000    1.0462550
2568.0000000    1.0504665
2570.0000000    1.0432899
2572.0000000    1.0474210
2574.0000000    1.0471638
2576.0000000    1.0409480
2578.0000000    1.0350134
2580.0000000    1.0302820
2582.0000000    1.0400106
2584.0000000    1.0454253
2586.0000000    1.0430288
2588.0000000    1.0333960
2590.0000000    1.0325761
2592.0000000    1.0381619
2594.0000000    1.0469185
2596.0000000    1.0516930
2598.0000000    1.0617981
2600.0000000    1.0463529
2602.0000000    1.0306758
2604.0000000    1.0274454
2606.0000000    1.0338629
2608.0000000    1.0490013
2610.0000000    1.0575900
2612.0000000    1.0524211
2614.0000000    1.0611092
2616.0000000    1.0657541
2618.0000000    1.0641026
2620.0000000    1.0686368
2622.0000000    1.0672816
2624.0000000    1.0482411
2626.0000000    1.0485882
2628.0000000    1.0514563
2630.0000000    1.0512419
2632.0000000    1.0403399
2634.0000000    1.0313652
2636.0000000    1.0295707
2638.0000000    1.0379566
2640.0000000    1.0439199
2642.0000000    1.0445656
2644.0000000    1.0499990
2646.0000000    1.0517699
2648.0000000    1.0508490
2650.0000000    1.0450054
2652.0000000    1.0522289
2654.0000000    1.0534281
2656.0000000    1.0504607
2658.0000000    1.0569477
2660.0000000    1.0556210
2662.0000000    1.0532938
2664.0000000    1.0621289
2666.0000000    1.0665315
2668.0000000    1.0614783
2670.0000000    1.0520426
2672.0000000    1.0528930
2674.0000000    1.0539576
2676.0000000    1.0551329
2678.0000000    1.0497867
2680.0000000    1.0524594
2682.0000000    1.0636315
2684.0000000    1.0550469
2686.0000000    1.0469328
2688.0000000    1.0485725
2690.0000000    1.0373027
2692.0000000    1.0410503
2694.0000000    1.0454803
2696.0000000    1.0356225
2698.0000000    1.0444233
2700.0000000    1.0402305
2702.0000000    1.0400195
2704.0000000    1.0330380
2706.0000000    1.0341746
2708.0000000    1.0333486
2710.0000000    1.0265073
2712.0000000    1.0219311
2714.0000000    1.0217130
2716.0000000    1.0280502
2718.0000000    1.0311458
2720.0000000    1.0305359
2722.0000000    1.0379564
2724.0000000    1.0412713
2726.0000000    1.0344744
2728.0000000    1.0320269
2730.0000000    1.0346920
2732.0000000    1.0413399
2734.0000000    1.0388384
2736.0000000    1.0426614
2738.0000000    1.0456384
2740.0000000    1.0429128
2742.0000000    1.0291274
2744.0000000    1.0252429
2746.0000000    1.0298374
2748.0000000    1.0276642
2750.0000000    1.0358046
2752.0000000    1.0409613
2754.0000000    1.0480288
2756.0000000    1.0407220
2758.0000000    1.0472746
2760.0000000    1.0539353
2762.0000000    1.0566814
2764.0000000    1.0519392
2766.0000000    1.0667182
2768.0000000    1.0696602
2770.0000000    1.0729024
2772.0000000    1.0674002
2774.0000000    1.0643116
2776.0000000    1.0663365
2778.0000000    1.0694047
2780.0000000    1.0686063
2782.0000000    1.0661396
2784.0000000    1.0687252
2786.0000000    1.0700316
2788.0000000    1.0662438
2790.0000000    1.0674564
2792.0000000    1.0779271
2794.0000000    1.0830494
2796.0000000    1.0848053
2798.0000000    1.0787544
2800.0000000    1.0776578
2802.0000000    1.0713965
2804.0000000    1.0698690
2806.0000000    1.0567727
2808.0000000    1.0528804
2810.0000000    1.0632726
2812.0000000    1.0573871
2814.0000000    1.0464447
2816.0000000    1.0432724
2818.0000000    1.0463111
2820.0000000    1.0434669
2822.0000000    1.0444204
2824.0000000    1.0359772
2826.0000000    1.0323297
2828.0000000    1.0426506
2830.0000000    1.0397515
2832.0000000    1.0353231
2834.0000000    1.0313383
2836.0000000    1.0220410
2838.0000000    1.0233914
2840.0000000    1.0216359
2842.0000000    1.0138841
2844.0000000    1.0116173
2846.0000000    1.0094324
2848.0000000    1.0080595
2850.0000000    1.0162150
2852.0000000    1.0177317
2854.0000000    1.0256419
2856.0000000    1.0397927
2858.0000000    1.0505464
2860.0000000    1.0492111
2862.0000000    1.0521853
2864.0000000    1.0531814
2866.0000000    1.0559785
2868.0000000    1.0575138
2870.0000000    1.0628097
2872.0000000    1.0514150
2874.0000000    1.0477260
2876.0000000    1.0392390
2878.0000000    1.0411433
2880.0000000    1.0515357
2882.0000000    1.0469508
2884.0000000    1.0391426
2886.0000000    1.0378833
2888.0000000    1.0341083
2890.0000000    1.0268470
2892.0000000    1.0150688
2894.0000000    1.0110070
2896.0000000    1.0027990
2898.0000000    1.0106628
2900.0000000    1.0230653
2902.0000000    1.0255139
2904.0000000    1.0229260
2906.0000000    1.0211484
2908.0000000    1.0167061
2910.0000000    1.0215582
2912.0000000    1.0213859
2914.0000000    1.0303428
2916.0000000    1.0280596
2918.0000000    1.0397643
2920.0000000    1.0409834
2922.0000000    1.0368714
2924.0000000    1.0415664
2926.0000000    1.0337653
2928.0000000    1.0298989
2930.0000000    1.0329870
2932.0000000    1.0400798
2934.0000000    1.0464752
2936.0000000    1.0474432
2938.0000000    1.0449675
2940.0000000    1.0424794
2942.0000000    1.0460116
2944.0000000    1.0377913
2946.0000000    1.0370544
2948.0000000    1.0417936
2950.0000000    1.0357451
2952.0000000    1.0330918
2954.0000000    1.0225116
2956.0000000    1.0489702
2958.0000000    1.0359330
2960.0000000    1.0430456
2962.0000000    1.0380450
2964.0000000    1.0238140
2966.0000000    1.0313101
2968.0000000    1.0413129
2970.0000000    1.0375820
2972.0000000    1.0420061
2974.0000000    1.0408303
2976.0000000    1.0309392
2978.0000000    1.0265123
2980.0000000    1.0201396
2982.0000000    1.0173836
2984.0000000    1.0149562
2986.0000000    1.0249268
2988.0000000    1.0184101
2990.0000000    1.0145463
2992.0000000    1.0146810
2994.0000000    1.0120038
2996.0000000    1.0180037
2998.0000000    1.0245397
3000.0000000    1.0140336
3002.0000000    1.0212555
3004.0000000    1.0202713
3006.0000000    1.0262170
3008.0000000    1.0253637
3010.0000000    1.0218952
3012.0000000    1.0311199
3014.0000000    1.0303831
3016.0000000    1.0327489
3018.0000000    1.0345012
3020.0000000    1.0418962
3022.0000000    1.0407516
3024.0000000    1.0530872
3026.0000000    1.0558392
3028.0000000    1.0604496
3030.0000000    1.0583429
3032.0000000    1.0711645
3034.0000000    1.0672017
3036.0000000    1.0752838
3038.0000000    1.0742289
3040.0000000    1.0817145
3042.0000000    1.0740218
3044.0000000    1.0741421
3046.0000000    1.0672854
3048.0000000    1.0622766
3050.0000000    1.0592214
3052.0000000    1.0462879
3054.0000000    1.0504689
3056.0000000    1.0567642
3058.0000000    1.0580207
3060.0000000    1.0603499
3062.0000000    1.0777270
3064.0000000    1.0719221
3066.0000000    1.0641028
3068.0000000    1.0599084
3070.0000000    1.0580612
3072.0000000    1.0497756
3074.0000000    1.0540682
3076.0000000    1.0567366
3078.0000000    1.0545719
3080.0000000    1.0563742
3082.0000000    1.0660065
3084.0000000    1.0490915
3086.0000000    1.0341038
3088.0000000    1.0320572
3090.0000000    1.0410469
3092.0000000    1.0464420
3094.0000000    1.0314069
3096.0000000    1.0328702
3098.0000000    1.0437851
3100.0000000    1.0560327
3102.0000000    1.0565275
3104.0000000    1.0616193
3106.0000000    1.0610651
3108.0000000    1.0716293
3110.0000000    1.0624247
3112.0000000    1.0722857
3114.0000000    1.0726143
3116.0000000    1.0709966
3118.0000000    1.0648476
3120.0000000    1.0654976
3122.0000000    1.0586426
3124.0000000    1.0618351
3126.0000000    1.0670444
3128.0000000    1.0694137
3130.0000000    1.0717142
3132.0000000    1.0757035
3134.0000000    1.0743359
3136.0000000    1.0778503
3138.0000000    1.0699997
3140.0000000    1.0699803
3142.0000000    1.0745034
3144.0000000    1.0856358
3146.0000000    1.0797315
3148.0000000    1.0919772
3150.0000000    1.0902083
3152.0000000    1.0851656
3154.0000000    1.0803922
3156.0000000    1.0735929
3158.0000000    1.0693961
3160.0000000    1.0778230
3162.0000000    1.0772291
3164.0000000    1.0811781
3166.0000000    1.0768209
3168.0000000    1.0679897
3170.0000000    1.0770217
3172.0000000    1.0856520
3174.0000000    1.0872842
3176.0000000    1.0795659
3178.0000000    1.0769844
3180.0000000    1.0780631
3182.0000000    1.0755204
3184.0000000    1.0723664
3186.0000000    1.0785353
3188.0000000    1.0666910
3190.0000000    1.0830386
3192.0000000    1.0813156
3194.0000000    1.0677177
3196.0000000    1.0584782
3198.0000000    1.0528926
3200.0000000    1.0525857
3202.0000000    1.0557114
3204.0000000    1.0534039
3206.0000000    1.0611585
3208.0000000    1.0492053
3210.0000000    1.0515776
3212.0000000    1.0648221
3214.0000000    1.0799060
3216.0000000    1.0785977
3218.0000000    1.0753683
3220.0000000    1.0721694
3222.0000000    1.0809983
3224.0000000    1.0797771
3226.0000000    1.0565368
3228.0000000    1.0560671
3230.0000000    1.0503165
3232.0000000    1.0477612
3234.0000000    1.0517603
3236.0000000    1.0545188
3238.0000000    1.0476093
3240.0000000    1.0485353
3242.0000000    1.0294219
3244.0000000    1.0165572
3246.0000000    1.0176076
3248.0000000    1.0149584
3250.0000000    1.0199825
3252.0000000    1.0297134
3254.0000000    1.0309422
3256.0000000    1.0280769
3258.0000000    1.0209140
3260.0000000    1.0090516
3262.0000000    1.0246317
3264.0000000    1.0195700
3266.0000000    1.0235883
3268.0000000    1.0182184
3270.0000000    1.0099360
3272.0000000    1.0191023
3274.0000000    1.0311522
3276.0000000    1.0437260
3278.0000000    1.0421966
3280.0000000    1.0382043
3282.0000000    1.0464258
3284.0000000    1.0480645
3286.0000000    1.0411636
3288.0000000    1.0527612
3290.0000000    1.0502558
3292.0000000    1.0486863
3294.0000000    1.0381315
3296.0000000    1.0436491
3298.0000000    1.0410177
3300.0000000    1.0441552
3302.0000000    1.0401236
3304.0000000    1.0488846
3306.0000000    1.0491908
3308.0000000    1.0340549
3310.0000000    1.0296299
3312.0000000    1.0391672
3314.0000000    1.0382948
3316.0000000    1.0327728
3318.0000000    1.0284630
3320.0000000    1.0397034
3322.0000000    1.0524952
3324.0000000    1.0508446
3326.0000000    1.0406584
3328.0000000    1.0569921
3330.0000000    1.0548620
3332.0000000    1.0467720
3334.0000000    1.0457697
3336.0000000    1.0530102
3338.0000000    1.0461447
3340.0000000    1.0337062
3342.0000000    1.0324209
3344.0000000    1.0327975
3346.0000000    1.0338684
3348.0000000    1.0449191
3350.0000000    1.0667472
3352.0000000    1.0610235
3354.0000000    1.0536739
3356.0000000    1.0546646
3358.0000000    1.0537978
3360.0000000    1.0659858
3362.0000000    1.0753490
3364.0000000    1.0687721
3366.0000000    1.0849456
3368.0000000    1.0749711
3370.0000000    1.0656507
3372.0000000    1.0728143
3374.0000000    1.0748168
3376.0000000    1.0767891
3378.0000000    1.0692198
3380.0000000    1.0624557
3382.0000000    1.0699831
3384.0000000    1.0775036
3386.0000000    1.0839181
3388.0000000    1.0894618
3390.0000000    1.0865872
3392.0000000    1.0969865
3394.0000000    1.0825282
3396.0000000    1.0920645
3398.0000000    1.0997579
3400.0000000    1.1046387
3402.0000000    1.1038183
3404.0000000    1.0922985
3406.0000000    1.0957158
3408.0000000    1.0940971
3410.0000000    1.0862659
3412.0000000    1.0801394
3414.0000000    1.0690621
3416.0000000    1.0687232
3418.0000000    1.0700382
3420.0000000    1.0706364
3422.0000000    1.0795457
3424.0000000    1.0721564
3426.0000000    1.0755464
3428.0000000    1.0671034
3430.0000000    1.0681539
3432.0000000    1.0737190
3434.0000000    1.0774757
3436.0000000    1.0850192
3438.0000000    1.0856646
3440.0000000    1.0835186
3442.0000000    1.0851232
3444.0000000    1.0781988
3446.0000000    1.0763217
3448.0000000    1.0641451
3450.0000000    1.0587225
3452.0000000    1.0576113
3454.0000000    1.0643965
3456.0000000    1.0653843
3458.0000000    1.0655597
3460.0000000    1.0670577
3462.0000000    1.0674386
3464.0000000    1.0707864
3466.0000000    1.0733445
3468.0000000    1.0756315
3470.0000000    1.0677816
3472.0000000    1.0614420
3474.0000000    1.0665540
3476.0000000    1.0519733
3478.0000000    1.0466422
3480.0000000    1.0570586
3482.0000000    1.0619433
3484.0000000    1.0689279
3486.0000000    1.0636190
3488.0000000    1.0714836
3490.0000000    1.0733130
3492.0000000    1.0808663
3494.0000000    1.0725362
3496.0000000    1.0746138
3498.0000000    1.0609766
3500.0000000    1.0653515
3502.0000000    1.0698105
3504.0000000    1.0784515
3506.0000000    1.0704114
3508.0000000    1.0665616
3510.0000000    1.0733027
3512.0000000    1.0775114
3514.0000000    1.0865778
3516.0000000    1.0846409
3518.0000000    1.0726837
3520.0000000    1.0653322
3522.0000000    1.0642869
3524.0000000    1.0600350
3526.0000000    1.0535448
3528.0000000    1.0457923
3530.0000000    1.0408602
3532.0000000    1.0421426
3534.0000000    1.0533369
3536.0000000    1.0626076
3538.0000000    1.0504659
3540.0000000    1.0519141
3542.0000000    1.0550696
3544.0000000    1.0597945
3546.0000000    1.0417002
3548.0000000    1.0482061
3550.0000000    1.0517161
3552.0000000    1.0582073
3554.0000000    1.0617689
3556.0000000    1.0655425
3558.0000000    1.0738796
3560.0000000    1.0727065
3562.0000000    1.0692409
3564.0000000    1.0649710
3566.0000000    1.0670903
3568.0000000    1.0774062
3570.0000000    1.0745858
3572.0000000    1.0735351
3574.0000000    1.0640998
3576.0000000    1.0605878
3578.0000000    1.0647540
3580.0000000    1.0641662
3582.0000000    1.0558736
3584.0000000    1.0567461
3586.0000000    1.0566143
3588.0000000    1.0515339
3590.0000000    1.0516247
3592.0000000    1.0453825
3594.0000000    1.0396088
3596.0000000    1.0271080
3598.0000000    1.0211343
3600.0000000    1.0258794
3602.0000000    1.0152061
3604.0000000    1.0096320
3606.0000000    1.0117694
3608.0000000    1.0144395
3610.0000000    1.0049807
3612.0000000    1.0036943
3614.0000000    0.9972255
3616.0000000    0.9998292
3618.0000000    1.0099542
3620.0000000    1.0129275
3622.0000000    1.0204649
3624.0000000    1.0173755
3626.0000000    1.0258131
3628.0000000    1.0342044
3630.0000000    1.0429463
3632.0000000    1.0449229
3634.0000000    1.0549344
3636.0000000    1.0554446
3638.0000000    1.0561606
3640.0000000    1.0531403
3642.0000000    1.0535384
3644.0000000    1.0637519
3646.0000000    1.0703323
3648.0000000    1.0801913
3650.0000000    1.0808594
3652.0000000    1.0931437
3654.0000000    1.0936960
3656.0000000    1.0820661
3658.0000000    1.0865088
3660.0000000    1.0829767
3662.0000000    1.0768780
3664.0000000    1.0688170
3666.0000000    1.0833628
3668.0000000    1.0809385
3670.0000000    1.0853864
3672.0000000    1.0771447
3674.0000000    1.0749030
3676.0000000    1.0726590
3678.0000000    1.0658652
3680.0000000    1.0590335
3682.0000000    1.0610416
3684.0000000    1.0607781
3686.0000000    1.0607797
3688.0000000    1.0694215
3690.0000000    1.0575528
3692.0000000    1.0611366
3694.0000000    1.0614569
3696.0000000    1.0767381
3698.0000000    1.0664619
3700.0000000    1.0702659
3702.0000000    1.0629480
3704.0000000    1.0514272
3706.0000000    1.0501672
3708.0000000    1.0405277
3710.0000000    1.0429980
3712.0000000    1.0379854
3714.0000000    1.0244771
3716.0000000    1.0335535
3718.0000000    1.0379348
3720.0000000    1.0399380
3722.0000000    1.0433214
3724.0000000    1.0624437
3726.0000000    1.0734297
3728.0000000    1.0744809
3730.0000000    1.0813481
3732.0000000    1.0822974
3734.0000000    1.0852755
3736.0000000    1.0689377
3738.0000000    1.0785409
3740.0000000    1.0853579
3742.0000000    1.0827138
3744.0000000    1.0820765
3746.0000000    1.0878770
3748.0000000    1.0869340
3750.0000000    1.0853158
3752.0000000    1.0886147
3754.0000000    1.0912402
3756.0000000    1.0927069
3758.0000000    1.1006186
3760.0000000    1.0988288
3762.0000000    1.0939580
3764.0000000    1.0913924
3766.0000000    1.0975453
3768.0000000    1.0946254
3770.0000000    1.1195558
3772.0000000    1.1190000
3774.0000000    1.1228859
3776.0000000    1.1236027
3778.0000000    1.1199820
3780.0000000    1.1201950
3782.0000000    1.1253004
3784.0000000    1.1134932
3786.0000000    1.1133138
3788.0000000    1.1194934
3790.0000000    1.1321722
3792.0000000    1.1308402
3794.0000000    1.1391562
3796.0000000    1.1331036
3798.0000000    1.1339355
3800.0000000    1.1424215
3802.0000000    1.1402793
3804.0000000    1.1556829
3806.0000000    1.1505643
3808.0000000    1.1361951
3810.0000000    1.1300942
3812.0000000    1.1308953
3814.0000000    1.1255686
3816.0000000    1.1249471
3818.0000000    1.1234974
3820.0000000    1.1236299
3822.0000000    1.1240813
3824.0000000    1.1186880
3826.0000000    1.1082046
3828.0000000    1.1135825
3830.0000000    1.1083411
3832.0000000    1.1069561
3834.0000000    1.0986506
3836.0000000    1.0987949
3838.0000000    1.0921615
3840.0000000    1.0760049
3842.0000000    1.0635620
3844.0000000    1.0608169
3846.0000000    1.0542396
3848.0000000    1.0520585
3850.0000000    1.0598078
3852.0000000    1.0555999
3854.0000000    1.0729609
3856.0000000    1.0680482
3858.0000000    1.0628722
3860.0000000    1.0717102
3862.0000000    1.0835980
3864.0000000    1.0952755
3866.0000000    1.0969183
3868.0000000    1.1073592
3870.0000000    1.0963213
3872.0000000    1.1009642
3874.0000000    1.1065123
3876.0000000    1.1074533
3878.0000000    1.1083002
3880.0000000    1.1042105
3882.0000000    1.1044163
3884.0000000    1.0911168
3886.0000000    1.0818356
3888.0000000    1.0734608
3890.0000000    1.0630383
3892.0000000    1.0636929
3894.0000000    1.0727518
3896.0000000    1.0601115
3898.0000000    1.0586478
3900.0000000    1.0642531
3902.0000000    1.0659190
3904.0000000    1.0558921
3906.0000000    1.0554196
3908.0000000    1.0669901
3910.0000000    1.0761142
3912.0000000    1.0896219
3914.0000000    1.0937653
3916.0000000    1.0940161
3918.0000000    1.0840113
3920.0000000    1.0810395
3922.0000000    1.0843500
3924.0000000    1.0814096
3926.0000000    1.0705432
3928.0000000    1.0632293
3930.0000000    1.0530877
3932.0000000    1.0499885
3934.0000000    1.0510018
3936.0000000    1.0468445
3938.0000000    1.0474635
3940.0000000    1.0399636
3942.0000000    1.0442497
3944.0000000    1.0570177
3946.0000000    1.0515800
3948.0000000    1.0547245
3950.0000000    1.0734262
3952.0000000    1.0782521
3954.0000000    1.0761619
3956.0000000    1.0966195
3958.0000000    1.0945932
3960.0000000    1.0832145
3962.0000000    1.0792333
3964.0000000    1.0714965
3966.0000000    1.0707034
3968.0000000    1.0770661
3970.0000000    1.0783467
3972.0000000    1.0812309
3974.0000000    1.0746408
3976.0000000    1.0822057
3978.0000000    1.0873760
3980.0000000    1.0749763
3982.0000000    1.0720544
3984.0000000    1.0800353
3986.0000000    1.0817407
3988.0000000    1.0841050
3990.0000000    1.0970756
3992.0000000    1.1041200
3994.0000000    1.0957494
3996.0000000    1.0855069
3998.0000000    1.0814605
4000.0000000    1.0926938
4002.0000000    1.0850765
4004.0000000    1.0839081
4006.0000000    1.0790209
4008.0000000    1.0736175
4010.0000000    1.0781066
4012.0000000    1.0892166
4014.0000000    1.0962362
4016.0000000    1.0930326
4018.0000000    1.0980430
4020.0000000    1.1113026
4022.0000000    1.1135923
4024.0000000    1.1244887
4026.0000000    1.1286696
4028.0000000    1.1207227
4030.0000000    1.1213263
4032.0000000    1.1336331
4034.0000000    1.1290988
4036.0000000    1.1202822
4038.0000000    1.1218445
4040.0000000    1.1237744
4042.0000000    1.1086514
4044.0000000    1.1022329
4046.0000000    1.1057217
4048.0000000    1.0955259
4050.0000000    1.0945940
4052.0000000    1.0885876
4054.0000000    1.0893848
4056.0000000    1.0957841
4058.0000000    1.0970217
4060.0000000    1.0917605
4062.0000000    1.0918666
4064.0000000    1.0904738
4066.0000000    1.0968533
4068.0000000    1.0980568
4070.0000000    1.1061133
4072.0000000    1.1098032
4074.0000000    1.1225640
4076.0000000    1.1241677
4078.0000000    1.1314055
4080.0000000    1.1121023
4082.0000000    1.1058356
4084.0000000    1.1135609
4086.0000000    1.1054437
4088.0000000    1.0957769
4090.0000000    1.0927188
4092.0000000    1.1059917
4094.0000000    1.0919831
4096.0000000    1.1044294
4098.0000000    1.1066600
4100.0000000    1.0985345
4102.0000000    1.0995804
4104.0000000    1.0984007
4106.0000000    1.1019435
4108.0000000    1.0995426
4110.0000000    1.0998638
4112.0000000    1.1026077
4114.0000000    1.1015439
4116.0000000    1.0986035
4118.0000000    1.0950525
4120.0000000    1.0990700
4122.0000000    1.1077772
4124.0000000    1.1028280
4126.0000000    1.1142842
4128.0000000    1.1062822
4130.0000000    1.1110610
4132.0000000    1.1055490
4134.0000000    1.0987183
4136.0000000    1.1114193
4138.0000000    1.1195202
4140.0000000    1.1202817
4142.0000000    1.1119959
4144.0000000    1.1164972
4146.0000000    1.1111908
4148.0000000    1.1093527
4150.0000000    1.1090789
4152.0000000    1.1121353
4154.0000000    1.1089219
4156.0000000    1.0998130
4158.0000000    1.1039438
4160.0000000    1.0993091
4162.0000000    1.1069270
4164.0000000    1.0966340
4166.0000000    1.0763464
4168.0000000    1.0716555
4170.0000000    1.0704432
4172.0000000    1.0619748
4174.0000000    1.0720779
4176.0000000    1.0800951
4178.0000000    1.0744891
4180.0000000    1.0688819
4182.0000000    1.0720855
4184.0000000    1.0773031
4186.0000000    1.0854018
4188.0000000    1.0906225
4190.0000000    1.0918481
4192.0000000    1.0963407
4194.0000000    1.0876100
4196.0000000    1.0808769
4198.0000000    1.0891684
4200.0000000    1.0953662
4202.0000000    1.0951843
4204.0000000    1.0991999
4206.0000000    1.1047964
4208.0000000    1.1076757
4210.0000000    1.1181997
4212.0000000    1.1193386
4214.0000000    1.1363912
4216.0000000    1.1340318
4218.0000000    1.1323053
4220.0000000    1.1301377
4222.0000000    1.1220121
4224.0000000    1.1261475
4226.0000000    1.1249478
4228.0000000    1.1253319
4230.0000000    1.1228706
4232.0000000    1.1177883
4234.0000000    1.1252869
4236.0000000    1.1298585
4238.0000000    1.1286341
4240.0000000    1.1249734
4242.0000000    1.1243751
4244.0000000    1.1237394
4246.0000000    1.1104269
4248.0000000    1.1064601
4250.0000000    1.1079395
4252.0000000    1.1073289
4254.0000000    1.1159108
4256.0000000    1.1127490
4258.0000000    1.1194389
4260.0000000    1.1187865
4262.0000000    1.1141416
4264.0000000    1.1122953
4266.0000000    1.1110284
4268.0000000    1.1147472
4270.0000000    1.1166933
4272.0000000    1.1204867
4274.0000000    1.1173100
4276.0000000    1.1104985
4278.0000000    1.1143746
4280.0000000    1.1229460
4282.0000000    1.1244915
4284.0000000    1.1322926
4286.0000000    1.1313808
4288.0000000    1.1383363
4290.0000000    1.1399299
4292.0000000    1.1418129
4294.0000000    1.1334045
4296.0000000    1.1372494
4298.0000000    1.1327937
4300.0000000    1.1442798
4302.0000000    1.1465924
4304.0000000    1.1407428
4306.0000000    1.1351186
4308.0000000    1.1332127
4310.0000000    1.1256827
4312.0000000    1.1220262
4314.0000000    1.1090090
4316.0000000    1.1131812
4318.0000000    1.1239349
4320.0000000    1.1282521
4322.0000000    1.1275300
4324.0000000    1.1259589
4326.0000000    1.1238689
4328.0000000    1.1397480
4330.0000000    1.1380811
4332.0000000    1.1409445
4334.0000000    1.1362481
4336.0000000    1.1402130
4338.0000000    1.1369057
4340.0000000    1.1390561
4342.0000000    1.1410618
4344.0000000    1.1448630
4346.0000000    1.1440063
4348.0000000    1.1334115
4350.0000000    1.1251681
4352.0000000    1.1264873
4354.0000000    1.1315807
4356.0000000    1.1317776
4358.0000000    1.1269671
4360.0000000    1.1356634
4362.0000000    1.1358004
4364.0000000    1.1329000
4366.0000000    1.1242186
4368.0000000    1.1149982
4370.0000000    1.1112865
4372.0000000    1.1186367
4374.0000000    1.1228876
4376.0000000    1.1231881
4378.0000000    1.1225873
4380.0000000    1.1201541
4382.0000000    1.1118450
4384.0000000    1.1091553
4386.0000000    1.1122949
4388.0000000    1.1032463
4390.0000000    1.0942463
4392.0000000    1.0792682
4394.0000000    1.0688597
4396.0000000    1.0720830
4398.0000000    1.0695350
4400.0000000    1.0725825
4402.0000000    1.0820441
4404.0000000    1.0886474
4406.0000000    1.1010996
4408.0000000    1.1045684
4410.0000000    1.0969994
4412.0000000    1.1055987
4414.0000000    1.1090657
4416.0000000    1.1166422
4418.0000000    1.1200048
4420.0000000    1.1219642
4422.0000000    1.1252115
4424.0000000    1.1146623
4426.0000000    1.1212246
4428.0000000    1.1242900
4430.0000000    1.1128712
4432.0000000    1.1199590
4434.0000000    1.1269827
4436.0000000    1.1306430
4438.0000000    1.1275884
4440.0000000    1.1067631
4442.0000000    1.1045985
4444.0000000    1.1051598
4446.0000000    1.0958182
4448.0000000    1.0839375
4450.0000000    1.0836419
4452.0000000    1.0860349
4454.0000000    1.0856603
4456.0000000    1.0891697
4458.0000000    1.0979428
4460.0000000    1.0917141
4462.0000000    1.0916101
4464.0000000    1.0897689
4466.0000000    1.0847814
4468.0000000    1.0852222
4470.0000000    1.0707552
4472.0000000    1.0632920
4474.0000000    1.0717213
4476.0000000    1.0677688
4478.0000000    1.0636621
4480.0000000    1.0623575
4482.0000000    1.0630125
4484.0000000    1.0711080
4486.0000000    1.0644726
4488.0000000    1.0646381
4490.0000000    1.0596683
4492.0000000    1.0595977
4494.0000000    1.0579435
4496.0000000    1.0490340
4498.0000000    1.0453383
4500.0000000    1.0470639
4502.0000000    1.0445014
4504.0000000    1.0513403
4506.0000000    1.0424469
4508.0000000    1.0441344
4510.0000000    1.0565528
4512.0000000    1.0582759
4514.0000000    1.0582764
4516.0000000    1.0761945
4518.0000000    1.0677326
4520.0000000    1.0768317
4522.0000000    1.0812457
4524.0000000    1.0958197
4526.0000000    1.0854939
4528.0000000    1.0870862
4530.0000000    1.0890698
4532.0000000    1.0852791
4534.0000000    1.0824312
4536.0000000    1.0766580
4538.0000000    1.0716223
4540.0000000    1.0706335
4542.0000000    1.0780883
4544.0000000    1.0794678
4546.0000000    1.0867871
4548.0000000    1.0969838
4550.0000000    1.1023356
4552.0000000    1.0957766
4554.0000000    1.0838062
4556.0000000    1.0947064
4558.0000000    1.0951220
4560.0000000    1.1056821
4562.0000000    1.0945773
4564.0000000    1.0989882
4566.0000000    1.0969504
4568.0000000    1.1072437
4570.0000000    1.1076308
4572.0000000    1.1158113
4574.0000000    1.1172043
4576.0000000    1.1156402
4578.0000000    1.1118026
4580.0000000    1.1105434
4582.0000000    1.1133059
4584.0000000    1.1016384
4586.0000000    1.0944108
4588.0000000    1.0992976
4590.0000000    1.1062963
4592.0000000    1.1038209
4594.0000000    1.1061418
4596.0000000    1.1068351
4598.0000000    1.1012802
4600.0000000    1.0899920
4602.0000000    1.0879451
4604.0000000    1.0833149
4606.0000000    1.0687486
4608.0000000    1.0695465
4610.0000000    1.0817165
4612.0000000    1.0820059
4614.0000000    1.0929031
4616.0000000    1.0780312
4618.0000000    1.0884550
4620.0000000    1.0968375
4622.0000000    1.0971000
4624.0000000    1.0980343
4626.0000000    1.0991161
4628.0000000    1.0922571
4630.0000000    1.0877988
4632.0000000    1.0888475
4634.0000000    1.0854850
4636.0000000    1.0749810
4638.0000000    1.0780624
4640.0000000    1.0723950
4642.0000000    1.0763831
4644.0000000    1.0824236
4646.0000000    1.0885090
4648.0000000    1.1035721
4650.0000000    1.0968522
4652.0000000    1.0882516
4654.0000000    1.0813916
4656.0000000    1.0825335
4658.0000000    1.0737756
4660.0000000    1.0758266
4662.0000000    1.0676755
4664.0000000    1.0484344
4666.0000000    1.0549349
4668.0000000    1.0561372
4670.0000000    1.0694734
4672.0000000    1.0762411
4674.0000000    1.0774927
4676.0000000    1.0791188
4678.0000000    1.0777189
4680.0000000    1.0805730
4682.0000000    1.0922102
4684.0000000    1.1038152
4686.0000000    1.1139669
4688.0000000    1.1145701
4690.0000000    1.1066200
4692.0000000    1.0968428
4694.0000000    1.0984725
4696.0000000    1.0961252
4698.0000000    1.0941656
4700.0000000    1.0960423
4702.0000000    1.0930165
4704.0000000    1.0812829
4706.0000000    1.0841854
4708.0000000    1.0813017
4710.0000000    1.0819604
4712.0000000    1.0799680
4714.0000000    1.0811014
4716.0000000    1.0864120
4718.0000000    1.0867248
4720.0000000    1.0786602
4722.0000000    1.0789081
4724.0000000    1.0850470
4726.0000000    1.0820323
4728.0000000    1.0886189
4730.0000000    1.0745465
4732.0000000    1.0775497
4734.0000000    1.0709906
4736.0000000    1.0727491
4738.0000000    1.0791889
4740.0000000    1.0880589
4742.0000000    1.0823305
4744.0000000    1.0904472
4746.0000000    1.0931506
4748.0000000    1.1066566
4750.0000000    1.0991575
4752.0000000    1.0963585
4754.0000000    1.1045607
4756.0000000    1.1181904
4758.0000000    1.1162478
4760.0000000    1.1161721
4762.0000000    1.1194506
4764.0000000    1.1390842
4766.0000000    1.1283228
4768.0000000    1.1232164
4770.0000000    1.1081589
4772.0000000    1.0993960
4774.0000000    1.0946313
4776.0000000    1.0775331
4778.0000000    1.0724114
4780.0000000    1.0521570
4782.0000000    1.0566863
4784.0000000    1.0623220
4786.0000000    1.0777752
4788.0000000    1.0697107
4790.0000000    1.0759430
4792.0000000    1.0777150
4794.0000000    1.0696826
4796.0000000    1.0818847
4798.0000000    1.0880240
4800.0000000    1.0751208
4802.0000000    1.0567182
4804.0000000    1.0571111
4806.0000000    1.0642239
4808.0000000    1.0738161
4810.0000000    1.0715371
4812.0000000    1.0661372
4814.0000000    1.0640678
4816.0000000    1.0723143
4818.0000000    1.0640135
4820.0000000    1.0771017
4822.0000000    1.0953507
4824.0000000    1.0968596
4826.0000000    1.0945088
4828.0000000    1.1008407
4830.0000000    1.1129974
4832.0000000    1.1162212
4834.0000000    1.1144582
4836.0000000    1.1126918
4838.0000000    1.1122026
4840.0000000    1.1065477
4842.0000000    1.0975891
4844.0000000    1.0951133
4846.0000000    1.1024158
4848.0000000    1.1065760
4850.0000000    1.1043149
4852.0000000    1.1113511
4854.0000000    1.1092054
4856.0000000    1.1082335
4858.0000000    1.0969166
4860.0000000    1.0942650
4862.0000000    1.0926567
4864.0000000    1.0887884
4866.0000000    1.0867101
4868.0000000    1.0750817
4870.0000000    1.0675794
4872.0000000    1.0665779
4874.0000000    1.0843444
4876.0000000    1.0928552
4878.0000000    1.0898740
4880.0000000    1.1062540
4882.0000000    1.0975468
4884.0000000    1.0938437
4886.0000000    1.0904053
4888.0000000    1.0950696
4890.0000000    1.0865951
4892.0000000    1.0885836
4894.0000000    1.1011243
4896.0000000    1.1114775
4898.0000000    1.1145288
4900.0000000    1.1244351
4902.0000000    1.1267465
4904.0000000    1.1247164
4906.0000000    1.1223619
4908.0000000    1.1265866
4910.0000000    1.1277689
4912.0000000    1.1152762
4914.0000000    1.1163505
4916.0000000    1.1102921
4918.0000000    1.1048063
4920.0000000    1.0925624
4922.0000000    1.0801667
4924.0000000    1.0792224
4926.0000000    1.0843176
4928.0000000    1.0970006
4930.0000000    1.0984715
4932.0000000    1.1012049
4934.0000000    1.0922210
4936.0000000    1.0937843
4938.0000000    1.1015387
4940.0000000    1.0966314
4942.0000000    1.0961047
4944.0000000    1.1034751
4946.0000000    1.1111672
4948.0000000    1.1121466
4950.0000000    1.1207031
4952.0000000    1.1135844
4954.0000000    1.1082209
4956.0000000    1.1041189
4958.0000000    1.1020654
4960.0000000    1.0999222
4962.0000000    1.1078236
4964.0000000    1.1064368
4966.0000000    1.0991344
4968.0000000    1.0941967
4970.0000000    1.0819619
4972.0000000    1.0810955
4974.0000000    1.0698164
4976.0000000    1.0767984
4978.0000000    1.0808152
4980.0000000    1.0868605
4982.0000000    1.0863762
4984.0000000    1.0706794
4986.0000000    1.0539843
4988.0000000    1.0555813
4990.0000000    1.0533897
4992.0000000    1.0541281
4994.0000000    1.0549285
4996.0000000    1.0411767
4998.0000000    1.0378054
5000.0000000    1.0388918
5002.0000000    1.0278275
5004.0000000    1.0252702
5006.0000000    1.0335559
5008.0000000    1.0414780
5010.0000000    1.0409156
5012.0000000    1.0538838
5014.0000000    1.0593960
5016.0000000    1.0506395
5018.0000000    1.0438204
5020.0000000    1.0541587
5022.0000000    1.0632635
5024.0000000    1.0567646
5026.0000000    1.0549716
5028.0000000    1.0487850
5030.0000000    1.0449680
5032.0000000    1.0499908
5034.0000000    1.0630987
5036.0000000    1.0717818
5038.0000000    1.0682070
5040.0000000    1.0587350
5042.0000000    1.0737722
5044.0000000    1.0830283
5046.0000000    1.0743827
5048.0000000    1.0749625
5050.0000000    1.0794080
5052.0000000    1.0773010
5054.0000000    1.0814465
5056.0000000    1.0709728
5058.0000000    1.0595185
5060.0000000    1.0527879
5062.0000000    1.0586349
5064.0000000    1.0514705
5066.0000000    1.0489911
5068.0000000    1.0543637
5070.0000000    1.0639975
5072.0000000    1.0656401
5074.0000000    1.0709088
5076.0000000    1.0889951
5078.0000000    1.0974956
5080.0000000    1.1002589
5082.0000000    1.1050330
5084.0000000    1.1134553
5086.0000000    1.1110605
5088.0000000    1.1010754
5090.0000000    1.0890654
5092.0000000    1.0772291
5094.0000000    1.0840119
5096.0000000    1.0874655
5098.0000000    1.0845729
5100.0000000    1.0888373
5102.0000000    1.0992490
5104.0000000    1.0936605
5106.0000000    1.1045102
5108.0000000    1.0981386
5110.0000000    1.0919973
5112.0000000    1.0874352
5114.0000000    1.0828921
5116.0000000    1.0886730
5118.0000000    1.1003449
5120.0000000    1.0981966
5122.0000000    1.1047058
5124.0000000    1.1012310
5126.0000000    1.1061863
5128.0000000    1.1141652
5130.0000000    1.1088414
5132.0000000    1.1018391
5134.0000000    1.0935074
5136.0000000    1.0967703
5138.0000000    1.0969296
5140.0000000    1.1016097
5142.0000000    1.1110814
5144.0000000    1.1027890
5146.0000000    1.0921652
5148.0000000    1.0954198
5150.0000000    1.0814543
5152.0000000    1.0780525
5154.0000000    1.0754590
5156.0000000    1.0617772
5158.0000000    1.0499477
5160.0000000    1.0514823
5162.0000000    1.0455340
5164.0000000    1.0355079
5166.0000000    1.0328522
5168.0000000    1.0437737
5170.0000000    1.0443130
5172.0000000    1.0443183
5174.0000000    1.0348898
5176.0000000    1.0337530
5178.0000000    1.0455157
5180.0000000    1.0562444
5182.0000000    1.0477135
5184.0000000    1.0471292
5186.0000000    1.0473825
5188.0000000    1.0385292
5190.0000000    1.0477039
5192.0000000    1.0661386
5194.0000000    1.0655432
5196.0000000    1.0674058
5198.0000000    1.0770104
5200.0000000    1.0836401
5202.0000000    1.0876433
5204.0000000    1.0847520
5206.0000000    1.0823177
5208.0000000    1.0692608
5210.0000000    1.0761222
5212.0000000    1.0686002
5214.0000000    1.0818791
5216.0000000    1.0862885
5218.0000000    1.0732551
5220.0000000    1.0725502
5222.0000000    1.0792338
5224.0000000    1.0833911
5226.0000000    1.0868957
5228.0000000    1.0756409
5230.0000000    1.0783963
5232.0000000    1.0768493
5234.0000000    1.0642245
5236.0000000    1.0552541
5238.0000000    1.0538628
5240.0000000    1.0470818
5242.0000000    1.0555661
5244.0000000    1.0541291
5246.0000000    1.0473127
5248.0000000    1.0534675
5250.0000000    1.0511869
5252.0000000    1.0409350
5254.0000000    1.0320556
5256.0000000    1.0365582
5258.0000000    1.0431210
5260.0000000    1.0404935
5262.0000000    1.0381136
5264.0000000    1.0467200
5266.0000000    1.0504816
5268.0000000    1.0576638
5270.0000000    1.0626104
5272.0000000    1.0662296
5274.0000000    1.0624884
5276.0000000    1.0639925
5278.0000000    1.0572356
5280.0000000    1.0552895
5282.0000000    1.0503528
5284.0000000    1.0394139
5286.0000000    1.0426122
5288.0000000    1.0477145
5290.0000000    1.0472001
5292.0000000    1.0370572
5294.0000000    1.0471679
5296.0000000    1.0550878
5298.0000000    1.0457391
5300.0000000    1.0341452
5302.0000000    1.0398748
5304.0000000    1.0465049
5306.0000000    1.0437095
5308.0000000    1.0457034
5310.0000000    1.0479933
5312.0000000    1.0431694
5314.0000000    1.0426064
5316.0000000    1.0348296
5318.0000000    1.0415878
5320.0000000    1.0478034
5322.0000000    1.0444856
5324.0000000    1.0447417
5326.0000000    1.0480783
5328.0000000    1.0594217
5330.0000000    1.0644475
5332.0000000    1.0692966
5334.0000000    1.0803226
5336.0000000    1.0750190
5338.0000000    1.0873791
5340.0000000    1.0826854
5342.0000000    1.0761694
5344.0000000    1.0744567
5346.0000000    1.0674502
5348.0000000    1.0668463
5350.0000000    1.0706753
5352.0000000    1.0687902
5354.0000000    1.0626991
5356.0000000    1.0534029
5358.0000000    1.0551844
5360.0000000    1.0537591
5362.0000000    1.0491933
5364.0000000    1.0431393
5366.0000000    1.0476844
5368.0000000    1.0496793
5370.0000000    1.0487857
5372.0000000    1.0463948
5374.0000000    1.0420550
5376.0000000    1.0535022
5378.0000000    1.0462204
5380.0000000    1.0453086
5382.0000000    1.0445962
5384.0000000    1.0340776
5386.0000000    1.0288932
5388.0000000    1.0326163
5390.0000000    1.0321367
5392.0000000    1.0268422
5394.0000000    1.0344781
5396.0000000    1.0355881
5398.0000000    1.0311849
5400.0000000    1.0256828
5402.0000000    1.0204639
5404.0000000    1.0285009
5406.0000000    1.0306673
5408.0000000    1.0301276
5410.0000000    1.0238255
5412.0000000    1.0131528
5414.0000000    1.0228199
5416.0000000    1.0277303
5418.0000000    1.0302951
5420.0000000    1.0390984
5422.0000000    1.0366291
5424.0000000    1.0385113
5426.0000000    1.0465975
5428.0000000    1.0469818
5430.0000000    1.0388942
5432.0000000    1.0227468
5434.0000000    1.0298676
5436.0000000    1.0197984
5438.0000000    1.0262889
5440.0000000    1.0294504
5442.0000000    1.0338386
5444.0000000    1.0231364
5446.0000000    1.0249237
5448.0000000    1.0336269
5450.0000000    1.0498873
5452.0000000    1.0394968
5454.0000000    1.0371985
5456.0000000    1.0436842
5458.0000000    1.0274639
5460.0000000    1.0127573
5462.0000000    1.0100851
5464.0000000    1.0143183
5466.0000000    1.0081971
5468.0000000    1.0100410
5470.0000000    1.0149521
5472.0000000    1.0225847
5474.0000000    1.0281930
5476.0000000    1.0284601
5478.0000000    1.0283424
5480.0000000    1.0272174
5482.0000000    1.0383552
5484.0000000    1.0334280
5486.0000000    1.0374210
5488.0000000    1.0451300
5490.0000000    1.0443733
5492.0000000    1.0338081
5494.0000000    1.0328594
5496.0000000    1.0405592
5498.0000000    1.0486587
5500.0000000    1.0480208
5502.0000000    1.0505072
5504.0000000    1.0496457
5506.0000000    1.0525019
5508.0000000    1.0445429
5510.0000000    1.0462703
5512.0000000    1.0469967
5514.0000000    1.0381628
5516.0000000    1.0353025
5518.0000000    1.0382098
5520.0000000    1.0517517
5522.0000000    1.0495285
5524.0000000    1.0541660
5526.0000000    1.0523791
5528.0000000    1.0462053
5530.0000000    1.0455941
5532.0000000    1.0498779
5534.0000000    1.0430284
5536.0000000    1.0453627
5538.0000000    1.0474145
5540.0000000    1.0488902
5542.0000000    1.0532311
5544.0000000    1.0606463
5546.0000000    1.0607326
5548.0000000    1.0638586
5550.0000000    1.0660475
5552.0000000    1.0629513
5554.0000000    1.0583615
5556.0000000    1.0668173
5558.0000000    1.0730784
5560.0000000    1.0787191
5562.0000000    1.0784197
5564.0000000    1.0796146
5566.0000000    1.0707269
5568.0000000    1.0670035
5570.0000000    1.0621827
5572.0000000    1.0569769
5574.0000000    1.0647389
5576.0000000    1.0747390
5578.0000000    1.0820302
5580.0000000    1.0860692
5582.0000000    1.0801954
5584.0000000    1.0684340
5586.0000000    1.0787157
5588.0000000    1.0667434
5590.0000000    1.0676887
5592.0000000    1.0716114
5594.0000000    1.0674894
5596.0000000    1.0590241
5598.0000000    1.0493351
5600.0000000    1.0404971
5602.0000000    1.0494282
5604.0000000    1.0516936
5606.0000000    1.0495332
5608.0000000    1.0501631
5610.0000000    1.0584356
5612.0000000    1.0618961
5614.0000000    1.0620971
5616.0000000    1.0558405
5618.0000000    1.0563968
5620.0000000    1.0615407
5622.0000000    1.0667145
5624.0000000    1.0674614
5626.0000000    1.0647125
5628.0000000    1.0541849
5630.0000000    1.0514349
5632.0000000    1.0556613
5634.0000000    1.0569814
5636.0000000    1.0509815
5638.0000000    1.0461128
5640.0000000    1.0469713
5642.0000000    1.0495511
5644.0000000    1.0482298
5646.0000000    1.0419474
5648.0000000    1.0357430
5650.0000000    1.0380075
5652.0000000    1.0408592
5654.0000000    1.0570753
5656.0000000    1.0608304
5658.0000000    1.0471085
5660.0000000    1.0528376
5662.0000000    1.0499994
5664.0000000    1.0437112
5666.0000000    1.0381225
5668.0000000    1.0495881
5670.0000000    1.0615915
5672.0000000    1.0722920
5674.0000000    1.0851529
5676.0000000    1.0880818
5678.0000000    1.0863539
5680.0000000    1.0972270
5682.0000000    1.1019108
5684.0000000    1.0907552
5686.0000000    1.0941494
5688.0000000    1.0746785
5690.0000000    1.0657927
5692.0000000    1.0521353
5694.0000000    1.0428498
5696.0000000    1.0524256
5698.0000000    1.0427924
5700.0000000    1.0550029
5702.0000000    1.0573679
5704.0000000    1.0541625
5706.0000000    1.0554779
5708.0000000    1.0529563
5710.0000000    1.0497257
5712.0000000    1.0450903
5714.0000000    1.0510749
5716.0000000    1.0509539
5718.0000000    1.0571307
5720.0000000    1.0566777
5722.0000000    1.0520718
5724.0000000    1.0647666
5726.0000000    1.0588788
5728.0000000    1.0551226
5730.0000000    1.0477755
5732.0000000    1.0423023
5734.0000000    1.0464934
5736.0000000    1.0433249
5738.0000000    1.0291843
5740.0000000    1.0203782
5742.0000000    1.0136884
5744.0000000    1.0022398
5746.0000000    0.9825057
5748.0000000    0.9934877
5750.0000000    1.0054461
5752.0000000    1.0117030
5754.0000000    1.0181073
5756.0000000    1.0309018
5758.0000000    1.0300598
5760.0000000    1.0264020
5762.0000000    1.0236703
5764.0000000    1.0188138
5766.0000000    1.0064408
5768.0000000    0.9994812
5770.0000000    0.9825308
5772.0000000    0.9840291
5774.0000000    1.0056276
5776.0000000    1.0117228
5778.0000000    1.0205603
5780.0000000    1.0257074
5782.0000000    1.0313870
5784.0000000    1.0393244
5786.0000000    1.0473748
5788.0000000    1.0437070
5790.0000000    1.0475940
5792.0000000    1.0591773
5794.0000000    1.0588847
5796.0000000    1.0542189
5798.0000000    1.0559528
5800.0000000    1.0643588
5802.0000000    1.0733192
5804.0000000    1.0711396
5806.0000000    1.0552934
5808.0000000    1.0569360
5810.0000000    1.0611058
5812.0000000    1.0649896
5814.0000000    1.0595521
5816.0000000    1.0532564
5818.0000000    1.0551387
5820.0000000    1.0573919
5822.0000000    1.0455894
5824.0000000    1.0596086
5826.0000000    1.0487323
5828.0000000    1.0550557
5830.0000000    1.0595840
5832.0000000    1.0631058
5834.0000000    1.0605960
5836.0000000    1.0653816
5838.0000000    1.0669979
5840.0000000    1.0566353
5842.0000000    1.0672698
5844.0000000    1.0492430
5846.0000000    1.0476826
5848.0000000    1.0511730
5850.0000000    1.0573134
5852.0000000    1.0627401
5854.0000000    1.0645868
5856.0000000    1.0692868
5858.0000000    1.0708654
5860.0000000    1.0650114
5862.0000000    1.0681525
5864.0000000    1.0698634
5866.0000000    1.0758674
5868.0000000    1.0659833
5870.0000000    1.0679231
5872.0000000    1.0555027
5874.0000000    1.0486741
5876.0000000    1.0541945
5878.0000000    1.0575049
5880.0000000    1.0631483
5882.0000000    1.0564064
5884.0000000    1.0546067
5886.0000000    1.0624791
5888.0000000    1.0708126
5890.0000000    1.0698922
5892.0000000    1.0759635
5894.0000000    1.0708016
5896.0000000    1.0623345
5898.0000000    1.0608751
5900.0000000    1.0503634
5902.0000000    1.0663946
5904.0000000    1.0663857
5906.0000000    1.0699103
5908.0000000    1.0588610
5910.0000000    1.0652947
5912.0000000    1.0633388
5914.0000000    1.0714376
5916.0000000    1.0782222
5918.0000000    1.0745164
5920.0000000    1.0676740
5922.0000000    1.0643945
5924.0000000    1.0592986
5926.0000000    1.0600549
5928.0000000    1.0495292
5930.0000000    1.0563130
5932.0000000    1.0590721
5934.0000000    1.0733329
5936.0000000    1.0625681
5938.0000000    1.0604457
5940.0000000    1.0567939
5942.0000000    1.0584514
5944.0000000    1.0497595
5946.0000000    1.0530832
5948.0000000    1.0410708
5950.0000000    1.0482758
5952.0000000    1.0634470
5954.0000000    1.0643499
5956.0000000    1.0584277
5958.0000000    1.0598301
5960.0000000    1.0566291
5962.0000000    1.0550195
5964.0000000    1.0747310
5966.0000000    1.0814387
5968.0000000    1.0839397
5970.0000000    1.0907161
5972.0000000    1.0832688
5974.0000000    1.0815278
5976.0000000    1.0801848
5978.0000000    1.0762295
5980.0000000    1.0587372
5982.0000000    1.0550423
5984.0000000    1.0460883
5986.0000000    1.0496463
5988.0000000    1.0433106
5990.0000000    1.0396941
5992.0000000    1.0441538
5994.0000000    1.0469099
5996.0000000    1.0637963
5998.0000000    1.0667549
6000.0000000    1.0594050
6002.0000000    1.0573869
6004.0000000    1.0551594
6006.0000000    1.0515829
6008.0000000    1.0468004
6010.0000000    1.0483018
6012.0000000    1.0595964
6014.0000000    1.0597641
6016.0000000    1.0633218
6018.0000000    1.0705220
6020.0000000    1.0704278
6022.0000000    1.0620157
6024.0000000    1.0708104
6026.0000000    1.0680634
6028.0000000    1.0605420
6030.0000000    1.0556055
6032.0000000    1.0606558
6034.0000000    1.0405222
6036.0000000    1.0456961
6038.0000000    1.0524236
6040.0000000    1.0578885
6042.0000000    1.0572753
6044.0000000    1.0479885
6046.0000000    1.0343939
6048.0000000    1.0390605
6050.0000000    1.0379499
6052.0000000    1.0402555
6054.0000000    1.0536127
6056.0000000    1.0600421
6058.0000000    1.0544894
6060.0000000    1.0681800
6062.0000000    1.0767075
6064.0000000    1.0812315
6066.0000000    1.0885863
6068.0000000    1.0856102
6070.0000000    1.0786120
6072.0000000    1.0688401
6074.0000000    1.0708319
6076.0000000    1.0647594
6078.0000000    1.0710340
6080.0000000    1.0708880
6082.0000000    1.0667832
6084.0000000    1.0648658
6086.0000000    1.0754132
6088.0000000    1.0786097
6090.0000000    1.0836313
6092.0000000    1.0851275
6094.0000000    1.0863107
6096.0000000    1.0861794
6098.0000000    1.0873382
6100.0000000    1.0949138
6102.0000000    1.0789821
6104.0000000    1.0864873
6106.0000000    1.0773488
6108.0000000    1.0904024
6110.0000000    1.0978124
6112.0000000    1.0911024
6114.0000000    1.0870408
6116.0000000    1.0879694
6118.0000000    1.0965252
6120.0000000    1.1011362
6122.0000000    1.0905282
6124.0000000    1.0883344
6126.0000000    1.0816920
6128.0000000    1.0792435
6130.0000000    1.0848407
6132.0000000    1.0856867
6134.0000000    1.0924813
6136.0000000    1.0971267
6138.0000000    1.0958999
6140.0000000    1.0962304
6142.0000000    1.0912180
6144.0000000    1.0776048
6146.0000000    1.0777317
6148.0000000    1.0694816
6150.0000000    1.0707475
6152.0000000    1.0750556
6154.0000000    1.0782653
6156.0000000    1.0671005
6158.0000000    1.0620587
6160.0000000    1.0529611
6162.0000000    1.0557702
6164.0000000    1.0507658
6166.0000000    1.0540674
6168.0000000    1.0600855
6170.0000000    1.0611045
6172.0000000    1.0626565
6174.0000000    1.0596563
6176.0000000    1.0628674
6178.0000000    1.0524608
6180.0000000    1.0531955
6182.0000000    1.0595112
6184.0000000    1.0617020
6186.0000000    1.0746421
6188.0000000    1.0714420
6190.0000000    1.0740644
6192.0000000    1.0708379
6194.0000000    1.0876225
6196.0000000    1.0998299
6198.0000000    1.0981307
6200.0000000    1.1132817
6202.0000000    1.1116382
6204.0000000    1.1029866
6206.0000000    1.1092083
6208.0000000    1.1115271
6210.0000000    1.1141806
6212.0000000    1.1030083
6214.0000000    1.1096867
6216.0000000    1.1102221
6218.0000000    1.1116397
6220.0000000    1.1127658
6222.0000000    1.1168967
6224.0000000    1.1074491
6226.0000000    1.0953850
6228.0000000    1.0949458
6230.0000000    1.0949664
6232.0000000    1.0909351
6234.0000000    1.0865895
6236.0000000    1.0772123
6238.0000000    1.0696888
6240.0000000    1.0788013
6242.0000000    1.0709385
6244.0000000    1.0661664
6246.0000000    1.0689192
6248.0000000    1.0638973
6250.0000000    1.0674263
6252.0000000    1.0473086
6254.0000000    1.0409485
6256.0000000    1.0493263
6258.0000000    1.0520163
6260.0000000    1.0620012
6262.0000000    1.0752358
6264.0000000    1.0688719
6266.0000000    1.0709373
6268.0000000    1.0789977
6270.0000000    1.0737851
6272.0000000    1.0648683
6274.0000000    1.0572897
6276.0000000    1.0661985
6278.0000000    1.0558593
6280.0000000    1.0581682
6282.0000000    1.0605536
6284.0000000    1.0530326
6286.0000000    1.0370347
6288.0000000    1.0327250
6290.0000000    1.0389405
6292.0000000    1.0428716
6294.0000000    1.0418153
6296.0000000    1.0368059
6298.0000000    1.0362325
6300.0000000    1.0446581
6302.0000000    1.0435491
6304.0000000    1.0533780
6306.0000000    1.0442185
6308.0000000    1.0403112
6310.0000000    1.0484368
6312.0000000    1.0375527
6314.0000000    1.0322442
6316.0000000    1.0370523
6318.0000000    1.0589066
6320.0000000    1.0536139
6322.0000000    1.0572915
6324.0000000    1.0500519
6326.0000000    1.0509559
6328.0000000    1.0448852
6330.0000000    1.0449054
6332.0000000    1.0357277
6334.0000000    1.0442739
6336.0000000    1.0533017
6338.0000000    1.0505341
6340.0000000    1.0487729
6342.0000000    1.0466335
6344.0000000    1.0458672
6346.0000000    1.0409143
6348.0000000    1.0465077
6350.0000000    1.0401711
6352.0000000    1.0493944
6354.0000000    1.0337100
6356.0000000    1.0281882
6358.0000000    1.0354577
6360.0000000    1.0346168
6362.0000000    1.0389304
6364.0000000    1.0364710
6366.0000000    1.0488716
6368.0000000    1.0433390
6370.0000000    1.0397974
6372.0000000    1.0340251
6374.0000000    1.0321974
6376.0000000    1.0278108
6378.0000000    1.0214061
6380.0000000    1.0255905
6382.0000000    1.0236107
6384.0000000    1.0248945
6386.0000000    1.0303921
6388.0000000    1.0239238
6390.0000000    1.0234957
6392.0000000    1.0268577
6394.0000000    1.0431217
6396.0000000    1.0586631
6398.0000000    1.0717275
6400.0000000    1.0747712
6402.0000000    1.0875555
6404.0000000    1.0791565
6406.0000000    1.0743039
6408.0000000    1.0817850
6410.0000000    1.0802552
6412.0000000    1.0832918
6414.0000000    1.0797353
6416.0000000    1.0794573
6418.0000000    1.0763795
6420.0000000    1.0646996
6422.0000000    1.0621873
6424.0000000    1.0500361
6426.0000000    1.0436254
6428.0000000    1.0427352
6430.0000000    1.0403132
6432.0000000    1.0395694
6434.0000000    1.0281439
6436.0000000    1.0277591
6438.0000000    1.0240324
6440.0000000    1.0281448
6442.0000000    1.0313091
6444.0000000    1.0320009
6446.0000000    1.0230920
6448.0000000    1.0307813
6450.0000000    1.0140640
6452.0000000    0.9991865
6454.0000000    1.0005170
6456.0000000    1.0048990
6458.0000000    1.0204479
6460.0000000    1.0188099
6462.0000000    1.0252767
6464.0000000    1.0195279
6466.0000000    1.0307486
6468.0000000    1.0374233
6470.0000000    1.0326197
6472.0000000    1.0374473
6474.0000000    1.0523498
6476.0000000    1.0593011
6478.0000000    1.0654391
6480.0000000    1.0742819
6482.0000000    1.0739627
6484.0000000    1.0630592
6486.0000000    1.0709275
6488.0000000    1.0730948
6490.0000000    1.0716180
6492.0000000    1.0761112
6494.0000000    1.0780579
6496.0000000    1.0660362
6498.0000000    1.0714920
6500.0000000    1.0842699
6502.0000000    1.0849645
6504.0000000    1.0809163
6506.0000000    1.0809944
6508.0000000    1.0844251
6510.0000000    1.0814217
6512.0000000    1.0711478
6514.0000000    1.0629667
6516.0000000    1.0642571
6518.0000000    1.0630957
6520.0000000    1.0681626
6522.0000000    1.0929725
6524.0000000    1.0999641
6526.0000000    1.1017882
6528.0000000    1.1094146
6530.0000000    1.1177460
6532.0000000    1.1168811
6534.0000000    1.1172836
6536.0000000    1.1095623
6538.0000000    1.0997175
6540.0000000    1.0932474
6542.0000000    1.0938039
6544.0000000    1.0772815
6546.0000000    1.0722611
6548.0000000    1.0641036
6550.0000000    1.0569261
6552.0000000    1.0603015
6554.0000000    1.0512941
6556.0000000    1.0483679
6558.0000000    1.0377449
6560.0000000    1.0462347
6562.0000000    1.0373225
6564.0000000    1.0478868
6566.0000000    1.0445193
6568.0000000    1.0405343
6570.0000000    1.0462983
6572.0000000    1.0607375
6574.0000000    1.0538440
6576.0000000    1.0494547
6578.0000000    1.0451974
6580.0000000    1.0323913
6582.0000000    1.0351189
6584.0000000    1.0333879
6586.0000000    1.0349742
6588.0000000    1.0358517
6590.0000000    1.0404562
6592.0000000    1.0380074
6594.0000000    1.0363874
6596.0000000    1.0418937
6598.0000000    1.0385529
6600.0000000    1.0293407
6602.0000000    1.0252624
6604.0000000    1.0186799
6606.0000000    1.0093606
6608.0000000    1.0151809
6610.0000000    1.0134454
6612.0000000    1.0090851
6614.0000000    1.0160204
6616.0000000    1.0230319
6618.0000000    1.0308071
6620.0000000    1.0371064
6622.0000000    1.0366602
6624.0000000    1.0287491
6626.0000000    1.0318710
6628.0000000    1.0267328
6630.0000000    1.0393440
6632.0000000    1.0457020
6634.0000000    1.0636165
6636.0000000    1.0640454
6638.0000000    1.0455053
6640.0000000    1.0411612
6642.0000000    1.0521964
6644.0000000    1.0552889
6646.0000000    1.0401219
6648.0000000    1.0520247
6650.0000000    1.0596191
6652.0000000    1.0619521
6654.0000000    1.0652213
6656.0000000    1.0700812
6658.0000000    1.0700250
6660.0000000    1.0593201
6662.0000000    1.0441104
6664.0000000    1.0470104
6666.0000000    1.0435077
6668.0000000    1.0492253
6670.0000000    1.0429251
6672.0000000    1.0440060
6674.0000000    1.0416455
6676.0000000    1.0522048
6678.0000000    1.0464822
6680.0000000    1.0452464
6682.0000000    1.0482900
6684.0000000    1.0553523
6686.0000000    1.0426141
6688.0000000    1.0243998
6690.0000000    1.0128746
6692.0000000    1.0163909
6694.0000000    1.0035568
6696.0000000    1.0038072
6698.0000000    1.0041021
6700.0000000    1.0117822
6702.0000000    1.0132561
6704.0000000    1.0197562
6706.0000000    1.0088873
6708.0000000    1.0114173
6710.0000000    1.0202519
6712.0000000    1.0243610
6714.0000000    1.0260446
6716.0000000    1.0217237
6718.0000000    1.0159432
6720.0000000    1.0080341
6722.0000000    1.0101731
6724.0000000    1.0300455
6726.0000000    1.0268209
6728.0000000    1.0347279
6730.0000000    1.0369725
6732.0000000    1.0440348
6734.0000000    1.0479652
6736.0000000    1.0518252
6738.0000000    1.0410557
6740.0000000    1.0464829
6742.0000000    1.0488887
6744.0000000    1.0565976
6746.0000000    1.0457803
6748.0000000    1.0346378
6750.0000000    1.0315374
6752.0000000    1.0317385
6754.0000000    1.0312446
6756.0000000    1.0313507
6758.0000000    1.0431365
6760.0000000    1.0506871
6762.0000000    1.0498585
6764.0000000    1.0554017
6766.0000000    1.0525352
6768.0000000    1.0428144
6770.0000000    1.0495822
6772.0000000    1.0426328
6774.0000000    1.0394489
6776.0000000    1.0440947
6778.0000000    1.0477290
6780.0000000    1.0539829
6782.0000000    1.0472428
6784.0000000    1.0444558
6786.0000000    1.0488073
6788.0000000    1.0431197
6790.0000000    1.0373285
6792.0000000    1.0383925
6794.0000000    1.0454118
6796.0000000    1.0453675
6798.0000000    1.0493414
6800.0000000    1.0443240
6802.0000000    1.0391740
6804.0000000    1.0395523
6806.0000000    1.0381212
6808.0000000    1.0324160
6810.0000000    1.0226538
6812.0000000    1.0091391
6814.0000000    1.0009297
6816.0000000    1.0085151
6818.0000000    1.0146157
6820.0000000    1.0268203
6822.0000000    1.0164402
6824.0000000    1.0293437
6826.0000000    1.0279099
6828.0000000    1.0294861
6830.0000000    1.0224056
6832.0000000    1.0175048
6834.0000000    1.0136683
6836.0000000    1.0042194
6838.0000000    1.0072256
6840.0000000    1.0030104
6842.0000000    1.0056597
6844.0000000    1.0087548
6846.0000000    1.0023141
6848.0000000    0.9977627
6850.0000000    1.0038680
6852.0000000    1.0020245
6854.0000000    1.0101513
6856.0000000    1.0063258
6858.0000000    1.0110649
6860.0000000    1.0206773
6862.0000000    1.0248088
6864.0000000    1.0272578
6866.0000000    1.0218587
6868.0000000    1.0170736
6870.0000000    1.0188712
6872.0000000    1.0145136
6874.0000000    1.0106127
6876.0000000    1.0094503
6878.0000000    1.0105337
6880.0000000    1.0153924
6882.0000000    1.0102979
6884.0000000    1.0116347
6886.0000000    1.0148851
6888.0000000    1.0023649
6890.0000000    1.0086489
6892.0000000    1.0141404
6894.0000000    1.0105246
6896.0000000    1.0008575
6898.0000000    1.0036569
6900.0000000    0.9979205
6902.0000000    0.9889200
6904.0000000    0.9899561
6906.0000000    0.9930364
6908.0000000    1.0068290
6910.0000000    0.9992142
6912.0000000    0.9933926
6914.0000000    0.9852267
6916.0000000    0.9881603
6918.0000000    0.9967510
6920.0000000    0.9928364
6922.0000000    0.9967412
6924.0000000    1.0129094
6926.0000000    1.0096350
6928.0000000    1.0209455
6930.0000000    1.0229943
6932.0000000    1.0274665
6934.0000000    1.0373032
6936.0000000    1.0457245
6938.0000000    1.0430934
6940.0000000    1.0441397
6942.0000000    1.0507071
6944.0000000    1.0491312
6946.0000000    1.0522751
6948.0000000    1.0609739
6950.0000000    1.0575055
6952.0000000    1.0563580
6954.0000000    1.0531842
6956.0000000    1.0496967
6958.0000000    1.0517257
6960.0000000    1.0548699
6962.0000000    1.0470505
6964.0000000    1.0514143
6966.0000000    1.0519487
6968.0000000    1.0527105
6970.0000000    1.0581721
6972.0000000    1.0604767
6974.0000000    1.0602944
6976.0000000    1.0513154
6978.0000000    1.0607373
6980.0000000    1.0579578
6982.0000000    1.0629489
6984.0000000    1.0686867
6986.0000000    1.0734746
6988.0000000    1.0745242
6990.0000000    1.0780723
6992.0000000    1.0804766
6994.0000000    1.0685372
6996.0000000    1.0723164
6998.0000000    1.0658532
7000.0000000    1.0621901
7002.0000000    1.0642754
7004.0000000    1.0732571
7006.0000000    1.0703287
7008.0000000    1.0717269
7010.0000000    1.0748653
7012.0000000    1.0717932
7014.0000000    1.0590329
7016.0000000    1.0706230
7018.0000000    1.0665243
7020.0000000    1.0616370
7022.0000000    1.0574813
7024.0000000    1.0618954
7026.0000000    1.0596087
7028.0000000    1.0534097
7030.0000000    1.0632893
7032.0000000    1.0682418
7034.0000000    1.0682287
7036.0000000    1.0668926
7038.0000000    1.0693644
7040.0000000    1.0691669
7042.0000000    1.0649019
7044.0000000    1.0577236
7046.0000000    1.0523788
7048.0000000    1.0458738
7050.0000000    1.0481112
7052.0000000    1.0552583
7054.0000000    1.0665864
7056.0000000    1.0653231
7058.0000000    1.0721501
7060.0000000    1.0588220
7062.0000000    1.0534638
7064.0000000    1.0529625
7066.0000000    1.0366620
7068.0000000    1.0467758
7070.0000000    1.0487086
7072.0000000    1.0531620
7074.0000000    1.0612152
7076.0000000    1.0643859
7078.0000000    1.0699109
7080.0000000    1.0643544
7082.0000000    1.0688823
7084.0000000    1.0682285
7086.0000000    1.0614367
7088.0000000    1.0562907
7090.0000000    1.0451257
7092.0000000    1.0474164
7094.0000000    1.0508690
7096.0000000    1.0571530
7098.0000000    1.0538427
7100.0000000    1.0470603
7102.0000000    1.0423309
7104.0000000    1.0451822
7106.0000000    1.0478961
7108.0000000    1.0489552
7110.0000000    1.0604389
7112.0000000    1.0557117
7114.0000000    1.0417274
7116.0000000    1.0451931
7118.0000000    1.0544138
7120.0000000    1.0426897
7122.0000000    1.0408902
7124.0000000    1.0455847
7126.0000000    1.0549570
7128.0000000    1.0549265
7130.0000000    1.0592753
7132.0000000    1.0700853
7134.0000000    1.0768448
7136.0000000    1.0655308
7138.0000000    1.0647221
7140.0000000    1.0598410
7142.0000000    1.0573249
7144.0000000    1.0588522
7146.0000000    1.0638217
7148.0000000    1.0685475
7150.0000000    1.0786604
7152.0000000    1.0788984
7154.0000000    1.0644989
7156.0000000    1.0637749
7158.0000000    1.0596439
7160.0000000    1.0571160
7162.0000000    1.0569209
7164.0000000    1.0571244
7166.0000000    1.0550931
7168.0000000    1.0472585
7170.0000000    1.0443010
7172.0000000    1.0366720
7174.0000000    1.0388867
7176.0000000    1.0284680
7178.0000000    1.0308560
7180.0000000    1.0379049
7182.0000000    1.0427926
7184.0000000    1.0458438
7186.0000000    1.0390983
7188.0000000    1.0395408
7190.0000000    1.0265954
7192.0000000    1.0374737
7194.0000000    1.0508145
7196.0000000    1.0478594
7198.0000000    1.0494758
7200.0000000    1.0541488
7202.0000000    1.0570418
7204.0000000    1.0579003
7206.0000000    1.0597305
7208.0000000    1.0570015
7210.0000000    1.0608140
7212.0000000    1.0634040
7214.0000000    1.0627550
7216.0000000    1.0677472
7218.0000000    1.0608163
7220.0000000    1.0602102
7222.0000000    1.0603180
7224.0000000    1.0644137
7226.0000000    1.0621544
7228.0000000    1.0681300
7230.0000000    1.0580213
7232.0000000    1.0531067
7234.0000000    1.0585039
7236.0000000    1.0455881
7238.0000000    1.0383071
7240.0000000    1.0163660
7242.0000000    1.0310452
7244.0000000    1.0347202
7246.0000000    1.0310664
7248.0000000    1.0284318
7250.0000000    1.0248973
7252.0000000    1.0257847
7254.0000000    1.0235227
7256.0000000    1.0360322
7258.0000000    1.0483460
7260.0000000    1.0509744
7262.0000000    1.0506980
7264.0000000    1.0492730
7266.0000000    1.0501624
7268.0000000    1.0391533
7270.0000000    1.0308285
7272.0000000    1.0374892
7274.0000000    1.0394208
7276.0000000    1.0494423
7278.0000000    1.0628352
7280.0000000    1.0625629
7282.0000000    1.0612253
7284.0000000    1.0626363
7286.0000000    1.0584074
7288.0000000    1.0615077
7290.0000000    1.0460820
7292.0000000    1.0428847
7294.0000000    1.0479039
7296.0000000    1.0577457
7298.0000000    1.0505826
7300.0000000    1.0563941
7302.0000000    1.0540204
7304.0000000    1.0515893
7306.0000000    1.0612622
7308.0000000    1.0523188
7310.0000000    1.0472052
7312.0000000    1.0386546
7314.0000000    1.0355732
7316.0000000    1.0295538
7318.0000000    1.0220335
7320.0000000    1.0108876
7322.0000000    1.0172762
7324.0000000    1.0119590
7326.0000000    1.0116171
7328.0000000    1.0023607
7330.0000000    1.0007174
7332.0000000    0.9982186
7334.0000000    0.9896322
7336.0000000    0.9958751
7338.0000000    0.9892681
7340.0000000    0.9847482
7342.0000000    0.9804291
7344.0000000    0.9762992
7346.0000000    0.9820148
7348.0000000    0.9897372
7350.0000000    0.9904127
7352.0000000    0.9851541
7354.0000000    0.9901403
7356.0000000    1.0026950
7358.0000000    1.0087599
7360.0000000    1.0107483
7362.0000000    1.0023252
7364.0000000    1.0060673
7366.0000000    1.0086386
7368.0000000    1.0131211
7370.0000000    1.0092582
7372.0000000    1.0112002
7374.0000000    1.0023963
7376.0000000    0.9991729
7378.0000000    0.9899500
7380.0000000    0.9934540
7382.0000000    0.9895036
7384.0000000    0.9967499
7386.0000000    1.0087581
7388.0000000    1.0072687
7390.0000000    1.0036582
7392.0000000    0.9934018
7394.0000000    1.0121177
7396.0000000    1.0097034
7398.0000000    1.0141031
7400.0000000    1.0230536
7402.0000000    1.0357195
7404.0000000    1.0431461
7406.0000000    1.0491858
7408.0000000    1.0450206
7410.0000000    1.0522567
7412.0000000    1.0468832
7414.0000000    1.0581834
7416.0000000    1.0638952
7418.0000000    1.0615424
7420.0000000    1.0491207
7422.0000000    1.0464690
7424.0000000    1.0312452
7426.0000000    1.0181568
7428.0000000    1.0226426
7430.0000000    1.0220488
7432.0000000    1.0290276
7434.0000000    1.0365742
7436.0000000    1.0235751
7438.0000000    1.0268564
7440.0000000    1.0193397
7442.0000000    1.0125288
7444.0000000    0.9937754
7446.0000000    1.0039599
7448.0000000    1.0210078
7450.0000000    1.0206741
7452.0000000    1.0129627
7454.0000000    1.0100750
7456.0000000    1.0069886
7458.0000000    1.0044868
7460.0000000    1.0122429
7462.0000000    1.0183642
7464.0000000    1.0167234
7466.0000000    1.0059328
7468.0000000    1.0068045
7470.0000000    1.0227636
7472.0000000    1.0355272
7474.0000000    1.0407990
7476.0000000    1.0448031
7478.0000000    1.0429811
7480.0000000    1.0260857
7482.0000000    1.0279769
7484.0000000    1.0261203
7486.0000000    1.0191422
7488.0000000    0.9996778
7490.0000000    1.0013133
7492.0000000    1.0079257
7494.0000000    1.0041363
7496.0000000    1.0045301
7498.0000000    1.0054591
7500.0000000    1.0097753
7502.0000000    1.0005196
7504.0000000    0.9884279
7506.0000000    1.0041001
7508.0000000    1.0104835
7510.0000000    1.0126238
7512.0000000    1.0139462
7514.0000000    1.0247171
7516.0000000    1.0281048
7518.0000000    1.0300976
7520.0000000    1.0298091
7522.0000000    1.0252521
7524.0000000    1.0305547
7526.0000000    1.0375810
7528.0000000    1.0422518
7530.0000000    1.0506834
7532.0000000    1.0488265
7534.0000000    1.0560194
7536.0000000    1.0593204
7538.0000000    1.0618351
7540.0000000    1.0678511
7542.0000000    1.0606256
7544.0000000    1.0659738
7546.0000000    1.0691298
7548.0000000    1.0664395
7550.0000000    1.0585800
7552.0000000    1.0567596
7554.0000000    1.0486820
7556.0000000    1.0453086
7558.0000000    1.0502096
7560.0000000    1.0530043
7562.0000000    1.0607513
7564.0000000    1.0653722
7566.0000000    1.0687903
7568.0000000    1.0651995
7570.0000000    1.0651540
7572.0000000    1.0604268
7574.0000000    1.0582794
7576.0000000    1.0458297
7578.0000000    1.0566677
7580.0000000    1.0626841
7582.0000000    1.0630789
7584.0000000    1.0508597
7586.0000000    1.0539806
7588.0000000    1.0508964
7590.0000000    1.0423199
7592.0000000    1.0464429
7594.0000000    1.0445395
7596.0000000    1.0490377
7598.0000000    1.0493499
7600.0000000    1.0419108
7602.0000000    1.0469224
7604.0000000    1.0480475
7606.0000000    1.0464660
7608.0000000    1.0530132
7610.0000000    1.0507621
7612.0000000    1.0388407
7614.0000000    1.0420843
7616.0000000    1.0392985
7618.0000000    1.0407926
7620.0000000    1.0466620
7622.0000000    1.0580747
7624.0000000    1.0635654
7626.0000000    1.0711941
7628.0000000    1.0751382
7630.0000000    1.0662519
7632.0000000    1.0592198
7634.0000000    1.0594878
7636.0000000    1.0520698
7638.0000000    1.0531783
7640.0000000    1.0478342
7642.0000000    1.0475364
7644.0000000    1.0440444
7646.0000000    1.0569727
7648.0000000    1.0500234
7650.0000000    1.0413383
7652.0000000    1.0473460
7654.0000000    1.0481894
7656.0000000    1.0512520
7658.0000000    1.0466067
7660.0000000    1.0435340
7662.0000000    1.0416623
7664.0000000    1.0401334
7666.0000000    1.0409880
7668.0000000    1.0463756
7670.0000000    1.0341933
7672.0000000    1.0330197
7674.0000000    1.0313678
7676.0000000    1.0431865
7678.0000000    1.0465299
7680.0000000    1.0599006
7682.0000000    1.0611846
7684.0000000    1.0614325
7686.0000000    1.0552328
7688.0000000    1.0572964
7690.0000000    1.0541853
7692.0000000    1.0519986
7694.0000000    1.0692061
7696.0000000    1.0632044
7698.0000000    1.0597162
7700.0000000    1.0518609
7702.0000000    1.0443115
7704.0000000    1.0344347
7706.0000000    1.0290263
7708.0000000    1.0293967
7710.0000000    1.0384233
7712.0000000    1.0368388
7714.0000000    1.0394555
7716.0000000    1.0462826
7718.0000000    1.0457907
7720.0000000    1.0404571
7722.0000000    1.0423211
7724.0000000    1.0502794
7726.0000000    1.0459213
7728.0000000    1.0308325
7730.0000000    1.0416719
7732.0000000    1.0416404
7734.0000000    1.0494452
7736.0000000    1.0498489
7738.0000000    1.0559894
7740.0000000    1.0552831
7742.0000000    1.0474719
7744.0000000    1.0477144
7746.0000000    1.0505034
7748.0000000    1.0463656
7750.0000000    1.0444281
7752.0000000    1.0566626
7754.0000000    1.0643032
7756.0000000    1.0567712
7758.0000000    1.0527564
7760.0000000    1.0465243
7762.0000000    1.0395365
7764.0000000    1.0339689
7766.0000000    1.0372639
7768.0000000    1.0323635
7770.0000000    1.0396495
7772.0000000    1.0461671
7774.0000000    1.0556614
7776.0000000    1.0549831
7778.0000000    1.0588405
7780.0000000    1.0572258
7782.0000000    1.0602136
7784.0000000    1.0655200
7786.0000000    1.0581068
7788.0000000    1.0540242
7790.0000000    1.0501423
7792.0000000    1.0527539
7794.0000000    1.0496585
7796.0000000    1.0463302
7798.0000000    1.0600048
7800.0000000    1.0726801
7802.0000000    1.0719564
7804.0000000    1.0745653
7806.0000000    1.0740560
7808.0000000    1.0778919
7810.0000000    1.0787424
7812.0000000    1.0758847
7814.0000000    1.0758098
7816.0000000    1.0786345
7818.0000000    1.0688792
7820.0000000    1.0608476
7822.0000000    1.0440992
7824.0000000    1.0421458
7826.0000000    1.0417149
7828.0000000    1.0427060
7830.0000000    1.0375215
7832.0000000    1.0342977
7834.0000000    1.0347213
7836.0000000    1.0360000
7838.0000000    1.0284282
7840.0000000    1.0280581
7842.0000000    1.0275235
7844.0000000    1.0258503
7846.0000000    1.0226843
7848.0000000    1.0136713
7850.0000000    1.0157645
7852.0000000    1.0270938
7854.0000000    1.0271013
7856.0000000    1.0353782
7858.0000000    1.0439960
7860.0000000    1.0486180
7862.0000000    1.0532774
7864.0000000    1.0464183
7866.0000000    1.0443004
7868.0000000    1.0421299
7870.0000000    1.0394930
7872.0000000    1.0361460
7874.0000000    1.0422798
7876.0000000    1.0528146
7878.0000000    1.0551012
7880.0000000    1.0505700
7882.0000000    1.0463467
7884.0000000    1.0549592
7886.0000000    1.0549724
7888.0000000    1.0446073
7890.0000000    1.0425129
7892.0000000    1.0395439
7894.0000000    1.0403701
7896.0000000    1.0430208
7898.0000000    1.0528541
7900.0000000    1.0523729
7902.0000000    1.0629697
7904.0000000    1.0526556
7906.0000000    1.0652049
7908.0000000    1.0581760
7910.0000000    1.0513971
7912.0000000    1.0471641
7914.0000000    1.0493470
7916.0000000    1.0496751
7918.0000000    1.0598974
7920.0000000    1.0520055
7922.0000000    1.0543481
7924.0000000    1.0582201
7926.0000000    1.0477606
7928.0000000    1.0409832
7930.0000000    1.0410538
7932.0000000    1.0388267
7934.0000000    1.0298036
7936.0000000    1.0379006
7938.0000000    1.0371838
7940.0000000    1.0341710
7942.0000000    1.0357397
7944.0000000    1.0499151
7946.0000000    1.0572352
7948.0000000    1.0643115
7950.0000000    1.0668319
7952.0000000    1.0706109
7954.0000000    1.0655015
7956.0000000    1.0619562
7958.0000000    1.0643926
7960.0000000    1.0686878
7962.0000000    1.0690919
7964.0000000    1.0649668
7966.0000000    1.0520587
7968.0000000    1.0464209
7970.0000000    1.0437385
7972.0000000    1.0391282
7974.0000000    1.0379008
7976.0000000    1.0322747
7978.0000000    1.0442419
7980.0000000    1.0427164
7982.0000000    1.0452085
7984.0000000    1.0452003
7986.0000000    1.0471220
7988.0000000    1.0561341
7990.0000000    1.0506736
7992.0000000    1.0418491
7994.0000000    1.0272202
7996.0000000    1.0211507
7998.0000000    1.0161650
8000.0000000    1.0289290
8002.0000000    1.0233983
8004.0000000    1.0234329
8006.0000000    1.0184742
8008.0000000    1.0188863
8010.0000000    1.0281849
8012.0000000    1.0258771
8014.0000000    1.0173901
8016.0000000    1.0166252
8018.0000000    1.0186626
8020.0000000    1.0032032
8022.0000000    1.0014743
8024.0000000    1.0068572
8026.0000000    1.0002466
8028.0000000    0.9991841
8030.0000000    0.9942626
8032.0000000    0.9943027
8034.0000000    0.9950328
8036.0000000    0.9943798
8038.0000000    0.9906586
8040.0000000    0.9941697
8042.0000000    1.0091757
8044.0000000    1.0120292
8046.0000000    1.0019295
8048.0000000    0.9992418
8050.0000000    1.0037723
8052.0000000    1.0068418
8054.0000000    1.0145702
8056.0000000    1.0195074
8058.0000000    1.0234793
8060.0000000    1.0369281
8062.0000000    1.0366789
8064.0000000    1.0394461
8066.0000000    1.0445851
8068.0000000    1.0355594
8070.0000000    1.0307014
8072.0000000    1.0345000
8074.0000000    1.0441436
8076.0000000    1.0390494
8078.0000000    1.0334026
8080.0000000    1.0385964
8082.0000000    1.0531300
8084.0000000    1.0533693
8086.0000000    1.0548108
8088.0000000    1.0523587
8090.0000000    1.0619520
8092.0000000    1.0540295
8094.0000000    1.0573636
8096.0000000    1.0662045
8098.0000000    1.0750306
8100.0000000    1.0703979
8102.0000000    1.0637184
8104.0000000    1.0610528
8106.0000000    1.0554883
8108.0000000    1.0430768
8110.0000000    1.0481683
8112.0000000    1.0489342
8114.0000000    1.0453340
8116.0000000    1.0497648
8118.0000000    1.0474885
8120.0000000    1.0438628
8122.0000000    1.0540783
8124.0000000    1.0623424
8126.0000000    1.0667272
8128.0000000    1.0560489
8130.0000000    1.0532656
8132.0000000    1.0568032
8134.0000000    1.0687610
8136.0000000    1.0626267
8138.0000000    1.0501778
8140.0000000    1.0401639
8142.0000000    1.0393034
8144.0000000    1.0320733
8146.0000000    1.0367706
8148.0000000    1.0307103
8150.0000000    1.0312139
8152.0000000    1.0447112
8154.0000000    1.0302283
8156.0000000    1.0260625
8158.0000000    1.0255626
8160.0000000    1.0163375
8162.0000000    1.0268992
8164.0000000    1.0244538
8166.0000000    1.0300699
8168.0000000    1.0219582
8170.0000000    1.0228859
8172.0000000    1.0226756
8174.0000000    1.0141518
8176.0000000    1.0179521
8178.0000000    1.0242097
8180.0000000    1.0326415
8182.0000000    1.0437083
8184.0000000    1.0404272
8186.0000000    1.0354279
8188.0000000    1.0290244
8190.0000000    1.0230345
8192.0000000    1.0273764
8194.0000000    1.0364852
8196.0000000    1.0430131
8198.0000000    1.0361558
8200.0000000    1.0405049
8202.0000000    1.0415665
8204.0000000    1.0428665
8206.0000000    1.0422232
8208.0000000    1.0245048
8210.0000000    1.0366830
8212.0000000    1.0421536
8214.0000000    1.0405804
8216.0000000    1.0431935
8218.0000000    1.0377214
8220.0000000    1.0400327
8222.0000000    1.0352634
8224.0000000    1.0309241
8226.0000000    1.0264754
8228.0000000    1.0168468
8230.0000000    1.0300680
8232.0000000    1.0310409
8234.0000000    1.0230891
8236.0000000    1.0228025
8238.0000000    1.0264184
8240.0000000    1.0173831
8242.0000000    1.0225540
8244.0000000    1.0266120
8246.0000000    1.0405611
8248.0000000    1.0466356
8250.0000000    1.0399132
8252.0000000    1.0353168
8254.0000000    1.0386292
8256.0000000    1.0392778
8258.0000000    1.0435091
8260.0000000    1.0491916
8262.0000000    1.0452718
8264.0000000    1.0377105
8266.0000000    1.0362700
8268.0000000    1.0310646
8270.0000000    1.0286661
8272.0000000    1.0308233
8274.0000000    1.0304906
8276.0000000    1.0339031
8278.0000000    1.0314282
8280.0000000    1.0266272
8282.0000000    1.0283461
8284.0000000    1.0377673
8286.0000000    1.0219142
8288.0000000    1.0307382
8290.0000000    1.0498887
8292.0000000    1.0564517
8294.0000000    1.0525312
8296.0000000    1.0456833
8298.0000000    1.0389389
8300.0000000    1.0438539
8302.0000000    1.0452951
8304.0000000    1.0400190
8306.0000000    1.0383127
8308.0000000    1.0383637
8310.0000000    1.0535454
8312.0000000    1.0554593
8314.0000000    1.0488372
8316.0000000    1.0386320
8318.0000000    1.0312206
8320.0000000    1.0401419
8322.0000000    1.0287988
8324.0000000    1.0155469
8326.0000000    1.0221179
8328.0000000    1.0157679
8330.0000000    1.0180655
8332.0000000    1.0149721
8334.0000000    1.0385447
8336.0000000    1.0478461
8338.0000000    1.0423455
8340.0000000    1.0451285
8342.0000000    1.0420249
8344.0000000    1.0534892
8346.0000000    1.0625619
8348.0000000    1.0544975
8350.0000000    1.0504922
8352.0000000    1.0409096
8354.0000000    1.0399987
8356.0000000    1.0462575
8358.0000000    1.0506296
8360.0000000    1.0590729
8362.0000000    1.0608215
8364.0000000    1.0626069
8366.0000000    1.0724794
8368.0000000    1.0684254
8370.0000000    1.0608954
8372.0000000    1.0728607
8374.0000000    1.0780401
8376.0000000    1.0700277
8378.0000000    1.0525644
8380.0000000    1.0578378
8382.0000000    1.0569603
8384.0000000    1.0480177
8386.0000000    1.0455755
8388.0000000    1.0464650
8390.0000000    1.0582249
8392.0000000    1.0676574
8394.0000000    1.0640044
8396.0000000    1.0545981
8398.0000000    1.0555693
8400.0000000    1.0614787
8402.0000000    1.0686277
8404.0000000    1.0699630
8406.0000000    1.0576891
8408.0000000    1.0494906
8410.0000000    1.0586795
8412.0000000    1.0586708
8414.0000000    1.0627570
8416.0000000    1.0632734
8418.0000000    1.0605507
8420.0000000    1.0522393
8422.0000000    1.0462435
8424.0000000    1.0482204
8426.0000000    1.0471669
8428.0000000    1.0449703
8430.0000000    1.0423906
8432.0000000    1.0320160
8434.0000000    1.0362941
8436.0000000    1.0498629
8438.0000000    1.0512426
8440.0000000    1.0596123
8442.0000000    1.0489521
8444.0000000    1.0531398
8446.0000000    1.0510025
8448.0000000    1.0443075
8450.0000000    1.0398868
8452.0000000    1.0484402
8454.0000000    1.0564300
8456.0000000    1.0545998
8458.0000000    1.0525919
8460.0000000    1.0549960
8462.0000000    1.0663776
8464.0000000    1.0688277
8466.0000000    1.0596904
8468.0000000    1.0504835
8470.0000000    1.0527372
8472.0000000    1.0620770
8474.0000000    1.0661471
8476.0000000    1.0510976
8478.0000000    1.0392300
8480.0000000    1.0269618
8482.0000000    1.0407236
8484.0000000    1.0240337
8486.0000000    1.0268567
8488.0000000    1.0172107
8490.0000000    1.0256371
8492.0000000    1.0197390
8494.0000000    1.0269861
8496.0000000    1.0322070
8498.0000000    1.0273646
8500.0000000    1.0433524
8502.0000000    1.0448154
8504.0000000    1.0466195
8506.0000000    1.0428712
8508.0000000    1.0437658
8510.0000000    1.0433601
8512.0000000    1.0431709
8514.0000000    1.0497181
8516.0000000    1.0564276
8518.0000000    1.0632397
8520.0000000    1.0685395
8522.0000000    1.0728827
8524.0000000    1.0788029
8526.0000000    1.0745178
8528.0000000    1.0852362
8530.0000000    1.0851194
8532.0000000    1.0738270
8534.0000000    1.0740615
8536.0000000    1.0709562
8538.0000000    1.0740749
8540.0000000    1.0730695
8542.0000000    1.0728276
8544.0000000    1.0750804
8546.0000000    1.0712489
8548.0000000    1.0739789
8550.0000000    1.0766335
8552.0000000    1.0644453
8554.0000000    1.0642520
8556.0000000    1.0666026
8558.0000000    1.0766088
8560.0000000    1.0814208
8562.0000000    1.0887163
8564.0000000    1.1011961
8566.0000000    1.0912023
8568.0000000    1.0792804
8570.0000000    1.0810268
8572.0000000    1.0880504
8574.0000000    1.0821987
8576.0000000    1.0876360
8578.0000000    1.0917363
8580.0000000    1.0942481
8582.0000000    1.0898207
8584.0000000    1.0886297
8586.0000000    1.0783625
8588.0000000    1.0712596
8590.0000000    1.0802060
8592.0000000    1.0797566
8594.0000000    1.0953108
8596.0000000    1.0892454
8598.0000000    1.0801400
8600.0000000    1.0791342
8602.0000000    1.0757776
8604.0000000    1.0676148
8606.0000000    1.0724036
8608.0000000    1.0714958
8610.0000000    1.0679399
8612.0000000    1.0606725
8614.0000000    1.0685811
8616.0000000    1.0619383
8618.0000000    1.0651600
8620.0000000    1.0597570
8622.0000000    1.0471110
8624.0000000    1.0350314
8626.0000000    1.0511681
8628.0000000    1.0492394
8630.0000000    1.0492727
8632.0000000    1.0410565
8634.0000000    1.0456657
8636.0000000    1.0516151
8638.0000000    1.0510662
8640.0000000    1.0511897
8642.0000000    1.0544167
8644.0000000    1.0453757
8646.0000000    1.0406767
8648.0000000    1.0338818
8650.0000000    1.0282331
8652.0000000    1.0213761
8654.0000000    1.0306410
8656.0000000    1.0199392
8658.0000000    1.0243958
8660.0000000    1.0356426
8662.0000000    1.0332162
8664.0000000    1.0356137
8666.0000000    1.0344751
8668.0000000    1.0378832
8670.0000000    1.0388305
8672.0000000    1.0452285
8674.0000000    1.0417598
8676.0000000    1.0557790
8678.0000000    1.0598288
8680.0000000    1.0590299
8682.0000000    1.0689456
8684.0000000    1.0708311
8686.0000000    1.0837924
8688.0000000    1.0816838
8690.0000000    1.0698268
8692.0000000    1.0576065
8694.0000000    1.0595058
8696.0000000    1.0535450
8698.0000000    1.0516881
8700.0000000    1.0605223
8702.0000000    1.0561451
8704.0000000    1.0638893
8706.0000000    1.0717437
8708.0000000    1.0692916
8710.0000000    1.0727520
8712.0000000    1.0686393
8714.0000000    1.0657489
8716.0000000    1.0686157
8718.0000000    1.0663618
8720.0000000    1.0608615
8722.0000000    1.0650427
8724.0000000    1.0755420
8726.0000000    1.0775862
8728.0000000    1.0657045
8730.0000000    1.0612631
8732.0000000    1.0471927
8734.0000000    1.0396223
8736.0000000    1.0398368
8738.0000000    1.0523047
8740.0000000    1.0496757
8742.0000000    1.0536479
8744.0000000    1.0586395
8746.0000000    1.0642879
8748.0000000    1.0701301
8750.0000000    1.0610757
8752.0000000    1.0663606
8754.0000000    1.0781087
8756.0000000    1.0730474
8758.0000000    1.0679075
8760.0000000    1.0630265
8762.0000000    1.0537015
8764.0000000    1.0518221
8766.0000000    1.0563301
8768.0000000    1.0604336
8770.0000000    1.0691328
8772.0000000    1.0743341
8774.0000000    1.0769362
8776.0000000    1.0770342
8778.0000000    1.0872591
8780.0000000    1.0922017
8782.0000000    1.0988783
8784.0000000    1.0935810
8786.0000000    1.0837072
8788.0000000    1.0871193
8790.0000000    1.0698831
8792.0000000    1.0607293
8794.0000000    1.0560684
8796.0000000    1.0555832
8798.0000000    1.0507239
8800.0000000    1.0531180
8802.0000000    1.0620540
8804.0000000    1.0821155
8806.0000000    1.0745598
8808.0000000    1.0668014
8810.0000000    1.0690835
8812.0000000    1.0684847
8814.0000000    1.0603678
8816.0000000    1.0469580
8818.0000000    1.0447869
8820.0000000    1.0425100
8822.0000000    1.0391800
8824.0000000    1.0456239
8826.0000000    1.0554762
8828.0000000    1.0466552
8830.0000000    1.0436618
8832.0000000    1.0313246
8834.0000000    1.0323297
8836.0000000    1.0361143
8838.0000000    1.0427159
8840.0000000    1.0510142
8842.0000000    1.0582051
8844.0000000    1.0457176
8846.0000000    1.0481783
8848.0000000    1.0490636
8850.0000000    1.0498976
8852.0000000    1.0416389
8854.0000000    1.0376353
8856.0000000    1.0412422
8858.0000000    1.0440630
8860.0000000    1.0603209
8862.0000000    1.0608234
8864.0000000    1.0605315
8866.0000000    1.0643032
8868.0000000    1.0621516
8870.0000000    1.0536976
8872.0000000    1.0501732
8874.0000000    1.0514052
8876.0000000    1.0435696
8878.0000000    1.0365952
8880.0000000    1.0244817
8882.0000000    1.0277915
8884.0000000    1.0305228
8886.0000000    1.0264080
8888.0000000    1.0411435
8890.0000000    1.0453761
8892.0000000    1.0557804
8894.0000000    1.0638120
8896.0000000    1.0542883
8898.0000000    1.0543482
8900.0000000    1.0513525
8902.0000000    1.0513635
8904.0000000    1.0639164
8906.0000000    1.0532594
8908.0000000    1.0600240
8910.0000000    1.0646641
8912.0000000    1.0635210
8914.0000000    1.0645169
8916.0000000    1.0709757
8918.0000000    1.0639501
8920.0000000    1.0608674
8922.0000000    1.0497280
8924.0000000    1.0482132
8926.0000000    1.0472122
8928.0000000    1.0479256
8930.0000000    1.0542684
8932.0000000    1.0534070
8934.0000000    1.0484802
8936.0000000    1.0576760
8938.0000000    1.0567499
8940.0000000    1.0530012
8942.0000000    1.0649679
8944.0000000    1.0597156
8946.0000000    1.0333222
8948.0000000    1.0365543
8950.0000000    1.0399891
8952.0000000    1.0337578
8954.0000000    1.0378318
8956.0000000    1.0288664
8958.0000000    1.0302570
8960.0000000    1.0259154
8962.0000000    1.0230291
8964.0000000    1.0343049
8966.0000000    1.0273044
8968.0000000    1.0251194
8970.0000000    1.0171256
8972.0000000    1.0130498
8974.0000000    1.0245613
8976.0000000    1.0192045
8978.0000000    1.0314498
8980.0000000    1.0318478
8982.0000000    1.0343858
8984.0000000    1.0221609
8986.0000000    1.0163546
8988.0000000    1.0182812
8990.0000000    1.0216457
8992.0000000    1.0185815
8994.0000000    1.0241258
8996.0000000    1.0251609
8998.0000000    1.0199741
9000.0000000    1.0256032
9002.0000000    1.0297498
9004.0000000    1.0322698
9006.0000000    1.0188552
9008.0000000    0.9972392
9010.0000000    0.9899255
9012.0000000    1.0071211
9014.0000000    1.0085734
9016.0000000    1.0141710
9018.0000000    1.0163568
9020.0000000    1.0123349
9022.0000000    1.0159826
9024.0000000    1.0215170
9026.0000000    1.0246111
9028.0000000    1.0242647
9030.0000000    1.0206152
9032.0000000    1.0184983
9034.0000000    1.0023600
9036.0000000    0.9902280
9038.0000000    0.9781692
9040.0000000    0.9769831
9042.0000000    0.9851196
9044.0000000    0.9894625
9046.0000000    0.9968429
9048.0000000    0.9964806
9050.0000000    0.9991464
9052.0000000    0.9932721
9054.0000000    1.0017693
9056.0000000    1.0145111
9058.0000000    1.0200055
9060.0000000    1.0277894
9062.0000000    1.0162643
9064.0000000    1.0183190
9066.0000000    1.0161270
9068.0000000    1.0176357
9070.0000000    1.0131037
9072.0000000    1.0143192
9074.0000000    1.0237682
9076.0000000    1.0230758
9078.0000000    1.0224795
9080.0000000    1.0321724
9082.0000000    1.0187981
9084.0000000    1.0113070
9086.0000000    1.0028706
9088.0000000    1.0016482
9090.0000000    0.9943052
9092.0000000    0.9937539
9094.0000000    1.0080063
9096.0000000    1.0141661
9098.0000000    1.0119792
9100.0000000    1.0110408
9102.0000000    1.0042748
9104.0000000    1.0096087
9106.0000000    1.0055087
9108.0000000    1.0066400
9110.0000000    1.0089631
9112.0000000    0.9998738
9114.0000000    1.0008065
9116.0000000    0.9983062
9118.0000000    1.0074781
9120.0000000    1.0065041
9122.0000000    1.0137968
9124.0000000    1.0192523
9126.0000000    1.0185536
9128.0000000    1.0272933
9130.0000000    1.0358068
9132.0000000    1.0296783
9134.0000000    1.0214467
9136.0000000    1.0269387
9138.0000000    1.0246162
9140.0000000    1.0213295
9142.0000000    1.0184387
9144.0000000    1.0234598
9146.0000000    1.0302820
9148.0000000    1.0306109
9150.0000000    1.0366087
9152.0000000    1.0415702
9154.0000000    1.0516565
9156.0000000    1.0598314
9158.0000000    1.0533818
9160.0000000    1.0467767
9162.0000000    1.0410720
9164.0000000    1.0346406
9166.0000000    1.0302019
9168.0000000    1.0243493
9170.0000000    1.0253201
9172.0000000    1.0207891
9174.0000000    1.0100744
9176.0000000    1.0037653
9178.0000000    1.0039210
9180.0000000    1.0016160
9182.0000000    0.9980490
9184.0000000    0.9897357
9186.0000000    0.9926711
9188.0000000    0.9979928
9190.0000000    1.0037316
9192.0000000    1.0038223
9194.0000000    1.0054646
9196.0000000    1.0100343
9198.0000000    1.0106026
9200.0000000    1.0165521
9202.0000000    1.0231841
9204.0000000    1.0149069
9206.0000000    1.0140041
9208.0000000    1.0044247
9210.0000000    1.0136002
9212.0000000    1.0191323
9214.0000000    1.0160561
9216.0000000    1.0178485
9218.0000000    1.0147439
9220.0000000    1.0079662
9222.0000000    1.0000318
9224.0000000    1.0005797
9226.0000000    1.0034070
9228.0000000    0.9994067
9230.0000000    0.9984402
9232.0000000    1.0102521
9234.0000000    1.0064548
9236.0000000    1.0119560
9238.0000000    1.0103252
9240.0000000    1.0162710
9242.0000000    1.0160229
9244.0000000    1.0139065
9246.0000000    1.0219121
9248.0000000    1.0259826
9250.0000000    1.0274851
9252.0000000    1.0243063
9254.0000000    1.0333084
9256.0000000    1.0260171
9258.0000000    1.0167140
9260.0000000    1.0186309
9262.0000000    1.0294689
9264.0000000    1.0311270
9266.0000000    1.0333157
9268.0000000    1.0368887
9270.0000000    1.0332991
9272.0000000    1.0219325
9274.0000000    1.0218217
9276.0000000    1.0220920
9278.0000000    1.0142671
9280.0000000    1.0119332
9282.0000000    1.0040345
9284.0000000    1.0059171
9286.0000000    1.0135535
9288.0000000    1.0096216
9290.0000000    1.0214149
9292.0000000    1.0242893
9294.0000000    1.0182953
9296.0000000    1.0096446
9298.0000000    1.0096072
9300.0000000    1.0021714
9302.0000000    1.0050274
9304.0000000    1.0050088
9306.0000000    1.0130035
9308.0000000    1.0119858
9310.0000000    1.0191233
9312.0000000    1.0216938
9314.0000000    1.0270530
9316.0000000    1.0189710
9318.0000000    1.0148059
9320.0000000    1.0058861
9322.0000000    1.0212871
9324.0000000    1.0255158
9326.0000000    1.0189974
9328.0000000    1.0236858
9330.0000000    1.0338655
9332.0000000    1.0396688
9334.0000000    1.0401469
9336.0000000    1.0356714
9338.0000000    1.0336400
9340.0000000    1.0262209
9342.0000000    1.0226613
9344.0000000    1.0154845
9346.0000000    1.0173202
9348.0000000    1.0221233
9350.0000000    1.0277920
9352.0000000    1.0195112
9354.0000000    1.0230486
9356.0000000    1.0161004
9358.0000000    1.0161027
9360.0000000    1.0186729
9362.0000000    1.0179724
9364.0000000    1.0092106
9366.0000000    1.0139704
9368.0000000    1.0140368
9370.0000000    1.0164758
9372.0000000    1.0140680
9374.0000000    1.0264354
9376.0000000    1.0252373
9378.0000000    1.0200840
9380.0000000    1.0108465
9382.0000000    1.0025296
9384.0000000    1.0131607
9386.0000000    1.0185938
9388.0000000    1.0197875
9390.0000000    1.0105110
9392.0000000    1.0048083
9394.0000000    1.0008602
9396.0000000    1.0079060
9398.0000000    1.0056490
9400.0000000    1.0074053
9402.0000000    1.0054336
9404.0000000    1.0163087
9406.0000000    1.0205842
9408.0000000    1.0293825
9410.0000000    1.0241131
9412.0000000    1.0222759
9414.0000000    1.0264668
9416.0000000    1.0384061
9418.0000000    1.0443237
9420.0000000    1.0431408
9422.0000000    1.0488539
9424.0000000    1.0387667
9426.0000000    1.0547312
9428.0000000    1.0489258
9430.0000000    1.0499746
9432.0000000    1.0371042
9434.0000000    1.0389837
9436.0000000    1.0458006
9438.0000000    1.0501647
9440.0000000    1.0512221
9442.0000000    1.0438474
9444.0000000    1.0418328
9446.0000000    1.0518757
9448.0000000    1.0604312
9450.0000000    1.0628253
9452.0000000    1.0530396
9454.0000000    1.0437623
9456.0000000    1.0319425
9458.0000000    1.0316082
9460.0000000    1.0256416
9462.0000000    1.0424750
9464.0000000    1.0526193
9466.0000000    1.0462672
9468.0000000    1.0437086
9470.0000000    1.0528185
9472.0000000    1.0571005
9474.0000000    1.0550603
9476.0000000    1.0470486
9478.0000000    1.0338995
9480.0000000    1.0321947
9482.0000000    1.0314924
9484.0000000    1.0294867
9486.0000000    1.0152686
9488.0000000    1.0182850
9490.0000000    1.0225725
9492.0000000    1.0254968
9494.0000000    1.0233002
9496.0000000    1.0234638
9498.0000000    1.0219284
9500.0000000    1.0253817
9502.0000000    1.0302399
9504.0000000    1.0304447
9506.0000000    1.0341039
9508.0000000    1.0384279
9510.0000000    1.0402633
9512.0000000    1.0439935
9514.0000000    1.0380905
9516.0000000    1.0434431
9518.0000000    1.0522923
9520.0000000    1.0589933
9522.0000000    1.0587739
9524.0000000    1.0508765
9526.0000000    1.0501544
9528.0000000    1.0369107
9530.0000000    1.0365698
9532.0000000    1.0302169
9534.0000000    1.0257674
9536.0000000    1.0237912
9538.0000000    1.0149897
9540.0000000    1.0227473
9542.0000000    1.0186276
9544.0000000    1.0112211
9546.0000000    1.0040396
9548.0000000    1.0110941
9550.0000000    1.0223079
9552.0000000    1.0390481
9554.0000000    1.0345793
9556.0000000    1.0358044
9558.0000000    1.0273412
9560.0000000    1.0172907
9562.0000000    1.0284511
9564.0000000    1.0197361
9566.0000000    1.0214382
9568.0000000    1.0209572
9570.0000000    1.0255158
9572.0000000    1.0350969
9574.0000000    1.0215673
9576.0000000    1.0279690
9578.0000000    1.0337286
9580.0000000    1.0228776
9582.0000000    1.0201410
9584.0000000    1.0112553
9586.0000000    1.0193661
9588.0000000    1.0182905
9590.0000000    1.0209867
9592.0000000    1.0273836
9594.0000000    1.0328305
9596.0000000    1.0243423
9598.0000000    1.0142181
9600.0000000    1.0169880
9602.0000000    1.0091828
9604.0000000    1.0178927
9606.0000000    1.0215111
9608.0000000    1.0222098
9610.0000000    1.0200537
9612.0000000    1.0206579
9614.0000000    1.0215271
9616.0000000    1.0226194
9618.0000000    1.0224730
9620.0000000    1.0218945
9622.0000000    1.0191519
9624.0000000    1.0245817
9626.0000000    1.0407811
9628.0000000    1.0429151
9630.0000000    1.0458207
9632.0000000    1.0384020
9634.0000000    1.0426893
9636.0000000    1.0415357
9638.0000000    1.0396149
9640.0000000    1.0185502
9642.0000000    1.0072972
9644.0000000    1.0091742
9646.0000000    1.0122561
9648.0000000    1.0159190
9650.0000000    1.0149648
9652.0000000    1.0267464
9654.0000000    1.0224448
9656.0000000    1.0172943
9658.0000000    1.0066611
9660.0000000    1.0051785
9662.0000000    0.9926671
9664.0000000    1.0018873
9666.0000000    1.0132856
9668.0000000    1.0080490
9670.0000000    1.0169328
9672.0000000    1.0237901
9674.0000000    1.0367223
9676.0000000    1.0422735
9678.0000000    1.0329332
9680.0000000    1.0338125
9682.0000000    1.0399251
9684.0000000    1.0370818
9686.0000000    1.0190126
9688.0000000    1.0102819
9690.0000000    1.0243628
9692.0000000    1.0134423
9694.0000000    1.0216562
9696.0000000    1.0167778
9698.0000000    1.0199231
9700.0000000    1.0248784
9702.0000000    1.0233957
9704.0000000    1.0234827
9706.0000000    1.0194170
9708.0000000    1.0135781
9710.0000000    1.0144411
9712.0000000    1.0107710
9714.0000000    1.0135614
9716.0000000    1.0157533
9718.0000000    1.0088612
9720.0000000    1.0168363
9722.0000000    1.0258374
9724.0000000    1.0311311
9726.0000000    1.0334640
9728.0000000    1.0462341
9730.0000000    1.0508878
9732.0000000    1.0630925
9734.0000000    1.0656736
9736.0000000    1.0720576
9738.0000000    1.0594841
9740.0000000    1.0487446
9742.0000000    1.0491236
9744.0000000    1.0505286
9746.0000000    1.0560822
9748.0000000    1.0544189
9750.0000000    1.0631551
9752.0000000    1.0584093
9754.0000000    1.0503080
9756.0000000    1.0517867
9758.0000000    1.0567532
9760.0000000    1.0654353
9762.0000000    1.0568126
9764.0000000    1.0506706
9766.0000000    1.0472782
9768.0000000    1.0505898
9770.0000000    1.0464185
9772.0000000    1.0395057
9774.0000000    1.0359895
9776.0000000    1.0376024
9778.0000000    1.0381064
9780.0000000    1.0500374
9782.0000000    1.0417008
9784.0000000    1.0465344
9786.0000000    1.0388448
9788.0000000    1.0280267
9790.0000000    1.0233784
9792.0000000    1.0149804
9794.0000000    1.0046557
9796.0000000    1.0013154
9798.0000000    1.0070659
9800.0000000    1.0026760
9802.0000000    0.9906357
9804.0000000    0.9972576
9806.0000000    1.0028973
9808.0000000    1.0060695
9810.0000000    1.0139667
9812.0000000    1.0111996
9814.0000000    1.0202484
9816.0000000    1.0182408
9818.0000000    1.0278192
9820.0000000    1.0187023
9822.0000000    1.0219702
9824.0000000    1.0146863
9826.0000000    1.0184770
9828.0000000    1.0258604
9830.0000000    1.0217854
9832.0000000    1.0142847
9834.0000000    1.0137109
9836.0000000    1.0172460
9838.0000000    1.0282124
9840.0000000    1.0255992
9842.0000000    1.0177836
9844.0000000    1.0212448
9846.0000000    1.0066675
9848.0000000    1.0013031
9850.0000000    1.0095139
9852.0000000    1.0044904
9854.0000000    1.0166970
9856.0000000    1.0140358
9858.0000000    1.0088278
9860.0000000    1.0036917
9862.0000000    1.0076596
9864.0000000    0.9936895
9866.0000000    0.9929813
9868.0000000    1.0049455
9870.0000000    1.0043380
9872.0000000    1.0190265
9874.0000000    1.0163289
9876.0000000    1.0181400
9878.0000000    1.0178462
9880.0000000    1.0174190
9882.0000000    1.0070412
9884.0000000    1.0070125
9886.0000000    1.0078098
9888.0000000    1.0050644
9890.0000000    1.0023962
9892.0000000    1.0151436
9894.0000000    1.0200332
9896.0000000    1.0303220
9898.0000000    1.0442207
9900.0000000    1.0499322
9902.0000000    1.0444752
9904.0000000    1.0410984
9906.0000000    1.0275095
9908.0000000    1.0229372
9910.0000000    1.0096929
9912.0000000    1.0133184
9914.0000000    1.0230001
9916.0000000    1.0258893
9918.0000000    1.0315406
9920.0000000    1.0382329
9922.0000000    1.0506641
9924.0000000    1.0460303
9926.0000000    1.0525138
9928.0000000    1.0552510
9930.0000000    1.0542492
9932.0000000    1.0493562
9934.0000000    1.0439963
9936.0000000    1.0543082
9938.0000000    1.0509760
9940.0000000    1.0381453
9942.0000000    1.0395222
9944.0000000    1.0336937
9946.0000000    1.0260532
9948.0000000    1.0244358
9950.0000000    1.0255791
9952.0000000    1.0201467
9954.0000000    1.0127132
9956.0000000    1.0008453
9958.0000000    1.0012780
9960.0000000    1.0003352
9962.0000000    0.9977341
9964.0000000    1.0044621
9966.0000000    1.0120306
9968.0000000    1.0208182
9970.0000000    1.0216916
9972.0000000    1.0183944
9974.0000000    1.0173954
9976.0000000    1.0209066
9978.0000000    1.0201223
9980.0000000    1.0288390
9982.0000000    1.0175204
9984.0000000    1.0149908
9986.0000000    1.0011264
9988.0000000    0.9890817
9990.0000000    0.9985675
9992.0000000    0.9954829
9994.0000000    1.0013776
9996.0000000    0.9999121
9998.0000000    1.0061468
10000.0000000    1.0052882
10002.0000000    0.9970957
10004.0000000    0.9999508
10006.0000000    0.9948820
10008.0000000    1.0009772
10010.0000000    1.0076244
10012.0000000    1.0071039
10014.0000000    1.0195416
10016.0000000    1.0235705
10018.0000000    1.0127976
10020.0000000    1.0138768
10022.0000000    1.0219442
10024.0000000    1.0230379
10026.0000000    1.0288833
10028.0000000    1.0365140
10030.0000000    1.0379041
10032.0000000    1.0342919
10034.0000000    1.0345184
10036.0000000    1.0226989
10038.0000000    1.0326087
10040.0000000    1.0265579
10042.0000000    1.0214655
10044.0000000    1.0214800
10046.0000000    1.0212224
10048.0000000    1.0153285
10050.0000000    1.0255977
10052.0000000    1.0236350
10054.0000000    1.0210282
10056.0000000    1.0209879
10058.0000000    1.0255238
10060.0000000    1.0235742
10062.0000000    1.0371735
10064.0000000    1.0337648
10066.0000000    1.0333773
10068.0000000    1.0438737
10070.0000000    1.0454800
10072.0000000    1.0430185
10074.0000000    1.0543979
10076.0000000    1.0435064
10078.0000000    1.0425771
10080.0000000    1.0480579
10082.0000000    1.0492337
10084.0000000    1.0429649
10086.0000000    1.0287913
10088.0000000    1.0179534
10090.0000000    1.0129694
10092.0000000    1.0229592
10094.0000000    1.0253996
10096.0000000    1.0114635
10098.0000000    1.0143338
10100.0000000    1.0239949
10102.0000000    1.0340725
10104.0000000    1.0360521
10106.0000000    1.0300362
10108.0000000    1.0238649
10110.0000000    1.0243902
10112.0000000    1.0255520
10114.0000000    1.0367033
10116.0000000    1.0375215
10118.0000000    1.0286258
10120.0000000    1.0111613
10122.0000000    1.0194969
10124.0000000    1.0265384
10126.0000000    1.0349385
10128.0000000    1.0261078
10130.0000000    1.0214823
10132.0000000    1.0090550
10134.0000000    1.0036292
10136.0000000    1.0162290
10138.0000000    1.0076606
10140.0000000    1.0095977
10142.0000000    1.0184646
10144.0000000    1.0127339
10146.0000000    1.0189950
10148.0000000    1.0132564
10150.0000000    1.0146525
10152.0000000    1.0163463
10154.0000000    1.0161233
10156.0000000    1.0117464
10158.0000000    1.0064000
10160.0000000    0.9984888
10162.0000000    0.9832780
10164.0000000    0.9872082
10166.0000000    0.9736732
10168.0000000    0.9691401
10170.0000000    0.9841612
10172.0000000    0.9839893
10174.0000000    0.9908087
10176.0000000    1.0023875
10178.0000000    0.9919872
10180.0000000    0.9841899
10182.0000000    0.9751643
10184.0000000    0.9793411
10186.0000000    0.9772994
10188.0000000    0.9955135
10190.0000000    0.9850228
10192.0000000    0.9973077
10194.0000000    0.9894637
10196.0000000    0.9998170
10198.0000000    1.0033487
10200.0000000    1.0044817
10202.0000000    1.0073992
10204.0000000    1.0026082
10206.0000000    0.9934181
10208.0000000    1.0073861
10210.0000000    1.0124656
10212.0000000    1.0094237
10214.0000000    0.9985183
10216.0000000    0.9930962
10218.0000000    0.9850667
10220.0000000    0.9860615
10222.0000000    0.9856792
10224.0000000    0.9878349
10226.0000000    0.9973850
10228.0000000    0.9967760
10230.0000000    0.9937829
10232.0000000    0.9865007
10234.0000000    0.9837183
10236.0000000    0.9949513
10238.0000000    0.9850993
10240.0000000    1.0014020
10242.0000000    1.0092520
10244.0000000    1.0139724
10246.0000000    1.0196949
10248.0000000    1.0018296
10250.0000000    0.9855719
10252.0000000    0.9885737
10254.0000000    0.9880227
10256.0000000    0.9800450
10258.0000000    0.9798204
10260.0000000    0.9941888
10262.0000000    0.9928970
10264.0000000    0.9861817
10266.0000000    0.9793386
10268.0000000    0.9781684
10270.0000000    0.9744509
10272.0000000    0.9742287
10274.0000000    0.9863935
10276.0000000    0.9952769
10278.0000000    0.9909145
10280.0000000    0.9861401
10282.0000000    0.9885234
10284.0000000    0.9847699
10286.0000000    0.9815147
10288.0000000    0.9928061
10290.0000000    0.9830811
10292.0000000    0.9901562
10294.0000000    0.9922844
10296.0000000    0.9993804
10298.0000000    1.0011070
10300.0000000    1.0064737
10302.0000000    1.0062058
10304.0000000    1.0127294
10306.0000000    1.0164318
10308.0000000    1.0038334
10310.0000000    1.0032855
10312.0000000    1.0064565
10314.0000000    1.0019320
10316.0000000    0.9956039
10318.0000000    0.9807437
10320.0000000    0.9799189
10322.0000000    0.9820048
10324.0000000    0.9914720
10326.0000000    1.0059856
10328.0000000    1.0134958
10330.0000000    1.0126278
10332.0000000    1.0012854
10334.0000000    1.0146672
10336.0000000    0.9913006
10338.0000000    0.9975150
10340.0000000    1.0047231
10342.0000000    0.9996207
10344.0000000    1.0006580
10346.0000000    1.0140983
10348.0000000    1.0262066
10350.0000000    1.0192277
10352.0000000    1.0293921
10354.0000000    1.0300536
10356.0000000    1.0158855
10358.0000000    1.0186920
10360.0000000    1.0259489
10362.0000000    1.0141896
10364.0000000    1.0182176
10366.0000000    1.0275724
10368.0000000    1.0151452
10370.0000000    1.0024478
10372.0000000    0.9978587
10374.0000000    1.0086266
10376.0000000    1.0180100
10378.0000000    1.0120648
10380.0000000    1.0031039
10382.0000000    1.0083146
10384.0000000    1.0141160
10386.0000000    1.0176433
10388.0000000    1.0267564
10390.0000000    1.0231659
10392.0000000    1.0292828
10394.0000000    1.0228417
10396.0000000    1.0125679
10398.0000000    1.0117357
10400.0000000    1.0074537
10402.0000000    1.0092645
10404.0000000    1.0071262
10406.0000000    1.0082742
10408.0000000    1.0083014
10410.0000000    1.0051502
10412.0000000    1.0100694
10414.0000000    1.0064214
10416.0000000    1.0107292
10418.0000000    1.0071709
10420.0000000    0.9963112
10422.0000000    1.0040673
10424.0000000    1.0080068
10426.0000000    0.9869261
10428.0000000    0.9845218
10430.0000000    0.9827016
10432.0000000    0.9847649
10434.0000000    0.9934555
10436.0000000    0.9952073
10438.0000000    0.9997370
10440.0000000    1.0037642
10442.0000000    0.9965439
10444.0000000    0.9834215
10446.0000000    0.9797735
10448.0000000    0.9833385
10450.0000000    0.9866697
10452.0000000    0.9816547
10454.0000000    0.9834185
10456.0000000    0.9823819
10458.0000000    0.9752986
10460.0000000    0.9783053
10462.0000000    0.9747373
10464.0000000    0.9790937
10466.0000000    0.9837910
10468.0000000    0.9788622
10470.0000000    0.9692430
10472.0000000    0.9709129
10474.0000000    0.9780661
10476.0000000    0.9680417
10478.0000000    0.9652585
10480.0000000    0.9572678
10482.0000000    0.9555050
10484.0000000    0.9616604
10486.0000000    0.9664506
10488.0000000    0.9536443
10490.0000000    0.9483576
10492.0000000    0.9430007
10494.0000000    0.9484570
10496.0000000    0.9561419
10498.0000000    0.9494288
10500.0000000    0.9606357
10502.0000000    0.9527341
10504.0000000    0.9628688
10506.0000000    0.9739735
10508.0000000    0.9665927
10510.0000000    0.9728194
10512.0000000    0.9772328
10514.0000000    0.9793292
10516.0000000    0.9815735
10518.0000000    0.9790771
10520.0000000    0.9748817
10522.0000000    0.9739739
10524.0000000    0.9847268
10526.0000000    0.9912387
10528.0000000    0.9898891
10530.0000000    0.9922149
10532.0000000    0.9905952
10534.0000000    0.9904523
10536.0000000    0.9972193
10538.0000000    1.0057476
10540.0000000    1.0142281
10542.0000000    1.0087124
10544.0000000    1.0121421
10546.0000000    1.0274651
10548.0000000    1.0280688
10550.0000000    1.0359594
10552.0000000    1.0440377
10554.0000000    1.0437856
10556.0000000    1.0470165
10558.0000000    1.0479674
10560.0000000    1.0487053
10562.0000000    1.0414020
10564.0000000    1.0333838
10566.0000000    1.0224024
10568.0000000    1.0115930
10570.0000000    1.0175524
10572.0000000    1.0177447
10574.0000000    1.0098897
10576.0000000    1.0041889
10578.0000000    1.0156585
10580.0000000    1.0191590
10582.0000000    1.0212457
10584.0000000    1.0130662
10586.0000000    1.0234628
10588.0000000    1.0250221
10590.0000000    1.0164903
10592.0000000    1.0219964
10594.0000000    1.0202421
10596.0000000    1.0160640
10598.0000000    1.0081772
10600.0000000    0.9995312
10602.0000000    1.0052214
10604.0000000    1.0061916
10606.0000000    1.0089846
10608.0000000    1.0187861
10610.0000000    1.0227847
10612.0000000    1.0287391
10614.0000000    1.0250319
10616.0000000    1.0283251
10618.0000000    1.0228496
10620.0000000    1.0240227
10622.0000000    1.0140736
10624.0000000    1.0088165
10626.0000000    1.0042293
10628.0000000    1.0022979
10630.0000000    1.0032952
10632.0000000    1.0074297
10634.0000000    1.0203158
10636.0000000    1.0247275
10638.0000000    1.0232595
10640.0000000    1.0203030
10642.0000000    1.0036310
10644.0000000    0.9919899
10646.0000000    1.0025100
10648.0000000    1.0063719
10650.0000000    1.0038965
10652.0000000    1.0163392
10654.0000000    1.0113413
10656.0000000    1.0195814
10658.0000000    1.0142593
10660.0000000    1.0173697
10662.0000000    1.0150847
10664.0000000    1.0101703
10666.0000000    1.0085455
10668.0000000    1.0191811
10670.0000000    1.0298020
10672.0000000    1.0237513
10674.0000000    1.0240864
10676.0000000    1.0183195
10678.0000000    1.0157671
10680.0000000    1.0168648
10682.0000000    1.0124366
10684.0000000    1.0164903
10686.0000000    1.0169094
10688.0000000    1.0192006
10690.0000000    1.0222824
10692.0000000    1.0186179
10694.0000000    1.0174251
10696.0000000    1.0236217
10698.0000000    1.0315855
10700.0000000    1.0315906
10702.0000000    1.0298994
10704.0000000    1.0427434
10706.0000000    1.0453802
10708.0000000    1.0310870
10710.0000000    1.0273453
10712.0000000    1.0173545
10714.0000000    1.0217708
10716.0000000    1.0195651
10718.0000000    1.0200671
10720.0000000    1.0150299
10722.0000000    1.0180224
10724.0000000    1.0362911
10726.0000000    1.0358006
10728.0000000    1.0439675
10730.0000000    1.0382202
10732.0000000    1.0248485
10734.0000000    1.0219635
10736.0000000    1.0221605
10738.0000000    1.0170889
10740.0000000    1.0146723
10742.0000000    1.0263654
10744.0000000    1.0272866
10746.0000000    1.0274625
10748.0000000    1.0291208
10750.0000000    1.0238736
10752.0000000    1.0191914
10754.0000000    1.0129350
10756.0000000    1.0139920
10758.0000000    1.0155432
10760.0000000    1.0186663
10762.0000000    1.0259099
10764.0000000    1.0247940
10766.0000000    1.0249007
10768.0000000    1.0315989
10770.0000000    1.0337565
10772.0000000    1.0361685
10774.0000000    1.0321541
10776.0000000    1.0299894
10778.0000000    1.0277206
10780.0000000    1.0296515
10782.0000000    1.0327306
10784.0000000    1.0371855
10786.0000000    1.0432876
10788.0000000    1.0420405
10790.0000000    1.0363965
10792.0000000    1.0377294
10794.0000000    1.0474092
10796.0000000    1.0407767
10798.0000000    1.0471312
10800.0000000    1.0454724
10802.0000000    1.0449159
10804.0000000    1.0485930
10806.0000000    1.0361160
10808.0000000    1.0380926
10810.0000000    1.0416901
10812.0000000    1.0461987
10814.0000000    1.0444772
10816.0000000    1.0388559
10818.0000000    1.0426774
10820.0000000    1.0357155
10822.0000000    1.0362675
10824.0000000    1.0356911
10826.0000000    1.0324465
10828.0000000    1.0192207
10830.0000000    1.0267876
10832.0000000    1.0182137
10834.0000000    1.0213377
10836.0000000    1.0253146
10838.0000000    1.0329845
10840.0000000    1.0362650
10842.0000000    1.0403545
10844.0000000    1.0378965
10846.0000000    1.0351763
10848.0000000    1.0388138
10850.0000000    1.0431020
10852.0000000    1.0439309
10854.0000000    1.0461243
10856.0000000    1.0336790
10858.0000000    1.0276060
10860.0000000    1.0333754
10862.0000000    1.0400414
10864.0000000    1.0451343
10866.0000000    1.0431020
10868.0000000    1.0390379
10870.0000000    1.0221050
10872.0000000    1.0136210
10874.0000000    1.0090984
10876.0000000    1.0076311
10878.0000000    1.0059153
10880.0000000    1.0064385
10882.0000000    1.0040426
10884.0000000    0.9985703
10886.0000000    0.9994115
10888.0000000    1.0038651
10890.0000000    0.9995551
10892.0000000    1.0009341
10894.0000000    1.0124041
10896.0000000    1.0201688
10898.0000000    1.0187624
10900.0000000    1.0192326
10902.0000000    1.0233692
10904.0000000    1.0157422
10906.0000000    1.0016046
10908.0000000    1.0095553
10910.0000000    1.0098263
10912.0000000    1.0199093
10914.0000000    1.0241647
10916.0000000    1.0228465
10918.0000000    1.0284196
10920.0000000    1.0270060
10922.0000000    1.0193332
10924.0000000    1.0176998
10926.0000000    1.0275189
10928.0000000    1.0396674
10930.0000000    1.0251334
10932.0000000    1.0219921
10934.0000000    1.0302737
10936.0000000    1.0324852
10938.0000000    1.0288075
10940.0000000    1.0208585
10942.0000000    1.0184134
10944.0000000    1.0119940
10946.0000000    1.0161271
10948.0000000    1.0154406
10950.0000000    1.0152286
10952.0000000    1.0124068
10954.0000000    1.0058264
10956.0000000    1.0091041
10958.0000000    1.0112236
10960.0000000    1.0090371
10962.0000000    1.0223963
10964.0000000    1.0293568
10966.0000000    1.0303177
10968.0000000    1.0383486
10970.0000000    1.0383592
10972.0000000    1.0335523
10974.0000000    1.0360913
10976.0000000    1.0391173
10978.0000000    1.0273566
10980.0000000    1.0184819
10982.0000000    1.0104351
10984.0000000    1.0200353
10986.0000000    1.0369759
10988.0000000    1.0416024
10990.0000000    1.0319849
10992.0000000    1.0387454
10994.0000000    1.0385959
10996.0000000    1.0250338
10998.0000000    1.0168806
11000.0000000    1.0012608
11002.0000000    1.0107558
11004.0000000    1.0173779
11006.0000000    1.0226489
11008.0000000    1.0264660
11010.0000000    1.0229994
11012.0000000    1.0369480
11014.0000000    1.0399101
11016.0000000    1.0458854
11018.0000000    1.0520009
11020.0000000    1.0425828
11022.0000000    1.0522178
11024.0000000    1.0513486
11026.0000000    1.0584497
11028.0000000    1.0690863
11030.0000000    1.0738454
11032.0000000    1.0627913
11034.0000000    1.0693341
11036.0000000    1.0800289
11038.0000000    1.0839107
11040.0000000    1.0841048
11042.0000000    1.0810210
11044.0000000    1.0871018
11046.0000000    1.0843873
11048.0000000    1.0841321
11050.0000000    1.0887727
11052.0000000    1.0786607
11054.0000000    1.0725435
11056.0000000    1.0702130
11058.0000000    1.0586212
11060.0000000    1.0565956
11062.0000000    1.0536960
11064.0000000    1.0616893
11066.0000000    1.0649469
11068.0000000    1.0606434
11070.0000000    1.0488906
11072.0000000    1.0573506
11074.0000000    1.0547330
11076.0000000    1.0609467
11078.0000000    1.0445395
11080.0000000    1.0397180
11082.0000000    1.0236530
11084.0000000    1.0352329
11086.0000000    1.0473837
11088.0000000    1.0426586
11090.0000000    1.0276386
11092.0000000    1.0195593
11094.0000000    1.0241692
11096.0000000    1.0417041
11098.0000000    1.0383868
11100.0000000    1.0423359
11102.0000000    1.0433981
11104.0000000    1.0476848
11106.0000000    1.0543448
11108.0000000    1.0609500
11110.0000000    1.0572953
11112.0000000    1.0660462
11114.0000000    1.0721645
11116.0000000    1.0733474
11118.0000000    1.0728366
11120.0000000    1.0758181
11122.0000000    1.0832963
11124.0000000    1.0926067
11126.0000000    1.0854179
11128.0000000    1.0704771
11130.0000000    1.0783249
11132.0000000    1.0609993
11134.0000000    1.0647981
11136.0000000    1.0727599
11138.0000000    1.0801096
11140.0000000    1.0850127
11142.0000000    1.0668640
11144.0000000    1.0768623
11146.0000000    1.0768344
11148.0000000    1.0835111
11150.0000000    1.0782905
11152.0000000    1.0906078
11154.0000000    1.0926950
11156.0000000    1.0824243
11158.0000000    1.0742373
11160.0000000    1.0548459
11162.0000000    1.0451341
11164.0000000    1.0451183
11166.0000000    1.0484575
11168.0000000    1.0618718
11170.0000000    1.0606829
11172.0000000    1.0488074
11174.0000000    1.0582230
11176.0000000    1.0597770
11178.0000000    1.0590234
11180.0000000    1.0615869
11182.0000000    1.0549121
11184.0000000    1.0379432
11186.0000000    1.0443100
11188.0000000    1.0585325
11190.0000000    1.0618196
11192.0000000    1.0618436
11194.0000000    1.0734935
11196.0000000    1.0825127
11198.0000000    1.0758944
11200.0000000    1.0740836
11202.0000000    1.0714809
11204.0000000    1.0751747
11206.0000000    1.0695969
11208.0000000    1.0631412
11210.0000000    1.0627749
11212.0000000    1.0617781
11214.0000000    1.0634646
11216.0000000    1.0590850
11218.0000000    1.0643698
11220.0000000    1.0598041
11222.0000000    1.0716053
11224.0000000    1.0763234
11226.0000000    1.0808944
11228.0000000    1.0916345
11230.0000000    1.0938916
11232.0000000    1.1019056
11234.0000000    1.1053472
11236.0000000    1.0975941
11238.0000000    1.1034455
11240.0000000    1.1036319
11242.0000000    1.0969087
11244.0000000    1.0877409
11246.0000000    1.0826941
11248.0000000    1.0841030
11250.0000000    1.0880255
11252.0000000    1.0824015
11254.0000000    1.0863836
11256.0000000    1.0775880
11258.0000000    1.0703059
11260.0000000    1.0693566
11262.0000000    1.0764511
11264.0000000    1.0750874
11266.0000000    1.0642334
11268.0000000    1.0859338
11270.0000000    1.0966609
11272.0000000    1.1060640
11274.0000000    1.1139182
11276.0000000    1.1090360
11278.0000000    1.1027595
11280.0000000    1.1007377
11282.0000000    1.0930849
11284.0000000    1.0993425
11286.0000000    1.1002442
11288.0000000    1.0958947
11290.0000000    1.0939339
11292.0000000    1.0944722
11294.0000000    1.1008116
11296.0000000    1.1145102
11298.0000000    1.1052771
11300.0000000    1.1031845
11302.0000000    1.1007849
11304.0000000    1.1028448
11306.0000000    1.1099505
11308.0000000    1.1098026
11310.0000000    1.1120780
11312.0000000    1.1048310
11314.0000000    1.0989572
11316.0000000    1.0911062
11318.0000000    1.0916649
11320.0000000    1.0925096
11322.0000000    1.0800085
11324.0000000    1.0838623
11326.0000000    1.0915380
11328.0000000    1.1006423
11330.0000000    1.0909549
11332.0000000    1.0995030
11334.0000000    1.1011486
11336.0000000    1.0964445
11338.0000000    1.0898243
11340.0000000    1.0965260
11342.0000000    1.0881881
11344.0000000    1.0913228
11346.0000000    1.0854974
11348.0000000    1.0920962
11350.0000000    1.0908774
11352.0000000    1.0921847
11354.0000000    1.0893062
11356.0000000    1.0947160
11358.0000000    1.0810671
11360.0000000    1.0676763
11362.0000000    1.0704291
11364.0000000    1.0728370
11366.0000000    1.0735235
11368.0000000    1.0743506
11370.0000000    1.0649924
11372.0000000    1.0515457
11374.0000000    1.0564525
11376.0000000    1.0581855
11378.0000000    1.0638475
11380.0000000    1.0691614
11382.0000000    1.0762895
11384.0000000    1.0816042
11386.0000000    1.0808080
11388.0000000    1.0732747
11390.0000000    1.0833565
11392.0000000    1.0806348
11394.0000000    1.0689424
11396.0000000    1.0538332
11398.0000000    1.0594391
11400.0000000    1.0581744
11402.0000000    1.0460426
11404.0000000    1.0484785
11406.0000000    1.0495278
11408.0000000    1.0415703
11410.0000000    1.0422894
11412.0000000    1.0347883
11414.0000000    1.0369253
11416.0000000    1.0338348
11418.0000000    1.0387901
11420.0000000    1.0354158
11422.0000000    1.0294987
11424.0000000    1.0175631
11426.0000000    1.0221015
11428.0000000    1.0140042
11430.0000000    1.0091087
11432.0000000    1.0105509
11434.0000000    1.0051864
11436.0000000    1.0200126
11438.0000000    1.0294440
11440.0000000    1.0276498
11442.0000000    1.0272315
11444.0000000    1.0348207
11446.0000000    1.0370576
11448.0000000    1.0287530
11450.0000000    1.0217949
11452.0000000    1.0292906
11454.0000000    1.0271798
11456.0000000    1.0257083
11458.0000000    1.0311953
11460.0000000    1.0218645
11462.0000000    1.0197070
11464.0000000    1.0166800
11466.0000000    1.0114177
11468.0000000    1.0124408
11470.0000000    1.0239059
11472.0000000    1.0363342
11474.0000000    1.0369766
11476.0000000    1.0270214
11478.0000000    1.0215081
11480.0000000    1.0217404
11482.0000000    1.0149571
11484.0000000    1.0146176
11486.0000000    1.0064816
11488.0000000    1.0146167
11490.0000000    1.0111856
11492.0000000    1.0272864
11494.0000000    1.0237755
11496.0000000    1.0360297
11498.0000000    1.0264772
11500.0000000    1.0194315
11502.0000000    1.0281123
11504.0000000    1.0301677
11506.0000000    1.0317882
11508.0000000    1.0299220
11510.0000000    1.0268738
11512.0000000    1.0319902
11514.0000000    1.0476037
11516.0000000    1.0433117
11518.0000000    1.0437716
11520.0000000    1.0423807
11522.0000000    1.0459076
11524.0000000    1.0474697
11526.0000000    1.0479051
11528.0000000    1.0434591
11530.0000000    1.0430701
11532.0000000    1.0486271
11534.0000000    1.0517440
11536.0000000    1.0583197
11538.0000000    1.0565543
11540.0000000    1.0657672
11542.0000000    1.0625191
11544.0000000    1.0618823
11546.0000000    1.0545509
11548.0000000    1.0656561
11550.0000000    1.0776296
11552.0000000    1.0772964
11554.0000000    1.0712858
11556.0000000    1.0705004
11558.0000000    1.0729452
11560.0000000    1.0903710
11562.0000000    1.0928019
11564.0000000    1.0833852
11566.0000000    1.0737213
11568.0000000    1.0820035
11570.0000000    1.0809790
11572.0000000    1.0785936
11574.0000000    1.0745286
11576.0000000    1.0761033
11578.0000000    1.0670744
11580.0000000    1.0709988
11582.0000000    1.0746461
11584.0000000    1.0770105
11586.0000000    1.0829281
11588.0000000    1.0749151
11590.0000000    1.0584990
11592.0000000    1.0593643
11594.0000000    1.0493472
11596.0000000    1.0426854
11598.0000000    1.0412265
11600.0000000    1.0542283
11602.0000000    1.0417600
11604.0000000    1.0311295
11606.0000000    1.0203772
11608.0000000    1.0249176
11610.0000000    1.0362526
11612.0000000    1.0437342
11614.0000000    1.0453134
11616.0000000    1.0430719
11618.0000000    1.0371507
11620.0000000    1.0355717
11622.0000000    1.0242417
11624.0000000    1.0404607
11626.0000000    1.0376998
11628.0000000    1.0343121
11630.0000000    1.0111212
11632.0000000    1.0121557
11634.0000000    1.0122175
11636.0000000    1.0099804
11638.0000000    1.0110668
11640.0000000    1.0042596
11642.0000000    0.9997815
11644.0000000    1.0023066
11646.0000000    1.0092943
11648.0000000    1.0172824
11650.0000000    1.0174770
11652.0000000    1.0202323
11654.0000000    1.0173010
11656.0000000    1.0142646
11658.0000000    1.0156922
11660.0000000    1.0175822
11662.0000000    1.0160728
11664.0000000    1.0173925
11666.0000000    1.0176033
11668.0000000    1.0188953
11670.0000000    1.0141673
11672.0000000    1.0107242
11674.0000000    1.0009315
11676.0000000    1.0074912
11678.0000000    0.9940672
11680.0000000    0.9982020
11682.0000000    0.9958388
11684.0000000    0.9904757
11686.0000000    0.9920169
11688.0000000    0.9888265
11690.0000000    0.9857637
11692.0000000    0.9904799
11694.0000000    0.9935887
11696.0000000    0.9950691
11698.0000000    0.9974806
11700.0000000    0.9893001
11702.0000000    0.9941094
11704.0000000    1.0005409
11706.0000000    1.0009061
11708.0000000    0.9985016
11710.0000000    0.9981790
11712.0000000    0.9974596
11714.0000000    1.0036482
11716.0000000    1.0094429
11718.0000000    1.0008053
11720.0000000    0.9971510
11722.0000000    0.9970230
11724.0000000    0.9915236
11726.0000000    0.9964737
11728.0000000    0.9978729
11730.0000000    0.9921046
11732.0000000    1.0069839
11734.0000000    1.0011373
11736.0000000    1.0031348
11738.0000000    0.9927590
11740.0000000    0.9873716
11742.0000000    0.9884599
11744.0000000    0.9921363
11746.0000000    0.9861488
11748.0000000    1.0038422
11750.0000000    0.9904509
11752.0000000    0.9810007
11754.0000000    0.9691010
11756.0000000    0.9804667
11758.0000000    0.9918256
11760.0000000    0.9932029
11762.0000000    0.9804922
11764.0000000    0.9820359
11766.0000000    0.9893126
11768.0000000    0.9926583
11770.0000000    0.9985183
11772.0000000    1.0050083
11774.0000000    1.0009798
11776.0000000    1.0185806
11778.0000000    1.0317427
11780.0000000    1.0259141
11782.0000000    1.0361998
11784.0000000    1.0441388
11786.0000000    1.0402517
11788.0000000    1.0544027
11790.0000000    1.0500720
11792.0000000    1.0416797
11794.0000000    1.0381576
11796.0000000    1.0467514
11798.0000000    1.0514866
11800.0000000    1.0601505
11802.0000000    1.0677898
11804.0000000    1.0698634
11806.0000000    1.0686553
11808.0000000    1.0655025
11810.0000000    1.0597085
11812.0000000    1.0551500
11814.0000000    1.0525702
11816.0000000    1.0472635
11818.0000000    1.0400742
11820.0000000    1.0408517
11822.0000000    1.0510790
11824.0000000    1.0428957
11826.0000000    1.0459560
11828.0000000    1.0441852
11830.0000000    1.0348693
11832.0000000    1.0351478
11834.0000000    1.0373381
11836.0000000    1.0440146
11838.0000000    1.0485070
11840.0000000    1.0601913
11842.0000000    1.0572333
11844.0000000    1.0597439
11846.0000000    1.0443540
11848.0000000    1.0505635
11850.0000000    1.0442224
11852.0000000    1.0385461
11854.0000000    1.0374410
11856.0000000    1.0393521
11858.0000000    1.0298748
11860.0000000    1.0301075
11862.0000000    1.0340335
11864.0000000    1.0368162
11866.0000000    1.0427392
11868.0000000    1.0500921
11870.0000000    1.0524365
11872.0000000    1.0519919
11874.0000000    1.0354863
11876.0000000    1.0382097
11878.0000000    1.0424100
11880.0000000    1.0272053
11882.0000000    1.0140796
11884.0000000    1.0060765
11886.0000000    1.0092000
11888.0000000    1.0040846
11890.0000000    1.0022103
11892.0000000    1.0105357
11894.0000000    1.0153470
11896.0000000    1.0187860
11898.0000000    1.0344619
11900.0000000    1.0381275
11902.0000000    1.0446281
11904.0000000    1.0493340
11906.0000000    1.0378485
11908.0000000    1.0378150
11910.0000000    1.0280553
11912.0000000    1.0286534
11914.0000000    1.0344514
11916.0000000    1.0294536
11918.0000000    1.0285978
11920.0000000    1.0217704
11922.0000000    1.0252093
11924.0000000    1.0091308
11926.0000000    1.0043300
11928.0000000    1.0075005
11930.0000000    1.0245479
11932.0000000    1.0269128
11934.0000000    1.0198255
11936.0000000    1.0300635
11938.0000000    1.0396941
11940.0000000    1.0270925
11942.0000000    1.0180238
11944.0000000    1.0125437
11946.0000000    1.0163951
11948.0000000    1.0112491
11950.0000000    1.0069727
11952.0000000    1.0152172
11954.0000000    1.0128461
11956.0000000    1.0210069
11958.0000000    1.0183320
11960.0000000    1.0107868
11962.0000000    1.0163759
11964.0000000    1.0198194
11966.0000000    1.0219547
11968.0000000    1.0241849
11970.0000000    1.0193418
11972.0000000    1.0316285
11974.0000000    1.0337478
11976.0000000    1.0344577
11978.0000000    1.0332903
11980.0000000    1.0256687
11982.0000000    1.0302175
11984.0000000    1.0160931
11986.0000000    1.0123146
11988.0000000    1.0196843
11990.0000000    1.0350603
11992.0000000    1.0244684
11994.0000000    1.0319380
11996.0000000    1.0383147
11998.0000000    1.0379161
12000.0000000    1.0463958
12002.0000000    1.0428236
12004.0000000    1.0568886
12006.0000000    1.0523614
12008.0000000    1.0637695
12010.0000000    1.0670085
12012.0000000    1.0710599
12014.0000000    1.0844338
12016.0000000    1.0830743
12018.0000000    1.0920109
12020.0000000    1.0871981
12022.0000000    1.0850414
12024.0000000    1.0824764
12026.0000000    1.0769843
12028.0000000    1.0738941
12030.0000000    1.0591935
12032.0000000    1.0484959
12034.0000000    1.0465009
12036.0000000    1.0428597
12038.0000000    1.0377752
12040.0000000    1.0497780
12042.0000000    1.0502194
12044.0000000    1.0504766
12046.0000000    1.0499605
12048.0000000    1.0523238
12050.0000000    1.0578046
12052.0000000    1.0545437
12054.0000000    1.0571117
12056.0000000    1.0651003
12058.0000000    1.0530083
12060.0000000    1.0507913
12062.0000000    1.0475554
12064.0000000    1.0460783
12066.0000000    1.0428388
12068.0000000    1.0427237
12070.0000000    1.0638114
12072.0000000    1.0744019
12074.0000000    1.0757651
12076.0000000    1.0773234
12078.0000000    1.0671560
12080.0000000    1.0650133
12082.0000000    1.0633769
12084.0000000    1.0606554
12086.0000000    1.0635726
12088.0000000    1.0632344
12090.0000000    1.0620353
12092.0000000    1.0479977
12094.0000000    1.0505950
12096.0000000    1.0482639
12098.0000000    1.0405998
12100.0000000    1.0344555
12102.0000000    1.0225202
12104.0000000    1.0260540
12106.0000000    1.0382155
12108.0000000    1.0490477
12110.0000000    1.0450258
12112.0000000    1.0476552
12114.0000000    1.0601007
12116.0000000    1.0628287
12118.0000000    1.0736160
12120.0000000    1.0770116
12122.0000000    1.0678253
12124.0000000    1.0670695
12126.0000000    1.0632224
12128.0000000    1.0573953
12130.0000000    1.0612173
12132.0000000    1.0637174
12134.0000000    1.0555993
12136.0000000    1.0573211
12138.0000000    1.0599700
12140.0000000    1.0562531
12142.0000000    1.0461154
12144.0000000    1.0462217
12146.0000000    1.0436670
12148.0000000    1.0413978
12150.0000000    1.0497209
12152.0000000    1.0517220
12154.0000000    1.0408452
12156.0000000    1.0357125
12158.0000000    1.0334481
12160.0000000    1.0474821
12162.0000000    1.0534751
12164.0000000    1.0581299
12166.0000000    1.0659997
12168.0000000    1.0690110
12170.0000000    1.0696061
12172.0000000    1.0727642
12174.0000000    1.0736433
12176.0000000    1.0826713
12178.0000000    1.0766406
12180.0000000    1.0845211
12182.0000000    1.0823588
12184.0000000    1.0839560
12186.0000000    1.0820169
12188.0000000    1.0865399
12190.0000000    1.0789255
12192.0000000    1.0748179
12194.0000000    1.0705404
12196.0000000    1.0585189
12198.0000000    1.0535438
12200.0000000    1.0406858
12202.0000000    1.0461483
12204.0000000    1.0493841
12206.0000000    1.0651147
12208.0000000    1.0559734
12210.0000000    1.0560017
12212.0000000    1.0634058
12214.0000000    1.0796074
12216.0000000    1.0761175
12218.0000000    1.0692924
12220.0000000    1.0678984
12222.0000000    1.0750111
12224.0000000    1.0724711
12226.0000000    1.0839549
12228.0000000    1.0986594
12230.0000000    1.0876765
12232.0000000    1.0814506
12234.0000000    1.0809160
12236.0000000    1.0787046
12238.0000000    1.0885254
12240.0000000    1.0796530
12242.0000000    1.0741022
12244.0000000    1.0689005
12246.0000000    1.0632786
12248.0000000    1.0617898
12250.0000000    1.0650052
12252.0000000    1.0586759
12254.0000000    1.0536418
12256.0000000    1.0619751
12258.0000000    1.0670539
12260.0000000    1.0621315
12262.0000000    1.0704417
12264.0000000    1.0747411
12266.0000000    1.0718814
12268.0000000    1.0597868
12270.0000000    1.0495158
12272.0000000    1.0512805
12274.0000000    1.0487020
12276.0000000    1.0502855
12278.0000000    1.0576833
12280.0000000    1.0440881
12282.0000000    1.0445352
12284.0000000    1.0581020
12286.0000000    1.0494287
12288.0000000    1.0585515
12290.0000000    1.0523155
12292.0000000    1.0554456
12294.0000000    1.0632242
12296.0000000    1.0725620
12298.0000000    1.0746167
12300.0000000    1.0761343
12302.0000000    1.0757757
12304.0000000    1.0696390
12306.0000000    1.0764784
12308.0000000    1.0848465
12310.0000000    1.0725141
12312.0000000    1.0742071
12314.0000000    1.0779659
12316.0000000    1.0732958
12318.0000000    1.0591482
12320.0000000    1.0513712
12322.0000000    1.0431658
12324.0000000    1.0292234
12326.0000000    1.0260421
12328.0000000    1.0113550
12330.0000000    1.0095313
12332.0000000    1.0063770
12334.0000000    1.0136847
12336.0000000    1.0126773
12338.0000000    1.0260785
12340.0000000    1.0205376
12342.0000000    1.0309738
12344.0000000    1.0352472
12346.0000000    1.0371783
12348.0000000    1.0477755
12350.0000000    1.0519876
12352.0000000    1.0505866
12354.0000000    1.0572602
12356.0000000    1.0729613
12358.0000000    1.0802025
12360.0000000    1.0751837
12362.0000000    1.0749531
12364.0000000    1.0787554
12366.0000000    1.0717342
12368.0000000    1.0735824
12370.0000000    1.0856919
12372.0000000    1.0863456
12374.0000000    1.0733111
12376.0000000    1.0655680
12378.0000000    1.0623027
12380.0000000    1.0721612
12382.0000000    1.0620904
12384.0000000    1.0722721
12386.0000000    1.0784074
12388.0000000    1.0678374
12390.0000000    1.0722947
12392.0000000    1.0693458
12394.0000000    1.0759256
12396.0000000    1.0716604
12398.0000000    1.0782782
12400.0000000    1.0793420
12402.0000000    1.0797124
12404.0000000    1.0867755
12406.0000000    1.0860280
12408.0000000    1.0794487
12410.0000000    1.0751803
12412.0000000    1.0737952
12414.0000000    1.0759761
12416.0000000    1.0804120
12418.0000000    1.0728406
12420.0000000    1.0695169
12422.0000000    1.0772178
12424.0000000    1.0639354
12426.0000000    1.0578594
12428.0000000    1.0568937
12430.0000000    1.0603565
12432.0000000    1.0612804
12434.0000000    1.0668055
12436.0000000    1.0792371
12438.0000000    1.0687547
12440.0000000    1.0732375
12442.0000000    1.0903292
12444.0000000    1.0898794
12446.0000000    1.0872595
12448.0000000    1.0824521
12450.0000000    1.0770588
12452.0000000    1.0692391
12454.0000000    1.0718999
12456.0000000    1.0730042
12458.0000000    1.0762599
12460.0000000    1.0861626
12462.0000000    1.0871485
12464.0000000    1.0850688
12466.0000000    1.0893748
12468.0000000    1.0895606
12470.0000000    1.0964601
12472.0000000    1.0911224
12474.0000000    1.0878978
12476.0000000    1.0937741
12478.0000000    1.0976725
12480.0000000    1.1065114
12482.0000000    1.0968707
12484.0000000    1.0969367
12486.0000000    1.0981096
12488.0000000    1.0998658
12490.0000000    1.0986363
12492.0000000    1.0982682
12494.0000000    1.1067325
12496.0000000    1.1000158
12498.0000000    1.1053616
12500.0000000    1.1167207
12502.0000000    1.1237414
12504.0000000    1.1293802
12506.0000000    1.1184372
12508.0000000    1.1197883
12510.0000000    1.1253084
12512.0000000    1.1092768
12514.0000000    1.1029121
12516.0000000    1.0953273
12518.0000000    1.0926716
12520.0000000    1.0960821
12522.0000000    1.1029290
12524.0000000    1.1037047
12526.0000000    1.1064411
12528.0000000    1.1008275
12530.0000000    1.0892743
12532.0000000    1.0882471
12534.0000000    1.0963305
12536.0000000    1.0846199
12538.0000000    1.0876908
12540.0000000    1.0944604
12542.0000000    1.0903600
12544.0000000    1.0963022
12546.0000000    1.1024002
12548.0000000    1.0936738
12550.0000000    1.0916691
12552.0000000    1.0982890
12554.0000000    1.1086433
12556.0000000    1.1059648
12558.0000000    1.0969013
12560.0000000    1.1010309
12562.0000000    1.0872380
12564.0000000    1.0947989
12566.0000000    1.0994477
12568.0000000    1.1026323
12570.0000000    1.1026210
12572.0000000    1.1054976
12574.0000000    1.1008639
12576.0000000    1.1053032
12578.0000000    1.1128093
12580.0000000    1.1207544
12582.0000000    1.1231256
12584.0000000    1.1212279
12586.0000000    1.1154550
12588.0000000    1.1083279
12590.0000000    1.1156712
12592.0000000    1.1127787
12594.0000000    1.1028146
12596.0000000    1.1001840
12598.0000000    1.1158223
12600.0000000    1.1109413
12602.0000000    1.1060082
12604.0000000    1.1049869
12606.0000000    1.0958037
12608.0000000    1.1047926
12610.0000000    1.0997915
12612.0000000    1.0959667
12614.0000000    1.0999618
12616.0000000    1.0854812
12618.0000000    1.0860360
12620.0000000    1.0821768
12622.0000000    1.0786905
12624.0000000    1.0775050
12626.0000000    1.0744535
12628.0000000    1.0887876
12630.0000000    1.0848581
12632.0000000    1.0903243
12634.0000000    1.0848289
12636.0000000    1.0975413
12638.0000000    1.1049891
12640.0000000    1.1099979
12642.0000000    1.1128991
12644.0000000    1.1250850
12646.0000000    1.1266835
12648.0000000    1.1250485
12650.0000000    1.1210493
12652.0000000    1.1224973
12654.0000000    1.1163412
12656.0000000    1.1069854
12658.0000000    1.0934684
12660.0000000    1.0820252
12662.0000000    1.0851879
12664.0000000    1.0902623
12666.0000000    1.0992130
12668.0000000    1.0805787
12670.0000000    1.0861685
12672.0000000    1.0911318
12674.0000000    1.0897406
12676.0000000    1.0940647
12678.0000000    1.1050540
12680.0000000    1.0857903
12682.0000000    1.0795752
12684.0000000    1.0848696
12686.0000000    1.0827463
12688.0000000    1.0784264
12690.0000000    1.0899545
12692.0000000    1.0938785
12694.0000000    1.1005257
12696.0000000    1.0994672
12698.0000000    1.1010957
12700.0000000    1.1015419
12702.0000000    1.1053264
12704.0000000    1.1051276
12706.0000000    1.1039302
12708.0000000    1.1098043
12710.0000000    1.1140202
12712.0000000    1.1094970
12714.0000000    1.1056025
12716.0000000    1.1063795
12718.0000000    1.1031960
12720.0000000    1.1004504
12722.0000000    1.1020315
12724.0000000    1.0962619
12726.0000000    1.1026659
12728.0000000    1.1096464
12730.0000000    1.0961511
12732.0000000    1.1051340
12734.0000000    1.1073337
12736.0000000    1.1034007
12738.0000000    1.1156472
12740.0000000    1.1169288
12742.0000000    1.1090477
12744.0000000    1.1119471
12746.0000000    1.1195747
12748.0000000    1.1194124
12750.0000000    1.1165140
12752.0000000    1.1153096
12754.0000000    1.1210773
12756.0000000    1.1249086
12758.0000000    1.1260467
12760.0000000    1.1157414
12762.0000000    1.1097409
12764.0000000    1.1086116
12766.0000000    1.1032878
12768.0000000    1.0914253
12770.0000000    1.0857527
12772.0000000    1.0844288
12774.0000000    1.0852339
12776.0000000    1.0759448
12778.0000000    1.0632820
12780.0000000    1.0563838
12782.0000000    1.0492394
12784.0000000    1.0543900
12786.0000000    1.0667132
12788.0000000    1.0768001
12790.0000000    1.0883977
12792.0000000    1.0850574
12794.0000000    1.0880433
12796.0000000    1.0946039
12798.0000000    1.0988274
12800.0000000    1.0903714
12802.0000000    1.0878724
12804.0000000    1.0973408
12806.0000000    1.0999174
12808.0000000    1.0941256
12810.0000000    1.1000404
12812.0000000    1.0993705
12814.0000000    1.0927149
12816.0000000    1.0925406
12818.0000000    1.0877799
12820.0000000    1.0943631
12822.0000000    1.1085160
12824.0000000    1.0985391
12826.0000000    1.0879422
12828.0000000    1.0899768
12830.0000000    1.0957476
12832.0000000    1.0849555
12834.0000000    1.0871667
12836.0000000    1.0870528
12838.0000000    1.0788976
12840.0000000    1.0781059
12842.0000000    1.0850369
12844.0000000    1.0917211
12846.0000000    1.0978223
12848.0000000    1.0915267
12850.0000000    1.0971278
12852.0000000    1.0953416
12854.0000000    1.0933444
12856.0000000    1.0855769
12858.0000000    1.0910596
12860.0000000    1.0889783
12862.0000000    1.0829949
12864.0000000    1.0713202
12866.0000000    1.0867835
12868.0000000    1.1055703
12870.0000000    1.0988888
12872.0000000    1.0916622
12874.0000000    1.0822034
12876.0000000    1.0872142
12878.0000000    1.0916128
12880.0000000    1.0914733
12882.0000000    1.0864378
12884.0000000    1.0890318
12886.0000000    1.0905111
12888.0000000    1.0880871
12890.0000000    1.0995477
12892.0000000    1.1032943
12894.0000000    1.1061565
12896.0000000    1.0988779
12898.0000000    1.0911925
12900.0000000    1.0858444
12902.0000000    1.0871080
12904.0000000    1.0958034
12906.0000000    1.0903162
12908.0000000    1.1025630
12910.0000000    1.1001565
12912.0000000    1.0938648
12914.0000000    1.0924351
12916.0000000    1.0917041
12918.0000000    1.0933708
12920.0000000    1.0969349
12922.0000000    1.0969077
12924.0000000    1.0966916
12926.0000000    1.1025641
12928.0000000    1.1082863
12930.0000000    1.1194489
12932.0000000    1.1192350
12934.0000000    1.1225637
12936.0000000    1.1153820
12938.0000000    1.1187358
12940.0000000    1.1078392
12942.0000000    1.1102562
12944.0000000    1.1119153
12946.0000000    1.1007227
12948.0000000    1.1008842
12950.0000000    1.1015661
12952.0000000    1.0994462
12954.0000000    1.0956907
12956.0000000    1.0973846
12958.0000000    1.0977620
12960.0000000    1.0844817
12962.0000000    1.0721902
12964.0000000    1.0690417
12966.0000000    1.0605407
12968.0000000    1.0513555
12970.0000000    1.0530432
12972.0000000    1.0651913
12974.0000000    1.0705950
12976.0000000    1.0746952
12978.0000000    1.0697141
12980.0000000    1.0722018
12982.0000000    1.0714737
12984.0000000    1.0823231
12986.0000000    1.0841094
12988.0000000    1.0814979
12990.0000000    1.0768119
12992.0000000    1.0755244
12994.0000000    1.0627390
12996.0000000    1.0705895
12998.0000000    1.0631443
13000.0000000    1.0497913
13002.0000000    1.0558500
13004.0000000    1.0663010
13006.0000000    1.0815017
13008.0000000    1.0756936
13010.0000000    1.0816581
13012.0000000    1.0803226
13014.0000000    1.0757642
13016.0000000    1.0737059
13018.0000000    1.0750031
13020.0000000    1.0668920
13022.0000000    1.0676093
13024.0000000    1.0748289
13026.0000000    1.0936841
13028.0000000    1.0999123
13030.0000000    1.0921856
13032.0000000    1.0910944
13034.0000000    1.0868043
13036.0000000    1.0775876
13038.0000000    1.0831259
13040.0000000    1.0937704
13042.0000000    1.0891786
13044.0000000    1.0870022
13046.0000000    1.0972353
13048.0000000    1.0963712
13050.0000000    1.0957544
13052.0000000    1.0981566
13054.0000000    1.1046013
13056.0000000    1.0887105
13058.0000000    1.0777886
13060.0000000    1.0722482
13062.0000000    1.0691801
13064.0000000    1.0594373
13066.0000000    1.0463228
13068.0000000    1.0435352
13070.0000000    1.0552683
13072.0000000    1.0732763
13074.0000000    1.0785167
13076.0000000    1.0817335
13078.0000000    1.0916067
13080.0000000    1.0991879
13082.0000000    1.1173893
13084.0000000    1.1157438
13086.0000000    1.1144080
13088.0000000    1.1099575
13090.0000000    1.1123426
13092.0000000    1.1016101
13094.0000000    1.0887796
13096.0000000    1.0967937
13098.0000000    1.0976321
13100.0000000    1.0935811
13102.0000000    1.0907356
13104.0000000    1.1018397
13106.0000000    1.1068902
13108.0000000    1.1022704
13110.0000000    1.1119319
13112.0000000    1.0942750
13114.0000000    1.1044840
13116.0000000    1.1069882
13118.0000000    1.1069834
13120.0000000    1.1099172
13122.0000000    1.1115077
13124.0000000    1.1114782
13126.0000000    1.1116796
13128.0000000    1.1066746
13130.0000000    1.1101569
13132.0000000    1.1124268
13134.0000000    1.1142815
13136.0000000    1.1139685
13138.0000000    1.1165856
13140.0000000    1.1245854
13142.0000000    1.1295658
13144.0000000    1.1184633
13146.0000000    1.1174822
13148.0000000    1.1185850
13150.0000000    1.1241461
13152.0000000    1.1315614
13154.0000000    1.1334488
13156.0000000    1.1329323
13158.0000000    1.1238103
13160.0000000    1.1188904
13162.0000000    1.1121466
13164.0000000    1.1094415
13166.0000000    1.1101217
13168.0000000    1.1117570
13170.0000000    1.1143668
13172.0000000    1.1184144
13174.0000000    1.1257716
13176.0000000    1.1248363
13178.0000000    1.1267805
13180.0000000    1.1355795
13182.0000000    1.1475857
13184.0000000    1.1420655
13186.0000000    1.1407104
13188.0000000    1.1327519
13190.0000000    1.1289544
13192.0000000    1.1250018
13194.0000000    1.1162721
13196.0000000    1.1273478
13198.0000000    1.1202132
13200.0000000    1.1163495
13202.0000000    1.1123285
13204.0000000    1.1143799
13206.0000000    1.1124966
13208.0000000    1.1035037
13210.0000000    1.1065238
13212.0000000    1.1022726
13214.0000000    1.1041119
13216.0000000    1.0995712
13218.0000000    1.1025885
13220.0000000    1.0957794
13222.0000000    1.0987872
13224.0000000    1.0981352
13226.0000000    1.0974462
13228.0000000    1.1095377
13230.0000000    1.1068872
13232.0000000    1.1072435
13234.0000000    1.1054400
13236.0000000    1.1115792
13238.0000000    1.1125475
13240.0000000    1.1043894
13242.0000000    1.1008542
13244.0000000    1.1113453
13246.0000000    1.1103895
13248.0000000    1.1110864
13250.0000000    1.1056637
13252.0000000    1.0876706
13254.0000000    1.0976437
13256.0000000    1.0974849
13258.0000000    1.1058484
13260.0000000    1.1064022
13262.0000000    1.0972657
13264.0000000    1.0849190
13266.0000000    1.0896592
13268.0000000    1.0822638
13270.0000000    1.0825242
13272.0000000    1.0908823
13274.0000000    1.0883462
13276.0000000    1.0962306
13278.0000000    1.1059976
13280.0000000    1.1131668
13282.0000000    1.1143091
13284.0000000    1.1060476
13286.0000000    1.0996151
13288.0000000    1.1058416
13290.0000000    1.1140395
13292.0000000    1.1023031
13294.0000000    1.0969871
13296.0000000    1.0952401
13298.0000000    1.0861638
13300.0000000    1.0812417
13302.0000000    1.0790639
13304.0000000    1.0677015
13306.0000000    1.0632234
13308.0000000    1.0584270
13310.0000000    1.0600035
13312.0000000    1.0616585
13314.0000000    1.0593649
13316.0000000    1.0493426
13318.0000000    1.0521848
13320.0000000    1.0618919
13322.0000000    1.0591624
13324.0000000    1.0582687
13326.0000000    1.0742123
13328.0000000    1.0794181
13330.0000000    1.0682065
13332.0000000    1.0696772
13334.0000000    1.0715072
13336.0000000    1.0808309
13338.0000000    1.0738713
13340.0000000    1.0808926
13342.0000000    1.0878831
13344.0000000    1.0760139
13346.0000000    1.0814881
13348.0000000    1.0869782
13350.0000000    1.0795453
13352.0000000    1.0714444
13354.0000000    1.0854841
13356.0000000    1.0982912
13358.0000000    1.0912403
13360.0000000    1.0861436
13362.0000000    1.0822911
13364.0000000    1.0801221
13366.0000000    1.0873656
13368.0000000    1.0823300
13370.0000000    1.0715568
13372.0000000    1.0708984
13374.0000000    1.0768209
13376.0000000    1.0759454
13378.0000000    1.0777688
13380.0000000    1.0806870
13382.0000000    1.0736709
13384.0000000    1.0686142
13386.0000000    1.0667220
13388.0000000    1.0632471
13390.0000000    1.0665060
13392.0000000    1.0679054
13394.0000000    1.0669794
13396.0000000    1.0666678
13398.0000000    1.0748821
13400.0000000    1.0768855
13402.0000000    1.0805385
13404.0000000    1.0814328
13406.0000000    1.0873077
13408.0000000    1.0876563
13410.0000000    1.0842137
13412.0000000    1.0795716
13414.0000000    1.0789819
13416.0000000    1.0706697
13418.0000000    1.0793816
13420.0000000    1.0702939
13422.0000000    1.0641863
13424.0000000    1.0751063
13426.0000000    1.0713836
13428.0000000    1.0703542
13430.0000000    1.0905598
13432.0000000    1.0953000
13434.0000000    1.0921701
13436.0000000    1.0960511
13438.0000000    1.0952574
13440.0000000    1.1090010
13442.0000000    1.1064390
13444.0000000    1.1041420
13446.0000000    1.1042655
13448.0000000    1.1070275
13450.0000000    1.1083962
13452.0000000    1.0983758
13454.0000000    1.1014878
13456.0000000    1.0946145
13458.0000000    1.0944600
13460.0000000    1.0914330
13462.0000000    1.0909816
13464.0000000    1.0900762
13466.0000000    1.0969353
13468.0000000    1.0966728
13470.0000000    1.1007236
13472.0000000    1.1020607
13474.0000000    1.1003975
13476.0000000    1.1010596
13478.0000000    1.1052321
13480.0000000    1.1086053
13482.0000000    1.1110784
13484.0000000    1.1133353
13486.0000000    1.1213123
13488.0000000    1.1254261
13490.0000000    1.1170198
13492.0000000    1.1134859
13494.0000000    1.1071937
13496.0000000    1.0901464
13498.0000000    1.0803608
13500.0000000    1.0784998
13502.0000000    1.0820590
13504.0000000    1.0812409
13506.0000000    1.0792960
13508.0000000    1.0686666
13510.0000000    1.0672988
13512.0000000    1.0703863
13514.0000000    1.0692618
13516.0000000    1.0618819
13518.0000000    1.0771029
13520.0000000    1.0643562
13522.0000000    1.0660797
13524.0000000    1.0606513
13526.0000000    1.0588434
13528.0000000    1.0515732
13530.0000000    1.0489566
13532.0000000    1.0423737
13534.0000000    1.0465615
13536.0000000    1.0509840
13538.0000000    1.0429825
13540.0000000    1.0502394
13542.0000000    1.0543258
13544.0000000    1.0657851
13546.0000000    1.0745887
13548.0000000    1.0721731
13550.0000000    1.0737027
13552.0000000    1.0659106
13554.0000000    1.0627085
13556.0000000    1.0603253
13558.0000000    1.0652415
13560.0000000    1.0635012
13562.0000000    1.0634524
13564.0000000    1.0591375
13566.0000000    1.0683718
13568.0000000    1.0599309
13570.0000000    1.0535973
13572.0000000    1.0570179
13574.0000000    1.0592352
13576.0000000    1.0627108
13578.0000000    1.0603613
13580.0000000    1.0685649
13582.0000000    1.0803285
13584.0000000    1.0842264
13586.0000000    1.0822467
13588.0000000    1.0884241
13590.0000000    1.0927346
13592.0000000    1.0885310
13594.0000000    1.0908033
13596.0000000    1.0789827
13598.0000000    1.0649287
13600.0000000    1.0771008
13602.0000000    1.0802065
13604.0000000    1.0706086
13606.0000000    1.0671477
13608.0000000    1.0742242
13610.0000000    1.0730135
13612.0000000    1.0788224
13614.0000000    1.0731497
13616.0000000    1.0718565
13618.0000000    1.0769300
13620.0000000    1.0765455
13622.0000000    1.0736418
13624.0000000    1.0709200
13626.0000000    1.0665514
13628.0000000    1.0618495
13630.0000000    1.0714618
13632.0000000    1.0784857
13634.0000000    1.0847811
13636.0000000    1.0872098
13638.0000000    1.0913304
13640.0000000    1.1010954
13642.0000000    1.0934389
13644.0000000    1.0997707
13646.0000000    1.1011864
13648.0000000    1.1063820
13650.0000000    1.1104898
13652.0000000    1.1134796
13654.0000000    1.1074115
13656.0000000    1.1040275
13658.0000000    1.1103786
13660.0000000    1.1149727
13662.0000000    1.1162591
13664.0000000    1.1192253
13666.0000000    1.1150496
13668.0000000    1.0978937
13670.0000000    1.0833296
13672.0000000    1.0899649
13674.0000000    1.0873493
13676.0000000    1.0814247
13678.0000000    1.0965080
13680.0000000    1.1005421
13682.0000000    1.0931652
13684.0000000    1.1027604
13686.0000000    1.1070645
13688.0000000    1.1020117
13690.0000000    1.0994731
13692.0000000    1.0919684
13694.0000000    1.0866815
13696.0000000    1.0870069
13698.0000000    1.0798917
13700.0000000    1.0779546
13702.0000000    1.0770425
13704.0000000    1.0804563
13706.0000000    1.0865065
13708.0000000    1.1062927
13710.0000000    1.0942043
13712.0000000    1.1006424
13714.0000000    1.0994679
13716.0000000    1.0997140
13718.0000000    1.0905048
13720.0000000    1.0855246
13722.0000000    1.0823572
13724.0000000    1.0743009
13726.0000000    1.0772884
13728.0000000    1.0819775
13730.0000000    1.0856513
13732.0000000    1.0894222
13734.0000000    1.0858443
13736.0000000    1.0845511
13738.0000000    1.0796841
13740.0000000    1.0669618
13742.0000000    1.0741680
13744.0000000    1.0788186
13746.0000000    1.0857010
13748.0000000    1.0881239
13750.0000000    1.0877297
13752.0000000    1.0845010
13754.0000000    1.0788124
13756.0000000    1.0570736
13758.0000000    1.0615721
13760.0000000    1.0615886
13762.0000000    1.0541996
13764.0000000    1.0601381
13766.0000000    1.0799149
13768.0000000    1.0739707
13770.0000000    1.0627143
13772.0000000    1.0634062
13774.0000000    1.0654570
13776.0000000    1.0735203
13778.0000000    1.0711625
13780.0000000    1.0752168
13782.0000000    1.0846552
13784.0000000    1.0883375
13786.0000000    1.0884329
13788.0000000    1.0880321
13790.0000000    1.0926397
13792.0000000    1.1034235
13794.0000000    1.0967193
13796.0000000    1.0992223
13798.0000000    1.0960544
13800.0000000    1.0995206
13802.0000000    1.0965656
13804.0000000    1.1018004
13806.0000000    1.0952899
13808.0000000    1.1001303
13810.0000000    1.1007476
13812.0000000    1.0930569
13814.0000000    1.0906492
13816.0000000    1.1011943
13818.0000000    1.0933521
13820.0000000    1.0976516
13822.0000000    1.0959104
13824.0000000    1.0897256
13826.0000000    1.0909173
13828.0000000    1.0819066
13830.0000000    1.0767846
13832.0000000    1.0924746
13834.0000000    1.0930121
13836.0000000    1.0989380
13838.0000000    1.1031994
13840.0000000    1.1055108
13842.0000000    1.1016815
13844.0000000    1.1018008
13846.0000000    1.1056681
13848.0000000    1.1103100
13850.0000000    1.1124028
13852.0000000    1.0999793
13854.0000000    1.0971205
13856.0000000    1.0897058
13858.0000000    1.0832767
13860.0000000    1.0718253
13862.0000000    1.0706458
13864.0000000    1.0680388
13866.0000000    1.0725050
13868.0000000    1.0781139
13870.0000000    1.0773340
13872.0000000    1.0831938
13874.0000000    1.0853775
13876.0000000    1.0871841
13878.0000000    1.0743512
13880.0000000    1.0682398
13882.0000000    1.0506407
13884.0000000    1.0601207
13886.0000000    1.0556903
13888.0000000    1.0590160
13890.0000000    1.0601509
13892.0000000    1.0580335
13894.0000000    1.0661424
13896.0000000    1.0737693
13898.0000000    1.0710422
13900.0000000    1.0733126
13902.0000000    1.0820010
13904.0000000    1.0768532
13906.0000000    1.0814691
13908.0000000    1.0714599
13910.0000000    1.0734791
13912.0000000    1.0732329
13914.0000000    1.0681473
13916.0000000    1.0658164
13918.0000000    1.0626149
13920.0000000    1.0569229
13922.0000000    1.0658497
13924.0000000    1.0628847
13926.0000000    1.0676820
13928.0000000    1.0665650
13930.0000000    1.0623783
13932.0000000    1.0586991
13934.0000000    1.0642134
13936.0000000    1.0666889
13938.0000000    1.0677567
13940.0000000    1.0730639
13942.0000000    1.0731502
13944.0000000    1.0788156
13946.0000000    1.0727727
13948.0000000    1.0618103
13950.0000000    1.0518413
13952.0000000    1.0496933
13954.0000000    1.0638771
13956.0000000    1.0671995
13958.0000000    1.0821469
13960.0000000    1.0823829
13962.0000000    1.0860919
13964.0000000    1.0888722
13966.0000000    1.0824001
13968.0000000    1.0748955
13970.0000000    1.0745959
13972.0000000    1.0738485
13974.0000000    1.0708824
13976.0000000    1.0845437
13978.0000000    1.0815713
13980.0000000    1.0722209
13982.0000000    1.0616194
13984.0000000    1.0544878
13986.0000000    1.0518446
13988.0000000    1.0678123
13990.0000000    1.0687212
13992.0000000    1.0636773
13994.0000000    1.0546054
13996.0000000    1.0633820
13998.0000000    1.0571710
14000.0000000    1.0605960
14002.0000000    1.0640262
14004.0000000    1.0670110
14006.0000000    1.0735182
14008.0000000    1.0723114
14010.0000000    1.0738937
14012.0000000    1.0854602
14014.0000000    1.0853791
14016.0000000    1.0709145
14018.0000000    1.0707501
14020.0000000    1.0800215
14022.0000000    1.0761422
14024.0000000    1.0798440
14026.0000000    1.0710787
14028.0000000    1.0695510
14030.0000000    1.0780771
14032.0000000    1.0713917
14034.0000000    1.0734912
14036.0000000    1.0759207
14038.0000000    1.0797833
14040.0000000    1.0834394
14042.0000000    1.0792193
14044.0000000    1.0849190
14046.0000000    1.0784724
14048.0000000    1.0685928
14050.0000000    1.0767158
14052.0000000    1.0707954
14054.0000000    1.0720088
14056.0000000    1.0656472
14058.0000000    1.0743439
14060.0000000    1.0637678
14062.0000000    1.0725899
14064.0000000    1.0518062
14066.0000000    1.0500726
14068.0000000    1.0565180
14070.0000000    1.0440929
14072.0000000    1.0262896
14074.0000000    1.0263169
14076.0000000    1.0246587
14078.0000000    1.0275989
14080.0000000    1.0251451
14082.0000000    1.0357468
14084.0000000    1.0407586
14086.0000000    1.0388209
14088.0000000    1.0344230
14090.0000000    1.0422506
14092.0000000    1.0486698
14094.0000000    1.0376992
14096.0000000    1.0337826
14098.0000000    1.0338197
14100.0000000    1.0313820
14102.0000000    1.0331241
14104.0000000    1.0379335
14106.0000000    1.0517286
14108.0000000    1.0533805
14110.0000000    1.0574020
14112.0000000    1.0532824
14114.0000000    1.0482872
14116.0000000    1.0443609
14118.0000000    1.0460436
14120.0000000    1.0576023
14122.0000000    1.0611593
14124.0000000    1.0736010
14126.0000000    1.0623928
14128.0000000    1.0468493
14130.0000000    1.0584675
14132.0000000    1.0571353
14134.0000000    1.0538350
14136.0000000    1.0562468
14138.0000000    1.0488178
14140.0000000    1.0550517
14142.0000000    1.0551505
14144.0000000    1.0579424
14146.0000000    1.0586221
14148.0000000    1.0639035
14150.0000000    1.0696821
14152.0000000    1.0594578
14154.0000000    1.0606773
14156.0000000    1.0689594
14158.0000000    1.0643749
14160.0000000    1.0689864
14162.0000000    1.0643060
14164.0000000    1.0709729
14166.0000000    1.0751109
14168.0000000    1.0694023
14170.0000000    1.0600343
14172.0000000    1.0552168
14174.0000000    1.0490172
14176.0000000    1.0569803
14178.0000000    1.0515563
14180.0000000    1.0483963
14182.0000000    1.0485599
14184.0000000    1.0386019
14186.0000000    1.0387044
14188.0000000    1.0405895
14190.0000000    1.0441402
14192.0000000    1.0292467
14194.0000000    1.0397269
14196.0000000    1.0190196
14198.0000000    1.0131174
14200.0000000    1.0123266
14202.0000000    1.0221916
14204.0000000    1.0283824
14206.0000000    1.0280709
14208.0000000    1.0327258
14210.0000000    1.0308055
14212.0000000    1.0255836
14214.0000000    1.0196902
14216.0000000    1.0171224
14218.0000000    1.0178906
14220.0000000    1.0168558
14222.0000000    1.0158166
14224.0000000    1.0264256
14226.0000000    1.0259664
14228.0000000    1.0085919
14230.0000000    1.0085608
14232.0000000    1.0061449
14234.0000000    1.0027548
14236.0000000    1.0059233
14238.0000000    1.0129782
14240.0000000    1.0066394
14242.0000000    1.0124713
14244.0000000    1.0285243
14246.0000000    1.0383472
14248.0000000    1.0320480
14250.0000000    1.0225879
14252.0000000    1.0226651
14254.0000000    1.0148023
14256.0000000    1.0188212
14258.0000000    1.0133910
14260.0000000    1.0137925
14262.0000000    1.0267612
14264.0000000    1.0223998
14266.0000000    1.0110787
14268.0000000    1.0146282
14270.0000000    1.0146006
14272.0000000    1.0195007
14274.0000000    1.0196031
14276.0000000    1.0136064
14278.0000000    1.0229725
14280.0000000    1.0263298
14282.0000000    1.0219259
14284.0000000    1.0139216
14286.0000000    1.0067594
14288.0000000    1.0090925
14290.0000000    1.0057621
14292.0000000    1.0235015
14294.0000000    1.0234604
14296.0000000    1.0313673
14298.0000000    1.0332882
14300.0000000    1.0390134
14302.0000000    1.0470886
14304.0000000    1.0496593
14306.0000000    1.0522932
14308.0000000    1.0456250
14310.0000000    1.0453084
14312.0000000    1.0460041
14314.0000000    1.0392812
14316.0000000    1.0438643
14318.0000000    1.0318313
14320.0000000    1.0317740
14322.0000000    1.0360267
14324.0000000    1.0385021
14326.0000000    1.0298350
14328.0000000    1.0261770
14330.0000000    1.0182598
14332.0000000    1.0293531
14334.0000000    1.0301803
14336.0000000    1.0360420
14338.0000000    1.0436189
14340.0000000    1.0527853
14342.0000000    1.0382069
14344.0000000    1.0362723
14346.0000000    1.0420216
14348.0000000    1.0364698
14350.0000000    1.0424993
14352.0000000    1.0369960
14354.0000000    1.0303360
14356.0000000    1.0267055
14358.0000000    1.0301092
14360.0000000    1.0348607
14362.0000000    1.0358561
14364.0000000    1.0467055
14366.0000000    1.0453222
14368.0000000    1.0453521
14370.0000000    1.0565650
14372.0000000    1.0529042
14374.0000000    1.0491183
14376.0000000    1.0537076
14378.0000000    1.0684785
14380.0000000    1.0630583
14382.0000000    1.0474044
14384.0000000    1.0502366
14386.0000000    1.0588080
14388.0000000    1.0606464
14390.0000000    1.0709201
14392.0000000    1.0773269
14394.0000000    1.0725894
14396.0000000    1.0756478
14398.0000000    1.0792671
14400.0000000    1.0704037
14402.0000000    1.0857979
14404.0000000    1.0895557
14406.0000000    1.0923582
14408.0000000    1.0831213
14410.0000000    1.0888776
14412.0000000    1.0873669
14414.0000000    1.0826302
14416.0000000    1.0885468
14418.0000000    1.0908403
14420.0000000    1.0853640
14422.0000000    1.0807184
14424.0000000    1.0759951
14426.0000000    1.0728995
14428.0000000    1.0719026
14430.0000000    1.0795079
14432.0000000    1.0715214
14434.0000000    1.0811636
14436.0000000    1.0734606
14438.0000000    1.0851195
14440.0000000    1.0831797
14442.0000000    1.0924741
14444.0000000    1.0960826
14446.0000000    1.1012610
14448.0000000    1.1009978
14450.0000000    1.0994112
14452.0000000    1.0949386
14454.0000000    1.0935675
14456.0000000    1.0887247
14458.0000000    1.0915989
14460.0000000    1.0782214
14462.0000000    1.0721005
14464.0000000    1.0689743
14466.0000000    1.0720817
14468.0000000    1.0676917
14470.0000000    1.0703642
14472.0000000    1.0716594
14474.0000000    1.0704224
14476.0000000    1.0722896
14478.0000000    1.0648339
14480.0000000    1.0577645
14482.0000000    1.0557507
14484.0000000    1.0526735
14486.0000000    1.0483136
14488.0000000    1.0354745
14490.0000000    1.0311885
14492.0000000    1.0261414
14494.0000000    1.0203911
14496.0000000    1.0242426
14498.0000000    1.0286456
14500.0000000    1.0288203
14502.0000000    1.0399948
14504.0000000    1.0402203
14506.0000000    1.0328990
14508.0000000    1.0496260
14510.0000000    1.0554159
14512.0000000    1.0592728
14514.0000000    1.0564184
14516.0000000    1.0561067
14518.0000000    1.0523190
14520.0000000    1.0557979
14522.0000000    1.0547742
14524.0000000    1.0592498
14526.0000000    1.0524603
14528.0000000    1.0478165
14530.0000000    1.0501842
14532.0000000    1.0394369
14534.0000000    1.0384191
14536.0000000    1.0516543
14538.0000000    1.0431060
14540.0000000    1.0404923
14542.0000000    1.0427128
14544.0000000    1.0537598
14546.0000000    1.0503008
14548.0000000    1.0606989
14550.0000000    1.0580397
14552.0000000    1.0516598
14554.0000000    1.0515082
14556.0000000    1.0533789
14558.0000000    1.0593336
14560.0000000    1.0485876
14562.0000000    1.0500699
14564.0000000    1.0431559
14566.0000000    1.0346000
14568.0000000    1.0358568
14570.0000000    1.0355216
14572.0000000    1.0220442
14574.0000000    1.0246663
14576.0000000    1.0240585
14578.0000000    1.0287172
14580.0000000    1.0233603
14582.0000000    1.0167022
14584.0000000    1.0216606
14586.0000000    1.0263898
14588.0000000    1.0284030
14590.0000000    1.0341700
14592.0000000    1.0258330
14594.0000000    1.0373014
14596.0000000    1.0333037
14598.0000000    1.0383956
14600.0000000    1.0470282
14602.0000000    1.0520710
14604.0000000    1.0489913
14606.0000000    1.0395885
14608.0000000    1.0371528
14610.0000000    1.0437313
14612.0000000    1.0425650
14614.0000000    1.0450542
14616.0000000    1.0474763
14618.0000000    1.0555794
14620.0000000    1.0428021
14622.0000000    1.0281742
14624.0000000    1.0347648
14626.0000000    1.0386996
14628.0000000    1.0390211
14630.0000000    1.0322391
14632.0000000    1.0246865
14634.0000000    1.0202272
14636.0000000    1.0217838
14638.0000000    1.0203861
14640.0000000    1.0150919
14642.0000000    1.0184240
14644.0000000    1.0084128
14646.0000000    1.0078231
14648.0000000    1.0056480
14650.0000000    1.0060537
14652.0000000    1.0080564
14654.0000000    1.0157915
14656.0000000    1.0130080
14658.0000000    1.0184469
14660.0000000    1.0171143
14662.0000000    1.0202672
14664.0000000    1.0219178
14666.0000000    1.0252500
14668.0000000    1.0154710
14670.0000000    1.0117581
14672.0000000    1.0124500
14674.0000000    1.0133926
14676.0000000    1.0133438
14678.0000000    1.0128484
14680.0000000    1.0176269
14682.0000000    1.0126274
14684.0000000    1.0110420
14686.0000000    1.0154688
14688.0000000    1.0056827
14690.0000000    1.0084414
14692.0000000    1.0055012
14694.0000000    1.0036991
14696.0000000    0.9927881
14698.0000000    0.9982600
14700.0000000    0.9892819
14702.0000000    0.9973796
14704.0000000    1.0070059
14706.0000000    1.0125759
14708.0000000    0.9988813
14710.0000000    1.0033811
14712.0000000    1.0001359
14714.0000000    1.0069566
14716.0000000    1.0217022
14718.0000000    1.0228488
14720.0000000    1.0304086
14722.0000000    1.0285558
14724.0000000    1.0354152
14726.0000000    1.0114555
14728.0000000    1.0048679
14730.0000000    1.0137630
14732.0000000    1.0234742
14734.0000000    1.0326244
14736.0000000    1.0345477
14738.0000000    1.0381405
14740.0000000    1.0321867
14742.0000000    1.0231235
14744.0000000    1.0209361
14746.0000000    1.0279787
14748.0000000    1.0338485
14750.0000000    1.0272720
14752.0000000    1.0260853
14754.0000000    1.0254977
14756.0000000    1.0300293
14758.0000000    1.0295124
14760.0000000    1.0251905
14762.0000000    1.0272645
14764.0000000    1.0347023
14766.0000000    1.0425010
14768.0000000    1.0391786
14770.0000000    1.0455297
14772.0000000    1.0445081
14774.0000000    1.0452050
14776.0000000    1.0379488
14778.0000000    1.0246568
14780.0000000    1.0266291
14782.0000000    1.0226609
14784.0000000    1.0195910
14786.0000000    1.0357167
14788.0000000    1.0394197
14790.0000000    1.0554154
14792.0000000    1.0423231
14794.0000000    1.0447246
14796.0000000    1.0396289
14798.0000000    1.0342628
14800.0000000    1.0377496
14802.0000000    1.0448022
14804.0000000    1.0449868
14806.0000000    1.0551213
14808.0000000    1.0574151
14810.0000000    1.0664619
14812.0000000    1.0751332
14814.0000000    1.0732903
14816.0000000    1.0665534
14818.0000000    1.0643854
14820.0000000    1.0577166
14822.0000000    1.0579388
14824.0000000    1.0529022
14826.0000000    1.0472698
14828.0000000    1.0482574
14830.0000000    1.0504549
14832.0000000    1.0508918
14834.0000000    1.0496457
14836.0000000    1.0467026
14838.0000000    1.0499121
14840.0000000    1.0357933
14842.0000000    1.0385939
14844.0000000    1.0366259
14846.0000000    1.0393164
14848.0000000    1.0423577
14850.0000000    1.0532182
14852.0000000    1.0438222
14854.0000000    1.0370400
14856.0000000    1.0336572
14858.0000000    1.0241351
14860.0000000    1.0261667
14862.0000000    1.0355853
14864.0000000    1.0452771
14866.0000000    1.0456290
14868.0000000    1.0454239
14870.0000000    1.0356990
14872.0000000    1.0388638
14874.0000000    1.0352005
14876.0000000    1.0429624
14878.0000000    1.0468671
14880.0000000    1.0506958
14882.0000000    1.0519058
14884.0000000    1.0472540
14886.0000000    1.0531651
14888.0000000    1.0543907
14890.0000000    1.0540178
14892.0000000    1.0451528
14894.0000000    1.0478977
14896.0000000    1.0475067
14898.0000000    1.0483834
14900.0000000    1.0431311
14902.0000000    1.0313909
14904.0000000    1.0214088
14906.0000000    1.0218233
14908.0000000    1.0208147
14910.0000000    1.0271796
14912.0000000    1.0281799
14914.0000000    1.0173644
14916.0000000    1.0191762
14918.0000000    1.0109242
14920.0000000    0.9996460
14922.0000000    0.9966848
14924.0000000    1.0001973
14926.0000000    0.9978766
14928.0000000    0.9937887
14930.0000000    0.9844129
14932.0000000    0.9897150
14934.0000000    0.9813299
14936.0000000    0.9900625
14938.0000000    0.9884022
14940.0000000    0.9922525
14942.0000000    1.0012354
14944.0000000    0.9975173
14946.0000000    0.9991778
14948.0000000    0.9982156
14950.0000000    1.0078374
14952.0000000    1.0139539
14954.0000000    1.0152529
14956.0000000    1.0123227
14958.0000000    1.0180662
14960.0000000    1.0362099
14962.0000000    1.0385376
14964.0000000    1.0268741
14966.0000000    1.0363263
14968.0000000    1.0494163
14970.0000000    1.0591255
14972.0000000    1.0598184
14974.0000000    1.0509510
14976.0000000    1.0516614
14978.0000000    1.0452698
14980.0000000    1.0453407
14982.0000000    1.0303123
14984.0000000    1.0276663
14986.0000000    1.0212634
14988.0000000    1.0167198
14990.0000000    1.0227454
14992.0000000    1.0281634
14994.0000000    1.0360985
14996.0000000    1.0296949
14998.0000000    1.0263649
15000.0000000    1.0330919
15002.0000000    1.0335513
15004.0000000    1.0330905
15006.0000000    1.0325624
15008.0000000    1.0306721
15010.0000000    1.0244496
15012.0000000    1.0346624
15014.0000000    1.0303303
15016.0000000    1.0296743
15018.0000000    1.0273031
15020.0000000    1.0296249
15022.0000000    1.0202739
15024.0000000    1.0196773
15026.0000000    1.0082079
15028.0000000    1.0053006
15030.0000000    1.0013859
15032.0000000    1.0041496
15034.0000000    1.0240321
15036.0000000    1.0159512
15038.0000000    1.0122843
15040.0000000    1.0192239
15042.0000000    1.0326588
15044.0000000    1.0365415
15046.0000000    1.0426149
15048.0000000    1.0395852
15050.0000000    1.0329573
15052.0000000    1.0344477
15054.0000000    1.0311589
15056.0000000    1.0306730
15058.0000000    1.0257527
15060.0000000    1.0312870
15062.0000000    1.0278933
15064.0000000    1.0383589
15066.0000000    1.0431287
15068.0000000    1.0341909
15070.0000000    1.0401978
15072.0000000    1.0204827
15074.0000000    1.0135685
15076.0000000    1.0114769
15078.0000000    0.9920492
15080.0000000    0.9854555
15082.0000000    0.9819970
15084.0000000    0.9861376
15086.0000000    0.9938453
15088.0000000    0.9950871
15090.0000000    0.9951894
15092.0000000    1.0062538
15094.0000000    1.0106548
15096.0000000    1.0036156
15098.0000000    1.0093235
15100.0000000    1.0195365
15102.0000000    1.0273209
15104.0000000    1.0313395
15106.0000000    1.0393469
15108.0000000    1.0348811
15110.0000000    1.0458605
15112.0000000    1.0529357
15114.0000000    1.0589322
15116.0000000    1.0590776
15118.0000000    1.0559090
15120.0000000    1.0624222
15122.0000000    1.0732878
15124.0000000    1.0709524
15126.0000000    1.0778134
15128.0000000    1.0855316
15130.0000000    1.0920161
15132.0000000    1.0989435
15134.0000000    1.0950717
15136.0000000    1.1027238
15138.0000000    1.0978874
15140.0000000    1.0958267
15142.0000000    1.1015819
15144.0000000    1.1064657
15146.0000000    1.1088169
15148.0000000    1.1144686
15150.0000000    1.1058545
15152.0000000    1.1089005
15154.0000000    1.1070553
15156.0000000    1.1019572
15158.0000000    1.1015338
15160.0000000    1.1079842
15162.0000000    1.0924079
15164.0000000    1.0850575
15166.0000000    1.0923355
15168.0000000    1.0934066
15170.0000000    1.0944670
15172.0000000    1.1045603
15174.0000000    1.1055092
15176.0000000    1.1066521
15178.0000000    1.1014657
15180.0000000    1.0864316
15182.0000000    1.0747159
15184.0000000    1.0613043
15186.0000000    1.0644522
15188.0000000    1.0634975
15190.0000000    1.0592968
15192.0000000    1.0525540
15194.0000000    1.0480801
15196.0000000    1.0502183
15198.0000000    1.0501930
15200.0000000    1.0562690
15202.0000000    1.0553708
15204.0000000    1.0712587
15206.0000000    1.0723376
15208.0000000    1.0695868
15210.0000000    1.0751762
15212.0000000    1.0844767
15214.0000000    1.0765860
15216.0000000    1.0691699
15218.0000000    1.0650749
15220.0000000    1.0648270
15222.0000000    1.0677115
15224.0000000    1.0693213
15226.0000000    1.0700601
15228.0000000    1.0701548
15230.0000000    1.0617763
15232.0000000    1.0631732
15234.0000000    1.0585257
15236.0000000    1.0485405
15238.0000000    1.0339097
15240.0000000    1.0361664
15242.0000000    1.0302355
15244.0000000    1.0303088
15246.0000000    1.0274612
15248.0000000    1.0299970
15250.0000000    1.0306622
15252.0000000    1.0343068
15254.0000000    1.0308377
15256.0000000    1.0317507
15258.0000000    1.0283495
15260.0000000    1.0227510
15262.0000000    1.0206681
15264.0000000    1.0179228
15266.0000000    1.0162952
15268.0000000    1.0112091
15270.0000000    1.0035350
15272.0000000    1.0121092
15274.0000000    1.0141132
15276.0000000    1.0083386
15278.0000000    0.9968765
15280.0000000    0.9916880
15282.0000000    0.9981121
15284.0000000    0.9913102
15286.0000000    0.9961288
15288.0000000    0.9882745
15290.0000000    0.9820597
15292.0000000    0.9864482
15294.0000000    0.9968980
15296.0000000    1.0034912
15298.0000000    1.0097705
15300.0000000    1.0095578
15302.0000000    1.0082767
15304.0000000    1.0185905
15306.0000000    1.0197245
15308.0000000    1.0229740
15310.0000000    1.0235919
15312.0000000    1.0163981
15314.0000000    1.0195123
15316.0000000    1.0142972
15318.0000000    1.0153408
15320.0000000    1.0052820
15322.0000000    0.9899122
15324.0000000    0.9832587
15326.0000000    0.9721848
15328.0000000    0.9665594
15330.0000000    0.9591464
15332.0000000    0.9669067
15334.0000000    0.9679180
15336.0000000    0.9655286
15338.0000000    0.9762487
15340.0000000    0.9831521
15342.0000000    0.9924177
15344.0000000    0.9929063
15346.0000000    0.9816518
15348.0000000    0.9877059
15350.0000000    0.9816937
15352.0000000    0.9786386
15354.0000000    0.9728439
15356.0000000    0.9706817
15358.0000000    0.9608360
15360.0000000    0.9638102
15362.0000000    0.9617856
15364.0000000    0.9685200
15366.0000000    0.9631273
15368.0000000    0.9648954
15370.0000000    0.9643755
15372.0000000    0.9722126
15374.0000000    0.9778838
15376.0000000    0.9774347
15378.0000000    0.9835876
15380.0000000    0.9831063
15382.0000000    0.9746569
15384.0000000    0.9706729
15386.0000000    0.9621832
15388.0000000    0.9635450
15390.0000000    0.9718039
15392.0000000    0.9861366
15394.0000000    0.9934930
15396.0000000    1.0025816
15398.0000000    1.0044649
15400.0000000    0.9974395
15402.0000000    0.9958261
15404.0000000    0.9868673
15406.0000000    0.9821461
15408.0000000    0.9713182
15410.0000000    0.9780121
15412.0000000    0.9792666
15414.0000000    0.9707498
15416.0000000    0.9670218
15418.0000000    0.9618531
15420.0000000    0.9785502
15422.0000000    0.9885958
15424.0000000    0.9875067
15426.0000000    0.9853027
15428.0000000    0.9883710
15430.0000000    0.9860319
15432.0000000    0.9873688
15434.0000000    0.9904640
15436.0000000    0.9952002
15438.0000000    0.9976178
15440.0000000    1.0012294
15442.0000000    0.9950101
15444.0000000    0.9966069
15446.0000000    0.9943133
15448.0000000    0.9938249
15450.0000000    0.9937886
15452.0000000    0.9949612
15454.0000000    0.9890928
15456.0000000    0.9857966
15458.0000000    0.9936017
15460.0000000    0.9970029
15462.0000000    0.9951164
15464.0000000    0.9878917
15466.0000000    0.9925840
15468.0000000    0.9993159
15470.0000000    0.9924140
15472.0000000    0.9975454
15474.0000000    0.9948714
15476.0000000    1.0000148
15478.0000000    0.9939662
15480.0000000    0.9916773
15482.0000000    0.9916304
15484.0000000    0.9874649
15486.0000000    0.9810644
15488.0000000    0.9968327
15490.0000000    1.0024403
15492.0000000    1.0043480
15494.0000000    0.9990798
15496.0000000    1.0083579
15498.0000000    0.9990447
15500.0000000    0.9896782
15502.0000000    0.9836771
15504.0000000    0.9912462
15506.0000000    0.9873365
15508.0000000    0.9832557
15510.0000000    0.9850528
15512.0000000    0.9904051
15514.0000000    0.9932792
15516.0000000    0.9946818
15518.0000000    0.9939054
15520.0000000    0.9997162
15522.0000000    0.9945317
15524.0000000    0.9959824
15526.0000000    0.9951807
15528.0000000    0.9942932
15530.0000000    1.0015227
15532.0000000    1.0037186
15534.0000000    1.0085447
15536.0000000    1.0010211
15538.0000000    1.0006042
15540.0000000    1.0092760
15542.0000000    1.0017662
15544.0000000    1.0042206
15546.0000000    1.0153598
15548.0000000    1.0199815
15550.0000000    1.0217786
15552.0000000    1.0300900
15554.0000000    1.0336983
15556.0000000    1.0267659
15558.0000000    1.0224348
15560.0000000    1.0310781
15562.0000000    1.0393913
15564.0000000    1.0462095
15566.0000000    1.0435883
15568.0000000    1.0427742
15570.0000000    1.0438724
15572.0000000    1.0311797
15574.0000000    1.0275668
15576.0000000    1.0183939
15578.0000000    1.0259225
15580.0000000    1.0189992
15582.0000000    1.0064571
15584.0000000    1.0073093
15586.0000000    1.0000182
15588.0000000    0.9982249
15590.0000000    0.9948829
15592.0000000    0.9955223
15594.0000000    0.9821084
15596.0000000    0.9785240
15598.0000000    0.9948378
15600.0000000    0.9922656
15602.0000000    0.9832780
15604.0000000    0.9835315
15606.0000000    0.9997327
15608.0000000    1.0010045
15610.0000000    0.9846293
15612.0000000    0.9804657
15614.0000000    0.9822175
15616.0000000    0.9841454
15618.0000000    0.9886881
15620.0000000    0.9947496
15622.0000000    0.9971689
15624.0000000    1.0039979
15626.0000000    1.0069735
15628.0000000    1.0036963
15630.0000000    1.0078899
15632.0000000    1.0079154
15634.0000000    1.0037526
15636.0000000    0.9982566
15638.0000000    0.9917962
15640.0000000    0.9857886
15642.0000000    0.9785177
15644.0000000    0.9733610
15646.0000000    0.9772123
15648.0000000    0.9836059
15650.0000000    0.9771464
15652.0000000    0.9866356
15654.0000000    1.0030427
15656.0000000    0.9934425
15658.0000000    0.9948025
15660.0000000    0.9880846
15662.0000000    0.9856672
15664.0000000    0.9929932
15666.0000000    0.9943655
15668.0000000    1.0026414
15670.0000000    0.9955749
15672.0000000    0.9976221
15674.0000000    1.0007524
15676.0000000    0.9977424
15678.0000000    0.9998932
15680.0000000    0.9988763
15682.0000000    0.9972811
15684.0000000    1.0001829
15686.0000000    0.9966141
15688.0000000    0.9850402
15690.0000000    0.9859193
15692.0000000    0.9975222
15694.0000000    1.0017705
15696.0000000    1.0069383
15698.0000000    1.0012003
15700.0000000    0.9996659
15702.0000000    1.0008689
15704.0000000    1.0120385
15706.0000000    1.0012655
15708.0000000    0.9950634
15710.0000000    0.9988830
15712.0000000    0.9887018
15714.0000000    0.9891656
15716.0000000    0.9826313
15718.0000000    0.9703668
15720.0000000    0.9666192
15722.0000000    0.9753031
15724.0000000    0.9670430
15726.0000000    0.9605355
15728.0000000    0.9649822
15730.0000000    0.9716629
15732.0000000    0.9681076
15734.0000000    0.9788339
15736.0000000    0.9992084
15738.0000000    1.0074159
15740.0000000    1.0037061
15742.0000000    1.0073572
15744.0000000    0.9905354
15746.0000000    0.9860366
15748.0000000    0.9952866
15750.0000000    0.9887794
15752.0000000    0.9920495
15754.0000000    0.9895286
15756.0000000    0.9864997
15758.0000000    0.9774522
15760.0000000    0.9739105
15762.0000000    0.9714955
15764.0000000    0.9683311
15766.0000000    0.9703943
15768.0000000    0.9754412
15770.0000000    0.9704077
15772.0000000    0.9626293
15774.0000000    0.9676889
15776.0000000    0.9626660
15778.0000000    0.9656546
15780.0000000    0.9602048
15782.0000000    0.9615565
15784.0000000    0.9548848
15786.0000000    0.9509136
15788.0000000    0.9582940
15790.0000000    0.9609314
15792.0000000    0.9660057
15794.0000000    0.9737335
15796.0000000    0.9692943
15798.0000000    0.9548799
15800.0000000    0.9563084
15802.0000000    0.9612325
15804.0000000    0.9550558
15806.0000000    0.9602755
15808.0000000    0.9620592
15810.0000000    0.9532973
15812.0000000    0.9591939
15814.0000000    0.9527651
15816.0000000    0.9619641
15818.0000000    0.9644278
15820.0000000    0.9586483
15822.0000000    0.9583539
15824.0000000    0.9580928
15826.0000000    0.9647608
15828.0000000    0.9587251
15830.0000000    0.9548169
15832.0000000    0.9554865
15834.0000000    0.9487048
15836.0000000    0.9569293
15838.0000000    0.9569911
15840.0000000    0.9506155
15842.0000000    0.9447045
15844.0000000    0.9333953
15846.0000000    0.9325314
15848.0000000    0.9347931
15850.0000000    0.9355174
15852.0000000    0.9355911
15854.0000000    0.9338607
15856.0000000    0.9313027
15858.0000000    0.9442856
15860.0000000    0.9563603
15862.0000000    0.9668134
15864.0000000    0.9588029
15866.0000000    0.9607050
15868.0000000    0.9699212
15870.0000000    0.9721835
15872.0000000    0.9779657
15874.0000000    0.9807461
15876.0000000    0.9910221
15878.0000000    0.9946064
15880.0000000    0.9979315
15882.0000000    1.0084749
15884.0000000    1.0029490
15886.0000000    1.0040027
15888.0000000    1.0092154
15890.0000000    1.0112704
15892.0000000    1.0131670
15894.0000000    1.0084020
15896.0000000    1.0139264
15898.0000000    1.0162927
15900.0000000    1.0113530
15902.0000000    1.0044180
15904.0000000    0.9900744
15906.0000000    0.9864475
15908.0000000    0.9898366
15910.0000000    0.9881828
15912.0000000    0.9889512
15914.0000000    0.9933146
15916.0000000    0.9962433
15918.0000000    0.9927182
15920.0000000    0.9983214
15922.0000000    1.0004176
15924.0000000    0.9959343
15926.0000000    0.9938307
15928.0000000    0.9999443
15930.0000000    1.0150689
15932.0000000    1.0209625
15934.0000000    1.0224432
15936.0000000    1.0268451
15938.0000000    1.0251667
15940.0000000    1.0232626
15942.0000000    1.0098213
15944.0000000    1.0098826
15946.0000000    1.0047780
15948.0000000    1.0113176
15950.0000000    1.0128694
15952.0000000    1.0157886
15954.0000000    1.0127380
15956.0000000    1.0108452
15958.0000000    1.0022899
15960.0000000    0.9850712
15962.0000000    0.9812182
15964.0000000    0.9706892
15966.0000000    0.9806364
15968.0000000    0.9761671
15970.0000000    0.9718513
15972.0000000    0.9817504
15974.0000000    0.9837456
15976.0000000    0.9877794
15978.0000000    0.9878061
15980.0000000    0.9868946
15982.0000000    0.9837595
15984.0000000    0.9809699
15986.0000000    0.9823478
15988.0000000    0.9886496
15990.0000000    0.9876674
15992.0000000    0.9884314
15994.0000000    0.9811660
15996.0000000    0.9828736
15998.0000000    0.9682050
16000.0000000    0.9684530
16002.0000000    0.9613792
16004.0000000    0.9578341
16006.0000000    0.9696271
16008.0000000    0.9673421
16010.0000000    0.9607998
16012.0000000    0.9634071
16014.0000000    0.9805709
16016.0000000    0.9949883
16018.0000000    0.9939497
16020.0000000    0.9879950
16022.0000000    0.9903122
16024.0000000    0.9870087
16026.0000000    0.9965407
16028.0000000    0.9896929
16030.0000000    0.9842179
16032.0000000    0.9820536
16034.0000000    0.9736009
16036.0000000    0.9791009
16038.0000000    0.9610280
16040.0000000    0.9592167
16042.0000000    0.9656882
16044.0000000    0.9714407
16046.0000000    0.9725366
16048.0000000    0.9749403
16050.0000000    0.9665097
16052.0000000    0.9646978
16054.0000000    0.9625971
16056.0000000    0.9718284
16058.0000000    0.9812144
16060.0000000    0.9773266
16062.0000000    0.9829628
16064.0000000    0.9806498
16066.0000000    0.9835697
16068.0000000    0.9673544
16070.0000000    0.9694515
16072.0000000    0.9650162
16074.0000000    0.9688389
16076.0000000    0.9679117
16078.0000000    0.9724038
16080.0000000    0.9788116
16082.0000000    0.9832172
16084.0000000    0.9958341
16086.0000000    1.0040812
16088.0000000    0.9984056
16090.0000000    1.0046098
16092.0000000    1.0107038
16094.0000000    0.9989100
16096.0000000    1.0086528
16098.0000000    1.0156288
16100.0000000    1.0058949
16102.0000000    1.0079023
16104.0000000    1.0050304
16106.0000000    1.0022442
16108.0000000    1.0127171
16110.0000000    1.0190979
16112.0000000    1.0201813
16114.0000000    1.0116779
16116.0000000    1.0207952
16118.0000000    1.0139253
16120.0000000    1.0210549
16122.0000000    1.0299759
16124.0000000    1.0283564
16126.0000000    1.0269606
16128.0000000    1.0217167
16130.0000000    1.0277703
16132.0000000    1.0262518
16134.0000000    1.0199594
16136.0000000    1.0115030
16138.0000000    1.0183719
16140.0000000    1.0242009
16142.0000000    1.0243655
16144.0000000    1.0091324
16146.0000000    1.0094366
16148.0000000    1.0049356
16150.0000000    1.0139588
16152.0000000    1.0167011
16154.0000000    1.0117630
16156.0000000    1.0057795
16158.0000000    1.0052582
16160.0000000    0.9904627
16162.0000000    0.9892615
16164.0000000    0.9934960
16166.0000000    0.9967355
16168.0000000    0.9966878
16170.0000000    1.0003340
16172.0000000    1.0030512
16174.0000000    0.9952459
16176.0000000    0.9874573
16178.0000000    0.9855902
16180.0000000    0.9831079
16182.0000000    0.9892216
16184.0000000    0.9820172
16186.0000000    1.0096558
16188.0000000    1.0122794
16190.0000000    1.0232798
16192.0000000    1.0287950
16194.0000000    1.0221498
16196.0000000    1.0251460
16198.0000000    1.0215760
16200.0000000    1.0270671
16202.0000000    1.0293670
16204.0000000    1.0248121
16206.0000000    1.0163610
16208.0000000    1.0104393
16210.0000000    1.0091109
16212.0000000    1.0107915
16214.0000000    1.0169760
16216.0000000    1.0158144
16218.0000000    1.0170360
16220.0000000    1.0168318
16222.0000000    1.0158141
16224.0000000    1.0134449
16226.0000000    1.0109364
16228.0000000    1.0072019
16230.0000000    0.9940317
16232.0000000    0.9971459
16234.0000000    1.0047240
16236.0000000    1.0096799
16238.0000000    1.0111887
16240.0000000    1.0137371
16242.0000000    1.0086875
16244.0000000    1.0160578
16246.0000000    1.0121496
16248.0000000    1.0093191
16250.0000000    1.0017035
16252.0000000    0.9981415
16254.0000000    1.0035896
16256.0000000    0.9941518
16258.0000000    1.0007211
16260.0000000    1.0018629
16262.0000000    1.0047131
16264.0000000    1.0035480
16266.0000000    0.9996231
16268.0000000    0.9940487
16270.0000000    1.0025080
16272.0000000    0.9986386
16274.0000000    0.9971251
16276.0000000    0.9921831
16278.0000000    1.0050224
16280.0000000    1.0074815
16282.0000000    0.9981194
16284.0000000    1.0006120
16286.0000000    0.9993243
16288.0000000    0.9955494
16290.0000000    0.9974566
16292.0000000    0.9953482
16294.0000000    0.9924082
16296.0000000    0.9964523
16298.0000000    0.9802536
16300.0000000    0.9814629
16302.0000000    0.9667107
16304.0000000    0.9746295
16306.0000000    0.9662567
16308.0000000    0.9732071
16310.0000000    0.9764190
16312.0000000    0.9794155
16314.0000000    0.9944290
16316.0000000    0.9911390
16318.0000000    0.9818572
16320.0000000    0.9840042
16322.0000000    0.9891801
16324.0000000    0.9883112
16326.0000000    0.9984097
16328.0000000    0.9969675
16330.0000000    0.9962038
16332.0000000    1.0094298
16334.0000000    1.0072187
16336.0000000    1.0162680
16338.0000000    1.0189582
16340.0000000    1.0148746
16342.0000000    1.0151298
16344.0000000    1.0156888
16346.0000000    1.0151907
16348.0000000    1.0221598
16350.0000000    1.0217477
16352.0000000    1.0215466
16354.0000000    1.0279262
16356.0000000    1.0278958
16358.0000000    1.0264291
16360.0000000    1.0225065
16362.0000000    1.0252720
16364.0000000    1.0239482
16366.0000000    1.0216922
16368.0000000    1.0160348
16370.0000000    1.0258954
16372.0000000    1.0267850
16374.0000000    1.0289332
16376.0000000    1.0173045
16378.0000000    1.0094020
16380.0000000    1.0146641
16382.0000000    1.0166738
16384.0000000    1.0199399
16386.0000000    1.0257186
16388.0000000    1.0167446
16390.0000000    1.0166451
16392.0000000    1.0162429
16394.0000000    1.0082182
16396.0000000    1.0133992
16398.0000000    1.0103751
16400.0000000    1.0154884
16402.0000000    1.0058358
16404.0000000    0.9990384
16406.0000000    1.0092180
16408.0000000    0.9957764
16410.0000000    0.9930753
16412.0000000    0.9949033
16414.0000000    0.9944123
16416.0000000    0.9976524
16418.0000000    0.9946893
16420.0000000    0.9988220
16422.0000000    0.9971579
16424.0000000    1.0133023
16426.0000000    1.0202345
16428.0000000    1.0233310
16430.0000000    1.0263201
16432.0000000    1.0423808
16434.0000000    1.0400517
16436.0000000    1.0390447
16438.0000000    1.0304310
16440.0000000    1.0294487
16442.0000000    1.0367491
16444.0000000    1.0401027
16446.0000000    1.0382596
16448.0000000    1.0213091
16450.0000000    1.0223130
16452.0000000    1.0226592
16454.0000000    1.0197893
16456.0000000    1.0063189
16458.0000000    1.0058186
16460.0000000    0.9903426
16462.0000000    0.9896884
16464.0000000    1.0017985
16466.0000000    1.0140666
16468.0000000    1.0147619
16470.0000000    1.0059820
16472.0000000    0.9924151
16474.0000000    0.9987152
16476.0000000    0.9953020
16478.0000000    0.9951407
16480.0000000    1.0005660
16482.0000000    1.0028861
16484.0000000    0.9973041
16486.0000000    1.0053154
16488.0000000    1.0044775
16490.0000000    1.0026721
16492.0000000    1.0022213
16494.0000000    1.0079672
16496.0000000    1.0071539
16498.0000000    1.0008001
16500.0000000    1.0087723
16502.0000000    1.0004653
16504.0000000    0.9981502
16506.0000000    1.0201985
16508.0000000    1.0235084
16510.0000000    1.0316830
16512.0000000    1.0297031
16514.0000000    1.0238800
16516.0000000    1.0210838
16518.0000000    1.0152003
16520.0000000    1.0058702
16522.0000000    1.0154791
16524.0000000    1.0165634
16526.0000000    1.0229986
16528.0000000    1.0162185
16530.0000000    1.0164469
16532.0000000    1.0171357
16534.0000000    1.0041989
16536.0000000    1.0031282
16538.0000000    1.0065836
16540.0000000    1.0142503
16542.0000000    1.0114536
16544.0000000    1.0141846
16546.0000000    1.0144151
16548.0000000    1.0212312
16550.0000000    1.0203686
16552.0000000    1.0205933
16554.0000000    1.0218078
16556.0000000    1.0174228
16558.0000000    1.0235667
16560.0000000    1.0207163
16562.0000000    1.0242275
16564.0000000    1.0331661
16566.0000000    1.0362703
16568.0000000    1.0330890
16570.0000000    1.0234739
16572.0000000    1.0221658
16574.0000000    1.0173229
16576.0000000    1.0168219
16578.0000000    1.0206748
16580.0000000    1.0184568
16582.0000000    1.0072224
16584.0000000    1.0086707
16586.0000000    0.9958877
16588.0000000    0.9981388
16590.0000000    0.9941961
16592.0000000    0.9930227
16594.0000000    1.0069329
16596.0000000    1.0120965
16598.0000000    1.0167810
16600.0000000    1.0255877
16602.0000000    1.0239265
16604.0000000    1.0178446
16606.0000000    1.0235252
16608.0000000    1.0282680
16610.0000000    1.0385386
16612.0000000    1.0353538
16614.0000000    1.0347078
16616.0000000    1.0319391
16618.0000000    1.0324813
16620.0000000    1.0192821
16622.0000000    1.0144496
16624.0000000    1.0063583
16626.0000000    1.0122918
16628.0000000    1.0221750
16630.0000000    1.0242741
16632.0000000    1.0308744
16634.0000000    1.0111699
16636.0000000    1.0100470
16638.0000000    0.9977124
16640.0000000    1.0034724
16642.0000000    0.9926040
16644.0000000    0.9849368
16646.0000000    0.9952525
16648.0000000    1.0053871
16650.0000000    1.0129679
16652.0000000    1.0038582
16654.0000000    1.0130631
16656.0000000    1.0030413
16658.0000000    1.0058933
16660.0000000    1.0127591
16662.0000000    1.0203998
16664.0000000    1.0244271
16666.0000000    1.0245924
16668.0000000    1.0145090
16670.0000000    1.0143685
16672.0000000    1.0115827
16674.0000000    1.0166260
16676.0000000    1.0108927
16678.0000000    1.0095558
16680.0000000    1.0121857
16682.0000000    1.0099566
16684.0000000    1.0050713
16686.0000000    1.0030288
16688.0000000    1.0163567
16690.0000000    1.0093412
16692.0000000    1.0171086
16694.0000000    1.0152024
16696.0000000    1.0209090
16698.0000000    1.0296860
16700.0000000    1.0416636
16702.0000000    1.0445440
16704.0000000    1.0402185
16706.0000000    1.0353791
16708.0000000    1.0395420
16710.0000000    1.0449933
16712.0000000    1.0341884
16714.0000000    1.0363101
16716.0000000    1.0287955
16718.0000000    1.0275075
16720.0000000    1.0129178
16722.0000000    1.0202338
16724.0000000    1.0198003
16726.0000000    1.0228070
16728.0000000    1.0212165
16730.0000000    1.0226768
16732.0000000    1.0294160
16734.0000000    1.0297503
16736.0000000    1.0334285
16738.0000000    1.0335261
16740.0000000    1.0278327
16742.0000000    1.0217618
16744.0000000    1.0208086
16746.0000000    1.0173357
16748.0000000    1.0308521
16750.0000000    1.0431834
16752.0000000    1.0487165
16754.0000000    1.0377187
16756.0000000    1.0409299
16758.0000000    1.0523812
16760.0000000    1.0507178
16762.0000000    1.0415446
16764.0000000    1.0419978
16766.0000000    1.0379205
16768.0000000    1.0431974
16770.0000000    1.0393003
16772.0000000    1.0386144
16774.0000000    1.0394497
16776.0000000    1.0283058
16778.0000000    1.0349816
16780.0000000    1.0445018
16782.0000000    1.0398113
16784.0000000    1.0517511
16786.0000000    1.0597790
16788.0000000    1.0600735
16790.0000000    1.0651144
16792.0000000    1.0687245
16794.0000000    1.0723817
16796.0000000    1.0645931
16798.0000000    1.0547564
16800.0000000    1.0486495
16802.0000000    1.0485213
16804.0000000    1.0433540
16806.0000000    1.0491252
16808.0000000    1.0523616
16810.0000000    1.0441413
16812.0000000    1.0385129
16814.0000000    1.0357625
16816.0000000    1.0358711
16818.0000000    1.0231634
16820.0000000    1.0261207
16822.0000000    1.0284142
16824.0000000    1.0322562
16826.0000000    1.0298939
16828.0000000    1.0328181
16830.0000000    1.0303402
16832.0000000    1.0332899
16834.0000000    1.0438302
16836.0000000    1.0392919
16838.0000000    1.0480894
16840.0000000    1.0555125
16842.0000000    1.0653732
16844.0000000    1.0669273
16846.0000000    1.0649979
16848.0000000    1.0600829
16850.0000000    1.0759462
16852.0000000    1.0769600
16854.0000000    1.0822906
16856.0000000    1.0838087
16858.0000000    1.0717781
16860.0000000    1.0642688
16862.0000000    1.0594032
16864.0000000    1.0668573
16866.0000000    1.0756015
16868.0000000    1.0704716
16870.0000000    1.0686351
16872.0000000    1.0527436
16874.0000000    1.0435971
16876.0000000    1.0402756
16878.0000000    1.0470438
16880.0000000    1.0461322
16882.0000000    1.0476121
16884.0000000    1.0480666
16886.0000000    1.0567278
16888.0000000    1.0547906
16890.0000000    1.0474411
16892.0000000    1.0514985
16894.0000000    1.0445831
16896.0000000    1.0536382
16898.0000000    1.0451891
16900.0000000    1.0278845
16902.0000000    1.0268372
16904.0000000    1.0258515
16906.0000000    1.0362350
16908.0000000    1.0333499
16910.0000000    1.0322126
16912.0000000    1.0377083
16914.0000000    1.0355811
16916.0000000    1.0353281
16918.0000000    1.0315179
16920.0000000    1.0400664
16922.0000000    1.0550989
16924.0000000    1.0473913
16926.0000000    1.0463599
16928.0000000    1.0444043
16930.0000000    1.0327933
16932.0000000    1.0325154
16934.0000000    1.0419911
16936.0000000    1.0443064
16938.0000000    1.0410194
16940.0000000    1.0431384
16942.0000000    1.0507250
16944.0000000    1.0489025
16946.0000000    1.0513239
16948.0000000    1.0529882
16950.0000000    1.0549172
16952.0000000    1.0427821
16954.0000000    1.0507389
16956.0000000    1.0486032
16958.0000000    1.0482724
16960.0000000    1.0535022
16962.0000000    1.0561991
16964.0000000    1.0504955
16966.0000000    1.0396169
16968.0000000    1.0364466
16970.0000000    1.0406954
16972.0000000    1.0449080
16974.0000000    1.0439966
16976.0000000    1.0476562
16978.0000000    1.0462128
16980.0000000    1.0416583
16982.0000000    1.0337218
16984.0000000    1.0324904
16986.0000000    1.0358874
16988.0000000    1.0368137
16990.0000000    1.0302380
16992.0000000    1.0296091
16994.0000000    1.0389918
16996.0000000    1.0440173
16998.0000000    1.0380998
17000.0000000    1.0467598
17002.0000000    1.0426937
17004.0000000    1.0425522
17006.0000000    1.0358796
17008.0000000    1.0295050
17010.0000000    1.0296952
17012.0000000    1.0327351
17014.0000000    1.0396003
17016.0000000    1.0449746
17018.0000000    1.0395627
17020.0000000    1.0458398
17022.0000000    1.0390099
17024.0000000    1.0397893
17026.0000000    1.0370451
17028.0000000    1.0386299
17030.0000000    1.0414689
17032.0000000    1.0482690
17034.0000000    1.0559506
17036.0000000    1.0590588
17038.0000000    1.0536933
17040.0000000    1.0506457
17042.0000000    1.0510201
17044.0000000    1.0517594
17046.0000000    1.0426856
17048.0000000    1.0372503
17050.0000000    1.0287752
17052.0000000    1.0252713
17054.0000000    1.0241536
17056.0000000    1.0197061
17058.0000000    1.0273379
17060.0000000    1.0213727
17062.0000000    1.0211567
17064.0000000    1.0230598
17066.0000000    1.0238466
17068.0000000    1.0280739
17070.0000000    1.0306735
17072.0000000    1.0281024
17074.0000000    1.0381956
17076.0000000    1.0464177
17078.0000000    1.0489370
17080.0000000    1.0487864
17082.0000000    1.0428072
17084.0000000    1.0281767
17086.0000000    1.0246830
17088.0000000    1.0228823
17090.0000000    1.0282023
17092.0000000    1.0195290
17094.0000000    1.0217221
17096.0000000    1.0234951
17098.0000000    1.0249475
17100.0000000    1.0210383
17102.0000000    1.0256125
17104.0000000    1.0220997
17106.0000000    1.0205944
17108.0000000    1.0183016
17110.0000000    1.0259314
17112.0000000    1.0223956
17114.0000000    1.0169030
17116.0000000    1.0090299
17118.0000000    1.0176322
17120.0000000    1.0161445
17122.0000000    1.0180560
17124.0000000    1.0130874
17126.0000000    1.0074322
17128.0000000    1.0069584
17130.0000000    1.0108864
17132.0000000    1.0111175
17134.0000000    1.0030137
17136.0000000    1.0082116
17138.0000000    1.0099630
17140.0000000    1.0118049
17142.0000000    1.0062991
17144.0000000    1.0083119
17146.0000000    1.0140641
17148.0000000    1.0143867
17150.0000000    1.0119989
17152.0000000    1.0009536
17154.0000000    1.0085984
17156.0000000    1.0121130
17158.0000000    1.0026420
17160.0000000    1.0067561
17162.0000000    1.0059445
17164.0000000    1.0052233
17166.0000000    1.0054668
17168.0000000    0.9977601
17170.0000000    1.0008317
17172.0000000    0.9837696
17174.0000000    0.9880918
17176.0000000    1.0049276
17178.0000000    1.0027008
17180.0000000    1.0028299
17182.0000000    1.0054039
17184.0000000    1.0044217
17186.0000000    1.0112077
17188.0000000    1.0205712
17190.0000000    1.0211347
17192.0000000    1.0240332
17194.0000000    1.0138737
17196.0000000    1.0035888
17198.0000000    1.0042902
17200.0000000    1.0120288
17202.0000000    1.0115638
17204.0000000    1.0244887
17206.0000000    1.0270331
17208.0000000    1.0359457
17210.0000000    1.0206684
17212.0000000    1.0058932
17214.0000000    1.0018899
17216.0000000    0.9992545
17218.0000000    0.9938904
17220.0000000    0.9873115
17222.0000000    0.9838209
17224.0000000    0.9895934
17226.0000000    0.9879513
17228.0000000    0.9884994
17230.0000000    0.9752685
17232.0000000    0.9710258
17234.0000000    0.9679732
17236.0000000    0.9506461
17238.0000000    0.9566061
17240.0000000    0.9506639
17242.0000000    0.9510077
17244.0000000    0.9429760
17246.0000000    0.9501684
17248.0000000    0.9531849
17250.0000000    0.9542558
17252.0000000    0.9403974
17254.0000000    0.9230647
17256.0000000    0.9223609
17258.0000000    0.9271677
17260.0000000    0.9286609
17262.0000000    0.9467657
17264.0000000    0.9559687
17266.0000000    0.9473523
17268.0000000    0.9580802
17270.0000000    0.9481189
17272.0000000    0.9545734
17274.0000000    0.9565699
17276.0000000    0.9582753
17278.0000000    0.9655911
17280.0000000    0.9649050
17282.0000000    0.9630109
17284.0000000    0.9551569
17286.0000000    0.9620029
17288.0000000    0.9505852
17290.0000000    0.9548718
17292.0000000    0.9660789
17294.0000000    0.9661100
17296.0000000    0.9670171
17298.0000000    0.9729806
17300.0000000    0.9591836
17302.0000000    0.9615415
17304.0000000    0.9702878
17306.0000000    0.9844158
17308.0000000    0.9840469
17310.0000000    0.9819008
17312.0000000    0.9865922
17314.0000000    0.9780721
17316.0000000    0.9872251
17318.0000000    0.9916998
17320.0000000    1.0080937
17322.0000000    1.0124550
17324.0000000    1.0073931
17326.0000000    1.0096476
17328.0000000    1.0022471
17330.0000000    0.9983077
17332.0000000    1.0005281
17334.0000000    1.0014663
17336.0000000    1.0038959
17338.0000000    1.0149890
17340.0000000    0.9972124
17342.0000000    0.9997856
17344.0000000    1.0141796
17346.0000000    1.0101888
17348.0000000    1.0143304
17350.0000000    1.0130357
17352.0000000    1.0172336
17354.0000000    1.0174105
17356.0000000    1.0162250
17358.0000000    1.0107390
17360.0000000    0.9993351
17362.0000000    1.0122365
17364.0000000    1.0309546
17366.0000000    1.0392363
17368.0000000    1.0392208
17370.0000000    1.0410579
17372.0000000    1.0464668
17374.0000000    1.0553956
17376.0000000    1.0608982
17378.0000000    1.0472138
17380.0000000    1.0437607
17382.0000000    1.0346088
17384.0000000    1.0132478
17386.0000000    1.0098588
17388.0000000    1.0168071
17390.0000000    1.0188832
17392.0000000    1.0144150
17394.0000000    1.0204552
17396.0000000    1.0245651
17398.0000000    1.0306277
17400.0000000    1.0392613
17402.0000000    1.0260426
17404.0000000    1.0181332
17406.0000000    1.0352087
17408.0000000    1.0378722
17410.0000000    1.0398371
17412.0000000    1.0311800
17414.0000000    1.0401093
17416.0000000    1.0301251
17418.0000000    1.0069928
17420.0000000    1.0038453
17422.0000000    1.0090668
17424.0000000    1.0099802
17426.0000000    1.0160871
17428.0000000    1.0140690
17430.0000000    1.0156372
17432.0000000    1.0184944
17434.0000000    1.0254648
17436.0000000    1.0336468
17438.0000000    1.0336661
17440.0000000    1.0396116
17442.0000000    1.0302635
17444.0000000    1.0154344
17446.0000000    1.0125195
17448.0000000    1.0209531
17450.0000000    1.0138538
17452.0000000    1.0153103
17454.0000000    1.0162156
17456.0000000    1.0185909
17458.0000000    1.0229863
17460.0000000    1.0213362
17462.0000000    1.0213232
17464.0000000    1.0232056
17466.0000000    1.0260495
17468.0000000    1.0159075
17470.0000000    1.0064859
17472.0000000    0.9993641
17474.0000000    0.9915935
17476.0000000    0.9884417
17478.0000000    0.9904748
17480.0000000    0.9894292
17482.0000000    0.9887362
17484.0000000    0.9902973
17486.0000000    0.9923885
17488.0000000    0.9805725
17490.0000000    0.9760692
17492.0000000    0.9858236
17494.0000000    0.9868127
17496.0000000    0.9922572
17498.0000000    0.9797904
17500.0000000    0.9887220
17502.0000000    0.9992445
17504.0000000    1.0031621
17506.0000000    0.9885178
17508.0000000    0.9846798
17510.0000000    0.9787872
17512.0000000    0.9678372
17514.0000000    0.9707305
17516.0000000    0.9709416
17518.0000000    0.9654605
17520.0000000    0.9571061
17522.0000000    0.9693571
17524.0000000    0.9787272
17526.0000000    0.9790978
17528.0000000    0.9760279
17530.0000000    0.9649479
17532.0000000    0.9624463
17534.0000000    0.9574218
17536.0000000    0.9614583
17538.0000000    0.9587318
17540.0000000    0.9532363
17542.0000000    0.9440084
17544.0000000    0.9605362
17546.0000000    0.9714417
17548.0000000    0.9696887
17550.0000000    0.9705938
17552.0000000    0.9618085
17554.0000000    0.9484979
17556.0000000    0.9590272
17558.0000000    0.9623340
17560.0000000    0.9638817
17562.0000000    0.9658917
17564.0000000    0.9642857
17566.0000000    0.9561766
17568.0000000    0.9746352
17570.0000000    0.9817997
17572.0000000    0.9854985
17574.0000000    0.9900117
17576.0000000    0.9845151
17578.0000000    0.9945415
17580.0000000    0.9958023
17582.0000000    0.9992002
17584.0000000    1.0020248
17586.0000000    0.9864821
17588.0000000    0.9820982
17590.0000000    0.9699655
17592.0000000    0.9684749
17594.0000000    0.9785323
17596.0000000    0.9906890
17598.0000000    0.9944019
17600.0000000    0.9941601
17602.0000000    0.9889970
17604.0000000    0.9935635
17606.0000000    0.9925845
17608.0000000    0.9898663
17610.0000000    0.9849787
17612.0000000    0.9880041
17614.0000000    0.9772094
17616.0000000    0.9783287
17618.0000000    0.9950475
17620.0000000    0.9946358
17622.0000000    0.9808585
17624.0000000    0.9808163
17626.0000000    0.9771909
17628.0000000    0.9814060
17630.0000000    0.9700124
17632.0000000    0.9751530
17634.0000000    0.9768132
17636.0000000    0.9689220
17638.0000000    0.9621803
17640.0000000    0.9638859
17642.0000000    0.9732203
17644.0000000    0.9705027
17646.0000000    0.9778548
17648.0000000    0.9843640
17650.0000000    0.9827765
17652.0000000    0.9791331
17654.0000000    0.9644095
17656.0000000    0.9558603
17658.0000000    0.9542915
17660.0000000    0.9435429
17662.0000000    0.9456741
17664.0000000    0.9400128
17666.0000000    0.9572617
17668.0000000    0.9533595
17670.0000000    0.9610404
17672.0000000    0.9549251
17674.0000000    0.9560714
17676.0000000    0.9518049
17678.0000000    0.9522110
17680.0000000    0.9548219
17682.0000000    0.9593922
17684.0000000    0.9679783
17686.0000000    0.9686807
17688.0000000    0.9702523
17690.0000000    0.9674017
17692.0000000    0.9618766
17694.0000000    0.9569370
17696.0000000    0.9538414
17698.0000000    0.9655067
17700.0000000    0.9648860
17702.0000000    0.9692891
17704.0000000    0.9767597
17706.0000000    0.9792398
17708.0000000    0.9948422
17710.0000000    0.9863620
17712.0000000    0.9811656
17714.0000000    0.9782099
17716.0000000    0.9789792
17718.0000000    0.9880824
17720.0000000    0.9846135
17722.0000000    0.9817457
17724.0000000    0.9799690
17726.0000000    0.9896967
17728.0000000    0.9983733
17730.0000000    1.0018137
17732.0000000    1.0019866
17734.0000000    0.9960188
17736.0000000    0.9980010
17738.0000000    0.9913012
17740.0000000    1.0058510
17742.0000000    1.0097554
17744.0000000    1.0052465
17746.0000000    0.9973397
17748.0000000    0.9956607
17750.0000000    1.0062888
17752.0000000    1.0054641
17754.0000000    0.9979357
17756.0000000    0.9925062
17758.0000000    0.9856557
17760.0000000    0.9746880
17762.0000000    0.9752952
17764.0000000    0.9682525
17766.0000000    0.9731631
17768.0000000    0.9751382
17770.0000000    0.9680856
17772.0000000    0.9816189
17774.0000000    0.9886079
17776.0000000    0.9953790
17778.0000000    0.9920425
17780.0000000    0.9836400
17782.0000000    0.9732732
17784.0000000    0.9828879
17786.0000000    0.9813830
17788.0000000    0.9824526
17790.0000000    0.9767969
17792.0000000    0.9850922
17794.0000000    0.9840626
17796.0000000    0.9800186
17798.0000000    0.9657881
17800.0000000    0.9645637
17802.0000000    0.9659150
17804.0000000    0.9733933
17806.0000000    0.9775977
17808.0000000    0.9937993
17810.0000000    0.9969122
17812.0000000    1.0051739
17814.0000000    1.0027136
17816.0000000    0.9948711
17818.0000000    0.9962358
17820.0000000    0.9928698
17822.0000000    0.9820424
17824.0000000    0.9876530
17826.0000000    0.9836594
17828.0000000    0.9910610
17830.0000000    0.9954106
17832.0000000    0.9797697
17834.0000000    0.9766209
17836.0000000    0.9685861
17838.0000000    0.9652304
17840.0000000    0.9539825
17842.0000000    0.9495845
17844.0000000    0.9494563
17846.0000000    0.9595764
17848.0000000    0.9541196
17850.0000000    0.9457892
17852.0000000    0.9413310
17854.0000000    0.9457111
17856.0000000    0.9486220
17858.0000000    0.9522049
17860.0000000    0.9580185
17862.0000000    0.9645634
17864.0000000    0.9510769
17866.0000000    0.9577993
17868.0000000    0.9633573
17870.0000000    0.9510376
17872.0000000    0.9465144
17874.0000000    0.9413097
17876.0000000    0.9457875
17878.0000000    0.9454142
17880.0000000    0.9606606
17882.0000000    0.9542111
17884.0000000    0.9594448
17886.0000000    0.9576027
17888.0000000    0.9564924
17890.0000000    0.9533383
17892.0000000    0.9598707
17894.0000000    0.9585395
17896.0000000    0.9540050
17898.0000000    0.9636445
17900.0000000    0.9650593
17902.0000000    0.9640922
17904.0000000    0.9679013
17906.0000000    0.9785781
17908.0000000    0.9869320
17910.0000000    0.9882390
17912.0000000    1.0024580
17914.0000000    0.9949065
17916.0000000    0.9953836
17918.0000000    0.9924359
17920.0000000    0.9942648
17922.0000000    1.0007479
17924.0000000    1.0110130
17926.0000000    1.0070581
17928.0000000    1.0141642
17930.0000000    1.0154771
17932.0000000    1.0123225
17934.0000000    1.0124416
17936.0000000    1.0115572
17938.0000000    1.0091293
17940.0000000    1.0100349
17942.0000000    1.0018131
17944.0000000    0.9959406
17946.0000000    0.9963173
17948.0000000    0.9894323
17950.0000000    0.9886091
17952.0000000    0.9906585
17954.0000000    0.9910944
17956.0000000    0.9828331
17958.0000000    0.9855727
17960.0000000    0.9820812
17962.0000000    0.9752936
17964.0000000    0.9703026
17966.0000000    0.9681597
17968.0000000    0.9744654
17970.0000000    0.9829538
17972.0000000    0.9878625
17974.0000000    0.9856582
17976.0000000    0.9837939
17978.0000000    0.9893277
17980.0000000    0.9890269
17982.0000000    0.9902577
17984.0000000    0.9952305
17986.0000000    0.9996567
17988.0000000    1.0021189
17990.0000000    1.0031606
17992.0000000    1.0049018
17994.0000000    0.9944205
17996.0000000    0.9845975
17998.0000000    0.9830805
18000.0000000    0.9790327
18002.0000000    0.9879759
18004.0000000    0.9969044
18006.0000000    0.9999311
18008.0000000    1.0145258
18010.0000000    1.0064130
18012.0000000    1.0093409
18014.0000000    1.0177897
18016.0000000    1.0093473
18018.0000000    1.0145602
18020.0000000    1.0168815
18022.0000000    1.0209790
18024.0000000    1.0146021
18026.0000000    1.0159682
18028.0000000    1.0281790
18030.0000000    1.0298290
18032.0000000    1.0318828
18034.0000000    1.0371047
18036.0000000    1.0327431
18038.0000000    1.0306886
18040.0000000    1.0248259
18042.0000000    1.0317149
18044.0000000    1.0334363
18046.0000000    1.0259732
18048.0000000    1.0188243
18050.0000000    1.0310555
18052.0000000    1.0398655
18054.0000000    1.0385051
18056.0000000    1.0311723
18058.0000000    1.0359842
18060.0000000    1.0333850
18062.0000000    1.0368236
18064.0000000    1.0509766
18066.0000000    1.0438139
18068.0000000    1.0330051
18070.0000000    1.0367328
18072.0000000    1.0294954
18074.0000000    1.0360351
18076.0000000    1.0390176
18078.0000000    1.0397536
18080.0000000    1.0431792
18082.0000000    1.0382898
18084.0000000    1.0369264
18086.0000000    1.0375701
18088.0000000    1.0421426
18090.0000000    1.0437002
18092.0000000    1.0443742
18094.0000000    1.0579609
18096.0000000    1.0646057
18098.0000000    1.0605025
18100.0000000    1.0504540
18102.0000000    1.0452304
18104.0000000    1.0387681
18106.0000000    1.0282534
18108.0000000    1.0282011
18110.0000000    1.0303626
18112.0000000    1.0250357
18114.0000000    1.0206702
18116.0000000    1.0145814
18118.0000000    1.0115790
18120.0000000    1.0117980
18122.0000000    1.0149784
18124.0000000    1.0186592
18126.0000000    1.0148869
18128.0000000    1.0211210
18130.0000000    1.0151455
18132.0000000    1.0078588
18134.0000000    1.0115002
18136.0000000    1.0161059
18138.0000000    1.0243574
18140.0000000    1.0242013
18142.0000000    1.0328602
18144.0000000    1.0401263
18146.0000000    1.0334280
18148.0000000    1.0183947
18150.0000000    1.0137444
18152.0000000    1.0162029
18154.0000000    1.0082258
18156.0000000    0.9976056
18158.0000000    0.9949656
18160.0000000    1.0051759
18162.0000000    1.0022496
18164.0000000    1.0052611
18166.0000000    1.0141038
18168.0000000    1.0211536
18170.0000000    1.0255659
18172.0000000    1.0196434
18174.0000000    1.0142754
18176.0000000    1.0174527
18178.0000000    1.0179198
18180.0000000    1.0119994
18182.0000000    1.0034616
18184.0000000    1.0019594
18186.0000000    1.0016423
18188.0000000    1.0215101
18190.0000000    1.0291020
18192.0000000    1.0314212
18194.0000000    1.0385067
18196.0000000    1.0352646
18198.0000000    1.0339020
18200.0000000    1.0238569
18202.0000000    1.0197206
18204.0000000    1.0277562
18206.0000000    1.0249658
18208.0000000    1.0439545
18210.0000000    1.0361748
18212.0000000    1.0354928
18214.0000000    1.0384653
18216.0000000    1.0349511
18218.0000000    1.0244236
18220.0000000    1.0215712
18222.0000000    1.0309883
18224.0000000    1.0292419
18226.0000000    1.0214915
18228.0000000    1.0148710
18230.0000000    1.0102702
18232.0000000    1.0228889
18234.0000000    1.0176955
18236.0000000    1.0206881
18238.0000000    1.0259039
18240.0000000    1.0154916
18242.0000000    1.0194361
18244.0000000    1.0116569
18246.0000000    1.0160007
18248.0000000    1.0166345
18250.0000000    1.0251729
18252.0000000    1.0242566
18254.0000000    1.0226895
18256.0000000    1.0161638
18258.0000000    1.0216824
18260.0000000    1.0208871
18262.0000000    1.0145801
18264.0000000    1.0171268
18266.0000000    1.0037000
18268.0000000    1.0012202
18270.0000000    1.0048907
18272.0000000    1.0120051
18274.0000000    1.0126145
18276.0000000    1.0152566
18278.0000000    1.0104209
18280.0000000    1.0196347
18282.0000000    1.0112593
18284.0000000    1.0043628
18286.0000000    0.9973683
18288.0000000    0.9928001
18290.0000000    0.9934532
18292.0000000    0.9943332
18294.0000000    1.0069101
18296.0000000    1.0103492
18298.0000000    1.0120701
18300.0000000    1.0185360
18302.0000000    1.0276535
18304.0000000    1.0247468
18306.0000000    1.0124457
18308.0000000    1.0192659
18310.0000000    1.0135061
18312.0000000    1.0126916
18314.0000000    1.0040469
18316.0000000    0.9985622
18318.0000000    1.0182929
18320.0000000    1.0250156
18322.0000000    1.0221626
18324.0000000    1.0065930
18326.0000000    1.0038077
18328.0000000    1.0102029
18330.0000000    1.0028750
18332.0000000    1.0028486
18334.0000000    0.9988165
18336.0000000    0.9963703
18338.0000000    0.9880857
18340.0000000    0.9893003
18342.0000000    0.9817814
18344.0000000    0.9717456
18346.0000000    0.9841625
18348.0000000    0.9866084
18350.0000000    0.9939066
18352.0000000    0.9924726
18354.0000000    1.0037571
18356.0000000    1.0045066
18358.0000000    0.9938298
18360.0000000    0.9958716
18362.0000000    0.9873863
18364.0000000    0.9900357
18366.0000000    0.9923773
18368.0000000    1.0078896
18370.0000000    1.0158912
18372.0000000    1.0107853
18374.0000000    1.0058438
18376.0000000    1.0054289
18378.0000000    1.0136496
18380.0000000    1.0174881
18382.0000000    1.0179938
18384.0000000    1.0197412
18386.0000000    1.0164698
18388.0000000    1.0197494
18390.0000000    1.0222785
18392.0000000    1.0181940
18394.0000000    1.0242932
18396.0000000    1.0285914
18398.0000000    1.0395138
18400.0000000    1.0331702
18402.0000000    1.0351934
18404.0000000    1.0314313
18406.0000000    1.0390587
18408.0000000    1.0352873
18410.0000000    1.0341606
18412.0000000    1.0365052
18414.0000000    1.0385522
18416.0000000    1.0455297
18418.0000000    1.0326623
18420.0000000    1.0309875
18422.0000000    1.0274348
18424.0000000    1.0353793
18426.0000000    1.0384541
18428.0000000    1.0370835
18430.0000000    1.0389888
18432.0000000    1.0516587
18434.0000000    1.0585220
18436.0000000    1.0513222
18438.0000000    1.0443650
18440.0000000    1.0318952
18442.0000000    1.0197856
18444.0000000    1.0220380
18446.0000000    1.0240365
18448.0000000    1.0369327
18450.0000000    1.0548631
18452.0000000    1.0582821
18454.0000000    1.0575725
18456.0000000    1.0619793
18458.0000000    1.0545182
18460.0000000    1.0640739
18462.0000000    1.0656433
18464.0000000    1.0642873
18466.0000000    1.0686538
18468.0000000    1.0738845
18470.0000000    1.0729369
18472.0000000    1.0595880
18474.0000000    1.0577556
18476.0000000    1.0522486
18478.0000000    1.0544727
18480.0000000    1.0546787
18482.0000000    1.0551372
18484.0000000    1.0567423
18486.0000000    1.0695156
18488.0000000    1.0702314
18490.0000000    1.0568587
18492.0000000    1.0490037
18494.0000000    1.0506668
18496.0000000    1.0586330
18498.0000000    1.0571415
18500.0000000    1.0580354
18502.0000000    1.0618299
18504.0000000    1.0671515
18506.0000000    1.0585197
18508.0000000    1.0452659
18510.0000000    1.0443015
18512.0000000    1.0556982
18514.0000000    1.0599000
18516.0000000    1.0582951
18518.0000000    1.0640144
18520.0000000    1.0641003
18522.0000000    1.0666484
18524.0000000    1.0721859
18526.0000000    1.0650581
18528.0000000    1.0524420
18530.0000000    1.0461477
18532.0000000    1.0527297
18534.0000000    1.0504136
18536.0000000    1.0600839
18538.0000000    1.0507107
18540.0000000    1.0588723
18542.0000000    1.0653329
18544.0000000    1.0772277
18546.0000000    1.0710540
18548.0000000    1.0727662
18550.0000000    1.0837299
18552.0000000    1.0880185
18554.0000000    1.0840021
18556.0000000    1.0840678
18558.0000000    1.0749727
18560.0000000    1.0659434
18562.0000000    1.0591987
18564.0000000    1.0548207
18566.0000000    1.0352116
18568.0000000    1.0300062
18570.0000000    1.0199726
18572.0000000    1.0017760
18574.0000000    1.0002401
18576.0000000    1.0013475
18578.0000000    0.9978673
18580.0000000    1.0043322
18582.0000000    1.0240769
18584.0000000    1.0249137
18586.0000000    1.0250334
18588.0000000    1.0224357
18590.0000000    1.0151869
18592.0000000    1.0164347
18594.0000000    1.0214061
18596.0000000    1.0281677
18598.0000000    1.0298431
18600.0000000    1.0334285
18602.0000000    1.0393395
18604.0000000    1.0262598
18606.0000000    1.0170436
18608.0000000    1.0087457
18610.0000000    1.0123910
18612.0000000    1.0081362
18614.0000000    1.0084714
18616.0000000    1.0175658
18618.0000000    1.0323439
18620.0000000    1.0336615
18622.0000000    1.0299537
18624.0000000    1.0384455
18626.0000000    1.0272990
18628.0000000    1.0190074
18630.0000000    1.0275609
18632.0000000    1.0197754
18634.0000000    1.0166576
18636.0000000    1.0174751
18638.0000000    1.0097166
18640.0000000    1.0096036
18642.0000000    0.9970512
18644.0000000    0.9984378
18646.0000000    0.9922123
18648.0000000    0.9848779
18650.0000000    0.9838473
18652.0000000    0.9856884
18654.0000000    0.9819694
18656.0000000    0.9855956
18658.0000000    0.9854769
18660.0000000    0.9914756
18662.0000000    0.9989048
18664.0000000    1.0094085
18666.0000000    1.0129454
18668.0000000    1.0231277
18670.0000000    1.0262166
18672.0000000    1.0275273
18674.0000000    1.0368582
18676.0000000    1.0313225
18678.0000000    1.0397986
18680.0000000    1.0398288
18682.0000000    1.0342417
18684.0000000    1.0402272
18686.0000000    1.0469851
18688.0000000    1.0464134
18690.0000000    1.0407602
18692.0000000    1.0262238
18694.0000000    1.0288255
18696.0000000    1.0264957
18698.0000000    1.0324116
18700.0000000    1.0350624
18702.0000000    1.0437099
18704.0000000    1.0456709
18706.0000000    1.0409431
18708.0000000    1.0348446
18710.0000000    1.0320090
18712.0000000    1.0329664
18714.0000000    1.0323454
18716.0000000    1.0344841
18718.0000000    1.0345199
18720.0000000    1.0351052
18722.0000000    1.0374273
18724.0000000    1.0391449
18726.0000000    1.0362611
18728.0000000    1.0436771
18730.0000000    1.0432516
18732.0000000    1.0303108
18734.0000000    1.0363021
18736.0000000    1.0380527
18738.0000000    1.0368545
18740.0000000    1.0475645
18742.0000000    1.0490106
18744.0000000    1.0452416
18746.0000000    1.0432293
18748.0000000    1.0414960
18750.0000000    1.0528212
18752.0000000    1.0558186
18754.0000000    1.0610160
18756.0000000    1.0639970
18758.0000000    1.0557013
18760.0000000    1.0456470
18762.0000000    1.0435811
18764.0000000    1.0487891
18766.0000000    1.0502571
18768.0000000    1.0557274
18770.0000000    1.0587689
18772.0000000    1.0638024
18774.0000000    1.0631367
18776.0000000    1.0656877
18778.0000000    1.0556829
18780.0000000    1.0642644
18782.0000000    1.0473632
18784.0000000    1.0475490
18786.0000000    1.0419270
18788.0000000    1.0445250
18790.0000000    1.0364102
18792.0000000    1.0477647
18794.0000000    1.0581584
18796.0000000    1.0654565
18798.0000000    1.0581349
18800.0000000    1.0476362
18802.0000000    1.0336008
18804.0000000    1.0193585
18806.0000000    1.0144094
18808.0000000    1.0230383
18810.0000000    1.0170391
18812.0000000    1.0179559
18814.0000000    1.0169120
18816.0000000    1.0069690
18818.0000000    1.0226067
18820.0000000    1.0260949
18822.0000000    1.0321679
18824.0000000    1.0394969
18826.0000000    1.0336995
18828.0000000    1.0306522
18830.0000000    1.0267965
18832.0000000    1.0203797
18834.0000000    1.0291779
18836.0000000    1.0386025
18838.0000000    1.0558254
18840.0000000    1.0528430
18842.0000000    1.0399717
18844.0000000    1.0390197
18846.0000000    1.0574207
18848.0000000    1.0538538
18850.0000000    1.0452480
18852.0000000    1.0524780
18854.0000000    1.0610502
18856.0000000    1.0577064
18858.0000000    1.0533757
18860.0000000    1.0506623
18862.0000000    1.0324532
18864.0000000    1.0322099
18866.0000000    1.0287182
18868.0000000    1.0369893
18870.0000000    1.0418025
18872.0000000    1.0363163
18874.0000000    1.0312067
18876.0000000    1.0363950
18878.0000000    1.0423476
18880.0000000    1.0468388
18882.0000000    1.0426600
18884.0000000    1.0372733
18886.0000000    1.0416465
18888.0000000    1.0518878
18890.0000000    1.0453105
18892.0000000    1.0505993
18894.0000000    1.0534855
18896.0000000    1.0517493
18898.0000000    1.0513484
18900.0000000    1.0412178
18902.0000000    1.0565559
18904.0000000    1.0572674
18906.0000000    1.0503042
18908.0000000    1.0533016
18910.0000000    1.0572649
18912.0000000    1.0633250
18914.0000000    1.0652390
18916.0000000    1.0598023
18918.0000000    1.0526128
18920.0000000    1.0397809
18922.0000000    1.0394369
18924.0000000    1.0372019
18926.0000000    1.0427352
18928.0000000    1.0398705
18930.0000000    1.0313184
18932.0000000    1.0302600
18934.0000000    1.0408467
18936.0000000    1.0457345
18938.0000000    1.0457892
18940.0000000    1.0461100
18942.0000000    1.0556417
18944.0000000    1.0645964
18946.0000000    1.0654998
18948.0000000    1.0725367
18950.0000000    1.0744748
18952.0000000    1.0679781
18954.0000000    1.0687057
18956.0000000    1.0652441
18958.0000000    1.0615305
18960.0000000    1.0550228
18962.0000000    1.0505847
18964.0000000    1.0630319
18966.0000000    1.0585823
18968.0000000    1.0568146
18970.0000000    1.0590547
18972.0000000    1.0589843
18974.0000000    1.0554081
18976.0000000    1.0433640
18978.0000000    1.0408969
18980.0000000    1.0436710
18982.0000000    1.0507890
18984.0000000    1.0522679
18986.0000000    1.0531769
18988.0000000    1.0489928
18990.0000000    1.0524532
18992.0000000    1.0557159
18994.0000000    1.0444115
18996.0000000    1.0456712
18998.0000000    1.0378349
19000.0000000    1.0300553
19002.0000000    1.0316765
19004.0000000    1.0277488
19006.0000000    1.0438479
19008.0000000    1.0525393
19010.0000000    1.0513722
19012.0000000    1.0615523
19014.0000000    1.0800381
19016.0000000    1.0753996
19018.0000000    1.0800390
19020.0000000    1.0788586
19022.0000000    1.0766284
19024.0000000    1.0770181
19026.0000000    1.0671126
19028.0000000    1.0738145
19030.0000000    1.0818477
19032.0000000    1.0718794
19034.0000000    1.0827082
19036.0000000    1.0917190
19038.0000000    1.0888139
19040.0000000    1.0850075
19042.0000000    1.1009588
19044.0000000    1.1025964
19046.0000000    1.1010773
19048.0000000    1.0988194
19050.0000000    1.1020852
19052.0000000    1.0937941
19054.0000000    1.0952877
19056.0000000    1.0903784
19058.0000000    1.0870708
19060.0000000    1.0898632
19062.0000000    1.0817138
19064.0000000    1.0775354
19066.0000000    1.0818405
19068.0000000    1.0833918
19070.0000000    1.0832400
19072.0000000    1.0874144
19074.0000000    1.0860881
19076.0000000    1.0846039
19078.0000000    1.1015358
19080.0000000    1.1032019
19082.0000000    1.0876175
19084.0000000    1.0800986
19086.0000000    1.0905004
19088.0000000    1.0866827
19090.0000000    1.0791031
19092.0000000    1.0765126
19094.0000000    1.0616680
19096.0000000    1.0697426
19098.0000000    1.0693866
19100.0000000    1.0768795
19102.0000000    1.0767863
19104.0000000    1.0763673
19106.0000000    1.0772730
19108.0000000    1.0737461
19110.0000000    1.0674973
19112.0000000    1.0708737
19114.0000000    1.0693179
19116.0000000    1.0758373
19118.0000000    1.0840191
19120.0000000    1.0793135
19122.0000000    1.0739326
19124.0000000    1.0749580
19126.0000000    1.0666550
19128.0000000    1.0639880
19130.0000000    1.0613962
19132.0000000    1.0606200
19134.0000000    1.0628644
19136.0000000    1.0589514
19138.0000000    1.0532355
19140.0000000    1.0542232
19142.0000000    1.0595993
19144.0000000    1.0556923
19146.0000000    1.0537364
19148.0000000    1.0519482
19150.0000000    1.0530112
19152.0000000    1.0552455
19154.0000000    1.0545255
19156.0000000    1.0512240
19158.0000000    1.0483227
19160.0000000    1.0422895
19162.0000000    1.0357180
19164.0000000    1.0251038
19166.0000000    1.0227146
19168.0000000    1.0211035
19170.0000000    1.0276451
19172.0000000    1.0378934
19174.0000000    1.0370334
19176.0000000    1.0307401
19178.0000000    1.0242376
19180.0000000    1.0206743
19182.0000000    1.0214713
19184.0000000    1.0106025
19186.0000000    1.0066036
19188.0000000    0.9940977
19190.0000000    1.0002548
19192.0000000    0.9891942
19194.0000000    0.9945500
19196.0000000    0.9875840
19198.0000000    0.9795968
19200.0000000    0.9805334
19202.0000000    0.9891620
19204.0000000    0.9871830
19206.0000000    0.9822897
19208.0000000    0.9823607
19210.0000000    0.9837410
19212.0000000    0.9785647
19214.0000000    0.9873024
19216.0000000    0.9840967
19218.0000000    0.9783350
19220.0000000    0.9876263
19222.0000000    0.9917745
19224.0000000    0.9914403
19226.0000000    0.9883094
19228.0000000    0.9846097
19230.0000000    0.9948756
19232.0000000    0.9981195
19234.0000000    1.0076940
19236.0000000    1.0082561
19238.0000000    1.0204426
19240.0000000    1.0193335
19242.0000000    1.0133343
19244.0000000    1.0041984
19246.0000000    1.0009947
19248.0000000    0.9965968
19250.0000000    0.9847525
19252.0000000    0.9846814
19254.0000000    0.9912228
19256.0000000    0.9968241
19258.0000000    0.9904675
19260.0000000    0.9951268
19262.0000000    0.9835966
19264.0000000    0.9824019
19266.0000000    0.9731480
19268.0000000    0.9775923
19270.0000000    0.9813446
19272.0000000    0.9770900
19274.0000000    0.9848059
19276.0000000    0.9752950
19278.0000000    0.9847311
19280.0000000    0.9899723
19282.0000000    0.9865133
19284.0000000    0.9843715
19286.0000000    0.9856521
19288.0000000    0.9853013
19290.0000000    0.9696717
19292.0000000    0.9712666
19294.0000000    0.9751009
19296.0000000    0.9696562
19298.0000000    0.9610342
19300.0000000    0.9521073
19302.0000000    0.9532188
19304.0000000    0.9531226
19306.0000000    0.9608932
19308.0000000    0.9617742
19310.0000000    0.9669672
19312.0000000    0.9690669
19314.0000000    0.9810880
19316.0000000    0.9794956
19318.0000000    0.9891946
19320.0000000    0.9898654
19322.0000000    0.9950957
19324.0000000    0.9932415
19326.0000000    0.9817603
19328.0000000    0.9794711
19330.0000000    0.9677140
19332.0000000    0.9557864
19334.0000000    0.9531872
19336.0000000    0.9611064
19338.0000000    0.9636315
19340.0000000    0.9724557
19342.0000000    0.9672497
19344.0000000    0.9727464
19346.0000000    0.9557794
19348.0000000    0.9509788
19350.0000000    0.9474565
19352.0000000    0.9538736
19354.0000000    0.9642893
19356.0000000    0.9478617
19358.0000000    0.9553935
19360.0000000    0.9685941
19362.0000000    0.9750631
19364.0000000    0.9829726
19366.0000000    0.9851095
19368.0000000    0.9901994
19370.0000000    0.9929687
19372.0000000    0.9951344
19374.0000000    0.9882647
19376.0000000    0.9875982
19378.0000000    0.9863878
19380.0000000    0.9833936
19382.0000000    0.9738300
19384.0000000    0.9629210
19386.0000000    0.9750549
19388.0000000    0.9688963
19390.0000000    0.9640419
19392.0000000    0.9653441
19394.0000000    0.9679892
19396.0000000    0.9726755
19398.0000000    0.9693802
19400.0000000    0.9708186
19402.0000000    0.9669952
19404.0000000    0.9691597
19406.0000000    0.9653622
19408.0000000    0.9623055
19410.0000000    0.9634061
19412.0000000    0.9733647
19414.0000000    0.9730695
19416.0000000    0.9765586
19418.0000000    0.9890382
19420.0000000    0.9895151
19422.0000000    1.0029771
19424.0000000    1.0044893
19426.0000000    1.0037361
19428.0000000    1.0038341
19430.0000000    1.0151589
19432.0000000    1.0157055
19434.0000000    1.0177315
19436.0000000    1.0149379
19438.0000000    1.0109700
19440.0000000    1.0065368
19442.0000000    1.0124993
19444.0000000    1.0078094
19446.0000000    1.0015707
19448.0000000    1.0071859
19450.0000000    1.0071131
19452.0000000    1.0084774
19454.0000000    1.0094512
19456.0000000    1.0169554
19458.0000000    1.0139114
19460.0000000    1.0126065
19462.0000000    1.0009612
19464.0000000    1.0005162
19466.0000000    1.0058761
19468.0000000    1.0134687
19470.0000000    1.0108352
19472.0000000    1.0068409
19474.0000000    0.9948012
19476.0000000    1.0092603
19478.0000000    1.0230345
19480.0000000    1.0142083
19482.0000000    1.0197377
19484.0000000    1.0249565
19486.0000000    1.0256530
19488.0000000    1.0315783
19490.0000000    1.0384709
19492.0000000    1.0487312
19494.0000000    1.0509421
19496.0000000    1.0515156
19498.0000000    1.0485774
19500.0000000    1.0470511
19502.0000000    1.0363793
19504.0000000    1.0358955
19506.0000000    1.0380123
19508.0000000    1.0279979
19510.0000000    1.0204433
19512.0000000    1.0206120
19514.0000000    1.0109667
19516.0000000    1.0103538
19518.0000000    1.0160393
19520.0000000    1.0277547
19522.0000000    1.0334930
19524.0000000    1.0282408
19526.0000000    1.0306991
19528.0000000    1.0297041
19530.0000000    1.0280523
19532.0000000    1.0248312
19534.0000000    1.0052454
19536.0000000    1.0048226
19538.0000000    1.0088047
19540.0000000    0.9982267
19542.0000000    0.9911998
19544.0000000    0.9971280
19546.0000000    0.9881412
19548.0000000    0.9899771
19550.0000000    0.9993312
19552.0000000    0.9970553
19554.0000000    1.0078295
19556.0000000    1.0040141
19558.0000000    1.0018158
19560.0000000    1.0063114
19562.0000000    1.0075514
19564.0000000    1.0160680
19566.0000000    1.0114826
19568.0000000    1.0087346
19570.0000000    1.0072572
19572.0000000    1.0041676
19574.0000000    0.9975064
19576.0000000    0.9970449
19578.0000000    0.9924502
19580.0000000    1.0079682
19582.0000000    1.0185587
19584.0000000    1.0226474
19586.0000000    1.0216564
19588.0000000    1.0250896
19590.0000000    1.0318105
19592.0000000    1.0337772
19594.0000000    1.0298613
19596.0000000    1.0191772
19598.0000000    1.0267091
19600.0000000    1.0217814
19602.0000000    1.0274329
19604.0000000    1.0281317
19606.0000000    1.0294191
19608.0000000    1.0228428
19610.0000000    1.0301862
19612.0000000    1.0185366
19614.0000000    1.0195690
19616.0000000    1.0311280
19618.0000000    1.0254443
19620.0000000    1.0285439
19622.0000000    1.0471969
19624.0000000    1.0466083
19626.0000000    1.0533673
19628.0000000    1.0476143
19630.0000000    1.0562050
19632.0000000    1.0668477
19634.0000000    1.0673536
19636.0000000    1.0621397
19638.0000000    1.0489351
19640.0000000    1.0365696
19642.0000000    1.0421187
19644.0000000    1.0487037
19646.0000000    1.0686017
19648.0000000    1.0722650
19650.0000000    1.0604992
19652.0000000    1.0658034
19654.0000000    1.0578891
19656.0000000    1.0616815
19658.0000000    1.0482947
19660.0000000    1.0469526
19662.0000000    1.0452348
19664.0000000    1.0392340
19666.0000000    1.0281603
19668.0000000    1.0249047
19670.0000000    1.0269182
19672.0000000    1.0172461
19674.0000000    1.0094422
19676.0000000    1.0128042
19678.0000000    1.0131087
19680.0000000    1.0037810
19682.0000000    1.0072651
19684.0000000    1.0037916
19686.0000000    1.0161282
19688.0000000    1.0153675
19690.0000000    1.0040684
19692.0000000    1.0043106
19694.0000000    1.0009199
19696.0000000    0.9918822
19698.0000000    0.9932287
19700.0000000    0.9958677
19702.0000000    0.9962212
19704.0000000    0.9959598
19706.0000000    0.9934356
19708.0000000    1.0012599
19710.0000000    1.0020075
19712.0000000    1.0020027
19714.0000000    0.9943531
19716.0000000    0.9929238
19718.0000000    0.9980660
19720.0000000    1.0069996
19722.0000000    1.0037462
19724.0000000    0.9976128
19726.0000000    0.9959570
19728.0000000    0.9873372
19730.0000000    0.9972308
19732.0000000    1.0066475
19734.0000000    1.0050137
19736.0000000    0.9969822
19738.0000000    0.9954976
19740.0000000    1.0066659
19742.0000000    1.0109875
19744.0000000    1.0210828
19746.0000000    1.0290647
19748.0000000    1.0288866
19750.0000000    1.0318238
19752.0000000    1.0317643
19754.0000000    1.0432523
19756.0000000    1.0454621
19758.0000000    1.0466269
19760.0000000    1.0439739
19762.0000000    1.0426261
19764.0000000    1.0409584
19766.0000000    1.0294939
19768.0000000    1.0228729
19770.0000000    1.0255656
19772.0000000    1.0347229
19774.0000000    1.0395733
19776.0000000    1.0451735
19778.0000000    1.0351210
19780.0000000    1.0384935
19782.0000000    1.0263369
19784.0000000    1.0211992
19786.0000000    1.0206295
19788.0000000    1.0138173
19790.0000000    1.0257442
19792.0000000    1.0302297
19794.0000000    1.0231476
19796.0000000    1.0278713
19798.0000000    1.0370250
19800.0000000    1.0365739
19802.0000000    1.0330986
19804.0000000    1.0458950
19806.0000000    1.0552174
19808.0000000    1.0588371
19810.0000000    1.0497788
19812.0000000    1.0453748
19814.0000000    1.0411398
19816.0000000    1.0466106
19818.0000000    1.0520135
19820.0000000    1.0717034
19822.0000000    1.0689831
19824.0000000    1.0561036
19826.0000000    1.0471352
19828.0000000    1.0497196
19830.0000000    1.0492768
19832.0000000    1.0443859
19834.0000000    1.0427668
19836.0000000    1.0508560
19838.0000000    1.0434160
19840.0000000    1.0541104
19842.0000000    1.0431799
19844.0000000    1.0377767
19846.0000000    1.0292555
19848.0000000    1.0314765
19850.0000000    1.0351464
19852.0000000    1.0340513
19854.0000000    1.0290760
19856.0000000    1.0258489
19858.0000000    1.0190880
19860.0000000    1.0158557
19862.0000000    1.0253757
19864.0000000    1.0257981
19866.0000000    1.0246791
19868.0000000    1.0346488
19870.0000000    1.0509290
19872.0000000    1.0507020
19874.0000000    1.0561266
19876.0000000    1.0647172
19878.0000000    1.0566767
19880.0000000    1.0541056
19882.0000000    1.0527585
19884.0000000    1.0517211
19886.0000000    1.0494642
19888.0000000    1.0487795
19890.0000000    1.0426093
19892.0000000    1.0394766
19894.0000000    1.0394076
19896.0000000    1.0379649
19898.0000000    1.0308251
19900.0000000    1.0231962
19902.0000000    1.0263033
19904.0000000    1.0316178
19906.0000000    1.0428427
19908.0000000    1.0418599
19910.0000000    1.0417330
19912.0000000    1.0421468
19914.0000000    1.0451239
19916.0000000    1.0507418
19918.0000000    1.0519978
19920.0000000    1.0427352
19922.0000000    1.0338888
19924.0000000    1.0229996
19926.0000000    1.0271820
19928.0000000    1.0360912
19930.0000000    1.0509254
19932.0000000    1.0450368
19934.0000000    1.0425091
19936.0000000    1.0420539
19938.0000000    1.0322231
19940.0000000    1.0261543
19942.0000000    1.0236161
19944.0000000    1.0333260
19946.0000000    1.0338600
19948.0000000    1.0310098
19950.0000000    1.0368899
19952.0000000    1.0342015
19954.0000000    1.0333674
19956.0000000    1.0285093
19958.0000000    1.0347445
19960.0000000    1.0283941
19962.0000000    1.0362065
19964.0000000    1.0416518
19966.0000000    1.0420505
19968.0000000    1.0470465
19970.0000000    1.0418291
19972.0000000    1.0482308
19974.0000000    1.0438062
19976.0000000    1.0444343
19978.0000000    1.0500808
19980.0000000    1.0484658
19982.0000000    1.0548115
19984.0000000    1.0524800
19986.0000000    1.0526551
19988.0000000    1.0362359
19990.0000000    1.0454851
19992.0000000    1.0612185
19994.0000000    1.0689541
19996.0000000    1.0647554
19998.0000000    1.0513020
20000.0000000    1.0427302
20002.0000000    1.0318774
20004.0000000    1.0244217
20006.0000000    1.0319563
20008.0000000    1.0342747
20010.0000000    1.0273653
20012.0000000    1.0324103
20014.0000000    1.0321721
20016.0000000    1.0425341
20018.0000000    1.0387455
20020.0000000    1.0304992
20022.0000000    1.0200324
20024.0000000    1.0181280
20026.0000000    1.0202671
20028.0000000    1.0412843
20030.0000000    1.0519460
20032.0000000    1.0555218
20034.0000000    1.0724405
20036.0000000    1.0620223
20038.0000000    1.0637408
20040.0000000    1.0506222
20042.0000000    1.0417732
20044.0000000    1.0454909
20046.0000000    1.0439121
20048.0000000    1.0505966
20050.0000000    1.0508696
20052.0000000    1.0391357
20054.0000000    1.0376461
20056.0000000    1.0379430
20058.0000000    1.0390315
20060.0000000    1.0447952
20062.0000000    1.0446754
20064.0000000    1.0592763
20066.0000000    1.0617867
20068.0000000    1.0667552
20070.0000000    1.0687957
20072.0000000    1.0789726
20074.0000000    1.0759052
20076.0000000    1.0708035
20078.0000000    1.0603740
20080.0000000    1.0608946
20082.0000000    1.0589014
20084.0000000    1.0551271
20086.0000000    1.0462317
20088.0000000    1.0409905
20090.0000000    1.0332009
20092.0000000    1.0307457
20094.0000000    1.0211960
20096.0000000    1.0256662
20098.0000000    1.0197701
20100.0000000    1.0291132
20102.0000000    1.0338414
20104.0000000    1.0361521
20106.0000000    1.0352468
20108.0000000    1.0415527
20110.0000000    1.0380076
20112.0000000    1.0260190
20114.0000000    1.0323069
20116.0000000    1.0227995
20118.0000000    1.0127178
20120.0000000    1.0125406
20122.0000000    1.0219250
20124.0000000    1.0197980
20126.0000000    1.0185674
20128.0000000    1.0123945
20130.0000000    1.0156866
20132.0000000    1.0287007
20134.0000000    1.0310918
20136.0000000    1.0372379
20138.0000000    1.0214331
20140.0000000    1.0405202
20142.0000000    1.0403455
20144.0000000    1.0333244
20146.0000000    1.0325810
20148.0000000    1.0481589
20150.0000000    1.0452410
20152.0000000    1.0464727
20154.0000000    1.0351206
20156.0000000    1.0384877
20158.0000000    1.0366699
20160.0000000    1.0334562
20162.0000000    1.0401735
20164.0000000    1.0389411
20166.0000000    1.0261210
20168.0000000    1.0298698
20170.0000000    1.0400387
20172.0000000    1.0385243
20174.0000000    1.0337870
20176.0000000    1.0221356
20178.0000000    1.0205353
20180.0000000    1.0216677
20182.0000000    1.0186347
20184.0000000    1.0310354
20186.0000000    1.0436229
20188.0000000    1.0481117
20190.0000000    1.0600770
20192.0000000    1.0495034
20194.0000000    1.0514563
20196.0000000    1.0496577
20198.0000000    1.0549054
20200.0000000    1.0615873
20202.0000000    1.0719795
20204.0000000    1.0636129
20206.0000000    1.0564426
20208.0000000    1.0625858
20210.0000000    1.0607018
20212.0000000    1.0702157
20214.0000000    1.0598389
20216.0000000    1.0675151
20218.0000000    1.0604780
20220.0000000    1.0669839
20222.0000000    1.0666670
20224.0000000    1.0582175
20226.0000000    1.0484531
20228.0000000    1.0503274
20230.0000000    1.0453354
20232.0000000    1.0504594
20234.0000000    1.0514922
20236.0000000    1.0527037
20238.0000000    1.0565486
20240.0000000    1.0626155
20242.0000000    1.0580575
20244.0000000    1.0571084
20246.0000000    1.0641690
20248.0000000    1.0629408
20250.0000000    1.0728906
20252.0000000    1.0643977
20254.0000000    1.0520309
20256.0000000    1.0505722
20258.0000000    1.0526778
20260.0000000    1.0517806
20262.0000000    1.0431641
20264.0000000    1.0481659
20266.0000000    1.0436624
20268.0000000    1.0424736
20270.0000000    1.0473874
20272.0000000    1.0472183
20274.0000000    1.0347607
20276.0000000    1.0241750
20278.0000000    1.0200516
20280.0000000    1.0165087
20282.0000000    1.0144109
20284.0000000    1.0167158
20286.0000000    0.9962395
20288.0000000    1.0013580
20290.0000000    1.0008768
20292.0000000    1.0067048
20294.0000000    1.0024102
20296.0000000    1.0064176
20298.0000000    1.0209203
20300.0000000    1.0216360
20302.0000000    1.0293069
20304.0000000    1.0317533
20306.0000000    1.0336819
20308.0000000    1.0345697
20310.0000000    1.0371870
20312.0000000    1.0358419
20314.0000000    1.0479975
20316.0000000    1.0391312
20318.0000000    1.0283360
20320.0000000    1.0296813
20322.0000000    1.0325258
20324.0000000    1.0341821
20326.0000000    1.0284747
20328.0000000    1.0169883
20330.0000000    1.0121620
20332.0000000    1.0163547
20334.0000000    1.0163618
20336.0000000    1.0230045
20338.0000000    1.0400305
20340.0000000    1.0423946
20342.0000000    1.0431114
20344.0000000    1.0375746
20346.0000000    1.0321908
20348.0000000    1.0403839
20350.0000000    1.0440838
20352.0000000    1.0440713
20354.0000000    1.0447646
20356.0000000    1.0433673
20358.0000000    1.0383147
20360.0000000    1.0324827
20362.0000000    1.0251942
20364.0000000    1.0182662
20366.0000000    1.0144989
20368.0000000    1.0138303
20370.0000000    1.0144408
20372.0000000    1.0132235
20374.0000000    1.0208358
20376.0000000    1.0218453
20378.0000000    1.0212567
20380.0000000    1.0200990
20382.0000000    1.0160832
20384.0000000    1.0128721
20386.0000000    0.9971438
20388.0000000    0.9939742
20390.0000000    0.9996018
20392.0000000    0.9933759
20394.0000000    0.9999646
20396.0000000    1.0067383
20398.0000000    1.0149003
20400.0000000    1.0143044
20402.0000000    1.0097785
20404.0000000    1.0076692
20406.0000000    1.0025250
20408.0000000    1.0002570
20410.0000000    1.0048840
20412.0000000    1.0063895
20414.0000000    1.0098729
20416.0000000    1.0040983
20418.0000000    1.0081433
20420.0000000    0.9973519
20422.0000000    0.9913107
20424.0000000    0.9938576
20426.0000000    0.9979702
20428.0000000    0.9943725
20430.0000000    0.9980327
20432.0000000    1.0108674
20434.0000000    1.0066026
20436.0000000    1.0193903
20438.0000000    1.0237452
20440.0000000    1.0286572
20442.0000000    1.0265032
20444.0000000    1.0303555
20446.0000000    1.0439786
20448.0000000    1.0479883
20450.0000000    1.0551186
20452.0000000    1.0449532
20454.0000000    1.0422409
20456.0000000    1.0351744
20458.0000000    1.0244616
20460.0000000    1.0351677
20462.0000000    1.0402943
20464.0000000    1.0432456
20466.0000000    1.0486969
20468.0000000    1.0458158
20470.0000000    1.0437591
20472.0000000    1.0453072
20474.0000000    1.0509541
20476.0000000    1.0644192
20478.0000000    1.0809656
20480.0000000    1.0878403
20482.0000000    1.0949342
20484.0000000    1.0992223
20486.0000000    1.0927072
20488.0000000    1.0802031
20490.0000000    1.0797777
20492.0000000    1.0787380
20494.0000000    1.0664457
20496.0000000    1.0675943
20498.0000000    1.0707051
20500.0000000    1.0736164
20502.0000000    1.0632724
20504.0000000    1.0577210
20506.0000000    1.0518112
20508.0000000    1.0573483
20510.0000000    1.0615051
20512.0000000    1.0494864
20514.0000000    1.0538871
20516.0000000    1.0449489
20518.0000000    1.0437238
20520.0000000    1.0422304
20522.0000000    1.0528930
20524.0000000    1.0604477
20526.0000000    1.0716058
20528.0000000    1.0700401
20530.0000000    1.0645714
20532.0000000    1.0617955
20534.0000000    1.0586182
20536.0000000    1.0700343
20538.0000000    1.0663955
20540.0000000    1.0651401
20542.0000000    1.0735402
20544.0000000    1.0745643
20546.0000000    1.0530425
20548.0000000    1.0439658
20550.0000000    1.0613476
20552.0000000    1.0583642
20554.0000000    1.0578530
20556.0000000    1.0681257
20558.0000000    1.0764827
20560.0000000    1.0749754
20562.0000000    1.0773450
20564.0000000    1.0767549
20566.0000000    1.0781864
20568.0000000    1.0764391
20570.0000000    1.0900558
20572.0000000    1.0866954
20574.0000000    1.0880682
20576.0000000    1.0818567
20578.0000000    1.0729303
20580.0000000    1.0608101
20582.0000000    1.0530072
20584.0000000    1.0499035
20586.0000000    1.0654832
20588.0000000    1.0786039
20590.0000000    1.0688279
20592.0000000    1.0756036
20594.0000000    1.0774080
20596.0000000    1.0633818
20598.0000000    1.0579672
20600.0000000    1.0382081
20602.0000000    1.0376961
20604.0000000    1.0376958
20606.0000000    1.0294507
20608.0000000    1.0238807
20610.0000000    1.0221747
20612.0000000    1.0217168
20614.0000000    1.0098025
20616.0000000    1.0149626
20618.0000000    1.0140949
20620.0000000    1.0155858
20622.0000000    1.0231880
20624.0000000    1.0197959
20626.0000000    1.0312761
20628.0000000    1.0337983
20630.0000000    1.0291439
20632.0000000    1.0285635
20634.0000000    1.0287647
20636.0000000    1.0236204
20638.0000000    1.0279375
20640.0000000    1.0240902
20642.0000000    1.0278441
20644.0000000    1.0178924
20646.0000000    1.0183531
20648.0000000    1.0362518
20650.0000000    1.0506542
20652.0000000    1.0449498
20654.0000000    1.0544550
20656.0000000    1.0486593
20658.0000000    1.0539190
20660.0000000    1.0482651
20662.0000000    1.0488940
20664.0000000    1.0389944
20666.0000000    1.0349298
20668.0000000    1.0490494
20670.0000000    1.0480956
20672.0000000    1.0437455
20674.0000000    1.0592262
20676.0000000    1.0481232
20678.0000000    1.0499963
20680.0000000    1.0537522
20682.0000000    1.0579128
20684.0000000    1.0518082
20686.0000000    1.0602261
20688.0000000    1.0608193
20690.0000000    1.0557513
20692.0000000    1.0585492
20694.0000000    1.0588627
20696.0000000    1.0544201
20698.0000000    1.0496709
20700.0000000    1.0541372
20702.0000000    1.0640408
20704.0000000    1.0654420
20706.0000000    1.0594822
20708.0000000    1.0641443
20710.0000000    1.0646640
20712.0000000    1.0691231
20714.0000000    1.0659306
20716.0000000    1.0577821
20718.0000000    1.0549473
20720.0000000    1.0596545
20722.0000000    1.0612041
20724.0000000    1.0659442
20726.0000000    1.0580425
20728.0000000    1.0564185
20730.0000000    1.0523943
20732.0000000    1.0621079
20734.0000000    1.0582246
20736.0000000    1.0626620
20738.0000000    1.0675591
20740.0000000    1.0675091
20742.0000000    1.0752511
20744.0000000    1.0723964
20746.0000000    1.0700510
20748.0000000    1.0751802
20750.0000000    1.0816541
20752.0000000    1.0870160
20754.0000000    1.0755025
20756.0000000    1.0795560
20758.0000000    1.0810388
20760.0000000    1.0809754
20762.0000000    1.0758018
20764.0000000    1.0789399
20766.0000000    1.0800778
20768.0000000    1.0748580
20770.0000000    1.0843494
20772.0000000    1.0795460
20774.0000000    1.0730573
20776.0000000    1.0711995
20778.0000000    1.0720265
20780.0000000    1.0704403
20782.0000000    1.0668169
20784.0000000    1.0708930
20786.0000000    1.0672102
20788.0000000    1.0785325
20790.0000000    1.0784447
20792.0000000    1.0777605
20794.0000000    1.0770351
20796.0000000    1.0805445
20798.0000000    1.0686910
20800.0000000    1.0658888
20802.0000000    1.0650691
20804.0000000    1.0627017
20806.0000000    1.0672663
20808.0000000    1.0738113
20810.0000000    1.0684237
20812.0000000    1.0671941
20814.0000000    1.0771006
20816.0000000    1.0827379
20818.0000000    1.0806999
20820.0000000    1.0733490
20822.0000000    1.0791334
20824.0000000    1.0854801
20826.0000000    1.0843996
20828.0000000    1.0723432
20830.0000000    1.0743932
20832.0000000    1.0824751
20834.0000000    1.0895011
20836.0000000    1.0928147
20838.0000000    1.1035593
20840.0000000    1.1126181
20842.0000000    1.1186816
20844.0000000    1.1131123
20846.0000000    1.1072042
20848.0000000    1.1085120
20850.0000000    1.1104168
20852.0000000    1.1042374
20854.0000000    1.0985365
20856.0000000    1.0998025
20858.0000000    1.1089013
20860.0000000    1.1149750
20862.0000000    1.1122779
20864.0000000    1.1246156
20866.0000000    1.1219883
20868.0000000    1.1197031
20870.0000000    1.1253263
20872.0000000    1.1102868
20874.0000000    1.1050329
20876.0000000    1.1104031
20878.0000000    1.1137723
20880.0000000    1.1093966
20882.0000000    1.1127523
20884.0000000    1.1044388
20886.0000000    1.1105976
20888.0000000    1.0995930
20890.0000000    1.0887918
20892.0000000    1.0883682
20894.0000000    1.0995271
20896.0000000    1.1004410
20898.0000000    1.1062974
20900.0000000    1.1143467
20902.0000000    1.1024233
20904.0000000    1.0944048
20906.0000000    1.0941944
20908.0000000    1.0927844
20910.0000000    1.0802125
20912.0000000    1.0824401
20914.0000000    1.0814632
20916.0000000    1.0762942
20918.0000000    1.0704259
20920.0000000    1.0657259
20922.0000000    1.0704499
20924.0000000    1.0776366
20926.0000000    1.0737154
20928.0000000    1.0668627
20930.0000000    1.0696756
20932.0000000    1.0671362
20934.0000000    1.0789347
20936.0000000    1.0945797
20938.0000000    1.0909338
20940.0000000    1.1047753
20942.0000000    1.1021336
20944.0000000    1.1094109
20946.0000000    1.1070480
20948.0000000    1.1030287
20950.0000000    1.1111815
20952.0000000    1.0982283
20954.0000000    1.0896733
20956.0000000    1.0951525
20958.0000000    1.0945925
20960.0000000    1.0973880
20962.0000000    1.0964420
20964.0000000    1.0860015
20966.0000000    1.0798306
20968.0000000    1.0738984
20970.0000000    1.0722479
20972.0000000    1.0735912
20974.0000000    1.0842794
20976.0000000    1.0911342
20978.0000000    1.0860806
20980.0000000    1.0917234
20982.0000000    1.0998194
20984.0000000    1.1094794
20986.0000000    1.1073128
20988.0000000    1.1047785
20990.0000000    1.0989751
20992.0000000    1.1050942
20994.0000000    1.0947044
20996.0000000    1.0837477
20998.0000000    1.0901037
21000.0000000    1.0894992
21002.0000000    1.0877922
21004.0000000    1.0804619
21006.0000000    1.0817546
21008.0000000    1.0878798
21010.0000000    1.0898608
21012.0000000    1.0847474
21014.0000000    1.0908594
21016.0000000    1.0883942
21018.0000000    1.0908304
21020.0000000    1.0959188
21022.0000000    1.0918962
21024.0000000    1.1000051
21026.0000000    1.0981368
21028.0000000    1.1037885
21030.0000000    1.1131728
21032.0000000    1.1051365
21034.0000000    1.1089319
21036.0000000    1.0999810
21038.0000000    1.1017050
21040.0000000    1.1029783
21042.0000000    1.1089830
21044.0000000    1.1019368
21046.0000000    1.1047060
21048.0000000    1.1205460
21050.0000000    1.1322087
21052.0000000    1.1324692
21054.0000000    1.1367657
21056.0000000    1.1270574
21058.0000000    1.1246523
21060.0000000    1.1200638
21062.0000000    1.1106288
21064.0000000    1.1064854
21066.0000000    1.1096778
21068.0000000    1.1282476
21070.0000000    1.1246793
21072.0000000    1.1152122
21074.0000000    1.1122831
21076.0000000    1.1084679
21078.0000000    1.1075389
21080.0000000    1.1062055
21082.0000000    1.0998712
21084.0000000    1.0915819
21086.0000000    1.0987164
21088.0000000    1.0985308
21090.0000000    1.1064974
21092.0000000    1.0997941
21094.0000000    1.1070794
21096.0000000    1.1090049
21098.0000000    1.1036686
21100.0000000    1.1042726
21102.0000000    1.1032792
21104.0000000    1.1187663
21106.0000000    1.1346010
21108.0000000    1.1281197
21110.0000000    1.1217471
21112.0000000    1.1159440
21114.0000000    1.1202176
21116.0000000    1.1134670
21118.0000000    1.1083444
21120.0000000    1.0991637
21122.0000000    1.0804195
21124.0000000    1.0890899
21126.0000000    1.0933110
21128.0000000    1.0829378
21130.0000000    1.0826800
21132.0000000    1.0797720
21134.0000000    1.0818678
21136.0000000    1.0795250
21138.0000000    1.0769085
21140.0000000    1.0791085
21142.0000000    1.0972918
21144.0000000    1.0985566
21146.0000000    1.1037337
21148.0000000    1.1103054
21150.0000000    1.1145552
21152.0000000    1.1162161
21154.0000000    1.1083645
21156.0000000    1.1157281
21158.0000000    1.1101819
21160.0000000    1.1127282
21162.0000000    1.1169697
21164.0000000    1.1043706
21166.0000000    1.1027707
21168.0000000    1.0992817
21170.0000000    1.1011298
21172.0000000    1.0962924
21174.0000000    1.0875233
21176.0000000    1.0892897
21178.0000000    1.0844336
21180.0000000    1.0882497
21182.0000000    1.0932409
21184.0000000    1.0931664
21186.0000000    1.0921423
21188.0000000    1.0900245
21190.0000000    1.0851564
21192.0000000    1.0790042
21194.0000000    1.0882509
21196.0000000    1.0835533
21198.0000000    1.0711867
21200.0000000    1.0656011
21202.0000000    1.0776945
21204.0000000    1.0824831
21206.0000000    1.0797819
21208.0000000    1.0720677
21210.0000000    1.0684639
21212.0000000    1.0665150
21214.0000000    1.0701876
21216.0000000    1.0699384
21218.0000000    1.0696465
21220.0000000    1.0672232
21222.0000000    1.0789703
21224.0000000    1.0767858
21226.0000000    1.0776349
21228.0000000    1.0725156
21230.0000000    1.0686029
21232.0000000    1.0621271
21234.0000000    1.0688738
21236.0000000    1.0679626
21238.0000000    1.0667099
21240.0000000    1.0640967
21242.0000000    1.0642169
21244.0000000    1.0636065
21246.0000000    1.0614736
21248.0000000    1.0565797
21250.0000000    1.0618821
21252.0000000    1.0709281
21254.0000000    1.0627023
21256.0000000    1.0643808
21258.0000000    1.0592086
21260.0000000    1.0590307
21262.0000000    1.0569273
21264.0000000    1.0476801
21266.0000000    1.0490495
21268.0000000    1.0451674
21270.0000000    1.0482585
21272.0000000    1.0528523
21274.0000000    1.0539289
21276.0000000    1.0640832
21278.0000000    1.0660654
21280.0000000    1.0737627
21282.0000000    1.0645921
21284.0000000    1.0609839
21286.0000000    1.0588421
21288.0000000    1.0597920
21290.0000000    1.0595957
21292.0000000    1.0576839
21294.0000000    1.0476751
21296.0000000    1.0505685
21298.0000000    1.0561270
21300.0000000    1.0649354
21302.0000000    1.0638821
21304.0000000    1.0675751
21306.0000000    1.0682126
21308.0000000    1.0602791
21310.0000000    1.0532408
21312.0000000    1.0556470
21314.0000000    1.0677025
21316.0000000    1.0811009
21318.0000000    1.0733225
21320.0000000    1.0621189
21322.0000000    1.0623317
21324.0000000    1.0632998
21326.0000000    1.0685588
21328.0000000    1.0607752
21330.0000000    1.0613000
21332.0000000    1.0598814
21334.0000000    1.0497572
21336.0000000    1.0499617
21338.0000000    1.0500817
21340.0000000    1.0616496
21342.0000000    1.0534863
21344.0000000    1.0615267
21346.0000000    1.0739747
21348.0000000    1.0866838
21350.0000000    1.0790626
21352.0000000    1.0707233
21354.0000000    1.0583059
21356.0000000    1.0623078
21358.0000000    1.0741472
21360.0000000    1.0741215
21362.0000000    1.0739679
21364.0000000    1.0713212
21366.0000000    1.0665474
21368.0000000    1.0652587
21370.0000000    1.0575308
21372.0000000    1.0483842
21374.0000000    1.0561270
21376.0000000    1.0597570
21378.0000000    1.0634689
21380.0000000    1.0682784
21382.0000000    1.0752531
21384.0000000    1.0780517
21386.0000000    1.0832452
21388.0000000    1.0900317
21390.0000000    1.0889425
21392.0000000    1.0826243
21394.0000000    1.0830323
21396.0000000    1.0817111
21398.0000000    1.0783838
21400.0000000    1.0748745
21402.0000000    1.0721768
21404.0000000    1.0803890
21406.0000000    1.0752450
21408.0000000    1.0620584
21410.0000000    1.0640675
21412.0000000    1.0559360
21414.0000000    1.0568696
21416.0000000    1.0710083
21418.0000000    1.0691609
21420.0000000    1.0679637
21422.0000000    1.0667776
21424.0000000    1.0597936
21426.0000000    1.0594529
21428.0000000    1.0455313
21430.0000000    1.0374048
21432.0000000    1.0289029
21434.0000000    1.0317513
21436.0000000    1.0334841
21438.0000000    1.0364405
21440.0000000    1.0502160
21442.0000000    1.0574147
21444.0000000    1.0517693
21446.0000000    1.0426552
21448.0000000    1.0538853
21450.0000000    1.0632191
21452.0000000    1.0527006
21454.0000000    1.0534689
21456.0000000    1.0461317
21458.0000000    1.0513312
21460.0000000    1.0569501
21462.0000000    1.0593313
21464.0000000    1.0507481
21466.0000000    1.0549730
21468.0000000    1.0559956
21470.0000000    1.0682303
21472.0000000    1.0706115
21474.0000000    1.0730513
21476.0000000    1.0750408
21478.0000000    1.0809138
21480.0000000    1.0748307
21482.0000000    1.0745679
21484.0000000    1.0695688
21486.0000000    1.0631818
21488.0000000    1.0698406
21490.0000000    1.0735005
21492.0000000    1.0646683
21494.0000000    1.0612483
21496.0000000    1.0569905
21498.0000000    1.0581819
21500.0000000    1.0605471
21502.0000000    1.0727801
21504.0000000    1.0765586
21506.0000000    1.0632722
21508.0000000    1.0580252
21510.0000000    1.0552753
21512.0000000    1.0608138
21514.0000000    1.0542381
21516.0000000    1.0432751
21518.0000000    1.0434401
21520.0000000    1.0458355
21522.0000000    1.0475597
21524.0000000    1.0460449
21526.0000000    1.0439116
21528.0000000    1.0424862
21530.0000000    1.0310338
21532.0000000    1.0348936
21534.0000000    1.0393715
21536.0000000    1.0402577
21538.0000000    1.0405372
21540.0000000    1.0570954
21542.0000000    1.0684003
21544.0000000    1.0721536
21546.0000000    1.0712631
21548.0000000    1.0784667
21550.0000000    1.0695261
21552.0000000    1.0707189
21554.0000000    1.0710648
21556.0000000    1.0736231
21558.0000000    1.0724031
21560.0000000    1.0685575
21562.0000000    1.0808743
21564.0000000    1.0813694
21566.0000000    1.0837549
21568.0000000    1.0857573
21570.0000000    1.0676891
21572.0000000    1.0589740
21574.0000000    1.0609541
21576.0000000    1.0546079
21578.0000000    1.0563927
21580.0000000    1.0534216
21582.0000000    1.0561724
21584.0000000    1.0615898
21586.0000000    1.0566359
21588.0000000    1.0375398
21590.0000000    1.0397686
21592.0000000    1.0391861
21594.0000000    1.0366634
21596.0000000    1.0419980
21598.0000000    1.0351969
21600.0000000    1.0395169
21602.0000000    1.0351678
21604.0000000    1.0267633
21606.0000000    1.0232551
21608.0000000    1.0249811
21610.0000000    1.0227573
21612.0000000    1.0308506
21614.0000000    1.0351729
21616.0000000    1.0401679
21618.0000000    1.0416402
21620.0000000    1.0442322
21622.0000000    1.0594274
21624.0000000    1.0747107
21626.0000000    1.0654370
21628.0000000    1.0726562
21630.0000000    1.0691007
21632.0000000    1.0744370
21634.0000000    1.0766084
21636.0000000    1.0729382
21638.0000000    1.0673884
21640.0000000    1.0617943
21642.0000000    1.0591915
21644.0000000    1.0614003
21646.0000000    1.0631579
21648.0000000    1.0748127
21650.0000000    1.0770023
21652.0000000    1.0788904
21654.0000000    1.0770465
21656.0000000    1.0666745
21658.0000000    1.0665377
21660.0000000    1.0621303
21662.0000000    1.0684359
21664.0000000    1.0692258
21666.0000000    1.0635136
21668.0000000    1.0678674
21670.0000000    1.0667897
21672.0000000    1.0745430
21674.0000000    1.0689183
21676.0000000    1.0674022
21678.0000000    1.0674788
21680.0000000    1.0665029
21682.0000000    1.0723240
21684.0000000    1.0687681
21686.0000000    1.0643706
21688.0000000    1.0608311
21690.0000000    1.0578994
21692.0000000    1.0461433
21694.0000000    1.0414900
21696.0000000    1.0513172
21698.0000000    1.0492735
21700.0000000    1.0540934
21702.0000000    1.0440066
21704.0000000    1.0562662
21706.0000000    1.0512176
21708.0000000    1.0480740
21710.0000000    1.0516926
21712.0000000    1.0596207
21714.0000000    1.0539652
21716.0000000    1.0518973
21718.0000000    1.0667995
21720.0000000    1.0703835
21722.0000000    1.0739930
21724.0000000    1.0708154
21726.0000000    1.0893193
21728.0000000    1.0897652
21730.0000000    1.0917684
21732.0000000    1.0778892
21734.0000000    1.0625193
21736.0000000    1.0546670
21738.0000000    1.0518484
21740.0000000    1.0496405
21742.0000000    1.0547460
21744.0000000    1.0566020
21746.0000000    1.0636697
21748.0000000    1.0603902
21750.0000000    1.0855286
21752.0000000    1.0928131
21754.0000000    1.1006700
21756.0000000    1.1027650
21758.0000000    1.1020598
21760.0000000    1.1091181
21762.0000000    1.1010461
21764.0000000    1.1053675
21766.0000000    1.1076337
21768.0000000    1.1079515
21770.0000000    1.1110765
21772.0000000    1.0936395
21774.0000000    1.0785556
21776.0000000    1.0739435
21778.0000000    1.0723796
21780.0000000    1.0610899
21782.0000000    1.0602580
21784.0000000    1.0595468
21786.0000000    1.0541230
21788.0000000    1.0562265
21790.0000000    1.0577052
21792.0000000    1.0653007
21794.0000000    1.0616721
21796.0000000    1.0631841
21798.0000000    1.0680676
21800.0000000    1.0668894
21802.0000000    1.0740064
21804.0000000    1.0718678
21806.0000000    1.0737497
21808.0000000    1.0664326
21810.0000000    1.0608175
21812.0000000    1.0603739
21814.0000000    1.0542946
21816.0000000    1.0549964
21818.0000000    1.0499575
21820.0000000    1.0552098
21822.0000000    1.0669177
21824.0000000    1.0685438
21826.0000000    1.0656116
21828.0000000    1.0655923
21830.0000000    1.0647794
21832.0000000    1.0634516
21834.0000000    1.0612775
21836.0000000    1.0589820
21838.0000000    1.0637696
21840.0000000    1.0650399
21842.0000000    1.0790002
21844.0000000    1.0973790
21846.0000000    1.0945485
21848.0000000    1.0843279
21850.0000000    1.0907279
21852.0000000    1.0866171
21854.0000000    1.0927025
21856.0000000    1.0832443
21858.0000000    1.0946791
21860.0000000    1.0980400
21862.0000000    1.1025072
21864.0000000    1.0949817
21866.0000000    1.0845742
21868.0000000    1.0769501
21870.0000000    1.0927317
21872.0000000    1.0961621
21874.0000000    1.0934910
21876.0000000    1.0707588
21878.0000000    1.0516547
21880.0000000    1.0424427
21882.0000000    1.0460136
21884.0000000    1.0592705
21886.0000000    1.0609940
21888.0000000    1.0686620
21890.0000000    1.0747206
21892.0000000    1.0800518
21894.0000000    1.0881512
21896.0000000    1.0868734
21898.0000000    1.0963011
21900.0000000    1.0862060
21902.0000000    1.0824347
21904.0000000    1.0824356
21906.0000000    1.0932056
21908.0000000    1.0797050
21910.0000000    1.0829890
21912.0000000    1.0940101
21914.0000000    1.0982063
21916.0000000    1.1081557
21918.0000000    1.1065482
21920.0000000    1.1111335
21922.0000000    1.1051908
21924.0000000    1.1036600
21926.0000000    1.1087819
21928.0000000    1.1111699
21930.0000000    1.1055652
21932.0000000    1.1106969
21934.0000000    1.1098113
21936.0000000    1.1170404
21938.0000000    1.1180233
21940.0000000    1.1194265
21942.0000000    1.1097989
21944.0000000    1.1037811
21946.0000000    1.1100214
21948.0000000    1.1047870
21950.0000000    1.1035339
21952.0000000    1.0902984
21954.0000000    1.0891391
21956.0000000    1.0858915
21958.0000000    1.0831895
21960.0000000    1.0793484
21962.0000000    1.0930436
21964.0000000    1.0866048
21966.0000000    1.0829805
21968.0000000    1.0807436
21970.0000000    1.0825224
21972.0000000    1.0839952
21974.0000000    1.0801610
21976.0000000    1.0784881
21978.0000000    1.0695682
21980.0000000    1.0616324
21982.0000000    1.0618654
21984.0000000    1.0668091
21986.0000000    1.0682405
21988.0000000    1.0672081
21990.0000000    1.0748479
21992.0000000    1.0829343
21994.0000000    1.0812815
21996.0000000    1.0737730
21998.0000000    1.0746520
22000.0000000    1.0681351
22002.0000000    1.0691143
22004.0000000    1.0719181
22006.0000000    1.0624832
22008.0000000    1.0586216
22010.0000000    1.0569314
22012.0000000    1.0634395
22014.0000000    1.0705235
22016.0000000    1.0641037
22018.0000000    1.0574988
22020.0000000    1.0716460
22022.0000000    1.0700375
22024.0000000    1.0804979
22026.0000000    1.0824498
22028.0000000    1.0831558
22030.0000000    1.0786529
22032.0000000    1.0852337
22034.0000000    1.0869484
22036.0000000    1.0822089
22038.0000000    1.0793942
22040.0000000    1.0747724
22042.0000000    1.0671178
22044.0000000    1.0653802
22046.0000000    1.0554678
22048.0000000    1.0491056
22050.0000000    1.0516949
22052.0000000    1.0535640
22054.0000000    1.0532606
22056.0000000    1.0541335
22058.0000000    1.0587250
22060.0000000    1.0501716
22062.0000000    1.0595951
22064.0000000    1.0591135
22066.0000000    1.0620247
22068.0000000    1.0618685
22070.0000000    1.0602444
22072.0000000    1.0620444
22074.0000000    1.0640267
22076.0000000    1.0641018
22078.0000000    1.0712804
22080.0000000    1.0786542
22082.0000000    1.0864165
22084.0000000    1.0880449
22086.0000000    1.0893570
22088.0000000    1.0961137
22090.0000000    1.1026192
22092.0000000    1.1034458
22094.0000000    1.0943459
22096.0000000    1.0912240
22098.0000000    1.0912211
22100.0000000    1.0775269
22102.0000000    1.0703813
22104.0000000    1.0646793
22106.0000000    1.0578321
22108.0000000    1.0512342
22110.0000000    1.0489357
22112.0000000    1.0463370
22114.0000000    1.0549481
22116.0000000    1.0637138
22118.0000000    1.0564339
22120.0000000    1.0519474
22122.0000000    1.0530723
22124.0000000    1.0517933
22126.0000000    1.0541339
22128.0000000    1.0579922
22130.0000000    1.0552493
22132.0000000    1.0683144
22134.0000000    1.0652645
22136.0000000    1.0740886
22138.0000000    1.0687044
22140.0000000    1.0651999
22142.0000000    1.0613120
22144.0000000    1.0460948
22146.0000000    1.0492468
22148.0000000    1.0441458
22150.0000000    1.0609834
22152.0000000    1.0659584
22154.0000000    1.0735757
22156.0000000    1.0711375
22158.0000000    1.0616283
22160.0000000    1.0719490
22162.0000000    1.0790737
22164.0000000    1.0752350
22166.0000000    1.0816375
22168.0000000    1.0748721
22170.0000000    1.0735921
22172.0000000    1.0645045
22174.0000000    1.0733361
22176.0000000    1.0703355
22178.0000000    1.0737801
22180.0000000    1.0566826
22182.0000000    1.0519183
22184.0000000    1.0550935
22186.0000000    1.0594459
22188.0000000    1.0623958
22190.0000000    1.0614150
22192.0000000    1.0539030
22194.0000000    1.0464734
22196.0000000    1.0422797
22198.0000000    1.0475767
22200.0000000    1.0323927
22202.0000000    1.0481306
22204.0000000    1.0450958
22206.0000000    1.0635257
22208.0000000    1.0681419
22210.0000000    1.0684997
22212.0000000    1.0553679
22214.0000000    1.0612382
22216.0000000    1.0674933
22218.0000000    1.0738927
22220.0000000    1.0807130
22222.0000000    1.0706441
22224.0000000    1.0652033
22226.0000000    1.0616833
22228.0000000    1.0489320
22230.0000000    1.0473230
22232.0000000    1.0443312
22234.0000000    1.0501058
22236.0000000    1.0640123
22238.0000000    1.0653381
22240.0000000    1.0607283
22242.0000000    1.0651476
22244.0000000    1.0596071
22246.0000000    1.0631515
22248.0000000    1.0742409
22250.0000000    1.0780720
22252.0000000    1.0789794
22254.0000000    1.0633662
22256.0000000    1.0692602
22258.0000000    1.0787854
22260.0000000    1.0692397
22262.0000000    1.0784501
22264.0000000    1.0874733
22266.0000000    1.0827087
22268.0000000    1.0934155
22270.0000000    1.0771531
22272.0000000    1.0754822
22274.0000000    1.0734822
22276.0000000    1.0806328
22278.0000000    1.0812091
22280.0000000    1.0887712
22282.0000000    1.0855110
22284.0000000    1.0870100
22286.0000000    1.0907481
22288.0000000    1.0850059
22290.0000000    1.0863070
22292.0000000    1.0867518
22294.0000000    1.0925711
22296.0000000    1.0949878
22298.0000000    1.0989043
22300.0000000    1.1000396
22302.0000000    1.1041397
22304.0000000    1.1073364
22306.0000000    1.1159332
22308.0000000    1.1099457
22310.0000000    1.1071064
22312.0000000    1.0976734
22314.0000000    1.0990542
22316.0000000    1.0997635
22318.0000000    1.1012132
22320.0000000    1.0957208
22322.0000000    1.0919818
22324.0000000    1.0988945
22326.0000000    1.1033776
22328.0000000    1.0990059
22330.0000000    1.0886399
22332.0000000    1.0812165
22334.0000000    1.0778935
22336.0000000    1.0730875
22338.0000000    1.0699598
22340.0000000    1.0645218
22342.0000000    1.0731025
22344.0000000    1.0877360
22346.0000000    1.0957944
22348.0000000    1.0911404
22350.0000000    1.0826447
22352.0000000    1.0788116
22354.0000000    1.0743749
22356.0000000    1.0820546
22358.0000000    1.0824931
22360.0000000    1.0789511
22362.0000000    1.0763073
22364.0000000    1.0838535
22366.0000000    1.0757087
22368.0000000    1.0725238
22370.0000000    1.0741944
22372.0000000    1.0770233
22374.0000000    1.0837046
22376.0000000    1.0795164
22378.0000000    1.0848694
22380.0000000    1.0883698
22382.0000000    1.0931441
22384.0000000    1.0995674
22386.0000000    1.0927014
22388.0000000    1.0869552
22390.0000000    1.0752723
22392.0000000    1.0746645
22394.0000000    1.0670431
22396.0000000    1.0821692
22398.0000000    1.0811002
22400.0000000    1.0738112
22402.0000000    1.0680969
22404.0000000    1.0576811
22406.0000000    1.0562065
22408.0000000    1.0545214
22410.0000000    1.0525777
22412.0000000    1.0644990
22414.0000000    1.0649056
22416.0000000    1.0664376
22418.0000000    1.0739381
22420.0000000    1.0717335
22422.0000000    1.0752417
22424.0000000    1.0785599
22426.0000000    1.0828376
22428.0000000    1.0790275
22430.0000000    1.0743437
22432.0000000    1.0792943
22434.0000000    1.0857458
22436.0000000    1.0883756
22438.0000000    1.0956454
22440.0000000    1.0929025
22442.0000000    1.0984174
22444.0000000    1.0988902
22446.0000000    1.1030030
22448.0000000    1.0860918
22450.0000000    1.0726786
22452.0000000    1.0683260
22454.0000000    1.0772626
22456.0000000    1.0780666
22458.0000000    1.0828463
22460.0000000    1.0827813
22462.0000000    1.0873702
22464.0000000    1.0906984
22466.0000000    1.0877132
22468.0000000    1.0745876
22470.0000000    1.0722258
22472.0000000    1.0744829
22474.0000000    1.0777577
22476.0000000    1.0644052
22478.0000000    1.0575390
22480.0000000    1.0674253
22482.0000000    1.0612249
22484.0000000    1.0649328
22486.0000000    1.0656098
22488.0000000    1.0663743
22490.0000000    1.0713174
22492.0000000    1.0751739
22494.0000000    1.0782386
22496.0000000    1.0818894
22498.0000000    1.0698858
22500.0000000    1.0682285
22502.0000000    1.0753348
22504.0000000    1.0852576
22506.0000000    1.0807930
22508.0000000    1.0720916
22510.0000000    1.0776397
22512.0000000    1.0845633
22514.0000000    1.0862952
22516.0000000    1.0829225
22518.0000000    1.0816257
22520.0000000    1.0796018
22522.0000000    1.0821123
22524.0000000    1.0795450
22526.0000000    1.0904086
22528.0000000    1.0927229
22530.0000000    1.0914279
22532.0000000    1.0835255
22534.0000000    1.0965635
22536.0000000    1.0949849
22538.0000000    1.0812349
22540.0000000    1.0754917
22542.0000000    1.0723400
22544.0000000    1.0538741
22546.0000000    1.0596027
22548.0000000    1.0662410
22550.0000000    1.0678061
22552.0000000    1.0715687
22554.0000000    1.0749421
22556.0000000    1.0733745
22558.0000000    1.0730908
22560.0000000    1.0666627
22562.0000000    1.0624144
22564.0000000    1.0548218
22566.0000000    1.0510911
22568.0000000    1.0506214
22570.0000000    1.0409385
22572.0000000    1.0531585
22574.0000000    1.0589796
22576.0000000    1.0727813
22578.0000000    1.0834932
22580.0000000    1.0758080
22582.0000000    1.0678724
22584.0000000    1.0661994
22586.0000000    1.0756460
22588.0000000    1.0876046
22590.0000000    1.0890214
22592.0000000    1.0852381
22594.0000000    1.0799797
22596.0000000    1.0802586
22598.0000000    1.0777211
22600.0000000    1.0911039
22602.0000000    1.0970488
22604.0000000    1.0945483
22606.0000000    1.0865318
22608.0000000    1.0847453
22610.0000000    1.0899214
22612.0000000    1.0936444
22614.0000000    1.0919759
22616.0000000    1.0823243
22618.0000000    1.0808647
22620.0000000    1.0829517
22622.0000000    1.0774958
22624.0000000    1.0831735
22626.0000000    1.0836544
22628.0000000    1.0808835
22630.0000000    1.0949931
22632.0000000    1.0991620
22634.0000000    1.1089906
22636.0000000    1.1020991
22638.0000000    1.0940419
22640.0000000    1.0900730
22642.0000000    1.0878160
22644.0000000    1.0826153
22646.0000000    1.0745012
22648.0000000    1.0735912
22650.0000000    1.0699517
22652.0000000    1.0655394
22654.0000000    1.0582180
22656.0000000    1.0472958
22658.0000000    1.0402335
22660.0000000    1.0425977
22662.0000000    1.0330883
22664.0000000    1.0351298
22666.0000000    1.0501856
22668.0000000    1.0505768
22670.0000000    1.0408897
22672.0000000    1.0432047
22674.0000000    1.0401205
22676.0000000    1.0379775
22678.0000000    1.0460658
22680.0000000    1.0486474
22682.0000000    1.0522950
22684.0000000    1.0546739
22686.0000000    1.0485103
22688.0000000    1.0607597
22690.0000000    1.0657139
22692.0000000    1.0593778
22694.0000000    1.0667447
22696.0000000    1.0645938
22698.0000000    1.0783679
22700.0000000    1.0858793
22702.0000000    1.0784867
22704.0000000    1.0632091
22706.0000000    1.0697336
22708.0000000    1.0751781
22710.0000000    1.0819802
22712.0000000    1.0793453
22714.0000000    1.0786773
22716.0000000    1.0786668
22718.0000000    1.0762839
22720.0000000    1.0879853
22722.0000000    1.0831988
22724.0000000    1.0809354
22726.0000000    1.0815262
22728.0000000    1.0870667
22730.0000000    1.0751582
22732.0000000    1.0604824
22734.0000000    1.0577222
22736.0000000    1.0552156
22738.0000000    1.0613370
22740.0000000    1.0608737
22742.0000000    1.0602142
22744.0000000    1.0609888
22746.0000000    1.0563365
22748.0000000    1.0632352
22750.0000000    1.0558927
22752.0000000    1.0421642
22754.0000000    1.0432323
22756.0000000    1.0479929
22758.0000000    1.0504017
22760.0000000    1.0472991
22762.0000000    1.0590427
22764.0000000    1.0526365
22766.0000000    1.0441728
22768.0000000    1.0385853
22770.0000000    1.0382696
22772.0000000    1.0385014
22774.0000000    1.0259764
22776.0000000    1.0025867
22778.0000000    1.0002840
22780.0000000    1.0138807
22782.0000000    1.0145146
22784.0000000    1.0145732
22786.0000000    1.0264909
22788.0000000    1.0299109
22790.0000000    1.0424472
22792.0000000    1.0472398
22794.0000000    1.0584259
22796.0000000    1.0576899
22798.0000000    1.0543660
22800.0000000    1.0524383
22802.0000000    1.0541246
22804.0000000    1.0506955
22806.0000000    1.0499579
22808.0000000    1.0581907
22810.0000000    1.0668517
22812.0000000    1.0613731
22814.0000000    1.0688273
22816.0000000    1.0610645
22818.0000000    1.0620465
22820.0000000    1.0554562
22822.0000000    1.0595741
22824.0000000    1.0677842
22826.0000000    1.0699984
22828.0000000    1.0747442
22830.0000000    1.0758606
22832.0000000    1.0820761
22834.0000000    1.0827409
22836.0000000    1.0753826
22838.0000000    1.0724792
22840.0000000    1.0641898
22842.0000000    1.0546193
22844.0000000    1.0492933
22846.0000000    1.0553181
22848.0000000    1.0571579
22850.0000000    1.0447400
22852.0000000    1.0398194
22854.0000000    1.0460809
22856.0000000    1.0483521
22858.0000000    1.0469602
22860.0000000    1.0582570
22862.0000000    1.0718787
22864.0000000    1.0630478
22866.0000000    1.0748353
22868.0000000    1.0673227
22870.0000000    1.0655062
22872.0000000    1.0625708
22874.0000000    1.0681157
22876.0000000    1.0696671
22878.0000000    1.0681909
22880.0000000    1.0661451
22882.0000000    1.0524211
22884.0000000    1.0488281
22886.0000000    1.0425762
22888.0000000    1.0481033
22890.0000000    1.0538296
22892.0000000    1.0561153
22894.0000000    1.0576514
22896.0000000    1.0603340
22898.0000000    1.0720412
22900.0000000    1.0818968
22902.0000000    1.0836930
22904.0000000    1.0858277
22906.0000000    1.0835453
22908.0000000    1.0798963
22910.0000000    1.0820490
22912.0000000    1.0842478
22914.0000000    1.0841570
22916.0000000    1.0799063
22918.0000000    1.0745412
22920.0000000    1.0803084
22922.0000000    1.0843878
22924.0000000    1.0960900
22926.0000000    1.1008437
22928.0000000    1.1085929
22930.0000000    1.1102878
22932.0000000    1.1085852
22934.0000000    1.1041937
22936.0000000    1.1050785
22938.0000000    1.0992366
22940.0000000    1.0968506
22942.0000000    1.0861406
22944.0000000    1.0804225
22946.0000000    1.0761886
22948.0000000    1.0740131
22950.0000000    1.0853903
22952.0000000    1.0929538
22954.0000000    1.0946360
22956.0000000    1.1058444
22958.0000000    1.1004481
22960.0000000    1.1097826
22962.0000000    1.1125488
22964.0000000    1.1201330
22966.0000000    1.1193317
22968.0000000    1.1069754
22970.0000000    1.0997012
22972.0000000    1.0887843
22974.0000000    1.0880703
22976.0000000    1.0793337
22978.0000000    1.0750993
22980.0000000    1.0766760
22982.0000000    1.0829722
22984.0000000    1.0854081
22986.0000000    1.0778347
22988.0000000    1.0888604
22990.0000000    1.0942827
22992.0000000    1.0897740
22994.0000000    1.0912570
22996.0000000    1.0761486
22998.0000000    1.0783355
23000.0000000    1.0797271
23002.0000000    1.0801078
23004.0000000    1.0683104
23006.0000000    1.0661589
23008.0000000    1.0640142
23010.0000000    1.0782245
23012.0000000    1.0876499
23014.0000000    1.0907440
23016.0000000    1.0838665
23018.0000000    1.0694771
23020.0000000    1.0587138
23022.0000000    1.0559694
23024.0000000    1.0566242
23026.0000000    1.0529946
23028.0000000    1.0510962
23030.0000000    1.0480167
23032.0000000    1.0569148
23034.0000000    1.0530503
23036.0000000    1.0541772
23038.0000000    1.0557947
23040.0000000    1.0517970
23042.0000000    1.0561652
23044.0000000    1.0611471
23046.0000000    1.0569977
23048.0000000    1.0674244
23050.0000000    1.0681418
23052.0000000    1.0627789
23054.0000000    1.0590330
23056.0000000    1.0600187
23058.0000000    1.0477965
23060.0000000    1.0478950
23062.0000000    1.0446497
23064.0000000    1.0334181
23066.0000000    1.0358557
23068.0000000    1.0298233
23070.0000000    1.0316855
23072.0000000    1.0259740
23074.0000000    1.0282593
23076.0000000    1.0267290
23078.0000000    1.0356199
23080.0000000    1.0393425
23082.0000000    1.0424521
23084.0000000    1.0493932
23086.0000000    1.0456210
23088.0000000    1.0536898
23090.0000000    1.0457742
23092.0000000    1.0397766
23094.0000000    1.0309892
23096.0000000    1.0268098
23098.0000000    1.0314519
23100.0000000    1.0412787
23102.0000000    1.0458391
23104.0000000    1.0558575
23106.0000000    1.0613509
23108.0000000    1.0555360
23110.0000000    1.0519313
23112.0000000    1.0625259
23114.0000000    1.0603098
23116.0000000    1.0554742
23118.0000000    1.0543989
23120.0000000    1.0541284
23122.0000000    1.0618961
23124.0000000    1.0658859
23126.0000000    1.0651721
23128.0000000    1.0660959
23130.0000000    1.0533602
23132.0000000    1.0455278
23134.0000000    1.0463398
23136.0000000    1.0465121
23138.0000000    1.0487052
23140.0000000    1.0502459
23142.0000000    1.0480934
23144.0000000    1.0528771
23146.0000000    1.0488448
23148.0000000    1.0609922
23150.0000000    1.0649511
23152.0000000    1.0681578
23154.0000000    1.0773197
23156.0000000    1.0773910
23158.0000000    1.0894611
23160.0000000    1.0896149
23162.0000000    1.0963969
23164.0000000    1.0825636
23166.0000000    1.0718729
23168.0000000    1.0649441
23170.0000000    1.0561850
23172.0000000    1.0691051
23174.0000000    1.0657251
23176.0000000    1.0625911
23178.0000000    1.0631039
23180.0000000    1.0658453
23182.0000000    1.0674471
23184.0000000    1.0632923
23186.0000000    1.0651920
23188.0000000    1.0571142
23190.0000000    1.0433694
23192.0000000    1.0431587
23194.0000000    1.0454693
23196.0000000    1.0458425
23198.0000000    1.0432550
23200.0000000    1.0387843
23202.0000000    1.0414660
23204.0000000    1.0433022
23206.0000000    1.0435097
23208.0000000    1.0523705
23210.0000000    1.0499583
23212.0000000    1.0568908
23214.0000000    1.0615786
23216.0000000    1.0549343
23218.0000000    1.0600051
23220.0000000    1.0529855
23222.0000000    1.0552102
23224.0000000    1.0499090
23226.0000000    1.0713376
23228.0000000    1.0719968
23230.0000000    1.0760312
23232.0000000    1.0766761
23234.0000000    1.0783801
23236.0000000    1.0822315
23238.0000000    1.0933096
23240.0000000    1.0886227
23242.0000000    1.0930245
23244.0000000    1.0924531
23246.0000000    1.0880971
23248.0000000    1.0969356
23250.0000000    1.0939653
23252.0000000    1.0969191
23254.0000000    1.0905050
23256.0000000    1.0779064
23258.0000000    1.0782676
23260.0000000    1.0728930
23262.0000000    1.0699697
23264.0000000    1.0834157
23266.0000000    1.0751913
23268.0000000    1.0824522
23270.0000000    1.0817834
23272.0000000    1.0767580
23274.0000000    1.0828457
23276.0000000    1.0867052
23278.0000000    1.0919589
23280.0000000    1.0940639
23282.0000000    1.1051522
23284.0000000    1.0968164
23286.0000000    1.0877600
23288.0000000    1.0876999
23290.0000000    1.0824656
23292.0000000    1.0705043
23294.0000000    1.0750395
23296.0000000    1.0750569
23298.0000000    1.0794476
23300.0000000    1.0726569
23302.0000000    1.0817497
23304.0000000    1.0922204
23306.0000000    1.0936599
23308.0000000    1.0938692
23310.0000000    1.0718894
23312.0000000    1.0726851
23314.0000000    1.0794780
23316.0000000    1.0831311
23318.0000000    1.0861837
23320.0000000    1.0824369
23322.0000000    1.0824308
23324.0000000    1.0855535
23326.0000000    1.0843861
23328.0000000    1.0864409
23330.0000000    1.0840400
23332.0000000    1.0822724
23334.0000000    1.0852618
23336.0000000    1.0745906
23338.0000000    1.0695485
23340.0000000    1.0666624
23342.0000000    1.0614587
23344.0000000    1.0715399
23346.0000000    1.0680642
23348.0000000    1.0716413
23350.0000000    1.0683135
23352.0000000    1.0783619
23354.0000000    1.0878791
23356.0000000    1.0753404
23358.0000000    1.0842496
23360.0000000    1.0851082
23362.0000000    1.0736295
23364.0000000    1.0673399
23366.0000000    1.0726866
23368.0000000    1.0710571
23370.0000000    1.0770932
23372.0000000    1.0703247
23374.0000000    1.0530714
23376.0000000    1.0580449
23378.0000000    1.0535570
23380.0000000    1.0489480
23382.0000000    1.0524908
23384.0000000    1.0641528
23386.0000000    1.0619051
23388.0000000    1.0602753
23390.0000000    1.0689173
23392.0000000    1.0742637
23394.0000000    1.0698122
23396.0000000    1.0751690
23398.0000000    1.0780460
23400.0000000    1.0844531
23402.0000000    1.0948813
23404.0000000    1.0898727
23406.0000000    1.0839094
23408.0000000    1.0650870
23410.0000000    1.0562743
23412.0000000    1.0572624
23414.0000000    1.0406188
23416.0000000    1.0392009
23418.0000000    1.0371300
23420.0000000    1.0320674
23422.0000000    1.0431111
23424.0000000    1.0487294
23426.0000000    1.0516444
23428.0000000    1.0551814
23430.0000000    1.0646154
23432.0000000    1.0582086
23434.0000000    1.0563424
23436.0000000    1.0758564
23438.0000000    1.0730960
23440.0000000    1.0720394
23442.0000000    1.0620477
23444.0000000    1.0506141
23446.0000000    1.0446246
23448.0000000    1.0371881
23450.0000000    1.0462224
23452.0000000    1.0380065
23454.0000000    1.0328563
23456.0000000    1.0310546
23458.0000000    1.0341388
23460.0000000    1.0351244
23462.0000000    1.0299907
23464.0000000    1.0362074
23466.0000000    1.0368950
23468.0000000    1.0277632
23470.0000000    1.0208788
23472.0000000    1.0235093
23474.0000000    1.0248522
23476.0000000    1.0181475
23478.0000000    1.0154727
23480.0000000    1.0293192
23482.0000000    1.0319815
23484.0000000    1.0386693
23486.0000000    1.0279478
23488.0000000    1.0386994
23490.0000000    1.0290040
23492.0000000    1.0314547
23494.0000000    1.0126474
23496.0000000    1.0152261
23498.0000000    1.0202453
23500.0000000    1.0173349
23502.0000000    1.0147514
23504.0000000    1.0169231
23506.0000000    1.0168170
23508.0000000    1.0201827
23510.0000000    1.0149251
23512.0000000    1.0274012
23514.0000000    1.0206908
23516.0000000    1.0265115
23518.0000000    1.0267158
23520.0000000    1.0284131
23522.0000000    1.0276898
23524.0000000    1.0228999
23526.0000000    1.0158277
23528.0000000    1.0169903
23530.0000000    1.0258573
23532.0000000    1.0334744
23534.0000000    1.0294447
23536.0000000    1.0312853
23538.0000000    1.0451397
23540.0000000    1.0459043
23542.0000000    1.0368907
23544.0000000    1.0436418
23546.0000000    1.0307175
23548.0000000    1.0405998
23550.0000000    1.0417212
23552.0000000    1.0409918
23554.0000000    1.0415258
23556.0000000    1.0346872
23558.0000000    1.0364298
23560.0000000    1.0336655
23562.0000000    1.0171454
23564.0000000    1.0184819
23566.0000000    1.0294224
23568.0000000    1.0294648
23570.0000000    1.0297221
23572.0000000    1.0333081
23574.0000000    1.0435666
23576.0000000    1.0475397
23578.0000000    1.0537370
23580.0000000    1.0481164
23582.0000000    1.0607169
23584.0000000    1.0701745
23586.0000000    1.0680622
23588.0000000    1.0683047
23590.0000000    1.0570409
23592.0000000    1.0620600
23594.0000000    1.0611032
23596.0000000    1.0587066
23598.0000000    1.0658510
23600.0000000    1.0608128
23602.0000000    1.0618782
23604.0000000    1.0504987
23606.0000000    1.0508648
23608.0000000    1.0536791
23610.0000000    1.0622398
23612.0000000    1.0589365
23614.0000000    1.0724058
23616.0000000    1.0771354
23618.0000000    1.0792958
23620.0000000    1.0755168
23622.0000000    1.0681468
23624.0000000    1.0711249
23626.0000000    1.0682108
23628.0000000    1.0614960
23630.0000000    1.0555955
23632.0000000    1.0551176
23634.0000000    1.0586931
23636.0000000    1.0564359
23638.0000000    1.0520108
23640.0000000    1.0401202
23642.0000000    1.0419421
23644.0000000    1.0427849
23646.0000000    1.0377625
23648.0000000    1.0408506
23650.0000000    1.0456740
23652.0000000    1.0461481
23654.0000000    1.0459893
23656.0000000    1.0554221
23658.0000000    1.0615302
23660.0000000    1.0520197
23662.0000000    1.0582943
23664.0000000    1.0697753
23666.0000000    1.0742140
23668.0000000    1.0737202
23670.0000000    1.0771484
23672.0000000    1.0699061
23674.0000000    1.0692319
23676.0000000    1.0601590
23678.0000000    1.0737413
23680.0000000    1.0778767
23682.0000000    1.0729539
23684.0000000    1.0659519
23686.0000000    1.0653147
23688.0000000    1.0679969
23690.0000000    1.0818874
23692.0000000    1.0802885
23694.0000000    1.0871739
23696.0000000    1.0770980
23698.0000000    1.0675257
23700.0000000    1.0617480
23702.0000000    1.0592147
23704.0000000    1.0570563
23706.0000000    1.0629388
23708.0000000    1.0672904
23710.0000000    1.0575587
23712.0000000    1.0596300
23714.0000000    1.0546349
23716.0000000    1.0532736
23718.0000000    1.0541236
23720.0000000    1.0559950
23722.0000000    1.0623988
23724.0000000    1.0655693
23726.0000000    1.0645403
23728.0000000    1.0633132
23730.0000000    1.0534693
23732.0000000    1.0708969
23734.0000000    1.0730373
23736.0000000    1.0671867
23738.0000000    1.0655578
23740.0000000    1.0764198
23742.0000000    1.0725833
23744.0000000    1.0672208
23746.0000000    1.0650320
23748.0000000    1.0624870
23750.0000000    1.0714874
23752.0000000    1.0703729
23754.0000000    1.0705924
23756.0000000    1.0629967
23758.0000000    1.0566982
23760.0000000    1.0544404
23762.0000000    1.0638661
23764.0000000    1.0583225
23766.0000000    1.0644579
23768.0000000    1.0694133
23770.0000000    1.0662074
23772.0000000    1.0676726
23774.0000000    1.0783014
23776.0000000    1.0812240
23778.0000000    1.0747406
23780.0000000    1.0601904
23782.0000000    1.0644338
23784.0000000    1.0484694
23786.0000000    1.0483541
23788.0000000    1.0535910
23790.0000000    1.0463604
23792.0000000    1.0512567
23794.0000000    1.0481005
23796.0000000    1.0555513
23798.0000000    1.0512564
23800.0000000    1.0612191
23802.0000000    1.0527946
23804.0000000    1.0503004
23806.0000000    1.0499617
23808.0000000    1.0438602
23810.0000000    1.0549759
23812.0000000    1.0509640
23814.0000000    1.0502851
23816.0000000    1.0463597
23818.0000000    1.0621903
23820.0000000    1.0624262
23822.0000000    1.0593661
23824.0000000    1.0696404
23826.0000000    1.0721103
23828.0000000    1.0689569
23830.0000000    1.0721773
23832.0000000    1.0689436
23834.0000000    1.0745202
23836.0000000    1.0752270
23838.0000000    1.0747854
23840.0000000    1.0672288
23842.0000000    1.0642357
23844.0000000    1.0648804
23846.0000000    1.0594308
23848.0000000    1.0613973
23850.0000000    1.0554960
23852.0000000    1.0477049
23854.0000000    1.0521482
23856.0000000    1.0601177
23858.0000000    1.0667340
23860.0000000    1.0584786
23862.0000000    1.0627764
23864.0000000    1.0688070
23866.0000000    1.0836967
23868.0000000    1.0805058
23870.0000000    1.0733095
23872.0000000    1.0867755
23874.0000000    1.0804609
23876.0000000    1.0792210
23878.0000000    1.0648715
23880.0000000    1.0470295
23882.0000000    1.0512429
23884.0000000    1.0505601
23886.0000000    1.0499203
23888.0000000    1.0470946
23890.0000000    1.0507349
23892.0000000    1.0415283
23894.0000000    1.0511100
23896.0000000    1.0476439
23898.0000000    1.0419674
23900.0000000    1.0437466
23902.0000000    1.0413123
23904.0000000    1.0404235
23906.0000000    1.0525800
23908.0000000    1.0558555
23910.0000000    1.0595795
23912.0000000    1.0395430
23914.0000000    1.0466018
23916.0000000    1.0332983
23918.0000000    1.0243478
23920.0000000    1.0219350
23922.0000000    0.9995837
23924.0000000    1.0026151
23926.0000000    0.9994867
23928.0000000    1.0055237
23930.0000000    1.0043554
23932.0000000    1.0067425
23934.0000000    1.0111364
23936.0000000    1.0122633
23938.0000000    1.0068899
23940.0000000    1.0154113
23942.0000000    1.0168362
23944.0000000    1.0161998
23946.0000000    1.0166986
23948.0000000    1.0235165
23950.0000000    1.0174098
23952.0000000    1.0139625
23954.0000000    1.0114928
23956.0000000    1.0112092
23958.0000000    1.0197241
23960.0000000    1.0216253
23962.0000000    1.0253489
23964.0000000    1.0295966
23966.0000000    1.0319588
23968.0000000    1.0326012
23970.0000000    1.0244530
23972.0000000    1.0189461
23974.0000000    1.0265864
23976.0000000    1.0320650
23978.0000000    1.0423405
23980.0000000    1.0388788
23982.0000000    1.0360544
23984.0000000    1.0565721
23986.0000000    1.0609945
23988.0000000    1.0429114
23990.0000000    1.0344871
23992.0000000    1.0373152
23994.0000000    1.0317762
23996.0000000    1.0297414
23998.0000000    1.0243481
24000.0000000    1.0338954
24002.0000000    1.0373719
24004.0000000    1.0337646
24006.0000000    1.0218110
24008.0000000    1.0260203
24010.0000000    1.0402280
24012.0000000    1.0488731
24014.0000000    1.0553569
24016.0000000    1.0658994
24018.0000000    1.0664567
24020.0000000    1.0546970
24022.0000000    1.0488744
24024.0000000    1.0625129
24026.0000000    1.0617217
24028.0000000    1.0539987
24030.0000000    1.0520200
24032.0000000    1.0492229
24034.0000000    1.0435655
24036.0000000    1.0455204
24038.0000000    1.0516870
24040.0000000    1.0517064
24042.0000000    1.0473869
24044.0000000    1.0428082
24046.0000000    1.0415614
24048.0000000    1.0491241
24050.0000000    1.0468390
24052.0000000    1.0446695
24054.0000000    1.0467367
24056.0000000    1.0538772
24058.0000000    1.0482501
24060.0000000    1.0553726
24062.0000000    1.0528135
24064.0000000    1.0380181
24066.0000000    1.0348353
24068.0000000    1.0454631
24070.0000000    1.0409414
24072.0000000    1.0432622
24074.0000000    1.0329652
24076.0000000    1.0206509
24078.0000000    1.0175488
24080.0000000    1.0064644
24082.0000000    1.0148536
24084.0000000    1.0300844
24086.0000000    1.0369818
24088.0000000    1.0257189
24090.0000000    1.0213397
24092.0000000    1.0206331
24094.0000000    1.0207167
24096.0000000    1.0179358
24098.0000000    1.0071241
24100.0000000    0.9953562
24102.0000000    1.0070337
24104.0000000    1.0071210
24106.0000000    1.0190721
24108.0000000    1.0214598
24110.0000000    1.0311260
24112.0000000    1.0319110
24114.0000000    1.0306567
24116.0000000    1.0314211
24118.0000000    1.0327406
24120.0000000    1.0205123
24122.0000000    1.0193230
24124.0000000    1.0166358
24126.0000000    1.0102065
24128.0000000    1.0082066
24130.0000000    1.0114928
24132.0000000    1.0033597
24134.0000000    1.0068525
24136.0000000    1.0156423
24138.0000000    1.0115710
24140.0000000    1.0062470
24142.0000000    0.9974425
24144.0000000    0.9958184
24146.0000000    0.9952852
24148.0000000    1.0015476
24150.0000000    1.0196871
24152.0000000    1.0340664
24154.0000000    1.0387043
24156.0000000    1.0239364
24158.0000000    1.0223931
24160.0000000    1.0313644
24162.0000000    1.0317701
24164.0000000    1.0345566
24166.0000000    1.0250263
24168.0000000    1.0303984
24170.0000000    1.0224323
24172.0000000    1.0184274
24174.0000000    1.0150965
24176.0000000    1.0083802
24178.0000000    1.0044038
24180.0000000    1.0078850
24182.0000000    1.0081353
24184.0000000    1.0036923
24186.0000000    1.0066613
24188.0000000    1.0064533
24190.0000000    1.0226645
24192.0000000    1.0151474
24194.0000000    1.0179662
24196.0000000    1.0180535
24198.0000000    1.0135338
24200.0000000    1.0288868
24202.0000000    1.0320401
24204.0000000    1.0446320
24206.0000000    1.0418565
24208.0000000    1.0459024
24210.0000000    1.0481529
24212.0000000    1.0579740
24214.0000000    1.0469558
24216.0000000    1.0424904
24218.0000000    1.0313270
24220.0000000    1.0330815
24222.0000000    1.0253863
24224.0000000    1.0364559
24226.0000000    1.0555773
24228.0000000    1.0602336
24230.0000000    1.0546762
24232.0000000    1.0469151
24234.0000000    1.0431796
24236.0000000    1.0524161
24238.0000000    1.0474548
24240.0000000    1.0382026
24242.0000000    1.0421586
24244.0000000    1.0534225
24246.0000000    1.0670013
24248.0000000    1.0619285
24250.0000000    1.0580854
24252.0000000    1.0604520
24254.0000000    1.0642186
24256.0000000    1.0600224
24258.0000000    1.0573943
24260.0000000    1.0587499
24262.0000000    1.0620645
24264.0000000    1.0616995
24266.0000000    1.0598737
24268.0000000    1.0678148
24270.0000000    1.0701635
24272.0000000    1.0689020
24274.0000000    1.0696969
24276.0000000    1.0689569
24278.0000000    1.0701282
24280.0000000    1.0616935
24282.0000000    1.0611931
24284.0000000    1.0578853
24286.0000000    1.0659355
24288.0000000    1.0773607
24290.0000000    1.0765136
24292.0000000    1.0810986
24294.0000000    1.0754098
24296.0000000    1.0722859
24298.0000000    1.0697721
24300.0000000    1.0679054
24302.0000000    1.0560654
24304.0000000    1.0607344
24306.0000000    1.0669696
24308.0000000    1.0768127
24310.0000000    1.0710878
24312.0000000    1.0658246
24314.0000000    1.0630299
24316.0000000    1.0532902
24318.0000000    1.0524042
24320.0000000    1.0645012
24322.0000000    1.0680903
24324.0000000    1.0802624
24326.0000000    1.0920902
24328.0000000    1.0803579
24330.0000000    1.0713822
24332.0000000    1.0673317
24334.0000000    1.0595132
24336.0000000    1.0484421
24338.0000000    1.0472497
24340.0000000    1.0407448
24342.0000000    1.0496655
24344.0000000    1.0462456
24346.0000000    1.0382123
24348.0000000    1.0520118
24350.0000000    1.0672150
24352.0000000    1.0573374
24354.0000000    1.0665802
24356.0000000    1.0716645
24358.0000000    1.0715849
24360.0000000    1.0797119
24362.0000000    1.0727597
24364.0000000    1.0624664
24366.0000000    1.0581368
24368.0000000    1.0515945
24370.0000000    1.0509634
24372.0000000    1.0455434
24374.0000000    1.0443796
24376.0000000    1.0422252
24378.0000000    1.0413067
24380.0000000    1.0494688
24382.0000000    1.0520838
24384.0000000    1.0532653
24386.0000000    1.0503981
24388.0000000    1.0476338
24390.0000000    1.0472499
24392.0000000    1.0473179
24394.0000000    1.0523136
24396.0000000    1.0446383
24398.0000000    1.0379422
24400.0000000    1.0397509
24402.0000000    1.0392411
24404.0000000    1.0436604
24406.0000000    1.0334299
24408.0000000    1.0244987
24410.0000000    1.0197089
24412.0000000    1.0177118
24414.0000000    1.0104072
24416.0000000    0.9982925
24418.0000000    0.9901677
24420.0000000    1.0017253
24422.0000000    1.0018723
24424.0000000    0.9990215
24426.0000000    0.9972640
24428.0000000    0.9945492
24430.0000000    0.9945777
24432.0000000    1.0005512
24434.0000000    1.0176697
24436.0000000    1.0216826
24438.0000000    1.0116206
24440.0000000    1.0134871
24442.0000000    1.0130457
24444.0000000    1.0036374
24446.0000000    1.0042474
24448.0000000    1.0079534
24450.0000000    0.9983644
24452.0000000    1.0044665
24454.0000000    1.0125762
24456.0000000    1.0136317
24458.0000000    1.0204407
24460.0000000    1.0177249
24462.0000000    1.0141559
24464.0000000    1.0110805
24466.0000000    1.0158222
24468.0000000    1.0052569
24470.0000000    1.0043598
24472.0000000    1.0103490
24474.0000000    0.9995059
24476.0000000    0.9966911
24478.0000000    1.0011575
24480.0000000    1.0137872
24482.0000000    1.0043327
24484.0000000    0.9992537
24486.0000000    0.9996205
24488.0000000    1.0034088
24490.0000000    1.0078673
24492.0000000    1.0155194
24494.0000000    1.0212893
24496.0000000    1.0265000
24498.0000000    1.0391691
24500.0000000    1.0420393
24502.0000000    1.0404712
24504.0000000    1.0352900
24506.0000000    1.0380057
24508.0000000    1.0346625
24510.0000000    1.0261172
24512.0000000    1.0233586
24514.0000000    1.0179815
24516.0000000    1.0216088
24518.0000000    1.0139884
24520.0000000    1.0202063
24522.0000000    1.0209972
24524.0000000    1.0278790
24526.0000000    1.0365385
24528.0000000    1.0353446
24530.0000000    1.0367037
24532.0000000    1.0297477
24534.0000000    1.0307630
24536.0000000    1.0363822
24538.0000000    1.0388018
24540.0000000    1.0344096
24542.0000000    1.0268633
24544.0000000    1.0252872
24546.0000000    1.0360972
24548.0000000    1.0281402
24550.0000000    1.0235525
24552.0000000    1.0151027
24554.0000000    1.0126426
24556.0000000    1.0084977
24558.0000000    1.0131347
24560.0000000    1.0143498
24562.0000000    1.0121025
24564.0000000    1.0170101
24566.0000000    1.0300766
24568.0000000    1.0284388
24570.0000000    1.0281380
24572.0000000    1.0323633
24574.0000000    1.0448991
24576.0000000    1.0466729
24578.0000000    1.0404012
24580.0000000    1.0445485
24582.0000000    1.0441767
24584.0000000    1.0487854
24586.0000000    1.0437431
24588.0000000    1.0358872
24590.0000000    1.0322523
24592.0000000    1.0274708
24594.0000000    1.0247788
24596.0000000    1.0285292
24598.0000000    1.0288631
24600.0000000    1.0383949
24602.0000000    1.0465150
24604.0000000    1.0428913
24606.0000000    1.0429971
24608.0000000    1.0448883
24610.0000000    1.0381988
24612.0000000    1.0205207
24614.0000000    1.0165095
24616.0000000    1.0066800
24618.0000000    1.0137774
24620.0000000    1.0147679
24622.0000000    1.0091548
24624.0000000    1.0155143
24626.0000000    1.0179011
24628.0000000    1.0313895
24630.0000000    1.0329957
24632.0000000    1.0290123
24634.0000000    1.0348939
24636.0000000    1.0399753
24638.0000000    1.0415671
24640.0000000    1.0403917
24642.0000000    1.0318462
24644.0000000    1.0344223
24646.0000000    1.0445621
24648.0000000    1.0397279
24650.0000000    1.0375644
24652.0000000    1.0387762
24654.0000000    1.0419335
24656.0000000    1.0289414
24658.0000000    1.0225679
24660.0000000    1.0243224
24662.0000000    1.0236290
24664.0000000    1.0200636
24666.0000000    1.0089148
24668.0000000    1.0115733
24670.0000000    1.0181475
24672.0000000    1.0243132
24674.0000000    1.0136813
24676.0000000    1.0052314
24678.0000000    0.9968953
24680.0000000    0.9924451
24682.0000000    0.9836344
24684.0000000    0.9795125
24686.0000000    0.9805144
24688.0000000    0.9984685
24690.0000000    0.9954205
24692.0000000    0.9964105
24694.0000000    0.9917988
24696.0000000    0.9963149
24698.0000000    0.9970373
24700.0000000    0.9963859
24702.0000000    0.9910873
24704.0000000    0.9921057
24706.0000000    0.9856145
24708.0000000    0.9981986
24710.0000000    1.0028337
24712.0000000    1.0026040
24714.0000000    1.0105931
24716.0000000    1.0095264
24718.0000000    1.0161822
24720.0000000    1.0144054
24722.0000000    1.0087464
24724.0000000    0.9951869
24726.0000000    0.9940917
24728.0000000    0.9897873
24730.0000000    0.9969437
24732.0000000    0.9908591
24734.0000000    0.9898607
24736.0000000    0.9808015
24738.0000000    0.9848496
24740.0000000    0.9761556
24742.0000000    0.9806263
24744.0000000    0.9931411
24746.0000000    0.9965416
24748.0000000    0.9972296
24750.0000000    1.0096118
24752.0000000    0.9884820
24754.0000000    1.0065880
24756.0000000    1.0000715
24758.0000000    1.0078436
24760.0000000    1.0131803
24762.0000000    1.0195704
24764.0000000    1.0278381
24766.0000000    1.0313884
24768.0000000    1.0285453
24770.0000000    1.0176969
24772.0000000    1.0279237
24774.0000000    1.0338188
24776.0000000    1.0304778
24778.0000000    1.0324467
24780.0000000    1.0348717
24782.0000000    1.0247023
24784.0000000    1.0337869
24786.0000000    1.0257106
24788.0000000    1.0242342
24790.0000000    1.0347115
24792.0000000    1.0333494
24794.0000000    1.0384260
24796.0000000    1.0495449
24798.0000000    1.0575726
24800.0000000    1.0503695
24802.0000000    1.0592769
24804.0000000    1.0665336
24806.0000000    1.0520623
24808.0000000    1.0477968
24810.0000000    1.0501341
24812.0000000    1.0363246
24814.0000000    1.0362381
24816.0000000    1.0340313
24818.0000000    1.0352983
24820.0000000    1.0421104
24822.0000000    1.0449002
24824.0000000    1.0463884
24826.0000000    1.0403897
24828.0000000    1.0433797
24830.0000000    1.0448951
24832.0000000    1.0363991
24834.0000000    1.0419408
24836.0000000    1.0479853
24838.0000000    1.0398643
24840.0000000    1.0352494
24842.0000000    1.0432894
24844.0000000    1.0443002
24846.0000000    1.0504366
24848.0000000    1.0521694
24850.0000000    1.0467402
24852.0000000    1.0548997
24854.0000000    1.0603167
24856.0000000    1.0483001
24858.0000000    1.0559611
24860.0000000    1.0494523
24862.0000000    1.0490984
24864.0000000    1.0465990
24866.0000000    1.0413309
24868.0000000    1.0339240
24870.0000000    1.0333833
24872.0000000    1.0181763
24874.0000000    1.0172763
24876.0000000    1.0300649
24878.0000000    1.0311673
24880.0000000    1.0287944
24882.0000000    1.0248809
24884.0000000    1.0145600
24886.0000000    1.0137525
24888.0000000    1.0159643
24890.0000000    1.0179003
24892.0000000    1.0192556
24894.0000000    1.0081400
24896.0000000    1.0135313
24898.0000000    1.0210336
24900.0000000    1.0215325
24902.0000000    1.0186633
24904.0000000    1.0222526
24906.0000000    1.0255260
24908.0000000    1.0269396
24910.0000000    1.0232898
24912.0000000    1.0217826
24914.0000000    1.0212164
24916.0000000    1.0315732
24918.0000000    1.0449506
24920.0000000    1.0496042
24922.0000000    1.0584491
24924.0000000    1.0518588
24926.0000000    1.0496613
24928.0000000    1.0519375
24930.0000000    1.0587640
24932.0000000    1.0664437
24934.0000000    1.0600884
24936.0000000    1.0600578
24938.0000000    1.0524681
24940.0000000    1.0556962
24942.0000000    1.0556923
24944.0000000    1.0544585
24946.0000000    1.0631348
24948.0000000    1.0596327
24950.0000000    1.0564849
24952.0000000    1.0540278
24954.0000000    1.0609185
24956.0000000    1.0646111
24958.0000000    1.0719333
24960.0000000    1.0828395
24962.0000000    1.0857574
24964.0000000    1.0977942
24966.0000000    1.0951375
24968.0000000    1.0794027
24970.0000000    1.0827041
24972.0000000    1.0890943
24974.0000000    1.0873762
24976.0000000    1.0898430
24978.0000000    1.0945245
24980.0000000    1.0831169
24982.0000000    1.0763466
24984.0000000    1.0737641
24986.0000000    1.0721277
24988.0000000    1.0616468
24990.0000000    1.0602849
24992.0000000    1.0581939
24994.0000000    1.0675049
24996.0000000    1.0672151
24998.0000000    1.0719559
25000.0000000    1.0824142
25002.0000000    1.0862063
25004.0000000    1.0908899
25006.0000000    1.0982283
25008.0000000    1.1040375
25010.0000000    1.1014739
25012.0000000    1.1020542
25014.0000000    1.0950761
25016.0000000    1.0871478
25018.0000000    1.0795069
25020.0000000    1.0876262
25022.0000000    1.0853544
25024.0000000    1.0936438
25026.0000000    1.0967634
25028.0000000    1.1071641
25030.0000000    1.1011996
25032.0000000    1.1001593
25034.0000000    1.0960715
25036.0000000    1.0969129
25038.0000000    1.0983120
25040.0000000    1.0912679
25042.0000000    1.0852371
25044.0000000    1.0781339
25046.0000000    1.0714326
25048.0000000    1.0785787
25050.0000000    1.0799805
25052.0000000    1.0931282
25054.0000000    1.0849155
25056.0000000    1.0856435
25058.0000000    1.0921435
25060.0000000    1.0938616
25062.0000000    1.0921549
25064.0000000    1.1032777
25066.0000000    1.0924453
25068.0000000    1.0849293
25070.0000000    1.0723690
25072.0000000    1.0792367
25074.0000000    1.0830131
25076.0000000    1.0938040
25078.0000000    1.1009080
25080.0000000    1.0932089
25082.0000000    1.0916843
25084.0000000    1.0861794
25086.0000000    1.0888656
25088.0000000    1.0858598
25090.0000000    1.0948039
25092.0000000    1.0978734
25094.0000000    1.0982066
25096.0000000    1.1032645
25098.0000000    1.1168803
25100.0000000    1.1162325
25102.0000000    1.1161742
25104.0000000    1.1184191
25106.0000000    1.1168681
25108.0000000    1.0939077
25110.0000000    1.0896351
25112.0000000    1.0753182
25114.0000000    1.0717947
25116.0000000    1.0755064
25118.0000000    1.0829494
25120.0000000    1.0779177
25122.0000000    1.0673482
25124.0000000    1.0561695
25126.0000000    1.0590638
25128.0000000    1.0623769
25130.0000000    1.0674244
25132.0000000    1.0779507
25134.0000000    1.0861782
25136.0000000    1.0828689
25138.0000000    1.0734354
25140.0000000    1.0740696
25142.0000000    1.0773337
25144.0000000    1.0817393
25146.0000000    1.0778507
25148.0000000    1.0829192
25150.0000000    1.0751669
25152.0000000    1.0767317
25154.0000000    1.0858288
25156.0000000    1.0845499
25158.0000000    1.0824652
25160.0000000    1.0943515
25162.0000000    1.0898994
25164.0000000    1.0869001
25166.0000000    1.0903540
25168.0000000    1.0888493
25170.0000000    1.0917979
25172.0000000    1.0891851
25174.0000000    1.0921152
25176.0000000    1.0850631
25178.0000000    1.0770255
25180.0000000    1.0802610
25182.0000000    1.0730618
25184.0000000    1.0674978
25186.0000000    1.0827452
25188.0000000    1.0869941
25190.0000000    1.0918667
25192.0000000    1.0857707
25194.0000000    1.0821139
25196.0000000    1.0801282
25198.0000000    1.0791085
25200.0000000    1.0667057
25202.0000000    1.0658826
25204.0000000    1.0635200
25206.0000000    1.0682967
25208.0000000    1.0653236
25210.0000000    1.0511091
25212.0000000    1.0576684
25214.0000000    1.0564605
25216.0000000    1.0520325
25218.0000000    1.0576960
25220.0000000    1.0586191
25222.0000000    1.0559709
25224.0000000    1.0656861
25226.0000000    1.0631062
25228.0000000    1.0636463
25230.0000000    1.0676293
25232.0000000    1.0813197
25234.0000000    1.0912720
25236.0000000    1.0862327
25238.0000000    1.0808740
25240.0000000    1.0849056
25242.0000000    1.0800865
25244.0000000    1.0774028
25246.0000000    1.0754825
25248.0000000    1.0758880
25250.0000000    1.0741730
25252.0000000    1.0671659
25254.0000000    1.0560452
25256.0000000    1.0538145
25258.0000000    1.0571445
25260.0000000    1.0611740
25262.0000000    1.0697100
25264.0000000    1.0765324
25266.0000000    1.0792457
25268.0000000    1.0783685
25270.0000000    1.0877908
25272.0000000    1.0816635
25274.0000000    1.0820702
25276.0000000    1.0900688
25278.0000000    1.0863512
25280.0000000    1.0904478
25282.0000000    1.0946118
25284.0000000    1.0911344
25286.0000000    1.0965639
25288.0000000    1.0909835
25290.0000000    1.0830752
25292.0000000    1.0796342
25294.0000000    1.0855908
25296.0000000    1.0892302
25298.0000000    1.0910817
25300.0000000    1.0867800
25302.0000000    1.0785483
25304.0000000    1.0720723
25306.0000000    1.0724559
25308.0000000    1.0698205
25310.0000000    1.0695597
25312.0000000    1.0550036
25314.0000000    1.0616884
25316.0000000    1.0678513
25318.0000000    1.0639423
25320.0000000    1.0773929
25322.0000000    1.0800022
25324.0000000    1.0764445
25326.0000000    1.0890254
25328.0000000    1.0838901
25330.0000000    1.0853180
25332.0000000    1.0872024
25334.0000000    1.0812296
25336.0000000    1.0753355
25338.0000000    1.0896506
25340.0000000    1.0859367
25342.0000000    1.0861124
25344.0000000    1.0880623
25346.0000000    1.0844439
25348.0000000    1.0834453
25350.0000000    1.0908854
25352.0000000    1.1102650
25354.0000000    1.1232390
25356.0000000    1.1166928
25358.0000000    1.1076654
25360.0000000    1.0995716
25362.0000000    1.1011775
25364.0000000    1.0877646
25366.0000000    1.0886230
25368.0000000    1.0901190
25370.0000000    1.0847101
25372.0000000    1.0933104
25374.0000000    1.0932124
25376.0000000    1.0867347
25378.0000000    1.0881176
25380.0000000    1.0938983
25382.0000000    1.0863377
25384.0000000    1.0839891
25386.0000000    1.0755038
25388.0000000    1.0742046
25390.0000000    1.0873653
25392.0000000    1.0926102
25394.0000000    1.0961535
25396.0000000    1.1054591
25398.0000000    1.1103497
25400.0000000    1.0989145
25402.0000000    1.0969253
25404.0000000    1.1000620
25406.0000000    1.1004454
25408.0000000    1.0991180
25410.0000000    1.0984517
25412.0000000    1.0941315
25414.0000000    1.1051558
25416.0000000    1.1085728
25418.0000000    1.1107532
25420.0000000    1.1018189
25422.0000000    1.1132976
25424.0000000    1.1111661
25426.0000000    1.1057827
25428.0000000    1.0981832
25430.0000000    1.0925261
25432.0000000    1.0954570
25434.0000000    1.1101624
25436.0000000    1.1126087
25438.0000000    1.1170932
25440.0000000    1.1071328
25442.0000000    1.1087772
25444.0000000    1.1104798
25446.0000000    1.1113290
25448.0000000    1.1022964
25450.0000000    1.1028144
25452.0000000    1.1057868
25454.0000000    1.1014714
25456.0000000    1.0946907
25458.0000000    1.0976403
25460.0000000    1.0997220
25462.0000000    1.1041350
25464.0000000    1.1020358
25466.0000000    1.1025852
25468.0000000    1.1041522
25470.0000000    1.1059587
25472.0000000    1.1078601
25474.0000000    1.0918330
25476.0000000    1.0941042
25478.0000000    1.0903665
25480.0000000    1.0930361
25482.0000000    1.0983415
25484.0000000    1.1019459
25486.0000000    1.0994710
25488.0000000    1.1020981
25490.0000000    1.1040039
25492.0000000    1.1188998
25494.0000000    1.1031607
25496.0000000    1.0976255
25498.0000000    1.0942937
25500.0000000    1.0968374
25502.0000000    1.0880562
25504.0000000    1.0849930
25506.0000000    1.0881143
25508.0000000    1.0812955
25510.0000000    1.0941774
25512.0000000    1.0929859
25514.0000000    1.0987241
25516.0000000    1.0914321
25518.0000000    1.0898422
25520.0000000    1.0940371
25522.0000000    1.0962490
25524.0000000    1.0900670
25526.0000000    1.0851843
25528.0000000    1.0943208
25530.0000000    1.1029521
25532.0000000    1.1030245
25534.0000000    1.1028627
25536.0000000    1.0985669
25538.0000000    1.0932529
25540.0000000    1.0875679
25542.0000000    1.0912927
25544.0000000    1.0852635
25546.0000000    1.0710980
25548.0000000    1.0706309
25550.0000000    1.0693831
25552.0000000    1.0731199
25554.0000000    1.0836884
25556.0000000    1.0740612
25558.0000000    1.0641710
25560.0000000    1.0597585
25562.0000000    1.0678159
25564.0000000    1.0622332
25566.0000000    1.0581809
25568.0000000    1.0503813
25570.0000000    1.0534539
25572.0000000    1.0516845
25574.0000000    1.0506362
25576.0000000    1.0568053
25578.0000000    1.0551983
25580.0000000    1.0480257
25582.0000000    1.0506753
25584.0000000    1.0507077
25586.0000000    1.0594361
25588.0000000    1.0764058
25590.0000000    1.0776585
25592.0000000    1.0629950
25594.0000000    1.0523200
25596.0000000    1.0534679
25598.0000000    1.0655338
25600.0000000    1.0508113
25602.0000000    1.0482204
25604.0000000    1.0616106
25606.0000000    1.0586419
25608.0000000    1.0578767
25610.0000000    1.0482262
25612.0000000    1.0378426
25614.0000000    1.0420588
25616.0000000    1.0386728
25618.0000000    1.0383371
25620.0000000    1.0316221
25622.0000000    1.0289010
25624.0000000    1.0326263
25626.0000000    1.0289547
25628.0000000    1.0363114
25630.0000000    1.0418817
25632.0000000    1.0309446
25634.0000000    1.0242229
25636.0000000    1.0388112
25638.0000000    1.0407709
25640.0000000    1.0527864
25642.0000000    1.0561126
25644.0000000    1.0575777
25646.0000000    1.0663464
25648.0000000    1.0750707
25650.0000000    1.0757766
25652.0000000    1.0719439
25654.0000000    1.0799468
25656.0000000    1.0864488
25658.0000000    1.0902985
25660.0000000    1.0794387
25662.0000000    1.0898995
25664.0000000    1.0844122
25666.0000000    1.0961722
25668.0000000    1.0907273
25670.0000000    1.0829250
25672.0000000    1.0751054
25674.0000000    1.0741398
25676.0000000    1.0658510
25678.0000000    1.0579315
25680.0000000    1.0685757
25682.0000000    1.0713242
25684.0000000    1.0830370
25686.0000000    1.0791111
25688.0000000    1.0829850
25690.0000000    1.0767713
25692.0000000    1.0641899
25694.0000000    1.0686867
25696.0000000    1.0650456
25698.0000000    1.0657769
25700.0000000    1.0596637
25702.0000000    1.0610194
25704.0000000    1.0625310
25706.0000000    1.0663825
25708.0000000    1.0694709
25710.0000000    1.0713354
25712.0000000    1.0735461
25714.0000000    1.0615710
25716.0000000    1.0590184
25718.0000000    1.0565729
25720.0000000    1.0597433
25722.0000000    1.0506519
25724.0000000    1.0513406
25726.0000000    1.0469104
25728.0000000    1.0400298
25730.0000000    1.0404075
25732.0000000    1.0434177
25734.0000000    1.0459586
25736.0000000    1.0526841
25738.0000000    1.0444939
25740.0000000    1.0390399
25742.0000000    1.0368919
25744.0000000    1.0394880
25746.0000000    1.0489798
25748.0000000    1.0510952
25750.0000000    1.0510200
25752.0000000    1.0498610
25754.0000000    1.0535032
25756.0000000    1.0607427
25758.0000000    1.0541041
25760.0000000    1.0627418
25762.0000000    1.0651832
25764.0000000    1.0780479
25766.0000000    1.0881252
25768.0000000    1.0860754
25770.0000000    1.0827709
25772.0000000    1.0861917
25774.0000000    1.0911955
25776.0000000    1.0892743
25778.0000000    1.0927179
25780.0000000    1.0885377
25782.0000000    1.0819254
25784.0000000    1.0836321
25786.0000000    1.0798790
25788.0000000    1.0763129
25790.0000000    1.0727240
25792.0000000    1.0667911
25794.0000000    1.0793960
25796.0000000    1.0815649
25798.0000000    1.0841193
25800.0000000    1.0762349
25802.0000000    1.0751349
25804.0000000    1.0635635
25806.0000000    1.0567722
25808.0000000    1.0712351
25810.0000000    1.0797812
25812.0000000    1.0873818
25814.0000000    1.0908129
25816.0000000    1.0912627
25818.0000000    1.0857632
25820.0000000    1.0928657
25822.0000000    1.0840478
25824.0000000    1.0696725
25826.0000000    1.0808614
25828.0000000    1.0837767
25830.0000000    1.0956714
25832.0000000    1.0957255
25834.0000000    1.0869408
25836.0000000    1.0807906
25838.0000000    1.0838268
25840.0000000    1.0808142
25842.0000000    1.0787885
25844.0000000    1.0775077
25846.0000000    1.0750208
25848.0000000    1.0656053
25850.0000000    1.0785635
25852.0000000    1.0791363
25854.0000000    1.0799587
25856.0000000    1.0770185
25858.0000000    1.0787605
25860.0000000    1.0803046
25862.0000000    1.0839733
25864.0000000    1.0818967
25866.0000000    1.0998486
25868.0000000    1.1064743
25870.0000000    1.0994065
25872.0000000    1.0935649
25874.0000000    1.0912492
25876.0000000    1.0784135
25878.0000000    1.0774612
25880.0000000    1.0712160
25882.0000000    1.0632806
25884.0000000    1.0579168
25886.0000000    1.0595889
25888.0000000    1.0664426
25890.0000000    1.0562119
25892.0000000    1.0527859
25894.0000000    1.0561417
25896.0000000    1.0672069
25898.0000000    1.0619073
25900.0000000    1.0730437
25902.0000000    1.0844035
25904.0000000    1.0903838
25906.0000000    1.0707728
25908.0000000    1.0701932
25910.0000000    1.0759488
25912.0000000    1.0751836
25914.0000000    1.0895489
25916.0000000    1.0828578
25918.0000000    1.0813453
25920.0000000    1.0834548
25922.0000000    1.0760003
25924.0000000    1.0762235
25926.0000000    1.0711697
25928.0000000    1.0737128
25930.0000000    1.0663218
25932.0000000    1.0731329
25934.0000000    1.0798542
25936.0000000    1.0794371
25938.0000000    1.0765780
25940.0000000    1.0719697
25942.0000000    1.0840458
25944.0000000    1.0913278
25946.0000000    1.0966134
25948.0000000    1.0959859
25950.0000000    1.0995803
25952.0000000    1.0963371
25954.0000000    1.1032097
25956.0000000    1.0985135
25958.0000000    1.0881439
25960.0000000    1.0803934
25962.0000000    1.0710757
25964.0000000    1.0657626
25966.0000000    1.0607445
25968.0000000    1.0633674
25970.0000000    1.0657145
25972.0000000    1.0519258
25974.0000000    1.0530372
25976.0000000    1.0575792
25978.0000000    1.0551603
25980.0000000    1.0608642
25982.0000000    1.0500643
25984.0000000    1.0481884
25986.0000000    1.0490121
25988.0000000    1.0505097
25990.0000000    1.0539542
25992.0000000    1.0587027
25994.0000000    1.0669500
25996.0000000    1.0725241
25998.0000000    1.0688622
26000.0000000    1.0798088
26002.0000000    1.0901688
26004.0000000    1.1025835
26006.0000000    1.1027091
26008.0000000    1.0962269
26010.0000000    1.0967857
26012.0000000    1.0882189
26014.0000000    1.0812849
26016.0000000    1.0721945
26018.0000000    1.0737379
26020.0000000    1.0791728
26022.0000000    1.0706539
26024.0000000    1.0841711
26026.0000000    1.0968443
26028.0000000    1.0862790
26030.0000000    1.0850986
26032.0000000    1.0829263
26034.0000000    1.0805000
26036.0000000    1.0686605
26038.0000000    1.0710739
26040.0000000    1.0652916
26042.0000000    1.0576743
26044.0000000    1.0560857
26046.0000000    1.0626761
26048.0000000    1.0585964
26050.0000000    1.0524756
26052.0000000    1.0502325
26054.0000000    1.0465384
26056.0000000    1.0600209
26058.0000000    1.0564312
26060.0000000    1.0518651
26062.0000000    1.0561603
26064.0000000    1.0618622
26066.0000000    1.0520802
26068.0000000    1.0571617
26070.0000000    1.0682231
26072.0000000    1.0675499
26074.0000000    1.0742834
26076.0000000    1.0668143
26078.0000000    1.0704433
26080.0000000    1.0816448
26082.0000000    1.0880436
26084.0000000    1.0798501
26086.0000000    1.0814984
26088.0000000    1.0885528
26090.0000000    1.0999979
26092.0000000    1.1029304
26094.0000000    1.0984443
26096.0000000    1.0927176
26098.0000000    1.1013833
26100.0000000    1.0835962
26102.0000000    1.0879582
26104.0000000    1.0914254
26106.0000000    1.0894324
26108.0000000    1.0928251
26110.0000000    1.0872115
26112.0000000    1.0868486
26114.0000000    1.0937370
26116.0000000    1.1082250
26118.0000000    1.1072121
26120.0000000    1.1048225
26122.0000000    1.0977454
26124.0000000    1.0997229
26126.0000000    1.1043689
26128.0000000    1.0940770
26130.0000000    1.0814991
26132.0000000    1.0729578
26134.0000000    1.0698608
26136.0000000    1.0604614
26138.0000000    1.0714326
26140.0000000    1.0685133
26142.0000000    1.0721958
26144.0000000    1.0674214
26146.0000000    1.0667781
26148.0000000    1.0688365
26150.0000000    1.0729381
26152.0000000    1.0768923
26154.0000000    1.0811869
26156.0000000    1.0832418
26158.0000000    1.0867238
26160.0000000    1.0797516
26162.0000000    1.0718721
26164.0000000    1.0798355
26166.0000000    1.0908412
26168.0000000    1.0902218
26170.0000000    1.0923954
26172.0000000    1.0909632
26174.0000000    1.0976138
26176.0000000    1.1045011
26178.0000000    1.1047772
26180.0000000    1.0999727
26182.0000000    1.0915221
26184.0000000    1.0988460
26186.0000000    1.0960300
26188.0000000    1.0896789
26190.0000000    1.0956036
26192.0000000    1.0903714
26194.0000000    1.0896822
26196.0000000    1.0950792
26198.0000000    1.1083199
26200.0000000    1.1159519
26202.0000000    1.1238497
26204.0000000    1.1169436
26206.0000000    1.1154515
26208.0000000    1.1208806
26210.0000000    1.1087636
26212.0000000    1.1127919
26214.0000000    1.1177390
26216.0000000    1.1147298
26218.0000000    1.1243327
26220.0000000    1.1351763
26222.0000000    1.1518323
26224.0000000    1.1474323
26226.0000000    1.1512966
26228.0000000    1.1347713
26230.0000000    1.1366295
26232.0000000    1.1349388
26234.0000000    1.1236454
26236.0000000    1.1126395
26238.0000000    1.1147858
26240.0000000    1.1117326
26242.0000000    1.1133754
26244.0000000    1.1181718
26246.0000000    1.1312777
26248.0000000    1.1253043
26250.0000000    1.1261605
26252.0000000    1.1349554
26254.0000000    1.1462997
26256.0000000    1.1449289
26258.0000000    1.1494392
26260.0000000    1.1591499
26262.0000000    1.1556942
26264.0000000    1.1588221
26266.0000000    1.1543905
26268.0000000    1.1498663
26270.0000000    1.1583141
26272.0000000    1.1510198
26274.0000000    1.1405437
26276.0000000    1.1341484
26278.0000000    1.1319369
26280.0000000    1.1347992
26282.0000000    1.1382637
26284.0000000    1.1430242
26286.0000000    1.1206177
26288.0000000    1.1065516
26290.0000000    1.1092130
26292.0000000    1.1087434
26294.0000000    1.1204418
26296.0000000    1.1306242
26298.0000000    1.1330453
26300.0000000    1.1325226
26302.0000000    1.1401838
26304.0000000    1.1454806
26306.0000000    1.1415530
26308.0000000    1.1492889
26310.0000000    1.1578921
26312.0000000    1.1564323
26314.0000000    1.1623961
26316.0000000    1.1581885
26318.0000000    1.1588285
26320.0000000    1.1550136
26322.0000000    1.1558546
26324.0000000    1.1510839
26326.0000000    1.1442986
26328.0000000    1.1413307
26330.0000000    1.1388344
26332.0000000    1.1433042
26334.0000000    1.1407093
26336.0000000    1.1330688
26338.0000000    1.1276989
26340.0000000    1.1262805
26342.0000000    1.1128132
26344.0000000    1.1177136
26346.0000000    1.1128556
26348.0000000    1.1073101
26350.0000000    1.1026435
26352.0000000    1.1115640
26354.0000000    1.1113605
26356.0000000    1.1132010
26358.0000000    1.1273218
26360.0000000    1.1255856
26362.0000000    1.1354531
26364.0000000    1.1221350
26366.0000000    1.1274980
26368.0000000    1.1371849
26370.0000000    1.1387007
26372.0000000    1.1456188
26374.0000000    1.1434190
26376.0000000    1.1472296
26378.0000000    1.1490324
26380.0000000    1.1465076
26382.0000000    1.1309605
26384.0000000    1.1438721
26386.0000000    1.1426075
26388.0000000    1.1519917
26390.0000000    1.1470609
26392.0000000    1.1421890
26394.0000000    1.1575142
26396.0000000    1.1640233
26398.0000000    1.1685034
26400.0000000    1.1707838
26402.0000000    1.1637727
26404.0000000    1.1610577
26406.0000000    1.1648949
26408.0000000    1.1647959
26410.0000000    1.1752067
26412.0000000    1.1792893
26414.0000000    1.1654265
26416.0000000    1.1648746
26418.0000000    1.1591789
26420.0000000    1.1603645
26422.0000000    1.1699800
26424.0000000    1.1696403
26426.0000000    1.1642560
26428.0000000    1.1603509
26430.0000000    1.1622841
26432.0000000    1.1639723
26434.0000000    1.1699585
26436.0000000    1.1781672
26438.0000000    1.1783303
26440.0000000    1.1769900
26442.0000000    1.1809800
26444.0000000    1.1942445
26446.0000000    1.1832454
26448.0000000    1.1904500
26450.0000000    1.1914999
26452.0000000    1.1865578
26454.0000000    1.1845385
26456.0000000    1.1939129
26458.0000000    1.1986300
26460.0000000    1.2071048
26462.0000000    1.2075742
26464.0000000    1.2083433
26466.0000000    1.2032646
26468.0000000    1.1890423
26470.0000000    1.1892340
26472.0000000    1.1867702
26474.0000000    1.1871244
26476.0000000    1.1823189
26478.0000000    1.1814969
26480.0000000    1.1779424
26482.0000000    1.1802883
26484.0000000    1.1736275
26486.0000000    1.1755459
26488.0000000    1.1720451
26490.0000000    1.1644801
26492.0000000    1.1553532
26494.0000000    1.1564075
26496.0000000    1.1528945
26498.0000000    1.1408587
26500.0000000    1.1418890
26502.0000000    1.1385810
26504.0000000    1.1421279
26506.0000000    1.1564145
26508.0000000    1.1502841
26510.0000000    1.1546955
26512.0000000    1.1498604
26514.0000000    1.1474875
26516.0000000    1.1582749
26518.0000000    1.1645355
26520.0000000    1.1657749
26522.0000000    1.1652688
26524.0000000    1.1722337
26526.0000000    1.1856585
26528.0000000    1.1863272
26530.0000000    1.1886326
26532.0000000    1.1784631
26534.0000000    1.1771516
26536.0000000    1.1838156
26538.0000000    1.1730622
26540.0000000    1.1571752
26542.0000000    1.1660230
26544.0000000    1.1613905
26546.0000000    1.1538697
26548.0000000    1.1537548
26550.0000000    1.1488122
26552.0000000    1.1505468
26554.0000000    1.1563824
26556.0000000    1.1662049
26558.0000000    1.1688881
26560.0000000    1.1813474
26562.0000000    1.1684622
26564.0000000    1.1740086
26566.0000000    1.1780453
26568.0000000    1.1637586
26570.0000000    1.1644200
26572.0000000    1.1648473
26574.0000000    1.1668591
26576.0000000    1.1546354
26578.0000000    1.1543519
26580.0000000    1.1664212
26582.0000000    1.1523976
26584.0000000    1.1553357
26586.0000000    1.1518158
26588.0000000    1.1508596
26590.0000000    1.1568527
26592.0000000    1.1525505
26594.0000000    1.1506373
26596.0000000    1.1579773
26598.0000000    1.1504660
26600.0000000    1.1596576
26602.0000000    1.1604530
26604.0000000    1.1479681
26606.0000000    1.1420799
26608.0000000    1.1273113
26610.0000000    1.1299059
26612.0000000    1.1265945
26614.0000000    1.1051053
26616.0000000    1.1034003
26618.0000000    1.1018784
26620.0000000    1.1057425
26622.0000000    1.0968544
26624.0000000    1.0931758
26626.0000000    1.0898976
26628.0000000    1.0965366
26630.0000000    1.1013010
26632.0000000    1.0977058
26634.0000000    1.0812290
26636.0000000    1.0912131
26638.0000000    1.1011859
26640.0000000    1.1063181
26642.0000000    1.0971760
26644.0000000    1.0856277
26646.0000000    1.0842967
26648.0000000    1.0828931
26650.0000000    1.0995425
26652.0000000    1.1022999
26654.0000000    1.0883871
26656.0000000    1.0856211
26658.0000000    1.0872873
26660.0000000    1.0802130
26662.0000000    1.0942804
26664.0000000    1.0921819
26666.0000000    1.0907362
26668.0000000    1.0925215
26670.0000000    1.0965503
26672.0000000    1.1026702
26674.0000000    1.0894861
26676.0000000    1.0957276
26678.0000000    1.0960048
26680.0000000    1.0991491
26682.0000000    1.1063083
26684.0000000    1.1082052
26686.0000000    1.1204504
26688.0000000    1.1208509
26690.0000000    1.1245600
26692.0000000    1.1360904
26694.0000000    1.1372961
26696.0000000    1.1419786
26698.0000000    1.1401802
26700.0000000    1.1298797
26702.0000000    1.1130626
26704.0000000    1.1109626
26706.0000000    1.0982357
26708.0000000    1.1036121
26710.0000000    1.0983269
26712.0000000    1.0978591
26714.0000000    1.0972073
26716.0000000    1.0943736
26718.0000000    1.0925810
26720.0000000    1.0966817
26722.0000000    1.0862517
26724.0000000    1.0832485
26726.0000000    1.0847136
26728.0000000    1.0771703
26730.0000000    1.0879645
26732.0000000    1.0958282
26734.0000000    1.1010692
26736.0000000    1.0917839
26738.0000000    1.0932658
26740.0000000    1.0898477
26742.0000000    1.0815156
26744.0000000    1.0849340
26746.0000000    1.0858405
26748.0000000    1.0931740
26750.0000000    1.0984349
26752.0000000    1.0923353
26754.0000000    1.0863074
26756.0000000    1.0796083
26758.0000000    1.0707663
26760.0000000    1.0598525
26762.0000000    1.0616719
26764.0000000    1.0585413
26766.0000000    1.0628932
26768.0000000    1.0490972
26770.0000000    1.0367430
26772.0000000    1.0354257
26774.0000000    1.0407915
26776.0000000    1.0485970
26778.0000000    1.0472947
26780.0000000    1.0650696
26782.0000000    1.0570552
26784.0000000    1.0602429
26786.0000000    1.0628748
26788.0000000    1.0682484
26790.0000000    1.0685562
26792.0000000    1.0525963
26794.0000000    1.0538549
26796.0000000    1.0474552
26798.0000000    1.0444901
26800.0000000    1.0516895
26802.0000000    1.0525904
26804.0000000    1.0519636
26806.0000000    1.0587243
26808.0000000    1.0529881
26810.0000000    1.0405973
26812.0000000    1.0493065
26814.0000000    1.0518634
26816.0000000    1.0430311
26818.0000000    1.0500144
26820.0000000    1.0353169
26822.0000000    1.0300386
26824.0000000    1.0325626
26826.0000000    1.0345522
26828.0000000    1.0405594
26830.0000000    1.0380476
26832.0000000    1.0208273
26834.0000000    1.0261225
26836.0000000    1.0212429
26838.0000000    1.0210779
26840.0000000    1.0103421
26842.0000000    1.0165087
26844.0000000    1.0109686
26846.0000000    1.0186483
26848.0000000    1.0247164
26850.0000000    1.0311313
26852.0000000    1.0380646
26854.0000000    1.0479389
26856.0000000    1.0436144
26858.0000000    1.0380932
26860.0000000    1.0355972
26862.0000000    1.0331076
26864.0000000    1.0241495
26866.0000000    1.0226227
26868.0000000    1.0222234
26870.0000000    1.0201337
26872.0000000    1.0317048
26874.0000000    1.0342768
26876.0000000    1.0393889
26878.0000000    1.0370694
26880.0000000    1.0397748
26882.0000000    1.0378187
26884.0000000    1.0315330
26886.0000000    1.0378320
26888.0000000    1.0381883
26890.0000000    1.0338817
26892.0000000    1.0360150
26894.0000000    1.0399288
26896.0000000    1.0337263
26898.0000000    1.0309354
26900.0000000    1.0285476
26902.0000000    1.0152162
26904.0000000    1.0122379
26906.0000000    1.0086454
26908.0000000    1.0071963
26910.0000000    1.0253282
26912.0000000    1.0219566
26914.0000000    1.0281100
26916.0000000    1.0241092
26918.0000000    1.0118057
26920.0000000    1.0139562
26922.0000000    1.0138987
26924.0000000    1.0133210
26926.0000000    1.0138412
26928.0000000    1.0119586
26930.0000000    1.0171362
26932.0000000    1.0231457
26934.0000000    1.0180060
26936.0000000    1.0173349
26938.0000000    1.0152206
26940.0000000    1.0217975
26942.0000000    1.0258622
26944.0000000    1.0260776
26946.0000000    1.0281017
26948.0000000    1.0295566
26950.0000000    1.0333595
26952.0000000    1.0349931
26954.0000000    1.0404569
26956.0000000    1.0358797
26958.0000000    1.0289785
26960.0000000    1.0350713
26962.0000000    1.0432583
26964.0000000    1.0414162
26966.0000000    1.0322275
26968.0000000    1.0217395
26970.0000000    1.0183561
26972.0000000    1.0234812
26974.0000000    1.0241969
26976.0000000    1.0278362
26978.0000000    1.0239379
26980.0000000    1.0206724
26982.0000000    1.0202889
26984.0000000    1.0124381
26986.0000000    1.0156881
26988.0000000    1.0136099
26990.0000000    1.0193384
26992.0000000    1.0214720
26994.0000000    1.0207695
26996.0000000    1.0232908
26998.0000000    1.0321695
27000.0000000    1.0233157
27002.0000000    1.0266113
27004.0000000    1.0233698
27006.0000000    1.0090182
27008.0000000    1.0139108
27010.0000000    1.0035763
27012.0000000    1.0102224
27014.0000000    1.0007313
27016.0000000    1.0091782
27018.0000000    1.0146036
27020.0000000    1.0135186
27022.0000000    0.9979967
27024.0000000    0.9962333
27026.0000000    0.9950178
27028.0000000    0.9999210
27030.0000000    1.0012019
27032.0000000    1.0036522
27034.0000000    1.0100094
27036.0000000    1.0136189
27038.0000000    1.0111076
27040.0000000    1.0169536
27042.0000000    1.0193928
27044.0000000    1.0184755
27046.0000000    1.0172465
27048.0000000    1.0152131
27050.0000000    1.0095353
27052.0000000    1.0106597
27054.0000000    1.0216122
27056.0000000    1.0116286
27058.0000000    1.0105451
27060.0000000    1.0158641
27062.0000000    1.0205802
27064.0000000    1.0270026
27066.0000000    1.0257401
27068.0000000    1.0272259
27070.0000000    1.0443058
27072.0000000    1.0469589
27074.0000000    1.0455792
27076.0000000    1.0487573
27078.0000000    1.0477635
27080.0000000    1.0460922
27082.0000000    1.0593839
27084.0000000    1.0687870
27086.0000000    1.0833824
27088.0000000    1.0786989
27090.0000000    1.0806365
27092.0000000    1.0817804
27094.0000000    1.0773437
27096.0000000    1.0800736
27098.0000000    1.0691141
27100.0000000    1.0498904
27102.0000000    1.0503759
27104.0000000    1.0574930
27106.0000000    1.0499355
27108.0000000    1.0339612
27110.0000000    1.0389546
27112.0000000    1.0419968
27114.0000000    1.0473655
27116.0000000    1.0642961
27118.0000000    1.0638728
27120.0000000    1.0701910
27122.0000000    1.0769678
27124.0000000    1.0582638
27126.0000000    1.0488557
27128.0000000    1.0488122
27130.0000000    1.0358074
27132.0000000    1.0251955
27134.0000000    1.0315080
27136.0000000    1.0332237
27138.0000000    1.0352936
27140.0000000    1.0394002
27142.0000000    1.0373851
27144.0000000    1.0373518
27146.0000000    1.0370798
27148.0000000    1.0387658
27150.0000000    1.0320137
27152.0000000    1.0321363
27154.0000000    1.0298743
27156.0000000    1.0363524
27158.0000000    1.0564775
27160.0000000    1.0514183
27162.0000000    1.0580074
27164.0000000    1.0689032
27166.0000000    1.0715426
27168.0000000    1.0700603
27170.0000000    1.0869210
27172.0000000    1.0861607
27174.0000000    1.0866243
27176.0000000    1.0818595
27178.0000000    1.0777153
27180.0000000    1.0820862
27182.0000000    1.0946307
27184.0000000    1.1029935
27186.0000000    1.0965072
27188.0000000    1.1044240
27190.0000000    1.1010755
27192.0000000    1.1102648
27194.0000000    1.0973445
27196.0000000    1.0911301
27198.0000000    1.0873622
27200.0000000    1.1021448
27202.0000000    1.1086565
27204.0000000    1.0955448
27206.0000000    1.1001990
27208.0000000    1.1084119
27210.0000000    1.1086879
27212.0000000    1.1160053
27214.0000000    1.1205726
27216.0000000    1.1105494
27218.0000000    1.1007956
27220.0000000    1.0962502
27222.0000000    1.0866568
27224.0000000    1.0865006
27226.0000000    1.0793537
27228.0000000    1.0796210
27230.0000000    1.0817447
27232.0000000    1.0881144
27234.0000000    1.0896019
27236.0000000    1.0998572
27238.0000000    1.0995407
27240.0000000    1.1088001
27242.0000000    1.1014668
27244.0000000    1.1019378
27246.0000000    1.1038520
27248.0000000    1.0968835
27250.0000000    1.0949416
27252.0000000    1.0819942
27254.0000000    1.0722566
27256.0000000    1.0700061
27258.0000000    1.0657716
27260.0000000    1.0681866
27262.0000000    1.0758313
27264.0000000    1.0751878
27266.0000000    1.0735151
27268.0000000    1.0671737
27270.0000000    1.0688276
27272.0000000    1.0629817
27274.0000000    1.0682256
27276.0000000    1.0758785
27278.0000000    1.0734038
27280.0000000    1.0717833
27282.0000000    1.0732398
27284.0000000    1.0682650
27286.0000000    1.0761110
27288.0000000    1.0749438
27290.0000000    1.0834347
27292.0000000    1.0802368
27294.0000000    1.0762539
27296.0000000    1.0658522
27298.0000000    1.0625339
27300.0000000    1.0663362
27302.0000000    1.0652242
27304.0000000    1.0767918
27306.0000000    1.0738493
27308.0000000    1.0774304
27310.0000000    1.0775633
27312.0000000    1.0863292
27314.0000000    1.0828553
27316.0000000    1.0703022
27318.0000000    1.0508108
27320.0000000    1.0600630
27322.0000000    1.0663234
27324.0000000    1.0708619
27326.0000000    1.0757215
27328.0000000    1.0640943
27330.0000000    1.0701904
27332.0000000    1.0807434
27334.0000000    1.0785218
27336.0000000    1.0763357
27338.0000000    1.0817163
27340.0000000    1.0794877
27342.0000000    1.0756854
27344.0000000    1.0784742
27346.0000000    1.0780786
27348.0000000    1.0725863
27350.0000000    1.0843666
27352.0000000    1.0757836
27354.0000000    1.0862668
27356.0000000    1.0819192
27358.0000000    1.0882057
27360.0000000    1.0853769
27362.0000000    1.0848204
27364.0000000    1.0766486
27366.0000000    1.0720571
27368.0000000    1.0722342
27370.0000000    1.0747620
27372.0000000    1.0672914
27374.0000000    1.0699571
27376.0000000    1.0782437
27378.0000000    1.0767143
27380.0000000    1.0823728
27382.0000000    1.0792270
27384.0000000    1.0802313
27386.0000000    1.0730034
27388.0000000    1.0813717
27390.0000000    1.0755463
27392.0000000    1.0766519
27394.0000000    1.0818663
27396.0000000    1.0710611
27398.0000000    1.0717822
27400.0000000    1.0678846
27402.0000000    1.0592676
27404.0000000    1.0594113
27406.0000000    1.0697000
27408.0000000    1.0687628
27410.0000000    1.0638115
27412.0000000    1.0610800
27414.0000000    1.0551648
27416.0000000    1.0549415
27418.0000000    1.0606221
27420.0000000    1.0607895
27422.0000000    1.0620776
27424.0000000    1.0529838
27426.0000000    1.0623175
27428.0000000    1.0629095
27430.0000000    1.0687389
27432.0000000    1.0696822
27434.0000000    1.0683779
27436.0000000    1.0817397
27438.0000000    1.0860658
27440.0000000    1.0826033
27442.0000000    1.0901967
27444.0000000    1.0966473
27446.0000000    1.1082758
27448.0000000    1.1014900
27450.0000000    1.0919180
27452.0000000    1.0782305
27454.0000000    1.0698118
27456.0000000    1.0610868
27458.0000000    1.0604166
27460.0000000    1.0613292
27462.0000000    1.0559801
27464.0000000    1.0652376
27466.0000000    1.0731051
27468.0000000    1.0873072
27470.0000000    1.0962765
27472.0000000    1.1098102
27474.0000000    1.1232065
27476.0000000    1.1218135
27478.0000000    1.1235763
27480.0000000    1.1167581
27482.0000000    1.1185681
27484.0000000    1.1196334
27486.0000000    1.1202371
27488.0000000    1.1258096
27490.0000000    1.1330098
27492.0000000    1.1264917
27494.0000000    1.1209244
27496.0000000    1.1154696
27498.0000000    1.1174303
27500.0000000    1.1088880
27502.0000000    1.0882585
27504.0000000    1.0896220
27506.0000000    1.0895150
27508.0000000    1.0866358
27510.0000000    1.0876039
27512.0000000    1.0931484
27514.0000000    1.0772802
27516.0000000    1.0786762
27518.0000000    1.0817363
27520.0000000    1.0858309
27522.0000000    1.0888634
27524.0000000    1.0939971
27526.0000000    1.0922595
27528.0000000    1.0904818
27530.0000000    1.0958138
27532.0000000    1.1080297
27534.0000000    1.1173528
27536.0000000    1.1015738
27538.0000000    1.1039761
27540.0000000    1.1074654
27542.0000000    1.1066309
27544.0000000    1.0959870
27546.0000000    1.0925364
27548.0000000    1.0819896
27550.0000000    1.0768811
27552.0000000    1.0730469
27554.0000000    1.0799407
27556.0000000    1.0843922
27558.0000000    1.0821345
27560.0000000    1.0838945
27562.0000000    1.0850110
27564.0000000    1.0779032
27566.0000000    1.0685514
27568.0000000    1.0507357
27570.0000000    1.0578655
27572.0000000    1.0586891
27574.0000000    1.0649729
27576.0000000    1.0833156
27578.0000000    1.0925587
27580.0000000    1.0963860
27582.0000000    1.0960957
27584.0000000    1.0997523
27586.0000000    1.0918372
27588.0000000    1.0946623
27590.0000000    1.0958207
27592.0000000    1.0931406
27594.0000000    1.0874953
27596.0000000    1.0932688
27598.0000000    1.0944732
27600.0000000    1.0815011
27602.0000000    1.0824069
27604.0000000    1.0781312
27606.0000000    1.0769436
27608.0000000    1.0896037
27610.0000000    1.0920920
27612.0000000    1.0872607
27614.0000000    1.0865359
27616.0000000    1.0945973
27618.0000000    1.0944954
27620.0000000    1.0950394
27622.0000000    1.1051899
27624.0000000    1.1059846
27626.0000000    1.1072206
27628.0000000    1.1169074
27630.0000000    1.1160257
27632.0000000    1.1112896
27634.0000000    1.1060871
27636.0000000    1.1138217
27638.0000000    1.1178772
27640.0000000    1.1190307
27642.0000000    1.1248794
27644.0000000    1.1273127
27646.0000000    1.1249013
27648.0000000    1.1134485
27650.0000000    1.1094662
27652.0000000    1.1126866
27654.0000000    1.1168028
27656.0000000    1.1158992
27658.0000000    1.1193461
27660.0000000    1.1070495
27662.0000000    1.1220312
27664.0000000    1.1189018
27666.0000000    1.1245654
27668.0000000    1.1217668
27670.0000000    1.1113352
27672.0000000    1.1051199
27674.0000000    1.1070091
27676.0000000    1.0966145
27678.0000000    1.0968312
27680.0000000    1.0892437
27682.0000000    1.0882763
27684.0000000    1.0905490
27686.0000000    1.0974525
27688.0000000    1.0909983
27690.0000000    1.0885423
27692.0000000    1.0996960
27694.0000000    1.0968770
27696.0000000    1.0918370
27698.0000000    1.0987960
27700.0000000    1.0991597
27702.0000000    1.0913711
27704.0000000    1.1005135
27706.0000000    1.1008011
27708.0000000    1.1070796
27710.0000000    1.1070211
27712.0000000    1.0977821
27714.0000000    1.0962251
27716.0000000    1.0971142
27718.0000000    1.0881828
27720.0000000    1.0926313
27722.0000000    1.0976101
27724.0000000    1.0978259
27726.0000000    1.0922313
27728.0000000    1.1034932
27730.0000000    1.1064481
27732.0000000    1.1002315
27734.0000000    1.0994117
27736.0000000    1.0970303
27738.0000000    1.0963247
27740.0000000    1.0879751
27742.0000000    1.0932047
27744.0000000    1.0983781
27746.0000000    1.1049830
27748.0000000    1.1079862
27750.0000000    1.1101525
27752.0000000    1.1043663
27754.0000000    1.0940756
27756.0000000    1.0943514
27758.0000000    1.0907011
27760.0000000    1.0823133
27762.0000000    1.0846512
27764.0000000    1.0677475
27766.0000000    1.0781167
27768.0000000    1.0708339
27770.0000000    1.0772505
27772.0000000    1.0682302
27774.0000000    1.0793985
27776.0000000    1.0858748
27778.0000000    1.0881037
27780.0000000    1.0911965
27782.0000000    1.0962032
27784.0000000    1.1015302
27786.0000000    1.0887232
27788.0000000    1.0867461
27790.0000000    1.0879835
27792.0000000    1.0842575
27794.0000000    1.0727602
27796.0000000    1.0655552
27798.0000000    1.0675955
27800.0000000    1.0642406
27802.0000000    1.0698301
27804.0000000    1.0640992
27806.0000000    1.0580748
27808.0000000    1.0556649
27810.0000000    1.0511730
27812.0000000    1.0580415
27814.0000000    1.0596193
27816.0000000    1.0630891
27818.0000000    1.0678002
27820.0000000    1.0527292
27822.0000000    1.0543509
27824.0000000    1.0533847
27826.0000000    1.0629222
27828.0000000    1.0707312
27830.0000000    1.0789770
27832.0000000    1.0804627
27834.0000000    1.0773516
27836.0000000    1.0884842
27838.0000000    1.0960450
27840.0000000    1.1064873
27842.0000000    1.1022543
27844.0000000    1.1145242
27846.0000000    1.1060653
27848.0000000    1.1030277
27850.0000000    1.1045192
27852.0000000    1.1059729
27854.0000000    1.0936131
27856.0000000    1.0956638
27858.0000000    1.0864689
27860.0000000    1.0757439
27862.0000000    1.0884937
27864.0000000    1.0896016
27866.0000000    1.0834217
27868.0000000    1.0847009
27870.0000000    1.0954050
27872.0000000    1.1016972
27874.0000000    1.0867975
27876.0000000    1.0892366
27878.0000000    1.0872622
27880.0000000    1.0922326
27882.0000000    1.0933872
27884.0000000    1.0901845
27886.0000000    1.0871522
27888.0000000    1.0968360
27890.0000000    1.1004425
27892.0000000    1.1108903
27894.0000000    1.1097807
27896.0000000    1.1228714
27898.0000000    1.1170268
27900.0000000    1.1172905
27902.0000000    1.1186715
27904.0000000    1.1103621
27906.0000000    1.1128473
27908.0000000    1.1066833
27910.0000000    1.1063949
27912.0000000    1.1102028
27914.0000000    1.1194301
27916.0000000    1.1115650
27918.0000000    1.1079731
27920.0000000    1.1128898
27922.0000000    1.1118027
27924.0000000    1.1170005
27926.0000000    1.1233511
27928.0000000    1.1134702
27930.0000000    1.1052834
27932.0000000    1.0999216
27934.0000000    1.0846581
27936.0000000    1.0727571
27938.0000000    1.0637341
27940.0000000    1.0572715
27942.0000000    1.0634347
27944.0000000    1.0686641
27946.0000000    1.0738863
27948.0000000    1.0728985
27950.0000000    1.0631356
27952.0000000    1.0682932
27954.0000000    1.0850418
27956.0000000    1.0955622
27958.0000000    1.1032295
27960.0000000    1.0952312
27962.0000000    1.1033206
27964.0000000    1.0892514
27966.0000000    1.0802315
27968.0000000    1.0825006
27970.0000000    1.0888840
27972.0000000    1.0928274
27974.0000000    1.0960253
27976.0000000    1.0883247
27978.0000000    1.0857660
27980.0000000    1.0851067
27982.0000000    1.0884488
27984.0000000    1.0968690
27986.0000000    1.0966017
27988.0000000    1.0949813
27990.0000000    1.0983484
27992.0000000    1.0991993
27994.0000000    1.0965878
27996.0000000    1.1056010
27998.0000000    1.1099772
28000.0000000    1.1134346
28002.0000000    1.1060889
28004.0000000    1.1045429
28006.0000000    1.0924734
28008.0000000    1.0846124
28010.0000000    1.0861336
28012.0000000    1.0851579
28014.0000000    1.0800737
28016.0000000    1.0763950
28018.0000000    1.0716519
28020.0000000    1.0744537
28022.0000000    1.0630538
28024.0000000    1.0701193
28026.0000000    1.0695989
28028.0000000    1.0700188
28030.0000000    1.0603745
28032.0000000    1.0752926
28034.0000000    1.0759068
28036.0000000    1.0809329
28038.0000000    1.0831494
28040.0000000    1.0846938
28042.0000000    1.0963112
28044.0000000    1.1026282
28046.0000000    1.0961702
28048.0000000    1.0971311
28050.0000000    1.1071764
28052.0000000    1.1092056
28054.0000000    1.1111965
28056.0000000    1.1075447
28058.0000000    1.1108001
28060.0000000    1.1032795
28062.0000000    1.1062135
28064.0000000    1.1103386
28066.0000000    1.1149060
28068.0000000    1.1194520
28070.0000000    1.1159658
28072.0000000    1.1250483
28074.0000000    1.1247791
28076.0000000    1.1234635
28078.0000000    1.1197964
28080.0000000    1.1150976
28082.0000000    1.1252443
28084.0000000    1.1213866
28086.0000000    1.1248333
28088.0000000    1.1355488
28090.0000000    1.1486442
28092.0000000    1.1372355
28094.0000000    1.1324513
28096.0000000    1.1417758
28098.0000000    1.1398711
28100.0000000    1.1323365
28102.0000000    1.1277885
28104.0000000    1.1164564
28106.0000000    1.1104827
28108.0000000    1.1158795
28110.0000000    1.1193752
28112.0000000    1.1153488
28114.0000000    1.1150676
28116.0000000    1.1241735
28118.0000000    1.1261430
28120.0000000    1.1232830
28122.0000000    1.1330754
28124.0000000    1.1248626
28126.0000000    1.1197422
28128.0000000    1.1188792
28130.0000000    1.1242146
28132.0000000    1.1121560
28134.0000000    1.1072448
28136.0000000    1.1181563
28138.0000000    1.1199905
28140.0000000    1.1244918
28142.0000000    1.1324273
28144.0000000    1.1326602
28146.0000000    1.1201619
28148.0000000    1.1217723
28150.0000000    1.1140293
28152.0000000    1.1167140
28154.0000000    1.1188710
28156.0000000    1.1253709
28158.0000000    1.1082315
28160.0000000    1.1097091
28162.0000000    1.1158881
28164.0000000    1.1162969
28166.0000000    1.1066434
28168.0000000    1.1052490
28170.0000000    1.0955380
28172.0000000    1.0910505
28174.0000000    1.0995855
28176.0000000    1.1089104
28178.0000000    1.1017401
28180.0000000    1.1074979
28182.0000000    1.1178367
28184.0000000    1.1221044
28186.0000000    1.1236322
28188.0000000    1.1208270
28190.0000000    1.1284069
28192.0000000    1.1282698
28194.0000000    1.1249852
28196.0000000    1.1089531
28198.0000000    1.0985669
28200.0000000    1.1003764
28202.0000000    1.0938818
28204.0000000    1.0840625
28206.0000000    1.0869873
28208.0000000    1.0910431
28210.0000000    1.0864290
28212.0000000    1.0819098
28214.0000000    1.0994191
28216.0000000    1.0965208
28218.0000000    1.0947158
28220.0000000    1.0988683
28222.0000000    1.0955240
28224.0000000    1.0950785
28226.0000000    1.0978794
28228.0000000    1.0856907
28230.0000000    1.0874586
28232.0000000    1.0982525
28234.0000000    1.0910782
28236.0000000    1.0931537
28238.0000000    1.0881976
28240.0000000    1.0978639
28242.0000000    1.1025525
28244.0000000    1.0897582
28246.0000000    1.0800940
28248.0000000    1.0909212
28250.0000000    1.1031873
28252.0000000    1.1138873
28254.0000000    1.1138456
28256.0000000    1.1203057
28258.0000000    1.1159916
28260.0000000    1.1111232
28262.0000000    1.1090114
28264.0000000    1.1224380
28266.0000000    1.1213148
28268.0000000    1.1188866
28270.0000000    1.1227319
28272.0000000    1.1347930
28274.0000000    1.1308830
28276.0000000    1.1302598
28278.0000000    1.1237853
28280.0000000    1.1350015
28282.0000000    1.1199512
28284.0000000    1.1115154
28286.0000000    1.1016215
28288.0000000    1.0960752
28290.0000000    1.1043584
28292.0000000    1.1099349
28294.0000000    1.1118531
28296.0000000    1.1174212
28298.0000000    1.1144476
28300.0000000    1.1130953
28302.0000000    1.1122360
28304.0000000    1.1091092
28306.0000000    1.1097808
28308.0000000    1.1065038
28310.0000000    1.1175243
28312.0000000    1.1254035
28314.0000000    1.1270573
28316.0000000    1.1377873
28318.0000000    1.1401640
28320.0000000    1.1279917
28322.0000000    1.1220983
28324.0000000    1.1212704
28326.0000000    1.1274743
28328.0000000    1.1380292
28330.0000000    1.1237252
28332.0000000    1.1226252
28334.0000000    1.1253891
28336.0000000    1.1174195
28338.0000000    1.1334832
28340.0000000    1.1521899
28342.0000000    1.1620188
28344.0000000    1.1757017
28346.0000000    1.1740963
28348.0000000    1.1659907
28350.0000000    1.1576383
28352.0000000    1.1549486
28354.0000000    1.1482016
28356.0000000    1.1505344
28358.0000000    1.1565431
28360.0000000    1.1490625
28362.0000000    1.1489995
28364.0000000    1.1679499
28366.0000000    1.1791184
28368.0000000    1.1797547
28370.0000000    1.1753114
28372.0000000    1.1693528
28374.0000000    1.1620739
28376.0000000    1.1666009
28378.0000000    1.1839939
28380.0000000    1.1757575
28382.0000000    1.1638210
28384.0000000    1.1692795
28386.0000000    1.1785237
28388.0000000    1.1841708
28390.0000000    1.1960206
28392.0000000    1.2015172
28394.0000000    1.2014340
28396.0000000    1.1897746
28398.0000000    1.1829398
28400.0000000    1.1839273
28402.0000000    1.1775033
28404.0000000    1.1731629
28406.0000000    1.1751831
28408.0000000    1.1696165
28410.0000000    1.1771555
28412.0000000    1.1729133
28414.0000000    1.1750089
28416.0000000    1.1830964
28418.0000000    1.1922922
28420.0000000    1.1920238
28422.0000000    1.2084002
28424.0000000    1.2048833
28426.0000000    1.1995230
28428.0000000    1.1996162
28430.0000000    1.1930536
28432.0000000    1.1885625
28434.0000000    1.1781595
28436.0000000    1.1683725
28438.0000000    1.1848530
28440.0000000    1.1899171
28442.0000000    1.1904317
28444.0000000    1.1939485
28446.0000000    1.2085056
28448.0000000    1.2091196
28450.0000000    1.2122030
28452.0000000    1.2251692
28454.0000000    1.2231017
28456.0000000    1.2235831
28458.0000000    1.2224519
28460.0000000    1.2125854
28462.0000000    1.2177638
28464.0000000    1.2161375
28466.0000000    1.2068896
28468.0000000    1.1981966
28470.0000000    1.2050633
28472.0000000    1.1968799
28474.0000000    1.1956902
28476.0000000    1.1906772
28478.0000000    1.1794237
28480.0000000    1.1790732
28482.0000000    1.1681839
28484.0000000    1.1607678
28486.0000000    1.1556308
28488.0000000    1.1498029
28490.0000000    1.1544074
28492.0000000    1.1628171
28494.0000000    1.1563839
28496.0000000    1.1550580
28498.0000000    1.1523927
28500.0000000    1.1538666
28502.0000000    1.1437128
28504.0000000    1.1446737
28506.0000000    1.1458303
28508.0000000    1.1457646
28510.0000000    1.1363161
28512.0000000    1.1271248
28514.0000000    1.1330936
28516.0000000    1.1316925
28518.0000000    1.1468292
28520.0000000    1.1443272
28522.0000000    1.1445080
28524.0000000    1.1527871
28526.0000000    1.1513642
28528.0000000    1.1435111
28530.0000000    1.1329647
28532.0000000    1.1231258
28534.0000000    1.1143999
28536.0000000    1.1218787
28538.0000000    1.1081997
28540.0000000    1.1100914
28542.0000000    1.1079301
28544.0000000    1.1103942
28546.0000000    1.1131597
28548.0000000    1.1106359
28550.0000000    1.1219537
28552.0000000    1.1237154
28554.0000000    1.1206256
28556.0000000    1.1167676
28558.0000000    1.1137906
28560.0000000    1.1113324
28562.0000000    1.1128035
28564.0000000    1.1104876
28566.0000000    1.1206663
28568.0000000    1.1172701
28570.0000000    1.1202593
28572.0000000    1.1269411
28574.0000000    1.1275786
28576.0000000    1.1281465
28578.0000000    1.1357658
28580.0000000    1.1317981
28582.0000000    1.1302096
28584.0000000    1.1232767
28586.0000000    1.1158999
28588.0000000    1.1237154
28590.0000000    1.1173869
28592.0000000    1.1151545
28594.0000000    1.1239593
28596.0000000    1.1254647
28598.0000000    1.1269548
28600.0000000    1.1192149
28602.0000000    1.1042846
28604.0000000    1.0992569
28606.0000000    1.0917720
28608.0000000    1.0929894
28610.0000000    1.1028515
28612.0000000    1.1130844
28614.0000000    1.1248943
28616.0000000    1.1107761
28618.0000000    1.1188096
28620.0000000    1.1192368
28622.0000000    1.1108565
28624.0000000    1.1068711
28626.0000000    1.1003577
28628.0000000    1.0903430
28630.0000000    1.0897324
28632.0000000    1.0860815
28634.0000000    1.0904006
28636.0000000    1.0948226
28638.0000000    1.0985700
28640.0000000    1.0958500
28642.0000000    1.0889494
28644.0000000    1.0869621
28646.0000000    1.0786517
28648.0000000    1.0664128
28650.0000000    1.0712408
28652.0000000    1.0831517
28654.0000000    1.0811287
28656.0000000    1.0968182
28658.0000000    1.0958841
28660.0000000    1.1002399
28662.0000000    1.1205086
28664.0000000    1.1148026
28666.0000000    1.1079835
28668.0000000    1.1037872
28670.0000000    1.1058154
28672.0000000    1.1077372
28674.0000000    1.1209260
28676.0000000    1.1240788
28678.0000000    1.1125019
28680.0000000    1.1123430
28682.0000000    1.1056188
28684.0000000    1.1010708
28686.0000000    1.0972912
28688.0000000    1.0983412
28690.0000000    1.1093646
28692.0000000    1.1176466
28694.0000000    1.1244724
28696.0000000    1.1337931
28698.0000000    1.1232477
28700.0000000    1.1211067
28702.0000000    1.1298335
28704.0000000    1.1217557
28706.0000000    1.1263764
28708.0000000    1.1249912
28710.0000000    1.1292875
28712.0000000    1.1191331
28714.0000000    1.1132712
28716.0000000    1.1077623
28718.0000000    1.1150359
28720.0000000    1.1097311
28722.0000000    1.0995208
28724.0000000    1.0951239
28726.0000000    1.1059978
28728.0000000    1.1066700
28730.0000000    1.0944061
28732.0000000    1.1084834
28734.0000000    1.1077532
28736.0000000    1.1030188
28738.0000000    1.0986844
28740.0000000    1.0955526
28742.0000000    1.1090071
28744.0000000    1.1189498
28746.0000000    1.1167337
28748.0000000    1.1253042
28750.0000000    1.1200120
28752.0000000    1.1119425
28754.0000000    1.1138361
28756.0000000    1.1158231
28758.0000000    1.1112943
28760.0000000    1.1126761
28762.0000000    1.1032900
28764.0000000    1.0979691
28766.0000000    1.0926299
28768.0000000    1.0839225
28770.0000000    1.0923665
28772.0000000    1.0978734
28774.0000000    1.0973841
28776.0000000    1.0949291
28778.0000000    1.1087366
28780.0000000    1.1198351
28782.0000000    1.1214772
28784.0000000    1.1181443
28786.0000000    1.1129647
28788.0000000    1.1268330
28790.0000000    1.1217173
28792.0000000    1.1116241
28794.0000000    1.1103977
28796.0000000    1.1076230
28798.0000000    1.1125877
28800.0000000    1.1178966
28802.0000000    1.1152822
28804.0000000    1.1151744
28806.0000000    1.1180215
28808.0000000    1.1215899
28810.0000000    1.1250693
28812.0000000    1.1246094
28814.0000000    1.1261425
28816.0000000    1.1136254
28818.0000000    1.1222587
28820.0000000    1.1283865
28822.0000000    1.1328599
28824.0000000    1.1311414
28826.0000000    1.1173967
28828.0000000    1.1153756
28830.0000000    1.1319510
28832.0000000    1.1362258
28834.0000000    1.1362300
28836.0000000    1.1357088
28838.0000000    1.1435205
28840.0000000    1.1523993
28842.0000000    1.1519805
28844.0000000    1.1463984
28846.0000000    1.1492105
28848.0000000    1.1548914
28850.0000000    1.1569663
28852.0000000    1.1587372
28854.0000000    1.1618991
28856.0000000    1.1619385
28858.0000000    1.1561623
28860.0000000    1.1579065
28862.0000000    1.1480371
28864.0000000    1.1531228
28866.0000000    1.1538789
28868.0000000    1.1658007
28870.0000000    1.1560196
28872.0000000    1.1538614
28874.0000000    1.1514137
28876.0000000    1.1443653
28878.0000000    1.1403862
28880.0000000    1.1381218
28882.0000000    1.1464717
28884.0000000    1.1506438
28886.0000000    1.1552277
28888.0000000    1.1526499
28890.0000000    1.1495650
28892.0000000    1.1466440
28894.0000000    1.1468302
28896.0000000    1.1429601
28898.0000000    1.1624342
28900.0000000    1.1640723
28902.0000000    1.1687610
28904.0000000    1.1703668
28906.0000000    1.1696624
28908.0000000    1.1524669
28910.0000000    1.1536252
28912.0000000    1.1591060
28914.0000000    1.1523854
28916.0000000    1.1564336
28918.0000000    1.1515901
28920.0000000    1.1540256
28922.0000000    1.1439313
28924.0000000    1.1310023
28926.0000000    1.1315229
28928.0000000    1.1289381
28930.0000000    1.1232666
28932.0000000    1.1168914
28934.0000000    1.1187515
28936.0000000    1.1143742
28938.0000000    1.1129265
28940.0000000    1.1222770
28942.0000000    1.1239237
28944.0000000    1.1258502
28946.0000000    1.1121007
28948.0000000    1.1006627
28950.0000000    1.1073948
28952.0000000    1.1097746
28954.0000000    1.1051328
28956.0000000    1.1087325
28958.0000000    1.1012601
28960.0000000    1.1011904
28962.0000000    1.0954175
28964.0000000    1.0882986
28966.0000000    1.0991936
28968.0000000    1.0966890
28970.0000000    1.0995311
28972.0000000    1.1024997
28974.0000000    1.0956852
28976.0000000    1.1022378
28978.0000000    1.1021870
28980.0000000    1.1021864
28982.0000000    1.0949851
28984.0000000    1.0931387
28986.0000000    1.0841515
28988.0000000    1.0944566
28990.0000000    1.1004747
28992.0000000    1.0926415
28994.0000000    1.0965328
28996.0000000    1.0921066
28998.0000000    1.0923369
29000.0000000    1.0918027
29002.0000000    1.0997238
29004.0000000    1.1058574
29006.0000000    1.1061743
29008.0000000    1.1089654
29010.0000000    1.1053255
29012.0000000    1.1124834
29014.0000000    1.1149181
29016.0000000    1.1165874
29018.0000000    1.1150144
29020.0000000    1.1311748
29022.0000000    1.1229473
29024.0000000    1.1263396
29026.0000000    1.1219233
29028.0000000    1.1125270
29030.0000000    1.1111683
29032.0000000    1.1071602
29034.0000000    1.1059386
29036.0000000    1.1084762
29038.0000000    1.1072468
29040.0000000    1.1022803
29042.0000000    1.1012146
29044.0000000    1.0939908
29046.0000000    1.0880592
29048.0000000    1.0971984
29050.0000000    1.1006037
29052.0000000    1.1038870
29054.0000000    1.1072011
29056.0000000    1.1043202
29058.0000000    1.1073766
29060.0000000    1.1076881
29062.0000000    1.1118761
29064.0000000    1.1132604
29066.0000000    1.1122013
29068.0000000    1.1121432
29070.0000000    1.1059409
29072.0000000    1.0907185
29074.0000000    1.0970626
29076.0000000    1.0965989
29078.0000000    1.0956652
29080.0000000    1.0894387
29082.0000000    1.0981994
29084.0000000    1.0972301
29086.0000000    1.0960236
29088.0000000    1.0912573
29090.0000000    1.0844871
29092.0000000    1.0868347
29094.0000000    1.0918792
29096.0000000    1.0934819
29098.0000000    1.0857327
29100.0000000    1.0954328
29102.0000000    1.1049926
29104.0000000    1.1052336
29106.0000000    1.1104968
29108.0000000    1.1119640
29110.0000000    1.1085130
29112.0000000    1.1054099
29114.0000000    1.0956901
29116.0000000    1.1013271
29118.0000000    1.1023695
29120.0000000    1.1021299
29122.0000000    1.1198759
29124.0000000    1.1337981
29126.0000000    1.1343501
29128.0000000    1.1321156
29130.0000000    1.1195644
29132.0000000    1.1190592
29134.0000000    1.1166875
29136.0000000    1.1115282
29138.0000000    1.1031456
29140.0000000    1.0889871
29142.0000000    1.1030339
29144.0000000    1.1008147
29146.0000000    1.1044346
29148.0000000    1.1047738
29150.0000000    1.1059700
29152.0000000    1.0995188
29154.0000000    1.0910288
29156.0000000    1.1023411
29158.0000000    1.1108589
29160.0000000    1.1052440
29162.0000000    1.1030579
29164.0000000    1.1008143
29166.0000000    1.0950638
29168.0000000    1.1028910
29170.0000000    1.1041384
29172.0000000    1.1081396
29174.0000000    1.1173453
29176.0000000    1.1234947
29178.0000000    1.1268688
29180.0000000    1.1254426
29182.0000000    1.1236893
29184.0000000    1.1191291
29186.0000000    1.1265336
29188.0000000    1.1226343
29190.0000000    1.1188737
29192.0000000    1.1282742
29194.0000000    1.1281407
29196.0000000    1.1118729
29198.0000000    1.0976309
29200.0000000    1.0843213
29202.0000000    1.0930142
29204.0000000    1.0954969
29206.0000000    1.1050813
29208.0000000    1.1181422
29210.0000000    1.1165329
29212.0000000    1.1250911
29214.0000000    1.1271127
29216.0000000    1.1208941
29218.0000000    1.1199266
29220.0000000    1.1110797
29222.0000000    1.1119393
29224.0000000    1.1147417
29226.0000000    1.1228713
29228.0000000    1.1176229
29230.0000000    1.1245517
29232.0000000    1.1139770
29234.0000000    1.1156601
29236.0000000    1.1128305
29238.0000000    1.1030016
29240.0000000    1.1013130
29242.0000000    1.0869826
29244.0000000    1.0932869
29246.0000000    1.0918760
29248.0000000    1.0942314
29250.0000000    1.1060424
29252.0000000    1.0977355
29254.0000000    1.0851780
29256.0000000    1.0812794
29258.0000000    1.0822377
29260.0000000    1.0843410
29262.0000000    1.1010182
29264.0000000    1.1029806
29266.0000000    1.1031479
29268.0000000    1.0944232
29270.0000000    1.0852286
29272.0000000    1.0747783
29274.0000000    1.0783900
29276.0000000    1.0857701
29278.0000000    1.0847085
29280.0000000    1.0800420
29282.0000000    1.0821157
29284.0000000    1.0854672
29286.0000000    1.0818636
29288.0000000    1.0905166
29290.0000000    1.0971853
29292.0000000    1.0869752
29294.0000000    1.0943543
29296.0000000    1.0918943
29298.0000000    1.0939685
29300.0000000    1.0982335
29302.0000000    1.1016270
29304.0000000    1.0873710
29306.0000000    1.0830007
29308.0000000    1.0797788
29310.0000000    1.0869795
29312.0000000    1.0870115
29314.0000000    1.0824639
29316.0000000    1.0977997
29318.0000000    1.0968835
29320.0000000    1.0914544
29322.0000000    1.0858182
29324.0000000    1.0904852
29326.0000000    1.0865581
29328.0000000    1.0954880
29330.0000000    1.0880301
29332.0000000    1.0843806
29334.0000000    1.0886132
29336.0000000    1.0749888
29338.0000000    1.0664992
29340.0000000    1.0653459
29342.0000000    1.0587350
29344.0000000    1.0708029
29346.0000000    1.0691906
29348.0000000    1.0750529
29350.0000000    1.0779041
29352.0000000    1.0778111
29354.0000000    1.0875595
29356.0000000    1.0900935
29358.0000000    1.0899572
29360.0000000    1.0836087
29362.0000000    1.0851089
29364.0000000    1.0866529
29366.0000000    1.0911932
29368.0000000    1.0862752
29370.0000000    1.0945288
29372.0000000    1.0999806
29374.0000000    1.1067852
29376.0000000    1.1034422
29378.0000000    1.1126835
29380.0000000    1.1096804
29382.0000000    1.1168097
29384.0000000    1.1147375
29386.0000000    1.1191045
29388.0000000    1.1121948
29390.0000000    1.1255308
29392.0000000    1.1273110
29394.0000000    1.1195489
29396.0000000    1.1283789
29398.0000000    1.1310506
29400.0000000    1.1260895
29402.0000000    1.1324941
29404.0000000    1.1238889
29406.0000000    1.1248664
29408.0000000    1.1302593
29410.0000000    1.1219926
29412.0000000    1.1289645
29414.0000000    1.1301308
29416.0000000    1.1405758
29418.0000000    1.1310966
29420.0000000    1.1302696
29422.0000000    1.1236565
29424.0000000    1.1146133
29426.0000000    1.1105578
29428.0000000    1.1011517
29430.0000000    1.1006590
29432.0000000    1.0887414
29434.0000000    1.0787432
29436.0000000    1.0690731
29438.0000000    1.0555604
29440.0000000    1.0531857
29442.0000000    1.0653877
29444.0000000    1.0677505
29446.0000000    1.0782418
29448.0000000    1.0801606
29450.0000000    1.0868860
29452.0000000    1.0882723
29454.0000000    1.0723881
29456.0000000    1.0765833
29458.0000000    1.0718673
29460.0000000    1.0785739
29462.0000000    1.0824232
29464.0000000    1.0798922
29466.0000000    1.0687772
29468.0000000    1.0841088
29470.0000000    1.0845890
29472.0000000    1.0951666
29474.0000000    1.0854917
29476.0000000    1.1019754
29478.0000000    1.1119920
29480.0000000    1.1070886
29482.0000000    1.1152635
29484.0000000    1.1139922
29486.0000000    1.1153442
29488.0000000    1.1212628
29490.0000000    1.1192576
29492.0000000    1.1193293
29494.0000000    1.1246022
29496.0000000    1.1269878
29498.0000000    1.1188282
29500.0000000    1.1289673
29502.0000000    1.1301448
29504.0000000    1.1189471
29506.0000000    1.1088055
29508.0000000    1.1072530
29510.0000000    1.1081369
29512.0000000    1.1189649
29514.0000000    1.1240804
29516.0000000    1.1183962
29518.0000000    1.1183792
29520.0000000    1.1275046
29522.0000000    1.1233232
29524.0000000    1.1180005
29526.0000000    1.1272949
29528.0000000    1.1181257
29530.0000000    1.1155102
29532.0000000    1.1204312
29534.0000000    1.1240058
29536.0000000    1.1286304
29538.0000000    1.1292962
29540.0000000    1.1209049
29542.0000000    1.1248283
29544.0000000    1.1212729
29546.0000000    1.1320808
29548.0000000    1.1377537
29550.0000000    1.1399529
29552.0000000    1.1320719
29554.0000000    1.1365612
29556.0000000    1.1343114
29558.0000000    1.1260078
29560.0000000    1.1187974
29562.0000000    1.1156366
29564.0000000    1.1213099
29566.0000000    1.1166459
29568.0000000    1.1053752
29570.0000000    1.0972739
29572.0000000    1.1005106
29574.0000000    1.1071527
29576.0000000    1.1054933
29578.0000000    1.1042928
29580.0000000    1.1051743
29582.0000000    1.1030614
29584.0000000    1.0983489
29586.0000000    1.1005356
29588.0000000    1.1051836
29590.0000000    1.1073416
29592.0000000    1.1123000
29594.0000000    1.1153080
29596.0000000    1.1179272
29598.0000000    1.1243575
29600.0000000    1.1130303
29602.0000000    1.1038095
29604.0000000    1.1000417
29606.0000000    1.1043020
29608.0000000    1.0849324
29610.0000000    1.0857966
29612.0000000    1.0844740
29614.0000000    1.0771946
29616.0000000    1.0872500
29618.0000000    1.0881548
29620.0000000    1.0948374
29622.0000000    1.0966595
29624.0000000    1.1116922
29626.0000000    1.1015989
29628.0000000    1.1062886
29630.0000000    1.1103677
29632.0000000    1.1063341
29634.0000000    1.1049268
29636.0000000    1.1059452
29638.0000000    1.1046528
29640.0000000    1.1168091
29642.0000000    1.1242158
29644.0000000    1.1181971
29646.0000000    1.1131380
29648.0000000    1.1065173
29650.0000000    1.1141489
29652.0000000    1.1106699
29654.0000000    1.1152349
29656.0000000    1.1176599
29658.0000000    1.1191989
29660.0000000    1.1107134
29662.0000000    1.1040045
29664.0000000    1.0966315
29666.0000000    1.0917959
29668.0000000    1.0979807
29670.0000000    1.1025683
29672.0000000    1.0914704
29674.0000000    1.0951369
29676.0000000    1.0813574
29678.0000000    1.0794140
29680.0000000    1.0797791
29682.0000000    1.0762203
29684.0000000    1.0851794
29686.0000000    1.0918270
29688.0000000    1.0915918
29690.0000000    1.0813102
29692.0000000    1.0810894
29694.0000000    1.0942194
29696.0000000    1.0887740
29698.0000000    1.0947748
29700.0000000    1.0872914
29702.0000000    1.0831628
29704.0000000    1.0789202
29706.0000000    1.0750632
29708.0000000    1.0748044
29710.0000000    1.0919733
29712.0000000    1.0990896
29714.0000000    1.1123816
29716.0000000    1.1093726
29718.0000000    1.1160086
29720.0000000    1.1119480
29722.0000000    1.1061740
29724.0000000    1.1099322
29726.0000000    1.0754502
29728.0000000    1.0574384
29730.0000000    1.0611482
29732.0000000    1.0491095
29734.0000000    1.0480688
29736.0000000    1.0365734
29738.0000000    1.0409011
29740.0000000    1.0511475
29742.0000000    1.0562799
29744.0000000    1.0341781
29746.0000000    1.0368637
29748.0000000    1.0373560
29750.0000000    1.0364310
29752.0000000    1.0518098
29754.0000000    1.0673617
29756.0000000    1.0612160
29758.0000000    1.0530472
29760.0000000    1.0470021
29762.0000000    1.0473611
29764.0000000    1.0497717
29766.0000000    1.0570117
29768.0000000    1.0581197
29770.0000000    1.0636477
29772.0000000    1.0577339
29774.0000000    1.0661688
29776.0000000    1.0766912
29778.0000000    1.0737824
29780.0000000    1.0719370
29782.0000000    1.0842310
29784.0000000    1.0754588
29786.0000000    1.0708843
29788.0000000    1.0650586
29790.0000000    1.0584744
29792.0000000    1.0562227
29794.0000000    1.0623168
29796.0000000    1.0726166
29798.0000000    1.0831006
29800.0000000    1.0890752
29802.0000000    1.0883956
29804.0000000    1.0863299
29806.0000000    1.0818884
29808.0000000    1.0847564
29810.0000000    1.0653342
29812.0000000    1.0744636
29814.0000000    1.0731946
29816.0000000    1.0739317
29818.0000000    1.0730816
29820.0000000    1.0701349
29822.0000000    1.0562559
29824.0000000    1.0545596
29826.0000000    1.0596288
29828.0000000    1.0617951
29830.0000000    1.0768385
29832.0000000    1.0946445
29834.0000000    1.0976408
29836.0000000    1.0913368
29838.0000000    1.0967338
29840.0000000    1.0964327
29842.0000000    1.0943986
29844.0000000    1.1002375
29846.0000000    1.1045053
29848.0000000    1.1084837
29850.0000000    1.1080161
29852.0000000    1.1077323
29854.0000000    1.1029910
29856.0000000    1.0923432
29858.0000000    1.0849476
29860.0000000    1.0826679
29862.0000000    1.0846303
29864.0000000    1.0828396
29866.0000000    1.0897332
29868.0000000    1.0873480
29870.0000000    1.1040658
29872.0000000    1.1001575
29874.0000000    1.1000839
29876.0000000    1.1074972
29878.0000000    1.1061082
29880.0000000    1.0924574
29882.0000000    1.0947055
29884.0000000    1.0975739
29886.0000000    1.0898129
29888.0000000    1.0937134
29890.0000000    1.1048814
29892.0000000    1.1149204
29894.0000000    1.1266838
29896.0000000    1.1279942
29898.0000000    1.1233716
29900.0000000    1.1234895
29902.0000000    1.1224619
29904.0000000    1.1281296
29906.0000000    1.1184357
29908.0000000    1.1143599
29910.0000000    1.1095333
29912.0000000    1.1053929
29914.0000000    1.1154990
29916.0000000    1.1117002
29918.0000000    1.0932102
29920.0000000    1.0890964
29922.0000000    1.0877275
29924.0000000    1.0864925
29926.0000000    1.1014496
29928.0000000    1.1110266
29930.0000000    1.1240045
29932.0000000    1.1303669
29934.0000000    1.1301554
29936.0000000    1.1167173
29938.0000000    1.1224971
29940.0000000    1.1225550
29942.0000000    1.1188970
29944.0000000    1.1230106
29946.0000000    1.1199424
29948.0000000    1.1250240
29950.0000000    1.1230485
29952.0000000    1.1258254
29954.0000000    1.1323944
29956.0000000    1.1373273
29958.0000000    1.1511819
29960.0000000    1.1532723
29962.0000000    1.1536431
29964.0000000    1.1438426
29966.0000000    1.1297210
29968.0000000    1.1350176
29970.0000000    1.1330155
29972.0000000    1.1182517
29974.0000000    1.1117083
29976.0000000    1.1138625
29978.0000000    1.1182621
29980.0000000    1.1137861
29982.0000000    1.1093349
29984.0000000    1.1136731
29986.0000000    1.1229111
29988.0000000    1.1338465
[truncated: 2,345,164 more chars]
