# Supplementary material for: The SARS-CoV-2 spike protein is vulnerable to moderate electric fields
Source: Nat Commun. 2021 Sep 13;12:5407. doi: 10.1038/s41467-021-25478-7 (PMC8437970; doi:10.1038/s41467-021-25478-7)
Supplement: Supplementary file 6 — Source Data [file 41467_2021_25478_MOESM6_ESM.zip › FIGURES_compilation_source_data_NEW/figure_2/a/RMSD_1e06_EF-on.xvg]

@    title "RMSD"
@    xaxis  label "Time (ps)"
@    yaxis  label "RMSD (nm)"
@TYPE xy
@ subtitle "C-alpha after lsq fit to C-alpha"
   0.0000000    0.0000010
 100.0000000    0.1858234
 200.0000000    0.1884401
 300.0000000    0.1788931
 400.0000000    0.2377270
 500.0000000    0.2937395
 600.0000000    0.2419946
 700.0000000    0.2564093
 800.0000000    0.2379854
 900.0000000    0.2455495
1000.0000000    0.2446983
1100.0000000    0.2237565
1200.0000000    0.2448339
1300.0000000    0.3220873
1400.0000000    0.3278208
1500.0000000    0.3894280
1600.0000000    0.3681010
1700.0000000    0.3738586
1800.0000000    0.4086828
1900.0000000    0.3309774
2000.0000000    0.3787292
2100.0000000    0.2828271
2200.0000000    0.3848251
2300.0000000    0.2768556
2400.0000000    0.2550639
2500.0000000    0.2522658
2600.0000000    0.2940720
2700.0000000    0.2015108
2800.0000000    0.2463415
2900.0000000    0.2590162
3000.0000000    0.2992955
3100.0000000    0.3080092
3200.0000000    0.3161904
3300.0000000    0.2840206
3400.0000000    0.2355720
3500.0000000    0.2561086
3600.0000000    0.3473029
3700.0000000    0.2658900
3800.0000000    0.2712408
3900.0000000    0.3276253
4000.0000000    0.2935553
4100.0000000    0.2933108
4200.0000000    0.2344783
4300.0000000    0.2532675
4400.0000000    0.2010561
4500.0000000    0.2108956
4600.0000000    0.2377100
4700.0000000    0.2676105
4800.0000000    0.2660203
4900.0000000    0.2538964
5000.0000000    0.2526871
5100.0000000    0.2678728
5200.0000000    0.2396848
5300.0000000    0.2309421
5400.0000000    0.2585249
5500.0000000    0.2573546
5600.0000000    0.2599678
5700.0000000    0.2452916
5800.0000000    0.2418105
5900.0000000    0.2735879
6000.0000000    0.2917322
6100.0000000    0.3316044
6200.0000000    0.2942519
6300.0000000    0.2965873
6400.0000000    0.2938154
6500.0000000    0.2993948
6600.0000000    0.4151606
6700.0000000    0.4695783
6800.0000000    0.4054828
6900.0000000    0.4071547
7000.0000000    0.3995787
7100.0000000    0.4266245
7200.0000000    0.5228810
7300.0000000    0.5020929
7400.0000000    0.5278360
7500.0000000    0.5235380
7600.0000000    0.5279723
7700.0000000    0.5439876
7800.0000000    0.6080518
7900.0000000    0.6382602
8000.0000000    0.6507152
8100.0000000    0.6033014
8200.0000000    0.5672744
8300.0000000    0.5255924
8400.0000000    0.5532833
8500.0000000    0.5579985
8600.0000000    0.5325512
8700.0000000    0.5752037
8800.0000000    0.5473866
8900.0000000    0.5593982
9000.0000000    0.5646405
9100.0000000    0.5790384
9200.0000000    0.6126360
9300.0000000    0.6310518
9400.0000000    0.6146227
9500.0000000    0.6064896
9600.0000000    0.6051273
9700.0000000    0.5926801
9800.0000000    0.6230257
9900.0000000    0.5762821
10000.0000000    0.6268899
10100.0000000    0.6040816
10200.0000000    0.5940839
10300.0000000    0.6324438
10400.0000000    0.6017836
10500.0000000    0.6438301
10600.0000000    0.6031028
10700.0000000    0.5971276
10800.0000000    0.5549065
10900.0000000    0.5375207
11000.0000000    0.4966491
11100.0000000    0.5031523
11200.0000000    0.4931046
11300.0000000    0.5953023
11400.0000000    0.5498630
11500.0000000    0.6033415
11600.0000000    0.5661151
11700.0000000    0.5267999
11800.0000000    0.5431801
11900.0000000    0.6057526
12000.0000000    0.6124305
12100.0000000    0.5385688
12200.0000000    0.5743366
12300.0000000    0.6110560
12400.0000000    0.5417390
12500.0000000    0.5832670
12600.0000000    0.6092741
12700.0000000    0.5881392
12800.0000000    0.5569847
12900.0000000    0.5041097
13000.0000000    0.5460388
13100.0000000    0.5103324
13200.0000000    0.5056098
13300.0000000    0.4855424
13400.0000000    0.4926135
13500.0000000    0.5294467
13600.0000000    0.5696057
13700.0000000    0.5362526
13800.0000000    0.5188981
13900.0000000    0.4692440
14000.0000000    0.5301884
14100.0000000    0.5170981
14200.0000000    0.5067375
14300.0000000    0.4975510
14400.0000000    0.5068436
14500.0000000    0.5256811
14600.0000000    0.5694879
14700.0000000    0.5167781
14800.0000000    0.5303040
14900.0000000    0.5259098
15000.0000000    0.4975084
15100.0000000    0.5396190
15200.0000000    0.4853843
15300.0000000    0.4489169
15400.0000000    0.4551877
15500.0000000    0.4431391
15600.0000000    0.4864176
15700.0000000    0.3871160
15800.0000000    0.4151756
15900.0000000    0.4520043
16000.0000000    0.4681283
16100.0000000    0.4618658
16200.0000000    0.4468845
16300.0000000    0.4220711
16400.0000000    0.4465546
16500.0000000    0.4408257
16600.0000000    0.3930508
16700.0000000    0.4160736
16800.0000000    0.4271017
16900.0000000    0.4187030
17000.0000000    0.4218436
17100.0000000    0.3783500
17200.0000000    0.3916352
17300.0000000    0.3937352
17400.0000000    0.3943591
17500.0000000    0.3967676
17600.0000000    0.4383204
17700.0000000    0.4231637
17800.0000000    0.3458110
17900.0000000    0.3934106
18000.0000000    0.3845710
18100.0000000    0.3887084
18200.0000000    0.3996324
18300.0000000    0.4164256
18400.0000000    0.4411793
18500.0000000    0.4300915
18600.0000000    0.4813961
18700.0000000    0.4362110
18800.0000000    0.4019189
18900.0000000    0.4124753
19000.0000000    0.4334208
19100.0000000    0.4473980
19200.0000000    0.4087007
19300.0000000    0.4337350
19400.0000000    0.4179328
19500.0000000    0.4306513
19600.0000000    0.3854957
19700.0000000    0.3975915
19800.0000000    0.4149517
19900.0000000    0.3965588
20000.0000000    0.4801622
20100.0000000    0.4373182
20200.0000000    0.4720132
20300.0000000    0.4538321
20400.0000000    0.4147099
20500.0000000    0.3965481
20600.0000000    0.3900734
20700.0000000    0.3898257
20800.0000000    0.4307095
20900.0000000    0.4165644
21000.0000000    0.4431918
21100.0000000    0.4314417
21200.0000000    0.3962330
21300.0000000    0.4338125
21400.0000000    0.4209343
21500.0000000    0.4212469
21600.0000000    0.4277073
21700.0000000    0.4221211
21800.0000000    0.4353131
21900.0000000    0.4371284
22000.0000000    0.4454094
22100.0000000    0.4049569
22200.0000000    0.4359676
22300.0000000    0.4446275
22400.0000000    0.4058543
22500.0000000    0.4079339
22600.0000000    0.4180559
22700.0000000    0.4212461
22800.0000000    0.4508760
22900.0000000    0.4371097
23000.0000000    0.4369194
23100.0000000    0.4442591
23200.0000000    0.4325794
23300.0000000    0.3829129
23400.0000000    0.4088823
23500.0000000    0.4042070
23600.0000000    0.4597909
23700.0000000    0.4312401
23800.0000000    0.4108936
23900.0000000    0.4104593
24000.0000000    0.3859848
24100.0000000    0.4044234
24200.0000000    0.4185989
24300.0000000    0.4248133
24400.0000000    0.4383117
24500.0000000    0.4623933
24600.0000000    0.4377210
24700.0000000    0.4668864
24800.0000000    0.4168923
24900.0000000    0.3877267
25000.0000000    0.4525663
25100.0000000    0.4730296
25200.0000000    0.4049150
25300.0000000    0.4431957
25400.0000000    0.4378315
25500.0000000    0.4409028
25600.0000000    0.4542736
25700.0000000    0.4521977
25800.0000000    0.4625411
25900.0000000    0.4659683
26000.0000000    0.4740968
26100.0000000    0.4666023
26200.0000000    0.4897735
26300.0000000    0.4919959
26400.0000000    0.4743378
26500.0000000    0.4873293
26600.0000000    0.5016282
26700.0000000    0.4707350
26800.0000000    0.4257976
26900.0000000    0.4510922
27000.0000000    0.4413590
27100.0000000    0.4490596
27200.0000000    0.4294831
27300.0000000    0.3812197
27400.0000000    0.4309774
27500.0000000    0.4135771
27600.0000000    0.4264885
27700.0000000    0.3966273
27800.0000000    0.4027187
27900.0000000    0.3837462
28000.0000000    0.3272981
28100.0000000    0.3668115
28200.0000000    0.3995439
28300.0000000    0.3573828
28400.0000000    0.4074621
28500.0000000    0.3843315
28600.0000000    0.4134589
28700.0000000    0.4403396
28800.0000000    0.4570522
28900.0000000    0.4709901
29000.0000000    0.4652866
29100.0000000    0.4869418
29200.0000000    0.4637743
29300.0000000    0.4613363
29400.0000000    0.3882450
29500.0000000    0.4160545
29600.0000000    0.4494841
29700.0000000    0.5138203
29800.0000000    0.4688950
29900.0000000    0.4674119
30000.0000000    0.4246009
30100.0000000    0.4345186
30200.0000000    0.4549313
30300.0000000    0.4737801
30400.0000000    0.4902409
30500.0000000    0.4903482
30600.0000000    0.4862110
30700.0000000    0.4431962
30800.0000000    0.4954673
30900.0000000    0.4808041
31000.0000000    0.4779295
31100.0000000    0.4971420
31200.0000000    0.4503163
31300.0000000    0.4665455
31400.0000000    0.4787734
31500.0000000    0.4823469
31600.0000000    0.5411633
31700.0000000    0.5975487
31800.0000000    0.5728480
31900.0000000    0.5502489
32000.0000000    0.5077422
32100.0000000    0.5069644
32200.0000000    0.4964426
32300.0000000    0.5011550
32400.0000000    0.5321546
32500.0000000    0.5663210
32600.0000000    0.5553650
32700.0000000    0.6057545
32800.0000000    0.5110611
32900.0000000    0.5160628
33000.0000000    0.4984099
33100.0000000    0.5509004
33200.0000000    0.5205256
33300.0000000    0.4876994
33400.0000000    0.4854333
33500.0000000    0.4996597
33600.0000000    0.5114135
33700.0000000    0.5021756
33800.0000000    0.5022002
33900.0000000    0.5040541
34000.0000000    0.4581128
34100.0000000    0.5019936
34200.0000000    0.4972999
34300.0000000    0.4660530
34400.0000000    0.4915228
34500.0000000    0.5336090
34600.0000000    0.4887942
34700.0000000    0.4772702
34800.0000000    0.4638406
34900.0000000    0.4858069
35000.0000000    0.5355148
35100.0000000    0.4945404
35200.0000000    0.5054936
35300.0000000    0.4926919
35400.0000000    0.5098409
35500.0000000    0.5312679
35600.0000000    0.5028973
35700.0000000    0.4942644
35800.0000000    0.5016028
35900.0000000    0.4922889
36000.0000000    0.5385455
36100.0000000    0.5499011
36200.0000000    0.6346429
36300.0000000    0.6572609
36400.0000000    0.6234781
36500.0000000    0.6264217
36600.0000000    0.5992487
36700.0000000    0.5608656
36800.0000000    0.5573890
36900.0000000    0.5759109
37000.0000000    0.6203389
37100.0000000    0.5800866
37200.0000000    0.5612391
37300.0000000    0.5410483
37400.0000000    0.5770020
37500.0000000    0.5636328
37600.0000000    0.5395067
37700.0000000    0.5115413
37800.0000000    0.5498638
37900.0000000    0.5237025
38000.0000000    0.4825302
38100.0000000    0.4687079
38200.0000000    0.4720586
38300.0000000    0.4884264
38400.0000000    0.4212997
38500.0000000    0.4025061
38600.0000000    0.4485055
38700.0000000    0.4520745
38800.0000000    0.3857792
38900.0000000    0.4167880
39000.0000000    0.4173323
39100.0000000    0.4207001
39200.0000000    0.4245843
39300.0000000    0.4381597
39400.0000000    0.3857736
39500.0000000    0.4021781
39600.0000000    0.3457624
39700.0000000    0.3560948
39800.0000000    0.3731945
39900.0000000    0.3384067
40000.0000000    0.3154373
40100.0000000    0.3053814
40200.0000000    0.3072117
40300.0000000    0.2981788
40400.0000000    0.3162117
40500.0000000    0.3298220
40600.0000000    0.2843246
40700.0000000    0.3464781
40800.0000000    0.3968980
40900.0000000    0.3482497
41000.0000000    0.4056483
41100.0000000    0.3653038
41200.0000000    0.4042459
41300.0000000    0.4336327
41400.0000000    0.3653743
41500.0000000    0.4339844
41600.0000000    0.4656725
41700.0000000    0.4164920
41800.0000000    0.4088729
41900.0000000    0.4740844
42000.0000000    0.4672155
42100.0000000    0.4536386
42200.0000000    0.3683706
42300.0000000    0.3743037
42400.0000000    0.4554966
42500.0000000    0.4125760
42600.0000000    0.4538355
42700.0000000    0.4612541
42800.0000000    0.4418508
42900.0000000    0.4459840
43000.0000000    0.4033505
43100.0000000    0.3582060
43200.0000000    0.3929315
43300.0000000    0.4671758
43400.0000000    0.4229486
43500.0000000    0.4203657
43600.0000000    0.3414141
43700.0000000    0.3914439
43800.0000000    0.3523277
43900.0000000    0.3428223
44000.0000000    0.3190613
44100.0000000    0.3680303
44200.0000000    0.3481050
44300.0000000    0.4015291
44400.0000000    0.3118158
44500.0000000    0.3475741
44600.0000000    0.3552331
44700.0000000    0.3487173
44800.0000000    0.3043495
44900.0000000    0.3413014
45000.0000000    0.3656224
45100.0000000    0.3575724
45200.0000000    0.3355829
45300.0000000    0.3587445
45400.0000000    0.3885227
45500.0000000    0.4157823
45600.0000000    0.3977205
45700.0000000    0.4003384
45800.0000000    0.3517576
45900.0000000    0.3789527
46000.0000000    0.3929077
46100.0000000    0.3747616
46200.0000000    0.3838238
46300.0000000    0.3261950
46400.0000000    0.4009602
46500.0000000    0.3919389
46600.0000000    0.3821019
46700.0000000    0.3754069
46800.0000000    0.3668561
46900.0000000    0.3790073
47000.0000000    0.3491267
47100.0000000    0.3507059
47200.0000000    0.3728282
47300.0000000    0.3638759
47400.0000000    0.4160161
47500.0000000    0.3826138
47600.0000000    0.4067151
47700.0000000    0.4175797
47800.0000000    0.4076109
47900.0000000    0.3874999
48000.0000000    0.4161863
48100.0000000    0.3544854
48200.0000000    0.3650201
48300.0000000    0.3377797
48400.0000000    0.4120621
48500.0000000    0.4316767
48600.0000000    0.4095699
48700.0000000    0.4052207
48800.0000000    0.3849222
48900.0000000    0.3981469
49000.0000000    0.4586710
49100.0000000    0.4148523
49200.0000000    0.4373659
49300.0000000    0.4344316
49400.0000000    0.4404494
49500.0000000    0.3967024
49600.0000000    0.3910493
49700.0000000    0.3999211
49800.0000000    0.3955022
49900.0000000    0.4113702
50000.0000000    0.4426586
50100.0000000    0.3883897
50200.0000000    0.4310490
50300.0000000    0.4579489
50400.0000000    0.3959642
50500.0000000    0.3867908
50600.0000000    0.3951937
50700.0000000    0.3980687
50800.0000000    0.4006937
50900.0000000    0.4023736
51000.0000000    0.4316204
51100.0000000    0.4426952
51200.0000000    0.4242675
51300.0000000    0.4526656
51400.0000000    0.4541177
51500.0000000    0.4746067
51600.0000000    0.4974101
51700.0000000    0.4920352
51800.0000000    0.5069748
51900.0000000    0.4701606
52000.0000000    0.4470581
52100.0000000    0.4607005
52200.0000000    0.4794183
52300.0000000    0.4911397
52400.0000000    0.5103850
52500.0000000    0.4973133
52600.0000000    0.4795987
52700.0000000    0.5039343
52800.0000000    0.4457691
52900.0000000    0.4649160
53000.0000000    0.4729122
53100.0000000    0.4893030
53200.0000000    0.4737831
53300.0000000    0.4817819
53400.0000000    0.4756619
53500.0000000    0.4593855
53600.0000000    0.4812192
53700.0000000    0.4672720
53800.0000000    0.4817341
53900.0000000    0.4996518
54000.0000000    0.4815534
54100.0000000    0.4659315
54200.0000000    0.4700770
54300.0000000    0.5102800
54400.0000000    0.4733005
54500.0000000    0.4951261
54600.0000000    0.5333489
54700.0000000    0.5192714
54800.0000000    0.5019884
54900.0000000    0.5185523
55000.0000000    0.4965456
55100.0000000    0.4965030
55200.0000000    0.4995883
55300.0000000    0.4954658
55400.0000000    0.5031578
55500.0000000    0.5009853
55600.0000000    0.5072526
55700.0000000    0.4493751
55800.0000000    0.5039009
55900.0000000    0.4640297
56000.0000000    0.4922045
56100.0000000    0.4740362
56200.0000000    0.4763868
56300.0000000    0.4596339
56400.0000000    0.4766658
56500.0000000    0.4611942
56600.0000000    0.4720267
56700.0000000    0.4438515
56800.0000000    0.4161279
56900.0000000    0.4754228
57000.0000000    0.4175055
57100.0000000    0.4264043
57200.0000000    0.4211729
57300.0000000    0.3696240
57400.0000000    0.3910250
57500.0000000    0.4077240
57600.0000000    0.4338665
57700.0000000    0.4224748
57800.0000000    0.4187243
57900.0000000    0.3963897
58000.0000000    0.3818488
58100.0000000    0.3716792
58200.0000000    0.4164034
58300.0000000    0.4260525
58400.0000000    0.4984384
58500.0000000    0.4312434
58600.0000000    0.4349866
58700.0000000    0.4271022
58800.0000000    0.4093910
58900.0000000    0.3863632
59000.0000000    0.3684695
59100.0000000    0.3878061
59200.0000000    0.3813930
59300.0000000    0.3819829
59400.0000000    0.3694713
59500.0000000    0.3618423
59600.0000000    0.3591936
59700.0000000    0.3803006
59800.0000000    0.3623449
59900.0000000    0.4207728
60000.0000000    0.4359182
60100.0000000    0.3995475
60200.0000000    0.3938081
60300.0000000    0.3649937
60400.0000000    0.3615058
60500.0000000    0.3588803
60600.0000000    0.3792612
60700.0000000    0.3662368
60800.0000000    0.3397785
60900.0000000    0.3726548
61000.0000000    0.4215881
61100.0000000    0.4267579
61200.0000000    0.3922786
61300.0000000    0.3854140
61400.0000000    0.4241740
61500.0000000    0.4257995
61600.0000000    0.4265735
61700.0000000    0.3971059
61800.0000000    0.3724405
61900.0000000    0.3974764
62000.0000000    0.4068098
62100.0000000    0.4038948
62200.0000000    0.3937149
62300.0000000    0.3424293
62400.0000000    0.3267650
62500.0000000    0.4049213
62600.0000000    0.4365259
62700.0000000    0.4204863
62800.0000000    0.4563520
62900.0000000    0.4490896
63000.0000000    0.4932270
63100.0000000    0.4797919
63200.0000000    0.3956838
63300.0000000    0.4457739
63400.0000000    0.4156145
63500.0000000    0.3989624
63600.0000000    0.3884813
63700.0000000    0.4574406
63800.0000000    0.4816538
63900.0000000    0.4840455
64000.0000000    0.4871610
64100.0000000    0.4721453
64200.0000000    0.4724018
64300.0000000    0.5089481
64400.0000000    0.4584420
64500.0000000    0.4970726
64600.0000000    0.4571903
64700.0000000    0.4892404
64800.0000000    0.5437470
64900.0000000    0.5727059
65000.0000000    0.5150514
65100.0000000    0.5749954
65200.0000000    0.5318483
65300.0000000    0.6263878
65400.0000000    0.6199772
65500.0000000    0.5541187
65600.0000000    0.5654737
65700.0000000    0.5364624
65800.0000000    0.5258564
65900.0000000    0.5171155
66000.0000000    0.4875390
66100.0000000    0.5219037
66200.0000000    0.5003205
66300.0000000    0.5223401
66400.0000000    0.5363180
66500.0000000    0.5811641
66600.0000000    0.5174555
66700.0000000    0.4534944
66800.0000000    0.4327788
66900.0000000    0.4389478
67000.0000000    0.4671560
67100.0000000    0.4742911
67200.0000000    0.5083797
67300.0000000    0.4591401
67400.0000000    0.4934281
67500.0000000    0.4884313
67600.0000000    0.5059315
67700.0000000    0.4737426
67800.0000000    0.5740318
67900.0000000    0.5255984
68000.0000000    0.5338086
68100.0000000    0.4840355
68200.0000000    0.5029484
68300.0000000    0.5137315
68400.0000000    0.5349575
68500.0000000    0.5161650
68600.0000000    0.4730095
68700.0000000    0.4583060
68800.0000000    0.4857585
68900.0000000    0.5286340
69000.0000000    0.5149025
69100.0000000    0.5195318
69200.0000000    0.5634183
69300.0000000    0.5230485
69400.0000000    0.5117542
69500.0000000    0.5012994
69600.0000000    0.4752520
69700.0000000    0.4465296
69800.0000000    0.4931372
69900.0000000    0.5104092
70000.0000000    0.5362054
70100.0000000    0.4910205
70200.0000000    0.4823194
70300.0000000    0.5305195
70400.0000000    0.5229136
70500.0000000    0.4870045
70600.0000000    0.4685512
70700.0000000    0.5260827
70800.0000000    0.5837492
70900.0000000    0.5373971
71000.0000000    0.5475187
71100.0000000    0.5120922
71200.0000000    0.5107057
71300.0000000    0.5430192
71400.0000000    0.4784080
71500.0000000    0.4973861
71600.0000000    0.5629939
71700.0000000    0.5054873
71800.0000000    0.5334097
71900.0000000    0.4741754
72000.0000000    0.4830299
72100.0000000    0.4892678
72200.0000000    0.5320119
72300.0000000    0.5524912
72400.0000000    0.5816289
72500.0000000    0.5824059
72600.0000000    0.5654123
72700.0000000    0.5197819
72800.0000000    0.5487279
72900.0000000    0.4981166
73000.0000000    0.4842315
73100.0000000    0.5315225
73200.0000000    0.4772991
73300.0000000    0.5209072
73400.0000000    0.5398588
73500.0000000    0.5065043
73600.0000000    0.4901207
73700.0000000    0.5238592
73800.0000000    0.5135098
73900.0000000    0.5429925
74000.0000000    0.5395861
74100.0000000    0.5381733
74200.0000000    0.5282958
74300.0000000    0.5696558
74400.0000000    0.5788043
74500.0000000    0.5286608
74600.0000000    0.5749951
74700.0000000    0.5550818
74800.0000000    0.5088763
74900.0000000    0.5333844
75000.0000000    0.5109926
75100.0000000    0.4983796
75200.0000000    0.5284842
75300.0000000    0.4959741
75400.0000000    0.4738522
75500.0000000    0.5404706
75600.0000000    0.5326290
75700.0000000    0.5328741
75800.0000000    0.5122621
75900.0000000    0.4962673
76000.0000000    0.5444678
76100.0000000    0.5235239
76200.0000000    0.5024039
76300.0000000    0.5248658
76400.0000000    0.5307397
76500.0000000    0.5312567
76600.0000000    0.5646754
76700.0000000    0.5395500
76800.0000000    0.5792206
76900.0000000    0.5620649
77000.0000000    0.5627176
77100.0000000    0.5846082
77200.0000000    0.5683351
77300.0000000    0.5433308
77400.0000000    0.5411831
77500.0000000    0.5446690
77600.0000000    0.4955349
77700.0000000    0.5071786
77800.0000000    0.5056360
77900.0000000    0.5099087
78000.0000000    0.5076426
78100.0000000    0.5222639
78200.0000000    0.5265730
78300.0000000    0.5156283
78400.0000000    0.5191889
78500.0000000    0.5426922
78600.0000000    0.5025688
78700.0000000    0.5300323
78800.0000000    0.5234177
78900.0000000    0.5180288
79000.0000000    0.5375449
79100.0000000    0.4931562
79200.0000000    0.5149710
79300.0000000    0.4873588
79400.0000000    0.4706666
79500.0000000    0.4764585
79600.0000000    0.4791344
79700.0000000    0.5087612
79800.0000000    0.4863301
79900.0000000    0.5059580
80000.0000000    0.5080391
80100.0000000    0.4781356
80200.0000000    0.4944111
80300.0000000    0.5141570
80400.0000000    0.5242463
80500.0000000    0.5185118
80600.0000000    0.5166138
80700.0000000    0.5072806
80800.0000000    0.5254235
80900.0000000    0.5256466
81000.0000000    0.4842492
81100.0000000    0.5385913
81200.0000000    0.5042688
81300.0000000    0.5134662
81400.0000000    0.5393863
81500.0000000    0.5004408
81600.0000000    0.5485799
81700.0000000    0.5939237
81800.0000000    0.5627379
81900.0000000    0.4800790
82000.0000000    0.4837260
82100.0000000    0.4850669
82200.0000000    0.4989937
82300.0000000    0.5076058
82400.0000000    0.5328805
82500.0000000    0.5545461
82600.0000000    0.5241999
82700.0000000    0.4965003
82800.0000000    0.4859587
82900.0000000    0.5270699
83000.0000000    0.4581219
83100.0000000    0.5023919
83200.0000000    0.4918017
83300.0000000    0.5082588
83400.0000000    0.4989304
83500.0000000    0.5262208
83600.0000000    0.4665748
83700.0000000    0.5156130
83800.0000000    0.5432338
83900.0000000    0.5232383
84000.0000000    0.5136517
84100.0000000    0.5090827
84200.0000000    0.5017008
84300.0000000    0.4988507
84400.0000000    0.4885374
84500.0000000    0.4997457
84600.0000000    0.4906603
84700.0000000    0.5207462
84800.0000000    0.4954260
84900.0000000    0.5032344
85000.0000000    0.4982164
85100.0000000    0.4895860
85200.0000000    0.4896702
85300.0000000    0.4788590
85400.0000000    0.5132697
85500.0000000    0.5356756
85600.0000000    0.5220656
85700.0000000    0.5413085
85800.0000000    0.5002564
85900.0000000    0.4535608
86000.0000000    0.4725788
86100.0000000    0.4928381
86200.0000000    0.5051436
86300.0000000    0.5384146
86400.0000000    0.5221869
86500.0000000    0.5082947
86600.0000000    0.5080737
86700.0000000    0.5566506
86800.0000000    0.5074260
86900.0000000    0.5051836
87000.0000000    0.4932339
87100.0000000    0.4522806
87200.0000000    0.4574271
87300.0000000    0.4715165
87400.0000000    0.4762514
87500.0000000    0.4783490
87600.0000000    0.4159289
87700.0000000    0.4020121
87800.0000000    0.4817026
87900.0000000    0.4496510
88000.0000000    0.4223937
88100.0000000    0.4717045
88200.0000000    0.4778283
88300.0000000    0.4995600
88400.0000000    0.4799339
88500.0000000    0.4933976
88600.0000000    0.5012026
88700.0000000    0.5394346
88800.0000000    0.4792089
88900.0000000    0.5383561
89000.0000000    0.5347976
89100.0000000    0.5381217
89200.0000000    0.5712461
89300.0000000    0.5631601
89400.0000000    0.5418024
89500.0000000    0.5069358
89600.0000000    0.5144649
89700.0000000    0.4805731
89800.0000000    0.4748128
89900.0000000    0.4612364
90000.0000000    0.4692577
90100.0000000    0.4479639
90200.0000000    0.4665227
90300.0000000    0.4961544
90400.0000000    0.4581786
90500.0000000    0.4505025
90600.0000000    0.4696509
90700.0000000    0.4773037
90800.0000000    0.4852563
90900.0000000    0.4763801
91000.0000000    0.4976949
91100.0000000    0.4888943
91200.0000000    0.4639304
91300.0000000    0.4216076
91400.0000000    0.4595753
91500.0000000    0.4608305
91600.0000000    0.4409894
91700.0000000    0.4418805
91800.0000000    0.4726172
91900.0000000    0.4456460
92000.0000000    0.4845547
92100.0000000    0.4546049
92200.0000000    0.4942231
92300.0000000    0.4398877
92400.0000000    0.4423047
92500.0000000    0.4624435
92600.0000000    0.4626015
92700.0000000    0.5085272
92800.0000000    0.5171916
92900.0000000    0.5090382
93000.0000000    0.5038946
93100.0000000    0.5057904
93200.0000000    0.5215974
93300.0000000    0.4864503
93400.0000000    0.4817994
93500.0000000    0.4859581
93600.0000000    0.4912730
93700.0000000    0.5116642
93800.0000000    0.4860299
93900.0000000    0.4192966
94000.0000000    0.4112879
94100.0000000    0.4178766
94200.0000000    0.4417768
94300.0000000    0.4818756
94400.0000000    0.4562374
94500.0000000    0.4353267
94600.0000000    0.4133701
94700.0000000    0.4023124
94800.0000000    0.3999271
94900.0000000    0.4454593
95000.0000000    0.4551308
95100.0000000    0.4987883
95200.0000000    0.4310368
95300.0000000    0.4653449
95400.0000000    0.4948041
95500.0000000    0.4668738
95600.0000000    0.4269603
95700.0000000    0.4667664
95800.0000000    0.4603568
95900.0000000    0.4776347
96000.0000000    0.4404495
96100.0000000    0.5300685
96200.0000000    0.5289381
96300.0000000    0.5167026
96400.0000000    0.5411580
96500.0000000    0.5078014
96600.0000000    0.4774294
96700.0000000    0.4706960
96800.0000000    0.4860100
96900.0000000    0.4510082
97000.0000000    0.4574452
97100.0000000    0.4740206
97200.0000000    0.4691429
97300.0000000    0.4647751
97400.0000000    0.4638488
97500.0000000    0.4598915
97600.0000000    0.5066187
97700.0000000    0.4859258
97800.0000000    0.5617104
97900.0000000    0.5715857
98000.0000000    0.5285318
98100.0000000    0.5611872
98200.0000000    0.5160820
98300.0000000    0.4852920
98400.0000000    0.5173540
98500.0000000    0.4923229
98600.0000000    0.5271764
98700.0000000    0.4979560
98800.0000000    0.4773542
98900.0000000    0.4952009
99000.0000000    0.5054156
99100.0000000    0.4937883
99200.0000000    0.4932717
99300.0000000    0.5485951
99400.0000000    0.5418091
99500.0000000    0.4995654
99600.0000000    0.5134028
99700.0000000    0.5033264
99800.0000000    0.4997414
99900.0000000    0.5252840
100000.0000000    0.5121725
100100.0000000    0.4948453
100200.0000000    0.4895855
100300.0000000    0.5260793
100400.0000000    0.5499237
100500.0000000    0.5298837
100600.0000000    0.5394772
100700.0000000    0.5646832
100800.0000000    0.5288000
100900.0000000    0.4937534
101000.0000000    0.4731583
101100.0000000    0.4682449
101200.0000000    0.4824165
101300.0000000    0.4800937
101400.0000000    0.4462958
101500.0000000    0.4931669
101600.0000000    0.5196349
101700.0000000    0.5206463
101800.0000000    0.5155270
101900.0000000    0.4438319
102000.0000000    0.4875129
102100.0000000    0.5252420
102200.0000000    0.4360585
102300.0000000    0.4724078
102400.0000000    0.5115119
102500.0000000    0.4520626
102600.0000000    0.4695391
102700.0000000    0.4710568
102800.0000000    0.4939226
102900.0000000    0.4541444
103000.0000000    0.4501897
103100.0000000    0.4683707
103200.0000000    0.4655893
103300.0000000    0.5158673
103400.0000000    0.5068532
103500.0000000    0.5075971
103600.0000000    0.5344898
103700.0000000    0.5389051
103800.0000000    0.4791578
103900.0000000    0.4528567
104000.0000000    0.4721834
104100.0000000    0.5466862
104200.0000000    0.5248230
104300.0000000    0.5058084
104400.0000000    0.5105808
104500.0000000    0.5534359
104600.0000000    0.5400824
104700.0000000    0.5539945
104800.0000000    0.5261411
104900.0000000    0.5518765
105000.0000000    0.5407586
105100.0000000    0.6043919
105200.0000000    0.5664403
105300.0000000    0.5348474
105400.0000000    0.5377231
105500.0000000    0.5019786
105600.0000000    0.5186945
105700.0000000    0.5848954
105800.0000000    0.4906206
105900.0000000    0.5076644
106000.0000000    0.5051796
106100.0000000    0.5240511
106200.0000000    0.4880717
106300.0000000    0.4667389
106400.0000000    0.4585069
106500.0000000    0.4687451
106600.0000000    0.4698345
106700.0000000    0.4650175
106800.0000000    0.4505571
106900.0000000    0.4979242
107000.0000000    0.4370488
107100.0000000    0.4438684
107200.0000000    0.4419094
107300.0000000    0.4472471
107400.0000000    0.4259202
107500.0000000    0.4302147
107600.0000000    0.4262738
107700.0000000    0.4720378
107800.0000000    0.4621641
107900.0000000    0.4972491
108000.0000000    0.4950539
108100.0000000    0.4963346
108200.0000000    0.4699309
108300.0000000    0.4669623
108400.0000000    0.4951282
108500.0000000    0.4581118
108600.0000000    0.4651375
108700.0000000    0.4608772
108800.0000000    0.4460557
108900.0000000    0.4590139
109000.0000000    0.4901164
109100.0000000    0.4819536
109200.0000000    0.5154555
109300.0000000    0.4738400
109400.0000000    0.4616421
109500.0000000    0.5146557
109600.0000000    0.4600604
109700.0000000    0.4705937
109800.0000000    0.4737636
109900.0000000    0.5112140
110000.0000000    0.4948240
110100.0000000    0.4694666
110200.0000000    0.4864569
110300.0000000    0.5142227
110400.0000000    0.4941717
110500.0000000    0.4792380
110600.0000000    0.4948157
110700.0000000    0.4728111
110800.0000000    0.4468063
110900.0000000    0.5097286
111000.0000000    0.4974866
111100.0000000    0.4336719
111200.0000000    0.4165866
111300.0000000    0.4032272
111400.0000000    0.3967707
111500.0000000    0.4164403
111600.0000000    0.4027880
111700.0000000    0.4245771
111800.0000000    0.3981237
111900.0000000    0.4017149
112000.0000000    0.3908697
112100.0000000    0.4332381
112200.0000000    0.4144291
112300.0000000    0.3858644
112400.0000000    0.4028980
112500.0000000    0.4122779
112600.0000000    0.3842962
112700.0000000    0.4081076
112800.0000000    0.4161419
112900.0000000    0.4318157
113000.0000000    0.3804394
113100.0000000    0.3951386
113200.0000000    0.3794453
113300.0000000    0.3941308
113400.0000000    0.4048222
113500.0000000    0.4418222
113600.0000000    0.4165856
113700.0000000    0.3992741
113800.0000000    0.4224586
113900.0000000    0.4050853
114000.0000000    0.4239353
114100.0000000    0.3999661
114200.0000000    0.4142167
114300.0000000    0.4285838
114400.0000000    0.3869337
114500.0000000    0.4033540
114600.0000000    0.4212238
114700.0000000    0.4147856
114800.0000000    0.4297709
114900.0000000    0.4141851
115000.0000000    0.4140828
115100.0000000    0.4262275
115200.0000000    0.4161756
115300.0000000    0.4305697
115400.0000000    0.4251579
115500.0000000    0.4248722
115600.0000000    0.4286637
115700.0000000    0.4103130
115800.0000000    0.4264450
115900.0000000    0.4253992
116000.0000000    0.4391066
116100.0000000    0.4409556
116200.0000000    0.4596117
116300.0000000    0.4176782
116400.0000000    0.4029322
116500.0000000    0.4337658
116600.0000000    0.4118507
116700.0000000    0.4303768
116800.0000000    0.4157163
116900.0000000    0.3967732
117000.0000000    0.4160150
117100.0000000    0.4050052
117200.0000000    0.4058156
117300.0000000    0.4223720
117400.0000000    0.4134420
117500.0000000    0.4367364
117600.0000000    0.4097132
117700.0000000    0.4107980
117800.0000000    0.4000130
117900.0000000    0.4374630
118000.0000000    0.4135347
118100.0000000    0.4279125
118200.0000000    0.4153185
118300.0000000    0.4121897
118400.0000000    0.4138804
118500.0000000    0.4105981
118600.0000000    0.4188494
118700.0000000    0.4201117
118800.0000000    0.4204245
118900.0000000    0.4123608
119000.0000000    0.4325415
119100.0000000    0.4279633
119200.0000000    0.4183789
119300.0000000    0.4094687
119400.0000000    0.4362279
119500.0000000    0.4219002
119600.0000000    0.4604559
119700.0000000    0.4630108
119800.0000000    0.4635341
119900.0000000    0.4721854
120000.0000000    0.4861905
120100.0000000    0.4779910
120200.0000000    0.4718750
120300.0000000    0.4631632
120400.0000000    0.4449663
120500.0000000    0.4483130
120600.0000000    0.4603145
120700.0000000    0.4625064
120800.0000000    0.4825877
120900.0000000    0.4794564
121000.0000000    0.4880570
121100.0000000    0.4961699
121200.0000000    0.4916324
121300.0000000    0.4838915
121400.0000000    0.4773670
121500.0000000    0.4618912
121600.0000000    0.4973656
121700.0000000    0.4782904
121800.0000000    0.4698405
121900.0000000    0.4698599
122000.0000000    0.4820677
122100.0000000    0.4676389
122200.0000000    0.4625440
122300.0000000    0.4854173
122400.0000000    0.4852923
122500.0000000    0.4796492
122600.0000000    0.4754192
122700.0000000    0.4936481
122800.0000000    0.4749033
122900.0000000    0.4873734
123000.0000000    0.4869225
123100.0000000    0.4847481
123200.0000000    0.4984326
123300.0000000    0.5002684
123400.0000000    0.4838133
123500.0000000    0.4924206
123600.0000000    0.4821069
123700.0000000    0.4892236
123800.0000000    0.4664283
123900.0000000    0.4731576
124000.0000000    0.4758168
124100.0000000    0.5010470
124200.0000000    0.4792088
124300.0000000    0.4834372
124400.0000000    0.4885662
124500.0000000    0.4580370
124600.0000000    0.4285209
124700.0000000    0.4423298
124800.0000000    0.4448194
124900.0000000    0.4143862
125000.0000000    0.4190573
125100.0000000    0.4401426
125200.0000000    0.4406869
125300.0000000    0.4408148
125400.0000000    0.4070112
125500.0000000    0.4246624
125600.0000000    0.4244663
125700.0000000    0.4374486
125800.0000000    0.4201375
125900.0000000    0.4121164
126000.0000000    0.4601154
126100.0000000    0.4568605
126200.0000000    0.4414021
126300.0000000    0.4677460
126400.0000000    0.4637630
126500.0000000    0.4524067
126600.0000000    0.4435118
126700.0000000    0.4503894
126800.0000000    0.4508480
126900.0000000    0.4487499
127000.0000000    0.4551881
127100.0000000    0.4860020
127200.0000000    0.4595235
127300.0000000    0.4529846
127400.0000000    0.4723168
127500.0000000    0.4759412
127600.0000000    0.4716510
127700.0000000    0.4849661
127800.0000000    0.4833275
127900.0000000    0.4854372
128000.0000000    0.4716156
128100.0000000    0.4649938
128200.0000000    0.4700778
128300.0000000    0.4699127
128400.0000000    0.4689829
128500.0000000    0.4509210
128600.0000000    0.4692781
128700.0000000    0.4663647
128800.0000000    0.4754855
128900.0000000    0.4705802
129000.0000000    0.4502301
129100.0000000    0.4603859
129200.0000000    0.4722435
129300.0000000    0.4567393
129400.0000000    0.4551647
129500.0000000    0.4822527
129600.0000000    0.4763056
129700.0000000    0.4507958
129800.0000000    0.4705067
129900.0000000    0.4723547
130000.0000000    0.4885445
130100.0000000    0.4747616
130200.0000000    0.5174064
130300.0000000    0.4915023
130400.0000000    0.4649389
130500.0000000    0.4741318
130600.0000000    0.4633057
130700.0000000    0.4853300
130800.0000000    0.4774933
130900.0000000    0.4770432
131000.0000000    0.5121782
131100.0000000    0.4836817
131200.0000000    0.4878028
131300.0000000    0.4786545
131400.0000000    0.4704636
131500.0000000    0.4824165
131600.0000000    0.4798012
131700.0000000    0.4795102
131800.0000000    0.4977610
131900.0000000    0.4539582
132000.0000000    0.4497381
132100.0000000    0.4814095
132200.0000000    0.4602015
132300.0000000    0.4869648
132400.0000000    0.5035622
132500.0000000    0.4822295
132600.0000000    0.4619353
132700.0000000    0.4776427
132800.0000000    0.4701752
132900.0000000    0.4584868
133000.0000000    0.4643699
133100.0000000    0.5017136
133200.0000000    0.4752096
133300.0000000    0.4777161
133400.0000000    0.4687263
133500.0000000    0.4822331
133600.0000000    0.4672937
133700.0000000    0.4756911
133800.0000000    0.4914155
133900.0000000    0.4580643
134000.0000000    0.4930835
134100.0000000    0.4538930
134200.0000000    0.4734944
134300.0000000    0.4834888
134400.0000000    0.4810922
134500.0000000    0.4945117
134600.0000000    0.4734015
134700.0000000    0.4582506
134800.0000000    0.4638011
134900.0000000    0.4634622
135000.0000000    0.4883579
135100.0000000    0.4707998
135200.0000000    0.4616790
135300.0000000    0.4678975
135400.0000000    0.5385654
135500.0000000    0.4925354
135600.0000000    0.4632719
135700.0000000    0.4952919
135800.0000000    0.4846679
135900.0000000    0.4629802
136000.0000000    0.4732640
136100.0000000    0.4872802
136200.0000000    0.4829932
136300.0000000    0.4823161
136400.0000000    0.4804285
136500.0000000    0.4624616
136600.0000000    0.4741086
136700.0000000    0.4926404
136800.0000000    0.4655063
136900.0000000    0.4922850
137000.0000000    0.4799576
137100.0000000    0.5064011
137200.0000000    0.4840673
137300.0000000    0.5388314
137400.0000000    0.4633669
137500.0000000    0.4781685
137600.0000000    0.5083789
137700.0000000    0.4741186
137800.0000000    0.4943338
137900.0000000    0.4741434
138000.0000000    0.4526036
138100.0000000    0.4559288
138200.0000000    0.4653097
138300.0000000    0.4344961
138400.0000000    0.4288835
138500.0000000    0.4339650
138600.0000000    0.4651437
138700.0000000    0.4460482
138800.0000000    0.4920810
138900.0000000    0.4811902
139000.0000000    0.5133470
139100.0000000    0.4806876
139200.0000000    0.4493933
139300.0000000    0.4616293
139400.0000000    0.4714101
139500.0000000    0.4550805
139600.0000000    0.4493476
139700.0000000    0.4495667
139800.0000000    0.4517458
139900.0000000    0.4374757
140000.0000000    0.4513933
140100.0000000    0.4683917
140200.0000000    0.4797285
140300.0000000    0.4562944
140400.0000000    0.4788128
140500.0000000    0.4621452
140600.0000000    0.4806166
140700.0000000    0.4709631
140800.0000000    0.4658187
140900.0000000    0.4577610
141000.0000000    0.4320404
141100.0000000    0.4753811
141200.0000000    0.4704745
141300.0000000    0.4399271
141400.0000000    0.4542587
141500.0000000    0.4522717
141600.0000000    0.4740680
141700.0000000    0.4443302
141800.0000000    0.4473055
141900.0000000    0.4553419
142000.0000000    0.4772211
142100.0000000    0.4529133
142200.0000000    0.4623707
142300.0000000    0.4301205
142400.0000000    0.4599245
142500.0000000    0.4436095
142600.0000000    0.4520470
142700.0000000    0.4655140
142800.0000000    0.4557476
142900.0000000    0.4471747
143000.0000000    0.4833942
143100.0000000    0.4489706
143200.0000000    0.4966410
143300.0000000    0.4374016
143400.0000000    0.4596587
143500.0000000    0.4506925
143600.0000000    0.4290411
143700.0000000    0.4498469
143800.0000000    0.4712048
143900.0000000    0.4469824
144000.0000000    0.4519073
144100.0000000    0.4848814
144200.0000000    0.4605322
144300.0000000    0.4833195
144400.0000000    0.4878162
144500.0000000    0.4727567
144600.0000000    0.5257738
144700.0000000    0.4743910
144800.0000000    0.4902655
144900.0000000    0.4891313
145000.0000000    0.4594470
145100.0000000    0.4611247
145200.0000000    0.4690759
145300.0000000    0.4543388
145400.0000000    0.4806682
145500.0000000    0.4583076
145600.0000000    0.4668731
145700.0000000    0.4425081
145800.0000000    0.4627320
145900.0000000    0.4894090
146000.0000000    0.4917314
146100.0000000    0.4931501
146200.0000000    0.5567685
146300.0000000    0.4670430
146400.0000000    0.4510536
146500.0000000    0.4713059
146600.0000000    0.4733852
146700.0000000    0.4572945
146800.0000000    0.4469050
146900.0000000    0.4659347
147000.0000000    0.4364401
147100.0000000    0.4621875
147200.0000000    0.4670699
147300.0000000    0.4700528
147400.0000000    0.4204709
147500.0000000    0.4251420
147600.0000000    0.4841327
147700.0000000    0.4726075
147800.0000000    0.4561503
147900.0000000    0.4895792
148000.0000000    0.4934844
148100.0000000    0.4793301
148200.0000000    0.5035297
148300.0000000    0.4687738
148400.0000000    0.4508348
148500.0000000    0.5003538
148600.0000000    0.4767917
148700.0000000    0.4542009
148800.0000000    0.4630124
148900.0000000    0.4692752
149000.0000000    0.4460115
149100.0000000    0.4640529
149200.0000000    0.4632123
149300.0000000    0.4450430
149400.0000000    0.4666690
149500.0000000    0.4523593
149600.0000000    0.4278299
149700.0000000    0.4298677
149800.0000000    0.4772543
149900.0000000    0.4849395
150000.0000000    0.4542980
150100.0000000    0.4897579
150200.0000000    0.4944050
150300.0000000    0.5122653
150400.0000000    0.4597351
150500.0000000    0.5130013
150600.0000000    0.4904090
150700.0000000    0.5272973
150800.0000000    0.5407761
150900.0000000    0.4881020
151000.0000000    0.5137141
151100.0000000    0.5001329
151200.0000000    0.5110836
151300.0000000    0.5108290
151400.0000000    0.4989302
151500.0000000    0.4754503
151600.0000000    0.4907061
151700.0000000    0.5174893
151800.0000000    0.5202917
151900.0000000    0.5271975
152000.0000000    0.5925180
152100.0000000    0.5722627
152200.0000000    0.6190965
152300.0000000    0.6116973
152400.0000000    0.6624336
152500.0000000    0.6854845
152600.0000000    0.6090367
152700.0000000    0.6109841
152800.0000000    0.5469291
152900.0000000    0.6453108
153000.0000000    0.5683517
153100.0000000    0.5993101
153200.0000000    0.6187184
153300.0000000    0.6701422
153400.0000000    0.6321068
153500.0000000    0.6383747
153600.0000000    0.6818941
153700.0000000    0.7260177
153800.0000000    0.6725963
153900.0000000    0.6588504
154000.0000000    0.6487287
154100.0000000    0.6018751
154200.0000000    0.5970072
154300.0000000    0.6711383
154400.0000000    0.6355657
154500.0000000    0.5829524
154600.0000000    0.5824341
154700.0000000    0.5728068
154800.0000000    0.6085629
154900.0000000    0.6636900
155000.0000000    0.6729657
155100.0000000    0.6137176
155200.0000000    0.5819298
155300.0000000    0.6303795
155400.0000000    0.5984044
155500.0000000    0.6434685
155600.0000000    0.5768666
155700.0000000    0.5051363
155800.0000000    0.5033606
155900.0000000    0.4690852
156000.0000000    0.5288899
156100.0000000    0.5358933
156200.0000000    0.5253583
156300.0000000    0.5088490
156400.0000000    0.5403694
156500.0000000    0.6363123
156600.0000000    0.6375180
156700.0000000    0.6105097
156800.0000000    0.6364250
156900.0000000    0.5840860
157000.0000000    0.5192605
157100.0000000    0.5318550
157200.0000000    0.5173827
157300.0000000    0.5462857
157400.0000000    0.5581291
157500.0000000    0.5275050
157600.0000000    0.5582848
157700.0000000    0.5832273
157800.0000000    0.5497949
157900.0000000    0.5944934
158000.0000000    0.5706619
158100.0000000    0.5914164
158200.0000000    0.6177562
158300.0000000    0.6210250
158400.0000000    0.6166417
158500.0000000    0.5583597
158600.0000000    0.5925103
158700.0000000    0.5799959
158800.0000000    0.5463374
158900.0000000    0.5437481
159000.0000000    0.5565669
159100.0000000    0.5481954
159200.0000000    0.5298735
159300.0000000    0.5368094
159400.0000000    0.6279821
159500.0000000    0.5777228
159600.0000000    0.5675404
159700.0000000    0.6169910
159800.0000000    0.5853726
159900.0000000    0.6036263
160000.0000000    0.5577577
160100.0000000    0.5672292
160200.0000000    0.5755666
160300.0000000    0.5971960
160400.0000000    0.5938143
160500.0000000    0.6431163
160600.0000000    0.7011769
160700.0000000    0.7332961
160800.0000000    0.7195121
160900.0000000    0.6982882
161000.0000000    0.6510760
161100.0000000    0.7506898
161200.0000000    0.6957275
161300.0000000    0.6509128
161400.0000000    0.6156822
161500.0000000    0.6853759
161600.0000000    0.6727047
161700.0000000    0.6376203
161800.0000000    0.6985105
161900.0000000    0.7129771
162000.0000000    0.6776437
162100.0000000    0.6759740
162200.0000000    0.6754481
162300.0000000    0.6803327
162400.0000000    0.6600270
162500.0000000    0.5678397
162600.0000000    0.6357030
162700.0000000    0.6730632
162800.0000000    0.6303647
162900.0000000    0.6232288
163000.0000000    0.5917720
163100.0000000    0.5450650
163200.0000000    0.5804411
163300.0000000    0.5682656
163400.0000000    0.5435673
163500.0000000    0.5410365
163600.0000000    0.5565473
163700.0000000    0.5522041
163800.0000000    0.6478063
163900.0000000    0.6499220
164000.0000000    0.6539796
164100.0000000    0.5690617
164200.0000000    0.5631650
164300.0000000    0.6508462
164400.0000000    0.6142328
164500.0000000    0.5400339
164600.0000000    0.5398897
164700.0000000    0.5157672
164800.0000000    0.5357961
164900.0000000    0.5205374
165000.0000000    0.5305966
165100.0000000    0.5260074
165200.0000000    0.4838180
165300.0000000    0.5329062
165400.0000000    0.5275250
165500.0000000    0.5115229
165600.0000000    0.5301837
165700.0000000    0.5486258
165800.0000000    0.4603799
165900.0000000    0.5337328
166000.0000000    0.5328310
166100.0000000    0.4863033
166200.0000000    0.5348679
166300.0000000    0.5569452
166400.0000000    0.5191426
166500.0000000    0.5488549
166600.0000000    0.5604956
166700.0000000    0.5432125
166800.0000000    0.5698552
166900.0000000    0.6240380
167000.0000000    0.5360944
167100.0000000    0.5418941
167200.0000000    0.5232379
167300.0000000    0.5491747
167400.0000000    0.5926422
167500.0000000    0.5260029
167600.0000000    0.5563769
167700.0000000    0.5282450
167800.0000000    0.5071979
167900.0000000    0.5170273
168000.0000000    0.4970894
168100.0000000    0.4636455
168200.0000000    0.4728873
168300.0000000    0.4728348
168400.0000000    0.5264088
168500.0000000    0.5074537
168600.0000000    0.4766696
168700.0000000    0.5169865
168800.0000000    0.5699381
168900.0000000    0.5512367
169000.0000000    0.5210024
169100.0000000    0.5195510
169200.0000000    0.5185599
169300.0000000    0.5150186
169400.0000000    0.5006640
169500.0000000    0.4733267
169600.0000000    0.4909790
169700.0000000    0.4991371
169800.0000000    0.4991390
169900.0000000    0.5355455
170000.0000000    0.5958747
170100.0000000    0.5618771
170200.0000000    0.5330656
170300.0000000    0.5572714
170400.0000000    0.5317417
170500.0000000    0.5482525
170600.0000000    0.5039713
170700.0000000    0.5446547
170800.0000000    0.5761715
170900.0000000    0.5329093
171000.0000000    0.4674189
171100.0000000    0.4984302
171200.0000000    0.5313223
171300.0000000    0.5363454
171400.0000000    0.5436173
171500.0000000    0.5912761
171600.0000000    0.6455590
171700.0000000    0.6642504
171800.0000000    0.5973316
171900.0000000    0.6904603
172000.0000000    0.6398301
172100.0000000    0.6677569
172200.0000000    0.6867903
172300.0000000    0.6627207
172400.0000000    0.6043596
172500.0000000    0.5997605
172600.0000000    0.5988401
172700.0000000    0.6471144
172800.0000000    0.5877922
172900.0000000    0.6311292
173000.0000000    0.5627019
173100.0000000    0.5501407
173200.0000000    0.5778990
173300.0000000    0.6356416
173400.0000000    0.6001787
173500.0000000    0.6280690
173600.0000000    0.6133190
173700.0000000    0.5703028
173800.0000000    0.6574417
173900.0000000    0.6019363
174000.0000000    0.6287906
174100.0000000    0.6513921
174200.0000000    0.6218556
174300.0000000    0.6411911
174400.0000000    0.6792668
174500.0000000    0.6883732
174600.0000000    0.6509712
174700.0000000    0.6586220
174800.0000000    0.6060780
174900.0000000    0.6070420
175000.0000000    0.7172121
175100.0000000    0.6962194
175200.0000000    0.6653832
175300.0000000    0.6473922
175400.0000000    0.6280512
175500.0000000    0.6789236
175600.0000000    0.7768028
175700.0000000    0.8046955
175800.0000000    0.9196386
175900.0000000    0.8671421
176000.0000000    0.7901296
176100.0000000    0.7490235
176200.0000000    0.7112039
176300.0000000    0.7190788
176400.0000000    0.6785731
176500.0000000    0.6706550
176600.0000000    0.6968796
176700.0000000    0.8236847
176800.0000000    0.8745510
176900.0000000    1.0059687
177000.0000000    0.9837726
177100.0000000    0.9140421
177200.0000000    0.8416348
177300.0000000    0.9067964
177400.0000000    0.9165250
177500.0000000    0.8813699
177600.0000000    0.8909208
177700.0000000    0.8682213
177800.0000000    0.9225106
177900.0000000    0.8836669
178000.0000000    0.9302669
178100.0000000    0.8646340
178200.0000000    0.8026055
178300.0000000    0.7184189
178400.0000000    0.7715172
178500.0000000    0.8144883
178600.0000000    0.8237860
178700.0000000    0.8745790
178800.0000000    0.9074684
178900.0000000    0.8472472
179000.0000000    0.9314904
179100.0000000    0.9376476
179200.0000000    0.9296074
179300.0000000    0.8932994
179400.0000000    0.9692374
179500.0000000    1.0360339
179600.0000000    1.0469363
179700.0000000    1.1356934
179800.0000000    1.1505491
179900.0000000    1.0646467
180000.0000000    1.0721241
180100.0000000    1.1023031
180200.0000000    1.1237906
180300.0000000    1.1414572
180400.0000000    1.1124753
180500.0000000    0.8894933
180600.0000000    1.0099804
180700.0000000    0.9209470
180800.0000000    0.9365630
180900.0000000    0.8441542
181000.0000000    0.9152477
181100.0000000    0.8740108
181200.0000000    0.7835479
181300.0000000    0.8154899
181400.0000000    0.8354430
181500.0000000    0.8062727
181600.0000000    0.8592847
181700.0000000    0.8560229
181800.0000000    0.7815207
181900.0000000    0.8443360
182000.0000000    0.8483022
182100.0000000    0.8015187
182200.0000000    0.7981136
182300.0000000    0.7937656
182400.0000000    0.8607746
182500.0000000    0.8268608
182600.0000000    0.8743140
182700.0000000    0.8576337
182800.0000000    0.8939288
182900.0000000    0.8983536
183000.0000000    0.9511837
183100.0000000    0.9777995
183200.0000000    0.9999268
183300.0000000    0.8630638
183400.0000000    0.9454417
183500.0000000    0.9261226
183600.0000000    0.8674043
183700.0000000    0.9691031
183800.0000000    0.9366847
183900.0000000    0.9047530
184000.0000000    0.8986718
184100.0000000    0.9013904
184200.0000000    0.8961350
184300.0000000    0.9418848
184400.0000000    0.9689602
184500.0000000    0.9540209
184600.0000000    0.9905190
184700.0000000    0.9393464
184800.0000000    0.9918299
184900.0000000    1.0072900
185000.0000000    0.9852034
185100.0000000    1.0681742
185200.0000000    0.9727454
185300.0000000    0.9833794
185400.0000000    0.9844847
185500.0000000    0.9837580
185600.0000000    0.9896318
185700.0000000    0.9336744
185800.0000000    0.9166394
185900.0000000    0.9206046
186000.0000000    1.0299336
186100.0000000    0.9315917
186200.0000000    1.0171552
186300.0000000    0.9100947
186400.0000000    0.9626804
186500.0000000    0.9633433
186600.0000000    0.9599198
186700.0000000    0.9562938
186800.0000000    1.0377214
186900.0000000    0.9832728
187000.0000000    1.0159975
187100.0000000    0.9864955
187200.0000000    1.0030196
187300.0000000    1.0086787
187400.0000000    1.0411292
187500.0000000    1.0364478
187600.0000000    1.0246503
187700.0000000    1.0036849
187800.0000000    0.9615275
187900.0000000    0.9835882
188000.0000000    0.9963579
188100.0000000    1.0035017
188200.0000000    1.0353787
188300.0000000    1.0615411
188400.0000000    1.0272142
188500.0000000    1.0535736
188600.0000000    0.9408420
188700.0000000    0.9795226
188800.0000000    1.0147611
188900.0000000    0.9467140
189000.0000000    0.9424659
189100.0000000    0.9358122
189200.0000000    0.9688109
189300.0000000    0.9839873
189400.0000000    0.9539837
189500.0000000    0.9972528
189600.0000000    0.9654392
189700.0000000    1.0243282
189800.0000000    0.9777143
189900.0000000    0.9713886
190000.0000000    0.9717570
190100.0000000    0.9274403
190200.0000000    0.9579166
190300.0000000    0.9289321
190400.0000000    0.9767263
190500.0000000    0.8899170
190600.0000000    0.9526560
190700.0000000    0.9837272
190800.0000000    0.9444416
190900.0000000    0.9134626
191000.0000000    0.9481707
191100.0000000    0.9153093
191200.0000000    0.9177716
191300.0000000    0.9333517
191400.0000000    0.9169911
191500.0000000    0.9561383
191600.0000000    0.8625842
191700.0000000    0.9231704
191800.0000000    0.9394985
191900.0000000    0.9708248
192000.0000000    0.9468415
192100.0000000    0.9293987
192200.0000000    0.9180652
192300.0000000    0.9321901
192400.0000000    0.9471877
192500.0000000    0.9991860
192600.0000000    0.9842237
192700.0000000    0.9831976
192800.0000000    0.9533765
192900.0000000    0.9820055
193000.0000000    0.9433842
193100.0000000    1.0663625
193200.0000000    1.0721848
193300.0000000    1.0662150
193400.0000000    1.0865089
193500.0000000    1.0860639
193600.0000000    1.0793784
193700.0000000    1.1173134
193800.0000000    1.1229494
193900.0000000    1.1325564
194000.0000000    1.0643165
194100.0000000    1.1250600
194200.0000000    1.0552467
194300.0000000    1.0931712
194400.0000000    1.1287533
194500.0000000    1.0710288
194600.0000000    1.0610079
194700.0000000    0.9879486
194800.0000000    0.9894491
194900.0000000    1.0290647
195000.0000000    0.9165411
195100.0000000    0.9387987
195200.0000000    0.8879222
195300.0000000    0.9053068
195400.0000000    0.9647624
195500.0000000    0.9307747
195600.0000000    1.0278898
195700.0000000    1.0002984
195800.0000000    0.9162564
195900.0000000    0.8999835
196000.0000000    0.8599147
196100.0000000    0.8618270
196200.0000000    0.8400931
196300.0000000    0.8199297
196400.0000000    0.8207968
196500.0000000    0.8718721
196600.0000000    0.8769625
196700.0000000    0.8795556
196800.0000000    0.8708804
196900.0000000    0.8624532
197000.0000000    0.8906648
197100.0000000    0.8941364
197200.0000000    0.9056402
197300.0000000    0.9071824
197400.0000000    0.8908085
197500.0000000    0.8970098
197600.0000000    0.9168093
197700.0000000    0.8961723
197800.0000000    0.9345078
197900.0000000    0.9212490
198000.0000000    0.8778571
198100.0000000    0.8684552
198200.0000000    0.8385029
198300.0000000    0.8572153
198400.0000000    0.8859697
198500.0000000    0.8866736
198600.0000000    0.8363290
198700.0000000    0.8974394
198800.0000000    0.8668950
198900.0000000    0.9119993
199000.0000000    0.9287763
199100.0000000    0.9121403
199200.0000000    0.9208837
199300.0000000    0.9041519
199400.0000000    0.8923715
199500.0000000    0.8890944
199600.0000000    0.8611131
199700.0000000    0.8800470
199800.0000000    0.8550950
199900.0000000    0.8726199
200000.0000000    0.9119952
200100.0000000    0.9591681
200200.0000000    0.9128060
200300.0000000    0.9261302
200400.0000000    0.8679916
200500.0000000    0.8870348
200600.0000000    0.9290947
200700.0000000    0.9052091
200800.0000000    0.8826886
200900.0000000    0.8992258
201000.0000000    0.9306355
201100.0000000    0.9115006
201200.0000000    0.9326549
201300.0000000    0.9119401
201400.0000000    0.9257050
201500.0000000    0.9022815
201600.0000000    0.8872749
201700.0000000    0.9325054
201800.0000000    0.9759772
201900.0000000    0.9548264
202000.0000000    0.9859812
202100.0000000    1.0163951
202200.0000000    0.9605445
202300.0000000    0.9767364
202400.0000000    0.9946253
202500.0000000    0.9667776
202600.0000000    0.9156829
202700.0000000    0.9584826
202800.0000000    0.9802836
202900.0000000    0.8867878
203000.0000000    0.8929514
203100.0000000    0.9347251
203200.0000000    0.9069020
203300.0000000    0.8783612
203400.0000000    0.8918472
203500.0000000    0.9040383
203600.0000000    0.9085500
203700.0000000    0.8926458
203800.0000000    0.9524896
203900.0000000    0.9057733
204000.0000000    0.8328055
204100.0000000    0.8929537
204200.0000000    0.9368970
204300.0000000    0.9127129
204400.0000000    0.9238051
204500.0000000    0.8736321
204600.0000000    0.8930105
204700.0000000    0.8859364
204800.0000000    0.8631080
204900.0000000    0.8532578
205000.0000000    0.8395228
205100.0000000    0.8731144
205200.0000000    0.8847321
205300.0000000    0.8852456
205400.0000000    0.8520665
205500.0000000    0.8504239
205600.0000000    0.8373420
205700.0000000    0.8628584
205800.0000000    0.8362870
205900.0000000    0.8490013
206000.0000000    0.8664688
206100.0000000    0.8348911
206200.0000000    0.8351253
206300.0000000    0.9073901
206400.0000000    0.8855944
206500.0000000    0.8914403
206600.0000000    0.8929027
206700.0000000    0.8708133
206800.0000000    0.8784417
206900.0000000    0.8834502
207000.0000000    0.9248901
207100.0000000    0.8687019
207200.0000000    0.8966545
207300.0000000    0.8795824
207400.0000000    0.8719198
207500.0000000    0.8611242
207600.0000000    0.8868339
207700.0000000    0.8904532
207800.0000000    0.9218959
207900.0000000    0.8965139
208000.0000000    0.8952091
208100.0000000    0.9470283
208200.0000000    0.8442369
208300.0000000    0.8619633
208400.0000000    0.8447361
208500.0000000    0.8931219
208600.0000000    0.8887960
208700.0000000    0.8987841
208800.0000000    0.9364918
208900.0000000    0.9240786
209000.0000000    0.8859762
209100.0000000    0.8902127
209200.0000000    0.8739331
209300.0000000    0.8919041
209400.0000000    0.9013485
209500.0000000    0.8934743
209600.0000000    0.9018990
209700.0000000    0.9464087
209800.0000000    0.9419826
209900.0000000    0.9368633
210000.0000000    0.9004290
210100.0000000    0.9073398
210200.0000000    0.9472244
210300.0000000    0.9519244
210400.0000000    0.9266813
210500.0000000    0.9255537
210600.0000000    0.8917109
210700.0000000    0.8870807
210800.0000000    0.9467147
210900.0000000    0.9591106
211000.0000000    0.9352082
211100.0000000    0.8878757
211200.0000000    0.9483178
211300.0000000    0.9384699
211400.0000000    0.9146138
211500.0000000    0.9179191
211600.0000000    0.8941044
211700.0000000    0.8996202
211800.0000000    0.8657299
211900.0000000    0.8669731
212000.0000000    0.8633651
212100.0000000    0.8769923
212200.0000000    0.8790764
212300.0000000    0.8699882
212400.0000000    0.8580549
212500.0000000    0.8624551
212600.0000000    0.8543455
212700.0000000    0.9052302
212800.0000000    0.9090363
212900.0000000    0.8623031
213000.0000000    0.8727226
213100.0000000    0.8811000
213200.0000000    0.8704875
213300.0000000    0.8736880
213400.0000000    0.8794150
213500.0000000    0.8912904
213600.0000000    0.8531287
213700.0000000    0.8929350
213800.0000000    0.8941601
213900.0000000    0.8835734
214000.0000000    0.9516450
214100.0000000    0.9261921
214200.0000000    0.8391843
214300.0000000    0.8516815
214400.0000000    0.8411766
214500.0000000    0.8712895
214600.0000000    0.8339519
214700.0000000    0.8878659
214800.0000000    0.8619640
214900.0000000    0.8996547
215000.0000000    0.8299115
215100.0000000    0.8595539
215200.0000000    0.9006352
215300.0000000    0.8488184
215400.0000000    0.8930523
215500.0000000    0.8834819
215600.0000000    0.8973641
215700.0000000    0.8727597
215800.0000000    0.8432285
215900.0000000    0.8677789
216000.0000000    0.8834935
216100.0000000    0.8981751
216200.0000000    0.8902987
216300.0000000    0.9091684
216400.0000000    0.9192490
216500.0000000    0.9461626
216600.0000000    0.9368312
216700.0000000    0.9239613
216800.0000000    0.9456003
216900.0000000    0.9113538
217000.0000000    0.8875780
217100.0000000    0.9164790
217200.0000000    0.8611323
217300.0000000    0.8911316
217400.0000000    0.8678132
217500.0000000    0.9121923
217600.0000000    0.9627718
217700.0000000    0.9316891
217800.0000000    0.9223483
217900.0000000    0.8655204
218000.0000000    0.9239487
218100.0000000    0.8956119
218200.0000000    0.8725693
218300.0000000    0.8758619
218400.0000000    0.8853790
218500.0000000    0.9118692
218600.0000000    0.8714978
218700.0000000    0.8918430
218800.0000000    0.9450773
218900.0000000    0.8972902
219000.0000000    0.9128296
219100.0000000    0.8893506
219200.0000000    0.8833511
219300.0000000    0.8993863
219400.0000000    0.8855833
219500.0000000    0.8840563
219600.0000000    0.8395501
219700.0000000    0.8344929
219800.0000000    0.9035403
219900.0000000    0.8779714
220000.0000000    0.9276047
220100.0000000    0.8437219
220200.0000000    0.8383844
220300.0000000    0.8757074
220400.0000000    0.8651889
220500.0000000    0.8577571
220600.0000000    0.8920984
220700.0000000    0.8541459
220800.0000000    0.8395924
220900.0000000    0.8487097
221000.0000000    0.8149880
221100.0000000    0.8152002
221200.0000000    0.8408869
221300.0000000    0.8379411
221400.0000000    0.8209054
221500.0000000    0.8890082
221600.0000000    0.8338659
221700.0000000    0.8380876
221800.0000000    0.8013571
221900.0000000    0.7873767
222000.0000000    0.7977129
222100.0000000    0.8071207
222200.0000000    0.7935185
222300.0000000    0.8713555
222400.0000000    0.8003108
222500.0000000    0.8661018
222600.0000000    0.8036677
222700.0000000    0.7962137
222800.0000000    0.8491372
222900.0000000    0.8375108
223000.0000000    0.8953657
223100.0000000    0.8766035
223200.0000000    0.8796941
223300.0000000    0.8905263
223400.0000000    0.7973649
223500.0000000    0.8356164
223600.0000000    0.8270944
223700.0000000    0.8404688
223800.0000000    0.8236842
223900.0000000    0.7926837
224000.0000000    0.8506790
224100.0000000    0.8538445
224200.0000000    0.8815086
224300.0000000    0.8659406
224400.0000000    0.8731230
224500.0000000    0.8244661
224600.0000000    0.8333147
224700.0000000    0.8565756
224800.0000000    0.8468130
224900.0000000    0.8534502
225000.0000000    0.9045974
225100.0000000    0.8695344
225200.0000000    0.8359707
225300.0000000    0.8584666
225400.0000000    0.8466912
225500.0000000    0.8430420
225600.0000000    0.8436748
225700.0000000    0.8877571
225800.0000000    0.8982268
225900.0000000    0.9077187
226000.0000000    0.8863425
226100.0000000    0.8847933
226200.0000000    0.8929011
226300.0000000    0.8987977
226400.0000000    0.8509699
226500.0000000    0.8726988
226600.0000000    0.8690399
226700.0000000    0.8362131
226800.0000000    0.8431443
226900.0000000    0.8491216
227000.0000000    0.8268472
227100.0000000    0.8521029
227200.0000000    0.8615878
227300.0000000    0.8929459
227400.0000000    0.8614059
227500.0000000    0.8756527
227600.0000000    0.8371423
227700.0000000    0.8290727
227800.0000000    0.8485836
227900.0000000    0.8286190
228000.0000000    0.8538454
228100.0000000    0.8321184
228200.0000000    0.8710799
228300.0000000    0.8650402
228400.0000000    0.8693594
228500.0000000    0.8719723
228600.0000000    0.8861588
228700.0000000    0.8423887
228800.0000000    0.8365405
228900.0000000    0.8763198
229000.0000000    0.8530988
229100.0000000    0.8618583
229200.0000000    0.8935665
229300.0000000    0.9117198
229400.0000000    0.8932932
229500.0000000    0.8469490
229600.0000000    0.8845475
229700.0000000    0.8677360
229800.0000000    0.9029208
229900.0000000    0.8512832
230000.0000000    0.8406900
230100.0000000    0.8042542
230200.0000000    0.8675648
230300.0000000    0.8218373
230400.0000000    0.8574481
230500.0000000    0.8534411
230600.0000000    0.8712326
230700.0000000    0.8336878
230800.0000000    0.8218948
230900.0000000    0.8482284
231000.0000000    0.8132983
231100.0000000    0.8309748
231200.0000000    0.8958705
231300.0000000    0.8384339
231400.0000000    0.8036339
231500.0000000    0.8722254
231600.0000000    0.8415313
231700.0000000    0.8885030
231800.0000000    0.8695641
231900.0000000    0.8642288
232000.0000000    0.9256113
232100.0000000    0.9415715
232200.0000000    0.9221722
232300.0000000    0.9134847
232400.0000000    0.8731316
232500.0000000    0.8659207
232600.0000000    0.9004372
232700.0000000    0.9185356
232800.0000000    0.9006696
232900.0000000    0.8860901
233000.0000000    0.8637821
233100.0000000    0.8949502
233200.0000000    0.9310458
233300.0000000    0.8953684
233400.0000000    0.9414452
233500.0000000    0.8958994
233600.0000000    0.8672190
233700.0000000    0.9215166
233800.0000000    0.8503364
233900.0000000    0.8716724
234000.0000000    0.8839882
234100.0000000    0.8905596
234200.0000000    0.8658914
234300.0000000    0.8614758
234400.0000000    0.8799023
234500.0000000    0.9250578
234600.0000000    0.8836064
234700.0000000    0.8438106
234800.0000000    0.8839607
234900.0000000    0.8448555
235000.0000000    0.8543771
235100.0000000    0.8544317
235200.0000000    0.8954120
235300.0000000    0.8919813
235400.0000000    0.8988389
235500.0000000    0.8506251
235600.0000000    0.8551921
235700.0000000    0.9043671
235800.0000000    0.8803075
235900.0000000    0.9510660
236000.0000000    0.8897461
236100.0000000    0.9298949
236200.0000000    0.8664164
236300.0000000    0.9416358
236400.0000000    0.8697082
236500.0000000    0.8430426
236600.0000000    0.8767154
236700.0000000    0.8702139
236800.0000000    0.9163519
236900.0000000    0.9074618
237000.0000000    0.9531774
237100.0000000    0.9549617
237200.0000000    0.9415426
237300.0000000    0.8914474
237400.0000000    0.8613346
237500.0000000    0.9048765
237600.0000000    0.8765292
237700.0000000    0.8667353
237800.0000000    0.8823176
237900.0000000    0.8852440
238000.0000000    0.9253123
238100.0000000    0.8906334
238200.0000000    0.9362544
238300.0000000    0.9115615
238400.0000000    0.8954857
238500.0000000    0.9179557
238600.0000000    0.9353765
238700.0000000    0.9195801
238800.0000000    0.9041601
238900.0000000    0.9343866
239000.0000000    0.9137932
239100.0000000    0.9341271
239200.0000000    0.9292883
239300.0000000    0.8890319
239400.0000000    0.8604383
239500.0000000    0.8504837
239600.0000000    0.9029878
239700.0000000    0.8945237
239800.0000000    0.8945804
239900.0000000    0.9572663
240000.0000000    0.9299526
240100.0000000    0.9398963
240200.0000000    0.8855019
240300.0000000    0.9377714
240400.0000000    0.9373055
240500.0000000    0.8912913
240600.0000000    0.9344066
240700.0000000    0.9721918
240800.0000000    0.8676805
240900.0000000    0.9110988
241000.0000000    0.8873064
241100.0000000    0.8542179
241200.0000000    0.9189155
241300.0000000    0.8952396
241400.0000000    0.9115430
241500.0000000    0.9212885
241600.0000000    0.9018818
241700.0000000    0.8474491
241800.0000000    0.8704390
241900.0000000    0.8422021
242000.0000000    0.8992573
242100.0000000    0.9003067
242200.0000000    0.8991401
242300.0000000    0.8394294
242400.0000000    0.9001204
242500.0000000    0.9010884
242600.0000000    0.9028094
242700.0000000    0.8607623
242800.0000000    0.9122977
242900.0000000    0.8396043
243000.0000000    0.8391199
243100.0000000    0.9127062
243200.0000000    0.8728200
243300.0000000    0.8777192
243400.0000000    0.8808125
243500.0000000    0.8531888
243600.0000000    0.8530631
243700.0000000    0.8701520
243800.0000000    0.8411758
243900.0000000    0.9030665
244000.0000000    0.8808447
244100.0000000    0.8692257
244200.0000000    0.8718154
244300.0000000    0.8596592
244400.0000000    0.8900005
244500.0000000    0.9029409
244600.0000000    0.8688018
244700.0000000    0.8714209
244800.0000000    0.8789439
244900.0000000    0.8735037
245000.0000000    0.8543512
245100.0000000    0.8551993
245200.0000000    0.8831397
245300.0000000    0.8697326
245400.0000000    0.8928151
245500.0000000    0.9504278
245600.0000000    0.8696001
245700.0000000    0.8748187
245800.0000000    0.8743339
245900.0000000    0.9007357
246000.0000000    0.8993997
246100.0000000    0.8858361
246200.0000000    0.8891404
246300.0000000    0.9075447
246400.0000000    0.8162228
246500.0000000    0.8467357
246600.0000000    0.8408203
246700.0000000    0.8945125
246800.0000000    0.8700150
246900.0000000    0.8994362
247000.0000000    0.8930407
247100.0000000    0.8895001
247200.0000000    0.9354291
247300.0000000    0.9432963
247400.0000000    0.8740819
247500.0000000    0.8945789
247600.0000000    0.8502540
247700.0000000    0.8405439
247800.0000000    0.8333981
247900.0000000    0.8571276
248000.0000000    0.8383812
248100.0000000    0.8687264
248200.0000000    0.9041100
248300.0000000    0.8897896
248400.0000000    0.8855361
248500.0000000    0.8991725
248600.0000000    0.8880971
248700.0000000    0.8959803
248800.0000000    0.8317356
248900.0000000    0.8268809
249000.0000000    0.8743157
249100.0000000    0.8729203
249200.0000000    0.8663519
249300.0000000    0.8946277
249400.0000000    0.8841022
249500.0000000    0.8913054
249600.0000000    0.8647053
249700.0000000    0.8916201
249800.0000000    0.8988312
249900.0000000    0.8487546
250000.0000000    0.8535462
250100.0000000    0.8745052
250200.0000000    0.8760565
250300.0000000    0.9475943
250400.0000000    0.9265996
250500.0000000    0.9469426
250600.0000000    0.8483350
250700.0000000    0.8867843
250800.0000000    0.8909395
250900.0000000    0.9000401
251000.0000000    0.8502601
251100.0000000    0.9353361
251200.0000000    0.8873152
251300.0000000    0.8861742
251400.0000000    0.9039805
251500.0000000    0.9055297
251600.0000000    0.8784183
251700.0000000    0.8781482
251800.0000000    0.9143270
251900.0000000    0.8329731
252000.0000000    0.8328301
252100.0000000    0.8209642
252200.0000000    0.8536811
252300.0000000    0.8499388
252400.0000000    0.8871993
252500.0000000    0.8549876
252600.0000000    0.8680338
252700.0000000    0.9052277
252800.0000000    0.9151509
252900.0000000    0.8041113
253000.0000000    0.8451640
253100.0000000    0.8586930
253200.0000000    0.8871082
253300.0000000    0.8560068
253400.0000000    0.9035556
253500.0000000    0.8621499
253600.0000000    0.9058923
253700.0000000    0.9273509
253800.0000000    0.8798813
253900.0000000    0.9126163
254000.0000000    0.9569823
254100.0000000    0.9178100
254200.0000000    0.9203785
254300.0000000    0.9554185
254400.0000000    0.9475483
254500.0000000    0.9185224
254600.0000000    0.9470190
254700.0000000    0.9617982
254800.0000000    0.9452333
254900.0000000    0.9382449
255000.0000000    0.9051077
255100.0000000    0.9180294
255200.0000000    0.9087269
255300.0000000    0.9075245
255400.0000000    0.9316982
255500.0000000    0.9123493
255600.0000000    0.8433644
255700.0000000    0.8794861
255800.0000000    0.8522102
255900.0000000    0.9006637
256000.0000000    0.8928357
256100.0000000    0.9468312
256200.0000000    0.9295890
256300.0000000    0.9331495
256400.0000000    0.9491903
256500.0000000    0.9254057
256600.0000000    0.8561598
256700.0000000    0.9396433
256800.0000000    0.9375664
256900.0000000    0.9854840
257000.0000000    0.9586440
257100.0000000    0.9066684
257200.0000000    0.9179649
257300.0000000    0.8418550
257400.0000000    0.8567168
257500.0000000    0.9093308
257600.0000000    0.9399011
257700.0000000    0.9073749
257800.0000000    0.9136124
257900.0000000    0.9069560
258000.0000000    0.9337782
258100.0000000    0.8782246
258200.0000000    0.9303052
258300.0000000    0.8936047
258400.0000000    0.9003533
258500.0000000    0.8329789
258600.0000000    0.8493198
258700.0000000    0.8704932
258800.0000000    0.8519693
258900.0000000    0.8811949
259000.0000000    0.8764114
259100.0000000    0.9090070
259200.0000000    0.9241819
259300.0000000    0.9024562
259400.0000000    0.8754796
259500.0000000    0.8753865
259600.0000000    0.9251586
259700.0000000    0.8900048
259800.0000000    0.8782586
259900.0000000    0.8672722
260000.0000000    0.8879248
260100.0000000    0.8743441
260200.0000000    0.8331159
260300.0000000    0.8999411
260400.0000000    0.8663965
260500.0000000    0.8611901
260600.0000000    0.8782965
260700.0000000    0.8533285
260800.0000000    0.8511427
260900.0000000    0.8634369
261000.0000000    0.8654268
261100.0000000    0.8571160
261200.0000000    0.8022627
261300.0000000    0.8324007
261400.0000000    0.8797287
261500.0000000    0.8524253
261600.0000000    0.8669887
261700.0000000    0.8410825
261800.0000000    0.8236164
261900.0000000    0.8556694
262000.0000000    0.8892838
262100.0000000    0.9753330
262200.0000000    0.9154764
262300.0000000    0.8548345
262400.0000000    0.8321173
262500.0000000    0.8734165
262600.0000000    0.8941062
262700.0000000    0.8944370
262800.0000000    0.8839496
262900.0000000    0.9242582
263000.0000000    0.8850518
263100.0000000    0.8721632
263200.0000000    0.8889562
263300.0000000    0.9370853
263400.0000000    0.9231504
263500.0000000    0.8942950
263600.0000000    0.9067361
263700.0000000    0.9230404
263800.0000000    0.8756788
263900.0000000    0.8583856
264000.0000000    0.8586019
264100.0000000    0.8942744
264200.0000000    0.8789288
264300.0000000    0.8875504
264400.0000000    0.9429835
264500.0000000    0.8926024
264600.0000000    0.8628715
264700.0000000    0.8508174
264800.0000000    0.8697711
264900.0000000    0.8524483
265000.0000000    0.9415939
265100.0000000    0.8831655
265200.0000000    0.9204086
265300.0000000    0.8990304
265400.0000000    0.8959243
265500.0000000    0.9036493
265600.0000000    0.8910472
265700.0000000    0.9147233
265800.0000000    0.9436178
265900.0000000    0.9450421
266000.0000000    0.9009233
266100.0000000    0.8960699
266200.0000000    0.8501246
266300.0000000    0.8999465
266400.0000000    0.8614768
266500.0000000    0.8908235
266600.0000000    0.8450078
266700.0000000    0.9028853
266800.0000000    0.8518553
266900.0000000    0.9227121
267000.0000000    0.9347346
267100.0000000    0.9212195
267200.0000000    0.9037448
267300.0000000    0.9366083
267400.0000000    0.9080719
267500.0000000    0.9462473
267600.0000000    0.9486302
267700.0000000    0.9265468
267800.0000000    0.9573713
267900.0000000    0.9405080
268000.0000000    0.9441472
268100.0000000    0.9582950
268200.0000000    0.9113087
268300.0000000    0.9017206
268400.0000000    0.9361238
268500.0000000    0.9136388
268600.0000000    0.9172635
268700.0000000    0.9201654
268800.0000000    0.9323002
268900.0000000    0.9237497
269000.0000000    0.8953235
269100.0000000    0.8941734
269200.0000000    0.9044171
269300.0000000    0.8741558
269400.0000000    0.8892695
269500.0000000    0.9134514
269600.0000000    0.9405472
269700.0000000    0.9238605
269800.0000000    0.9301679
269900.0000000    0.9039202
270000.0000000    0.8899413
270100.0000000    0.8977841
270200.0000000    0.9439182
270300.0000000    0.8996130
270400.0000000    0.8995695
270500.0000000    0.8895984
270600.0000000    0.9052743
270700.0000000    0.9021668
270800.0000000    0.8929815
270900.0000000    0.9123729
271000.0000000    0.9046605
271100.0000000    0.8691524
271200.0000000    0.8563184
271300.0000000    0.9177784
271400.0000000    0.9449542
271500.0000000    0.8864940
271600.0000000    0.9113263
271700.0000000    0.9073524
271800.0000000    0.9252097
271900.0000000    0.9149382
272000.0000000    0.9201818
272100.0000000    0.9312952
272200.0000000    0.9195407
272300.0000000    0.9225533
272400.0000000    0.8783180
272500.0000000    0.9244345
272600.0000000    0.9350585
272700.0000000    0.9074394
272800.0000000    0.8923289
272900.0000000    0.9053696
273000.0000000    0.9141269
273100.0000000    0.9443899
273200.0000000    0.9703789
273300.0000000    0.9362000
273400.0000000    0.9109438
273500.0000000    0.9051542
273600.0000000    0.8633241
273700.0000000    0.8927795
273800.0000000    0.9070461
273900.0000000    0.9080340
274000.0000000    0.9005781
274100.0000000    0.9328425
274200.0000000    0.9761711
274300.0000000    0.9261208
274400.0000000    0.9129685
274500.0000000    0.9292063
274600.0000000    0.9498196
274700.0000000    0.8725750
274800.0000000    0.8843172
274900.0000000    0.8222347
275000.0000000    0.8364186
275100.0000000    0.8580202
275200.0000000    0.8845271
275300.0000000    0.9125162
275400.0000000    0.9116886
275500.0000000    0.9065351
275600.0000000    0.8788693
275700.0000000    0.8380396
275800.0000000    0.8681521
275900.0000000    0.9131178
276000.0000000    0.8853375
276100.0000000    0.8465694
276200.0000000    0.8436469
276300.0000000    0.8464653
276400.0000000    0.7682070
276500.0000000    0.8398505
276600.0000000    0.8121036
276700.0000000    0.8170264
276800.0000000    0.8378889
276900.0000000    0.8235897
277000.0000000    0.8158931
277100.0000000    0.8575258
277200.0000000    0.8604807
277300.0000000    0.8749410
277400.0000000    0.8294000
277500.0000000    0.8968570
277600.0000000    0.8618357
277700.0000000    0.8841164
277800.0000000    0.9272893
277900.0000000    0.9207553
278000.0000000    0.9067469
278100.0000000    0.8754192
278200.0000000    0.8532986
278300.0000000    0.9125699
278400.0000000    0.8831738
278500.0000000    0.8991899
278600.0000000    0.9218595
278700.0000000    0.8796729
278800.0000000    0.8457396
278900.0000000    0.9128965
279000.0000000    0.8961150
279100.0000000    0.8551008
279200.0000000    0.9199769
279300.0000000    0.9005142
279400.0000000    0.8922726
279500.0000000    0.8958452
279600.0000000    0.8821006
279700.0000000    0.9463431
279800.0000000    0.8492252
279900.0000000    0.9315632
280000.0000000    0.9171162
280100.0000000    0.8872997
280200.0000000    0.8790025
280300.0000000    0.8881604
280400.0000000    0.8849068
280500.0000000    0.8831421
280600.0000000    0.8830878
280700.0000000    0.9076879
280800.0000000    0.9197339
280900.0000000    0.8864553
281000.0000000    0.8724220
281100.0000000    0.8440389
281200.0000000    0.8628010
281300.0000000    0.9205797
281400.0000000    0.8885796
281500.0000000    0.9119524
281600.0000000    0.9053406
281700.0000000    0.9119794
281800.0000000    0.9376829
281900.0000000    0.8937922
282000.0000000    0.8988646
282100.0000000    0.8785076
282200.0000000    0.9158307
282300.0000000    0.8621042
282400.0000000    0.8381612
282500.0000000    0.8241622
282600.0000000    0.8387834
282700.0000000    0.9057384
282800.0000000    0.9196566
282900.0000000    0.8753676
283000.0000000    0.8842959
283100.0000000    0.8674255
283200.0000000    0.8498141
283300.0000000    0.8542374
283400.0000000    0.8672556
283500.0000000    0.9001344
283600.0000000    0.8551641
283700.0000000    0.8570619
283800.0000000    0.8462378
283900.0000000    0.9150277
284000.0000000    0.9088891
284100.0000000    0.8929275
284200.0000000    0.8945492
284300.0000000    0.8914610
284400.0000000    0.9232999
284500.0000000    0.8925985
284600.0000000    0.8659139
284700.0000000    0.8600223
284800.0000000    0.8970063
284900.0000000    0.9087288
285000.0000000    0.8629684
285100.0000000    0.8573222
285200.0000000    0.9007441
285300.0000000    0.8678800
285400.0000000    0.8374514
285500.0000000    0.8543218
285600.0000000    0.8714233
285700.0000000    0.8804389
285800.0000000    0.8733810
285900.0000000    0.8661388
286000.0000000    0.8743016
286100.0000000    0.8273801
286200.0000000    0.8954212
286300.0000000    0.8766688
286400.0000000    0.8831043
286500.0000000    0.8679220
286600.0000000    0.8974665
286700.0000000    0.8742887
286800.0000000    0.8838359
286900.0000000    0.8760727
287000.0000000    0.8958662
287100.0000000    0.9572779
287200.0000000    0.9000046
287300.0000000    0.8911496
287400.0000000    0.8568268
287500.0000000    0.8808163
287600.0000000    0.8965309
287700.0000000    0.8604572
287800.0000000    0.8600300
287900.0000000    0.8376418
288000.0000000    0.8239009
288100.0000000    0.8599629
288200.0000000    0.8700671
288300.0000000    0.8951418
288400.0000000    0.8886988
288500.0000000    0.9193926
288600.0000000    0.9000480
288700.0000000    0.8746378
288800.0000000    0.8750719
288900.0000000    0.8584671
289000.0000000    0.8797467
289100.0000000    0.9141195
289200.0000000    0.8629528
289300.0000000    0.9032858
289400.0000000    0.8512568
289500.0000000    0.8943608
289600.0000000    0.8666389
289700.0000000    0.8996369
289800.0000000    0.7916136
289900.0000000    0.8906175
290000.0000000    0.8411653
290100.0000000    0.9030159
290200.0000000    0.9033967
290300.0000000    0.8820418
290400.0000000    0.8773875
290500.0000000    0.8722162
290600.0000000    0.8554860
290700.0000000    0.8525651
290800.0000000    0.8403218
290900.0000000    0.8583545
291000.0000000    0.8710400
291100.0000000    0.8540888
291200.0000000    0.8866881
291300.0000000    0.8908005
291400.0000000    0.8958865
291500.0000000    0.8212423
291600.0000000    0.8538339
291700.0000000    0.8622282
291800.0000000    0.8728569
291900.0000000    0.8715081
292000.0000000    0.8704882
292100.0000000    0.8537488
292200.0000000    0.8286154
292300.0000000    0.8521649
292400.0000000    0.8609055
292500.0000000    0.8703924
292600.0000000    0.8758119
292700.0000000    0.8800196
292800.0000000    0.8952160
292900.0000000    0.8967463
293000.0000000    0.8519902
293100.0000000    0.8688967
293200.0000000    0.8763984
293300.0000000    0.8678341
293400.0000000    0.8949439
293500.0000000    0.8626621
293600.0000000    0.8969397
293700.0000000    0.9003618
293800.0000000    0.8698671
293900.0000000    0.8426625
294000.0000000    0.8628308
294100.0000000    0.8798239
294200.0000000    0.8476766
294300.0000000    0.8722476
294400.0000000    0.8828231
294500.0000000    0.8856674
294600.0000000    0.8907036
294700.0000000    0.8550015
294800.0000000    0.8561275
294900.0000000    0.8482442
295000.0000000    0.8455841
295100.0000000    0.8527057
295200.0000000    0.9010081
295300.0000000    0.9176849
295400.0000000    0.8886999
295500.0000000    0.8733622
295600.0000000    0.8482611
295700.0000000    0.8954056
295800.0000000    0.8569310
295900.0000000    0.8711125
296000.0000000    0.8634915
296100.0000000    0.8688900
296200.0000000    0.8795039
296300.0000000    0.8852313
296400.0000000    0.8835023
296500.0000000    0.8269395
296600.0000000    0.8550121
296700.0000000    0.8470743
296800.0000000    0.8913845
296900.0000000    0.8377908
297000.0000000    0.8676162
297100.0000000    0.8675873
297200.0000000    0.8232700
297300.0000000    0.8744766
297400.0000000    0.9122120
297500.0000000    0.8585322
297600.0000000    0.8726673
297700.0000000    0.8713485
297800.0000000    0.8948808
297900.0000000    0.8675139
298000.0000000    0.8633074
298100.0000000    0.8618355
298200.0000000    0.8691702
298300.0000000    0.8676791
298400.0000000    0.8405631
298500.0000000    0.8342687
298600.0000000    0.8195918
298700.0000000    0.7984515
298800.0000000    0.8376954
298900.0000000    0.7849998
299000.0000000    0.8479354
299100.0000000    0.8562143
299200.0000000    0.8539485
299300.0000000    0.8655886
299400.0000000    0.8493823
299500.0000000    0.8842171
299600.0000000    0.8637223
299700.0000000    0.8880647
299800.0000000    0.8622732
299900.0000000    0.8239317
300000.0000000    0.8683017
300100.0000000    0.9376976
300200.0000000    0.9278423
300300.0000000    0.9001355
300400.0000000    0.9154499
300500.0000000    0.9578632
300600.0000000    0.8847107
300700.0000000    0.8667663
300800.0000000    0.8754324
300900.0000000    0.9069804
301000.0000000    0.8673926
301100.0000000    0.8711583
301200.0000000    0.9083385
301300.0000000    0.8989711
301400.0000000    0.8764086
301500.0000000    0.9032792
301600.0000000    0.8959159
301700.0000000    0.8846478
301800.0000000    0.8582120
301900.0000000    0.8659066
302000.0000000    0.8406298
302100.0000000    0.8455116
302200.0000000    0.8712682
302300.0000000    0.8869259
302400.0000000    0.9133834
302500.0000000    0.8727075
302600.0000000    0.9135458
302700.0000000    0.8844393
302800.0000000    0.9187176
302900.0000000    0.8757533
303000.0000000    0.9318538
303100.0000000    0.9107619
303200.0000000    0.9181038
303300.0000000    0.9343118
303400.0000000    0.9376196
303500.0000000    0.9065795
303600.0000000    0.8625166
303700.0000000    0.8856860
303800.0000000    0.8479784
303900.0000000    0.8701877
304000.0000000    0.8965705
304100.0000000    0.8839259
304200.0000000    0.8731920
304300.0000000    0.9022278
304400.0000000    0.8845566
304500.0000000    0.8729719
304600.0000000    0.8973583
304700.0000000    0.8334617
304800.0000000    0.8749808
304900.0000000    0.9198138
305000.0000000    0.8706601
305100.0000000    0.8924631
305200.0000000    0.8145006
305300.0000000    0.8516676
305400.0000000    0.8726925
305500.0000000    0.8701499
305600.0000000    0.8572522
305700.0000000    0.8563582
305800.0000000    0.8383003
305900.0000000    0.7749016
306000.0000000    0.8408522
306100.0000000    0.8796678
306200.0000000    0.9090693
306300.0000000    0.8882216
306400.0000000    0.8641834
306500.0000000    0.8834179
306600.0000000    0.8745995
306700.0000000    0.8435574
306800.0000000    0.8852667
306900.0000000    0.9100417
307000.0000000    0.8628697
307100.0000000    0.8743351
307200.0000000    0.8605071
307300.0000000    0.8736634
307400.0000000    0.8528668
307500.0000000    0.8964733
307600.0000000    0.8938888
307700.0000000    0.8639811
307800.0000000    0.8455524
307900.0000000    0.9038107
308000.0000000    0.8917253
308100.0000000    0.9070494
308200.0000000    0.8661660
308300.0000000    0.9157768
308400.0000000    0.8977036
308500.0000000    0.8924528
308600.0000000    0.9187915
308700.0000000    0.9164025
308800.0000000    0.9250355
308900.0000000    0.9070295
309000.0000000    0.8932458
309100.0000000    0.9026805
309200.0000000    0.9204475
309300.0000000    0.9178390
309400.0000000    0.8764900
309500.0000000    0.8813176
309600.0000000    0.8541422
309700.0000000    0.9064863
309800.0000000    0.9152078
309900.0000000    0.9652572
310000.0000000    0.9242793
310100.0000000    0.9005117
310200.0000000    0.8809220
310300.0000000    0.8878055
310400.0000000    0.9080121
310500.0000000    0.8904112
310600.0000000    0.9182484
310700.0000000    0.8574820
310800.0000000    0.8396059
310900.0000000    0.8445985
311000.0000000    0.8767410
311100.0000000    0.8597383
311200.0000000    0.8527123
311300.0000000    0.8744824
311400.0000000    0.8657905
311500.0000000    0.8621939
311600.0000000    0.9319392
311700.0000000    0.9227179
311800.0000000    0.8846801
311900.0000000    0.9308726
312000.0000000    0.9189382
312100.0000000    0.8801531
312200.0000000    0.9369177
312300.0000000    0.8988132
312400.0000000    0.9043157
312500.0000000    0.9623728
312600.0000000    0.8865554
312700.0000000    0.8435661
312800.0000000    0.8839389
312900.0000000    0.9041689
313000.0000000    0.8935588
313100.0000000    0.9049689
313200.0000000    0.9019807
313300.0000000    0.9091736
313400.0000000    0.9031420
313500.0000000    0.8933156
313600.0000000    0.8935859
313700.0000000    0.8557427
313800.0000000    0.8428547
313900.0000000    0.8819956
314000.0000000    0.9147864
314100.0000000    0.8795599
314200.0000000    0.9076333
314300.0000000    0.9138460
314400.0000000    0.9233356
314500.0000000    0.9085663
314600.0000000    0.9427877
314700.0000000    0.9516602
314800.0000000    0.9705547
314900.0000000    0.8860353
315000.0000000    0.9309977
315100.0000000    0.9038563
315200.0000000    0.9254805
315300.0000000    0.9094765
315400.0000000    0.9001647
315500.0000000    0.8875184
315600.0000000    0.8952308
315700.0000000    0.9494249
315800.0000000    0.9730898
315900.0000000    0.9181764
316000.0000000    0.8986371
316100.0000000    0.8953311
316200.0000000    0.8999841
316300.0000000    0.9363899
316400.0000000    0.9313508
316500.0000000    0.9356819
316600.0000000    0.9546825
316700.0000000    0.9551336
316800.0000000    0.9139220
316900.0000000    0.9399402
317000.0000000    0.8719682
317100.0000000    0.8954470
317200.0000000    0.9154311
317300.0000000    0.9074358
317400.0000000    0.9581524
317500.0000000    0.9336229
317600.0000000    0.9196235
317700.0000000    0.9456666
317800.0000000    0.8917824
317900.0000000    0.9146169
318000.0000000    0.9394007
318100.0000000    0.8754044
318200.0000000    0.9247368
318300.0000000    0.9115988
318400.0000000    0.9280289
318500.0000000    0.9850947
318600.0000000    0.9263887
318700.0000000    0.9293181
318800.0000000    0.9825376
318900.0000000    0.8787307
319000.0000000    0.8909117
319100.0000000    0.9300100
319200.0000000    0.9493582
319300.0000000    0.9260510
319400.0000000    0.8994562
319500.0000000    0.9007267
319600.0000000    0.8587412
319700.0000000    0.8877422
319800.0000000    0.8958159
319900.0000000    0.9190361
320000.0000000    0.8815675
320100.0000000    0.9049347
320200.0000000    0.9162035
320300.0000000    0.9023208
320400.0000000    0.9056587
320500.0000000    0.9889742
320600.0000000    0.9081703
320700.0000000    0.8913784
320800.0000000    0.8452892
320900.0000000    0.8541935
321000.0000000    0.9072711
321100.0000000    0.8679997
321200.0000000    0.9166709
321300.0000000    0.9519906
321400.0000000    0.8726400
321500.0000000    0.8393479
321600.0000000    0.8395633
321700.0000000    0.9079098
321800.0000000    0.9021118
321900.0000000    0.8695670
322000.0000000    0.9044934
322100.0000000    0.9118816
322200.0000000    0.8637393
322300.0000000    0.8700129
322400.0000000    0.8682671
322500.0000000    0.8924260
322600.0000000    0.9479864
322700.0000000    0.9268304
322800.0000000    0.9593020
322900.0000000    0.9594780
323000.0000000    0.9958302
323100.0000000    0.9822665
323200.0000000    0.9854267
323300.0000000    1.0161541
323400.0000000    0.9911699
323500.0000000    0.9964001
323600.0000000    1.0006617
323700.0000000    1.0109192
323800.0000000    1.0106366
323900.0000000    0.9714935
324000.0000000    0.9267897
324100.0000000    0.9211221
324200.0000000    0.9764480
324300.0000000    0.9007486
324400.0000000    0.9540431
324500.0000000    0.9129745
324600.0000000    1.0025742
324700.0000000    0.9724279
324800.0000000    1.0190415
324900.0000000    0.9665606
325000.0000000    0.9240592
325100.0000000    1.0300968
325200.0000000    1.1073155
325300.0000000    1.0226690
325400.0000000    0.9899104
325500.0000000    0.9659780
325600.0000000    0.9762034
325700.0000000    0.9588855
325800.0000000    0.9701021
325900.0000000    1.0057678
326000.0000000    1.0113509
326100.0000000    0.9683836
326200.0000000    0.9245002
326300.0000000    0.9897916
326400.0000000    0.9652481
326500.0000000    0.9567943
326600.0000000    0.9974233
326700.0000000    0.9804190
326800.0000000    0.9400285
326900.0000000    0.9708560
327000.0000000    0.9810706
327100.0000000    0.9222918
327200.0000000    0.9457000
327300.0000000    0.9680060
327400.0000000    0.9751329
327500.0000000    0.9681534
327600.0000000    0.9547701
327700.0000000    0.9528059
327800.0000000    0.9296758
327900.0000000    1.0021539
328000.0000000    1.0229768
328100.0000000    1.0158427
328200.0000000    1.0035729
328300.0000000    0.9907779
328400.0000000    0.9788036
328500.0000000    0.9727744
328600.0000000    1.0027429
328700.0000000    0.9567312
328800.0000000    0.9364813
328900.0000000    0.9425374
329000.0000000    0.9240820
329100.0000000    0.9202063
329200.0000000    0.9408381
329300.0000000    0.9394316
329400.0000000    0.9547138
329500.0000000    0.9815630
329600.0000000    0.9819748
329700.0000000    0.9673773
329800.0000000    0.9940066
329900.0000000    0.9512498
330000.0000000    0.9630358
330100.0000000    0.9636926
330200.0000000    1.0024594
330300.0000000    1.0316284
330400.0000000    0.9973725
330500.0000000    0.9661838
330600.0000000    0.9868345
330700.0000000    1.0100250
330800.0000000    0.9793797
330900.0000000    0.9739277
331000.0000000    0.9585782
331100.0000000    0.9632729
331200.0000000    1.0001400
331300.0000000    0.9603374
331400.0000000    0.9661708
331500.0000000    0.9772162
331600.0000000    0.9828315
331700.0000000    0.9401377
331800.0000000    0.9839878
331900.0000000    0.9934857
332000.0000000    0.9644861
332100.0000000    0.9555276
332200.0000000    0.9226208
332300.0000000    0.9804213
332400.0000000    0.9967907
332500.0000000    0.9677919
332600.0000000    0.9874637
332700.0000000    1.0016768
332800.0000000    0.9299060
332900.0000000    0.9456677
333000.0000000    0.9946886
333100.0000000    0.9619605
333200.0000000    0.9317155
333300.0000000    1.0145630
333400.0000000    0.9814242
333500.0000000    0.9946000
333600.0000000    0.9867350
333700.0000000    0.9768190
333800.0000000    0.9463034
333900.0000000    0.9469104
334000.0000000    0.9652064
334100.0000000    0.9630413
334200.0000000    0.9699813
334300.0000000    1.0002350
334400.0000000    0.9876390
334500.0000000    0.9581069
334600.0000000    0.9578725
334700.0000000    0.9629514
334800.0000000    1.0016850
334900.0000000    0.9649966
335000.0000000    0.9964517
335100.0000000    0.9506174
335200.0000000    0.9749237
335300.0000000    0.9599360
335400.0000000    0.9944171
335500.0000000    0.9608303
335600.0000000    0.9480764
335700.0000000    0.9428849
335800.0000000    0.9523548
335900.0000000    0.9633864
336000.0000000    0.9548184
336100.0000000    0.9602546
336200.0000000    0.9721735
336300.0000000    0.9228597
336400.0000000    0.9804121
336500.0000000    0.9327999
336600.0000000    0.9575796
336700.0000000    0.9264792
336800.0000000    0.9425961
336900.0000000    0.9185295
337000.0000000    0.8834000
337100.0000000    0.9217719
337200.0000000    0.9408113
337300.0000000    0.9410105
337400.0000000    0.9069381
337500.0000000    0.9091440
337600.0000000    0.9189789
337700.0000000    0.9636309
337800.0000000    0.9357970
337900.0000000    0.9420450
338000.0000000    0.9382634
338100.0000000    0.9492215
338200.0000000    0.9123402
338300.0000000    0.8858260
338400.0000000    0.9069427
338500.0000000    0.9115465
338600.0000000    0.8825739
338700.0000000    0.9474912
338800.0000000    0.9306970
338900.0000000    0.9327763
339000.0000000    0.9156944
339100.0000000    0.9343330
339200.0000000    0.9010367
339300.0000000    0.9642245
339400.0000000    0.9244286
339500.0000000    0.9334222
339600.0000000    0.9337017
339700.0000000    0.9526718
339800.0000000    0.9211553
339900.0000000    0.8953532
340000.0000000    0.9335880
340100.0000000    0.9483123
340200.0000000    0.9164945
340300.0000000    0.9238194
340400.0000000    0.8807088
340500.0000000    0.9032478
340600.0000000    0.9394327
340700.0000000    0.9733962
340800.0000000    0.9525252
340900.0000000    0.9121873
341000.0000000    0.9580728
341100.0000000    0.9167437
341200.0000000    0.9204774
341300.0000000    0.9195476
341400.0000000    0.9704143
341500.0000000    0.9298066
341600.0000000    0.9220725
341700.0000000    0.8971176
341800.0000000    0.9297990
341900.0000000    0.9130493
342000.0000000    0.9141078
342100.0000000    0.9332206
342200.0000000    0.8997734
342300.0000000    0.8731607
342400.0000000    0.8873534
342500.0000000    0.9456782
342600.0000000    0.9501102
342700.0000000    0.9147570
342800.0000000    0.9380453
342900.0000000    0.9746665
343000.0000000    0.9172782
343100.0000000    0.9399676
343200.0000000    0.9483215
343300.0000000    0.9166633
343400.0000000    0.9494992
343500.0000000    0.9703795
343600.0000000    0.9878012
343700.0000000    0.9403908
343800.0000000    0.9278561
343900.0000000    0.9920965
344000.0000000    0.9732322
344100.0000000    0.9431710
344200.0000000    0.9464629
344300.0000000    0.9671704
344400.0000000    0.9995303
344500.0000000    0.9883305
344600.0000000    1.0128179
344700.0000000    0.9485817
344800.0000000    0.9317598
344900.0000000    0.9541228
345000.0000000    0.9633746
345100.0000000    0.9555292
345200.0000000    0.9639482
345300.0000000    0.9388918
345400.0000000    0.9317010
345500.0000000    0.9646299
345600.0000000    0.9400747
345700.0000000    0.9489766
345800.0000000    0.9629353
345900.0000000    0.9549754
346000.0000000    0.8931779
346100.0000000    0.9267345
346200.0000000    0.9860241
346300.0000000    0.9949579
346400.0000000    0.9988397
346500.0000000    1.0114206
346600.0000000    0.9700673
346700.0000000    0.9301413
346800.0000000    0.9747714
346900.0000000    0.9385267
347000.0000000    0.9904456
347100.0000000    0.9973558
347200.0000000    1.0108646
347300.0000000    1.0212115
347400.0000000    0.9775801
347500.0000000    1.0011573
347600.0000000    0.9844936
347700.0000000    1.0096629
347800.0000000    1.0265154
347900.0000000    1.0258164
348000.0000000    1.0065923
348100.0000000    1.0031126
348200.0000000    0.9749339
348300.0000000    0.9642557
348400.0000000    1.0126808
348500.0000000    1.0239019
348600.0000000    1.0407523
348700.0000000    0.9640356
348800.0000000    0.9638525
348900.0000000    1.0009451
349000.0000000    0.9667608
349100.0000000    0.9735613
349200.0000000    1.0008017
349300.0000000    1.0212460
349400.0000000    0.9417512
349500.0000000    0.9515360
349600.0000000    1.0100354
349700.0000000    0.8926764
349800.0000000    0.9628246
349900.0000000    0.9863368
350000.0000000    0.9896824
350100.0000000    0.9585214
350200.0000000    1.0161972
350300.0000000    0.9573775
350400.0000000    0.9874452
350500.0000000    0.9531501
350600.0000000    0.9729393
350700.0000000    0.9196686
350800.0000000    0.9210435
350900.0000000    0.8778835
351000.0000000    0.9376029
351100.0000000    0.9836971
351200.0000000    0.9604520
351300.0000000    0.9530439
351400.0000000    0.9509844
351500.0000000    0.9289131
351600.0000000    1.0232962
351700.0000000    1.0413862
351800.0000000    1.0130712
351900.0000000    0.9785829
352000.0000000    0.9977387
352100.0000000    1.0246609
352200.0000000    1.0293795
352300.0000000    1.0282474
352400.0000000    1.0178372
352500.0000000    0.9897760
352600.0000000    0.9192546
352700.0000000    0.9711702
352800.0000000    0.9253308
352900.0000000    0.9726371
353000.0000000    0.9634487
353100.0000000    0.9847141
353200.0000000    0.9673787
353300.0000000    0.9609428
353400.0000000    0.9798095
353500.0000000    0.9867998
353600.0000000    1.0185415
353700.0000000    0.9697427
353800.0000000    0.9877895
353900.0000000    0.9190134
354000.0000000    0.9655187
354100.0000000    0.9763366
354200.0000000    1.0125790
354300.0000000    0.9956233
354400.0000000    1.0430830
354500.0000000    1.0086850
354600.0000000    0.9503334
354700.0000000    0.9553354
354800.0000000    0.9759598
354900.0000000    0.9665385
355000.0000000    0.9680764
355100.0000000    0.9839227
355200.0000000    0.9840977
355300.0000000    0.9533887
355400.0000000    0.9412292
355500.0000000    0.9514310
355600.0000000    0.9864804
355700.0000000    0.9924612
355800.0000000    0.9865505
355900.0000000    0.9510587
356000.0000000    0.9512783
356100.0000000    0.9561167
356200.0000000    0.9728990
356300.0000000    0.9339535
356400.0000000    0.9271678
356500.0000000    0.9360428
356600.0000000    0.9673569
356700.0000000    0.8975994
356800.0000000    0.9434718
356900.0000000    0.9571602
357000.0000000    0.9223273
357100.0000000    0.9478937
357200.0000000    0.9164274
357300.0000000    0.9868540
357400.0000000    0.9779690
357500.0000000    0.8991277
357600.0000000    0.9489084
357700.0000000    0.9180401
357800.0000000    0.9514543
357900.0000000    0.9353885
358000.0000000    0.9354433
358100.0000000    0.9824663
358200.0000000    0.9767770
358300.0000000    1.0186988
358400.0000000    1.0151881
358500.0000000    1.0232539
358600.0000000    1.0089021
358700.0000000    0.9544661
358800.0000000    0.9478467
358900.0000000    0.9818267
359000.0000000    1.0108175
359100.0000000    1.0243633
359200.0000000    1.0626287
359300.0000000    1.0433365
359400.0000000    1.0446821
359500.0000000    1.0359665
359600.0000000    0.9864532
359700.0000000    1.0223211
359800.0000000    0.9974301
359900.0000000    0.9964945
360000.0000000    0.9615890
360100.0000000    0.9350750
360200.0000000    0.9918196
360300.0000000    0.9759690
360400.0000000    1.0099229
360500.0000000    0.9467634
360600.0000000    1.0254890
360700.0000000    0.9887326
360800.0000000    0.9699632
360900.0000000    1.0264238
361000.0000000    0.9517804
361100.0000000    1.0081437
361200.0000000    0.9782509
361300.0000000    1.0034767
361400.0000000    1.0379809
361500.0000000    1.0305690
361600.0000000    1.0244188
361700.0000000    1.0071540
361800.0000000    1.0052216
361900.0000000    1.0261711
362000.0000000    0.9646386
362100.0000000    1.0426607
362200.0000000    1.0094550
362300.0000000    1.0013493
362400.0000000    0.9605991
362500.0000000    1.0160660
362600.0000000    0.9805049
362700.0000000    0.9828633
362800.0000000    0.9702443
362900.0000000    0.9897669
363000.0000000    1.0264128
363100.0000000    0.9894981
363200.0000000    1.0474380
363300.0000000    1.0040795
363400.0000000    1.0021858
363500.0000000    0.9774117
363600.0000000    0.9759974
363700.0000000    0.9830151
363800.0000000    0.9876871
363900.0000000    0.9563631
364000.0000000    0.9225634
364100.0000000    0.8384385
364200.0000000    0.9077514
364300.0000000    0.9122552
364400.0000000    0.9590561
364500.0000000    0.9340867
364600.0000000    0.9679905
364700.0000000    0.9683341
364800.0000000    0.9800758
364900.0000000    0.9985617
365000.0000000    0.9472308
365100.0000000    0.9817075
365200.0000000    0.9070014
365300.0000000    0.9397861
365400.0000000    0.9851130
365500.0000000    0.9411802
365600.0000000    0.9580504
365700.0000000    0.9594932
365800.0000000    0.9753041
365900.0000000    0.9193351
366000.0000000    0.9608297
366100.0000000    0.9915563
366200.0000000    0.9820695
366300.0000000    0.9504102
366400.0000000    0.9435261
366500.0000000    0.9548263
366600.0000000    0.9989522
366700.0000000    0.9481895
366800.0000000    0.9329789
366900.0000000    0.8832452
367000.0000000    0.9073290
367100.0000000    0.9294518
367200.0000000    0.9120826
367300.0000000    0.9484057
367400.0000000    0.8908276
367500.0000000    0.8941779
367600.0000000    0.9194973
367700.0000000    0.9011364
367800.0000000    0.9436383
367900.0000000    0.9846408
368000.0000000    0.9476885
368100.0000000    0.9087899
368200.0000000    0.9624583
368300.0000000    0.9736944
368400.0000000    0.9545025
368500.0000000    0.9932138
368600.0000000    0.9647660
368700.0000000    1.0043604
368800.0000000    0.9816690
368900.0000000    0.9551274
369000.0000000    0.9792140
369100.0000000    0.9866009
369200.0000000    0.9768468
369300.0000000    1.0114468
369400.0000000    0.9466807
369500.0000000    0.9760497
369600.0000000    0.9466265
369700.0000000    1.0040413
369800.0000000    0.9497869
369900.0000000    0.9734391
370000.0000000    1.0326936
370100.0000000    1.0513265
370200.0000000    1.0391148
370300.0000000    1.0296003
370400.0000000    0.9850534
370500.0000000    1.0031471
370600.0000000    0.9851946
370700.0000000    0.9546625
370800.0000000    0.9784977
370900.0000000    0.9359492
371000.0000000    0.8972293
371100.0000000    0.9442353
371200.0000000    1.0200748
371300.0000000    0.9756396
371400.0000000    0.9567131
371500.0000000    0.9542789
371600.0000000    0.9472230
371700.0000000    0.9330041
371800.0000000    1.0245055
371900.0000000    0.9062704
372000.0000000    0.9529892
372100.0000000    0.9838464
372200.0000000    0.9211932
372300.0000000    1.0029438
372400.0000000    1.0387751
372500.0000000    1.0038561
372600.0000000    1.0006882
372700.0000000    1.0148556
372800.0000000    0.9652979
372900.0000000    0.9494798
373000.0000000    0.9437715
373100.0000000    0.9631103
373200.0000000    0.9967675
373300.0000000    0.9815785
373400.0000000    1.0425868
373500.0000000    0.9880480
373600.0000000    0.9891484
373700.0000000    0.9822938
373800.0000000    1.0000620
373900.0000000    0.9344786
374000.0000000    0.9735994
374100.0000000    0.9593597
374200.0000000    0.9766062
374300.0000000    1.0098579
374400.0000000    0.9970339
374500.0000000    1.0515362
374600.0000000    0.9750515
374700.0000000    0.9305567
374800.0000000    0.9842419
374900.0000000    0.9440343
375000.0000000    0.9730863
375100.0000000    0.9865472
375200.0000000    0.9703155
375300.0000000    0.9768275
375400.0000000    0.9595464
375500.0000000    0.9788680
375600.0000000    1.0159388
375700.0000000    1.0183759
375800.0000000    1.0340557
375900.0000000    1.0395948
376000.0000000    0.9813911
376100.0000000    1.0521731
376200.0000000    1.0207665
376300.0000000    0.9943271
376400.0000000    0.9866616
376500.0000000    0.9995556
376600.0000000    1.0168787
376700.0000000    0.9895415
376800.0000000    1.0064303
376900.0000000    1.0640554
377000.0000000    1.0016977
377100.0000000    1.0310906
377200.0000000    0.9790853
377300.0000000    0.9657375
377400.0000000    1.0044485
377500.0000000    1.0136005
377600.0000000    0.9468596
377700.0000000    1.0580997
377800.0000000    1.0355417
377900.0000000    1.0421674
378000.0000000    1.0184979
378100.0000000    1.0008606
378200.0000000    0.9936587
378300.0000000    1.0126555
378400.0000000    1.0042939
378500.0000000    0.9624137
378600.0000000    0.9642745
378700.0000000    0.9842544
378800.0000000    0.9835469
378900.0000000    0.9987723
379000.0000000    0.9691756
379100.0000000    0.9899880
379200.0000000    1.0053551
379300.0000000    0.9702053
379400.0000000    1.0121862
379500.0000000    0.9955872
379600.0000000    1.0298091
379700.0000000    1.0152392
379800.0000000    0.9767765
379900.0000000    1.0307690
380000.0000000    0.9820553
380100.0000000    1.0026579
380200.0000000    0.9846456
380300.0000000    1.0001138
380400.0000000    1.0184642
380500.0000000    0.9875343
380600.0000000    0.9764699
380700.0000000    0.9473634
380800.0000000    0.9793786
380900.0000000    0.9969732
381000.0000000    0.9730051
381100.0000000    0.9509065
381200.0000000    0.9663703
381300.0000000    0.9668432
381400.0000000    0.9251540
381500.0000000    0.9572175
381600.0000000    0.9677657
381700.0000000    0.9677964
381800.0000000    0.9946371
381900.0000000    0.9628388
382000.0000000    1.0109519
382100.0000000    0.9854624
382200.0000000    0.9242361
382300.0000000    0.9446186
382400.0000000    0.9770300
382500.0000000    1.0138052
382600.0000000    0.9779938
382700.0000000    0.9686769
382800.0000000    0.9819943
382900.0000000    0.9793584
383000.0000000    0.9532551
383100.0000000    0.9705834
383200.0000000    1.0044638
383300.0000000    0.9982284
383400.0000000    0.9811916
383500.0000000    0.9528142
383600.0000000    0.9326573
383700.0000000    0.9918275
383800.0000000    0.9869829
383900.0000000    0.9432611
384000.0000000    0.9816650
384100.0000000    0.9772893
384200.0000000    0.9703445
384300.0000000    1.0079293
384400.0000000    1.0197594
384500.0000000    1.0276359
384600.0000000    0.9738749
384700.0000000    0.9824344
384800.0000000    1.0047479
384900.0000000    0.9783388
385000.0000000    0.9253101
385100.0000000    0.9263359
385200.0000000    0.9609680
385300.0000000    1.0190612
385400.0000000    1.0028737
385500.0000000    0.9265273
385600.0000000    0.9548643
385700.0000000    0.9736725
385800.0000000    0.9606560
385900.0000000    1.0005585
386000.0000000    1.0127355
386100.0000000    0.9568669
386200.0000000    0.9800162
386300.0000000    1.0102344
386400.0000000    0.9915045
386500.0000000    0.9890774
386600.0000000    0.9553372
386700.0000000    1.0060368
386800.0000000    1.0006987
386900.0000000    0.9774717
387000.0000000    0.9772230
387100.0000000    0.9570615
387200.0000000    0.9758551
387300.0000000    0.9171194
387400.0000000    0.9781891
387500.0000000    1.0010601
387600.0000000    0.9815551
387700.0000000    0.9485742
387800.0000000    0.9399356
387900.0000000    0.9343631
388000.0000000    1.0001698
388100.0000000    0.9653112
388200.0000000    1.0028142
388300.0000000    0.9470018
388400.0000000    0.9604401
388500.0000000    0.9792632
388600.0000000    0.9861036
388700.0000000    0.9533444
388800.0000000    1.0248239
388900.0000000    0.9739668
389000.0000000    0.9827915
389100.0000000    0.9723589
389200.0000000    1.0061396
389300.0000000    0.9810199
389400.0000000    1.0333172
389500.0000000    0.9960666
389600.0000000    1.0196060
389700.0000000    1.0671175
389800.0000000    1.0666723
389900.0000000    1.0748870
390000.0000000    1.0638338
390100.0000000    1.0867223
390200.0000000    1.1015991
390300.0000000    1.0385951
390400.0000000    1.0176439
390500.0000000    0.9976900
390600.0000000    1.0371188
390700.0000000    1.0123384
390800.0000000    1.0483583
390900.0000000    1.0650855
391000.0000000    1.0365384
391100.0000000    1.0337988
391200.0000000    1.0399200
391300.0000000    1.0270635
391400.0000000    0.9935218
391500.0000000    0.9577217
391600.0000000    0.9889303
391700.0000000    1.0439321
391800.0000000    1.0533532
391900.0000000    0.9808763
392000.0000000    1.0068654
392100.0000000    1.0219482
392200.0000000    1.0535039
392300.0000000    1.0625594
392400.0000000    1.0031291
392500.0000000    1.0733045
392600.0000000    1.0721363
392700.0000000    1.0484178
392800.0000000    1.0638893
392900.0000000    1.0435276
393000.0000000    1.0077922
393100.0000000    0.9955821
393200.0000000    0.9139282
393300.0000000    1.0039272
393400.0000000    1.0238880
393500.0000000    0.9872372
393600.0000000    1.0031241
393700.0000000    0.9988073
393800.0000000    1.0310767
393900.0000000    1.0057017
394000.0000000    1.0069736
394100.0000000    0.9689888
394200.0000000    0.9927252
394300.0000000    0.9992236
394400.0000000    1.0243076
394500.0000000    1.0216703
394600.0000000    1.0443511
394700.0000000    1.0352079
394800.0000000    1.0023534
394900.0000000    0.9943480
395000.0000000    1.0205147
395100.0000000    1.0195479
395200.0000000    0.9826427
395300.0000000    0.9985535
395400.0000000    0.9614778
395500.0000000    0.9782464
395600.0000000    0.9894356
395700.0000000    0.9601325
395800.0000000    0.9567479
395900.0000000    1.0384784
396000.0000000    1.0766026
396100.0000000    1.0173464
396200.0000000    0.9959940
396300.0000000    1.0453371
396400.0000000    0.9952689
396500.0000000    0.9974419
396600.0000000    0.9830568
396700.0000000    1.0126112
396800.0000000    0.9843969
396900.0000000    1.0049759
397000.0000000    1.0262705
397100.0000000    1.0387814
397200.0000000    1.0250251
397300.0000000    0.9650790
397400.0000000    0.9876054
397500.0000000    1.0250297
397600.0000000    1.0272552
397700.0000000    1.0660739
397800.0000000    1.0166714
397900.0000000    1.0555638
398000.0000000    1.0125744
398100.0000000    1.0204985
398200.0000000    1.0057153
398300.0000000    1.0083512
398400.0000000    1.0027426
398500.0000000    0.9660246
398600.0000000    1.0094578
398700.0000000    1.0008223
398800.0000000    0.9763443
398900.0000000    1.0278769
399000.0000000    1.0209728
399100.0000000    1.0258455
399200.0000000    1.0183461
399300.0000000    1.0672717
399400.0000000    1.0401121
399500.0000000    1.0624352
399600.0000000    1.1143686
399700.0000000    1.1376003
399800.0000000    1.0569825
399900.0000000    1.0055559
400000.0000000    1.0030525
400100.0000000    1.0283163
400200.0000000    1.0119303
400300.0000000    0.9903930
400400.0000000    1.0260748
400500.0000000    1.0046333
400600.0000000    1.0309713
400700.0000000    0.9979461
400800.0000000    1.0010393
400900.0000000    0.9849709
401000.0000000    1.1240368
401100.0000000    1.0738895
401200.0000000    1.0695257
401300.0000000    1.0621787
401400.0000000    1.0734807
401500.0000000    1.0067379
401600.0000000    1.0408989
401700.0000000    1.0228603
401800.0000000    1.0396184
401900.0000000    1.0016330
402000.0000000    0.9898751
402100.0000000    1.0350833
402200.0000000    1.0431194
402300.0000000    0.9867469
402400.0000000    1.0113553
402500.0000000    0.9990131
402600.0000000    0.9818665
402700.0000000    1.0706159
402800.0000000    1.0054586
402900.0000000    0.9897600
403000.0000000    0.9872184
403100.0000000    1.0520480
403200.0000000    1.0305796
403300.0000000    1.0658559
403400.0000000    1.0551273
403500.0000000    1.0270320
403600.0000000    0.9845461
403700.0000000    1.0234183
403800.0000000    0.9739167
403900.0000000    0.9420410
404000.0000000    0.9630681
404100.0000000    0.9745787
404200.0000000    0.9433002
404300.0000000    0.9549789
404400.0000000    0.9524423
404500.0000000    0.9415375
404600.0000000    0.9637048
404700.0000000    0.9477783
404800.0000000    0.9553668
404900.0000000    0.9987776
405000.0000000    0.9638901
405100.0000000    0.9935323
405200.0000000    0.9730077
405300.0000000    1.0154152
405400.0000000    1.0823960
405500.0000000    1.0533760
405600.0000000    1.0160948
405700.0000000    0.9868641
405800.0000000    1.0526940
405900.0000000    0.9537398
406000.0000000    0.9671130
406100.0000000    1.0101143
406200.0000000    0.9828754
406300.0000000    1.0119196
406400.0000000    1.0378430
406500.0000000    0.9802307
406600.0000000    1.0098208
406700.0000000    0.9961469
406800.0000000    1.0827602
406900.0000000    1.0566798
407000.0000000    1.0494322
407100.0000000    1.0187392
407200.0000000    1.0046769
407300.0000000    1.0081643
407400.0000000    1.0562038
407500.0000000    1.0435143
407600.0000000    0.9987841
407700.0000000    0.9968557
407800.0000000    0.9954921
407900.0000000    0.9620647
408000.0000000    0.9925206
408100.0000000    1.0698454
408200.0000000    1.0570042
408300.0000000    1.0010684
408400.0000000    1.0262003
408500.0000000    1.0518796
408600.0000000    1.0116408
408700.0000000    1.0438411
408800.0000000    1.0390209
408900.0000000    1.0458176
409000.0000000    1.0559386
409100.0000000    0.9913608
409200.0000000    1.0571388
409300.0000000    1.0037806
409400.0000000    1.0425684
409500.0000000    1.0535678
409600.0000000    1.0141230
409700.0000000    0.9495735
409800.0000000    1.0104204
409900.0000000    0.9921050
410000.0000000    1.0015901
410100.0000000    0.9717887
410200.0000000    1.0058608
410300.0000000    1.0041873
410400.0000000    0.9894792
410500.0000000    0.9846173
410600.0000000    0.9942439
410700.0000000    1.0417534
410800.0000000    0.9468331
410900.0000000    0.9829397
411000.0000000    0.9468815
411100.0000000    0.9968649
411200.0000000    0.9601219
411300.0000000    0.9574021
411400.0000000    1.0025657
411500.0000000    1.0277160
411600.0000000    0.9630942
411700.0000000    1.0122445
411800.0000000    1.0232985
411900.0000000    0.9927947
412000.0000000    1.0096935
412100.0000000    1.0069793
412200.0000000    1.0158634
412300.0000000    0.9495639
412400.0000000    0.9556863
412500.0000000    0.9741443
412600.0000000    1.0600625
412700.0000000    0.9889187
412800.0000000    0.9688670
412900.0000000    0.9922304
413000.0000000    1.0497429
413100.0000000    1.0098693
413200.0000000    0.9703198
413300.0000000    1.0316225
413400.0000000    1.0660630
413500.0000000    1.0292267
413600.0000000    1.0342846
413700.0000000    0.9858838
413800.0000000    0.9998209
413900.0000000    1.0244672
414000.0000000    1.0428542
414100.0000000    1.0670426
414200.0000000    1.0875195
414300.0000000    1.0609850
414400.0000000    1.0138348
414500.0000000    1.0530149
414600.0000000    1.0667686
414700.0000000    1.0850047
414800.0000000    1.0769600
414900.0000000    1.0684384
415000.0000000    1.0431978
415100.0000000    1.0461863
415200.0000000    1.0825520
415300.0000000    1.1030357
415400.0000000    1.0993749
415500.0000000    1.0628363
415600.0000000    1.1145548
415700.0000000    1.0781161
415800.0000000    1.0537419
415900.0000000    1.0494528
416000.0000000    1.0609573
416100.0000000    1.1132427
416200.0000000    1.1077237
416300.0000000    1.0505123
416400.0000000    1.0099546
416500.0000000    1.0540376
416600.0000000    1.0398371
416700.0000000    1.0170985
416800.0000000    1.0809728
416900.0000000    1.0627370
417000.0000000    1.0765966
417100.0000000    1.0229074
417200.0000000    0.9774789
417300.0000000    0.9764398
417400.0000000    1.0137628
417500.0000000    1.0741384
417600.0000000    1.0697799
417700.0000000    1.0556166
417800.0000000    1.0178627
417900.0000000    1.0142204
418000.0000000    1.0093656
418100.0000000    1.0581098
418200.0000000    1.0119171
418300.0000000    1.0365603
418400.0000000    0.9901742
418500.0000000    0.9965813
418600.0000000    0.9673499
418700.0000000    1.0329568
418800.0000000    1.0374986
418900.0000000    1.0753185
419000.0000000    1.0900465
419100.0000000    1.0539876
419200.0000000    1.0151726
419300.0000000    1.0039887
419400.0000000    1.0434109
419500.0000000    1.0294005
419600.0000000    1.0924888
419700.0000000    1.0845053
419800.0000000    1.0245256
419900.0000000    1.0859201
420000.0000000    1.0395532
420100.0000000    1.0381351
420200.0000000    1.1228327
420300.0000000    1.0917155
420400.0000000    1.1101177
420500.0000000    1.0559285
420600.0000000    1.0576237
420700.0000000    1.0308416
420800.0000000    1.0270280
420900.0000000    1.0543246
421000.0000000    1.0551434
421100.0000000    1.0929695
421200.0000000    1.0627527
421300.0000000    1.0511230
421400.0000000    1.0628159
421500.0000000    1.1114615
421600.0000000    0.9643388
421700.0000000    1.0214149
421800.0000000    0.9580542
421900.0000000    1.0242625
422000.0000000    1.0222034
422100.0000000    1.0279666
422200.0000000    1.0605099
422300.0000000    1.0684998
422400.0000000    1.0866301
422500.0000000    1.0862876
422600.0000000    1.0518560
422700.0000000    1.0427493
422800.0000000    1.0748484
422900.0000000    1.0714115
423000.0000000    1.1281607
423100.0000000    1.0752585
423200.0000000    1.1209029
423300.0000000    1.0925952
423400.0000000    1.0771748
423500.0000000    1.1157146
423600.0000000    1.0613116
423700.0000000    1.0819577
423800.0000000    1.0757885
423900.0000000    0.9921710
424000.0000000    1.0699447
424100.0000000    0.9907058
424200.0000000    1.0076840
424300.0000000    1.0037750
424400.0000000    1.0221570
424500.0000000    1.0181668
424600.0000000    0.9855285
424700.0000000    0.9941236
424800.0000000    1.0042440
424900.0000000    1.0039927
425000.0000000    1.0836172
425100.0000000    1.0051500
425200.0000000    1.0247999
425300.0000000    1.0692861
425400.0000000    1.0355420
425500.0000000    1.0387998
425600.0000000    1.0547336
425700.0000000    1.1004684
425800.0000000    1.0827860
425900.0000000    1.0681916
426000.0000000    1.0413975
426100.0000000    1.0398120
426200.0000000    1.0531565
426300.0000000    1.0243133
426400.0000000    1.0120150
426500.0000000    1.0545824
426600.0000000    1.0787319
426700.0000000    1.0576930
426800.0000000    1.0507547
426900.0000000    1.0820049
427000.0000000    1.0528998
427100.0000000    1.0442549
427200.0000000    1.0603328
427300.0000000    1.1063379
427400.0000000    1.0444686
427500.0000000    1.0827862
427600.0000000    1.0919609
427700.0000000    1.0643346
427800.0000000    1.0457177
427900.0000000    1.0609803
428000.0000000    1.0616843
428100.0000000    1.0398552
428200.0000000    1.0355780
428300.0000000    1.0247203
428400.0000000    1.0481055
428500.0000000    1.0350745
428600.0000000    1.0560142
428700.0000000    1.0519773
428800.0000000    1.0910374
428900.0000000    1.0573546
429000.0000000    1.0597405
429100.0000000    1.0188308
429200.0000000    1.0498253
429300.0000000    1.0291710
429400.0000000    1.0305291
429500.0000000    1.0016464
429600.0000000    1.0039742
429700.0000000    1.0137377
429800.0000000    1.0131091
429900.0000000    0.9926652
430000.0000000    1.0068986
430100.0000000    0.9935930
430200.0000000    1.0417150
430300.0000000    1.0297422
430400.0000000    1.0184985
430500.0000000    1.0274264
430600.0000000    0.9867893
430700.0000000    1.0312502
430800.0000000    1.0049474
430900.0000000    0.9673445
431000.0000000    1.0127935
431100.0000000    1.0324347
431200.0000000    1.0484167
431300.0000000    1.0476282
431400.0000000    1.0577936
431500.0000000    1.0531824
431600.0000000    1.1084362
431700.0000000    1.0381621
431800.0000000    1.0000633
431900.0000000    1.0515909
432000.0000000    0.9799241
432100.0000000    0.9942894
432200.0000000    1.0319633
432300.0000000    0.9962721
432400.0000000    1.0115751
432500.0000000    1.0303619
432600.0000000    0.9930489
432700.0000000    1.0067310
432800.0000000    0.9795273
432900.0000000    1.0113105
433000.0000000    0.9827262
433100.0000000    0.9923274
433200.0000000    1.0407964
433300.0000000    1.0342232
433400.0000000    0.9586475
433500.0000000    0.9781414
433600.0000000    0.9772179
433700.0000000    0.9590847
433800.0000000    0.9612458
433900.0000000    0.9860737
434000.0000000    1.0309063
434100.0000000    1.0272193
434200.0000000    1.0167496
434300.0000000    0.9686964
434400.0000000    0.9443973
434500.0000000    0.9586729
434600.0000000    0.9611728
434700.0000000    0.9738602
434800.0000000    0.9692810
434900.0000000    0.9664140
435000.0000000    0.9886377
435100.0000000    0.9809707
435200.0000000    1.0187104
435300.0000000    1.0325073
435400.0000000    1.0231222
435500.0000000    0.9762797
435600.0000000    0.9319093
435700.0000000    0.9115066
435800.0000000    1.0127275
435900.0000000    1.0227824
436000.0000000    1.0538228
436100.0000000    1.0691473
436200.0000000    1.0514259
436300.0000000    1.0764570
436400.0000000    1.0362124
436500.0000000    1.0116292
436600.0000000    1.0035964
436700.0000000    1.0051889
436800.0000000    1.0033457
436900.0000000    0.9964718
437000.0000000    0.9907418
437100.0000000    0.9980514
437200.0000000    1.0169240
437300.0000000    1.0414556
437400.0000000    1.0685691
437500.0000000    1.0349536
437600.0000000    1.0400600
437700.0000000    1.0594945
437800.0000000    1.0289698
437900.0000000    1.0208101
438000.0000000    1.0347478
438100.0000000    1.0426735
438200.0000000    1.0210904
438300.0000000    1.0540861
438400.0000000    1.0056477
438500.0000000    1.0246602
438600.0000000    1.0296082
438700.0000000    1.0119278
438800.0000000    1.0278209
438900.0000000    1.0028763
439000.0000000    1.0158257
439100.0000000    1.0035697
439200.0000000    1.0521588
439300.0000000    1.0504826
439400.0000000    1.0723212
439500.0000000    1.0238016
439600.0000000    1.0031407
439700.0000000    1.0003680
439800.0000000    0.9826497
439900.0000000    1.0131706
440000.0000000    1.0024593
440100.0000000    1.0216056
440200.0000000    1.0359523
440300.0000000    1.0584313
440400.0000000    1.0224631
440500.0000000    0.9901543
440600.0000000    0.9794014
440700.0000000    1.0127596
440800.0000000    0.9850084
440900.0000000    1.0000101
441000.0000000    1.0166382
441100.0000000    1.0219036
441200.0000000    1.0031551
441300.0000000    0.9990946
441400.0000000    0.9517854
441500.0000000    0.9868752
441600.0000000    0.9614334
441700.0000000    0.9663483
441800.0000000    0.9835598
441900.0000000    0.9672931
442000.0000000    0.9795574
442100.0000000    0.9574346
442200.0000000    0.9696487
442300.0000000    0.9591787
442400.0000000    1.0092435
442500.0000000    1.0116971
442600.0000000    1.0182580
442700.0000000    1.0158379
442800.0000000    1.0165523
442900.0000000    0.9977122
443000.0000000    0.9948728
443100.0000000    1.0565975
443200.0000000    1.0062935
443300.0000000    1.0022215
443400.0000000    0.9882741
443500.0000000    1.0250164
443600.0000000    1.0015966
443700.0000000    1.0161196
443800.0000000    1.1051990
443900.0000000    1.0424637
444000.0000000    0.9550821
444100.0000000    1.0315106
444200.0000000    0.9829429
444300.0000000    0.9749445
444400.0000000    1.0078794
444500.0000000    0.9981453
444600.0000000    0.9892485
444700.0000000    1.0051954
444800.0000000    0.9852610
444900.0000000    0.9647683
445000.0000000    0.9850059
445100.0000000    0.9793397
445200.0000000    0.9576733
445300.0000000    0.9699668
445400.0000000    1.0028865
445500.0000000    1.0536066
445600.0000000    1.0606093
445700.0000000    1.0282089
445800.0000000    1.0025634
445900.0000000    1.0198679
446000.0000000    1.0302585
446100.0000000    1.0080105
446200.0000000    0.9671471
446300.0000000    0.9739968
446400.0000000    0.9651327
446500.0000000    0.9752749
446600.0000000    1.0041798
446700.0000000    0.9794638
446800.0000000    0.9946797
446900.0000000    1.0261480
447000.0000000    0.9836369
447100.0000000    0.9879114
447200.0000000    0.9862503
447300.0000000    1.0067024
447400.0000000    1.0343285
447500.0000000    1.0118635
447600.0000000    1.0416247
447700.0000000    1.0056564
447800.0000000    0.9976451
447900.0000000    0.9820063
448000.0000000    1.0194726
448100.0000000    1.0073048
448200.0000000    0.9981992
448300.0000000    1.0253249
448400.0000000    1.0032015
448500.0000000    1.0268686
448600.0000000    1.0167238
448700.0000000    1.0062171
448800.0000000    0.9565632
448900.0000000    0.9641116
449000.0000000    0.9552997
449100.0000000    0.9582534
449200.0000000    0.9332590
449300.0000000    0.9854577
449400.0000000    0.9807602
449500.0000000    0.9938161
449600.0000000    0.9980274
449700.0000000    1.0045011
449800.0000000    0.9856421
449900.0000000    0.9949871
450000.0000000    0.9475763
450100.0000000    0.9842259
450200.0000000    0.9519587
450300.0000000    0.9336830
450400.0000000    0.9315062
450500.0000000    0.9165618
450600.0000000    0.9604182
450700.0000000    0.9928545
450800.0000000    0.9220594
450900.0000000    0.9429956
451000.0000000    0.9462559
451100.0000000    0.9777932
451200.0000000    0.9556774
451300.0000000    0.9708495
451400.0000000    0.9600506
451500.0000000    0.9855953
451600.0000000    0.9590778
451700.0000000    0.9611920
451800.0000000    1.0007410
451900.0000000    1.0147985
452000.0000000    1.0077221
452100.0000000    0.9998756
452200.0000000    1.0007453
452300.0000000    1.0048646
452400.0000000    0.9685515
452500.0000000    0.9855583
452600.0000000    0.9908252
452700.0000000    0.9832722
452800.0000000    0.9616595
452900.0000000    0.9642113
453000.0000000    0.9974685
453100.0000000    0.9429659
453200.0000000    1.0109339
453300.0000000    1.0077182
453400.0000000    0.9955534
453500.0000000    0.9914743
453600.0000000    1.0218450
453700.0000000    0.9992581
453800.0000000    0.9777588
453900.0000000    0.9857702
454000.0000000    0.9604539
454100.0000000    1.0083730
454200.0000000    0.9978138
454300.0000000    0.9769390
454400.0000000    1.0629675
454500.0000000    0.9814348
454600.0000000    1.0023518
454700.0000000    1.0327388
454800.0000000    1.0304968
454900.0000000    0.9996415
455000.0000000    0.9604287
455100.0000000    0.9689043
455200.0000000    0.9680808
455300.0000000    0.9201735
455400.0000000    0.9594001
455500.0000000    0.9480062
455600.0000000    1.0271869
455700.0000000    1.0100908
455800.0000000    1.0158286
455900.0000000    1.0204545
456000.0000000    0.9851219
456100.0000000    0.9599473
456200.0000000    0.9841442
456300.0000000    0.9981132
456400.0000000    0.9935275
456500.0000000    0.9797648
456600.0000000    0.9992757
456700.0000000    0.9670352
456800.0000000    0.9579156
456900.0000000    0.9830206
457000.0000000    1.0113347
457100.0000000    1.0014293
457200.0000000    0.9931446
457300.0000000    1.0064420
457400.0000000    0.9510317
457500.0000000    1.0152663
457600.0000000    0.9788173
457700.0000000    0.9897584
457800.0000000    1.0519036
457900.0000000    0.9943630
458000.0000000    1.0079592
458100.0000000    1.0215132
458200.0000000    0.9950831
458300.0000000    1.0047345
458400.0000000    1.0695434
458500.0000000    0.9890769
458600.0000000    1.0611935
458700.0000000    1.0327461
458800.0000000    1.0251926
458900.0000000    0.9925323
459000.0000000    1.0484654
459100.0000000    1.0275335
459200.0000000    0.9623761
459300.0000000    1.0145276
459400.0000000    1.0121039
459500.0000000    1.0256504
459600.0000000    0.9400998
459700.0000000    0.9478500
459800.0000000    0.9658415
459900.0000000    0.9918466
460000.0000000    0.9919205
460100.0000000    1.0229812
460200.0000000    0.9970087
460300.0000000    0.9921370
460400.0000000    0.9990368
460500.0000000    0.9975057
460600.0000000    0.9950316
460700.0000000    0.9425448
460800.0000000    0.9563685
460900.0000000    1.0054411
461000.0000000    1.0026485
461100.0000000    1.0008999
461200.0000000    1.0138589
461300.0000000    1.0088260
461400.0000000    1.0060285
461500.0000000    1.0038707
461600.0000000    1.0029726
461700.0000000    0.9978885
461800.0000000    0.9843127
461900.0000000    0.9713882
462000.0000000    0.9590576
462100.0000000    0.9602265
462200.0000000    1.0124087
462300.0000000    0.9855905
462400.0000000    0.9802943
462500.0000000    1.0014493
462600.0000000    1.0039665
462700.0000000    1.0708718
462800.0000000    1.0462419
462900.0000000    1.0474879
463000.0000000    1.0072974
463100.0000000    0.9801319
463200.0000000    1.0043690
463300.0000000    0.9508247
463400.0000000    0.9641322
463500.0000000    1.0102472
463600.0000000    0.9566026
463700.0000000    0.9437247
463800.0000000    1.0093672
463900.0000000    1.0170230
464000.0000000    0.9788064
464100.0000000    0.9791916
464200.0000000    0.9586976
464300.0000000    0.9561557
464400.0000000    0.9428058
464500.0000000    0.9784816
464600.0000000    0.9722010
464700.0000000    0.9682154
464800.0000000    0.9777383
464900.0000000    0.9718511
465000.0000000    1.0322076
465100.0000000    0.9563723
465200.0000000    1.0094417
465300.0000000    0.9952658
465400.0000000    1.0012069
465500.0000000    1.0026162
465600.0000000    0.9812472
465700.0000000    0.9954324
465800.0000000    0.9462489
465900.0000000    0.9602237
466000.0000000    1.0027064
466100.0000000    0.9574834
466200.0000000    0.9790024
466300.0000000    0.9418746
466400.0000000    0.9928041
466500.0000000    1.0040190
466600.0000000    1.0249332
466700.0000000    0.9979773
466800.0000000    1.0355598
466900.0000000    0.9779887
467000.0000000    0.9663051
467100.0000000    0.9543500
467200.0000000    0.9777621
467300.0000000    1.0170060
467400.0000000    0.9676242
467500.0000000    0.9789977
467600.0000000    0.9777920
467700.0000000    0.9813559
467800.0000000    0.9978189
467900.0000000    0.9938888
468000.0000000    1.0404080
468100.0000000    1.0310897
468200.0000000    1.0440382
468300.0000000    0.9909796
468400.0000000    0.9713347
468500.0000000    0.9900615
468600.0000000    1.0068338
468700.0000000    0.9884639
468800.0000000    1.0488594
468900.0000000    0.9908976
469000.0000000    1.0214356
469100.0000000    1.0128256
469200.0000000    0.9531106
469300.0000000    0.9478229
469400.0000000    0.9684739
469500.0000000    0.9649897
469600.0000000    1.0049636
469700.0000000    0.9717844
469800.0000000    0.9619566
469900.0000000    0.9832572
470000.0000000    1.0076143
470100.0000000    0.9866269
470200.0000000    0.9796925
470300.0000000    0.9940767
470400.0000000    0.9772795
470500.0000000    0.9379674
470600.0000000    1.0101933
470700.0000000    0.9707099
470800.0000000    1.0379843
470900.0000000    1.0815614
471000.0000000    1.0295109
471100.0000000    1.0252379
471200.0000000    0.9749709
471300.0000000    0.9704977
471400.0000000    1.0208541
471500.0000000    1.0160061
471600.0000000    0.9965600
471700.0000000    0.9925494
471800.0000000    1.0075476
471900.0000000    0.9727530
472000.0000000    0.9681723
472100.0000000    1.0339606
472200.0000000    0.9797763
472300.0000000    0.9773203
472400.0000000    1.0268579
472500.0000000    0.9960970
472600.0000000    1.0202836
472700.0000000    1.0224495
472800.0000000    0.9791240
472900.0000000    0.9981012
473000.0000000    1.0318822
473100.0000000    1.0630367
473200.0000000    1.0402601
473300.0000000    1.0662735
473400.0000000    1.0274202
473500.0000000    1.0294434
473600.0000000    0.9956446
473700.0000000    0.9801024
473800.0000000    0.9872036
473900.0000000    1.0054388
474000.0000000    1.0310947
474100.0000000    0.9979709
474200.0000000    1.0431141
474300.0000000    1.0020232
474400.0000000    0.9604296
474500.0000000    1.0027627
474600.0000000    0.9565724
474700.0000000    0.9429831
474800.0000000    0.9570891
474900.0000000    0.9660906
475000.0000000    0.9444645
475100.0000000    0.9574092
475200.0000000    0.9676260
475300.0000000    0.9396659
475400.0000000    0.9480345
475500.0000000    0.9348093
475600.0000000    0.9577475
475700.0000000    1.0058526
475800.0000000    0.9369179
475900.0000000    0.9343070
476000.0000000    1.0222355
476100.0000000    0.9690308
476200.0000000    0.9661626
476300.0000000    0.9556353
476400.0000000    0.9086685
476500.0000000    0.9543869
476600.0000000    0.9556913
476700.0000000    0.9404151
476800.0000000    0.9210036
476900.0000000    0.9242563
477000.0000000    0.9397780
477100.0000000    0.9141269
477200.0000000    0.9206327
477300.0000000    0.9307136
477400.0000000    0.9278655
477500.0000000    0.8978754
477600.0000000    0.9062648
477700.0000000    0.9366564
477800.0000000    0.9698070
477900.0000000    0.9479617
478000.0000000    1.0136205
478100.0000000    0.9785287
478200.0000000    0.9860620
478300.0000000    0.9552380
478400.0000000    0.9544098
478500.0000000    0.9388558
478600.0000000    0.9717377
478700.0000000    0.9794002
478800.0000000    0.9908470
478900.0000000    0.9349455
479000.0000000    0.9933149
479100.0000000    0.9583378
479200.0000000    1.0090548
479300.0000000    1.0240805
479400.0000000    1.0350515
479500.0000000    1.0636827
479600.0000000    1.0284423
479700.0000000    1.0242196
479800.0000000    0.9388161
479900.0000000    0.9502213
480000.0000000    1.0050846
480100.0000000    1.0085820
480200.0000000    1.0140555
480300.0000000    1.0277609
480400.0000000    1.0048505
480500.0000000    1.0248268
480600.0000000    1.0092499
480700.0000000    0.9574625
480800.0000000    0.9979309
480900.0000000    0.9654319
481000.0000000    0.9840410
481100.0000000    0.9930457
481200.0000000    0.9976472
481300.0000000    0.9980115
481400.0000000    0.9786997
481500.0000000    1.0022982
481600.0000000    1.0043875
481700.0000000    0.9788141
481800.0000000    0.9361295
481900.0000000    0.9437246
482000.0000000    0.9634091
482100.0000000    0.9856172
482200.0000000    0.9712963
482300.0000000    0.9997352
482400.0000000    1.0234935
482500.0000000    0.9722647
482600.0000000    0.9711280
482700.0000000    0.9988276
482800.0000000    1.0313245
482900.0000000    1.0515471
483000.0000000    1.0066725
483100.0000000    1.0216906
483200.0000000    0.9636151
483300.0000000    0.9939201
483400.0000000    1.0114328
483500.0000000    0.9742365
483600.0000000    1.0099782
483700.0000000    0.9848713
483800.0000000    0.9672813
483900.0000000    0.9871352
484000.0000000    0.9960548
484100.0000000    0.9987023
484200.0000000    0.9884300
484300.0000000    0.9976131
484400.0000000    0.9861845
484500.0000000    1.0010808
484600.0000000    1.0235581
484700.0000000    1.0285436
484800.0000000    1.0115372
484900.0000000    1.0195022
485000.0000000    1.0203706
485100.0000000    1.0039879
485200.0000000    0.9752127
485300.0000000    1.0010697
485400.0000000    0.9942146
485500.0000000    0.9779140
485600.0000000    1.0202732
485700.0000000    1.0257791
485800.0000000    0.9842674
485900.0000000    1.0241489
486000.0000000    0.9997892
486100.0000000    1.0044258
486200.0000000    1.0066173
486300.0000000    1.0531346
486400.0000000    1.0203271
486500.0000000    1.0044717
486600.0000000    1.0270115
486700.0000000    1.0901401
486800.0000000    1.0691078
486900.0000000    1.0557088
487000.0000000    1.0419877
487100.0000000    1.0462984
487200.0000000    1.0496334
487300.0000000    1.0654243
487400.0000000    1.0611281
487500.0000000    1.0814375
487600.0000000    1.0684512
487700.0000000    1.1070077
487800.0000000    1.0811975
487900.0000000    1.0726230
488000.0000000    1.0221528
488100.0000000    1.0139216
488200.0000000    1.0455055
488300.0000000    1.0342894
488400.0000000    1.0719211
488500.0000000    1.0291407
488600.0000000    1.0087985
488700.0000000    1.0502684
488800.0000000    1.0249088
488900.0000000    1.0108817
489000.0000000    1.0514736
489100.0000000    1.0346326
489200.0000000    1.0319844
489300.0000000    1.0187387
489400.0000000    1.0566170
489500.0000000    1.0620193
489600.0000000    1.0902307
489700.0000000    1.0945386
489800.0000000    1.0562122
489900.0000000    1.0326921
490000.0000000    1.0480292
490100.0000000    1.0702151
490200.0000000    1.0699964
490300.0000000    1.0688795
490400.0000000    1.0633242
490500.0000000    1.1039041
490600.0000000    1.0715976
490700.0000000    1.1146635
490800.0000000    1.1030457
490900.0000000    1.0948001
491000.0000000    1.0606540
491100.0000000    1.0651667
491200.0000000    1.0559402
491300.0000000    1.0275508
491400.0000000    0.9837727
491500.0000000    0.9795676
491600.0000000    0.9920501
491700.0000000    0.9767933
491800.0000000    1.0108470
491900.0000000    1.0176319
492000.0000000    1.0555555
492100.0000000    1.0060229
492200.0000000    1.0380678
492300.0000000    0.9994819
492400.0000000    1.0313224
492500.0000000    1.0465002
492600.0000000    1.0693491
492700.0000000    1.0627173
492800.0000000    1.0495124
492900.0000000    1.0521919
493000.0000000    1.0026547
493100.0000000    1.0367863
493200.0000000    1.0739001
493300.0000000    1.1032209
493400.0000000    1.0811422
493500.0000000    1.0668265
493600.0000000    1.0947335
493700.0000000    1.0985529
493800.0000000    1.1000886
493900.0000000    1.0913349
494000.0000000    1.0505617
494100.0000000    1.0834861
494200.0000000    1.0687292
494300.0000000    1.0897558
494400.0000000    1.0812594
494500.0000000    1.0881094
494600.0000000    1.0905981
494700.0000000    1.0500264
494800.0000000    1.0844694
494900.0000000    1.1109186
495000.0000000    1.0832733
495100.0000000    1.0946184
495200.0000000    1.0864784
495300.0000000    1.1085814
495400.0000000    1.0610794
495500.0000000    1.0704844
495600.0000000    1.1025074
495700.0000000    1.1131166
495800.0000000    1.0473969
495900.0000000    1.0984236
496000.0000000    1.0692836
496100.0000000    1.0767225
496200.0000000    1.0846550
496300.0000000    1.0995082
496400.0000000    1.0922823
496500.0000000    1.0809904
496600.0000000    1.0754355
496700.0000000    1.0848397
496800.0000000    1.0592661
496900.0000000    1.0801400
497000.0000000    1.1116827
497100.0000000    1.0684061
497200.0000000    1.0398924
497300.0000000    1.0639992
497400.0000000    1.0341237
497500.0000000    1.0563864
497600.0000000    1.0367076
497700.0000000    1.0151895
497800.0000000    1.0282366
497900.0000000    1.0070038
498000.0000000    1.0399165
498100.0000000    1.0849849
498200.0000000    1.0725951
498300.0000000    1.0588273
498400.0000000    1.0636773
498500.0000000    1.0519619
498600.0000000    1.0484527
498700.0000000    1.0421404
498800.0000000    1.0290737
498900.0000000    1.0239338
499000.0000000    1.0365918
499100.0000000    1.0396644
499200.0000000    1.0262060
499300.0000000    1.0628828
499400.0000000    1.0518290
499500.0000000    1.0820149
499600.0000000    1.1368355
499700.0000000    1.0884701
499800.0000000    1.0330838
499900.0000000    1.0529888
500000.0000000    1.0537726
500100.0000000    1.0455710
500200.0000000    1.0900106
500300.0000000    1.0721248
500400.0000000    1.0298239
500500.0000000    1.0909089
500600.0000000    1.0598286
500700.0000000    1.0519824
500800.0000000    1.0580171
500900.0000000    1.0825831
501000.0000000    1.0682473
501100.0000000    1.0718343
501200.0000000    1.0352311
501300.0000000    1.0148804
501400.0000000    1.0808992
501500.0000000    1.1024745
501600.0000000    1.0588351
501700.0000000    1.1024401
501800.0000000    1.1087980
501900.0000000    1.0341460
502000.0000000    1.0379961
502100.0000000    1.0440521
502200.0000000    1.0553399
502300.0000000    1.1083885
502400.0000000    1.0852288
502500.0000000    1.0612506
502600.0000000    1.0690939
502700.0000000    1.0486993
502800.0000000    1.0752226
502900.0000000    1.0925137
503000.0000000    1.1166853
503100.0000000    1.0926715
503200.0000000    1.1173753
503300.0000000    1.1056376
503400.0000000    1.1009575
503500.0000000    1.1541322
503600.0000000    1.0538024
503700.0000000    1.0279969
503800.0000000    1.0444790
503900.0000000    1.0896246
504000.0000000    1.1162715
504100.0000000    1.0760065
504200.0000000    1.0979317
504300.0000000    1.1206946
504400.0000000    1.0533391
504500.0000000    1.0993915
504600.0000000    1.1059536
504700.0000000    1.0758535
504800.0000000    1.1180129
504900.0000000    1.0869749
505000.0000000    1.1002779
505100.0000000    1.0850755
505200.0000000    1.1276813
505300.0000000    1.1160296
505400.0000000    1.0980737
505500.0000000    1.1006979
505600.0000000    1.0780056
505700.0000000    1.0904570
505800.0000000    1.0691462
505900.0000000    1.1217183
506000.0000000    1.0814672
506100.0000000    1.0715085
506200.0000000    1.0636923
506300.0000000    1.0791129
506400.0000000    1.0285425
506500.0000000    1.0442739
506600.0000000    1.0668545
506700.0000000    1.0227264
506800.0000000    1.0382596
506900.0000000    1.0197082
507000.0000000    1.0349472
507100.0000000    1.0177026
507200.0000000    1.0401323
507300.0000000    1.0434928
507400.0000000    1.0978062
507500.0000000    1.0988747
507600.0000000    1.1106488
507700.0000000    1.1020844
507800.0000000    1.1050289
507900.0000000    1.1088204
508000.0000000    1.1192952
508100.0000000    1.0372200
508200.0000000    1.0771065
508300.0000000    1.0557891
508400.0000000    1.0182731
508500.0000000    1.0491878
508600.0000000    1.0935814
508700.0000000    1.0725629
508800.0000000    1.0701567
508900.0000000    1.0883220
509000.0000000    1.0673109
509100.0000000    1.0584929
509200.0000000    1.0984964
509300.0000000    1.0853963
509400.0000000    1.0922047
509500.0000000    1.0930735
509600.0000000    1.0614644
509700.0000000    1.0839095
509800.0000000    1.0619140
509900.0000000    1.0751858
510000.0000000    1.1117562
510100.0000000    1.0910261
510200.0000000    1.1631539
510300.0000000    1.0892113
510400.0000000    1.0715011
510500.0000000    1.0261450
510600.0000000    1.0936786
510700.0000000    1.0547498
510800.0000000    1.0671937
510900.0000000    1.0172399
511000.0000000    1.0501038
511100.0000000    1.0638691
511200.0000000    1.0598888
511300.0000000    1.0592875
511400.0000000    1.0485926
511500.0000000    1.0565721
511600.0000000    1.0441290
511700.0000000    1.0634478
511800.0000000    1.0605190
511900.0000000    1.0550537
512000.0000000    1.0509025
512100.0000000    1.0326636
512200.0000000    1.0591278
512300.0000000    1.0343888
512400.0000000    1.0266269
512500.0000000    1.0308632
512600.0000000    1.0018183
512700.0000000    1.0365030
512800.0000000    1.0000811
512900.0000000    1.0122941
513000.0000000    0.9907048
513100.0000000    1.0499634
513200.0000000    1.0208173
513300.0000000    1.0216756
513400.0000000    1.0460964
513500.0000000    1.0350946
513600.0000000    1.0793841
513700.0000000    1.0885253
513800.0000000    1.1074611
513900.0000000    1.0744865
514000.0000000    1.0687350
514100.0000000    1.0818245
514200.0000000    1.0864018
514300.0000000    1.1163131
514400.0000000    1.1084571
514500.0000000    1.1330256
514600.0000000    1.1065477
514700.0000000    1.1064422
514800.0000000    1.0914475
514900.0000000    1.0673763
515000.0000000    1.0822915
515100.0000000    1.0568348
515200.0000000    1.0623428
515300.0000000    1.0794785
515400.0000000    1.0730098
515500.0000000    1.0541317
515600.0000000    1.0683808
515700.0000000    1.0616286
515800.0000000    1.0373949
515900.0000000    1.0728282
516000.0000000    1.0880085
516100.0000000    1.0537758
516200.0000000    1.1084476
516300.0000000    1.0689737
516400.0000000    1.0544527
516500.0000000    1.0297890
516600.0000000    1.0349474
516700.0000000    1.0358216
516800.0000000    1.0674573
516900.0000000    1.0669731
517000.0000000    1.0343232
517100.0000000    1.0998406
517200.0000000    1.0844263
517300.0000000    1.0742505
517400.0000000    1.0452300
517500.0000000    1.0790764
517600.0000000    1.0742019
517700.0000000    1.0452803
517800.0000000    1.1308665
517900.0000000    1.0976671
518000.0000000    1.0791138
518100.0000000    1.0615510
518200.0000000    1.0586803
518300.0000000    1.0407234
518400.0000000    1.0508788
518500.0000000    1.0552337
518600.0000000    1.0337436
518700.0000000    1.0712943
518800.0000000    1.0450858
518900.0000000    1.0165627
519000.0000000    1.0354776
519100.0000000    1.0543432
519200.0000000    1.0594763
519300.0000000    1.0645550
519400.0000000    1.0336217
519500.0000000    1.0124657
519600.0000000    1.0188230
519700.0000000    1.0822611
519800.0000000    1.0615948
519900.0000000    1.0720432
520000.0000000    1.0501305
520100.0000000    1.0641621
520200.0000000    1.0268545
520300.0000000    1.0383791
520400.0000000    1.0598639
520500.0000000    1.0442395
520600.0000000    1.0757868
520700.0000000    1.0594605
520800.0000000    1.0783250
520900.0000000    1.0690882
521000.0000000    1.0569661
521100.0000000    1.1181836
521200.0000000    1.0901608
521300.0000000    1.0542802
521400.0000000    1.0653054
521500.0000000    1.0615996
521600.0000000    1.0849743
521700.0000000    1.0982957
521800.0000000    1.1510109
521900.0000000    1.1338855
522000.0000000    1.0677376
522100.0000000    1.0092585
522200.0000000    1.0796000
522300.0000000    1.0391178
522400.0000000    1.0547000
522500.0000000    1.0777297
522600.0000000    1.0681020
522700.0000000    1.0762593
522800.0000000    1.0779977
522900.0000000    1.0701320
523000.0000000    1.0292956
523100.0000000    1.1071965
523200.0000000    1.0651221
523300.0000000    1.0495446
523400.0000000    1.0243511
523500.0000000    0.9891047
523600.0000000    1.0684289
523700.0000000    0.9885705
523800.0000000    1.0400852
523900.0000000    1.0750208
524000.0000000    1.0440320
524100.0000000    1.0561377
524200.0000000    1.0285521
524300.0000000    1.0504584
524400.0000000    1.0680144
524500.0000000    1.0099643
524600.0000000    1.0813539
524700.0000000    1.0656310
524800.0000000    1.0903965
524900.0000000    1.1161659
525000.0000000    1.0783495
525100.0000000    1.0743885
525200.0000000    1.0906894
525300.0000000    1.1244833
525400.0000000    1.0922806
525500.0000000    1.1223090
525600.0000000    1.0944967
525700.0000000    1.1266361
525800.0000000    1.1081065
525900.0000000    1.1251106
526000.0000000    1.2109634
526100.0000000    1.1503966
526200.0000000    1.1479044
526300.0000000    1.1287624
526400.0000000    1.0931023
526500.0000000    1.0534788
526600.0000000    1.0717946
526700.0000000    1.1003116
526800.0000000    1.0461168
526900.0000000    1.0669074
527000.0000000    1.0915319
527100.0000000    1.0910969
527200.0000000    1.0596693
527300.0000000    1.1241891
527400.0000000    1.1066912
527500.0000000    1.0551398
527600.0000000    1.0387396
527700.0000000    1.0909681
527800.0000000    1.0702745
527900.0000000    1.0833679
528000.0000000    1.0528228
528100.0000000    1.0787275
528200.0000000    1.0632249
528300.0000000    1.0679451
528400.0000000    1.0828145
528500.0000000    1.0743301
528600.0000000    1.0591084
528700.0000000    1.0870436
528800.0000000    1.0418770
528900.0000000    1.0904837
529000.0000000    1.0614647
529100.0000000    1.0994091
529200.0000000    1.1154442
529300.0000000    1.1304410
529400.0000000    1.1111145
529500.0000000    1.0857337
529600.0000000    1.1256021
529700.0000000    1.0789735
529800.0000000    1.0598019
529900.0000000    1.0216726
530000.0000000    1.0182796
530100.0000000    1.0503477
530200.0000000    1.0529627
530300.0000000    1.0710810
530400.0000000    1.0503538
530500.0000000    1.0289919
530600.0000000    1.0392869
530700.0000000    1.0552852
530800.0000000    1.1081936
530900.0000000    1.1188030
531000.0000000    1.0614644
531100.0000000    1.0392020
531200.0000000    1.0640293
531300.0000000    1.0326838
531400.0000000    1.0369006
531500.0000000    1.0349792
531600.0000000    1.0451368
531700.0000000    1.0399500
531800.0000000    1.0648290
531900.0000000    1.0654635
532000.0000000    1.0516453
532100.0000000    1.0662062
532200.0000000    1.0508256
532300.0000000    1.0473183
532400.0000000    1.0244406
532500.0000000    1.0360373
532600.0000000    0.9821873
532700.0000000    1.0352858
532800.0000000    1.0437175
532900.0000000    1.0529758
533000.0000000    1.0439211
533100.0000000    1.0087163
533200.0000000    1.0165242
533300.0000000    0.9839799
533400.0000000    0.9865344
533500.0000000    0.9785030
533600.0000000    0.9893417
533700.0000000    0.9871920
533800.0000000    1.0463845
533900.0000000    1.0698969
534000.0000000    1.0591248
534100.0000000    1.0262691
534200.0000000    1.0718136
534300.0000000    1.1079683
534400.0000000    1.1119525
534500.0000000    1.0901867
534600.0000000    1.0114238
534700.0000000    1.0231223
534800.0000000    1.0458900
534900.0000000    1.0511070
535000.0000000    1.0702002
535100.0000000    1.0616082
535200.0000000    1.1002852
535300.0000000    1.1322500
535400.0000000    1.1014984
535500.0000000    1.1053420
535600.0000000    1.0615352
535700.0000000    1.0590791
535800.0000000    1.0812701
535900.0000000    1.0676212
536000.0000000    1.0861348
536100.0000000    1.0831457
536200.0000000    1.0941510
536300.0000000    1.0985171
536400.0000000    1.0964684
536500.0000000    1.1468453
536600.0000000    1.1471828
536700.0000000    1.1105887
536800.0000000    1.0484555
536900.0000000    1.0613242
537000.0000000    1.0346215
537100.0000000    1.0011715
537200.0000000    1.0459872
537300.0000000    0.9981373
537400.0000000    1.0182766
537500.0000000    0.9502174
537600.0000000    1.0062320
537700.0000000    0.9925978
537800.0000000    1.0480732
537900.0000000    1.0804993
538000.0000000    1.0641285
538100.0000000    1.0321678
538200.0000000    1.0346057
538300.0000000    1.0255941
538400.0000000    1.0298572
538500.0000000    1.0212238
538600.0000000    1.0675715
538700.0000000    1.0424390
538800.0000000    1.0053024
538900.0000000    1.0096960
539000.0000000    1.0409572
539100.0000000    1.0250416
539200.0000000    0.9870210
539300.0000000    1.0287915
539400.0000000    0.9914385
539500.0000000    1.0181575
539600.0000000    0.9967586
539700.0000000    0.9865661
539800.0000000    1.0486726
539900.0000000    0.9879981
540000.0000000    1.0040267
540100.0000000    0.9667403
540200.0000000    1.0029985
540300.0000000    1.0114483
540400.0000000    1.0143356
540500.0000000    0.9923487
540600.0000000    0.9740356
540700.0000000    0.9861390
540800.0000000    0.9659531
540900.0000000    0.9612202
541000.0000000    0.9788800
541100.0000000    0.9945925
541200.0000000    0.9884796
541300.0000000    1.0120155
541400.0000000    0.9100145
541500.0000000    0.9766991
541600.0000000    0.9507301
541700.0000000    0.9748911
541800.0000000    0.9662431
541900.0000000    0.9580789
542000.0000000    0.9792513
542100.0000000    0.9343658
542200.0000000    0.9649723
542300.0000000    1.0042968
542400.0000000    0.9799716
542500.0000000    0.9389858
542600.0000000    0.9874237
542700.0000000    0.9545651
542800.0000000    0.9459228
542900.0000000    0.9460415
543000.0000000    0.9340760
543100.0000000    0.9724587
543200.0000000    0.9848823
543300.0000000    1.0039694
543400.0000000    0.9693024
543500.0000000    0.9542071
543600.0000000    0.9845490
543700.0000000    0.9828147
543800.0000000    0.9776683
543900.0000000    1.0237024
544000.0000000    1.0283338
544100.0000000    1.0408010
544200.0000000    1.0594096
544300.0000000    1.0251631
544400.0000000    1.0271899
544500.0000000    1.0673960
544600.0000000    1.0245025
544700.0000000    1.0629557
544800.0000000    1.0536873
544900.0000000    1.0361534
545000.0000000    1.0156555
545100.0000000    1.0134939
545200.0000000    0.9961189
545300.0000000    1.0367146
545400.0000000    0.9440882
545500.0000000    0.9831222
545600.0000000    0.9789714
545700.0000000    0.9851355
545800.0000000    0.9877167
545900.0000000    1.0190620
546000.0000000    0.9595319
546100.0000000    0.9403023
546200.0000000    0.9662153
546300.0000000    0.9997075
546400.0000000    0.9983725
546500.0000000    0.9971731
546600.0000000    1.0238198
546700.0000000    1.0308599
546800.0000000    0.9766339
546900.0000000    0.9642357
547000.0000000    0.9897006
547100.0000000    0.9817854
547200.0000000    1.0117805
547300.0000000    1.0065119
547400.0000000    0.9915805
547500.0000000    0.9708976
547600.0000000    1.0258458
547700.0000000    0.9574257
547800.0000000    0.9667724
547900.0000000    0.9869082
548000.0000000    0.9830092
548100.0000000    0.9984657
548200.0000000    1.0423588
548300.0000000    0.9965428
548400.0000000    1.0047843
548500.0000000    0.9962548
548600.0000000    1.0260625
548700.0000000    1.0237733
548800.0000000    1.0110253
548900.0000000    1.0213569
549000.0000000    0.9745505
549100.0000000    1.0369850
549200.0000000    1.0477860
549300.0000000    0.9415558
549400.0000000    1.0063938
549500.0000000    1.0545267
549600.0000000    1.0391991
549700.0000000    1.0380571
549800.0000000    1.0499414
549900.0000000    1.0845653
550000.0000000    1.0247855
550100.0000000    1.1219354
550200.0000000    1.0987847
550300.0000000    1.0720665
550400.0000000    1.0522530
550500.0000000    1.0413303
550600.0000000    1.0491630
550700.0000000    1.0858165
550800.0000000    1.0472474
550900.0000000    1.0526344
551000.0000000    1.0462359
551100.0000000    1.0783231
551200.0000000    1.0936245
551300.0000000    1.0625454
551400.0000000    1.0495741
551500.0000000    1.0333815
551600.0000000    1.0318855
551700.0000000    1.0619791
551800.0000000    1.0289693
551900.0000000    1.0821673
552000.0000000    1.0586542
552100.0000000    0.9831063
552200.0000000    1.0847361
552300.0000000    1.0436401
552400.0000000    1.0494548
552500.0000000    0.9913493
552600.0000000    1.0182825
552700.0000000    1.0730996
552800.0000000    1.0429997
552900.0000000    1.0619252
553000.0000000    1.0447065
553100.0000000    1.0123878
553200.0000000    0.9722534
553300.0000000    0.9941181
553400.0000000    1.0109313
553500.0000000    1.0492951
553600.0000000    0.9872610
553700.0000000    0.9477105
553800.0000000    0.9785866
553900.0000000    1.0024283
554000.0000000    0.9829486
554100.0000000    1.0317905
554200.0000000    1.0481070
554300.0000000    1.0642912
554400.0000000    1.0868199
554500.0000000    1.0520941
554600.0000000    1.0666556
554700.0000000    1.0421813
554800.0000000    1.0562001
554900.0000000    1.0343311
555000.0000000    1.0747902
555100.0000000    1.0176010
555200.0000000    0.9824483
555300.0000000    1.0312687
555400.0000000    1.0040162
555500.0000000    1.0389841
555600.0000000    1.0323827
555700.0000000    1.0435748
555800.0000000    1.0389736
555900.0000000    1.0225056
556000.0000000    1.0600973
556100.0000000    0.9900071
556200.0000000    1.0099752
556300.0000000    1.0445756
556400.0000000    1.0444056
556500.0000000    1.0795650
556600.0000000    1.0290858
556700.0000000    1.0373952
556800.0000000    1.0607544
556900.0000000    1.0824058
557000.0000000    1.0926094
557100.0000000    1.0762249
557200.0000000    1.1058702
557300.0000000    1.0758113
557400.0000000    1.0873418
557500.0000000    1.0031093
557600.0000000    1.0272105
557700.0000000    1.0621940
557800.0000000    1.0259192
557900.0000000    1.0881913
558000.0000000    1.0429827
558100.0000000    0.9941872
558200.0000000    1.0234540
558300.0000000    1.0477743
558400.0000000    1.0558059
558500.0000000    1.0568411
558600.0000000    1.0905094
558700.0000000    1.0654492
558800.0000000    1.0961646
558900.0000000    1.0729072
559000.0000000    1.0295049
559100.0000000    1.0544070
559200.0000000    1.0768428
559300.0000000    1.0930492
559400.0000000    1.0958918
559500.0000000    1.0824387
559600.0000000    1.0609603
559700.0000000    1.0488600
559800.0000000    1.0674598
559900.0000000    1.1247479
560000.0000000    1.0495764
560100.0000000    1.0511680
560200.0000000    1.0936495
560300.0000000    1.0771811
560400.0000000    1.0722926
560500.0000000    1.1068804
560600.0000000    1.1081886
560700.0000000    1.0916033
560800.0000000    1.0694373
560900.0000000    1.0536679
561000.0000000    1.0756835
561100.0000000    1.0746956
561200.0000000    1.0773435
561300.0000000    1.0830202
561400.0000000    1.0801655
561500.0000000    1.0214187
561600.0000000    1.0177227
561700.0000000    1.0313210
561800.0000000    1.0392377
561900.0000000    1.0592149
562000.0000000    1.0608803
562100.0000000    1.0564479
562200.0000000    1.0368704
562300.0000000    1.0456203
562400.0000000    0.9946069
562500.0000000    1.0119854
562600.0000000    1.0470041
562700.0000000    1.0297571
562800.0000000    1.0199516
562900.0000000    1.0285504
563000.0000000    1.0307597
563100.0000000    1.0465324
563200.0000000    0.9870186
563300.0000000    0.9841958
563400.0000000    0.9957736
563500.0000000    0.9620801
563600.0000000    1.0016632
563700.0000000    1.0568624
563800.0000000    1.0403833
563900.0000000    0.9919662
564000.0000000    1.0021248
564100.0000000    0.9948357
564200.0000000    1.0565490
564300.0000000    1.0745199
564400.0000000    1.0672972
564500.0000000    1.0486069
564600.0000000    1.0086480
564700.0000000    1.0026249
564800.0000000    0.9949501
564900.0000000    1.0037165
565000.0000000    0.9683303
565100.0000000    1.0043943
565200.0000000    0.9991728
565300.0000000    1.0083597
565400.0000000    1.0021195
565500.0000000    0.9497685
565600.0000000    0.9771519
565700.0000000    0.9710712
565800.0000000    0.9600813
565900.0000000    0.9543231
566000.0000000    1.0061145
566100.0000000    0.9570927
566200.0000000    0.9454965
566300.0000000    0.9479151
566400.0000000    0.9669138
566500.0000000    0.9786653
566600.0000000    0.9877346
566700.0000000    1.0011988
566800.0000000    0.9617581
566900.0000000    1.0022424
567000.0000000    1.0261332
567100.0000000    1.0270604
567200.0000000    1.0531250
567300.0000000    1.0398419
567400.0000000    0.9914048
567500.0000000    1.0323712
567600.0000000    1.0505801
567700.0000000    1.0838588
567800.0000000    1.1364284
567900.0000000    1.0777540
568000.0000000    1.0666214
568100.0000000    1.0849774
568200.0000000    1.0963078
568300.0000000    1.0283540
568400.0000000    1.0809407
568500.0000000    1.0570111
568600.0000000    1.1090450
568700.0000000    1.0692317
568800.0000000    1.0455470
568900.0000000    1.0669838
569000.0000000    1.0521976
569100.0000000    1.1023091
569200.0000000    1.0345682
569300.0000000    1.0994127
569400.0000000    1.0539367
569500.0000000    1.1049812
569600.0000000    1.0908667
569700.0000000    1.0735158
569800.0000000    1.0528498
569900.0000000    1.0173857
570000.0000000    1.0475533
570100.0000000    1.0634917
570200.0000000    1.0512491
570300.0000000    1.0445052
570400.0000000    1.0725509
570500.0000000    1.0570953
570600.0000000    1.0603111
570700.0000000    1.0461330
570800.0000000    1.0632734
570900.0000000    1.1048610
571000.0000000    1.1886944
571100.0000000    1.1131536
571200.0000000    1.1630766
571300.0000000    1.1519904
571400.0000000    1.1098932
571500.0000000    1.1089932
571600.0000000    1.1157191
571700.0000000    1.1326824
571800.0000000    1.1305614
571900.0000000    1.0574733
572000.0000000    1.1841043
572100.0000000    1.1188658
572200.0000000    1.0860156
572300.0000000    1.1099687
572400.0000000    1.1060519
572500.0000000    1.0777180
572600.0000000    1.0338490
572700.0000000    1.0397812
572800.0000000    1.0789655
572900.0000000    1.1103785
573000.0000000    1.0377185
573100.0000000    1.0160537
573200.0000000    1.0567038
573300.0000000    1.0688264
573400.0000000    0.9854175
573500.0000000    0.9889362
573600.0000000    1.0014822
573700.0000000    1.0051332
573800.0000000    0.9809757
573900.0000000    0.9721825
574000.0000000    0.9663906
574100.0000000    1.0976113
574200.0000000    1.0474284
574300.0000000    1.0175031
574400.0000000    1.0014657
574500.0000000    0.9886796
574600.0000000    0.9197999
574700.0000000    0.9910721
574800.0000000    0.9434507
574900.0000000    0.9736402
575000.0000000    1.0655255
575100.0000000    1.0395408
575200.0000000    0.9998152
575300.0000000    0.9987612
575400.0000000    1.0023091
575500.0000000    0.9661339
575600.0000000    0.9363303
575700.0000000    0.9746041
575800.0000000    0.9916808
575900.0000000    0.9573845
576000.0000000    1.0077907
576100.0000000    1.0115836
576200.0000000    1.0166852
576300.0000000    1.0239140
576400.0000000    1.0609655
576500.0000000    1.0287647
576600.0000000    1.0371380
576700.0000000    0.9874806
576800.0000000    0.9787189
576900.0000000    0.9326858
577000.0000000    1.0188745
577100.0000000    0.9609247
577200.0000000    0.9545140
577300.0000000    0.9235114
577400.0000000    0.9798745
577500.0000000    0.9705936
577600.0000000    0.9181705
577700.0000000    1.0034168
577800.0000000    1.0194082
577900.0000000    1.0075622
578000.0000000    1.0236248
578100.0000000    1.0279448
578200.0000000    1.0351468
578300.0000000    1.0288309
578400.0000000    1.0097212
578500.0000000    0.9851235
578600.0000000    1.0584562
578700.0000000    1.0081458
578800.0000000    1.0344583
578900.0000000    1.0085546
579000.0000000    1.0341138
579100.0000000    1.0253116
579200.0000000    0.9933159
579300.0000000    1.0124665
579400.0000000    0.9943984
579500.0000000    1.0117562
579600.0000000    0.9999697
579700.0000000    1.0072907
579800.0000000    0.9612335
579900.0000000    1.0460995
580000.0000000    1.0402405
580100.0000000    1.0140520
580200.0000000    0.9941189
580300.0000000    1.0041190
580400.0000000    1.0262227
580500.0000000    0.9757472
580600.0000000    0.9736562
580700.0000000    0.9718485
580800.0000000    0.9765443
580900.0000000    0.9358842
581000.0000000    1.0007212
581100.0000000    1.0063648
581200.0000000    0.9844103
581300.0000000    0.9599597
581400.0000000    0.9565887
581500.0000000    0.9928519
581600.0000000    1.0203873
581700.0000000    1.0491285
581800.0000000    1.0661545
581900.0000000    1.0377712
582000.0000000    1.0315024
582100.0000000    1.0665474
582200.0000000    1.0415365
582300.0000000    1.0349466
582400.0000000    1.0561353
582500.0000000    1.0396787
582600.0000000    1.0727824
582700.0000000    1.0647129
582800.0000000    1.0602072
582900.0000000    1.0637913
583000.0000000    1.0899599
583100.0000000    1.0361707
583200.0000000    1.0388895
583300.0000000    1.0237652
583400.0000000    1.0192674
583500.0000000    1.0215868
583600.0000000    1.0590966
583700.0000000    1.1111737
583800.0000000    1.0324653
583900.0000000    1.0316854
584000.0000000    0.9994444
584100.0000000    1.0103812
584200.0000000    1.0448999
584300.0000000    1.0641433
584400.0000000    1.0148029
584500.0000000    1.0668672
584600.0000000    1.0550218
584700.0000000    1.0159885
584800.0000000    1.0074929
584900.0000000    0.9909188
585000.0000000    0.9856814
585100.0000000    1.0442568
585200.0000000    1.0227360
585300.0000000    0.9960224
585400.0000000    1.0509181
585500.0000000    0.9842185
585600.0000000    1.0363600
585700.0000000    1.0650786
585800.0000000    1.0772512
585900.0000000    1.0192596
586000.0000000    0.9666349
586100.0000000    0.9504998
586200.0000000    0.9870018
586300.0000000    0.9278697
586400.0000000    0.9258196
586500.0000000    0.8663677
586600.0000000    0.9241876
586700.0000000    0.8925273
586800.0000000    0.9464917
586900.0000000    0.9601308
587000.0000000    0.9507633
587100.0000000    0.9582422
587200.0000000    0.9492694
587300.0000000    0.9961889
587400.0000000    1.0064456
587500.0000000    1.0217099
587600.0000000    1.0155807
587700.0000000    1.0197297
587800.0000000    1.0177423
587900.0000000    0.9872217
588000.0000000    1.0069115
588100.0000000    1.0012650
588200.0000000    1.0258042
588300.0000000    1.0190504
588400.0000000    1.0219250
588500.0000000    0.9918563
588600.0000000    0.9724238
588700.0000000    0.9968134
588800.0000000    1.0201720
588900.0000000    1.0432709
589000.0000000    0.9456695
589100.0000000    0.9893485
589200.0000000    0.9439980
589300.0000000    0.9421765
589400.0000000    0.9003121
589500.0000000    0.9573938
589600.0000000    0.9774290
589700.0000000    0.9444237
589800.0000000    1.0233175
589900.0000000    1.0413954
590000.0000000    1.0715016
590100.0000000    1.0858468
590200.0000000    1.0040070
590300.0000000    1.0339873
590400.0000000    0.9991844
590500.0000000    1.0278684
590600.0000000    0.9908778
590700.0000000    1.0268573
590800.0000000    1.0177910
590900.0000000    0.9800483
591000.0000000    0.9795028
591100.0000000    0.9868944
591200.0000000    0.9860891
591300.0000000    1.0346351
591400.0000000    1.0535396
591500.0000000    1.0404965
591600.0000000    0.9404909
591700.0000000    0.9425305
591800.0000000    0.9286841
591900.0000000    0.9420004
592000.0000000    0.9369673
592100.0000000    0.9279417
592200.0000000    0.9353445
592300.0000000    0.9738862
592400.0000000    0.9570519
592500.0000000    1.0336696
592600.0000000    0.9669777
592700.0000000    0.9885221
592800.0000000    0.9429488
592900.0000000    0.9179496
593000.0000000    0.9416111
593100.0000000    0.9242614
593200.0000000    0.8841919
593300.0000000    0.9071566
593400.0000000    0.9460788
593500.0000000    0.9324481
593600.0000000    0.9445655
593700.0000000    0.9776019
593800.0000000    0.9654202
593900.0000000    0.9299407
594000.0000000    0.9240033
594100.0000000    0.9074147
594200.0000000    0.9494718
594300.0000000    0.9060062
594400.0000000    0.9657469
594500.0000000    0.9508281
594600.0000000    0.9829016
594700.0000000    0.9754429
594800.0000000    0.9533163
594900.0000000    1.0020529
595000.0000000    0.9929954
595100.0000000    0.9475250
595200.0000000    0.9811165
595300.0000000    0.9763415
595400.0000000    0.9655713
595500.0000000    0.9735951
595600.0000000    0.9898871
595700.0000000    0.9663579
595800.0000000    1.0070674
595900.0000000    1.0101843
596000.0000000    0.9867720
596100.0000000    0.9950979
596200.0000000    1.0125144
596300.0000000    1.0671897
596400.0000000    0.9822752
596500.0000000    0.9689078
596600.0000000    0.9821589
596700.0000000    0.9815024
596800.0000000    1.0148623
596900.0000000    0.9643815
597000.0000000    0.9763661
597100.0000000    0.9682496
597200.0000000    0.9432668
597300.0000000    0.9631765
597400.0000000    0.9504276
597500.0000000    0.9726713
597600.0000000    0.9668216
597700.0000000    1.0063900
597800.0000000    0.9576795
597900.0000000    0.9451460
598000.0000000    0.9093574
598100.0000000    0.9158062
598200.0000000    0.9383160
598300.0000000    0.9027979
598400.0000000    0.8915510
598500.0000000    0.9329945
598600.0000000    0.9244813
598700.0000000    0.9451963
598800.0000000    0.9469219
598900.0000000    0.9440773
599000.0000000    0.9499728
599100.0000000    0.9533800
599200.0000000    0.8805720
599300.0000000    0.8755183
599400.0000000    0.9122064
599500.0000000    0.9415970
599600.0000000    0.8848414
599700.0000000    0.8595038
599800.0000000    0.8953025
599900.0000000    0.8705517
600000.0000000    0.9083704
600100.0000000    0.9469239
600200.0000000    0.9678994
600300.0000000    0.9451711
600400.0000000    0.9366543
600500.0000000    0.9919160
600600.0000000    0.9806876
600700.0000000    0.9630912
600800.0000000    0.9675281
600900.0000000    1.0006924
601000.0000000    1.0004965
601100.0000000    1.0031886
601200.0000000    1.0218059
601300.0000000    1.0086746
601400.0000000    1.0327704
601500.0000000    1.0142279
601600.0000000    0.9535136
601700.0000000    1.0184605
601800.0000000    0.9699144
601900.0000000    0.9756920
602000.0000000    0.9757193
602100.0000000    0.9809989
602200.0000000    0.9645143
602300.0000000    0.9645142
602400.0000000    0.9649141
602500.0000000    0.9572045
602600.0000000    0.9735811
602700.0000000    0.9758530
602800.0000000    0.9918146
602900.0000000    0.9654616
603000.0000000    0.9804282
603100.0000000    1.0115230
603200.0000000    0.9773228
603300.0000000    0.9848332
603400.0000000    1.0003279
603500.0000000    0.9958532
603600.0000000    0.9799121
603700.0000000    0.9819523
603800.0000000    0.9959733
603900.0000000    1.0026064
604000.0000000    0.9976787
604100.0000000    0.9818418
604200.0000000    1.0104895
604300.0000000    0.9757865
604400.0000000    0.9860986
604500.0000000    1.0191582
604600.0000000    0.9979891
604700.0000000    0.9731095
604800.0000000    0.9608735
604900.0000000    0.9900092
605000.0000000    1.0152749
605100.0000000    1.0082221
605200.0000000    0.9747287
605300.0000000    1.0192565
605400.0000000    0.9829962
605500.0000000    0.9826439
605600.0000000    0.9788882
605700.0000000    0.9736367
605800.0000000    0.9646031
605900.0000000    0.9693944
606000.0000000    0.9366930
606100.0000000    0.9336914
606200.0000000    0.9488548
606300.0000000    0.9582906
606400.0000000    0.9829885
606500.0000000    0.9896080
606600.0000000    0.9387017
606700.0000000    0.9714783
606800.0000000    0.9914278
606900.0000000    0.9474813
607000.0000000    1.0158539
607100.0000000    1.0270580
607200.0000000    0.9842421
607300.0000000    0.9434257
607400.0000000    0.9490770
607500.0000000    0.9492320
607600.0000000    0.9560058
607700.0000000    1.0228573
607800.0000000    0.9769999
607900.0000000    0.9356335
608000.0000000    1.0211278
608100.0000000    1.0048887
608200.0000000    0.9823887
608300.0000000    1.0166800
608400.0000000    1.0135785
608500.0000000    1.0070595
608600.0000000    1.0346026
608700.0000000    1.0157108
608800.0000000    0.9526375
608900.0000000    1.0064833
609000.0000000    1.0125653
609100.0000000    1.0158145
609200.0000000    1.0047332
609300.0000000    0.9948840
609400.0000000    0.9921292
609500.0000000    1.0009649
609600.0000000    0.9769052
609700.0000000    0.9349858
609800.0000000    0.9468257
609900.0000000    0.9351040
610000.0000000    0.9234842
610100.0000000    0.9531472
610200.0000000    0.9720272
610300.0000000    1.0150189
610400.0000000    0.9633521
610500.0000000    0.9816339
610600.0000000    0.9203586
610700.0000000    0.9166362
610800.0000000    0.9051757
610900.0000000    0.9377347
611000.0000000    0.9093241
611100.0000000    0.9044106
611200.0000000    0.8551140
611300.0000000    0.9011229
611400.0000000    0.9412963
611500.0000000    0.9049537
611600.0000000    0.9587021
611700.0000000    0.9707273
611800.0000000    0.9526100
611900.0000000    0.9565533
612000.0000000    0.9698286
612100.0000000    0.9601303
612200.0000000    0.8859000
612300.0000000    0.9204241
612400.0000000    0.9689030
612500.0000000    0.9339482
612600.0000000    0.9880177
612700.0000000    0.9789704
612800.0000000    1.0394665
612900.0000000    0.9738212
613000.0000000    0.9722363
613100.0000000    0.9882242
613200.0000000    0.9552138
613300.0000000    0.9827137
613400.0000000    1.0155375
613500.0000000    0.9524931
613600.0000000    1.0112690
613700.0000000    1.0317922
613800.0000000    1.0492262
613900.0000000    0.9839339
614000.0000000    1.0073388
614100.0000000    1.0131916
614200.0000000    0.9806739
614300.0000000    0.9615532
614400.0000000    0.9702018
614500.0000000    0.9843966
614600.0000000    1.0135725
614700.0000000    1.0335386
614800.0000000    0.9914476
614900.0000000    0.9910578
615000.0000000    1.0459307
615100.0000000    1.0129890
615200.0000000    1.0763490
615300.0000000    1.0122073
615400.0000000    1.0330716
615500.0000000    1.0252807
615600.0000000    1.0558857
615700.0000000    1.0350121
615800.0000000    1.0225931
615900.0000000    0.9799233
616000.0000000    1.0446770
616100.0000000    0.9873581
616200.0000000    0.9971293
616300.0000000    1.0028157
616400.0000000    0.9853137
616500.0000000    0.9692164
616600.0000000    0.9323944
616700.0000000    0.9152530
616800.0000000    0.9708147
616900.0000000    0.9949453
617000.0000000    0.9976503
617100.0000000    1.0126604
617200.0000000    0.9990223
617300.0000000    0.9655575
617400.0000000    0.9807780
617500.0000000    0.9832878
617600.0000000    1.0125676
617700.0000000    0.9967105
617800.0000000    0.9802000
617900.0000000    0.9694588
618000.0000000    0.9694062
618100.0000000    0.9099207
618200.0000000    0.9025934
618300.0000000    0.9329548
618400.0000000    0.9331571
618500.0000000    0.9637805
618600.0000000    0.9307051
618700.0000000    0.9351639
618800.0000000    0.8920200
618900.0000000    0.9172570
619000.0000000    0.9623498
619100.0000000    0.9454628
619200.0000000    0.9179212
619300.0000000    0.9200607
619400.0000000    0.8881869
619500.0000000    0.9084761
619600.0000000    0.9196553
619700.0000000    0.8668879
619800.0000000    0.9317144
619900.0000000    0.8968580
620000.0000000    0.9182274
620100.0000000    1.0019883
620200.0000000    0.9657568
620300.0000000    1.0034871
620400.0000000    0.9580937
620500.0000000    0.9507474
620600.0000000    0.9319122
620700.0000000    0.9448443
620800.0000000    0.9633659
620900.0000000    1.0006361
621000.0000000    1.0037670
621100.0000000    1.0152431
621200.0000000    1.0989386
621300.0000000    1.0102417
621400.0000000    1.0003823
621500.0000000    1.0496788
621600.0000000    1.0466392
621700.0000000    1.0332496
621800.0000000    0.9945643
621900.0000000    1.0300988
622000.0000000    1.0091654
622100.0000000    0.9732738
622200.0000000    1.0065044
622300.0000000    0.9429764
622400.0000000    0.9953560
622500.0000000    1.0012383
622600.0000000    1.0320332
622700.0000000    0.9733278
622800.0000000    0.9737361
622900.0000000    0.9702691
623000.0000000    0.9956643
623100.0000000    0.9593906
623200.0000000    0.9670535
623300.0000000    1.0136163
623400.0000000    0.9768406
623500.0000000    0.9971767
623600.0000000    0.9971781
623700.0000000    0.9416479
623800.0000000    0.9348592
623900.0000000    0.9616669
624000.0000000    1.0057263
624100.0000000    1.0467099
624200.0000000    1.0055491
624300.0000000    0.9881054
624400.0000000    1.0067409
624500.0000000    1.0352432
624600.0000000    1.0270327
624700.0000000    0.9790062
624800.0000000    0.9415892
624900.0000000    0.9145004
625000.0000000    0.9295989
625100.0000000    0.9517394
625200.0000000    0.9941455
625300.0000000    0.9639600
625400.0000000    1.0049927
625500.0000000    0.9530864
625600.0000000    0.9781889
625700.0000000    0.9762941
625800.0000000    0.9636618
625900.0000000    0.9907304
626000.0000000    1.0012392
626100.0000000    0.9883712
626200.0000000    1.0271218
626300.0000000    1.0073093
626400.0000000    0.9931617
626500.0000000    0.9563815
626600.0000000    0.9971446
626700.0000000    1.0095891
626800.0000000    0.9617936
626900.0000000    0.9535326
627000.0000000    1.0066996
627100.0000000    0.9690937
627200.0000000    0.9552364
627300.0000000    0.9741826
627400.0000000    0.9463814
627500.0000000    0.9766110
627600.0000000    0.9961025
627700.0000000    1.0245378
627800.0000000    0.9963427
627900.0000000    0.9761549
628000.0000000    0.9801868
628100.0000000    0.9834791
628200.0000000    1.0129206
628300.0000000    1.0376984
628400.0000000    1.0016406
628500.0000000    1.0045602
628600.0000000    0.9434791
628700.0000000    0.9752232
628800.0000000    1.0228711
628900.0000000    0.9510123
629000.0000000    0.9305261
629100.0000000    0.9589332
629200.0000000    0.9661425
629300.0000000    0.9496802
629400.0000000    0.9947112
629500.0000000    0.9653360
629600.0000000    0.9779919
629700.0000000    0.9593705
629800.0000000    0.9893352
629900.0000000    0.9764674
630000.0000000    1.0023654
630100.0000000    1.0367174
630200.0000000    1.0399307
630300.0000000    1.0018220
630400.0000000    0.9749801
630500.0000000    1.0394980
630600.0000000    0.9924248
630700.0000000    0.9987838
630800.0000000    0.9594475
630900.0000000    0.9575921
631000.0000000    0.9976424
631100.0000000    0.9647555
631200.0000000    0.9888937
631300.0000000    0.9942104
631400.0000000    0.9609035
631500.0000000    0.9763569
631600.0000000    0.9028854
631700.0000000    0.9005845
631800.0000000    0.9445204
631900.0000000    1.0067900
632000.0000000    0.9117065
632100.0000000    0.9341030
632200.0000000    0.9560273
632300.0000000    0.9709358
632400.0000000    0.9388478
632500.0000000    0.9890903
632600.0000000    1.0013534
632700.0000000    0.9745249
632800.0000000    0.9390223
632900.0000000    0.9945627
633000.0000000    0.9942949
633100.0000000    0.9865663
633200.0000000    1.0193689
633300.0000000    0.9915661
633400.0000000    0.9796387
633500.0000000    0.9418120
633600.0000000    0.9697087
633700.0000000    0.9775944
633800.0000000    1.0211682
633900.0000000    1.0246938
634000.0000000    1.0263199
634100.0000000    0.9749634
634200.0000000    0.9638593
634300.0000000    0.8936693
634400.0000000    0.9231061
634500.0000000    0.9020591
634600.0000000    0.9053950
634700.0000000    0.9864667
634800.0000000    0.9946517
634900.0000000    0.9721988
635000.0000000    0.9693342
635100.0000000    1.0087553
635200.0000000    0.8940741
635300.0000000    0.8765507
635400.0000000    0.9033251
635500.0000000    0.8667614
635600.0000000    0.9051309
635700.0000000    0.8965960
635800.0000000    0.8743250
635900.0000000    0.9017895
636000.0000000    0.8879940
636100.0000000    0.9179035
636200.0000000    0.9047884
636300.0000000    0.9271649
636400.0000000    0.9226522
636500.0000000    0.9697512
636600.0000000    0.9343762
636700.0000000    0.9362464
636800.0000000    0.9254146
636900.0000000    0.8304675
637000.0000000    0.8686604
637100.0000000    0.8838050
637200.0000000    0.8801316
637300.0000000    0.9192963
637400.0000000    0.8636082
637500.0000000    0.8734115
637600.0000000    0.9056541
637700.0000000    0.8701108
637800.0000000    0.8998691
637900.0000000    0.8793519
638000.0000000    0.9048200
638100.0000000    0.8769956
638200.0000000    0.9049729
638300.0000000    0.9316538
638400.0000000    0.8958028
638500.0000000    0.8901464
638600.0000000    0.9577560
638700.0000000    0.9181828
638800.0000000    0.8990794
638900.0000000    0.9159650
639000.0000000    0.8384838
639100.0000000    0.8635025
639200.0000000    0.9236403
639300.0000000    0.8887214
639400.0000000    0.8970770
639500.0000000    0.8985175
639600.0000000    0.9201860
639700.0000000    0.9160603
639800.0000000    0.9242754
639900.0000000    0.8872419
640000.0000000    0.9440972
640100.0000000    0.9328139
640200.0000000    0.9106582
640300.0000000    0.9199236
640400.0000000    0.9061980
640500.0000000    0.9136502
640600.0000000    0.8826703
640700.0000000    0.9376612
640800.0000000    0.9320495
640900.0000000    0.9567266
641000.0000000    0.9476847
641100.0000000    0.9481344
641200.0000000    0.9374291
641300.0000000    0.8916702
641400.0000000    0.8742263
641500.0000000    0.9116288
641600.0000000    0.9285913
641700.0000000    0.9391539
641800.0000000    0.9154595
641900.0000000    0.8923095
642000.0000000    0.8786986
642100.0000000    0.8815899
642200.0000000    0.8864819
642300.0000000    0.9205317
642400.0000000    0.8642936
642500.0000000    0.8809435
642600.0000000    0.9331905
642700.0000000    0.8860315
642800.0000000    0.9311517
642900.0000000    0.8939785
643000.0000000    0.8663684
643100.0000000    0.8576902
643200.0000000    0.8686057
643300.0000000    0.8596380
643400.0000000    0.8661818
643500.0000000    0.8753268
643600.0000000    0.8807550
643700.0000000    0.9115505
643800.0000000    0.9383064
643900.0000000    0.8951307
644000.0000000    0.8894778
644100.0000000    0.8909526
644200.0000000    0.9238936
644300.0000000    0.9046362
644400.0000000    0.8901466
644500.0000000    0.9546427
644600.0000000    0.9021187
644700.0000000    0.9490377
644800.0000000    0.9281947
644900.0000000    0.8837516
645000.0000000    0.8686596
645100.0000000    0.8896812
645200.0000000    0.8842563
645300.0000000    0.8525067
645400.0000000    0.9494605
645500.0000000    0.9235466
645600.0000000    0.8962284
645700.0000000    0.9116364
645800.0000000    0.9366904
645900.0000000    0.9225075
646000.0000000    0.8972880
646100.0000000    0.9471549
646200.0000000    0.9366530
646300.0000000    0.9274169
646400.0000000    0.9049678
646500.0000000    0.9451542
646600.0000000    0.9367107
646700.0000000    0.9125347
646800.0000000    0.9523240
646900.0000000    0.9279281
647000.0000000    0.9360614
647100.0000000    0.9672686
647200.0000000    0.9279361
647300.0000000    0.9472622
647400.0000000    0.9541162
647500.0000000    0.9358471
647600.0000000    0.9059792
647700.0000000    0.9440703
647800.0000000    0.9207889
647900.0000000    0.9224988
648000.0000000    0.9058564
648100.0000000    0.9147032
648200.0000000    0.9276804
648300.0000000    0.9553149
648400.0000000    0.9371791
648500.0000000    0.9472079
648600.0000000    0.9071314
648700.0000000    0.9049011
648800.0000000    0.8943574
648900.0000000    0.9268338
649000.0000000    0.9294572
649100.0000000    0.8986948
649200.0000000    0.8992072
649300.0000000    0.8683434
649400.0000000    0.9041795
649500.0000000    0.9025721
649600.0000000    0.9466968
649700.0000000    0.9537474
649800.0000000    0.9316386
649900.0000000    0.9126015
650000.0000000    0.9104056
650100.0000000    0.8389631
650200.0000000    0.9150860
650300.0000000    0.9276601
650400.0000000    0.9011469
650500.0000000    0.8932415
650600.0000000    0.9094898
650700.0000000    0.9178382
650800.0000000    0.8907752
650900.0000000    0.8845072
651000.0000000    0.8819537
651100.0000000    0.8763688
651200.0000000    0.9194444
651300.0000000    0.9281181
651400.0000000    0.9487063
651500.0000000    0.9356815
651600.0000000    0.9911630
651700.0000000    1.0000417
651800.0000000    0.9689830
651900.0000000    0.9831492
652000.0000000    0.9614032
652100.0000000    0.9242828
652200.0000000    0.9024397
652300.0000000    0.9224275
652400.0000000    0.9220213
652500.0000000    0.9393860
652600.0000000    0.9145265
652700.0000000    0.9097412
652800.0000000    0.9016522
652900.0000000    0.8998995
653000.0000000    0.9406875
653100.0000000    0.9366515
653200.0000000    0.9422839
653300.0000000    0.9138310
653400.0000000    0.9106076
653500.0000000    0.9042532
653600.0000000    0.8843490
653700.0000000    0.9136462
653800.0000000    0.9510528
653900.0000000    0.9499462
654000.0000000    0.9452327
654100.0000000    0.9218281
654200.0000000    0.9189262
654300.0000000    0.9194097
654400.0000000    0.9140378
654500.0000000    0.8923491
654600.0000000    0.9029503
654700.0000000    0.8804098
654800.0000000    0.8975877
654900.0000000    0.9095320
655000.0000000    0.8959949
655100.0000000    0.9021966
655200.0000000    0.9186391
655300.0000000    0.8878853
655400.0000000    0.8908556
655500.0000000    0.9146821
655600.0000000    0.9081031
655700.0000000    0.9136848
655800.0000000    0.9344237
655900.0000000    0.9501860
656000.0000000    0.9478312
656100.0000000    0.9367667
656200.0000000    0.9213461
656300.0000000    0.9701945
656400.0000000    0.9417025
656500.0000000    0.9513156
656600.0000000    0.9291014
656700.0000000    0.9379347
656800.0000000    0.9044857
656900.0000000    0.9212734
657000.0000000    0.9399066
657100.0000000    0.9274021
657200.0000000    0.8976777
657300.0000000    0.9149975
657400.0000000    0.9258540
657500.0000000    0.9582248
657600.0000000    0.9213184
657700.0000000    0.9081765
657800.0000000    0.9018984
657900.0000000    0.9142535
658000.0000000    0.9051762
658100.0000000    0.9065864
658200.0000000    0.9016378
658300.0000000    0.9220635
658400.0000000    0.9686302
658500.0000000    0.9403812
658600.0000000    0.9590662
658700.0000000    0.9607624
658800.0000000    0.9702697
658900.0000000    0.9598960
659000.0000000    0.9791365
659100.0000000    0.9630974
659200.0000000    0.9809399
659300.0000000    0.9513249
659400.0000000    0.9297798
659500.0000000    0.9446236
659600.0000000    0.9444140
659700.0000000    0.9473263
659800.0000000    0.9471324
659900.0000000    0.9377070
660000.0000000    0.9493252
660100.0000000    0.9409174
660200.0000000    0.9514041
660300.0000000    0.9752098
660400.0000000    0.9556535
660500.0000000    0.9583710
660600.0000000    0.9383847
660700.0000000    0.8851612
660800.0000000    0.9377668
660900.0000000    0.9280794
661000.0000000    0.9428191
661100.0000000    0.9583851
661200.0000000    0.9417631
661300.0000000    0.9256376
661400.0000000    0.9307331
661500.0000000    0.9363441
661600.0000000    0.9200702
661700.0000000    0.9346062
661800.0000000    0.9578576
661900.0000000    0.9359915
662000.0000000    0.9428593
662100.0000000    0.9430068
662200.0000000    0.9497530
662300.0000000    0.9295626
662400.0000000    0.9310469
662500.0000000    0.9655197
662600.0000000    0.9773832
662700.0000000    0.9488523
662800.0000000    0.9354730
662900.0000000    0.9669752
663000.0000000    0.9763019
663100.0000000    0.9489537
663200.0000000    0.9548196
663300.0000000    0.9558164
663400.0000000    0.9638520
663500.0000000    0.9352210
663600.0000000    0.9546854
663700.0000000    0.9657303
663800.0000000    0.9725998
663900.0000000    0.9612390
664000.0000000    0.9387052
664100.0000000    0.9371329
664200.0000000    0.9560630
664300.0000000    0.9667307
664400.0000000    0.9630578
664500.0000000    0.9613258
664600.0000000    0.9957894
664700.0000000    0.9668462
664800.0000000    0.9484422
664900.0000000    0.9544550
665000.0000000    0.9473540
665100.0000000    0.9528666
665200.0000000    0.9565248
665300.0000000    0.9645315
665400.0000000    0.9607449
665500.0000000    0.9705628
665600.0000000    0.9686790
665700.0000000    0.9238383
665800.0000000    0.9585646
665900.0000000    0.9493914
666000.0000000    0.9903489
666100.0000000    0.9467748
666200.0000000    0.9088072
666300.0000000    0.9378693
666400.0000000    0.9234303
666500.0000000    0.9683896
666600.0000000    0.9392642
666700.0000000    0.9664701
666800.0000000    0.9644799
666900.0000000    0.9382789
667000.0000000    0.9459605
667100.0000000    0.9598766
667200.0000000    0.9506804
667300.0000000    0.9384196
667400.0000000    0.9803940
667500.0000000    0.9881747
667600.0000000    0.9545485
667700.0000000    0.9454577
667800.0000000    0.8964437
667900.0000000    0.9735891
668000.0000000    0.9280631
668100.0000000    0.9478136
668200.0000000    0.9719199
668300.0000000    0.9343730
668400.0000000    0.9134957
668500.0000000    0.9590243
668600.0000000    0.9823934
668700.0000000    0.9540842
668800.0000000    0.9261910
668900.0000000    0.9170910
669000.0000000    0.9582092
669100.0000000    0.9569947
669200.0000000    0.9336119
669300.0000000    0.9669704
669400.0000000    0.9577308
669500.0000000    0.9115130
669600.0000000    0.9340342
669700.0000000    0.9124947
669800.0000000    0.9148324
669900.0000000    0.9399177
670000.0000000    0.9311103
670100.0000000    0.9384900
670200.0000000    0.9166335
670300.0000000    0.9251556
670400.0000000    0.9356239
670500.0000000    0.9195719
670600.0000000    0.9234473
670700.0000000    0.9184909
670800.0000000    0.9235006
670900.0000000    0.8887281
671000.0000000    0.9442436
671100.0000000    0.9673710
671200.0000000    0.9569555
671300.0000000    0.9424748
671400.0000000    0.9861690
671500.0000000    0.9704442
671600.0000000    1.0174170
671700.0000000    1.0069357
671800.0000000    0.9260196
671900.0000000    0.9543174
672000.0000000    0.9458035
672100.0000000    0.9609146
672200.0000000    0.9744961
672300.0000000    0.9729064
672400.0000000    0.9155975
672500.0000000    0.9454949
672600.0000000    0.9761274
672700.0000000    0.9353836
672800.0000000    0.9458658
672900.0000000    0.9573014
673000.0000000    0.9742428
673100.0000000    0.9771454
673200.0000000    0.9277846
673300.0000000    0.9707699
673400.0000000    0.9553180
673500.0000000    0.9339286
673600.0000000    0.9329144
673700.0000000    0.9276264
673800.0000000    0.9576637
673900.0000000    0.9646412
674000.0000000    0.9438107
674100.0000000    0.9564517
674200.0000000    0.9809008
674300.0000000    0.9472144
674400.0000000    0.9851464
674500.0000000    0.9851034
674600.0000000    0.9799125
674700.0000000    0.9887542
674800.0000000    0.9871057
674900.0000000    0.9812426
675000.0000000    0.9645753
675100.0000000    0.9736390
675200.0000000    0.9590183
675300.0000000    0.9582329
675400.0000000    0.9407445
675500.0000000    0.9937162
675600.0000000    0.9650986
675700.0000000    0.9732698
675800.0000000    1.0028433
675900.0000000    0.9637887
676000.0000000    0.9686526
676100.0000000    0.9729416
676200.0000000    0.9472672
676300.0000000    0.9450998
676400.0000000    0.9678692
676500.0000000    0.9409038
676600.0000000    0.9429018
676700.0000000    0.9137400
676800.0000000    0.9346343
676900.0000000    0.9582667
677000.0000000    0.9585100
677100.0000000    0.9583068
677200.0000000    0.9427261
677300.0000000    0.9947538
677400.0000000    0.9249419
677500.0000000    0.9354959
677600.0000000    0.9299415
677700.0000000    0.9454294
677800.0000000    0.9247537
677900.0000000    0.9420757
678000.0000000    0.9074426
678100.0000000    0.9218747
678200.0000000    0.9087660
678300.0000000    0.9175895
678400.0000000    0.9087334
678500.0000000    0.9012123
678600.0000000    0.9294723
678700.0000000    0.9304261
678800.0000000    0.9483643
678900.0000000    0.9106409
679000.0000000    0.9250880
679100.0000000    0.9135170
679200.0000000    0.9260172
679300.0000000    0.9238227
679400.0000000    0.9341332
679500.0000000    0.9221888
679600.0000000    0.8954971
679700.0000000    0.9394565
679800.0000000    0.9647747
679900.0000000    0.9373938
680000.0000000    0.9461331
680100.0000000    0.9747026
680200.0000000    0.9419508
680300.0000000    0.9492355
680400.0000000    0.9969127
680500.0000000    0.9531189
680600.0000000    0.9856251
680700.0000000    0.9532391
680800.0000000    0.9632492
680900.0000000    0.9405774
681000.0000000    0.9222720
681100.0000000    0.9356821
681200.0000000    0.9690016
681300.0000000    0.9497612
681400.0000000    0.9458970
681500.0000000    0.9666243
681600.0000000    0.9368319
681700.0000000    0.8913860
681800.0000000    0.9706100
681900.0000000    0.9384281
682000.0000000    0.9198955
682100.0000000    0.9523499
682200.0000000    0.9306809
682300.0000000    0.9593492
682400.0000000    0.9562439
682500.0000000    0.9463504
682600.0000000    0.9393714
682700.0000000    0.9288427
682800.0000000    0.9518590
682900.0000000    0.9701784
683000.0000000    0.9662233
683100.0000000    0.9239500
683200.0000000    0.9122102
683300.0000000    0.9175006
683400.0000000    0.9142379
683500.0000000    0.9159986
683600.0000000    0.9347610
683700.0000000    0.9076022
683800.0000000    0.9118110
683900.0000000    0.9346998
684000.0000000    0.9002937
684100.0000000    0.9115676
684200.0000000    0.9202612
684300.0000000    0.9436110
684400.0000000    0.9317622
684500.0000000    0.9325745
684600.0000000    0.9143789
684700.0000000    0.9300069
684800.0000000    0.9631072
684900.0000000    0.9520144
685000.0000000    0.9372501
685100.0000000    0.9580407
685200.0000000    0.9310518
685300.0000000    0.9485089
685400.0000000    0.9525117
685500.0000000    0.9284930
685600.0000000    0.9301344
685700.0000000    0.8932867
685800.0000000    0.9143450
685900.0000000    0.9370242
686000.0000000    0.9356611
686100.0000000    0.9460717
686200.0000000    0.9857189
686300.0000000    0.9710190
686400.0000000    0.9649264
686500.0000000    0.9705248
686600.0000000    0.9771338
686700.0000000    0.9821398
686800.0000000    0.9495027
686900.0000000    0.9314840
687000.0000000    0.9082178
687100.0000000    0.9375404
687200.0000000    0.9429497
687300.0000000    0.9605783
687400.0000000    0.9231526
687500.0000000    0.9489326
687600.0000000    0.9726201
687700.0000000    0.9600391
687800.0000000    0.9438518
687900.0000000    0.9773793
688000.0000000    0.9553220
688100.0000000    0.9518561
688200.0000000    0.9491223
688300.0000000    0.9474842
688400.0000000    0.9472239
688500.0000000    0.9435797
688600.0000000    0.9535412
688700.0000000    0.9263411
688800.0000000    0.9538621
688900.0000000    0.9398219
689000.0000000    0.9585595
689100.0000000    0.9430323
689200.0000000    0.9136206
689300.0000000    0.9423447
689400.0000000    0.9023283
689500.0000000    0.8717073
689600.0000000    0.9359320
689700.0000000    0.9407637
689800.0000000    0.9281150
689900.0000000    0.9600498
690000.0000000    0.9374142
690100.0000000    0.9091913
690200.0000000    0.9013379
690300.0000000    0.9340483
690400.0000000    0.9159756
690500.0000000    0.9563165
690600.0000000    0.9391257
690700.0000000    0.9550068
690800.0000000    0.9412323
690900.0000000    0.9315919
691000.0000000    0.9276426
691100.0000000    0.9546787
691200.0000000    0.9529666
691300.0000000    0.9665983
691400.0000000    0.9263119
691500.0000000    0.9126058
691600.0000000    0.9518058
691700.0000000    0.9766641
691800.0000000    0.9849747
691900.0000000    0.9453513
692000.0000000    0.9520805
692100.0000000    0.9699176
692200.0000000    0.9635591
692300.0000000    0.9594124
692400.0000000    0.9720047
692500.0000000    0.9432595
692600.0000000    0.9473014
692700.0000000    0.9431323
692800.0000000    0.9800594
692900.0000000    0.9414285
693000.0000000    0.9446676
693100.0000000    0.9655623
693200.0000000    0.9377117
693300.0000000    0.9479229
693400.0000000    0.9972731
693500.0000000    0.9132143
693600.0000000    0.9346850
693700.0000000    0.9497070
693800.0000000    0.9534949
693900.0000000    0.9697312
694000.0000000    0.9718322
694100.0000000    0.9981961
694200.0000000    0.9967942
694300.0000000    0.9995803
694400.0000000    0.9992877
694500.0000000    0.9660710
694600.0000000    0.9785134
694700.0000000    0.9483799
694800.0000000    0.9340489
694900.0000000    0.9399638
695000.0000000    0.9446031
695100.0000000    0.9575027
695200.0000000    0.9672853
695300.0000000    0.9953256
695400.0000000    0.9684776
695500.0000000    0.9080516
695600.0000000    0.9014891
695700.0000000    0.9271053
695800.0000000    0.9437550
695900.0000000    0.9143553
696000.0000000    0.9351103
696100.0000000    0.9049802
696200.0000000    0.9157140
696300.0000000    0.8932127
696400.0000000    0.9062830
696500.0000000    0.9137430
696600.0000000    0.9159459
696700.0000000    0.9370564
696800.0000000    0.9524584
696900.0000000    0.9242817
697000.0000000    0.9292957
697100.0000000    0.9265857
697200.0000000    0.9541304
697300.0000000    0.9320847
697400.0000000    0.9227290
697500.0000000    0.9535354
697600.0000000    0.9726205
697700.0000000    0.9611284
697800.0000000    0.9643399
697900.0000000    0.9765021
698000.0000000    0.9419050
698100.0000000    0.9521999
698200.0000000    0.9708484
698300.0000000    0.9607550
698400.0000000    0.9432467
698500.0000000    0.9924030
698600.0000000    0.9836982
698700.0000000    0.9577721
698800.0000000    0.8974897
698900.0000000    0.9055238
699000.0000000    0.8944611
699100.0000000    0.9654748
699200.0000000    0.9661896
699300.0000000    0.9674714
699400.0000000    0.9432617
699500.0000000    0.9103018
699600.0000000    0.9601967
699700.0000000    0.9597653
699800.0000000    0.9376516
699900.0000000    0.9211850
700000.0000000    0.9409413
