# Supplementary material for: The SARS-CoV-2 spike protein is vulnerable to moderate electric fields
Source: Nat Commun. 2021 Sep 13;12:5407. doi: 10.1038/s41467-021-25478-7 (PMC8437970; doi:10.1038/s41467-021-25478-7)
Supplement: Supplementary file 6 — Source Data [file 41467_2021_25478_MOESM6_ESM.zip › FIGURES_compilation_source_data_NEW/figure_2/a/RMSD_1e07_EF-off.xvg]

@    title "RMSD"
@    xaxis  label "Time (ps)"
@    yaxis  label "RMSD (nm)"
@TYPE xy
@ subtitle "C-alpha after lsq fit to C-alpha"
   0.0000000    2.4961593
  20.0000000    2.5109959
  40.0000000    2.5071812
  60.0000000    2.4991684
  80.0000000    2.4729097
 100.0000000    2.4660833
 120.0000000    2.4567604
 140.0000000    2.4598615
 160.0000000    2.4538000
 180.0000000    2.4774663
 200.0000000    2.4698682
 220.0000000    2.4789376
 240.0000000    2.4526634
 260.0000000    2.4535985
 280.0000000    2.4912202
 300.0000000    2.4870086
 320.0000000    2.4789915
 340.0000000    2.4731462
 360.0000000    2.4772525
 380.0000000    2.4947143
 400.0000000    2.5061932
 420.0000000    2.4871445
 440.0000000    2.4630656
 460.0000000    2.4719939
 480.0000000    2.5320082
 500.0000000    2.5269191
 520.0000000    2.5205607
 540.0000000    2.5160341
 560.0000000    2.5124164
 580.0000000    2.5065131
 600.0000000    2.4937389
 620.0000000    2.5108621
 640.0000000    2.5316887
 660.0000000    2.5241208
 680.0000000    2.5112000
 700.0000000    2.5423107
 720.0000000    2.5237656
 740.0000000    2.5068872
 760.0000000    2.5052865
 780.0000000    2.5717971
 800.0000000    2.5805068
 820.0000000    2.5375860
 840.0000000    2.5095241
 860.0000000    2.5458705
 880.0000000    2.5391519
 900.0000000    2.5449288
 920.0000000    2.5475144
 940.0000000    2.5281780
 960.0000000    2.5345376
 980.0000000    2.5210257
1000.0000000    2.5214522
1020.0000000    2.5493915
1040.0000000    2.5281999
1060.0000000    2.5074830
1080.0000000    2.5098381
1100.0000000    2.4914398
1120.0000000    2.4437060
1140.0000000    2.4872885
1160.0000000    2.5137212
1180.0000000    2.4885004
1200.0000000    2.5223393
1220.0000000    2.5458608
1240.0000000    2.5352302
1260.0000000    2.5031850
1280.0000000    2.5051527
1300.0000000    2.5087359
1320.0000000    2.4713504
1340.0000000    2.5045152
1360.0000000    2.5160375
1380.0000000    2.5239637
1400.0000000    2.4926615
1420.0000000    2.4692726
1440.0000000    2.4928029
1460.0000000    2.5134978
1480.0000000    2.5266385
1500.0000000    2.5826342
1520.0000000    2.5410883
1540.0000000    2.5715432
1560.0000000    2.5755677
1580.0000000    2.5481179
1600.0000000    2.5502572
1620.0000000    2.5547106
1640.0000000    2.5345125
1660.0000000    2.4684010
1680.0000000    2.4392133
1700.0000000    2.4794469
1720.0000000    2.4776528
1740.0000000    2.5003664
1760.0000000    2.4827693
1780.0000000    2.4681938
1800.0000000    2.4378552
1820.0000000    2.5026166
1840.0000000    2.5110283
1860.0000000    2.5260758
1880.0000000    2.5453777
1900.0000000    2.5195150
1920.0000000    2.5392151
1940.0000000    2.5077567
1960.0000000    2.5070653
1980.0000000    2.4446237
2000.0000000    2.4444149
2020.0000000    2.4416051
2040.0000000    2.4148107
2060.0000000    2.4398975
2080.0000000    2.4383380
2100.0000000    2.3870094
2120.0000000    2.4046848
2140.0000000    2.4370480
2160.0000000    2.4442520
2180.0000000    2.4556897
2200.0000000    2.4702139
2220.0000000    2.4680188
2240.0000000    2.4575388
2260.0000000    2.4640911
2280.0000000    2.4927707
2300.0000000    2.4971254
2320.0000000    2.4993813
2340.0000000    2.5334480
2360.0000000    2.5247035
2380.0000000    2.5257688
2400.0000000    2.5401745
2420.0000000    2.5263393
2440.0000000    2.5662856
2460.0000000    2.5630605
2480.0000000    2.5660872
2500.0000000    2.5797722
2520.0000000    2.5565331
2540.0000000    2.5222309
2560.0000000    2.4802494
2580.0000000    2.4802754
2600.0000000    2.3677044
2620.0000000    2.4647849
2640.0000000    2.4327798
2660.0000000    2.4316151
2680.0000000    2.4005575
2700.0000000    2.3378081
2720.0000000    2.3799627
2740.0000000    2.4269979
2760.0000000    2.4009004
2780.0000000    2.4077525
2800.0000000    2.4141428
2820.0000000    2.3776383
2840.0000000    2.2802930
2860.0000000    2.2694252
2880.0000000    2.1995802
2900.0000000    2.2825010
2920.0000000    2.1761370
2940.0000000    2.0539303
2960.0000000    1.9942942
2980.0000000    1.9831387
3000.0000000    2.1224918
3020.0000000    1.9968237
3040.0000000    1.9171494
3060.0000000    1.9987085
3080.0000000    1.9500073
3100.0000000    1.9146241
3120.0000000    1.9308683
3140.0000000    2.0805888
3160.0000000    1.9391712
3180.0000000    1.9415734
3200.0000000    2.0057700
3220.0000000    2.0219944
3240.0000000    2.0725000
3260.0000000    2.1570640
3280.0000000    2.1532404
3300.0000000    2.1436608
3320.0000000    2.1096444
3340.0000000    2.1250725
3360.0000000    2.1261559
3380.0000000    2.1087558
3400.0000000    2.0231204
3420.0000000    2.0710797
3440.0000000    2.1209822
3460.0000000    2.1247849
3480.0000000    2.1195166
3500.0000000    2.1692300
3520.0000000    2.1883960
3540.0000000    2.2330530
3560.0000000    2.2824910
3580.0000000    2.2337401
3600.0000000    2.2329342
3620.0000000    2.3179071
3640.0000000    2.3595095
3660.0000000    2.3706963
3680.0000000    2.4693553
3700.0000000    2.5133054
3720.0000000    2.4074416
3740.0000000    2.2898121
3760.0000000    2.3673804
3780.0000000    2.3902857
3800.0000000    2.3266413
3820.0000000    2.3437607
3840.0000000    2.3197470
3860.0000000    2.3798256
3880.0000000    2.4928787
3900.0000000    2.5202978
3920.0000000    2.5796223
3940.0000000    2.5046322
3960.0000000    2.5795445
3980.0000000    2.5326247
4000.0000000    2.5712886
4020.0000000    2.5769913
4040.0000000    2.5880625
4060.0000000    2.5870833
4080.0000000    2.6168239
4100.0000000    2.6096289
4120.0000000    2.6104164
4140.0000000    2.6366966
4160.0000000    2.6487429
4180.0000000    2.6315763
4200.0000000    2.6327834
4220.0000000    2.6363289
4240.0000000    2.6417718
4260.0000000    2.6254823
4280.0000000    2.6424356
4300.0000000    2.6150866
4320.0000000    2.6171546
4340.0000000    2.5945566
4360.0000000    2.6266878
4380.0000000    2.6269166
4400.0000000    2.5803242
4420.0000000    2.6111946
4440.0000000    2.6163514
4460.0000000    2.6248660
4480.0000000    2.5966959
4500.0000000    2.6096108
4520.0000000    2.6107886
4540.0000000    2.6125388
4560.0000000    2.6093476
4580.0000000    2.6106775
4600.0000000    2.6013079
4620.0000000    2.5943904
4640.0000000    2.6068838
4660.0000000    2.6146708
4680.0000000    2.6162329
4700.0000000    2.6290970
4720.0000000    2.6037886
4740.0000000    2.6121790
4760.0000000    2.6356225
4780.0000000    2.6469758
4800.0000000    2.6762354
4820.0000000    2.6885738
4840.0000000    2.6541870
4860.0000000    2.6419649
4880.0000000    2.6637318
4900.0000000    2.6321163
4920.0000000    2.6364510
4940.0000000    2.6825666
4960.0000000    2.6501620
4980.0000000    2.6416998
5000.0000000    2.6289461
5020.0000000    2.6356330
5040.0000000    2.6485553
5060.0000000    2.6499355
5080.0000000    2.6900384
5100.0000000    2.6838906
5120.0000000    2.6581604
5140.0000000    2.6903043
5160.0000000    2.6478429
5180.0000000    2.6793323
5200.0000000    2.6904526
5220.0000000    2.7070930
5240.0000000    2.7114675
5260.0000000    2.7097614
5280.0000000    2.7226870
5300.0000000    2.7354946
5320.0000000    2.7795672
5340.0000000    2.7866325
5360.0000000    2.7916665
5380.0000000    2.7783122
5400.0000000    2.7798603
5420.0000000    2.7122440
5440.0000000    2.6704423
5460.0000000    2.6786137
5480.0000000    2.7013671
5500.0000000    2.6671944
5520.0000000    2.7387936
5540.0000000    2.7673736
5560.0000000    2.7570689
5580.0000000    2.8095891
5600.0000000    2.8306339
5620.0000000    2.8208942
5640.0000000    2.9003837
5660.0000000    2.8891516
5680.0000000    2.8946791
5700.0000000    2.8218477
5720.0000000    2.8075676
5740.0000000    2.7658679
5760.0000000    2.5823045
5780.0000000    2.6031392
5800.0000000    2.6619017
5820.0000000    2.5839581
5840.0000000    2.8372252
5860.0000000    2.8469598
5880.0000000    2.8524768
5900.0000000    2.8414588
5920.0000000    2.9117892
5940.0000000    2.8237488
5960.0000000    2.8278608
5980.0000000    2.8735254
6000.0000000    2.8998666
6020.0000000    2.8910332
6040.0000000    2.8927579
6060.0000000    2.6519940
6080.0000000    2.7880363
6100.0000000    2.7760768
6120.0000000    2.7677405
6140.0000000    2.6284740
6160.0000000    2.5994112
6180.0000000    2.6389501
6200.0000000    2.4827914
6220.0000000    2.5429945
6240.0000000    2.6020224
6260.0000000    2.4277890
6280.0000000    2.4837024
6300.0000000    2.4511456
6320.0000000    2.4853346
6340.0000000    2.5766816
6360.0000000    2.5312796
6380.0000000    2.6012323
6400.0000000    2.6464922
6420.0000000    2.5412505
6440.0000000    2.5340791
6460.0000000    2.5468738
6480.0000000    2.5795777
6500.0000000    2.5528650
6520.0000000    2.5028455
6540.0000000    2.4594917
6560.0000000    2.4752200
6580.0000000    2.4940977
6600.0000000    2.6743212
6620.0000000    2.6310441
6640.0000000    2.6772795
6660.0000000    2.6358204
6680.0000000    2.6500535
6700.0000000    2.5239806
6720.0000000    2.4521201
6740.0000000    2.2912617
6760.0000000    2.5000648
6780.0000000    2.6106930
6800.0000000    2.5138609
6820.0000000    2.5024564
6840.0000000    2.5471430
6860.0000000    2.6211164
6880.0000000    2.6408613
6900.0000000    2.5230219
6920.0000000    2.5498531
6940.0000000    2.5636539
6960.0000000    2.5640728
6980.0000000    2.6280618
7000.0000000    2.7119603
7020.0000000    2.6751928
7040.0000000    2.6281993
7060.0000000    2.7194386
7080.0000000    2.7126584
7100.0000000    2.6749725
7120.0000000    2.6956506
7140.0000000    2.6761229
7160.0000000    2.7116175
7180.0000000    2.7120090
7200.0000000    2.6904991
7220.0000000    2.7105575
7240.0000000    2.6666622
7260.0000000    2.6269200
7280.0000000    2.7002134
7300.0000000    2.6792488
7320.0000000    2.7312810
7340.0000000    2.6855938
7360.0000000    2.6595795
7380.0000000    2.6887751
7400.0000000    2.7111135
7420.0000000    2.6770346
7440.0000000    2.6554093
7460.0000000    2.6325502
7480.0000000    2.6569352
7500.0000000    2.6463988
7520.0000000    2.6549449
7540.0000000    2.6898210
7560.0000000    2.6310995
7580.0000000    2.6607270
7600.0000000    2.6657531
7620.0000000    2.6575389
7640.0000000    2.6175587
7660.0000000    2.6463454
7680.0000000    2.6545482
7700.0000000    2.6129954
7720.0000000    2.5901980
7740.0000000    2.6379042
7760.0000000    2.6927733
7780.0000000    2.6761756
7800.0000000    2.6630449
7820.0000000    2.6351025
7840.0000000    2.6751664
7860.0000000    2.6706088
7880.0000000    2.6432500
7900.0000000    2.6441073
7920.0000000    2.6120088
7940.0000000    2.6587884
7960.0000000    2.6827340
7980.0000000    2.6734664
8000.0000000    2.6545775
8020.0000000    2.6636465
8040.0000000    2.6572232
8060.0000000    2.6269393
8080.0000000    2.5928364
8100.0000000    2.5200000
8120.0000000    2.5910132
8140.0000000    2.5661776
8160.0000000    2.5920999
8180.0000000    2.5210652
8200.0000000    2.5146604
8220.0000000    2.5257699
8240.0000000    2.5463595
8260.0000000    2.5321119
8280.0000000    2.5502427
8300.0000000    2.5732021
8320.0000000    2.5709193
8340.0000000    2.5032387
8360.0000000    2.3324194
8380.0000000    2.3134711
8400.0000000    2.2067697
8420.0000000    2.1516352
8440.0000000    2.3070617
8460.0000000    2.1262045
8480.0000000    2.3824284
8500.0000000    2.2563725
8520.0000000    2.2977183
8540.0000000    2.2125657
8560.0000000    2.2440698
8580.0000000    2.2032030
8600.0000000    2.1224163
8620.0000000    2.2813570
8640.0000000    2.2590718
8660.0000000    2.2894194
8680.0000000    2.4211442
8700.0000000    2.4243255
8720.0000000    2.5293763
8740.0000000    2.4975240
8760.0000000    2.5427604
8780.0000000    2.5317049
8800.0000000    2.3986304
8820.0000000    2.4555724
8840.0000000    2.4342260
8860.0000000    2.3569460
8880.0000000    2.3736873
8900.0000000    2.5364406
8920.0000000    2.5105405
8940.0000000    2.5690248
8960.0000000    2.6159341
8980.0000000    2.5538445
9000.0000000    2.5258803
9020.0000000    2.5601592
9040.0000000    2.5891278
9060.0000000    2.5263491
9080.0000000    2.5782447
9100.0000000    2.5478821
9120.0000000    2.5750473
9140.0000000    2.5405498
9160.0000000    2.5568869
9180.0000000    2.5666456
9200.0000000    2.5888715
9220.0000000    2.6065574
9240.0000000    2.5970960
9260.0000000    2.5679126
9280.0000000    2.6098161
9300.0000000    2.6157618
9320.0000000    2.7036941
9340.0000000    2.5754046
9360.0000000    2.6525407
9380.0000000    2.6543603
9400.0000000    2.6549251
9420.0000000    2.6518075
9440.0000000    2.7031746
9460.0000000    2.6688225
9480.0000000    2.7131598
9500.0000000    2.7107618
9520.0000000    2.6667659
9540.0000000    2.6311216
9560.0000000    2.6184061
9580.0000000    2.6147697
9600.0000000    2.6239703
9620.0000000    2.6131005
9640.0000000    2.6559076
9660.0000000    2.6415861
9680.0000000    2.6439235
9700.0000000    2.5891800
9720.0000000    2.6275058
9740.0000000    2.6443322
9760.0000000    2.6719959
9780.0000000    2.6849287
9800.0000000    2.6724217
9820.0000000    2.6602364
9840.0000000    2.6445715
9860.0000000    2.6429920
9880.0000000    2.6053879
9900.0000000    2.6461022
9920.0000000    2.5736556
9940.0000000    2.5638125
9960.0000000    2.6009896
9980.0000000    2.6072316
10000.0000000    2.6295512
10020.0000000    2.6267629
10040.0000000    2.6130250
10060.0000000    2.6331573
10080.0000000    2.6332071
10100.0000000    2.6319358
10120.0000000    2.6579337
10140.0000000    2.6312830
10160.0000000    2.6601241
10180.0000000    2.6349409
10200.0000000    2.6267407
10220.0000000    2.6170731
10240.0000000    2.6387737
10260.0000000    2.6349442
10280.0000000    2.6319740
10300.0000000    2.6368339
10320.0000000    2.6705997
10340.0000000    2.6751995
10360.0000000    2.5455453
10380.0000000    2.5953076
10400.0000000    2.6074429
10420.0000000    2.6420801
10440.0000000    2.6295555
10460.0000000    2.6323946
10480.0000000    2.5676289
10500.0000000    2.5905452
10520.0000000    2.5374601
10540.0000000    2.4907124
10560.0000000    2.5151212
10580.0000000    2.5315542
10600.0000000    2.5358090
10620.0000000    2.4979446
10640.0000000    2.5449758
10660.0000000    2.4704976
10680.0000000    2.4687746
10700.0000000    2.4335809
10720.0000000    2.3720665
10740.0000000    2.3528109
10760.0000000    2.3427825
10780.0000000    2.3510966
10800.0000000    2.3276110
10820.0000000    2.3152990
10840.0000000    2.3203456
10860.0000000    2.3404920
10880.0000000    2.3787739
10900.0000000    2.3229764
10920.0000000    2.3718309
10940.0000000    2.3525074
10960.0000000    2.3611777
10980.0000000    2.3611941
11000.0000000    2.4593775
11020.0000000    2.4911895
11040.0000000    2.5259931
11060.0000000    2.5242798
11080.0000000    2.5239780
11100.0000000    2.4865007
11120.0000000    2.4851511
11140.0000000    2.5330794
11160.0000000    2.4418645
11180.0000000    2.5291562
11200.0000000    2.5132642
11220.0000000    2.4419377
11240.0000000    2.5249069
11260.0000000    2.5097449
11280.0000000    2.4954653
11300.0000000    2.4888701
11320.0000000    2.5310481
11340.0000000    2.5376740
11360.0000000    2.5032370
11380.0000000    2.4917891
11400.0000000    2.4914758
11420.0000000    2.5091581
11440.0000000    2.4792604
11460.0000000    2.4893358
11480.0000000    2.4841013
11500.0000000    2.4529653
11520.0000000    2.4008634
11540.0000000    2.3607638
11560.0000000    2.3794112
11580.0000000    2.3553669
11600.0000000    2.3549237
11620.0000000    2.3562098
11640.0000000    2.3737926
11660.0000000    2.3406861
11680.0000000    2.3544867
11700.0000000    2.3601484
11720.0000000    2.3760388
11740.0000000    2.3602695
11760.0000000    2.3535068
11780.0000000    2.3510582
11800.0000000    2.1615899
11820.0000000    2.1045127
11840.0000000    2.1236293
11860.0000000    1.9421049
11880.0000000    2.1020691
11900.0000000    2.1965432
11920.0000000    2.2260005
11940.0000000    2.0976949
11960.0000000    2.2355740
11980.0000000    2.2428071
12000.0000000    2.1615763
12020.0000000    2.1131454
12040.0000000    2.1483314
12060.0000000    1.9435208
12080.0000000    2.0245519
12100.0000000    2.1180580
12120.0000000    1.9102235
12140.0000000    2.0690386
12160.0000000    2.4593976
12180.0000000    2.3946924
12200.0000000    2.3978484
12220.0000000    2.3478658
12240.0000000    2.2971199
12260.0000000    2.2806165
12280.0000000    2.3477874
12300.0000000    2.3557298
12320.0000000    2.3419123
12340.0000000    2.2044168
12360.0000000    2.0727313
12380.0000000    2.0188189
12400.0000000    2.0377903
12420.0000000    2.1418467
12440.0000000    2.0485544
12460.0000000    2.1402295
12480.0000000    2.1369133
12500.0000000    2.2670064
12520.0000000    2.4727032
12540.0000000    2.4293330
12560.0000000    2.4022858
12580.0000000    2.5533769
12600.0000000    2.5607884
12620.0000000    2.5208495
12640.0000000    2.5762274
12660.0000000    2.5730622
12680.0000000    2.5711524
12700.0000000    2.6189601
12720.0000000    2.6460903
12740.0000000    2.6889262
12760.0000000    2.6728168
12780.0000000    2.7283945
12800.0000000    2.7090023
12820.0000000    2.7032015
12840.0000000    2.6254611
12860.0000000    2.5890875
12880.0000000    2.7137220
12900.0000000    2.7374370
12920.0000000    2.6472251
12940.0000000    2.7281237
12960.0000000    2.6577578
12980.0000000    2.6869557
13000.0000000    2.6004996
13020.0000000    2.6306200
13040.0000000    2.6337035
13060.0000000    2.5981266
13080.0000000    2.6182184
13100.0000000    2.5720870
13120.0000000    2.5417080
13140.0000000    2.6068769
13160.0000000    2.5457954
13180.0000000    2.4761496
13200.0000000    2.4720042
13220.0000000    2.5385473
13240.0000000    2.5861919
13260.0000000    2.5184200
13280.0000000    2.4522998
13300.0000000    2.4716346
13320.0000000    2.4307530
13340.0000000    2.4845867
13360.0000000    2.5208802
13380.0000000    2.4763806
13400.0000000    2.4724140
13420.0000000    2.4811070
13440.0000000    2.4578722
13460.0000000    2.4575155
13480.0000000    2.5057442
13500.0000000    2.4491959
13520.0000000    2.4813652
13540.0000000    2.5017800
13560.0000000    2.4466755
13580.0000000    2.4909368
13600.0000000    2.4668527
13620.0000000    2.4195166
13640.0000000    2.4690065
13660.0000000    2.4651549
13680.0000000    2.4324136
13700.0000000    2.4803941
13720.0000000    2.4174552
13740.0000000    2.4964335
13760.0000000    2.5185707
13780.0000000    2.4542136
13800.0000000    2.4401503
13820.0000000    2.4600346
13840.0000000    2.4783928
13860.0000000    2.4704268
13880.0000000    2.4149575
13900.0000000    2.4282172
13920.0000000    2.4135284
13940.0000000    2.4209573
13960.0000000    2.4288931
13980.0000000    2.4225583
14000.0000000    2.3524897
14020.0000000    2.3668351
14040.0000000    2.3992982
14060.0000000    2.3665118
14080.0000000    2.4125073
14100.0000000    2.4048550
14120.0000000    2.3698206
14140.0000000    2.4418187
14160.0000000    2.4818399
14180.0000000    2.4566576
14200.0000000    2.4415526
14220.0000000    2.4258440
14240.0000000    2.4359198
14260.0000000    2.4234214
14280.0000000    2.4403648
14300.0000000    2.4228582
14320.0000000    2.4266994
14340.0000000    2.4030063
14360.0000000    2.4002275
14380.0000000    2.4321418
14400.0000000    2.4976342
14420.0000000    2.4315968
14440.0000000    2.4689407
14460.0000000    2.4339685
14480.0000000    2.3999767
14500.0000000    2.4862084
14520.0000000    2.4910409
14540.0000000    2.4915667
14560.0000000    2.3550291
14580.0000000    2.4216709
14600.0000000    2.4581175
14620.0000000    2.4010670
14640.0000000    2.4101498
14660.0000000    2.3572531
14680.0000000    2.4397683
14700.0000000    2.3652747
14720.0000000    2.3534920
14740.0000000    2.4344544
14760.0000000    2.3560548
14780.0000000    2.3664732
14800.0000000    2.3355076
14820.0000000    2.4409254
14840.0000000    2.3164177
14860.0000000    2.3921468
14880.0000000    2.2225378
14900.0000000    2.2621114
14920.0000000    2.2761409
14940.0000000    2.0371547
14960.0000000    2.0442064
14980.0000000    2.0527060
15000.0000000    2.0420809
15020.0000000    2.0561664
15040.0000000    2.1252632
15060.0000000    2.1122129
15080.0000000    2.1208711
15100.0000000    1.9947846
15120.0000000    2.0370350
15140.0000000    1.9455258
15160.0000000    1.9457802
15180.0000000    1.9583133
15200.0000000    1.9773560
15220.0000000    2.0299311
15240.0000000    2.0967674
15260.0000000    2.0951507
15280.0000000    2.0268838
15300.0000000    2.1004946
15320.0000000    2.1098723
15340.0000000    2.0943930
15360.0000000    2.0085778
15380.0000000    1.9789175
15400.0000000    1.9812759
15420.0000000    2.0448792
15440.0000000    1.9754214
15460.0000000    1.9547663
15480.0000000    2.0298808
15500.0000000    1.9089444
15520.0000000    1.8917056
15540.0000000    2.1209714
15560.0000000    2.1891644
15580.0000000    2.1756940
15600.0000000    2.1176090
15620.0000000    2.0766990
15640.0000000    2.2789016
15660.0000000    2.2930989
15680.0000000    2.2794416
15700.0000000    2.1329186
15720.0000000    2.0151992
15740.0000000    1.9620256
15760.0000000    2.1873491
15780.0000000    2.0363770
15800.0000000    1.9044774
15820.0000000    2.0072255
15840.0000000    2.0805604
15860.0000000    2.0173435
15880.0000000    1.9817717
15900.0000000    1.8673344
15920.0000000    1.8906310
15940.0000000    1.9298278
15960.0000000    1.9105612
15980.0000000    1.9860352
16000.0000000    2.0212073
16020.0000000    2.0080292
16040.0000000    2.0014944
16060.0000000    2.0408037
16080.0000000    2.0372641
16100.0000000    2.0272067
16120.0000000    2.1542017
16140.0000000    2.1611869
16160.0000000    2.0474129
16180.0000000    2.0843737
16200.0000000    2.0683427
16220.0000000    2.1633983
16240.0000000    2.1213515
16260.0000000    2.1749518
16280.0000000    2.1506019
16300.0000000    2.1473103
16320.0000000    2.1847453
16340.0000000    2.0101194
16360.0000000    2.0351796
16380.0000000    2.0196581
16400.0000000    2.0151937
16420.0000000    2.0247700
16440.0000000    2.0353475
16460.0000000    2.0243814
16480.0000000    2.0625088
16500.0000000    1.9274378
16520.0000000    1.9246684
16540.0000000    1.8868557
16560.0000000    1.8915313
16580.0000000    1.9489419
16600.0000000    1.9402409
16620.0000000    1.9872861
16640.0000000    1.9347650
16660.0000000    1.9502953
16680.0000000    1.9444498
16700.0000000    1.9523129
16720.0000000    1.9220043
16740.0000000    1.9117713
16760.0000000    1.9236541
16780.0000000    1.9092108
16800.0000000    1.9027568
16820.0000000    1.9221957
16840.0000000    1.8758491
16860.0000000    1.8643242
16880.0000000    1.8153884
16900.0000000    1.8120909
16920.0000000    1.8437930
16940.0000000    1.8638443
16960.0000000    1.8625973
16980.0000000    1.8396405
17000.0000000    1.8361306
17020.0000000    1.8499908
17040.0000000    1.8875099
17060.0000000    1.8619014
17080.0000000    1.8668143
17100.0000000    1.8772840
17120.0000000    1.8960618
17140.0000000    1.8788387
17160.0000000    1.8313965
17180.0000000    1.8413997
17200.0000000    1.8710269
17220.0000000    1.8414179
17240.0000000    1.8640183
17260.0000000    1.8873470
17280.0000000    1.8717849
17300.0000000    1.8591340
17320.0000000    1.8455110
17340.0000000    1.8771973
17360.0000000    1.8728787
17380.0000000    1.8612944
17400.0000000    1.8567767
17420.0000000    1.8313947
17440.0000000    1.8673540
17460.0000000    1.8590239
17480.0000000    1.8515106
17500.0000000    1.8813196
17520.0000000    1.9178048
17540.0000000    1.9366702
17560.0000000    1.9180424
17580.0000000    1.9807365
17600.0000000    2.0221584
17620.0000000    2.0167930
17640.0000000    2.0258508
17660.0000000    2.0691206
17680.0000000    2.1022201
17700.0000000    2.0758998
17720.0000000    2.0667033
17740.0000000    2.0678329
17760.0000000    2.0725663
17780.0000000    2.0486042
17800.0000000    2.0248408
17820.0000000    2.0287790
17840.0000000    2.1053853
17860.0000000    2.1703346
17880.0000000    2.2038145
17900.0000000    2.2214742
17920.0000000    2.2113264
17940.0000000    2.2202272
17960.0000000    2.2058275
17980.0000000    2.1542833
18000.0000000    2.1814079
18020.0000000    2.2047617
18040.0000000    2.1516414
18060.0000000    2.2012484
18080.0000000    2.2685144
18100.0000000    2.3283873
18120.0000000    2.0256150
18140.0000000    2.0177133
18160.0000000    2.0124133
18180.0000000    2.0040147
18200.0000000    1.9434971
18220.0000000    1.9472210
18240.0000000    1.9894230
18260.0000000    1.9899720
18280.0000000    1.9915833
18300.0000000    1.9822762
18320.0000000    1.9645743
18340.0000000    1.9721551
18360.0000000    1.9867892
18380.0000000    2.0094564
18400.0000000    1.9885648
18420.0000000    1.9776285
18440.0000000    1.9903845
18460.0000000    1.9720242
18480.0000000    1.9209324
18500.0000000    1.9150696
18520.0000000    1.9442319
18540.0000000    1.9661412
18560.0000000    1.9044156
18580.0000000    1.9233172
18600.0000000    1.9135804
18620.0000000    1.9024141
18640.0000000    1.9146533
18660.0000000    1.9358150
18680.0000000    1.8914750
18700.0000000    1.8439718
18720.0000000    1.8561291
18740.0000000    1.8431571
18760.0000000    1.8940399
18780.0000000    1.9408585
18800.0000000    1.9377245
18820.0000000    1.9777955
18840.0000000    1.9597728
18860.0000000    1.9463230
18880.0000000    1.9543005
18900.0000000    1.9799447
18920.0000000    1.9468942
18940.0000000    1.9079279
18960.0000000    1.8741661
18980.0000000    1.8826616
19000.0000000    1.8846066
19020.0000000    1.9326347
19040.0000000    1.9596783
19060.0000000    1.9880986
19080.0000000    1.9512706
19100.0000000    1.9214528
19120.0000000    1.9238541
19140.0000000    1.9099753
19160.0000000    1.9241531
19180.0000000    1.9089892
19200.0000000    1.9122618
19220.0000000    1.9121779
19240.0000000    1.9542047
19260.0000000    1.9825058
19280.0000000    1.9935797
19300.0000000    2.0012531
19320.0000000    2.0094271
19340.0000000    2.0303276
19360.0000000    2.0340676
19380.0000000    2.0029249
19400.0000000    2.0149543
19420.0000000    2.0444767
19440.0000000    2.0349834
19460.0000000    1.9991295
19480.0000000    1.9797693
19500.0000000    2.0076458
19520.0000000    1.9922487
19540.0000000    1.9762203
19560.0000000    2.0071974
19580.0000000    2.0175474
19600.0000000    1.9713961
19620.0000000    1.9440242
19640.0000000    1.9627090
19660.0000000    1.9391015
19680.0000000    1.9091607
19700.0000000    1.8936915
19720.0000000    1.8860039
19740.0000000    1.8980631
19760.0000000    1.9363390
19780.0000000    1.9610776
19800.0000000    1.9365489
19820.0000000    1.9246885
19840.0000000    1.9217371
19860.0000000    1.9083021
19880.0000000    1.9369049
19900.0000000    1.9398035
19920.0000000    1.8792220
19940.0000000    1.8753692
19960.0000000    1.8336134
19980.0000000    1.8499798
20000.0000000    1.8188708
20020.0000000    1.7911203
20040.0000000    1.8243564
20060.0000000    1.8043923
20080.0000000    1.8314352
20100.0000000    1.8241838
20120.0000000    1.7934449
20140.0000000    1.7478259
20160.0000000    1.7642801
20180.0000000    1.7441224
20200.0000000    1.7905900
20220.0000000    1.7686193
20240.0000000    1.7402952
20260.0000000    1.7114483
20280.0000000    1.7288451
20300.0000000    1.7139258
20320.0000000    1.7306694
20340.0000000    1.7104416
20360.0000000    1.6941146
20380.0000000    1.6612090
20400.0000000    1.6604477
20420.0000000    1.6933888
20440.0000000    1.6918159
20460.0000000    1.7213588
20480.0000000    1.7562956
20500.0000000    1.8029215
20520.0000000    1.8363298
20540.0000000    1.7864805
20560.0000000    1.7910739
20580.0000000    1.8510565
20600.0000000    1.8202440
20620.0000000    1.8027786
20640.0000000    1.8222289
20660.0000000    1.8756659
20680.0000000    1.9161255
20700.0000000    1.9565517
20720.0000000    1.9279369
20740.0000000    1.9328427
20760.0000000    1.9260681
20780.0000000    1.9531214
20800.0000000    1.9915153
20820.0000000    2.0323498
20840.0000000    2.0473597
20860.0000000    2.0248587
20880.0000000    2.0221655
20900.0000000    1.9852238
20920.0000000    2.0199356
20940.0000000    2.0608995
20960.0000000    2.0334790
20980.0000000    1.9812131
21000.0000000    2.0008035
21020.0000000    1.9677248
21040.0000000    1.9642432
21060.0000000    2.0043736
21080.0000000    2.0142212
21100.0000000    1.9994580
21120.0000000    1.9812887
21140.0000000    2.0333059
21160.0000000    1.9982215
21180.0000000    1.9858598
21200.0000000    1.9308704
21220.0000000    1.9206386
21240.0000000    1.9935372
21260.0000000    1.9629384
21280.0000000    1.9771882
21300.0000000    1.9502211
21320.0000000    1.9089720
21340.0000000    1.9203974
21360.0000000    1.9054934
21380.0000000    1.9109993
21400.0000000    1.9415649
21420.0000000    1.9361449
21440.0000000    1.9422184
21460.0000000    1.9561198
21480.0000000    1.9357260
21500.0000000    1.9747988
21520.0000000    2.0041733
21540.0000000    1.9818799
21560.0000000    1.9347582
21580.0000000    1.9509925
21600.0000000    1.9288468
21620.0000000    1.9573059
21640.0000000    1.9868004
21660.0000000    2.0817916
21680.0000000    2.0134287
21700.0000000    2.0483990
21720.0000000    2.0891647
21740.0000000    2.0520825
21760.0000000    1.9893546
21780.0000000    1.9496646
21800.0000000    1.9663290
21820.0000000    1.9529437
21840.0000000    1.9329413
21860.0000000    1.9611628
21880.0000000    1.9516546
21900.0000000    1.9191394
21920.0000000    1.9213854
21940.0000000    1.9101802
21960.0000000    1.9485650
21980.0000000    1.9430230
22000.0000000    2.0161650
22020.0000000    1.8743696
22040.0000000    1.9634345
22060.0000000    1.8874444
22080.0000000    1.9198347
22100.0000000    1.9216747
22120.0000000    2.0037723
22140.0000000    1.9271827
22160.0000000    1.9287020
22180.0000000    1.8681195
22200.0000000    1.9741892
22220.0000000    2.0405264
22240.0000000    2.0696540
22260.0000000    1.8561553
22280.0000000    1.8707783
22300.0000000    1.8944979
22320.0000000    2.0838995
22340.0000000    2.0043564
22360.0000000    1.9922352
22380.0000000    1.9515529
22400.0000000    1.9891176
22420.0000000    1.9869397
22440.0000000    2.0827107
22460.0000000    2.1660731
22480.0000000    2.1642077
22500.0000000    2.1660788
22520.0000000    2.1712184
22540.0000000    2.1578658
22560.0000000    2.1658430
22580.0000000    2.1617212
22600.0000000    2.1643491
22620.0000000    2.1509049
22640.0000000    2.1096315
22660.0000000    2.1077139
22680.0000000    2.1539307
22700.0000000    2.1113043
22720.0000000    2.0310037
22740.0000000    2.1386375
22760.0000000    1.9933912
22780.0000000    1.9936509
22800.0000000    1.9779981
22820.0000000    1.9833951
22840.0000000    1.9902085
22860.0000000    2.0283892
22880.0000000    2.0293403
22900.0000000    2.0502672
22920.0000000    2.0412254
22940.0000000    2.1894450
22960.0000000    2.1701968
22980.0000000    2.1431036
23000.0000000    2.1263659
23020.0000000    2.1318769
23040.0000000    2.1826696
23060.0000000    2.2077808
23080.0000000    2.1550789
23100.0000000    2.1651845
23120.0000000    2.1041884
23140.0000000    2.0822279
23160.0000000    2.0597954
23180.0000000    2.1214793
23200.0000000    2.0448244
23220.0000000    2.0292118
23240.0000000    1.9533472
23260.0000000    2.0097106
23280.0000000    1.9174707
23300.0000000    2.0054498
23320.0000000    2.0051215
23340.0000000    1.9090432
23360.0000000    1.9395807
23380.0000000    2.0260830
23400.0000000    1.9139272
23420.0000000    1.9052914
23440.0000000    1.8098906
23460.0000000    1.8169333
23480.0000000    1.9012673
23500.0000000    1.9029649
23520.0000000    1.8733240
23540.0000000    1.8873427
23560.0000000    2.0118463
23580.0000000    2.0531726
23600.0000000    2.0750208
23620.0000000    2.0651021
23640.0000000    2.1297171
23660.0000000    2.0411906
23680.0000000    1.9951521
23700.0000000    1.9318779
23720.0000000    2.0000753
23740.0000000    1.8973093
23760.0000000    1.8710374
23780.0000000    1.8657504
23800.0000000    1.8702919
23820.0000000    1.8828266
23840.0000000    1.9340993
23860.0000000    1.9414779
23880.0000000    1.9766339
23900.0000000    2.0463099
23920.0000000    2.0264852
23940.0000000    2.0711031
23960.0000000    2.0861113
23980.0000000    2.0549848
24000.0000000    2.0338297
24020.0000000    2.0259111
24040.0000000    1.9999651
24060.0000000    2.0510128
24080.0000000    2.0331144
24100.0000000    2.0327587
24120.0000000    2.0606194
24140.0000000    2.0238378
24160.0000000    1.9821506
24180.0000000    1.9646051
24200.0000000    1.9710760
24220.0000000    1.9865814
24240.0000000    1.9973657
24260.0000000    2.0260024
24280.0000000    1.9850332
24300.0000000    1.9901017
24320.0000000    1.9798430
24340.0000000    2.0197775
24360.0000000    2.0288556
24380.0000000    2.0408909
24400.0000000    2.0826318
24420.0000000    2.1079900
24440.0000000    2.0590441
24460.0000000    2.0586715
24480.0000000    2.0296764
24500.0000000    2.0262015
24520.0000000    2.0367820
24540.0000000    2.0167413
24560.0000000    2.0031424
24580.0000000    2.0439928
24600.0000000    2.0051165
24620.0000000    2.0228033
24640.0000000    1.9850217
24660.0000000    2.0176854
24680.0000000    2.0494018
24700.0000000    2.0402274
24720.0000000    2.0582268
24740.0000000    2.0562732
24760.0000000    2.0380747
24780.0000000    1.9968026
24800.0000000    1.9924220
24820.0000000    2.0276170
24840.0000000    2.0081036
24860.0000000    2.0188270
24880.0000000    1.9952023
24900.0000000    1.9681489
24920.0000000    1.9407870
24940.0000000    1.9822788
24960.0000000    1.9489912
24980.0000000    1.9447484
25000.0000000    1.9423555
25020.0000000    1.9653425
25040.0000000    1.9995428
25060.0000000    2.0059283
25080.0000000    2.0449145
25100.0000000    1.9961338
25120.0000000    2.0180879
25140.0000000    2.0106509
25160.0000000    2.0293987
25180.0000000    2.0258708
25200.0000000    2.0070300
25220.0000000    1.9791150
25240.0000000    2.0064197
25260.0000000    1.9941541
25280.0000000    1.9720060
25300.0000000    2.0853596
25320.0000000    2.0826688
25340.0000000    1.9538069
25360.0000000    1.9750255
25380.0000000    1.9605207
25400.0000000    1.9251776
25420.0000000    1.9379454
25440.0000000    1.9523407
25460.0000000    1.9771241
25480.0000000    1.9849453
25500.0000000    1.9820814
25520.0000000    2.0728652
25540.0000000    2.0346394
25560.0000000    2.0753529
25580.0000000    2.0406532
25600.0000000    2.1168411
25620.0000000    2.1964221
25640.0000000    2.2422132
25660.0000000    2.0702262
25680.0000000    2.0442693
25700.0000000    2.0754957
25720.0000000    2.2097108
25740.0000000    2.1528289
25760.0000000    2.1425595
25780.0000000    2.2067204
25800.0000000    2.1681674
25820.0000000    2.1591766
25840.0000000    2.0905170
25860.0000000    2.0592723
25880.0000000    2.1591816
25900.0000000    2.1636882
25920.0000000    2.0863528
25940.0000000    2.0139401
25960.0000000    2.0382128
25980.0000000    2.0287690
26000.0000000    1.9452252
26020.0000000    1.9269286
26040.0000000    2.0158987
26060.0000000    2.0057652
26080.0000000    1.9173907
26100.0000000    2.0380247
26120.0000000    1.9767168
26140.0000000    2.1297276
26160.0000000    2.1125333
26180.0000000    2.0065806
26200.0000000    1.8814037
26220.0000000    1.8470533
26240.0000000    1.8982692
26260.0000000    1.8783028
26280.0000000    1.8858525
26300.0000000    1.8935735
26320.0000000    1.8969619
26340.0000000    1.9149143
26360.0000000    1.9530869
26380.0000000    1.9699514
26400.0000000    1.9709234
26420.0000000    1.9901024
26440.0000000    1.9710761
26460.0000000    2.1369703
26480.0000000    2.1314440
26500.0000000    2.1509290
26520.0000000    2.2459793
26540.0000000    2.2841856
26560.0000000    2.2227495
26580.0000000    2.2459309
26600.0000000    2.2285202
26620.0000000    2.2538288
26640.0000000    2.2772298
26660.0000000    2.3261256
26680.0000000    2.2664502
26700.0000000    2.2512031
26720.0000000    2.2848885
26740.0000000    2.2767620
26760.0000000    2.2917337
26780.0000000    2.3051872
26800.0000000    2.3177652
26820.0000000    2.3164911
26840.0000000    2.2407589
26860.0000000    2.2614906
26880.0000000    2.2451582
26900.0000000    2.2405639
26920.0000000    2.2166686
26940.0000000    2.1866179
26960.0000000    2.2119515
26980.0000000    2.1439991
27000.0000000    2.1622329
27020.0000000    2.1815052
27040.0000000    2.2246413
27060.0000000    2.1872721
27080.0000000    2.1732950
27100.0000000    2.1165335
27120.0000000    2.0975649
27140.0000000    2.1016510
27160.0000000    2.1033232
27180.0000000    2.0908301
27200.0000000    2.0433300
27220.0000000    2.0330951
27240.0000000    2.0555117
27260.0000000    2.0649922
27280.0000000    2.1570551
27300.0000000    2.1025898
27320.0000000    2.0439115
27340.0000000    2.0182021
27360.0000000    2.0095563
27380.0000000    1.9077871
27400.0000000    2.0331879
27420.0000000    2.0369468
27440.0000000    2.0550265
27460.0000000    2.1462219
27480.0000000    2.0472698
27500.0000000    1.9768389
27520.0000000    1.8446200
27540.0000000    1.8419493
27560.0000000    1.8374087
27580.0000000    1.8194865
27600.0000000    1.9388927
27620.0000000    1.7836057
27640.0000000    1.7892489
27660.0000000    1.7825990
27680.0000000    1.9092778
27700.0000000    1.8914831
27720.0000000    1.8631176
27740.0000000    1.8866667
27760.0000000    1.8761694
27780.0000000    1.8277800
27800.0000000    1.8247014
27820.0000000    1.9525008
27840.0000000    1.9672997
27860.0000000    2.1231842
27880.0000000    2.0014601
27900.0000000    2.0033996
27920.0000000    2.0441487
27940.0000000    2.0363450
27960.0000000    2.0175607
27980.0000000    2.0064533
28000.0000000    2.1348617
28020.0000000    2.1378229
28040.0000000    2.0771508
28060.0000000    2.0168326
28080.0000000    1.9790933
28100.0000000    1.9973168
28120.0000000    2.0199320
28140.0000000    1.9748840
28160.0000000    1.9892331
28180.0000000    1.9726995
28200.0000000    2.0128720
28220.0000000    1.9371606
28240.0000000    2.0164623
28260.0000000    1.9903985
28280.0000000    1.9550834
28300.0000000    1.9773054
28320.0000000    2.0117929
28340.0000000    2.0483420
28360.0000000    1.9143342
28380.0000000    1.8202193
28400.0000000    1.8149756
28420.0000000    1.7829335
28440.0000000    1.7935110
28460.0000000    1.7427543
28480.0000000    1.7294823
28500.0000000    1.7519648
28520.0000000    1.7823340
28540.0000000    1.8049449
28560.0000000    1.7851789
28580.0000000    1.7866246
28600.0000000    1.7834769
28620.0000000    1.8567133
28640.0000000    1.8146787
28660.0000000    1.8175706
28680.0000000    1.8075777
28700.0000000    1.7793521
28720.0000000    1.7511485
28740.0000000    1.7299334
28760.0000000    1.7266271
28780.0000000    1.7647834
28800.0000000    1.7452854
28820.0000000    1.7562335
28840.0000000    1.7912024
28860.0000000    1.8095099
28880.0000000    1.8165578
28900.0000000    1.8181632
28920.0000000    1.7918371
28940.0000000    1.7781588
28960.0000000    1.7391982
28980.0000000    1.7245233
29000.0000000    1.7165635
29020.0000000    1.7234291
29040.0000000    1.7528814
29060.0000000    1.7707226
29080.0000000    1.7573442
29100.0000000    1.7483293
29120.0000000    1.7293445
29140.0000000    1.7128389
29160.0000000    1.7266366
29180.0000000    1.7406169
29200.0000000    1.7378610
29220.0000000    1.7425315
29240.0000000    1.7055423
29260.0000000    1.7707956
29280.0000000    1.7244906
29300.0000000    1.7115123
29320.0000000    1.6996442
29340.0000000    1.7299550
29360.0000000    1.7596843
29380.0000000    1.7489136
29400.0000000    1.7321413
29420.0000000    1.7808300
29440.0000000    1.7292364
29460.0000000    1.7567520
29480.0000000    1.7503781
29500.0000000    1.7770579
29520.0000000    1.7611459
29540.0000000    1.7516218
29560.0000000    1.7391567
29580.0000000    1.7198297
29600.0000000    1.7396468
29620.0000000    1.7339348
29640.0000000    1.7365657
29660.0000000    1.7422105
29680.0000000    1.7902431
29700.0000000    1.8034605
29720.0000000    1.7910196
29740.0000000    1.7888726
29760.0000000    1.7617736
29780.0000000    1.7567042
29800.0000000    1.7699145
29820.0000000    1.7430646
29840.0000000    1.7477306
29860.0000000    1.7334650
29880.0000000    1.7195257
29900.0000000    1.6958569
29920.0000000    1.6787345
29940.0000000    1.6691320
29960.0000000    1.6855799
29980.0000000    1.6921172
30000.0000000    1.7002505
30020.0000000    1.7149699
30040.0000000    1.7210003
30060.0000000    1.7711843
30080.0000000    1.7531776
30100.0000000    1.7874993
30120.0000000    1.7888954
30140.0000000    1.8068787
30160.0000000    1.8217258
30180.0000000    1.8055775
30200.0000000    1.7900605
30220.0000000    1.8134408
30240.0000000    1.8065256
30260.0000000    1.8049282
30280.0000000    1.7779868
30300.0000000    1.8005080
30320.0000000    1.8022659
30340.0000000    1.7816545
30360.0000000    1.8473938
30380.0000000    1.7601219
30400.0000000    1.7505978
30420.0000000    1.7239674
30440.0000000    1.7323614
30460.0000000    1.7402799
30480.0000000    1.7319638
30500.0000000    1.7984670
30520.0000000    1.7802802
30540.0000000    1.7959720
30560.0000000    1.7988592
30580.0000000    1.8286661
30600.0000000    1.8759133
30620.0000000    1.8712039
30640.0000000    1.8314995
30660.0000000    1.8306588
30680.0000000    1.8451122
30700.0000000    1.9504052
30720.0000000    1.9442455
30740.0000000    1.9090251
30760.0000000    1.7576236
30780.0000000    1.7700619
30800.0000000    1.8740830
30820.0000000    1.8977722
30840.0000000    1.7870014
30860.0000000    1.7902509
30880.0000000    1.7886745
30900.0000000    1.8935678
30920.0000000    1.7554734
30940.0000000    1.7705885
30960.0000000    1.7964984
30980.0000000    1.7498153
31000.0000000    1.7922319
31020.0000000    1.8038733
31040.0000000    1.8078947
31060.0000000    1.8658427
31080.0000000    1.8802605
31100.0000000    1.8381886
31120.0000000    1.8151023
31140.0000000    1.8187002
31160.0000000    1.8544008
31180.0000000    1.8709962
31200.0000000    1.8426770
31220.0000000    1.8547871
31240.0000000    1.8299531
31260.0000000    1.8207973
31280.0000000    1.8362665
31300.0000000    1.8365844
31320.0000000    1.8210394
31340.0000000    1.7963966
31360.0000000    1.7717029
31380.0000000    1.7577342
31400.0000000    1.7275724
31420.0000000    1.7199367
31440.0000000    1.7160419
31460.0000000    1.7719284
31480.0000000    1.7633888
31500.0000000    1.7885764
31520.0000000    1.8353618
31540.0000000    1.8677421
31560.0000000    1.8561656
31580.0000000    1.9441992
31600.0000000    1.8326288
31620.0000000    1.8301594
31640.0000000    1.8322216
31660.0000000    1.8428940
31680.0000000    1.8719211
31700.0000000    1.9609866
31720.0000000    1.9716661
31740.0000000    1.8750973
31760.0000000    1.9601616
31780.0000000    1.8658278
31800.0000000    1.8896660
31820.0000000    1.9854263
31840.0000000    2.0065820
31860.0000000    1.9399012
31880.0000000    1.9786242
31900.0000000    1.9366912
31920.0000000    1.9641534
31940.0000000    1.9911815
31960.0000000    1.9381845
31980.0000000    1.9523814
32000.0000000    1.9284036
32020.0000000    1.9146436
32040.0000000    1.8889813
32060.0000000    1.8855300
32080.0000000    1.9214060
32100.0000000    1.8919051
32120.0000000    1.8800333
32140.0000000    1.8822900
32160.0000000    1.8906258
32180.0000000    1.9227729
32200.0000000    1.9134952
32220.0000000    1.8703510
32240.0000000    1.8733743
32260.0000000    1.9210545
32280.0000000    1.9602183
32300.0000000    1.9162425
32320.0000000    1.9399792
32340.0000000    1.9466817
32360.0000000    1.8801970
32380.0000000    1.8794370
32400.0000000    1.8939245
32420.0000000    1.8677717
32440.0000000    1.8361752
32460.0000000    1.8790760
32480.0000000    1.9201735
32500.0000000    1.8749850
32520.0000000    1.8675168
32540.0000000    1.7727065
32560.0000000    1.7632363
32580.0000000    1.7546021
32600.0000000    1.7644739
32620.0000000    1.7708391
32640.0000000    1.8042697
32660.0000000    1.8426251
32680.0000000    1.8681272
32700.0000000    1.8661039
32720.0000000    1.8510010
32740.0000000    1.8796917
32760.0000000    1.8951678
32780.0000000    1.8835255
32800.0000000    1.8774660
32820.0000000    1.8319789
32840.0000000    1.8581400
32860.0000000    1.8285105
32880.0000000    1.8055751
32900.0000000    1.8005071
32920.0000000    1.8726788
32940.0000000    1.8398761
32960.0000000    1.8426017
32980.0000000    1.8599757
33000.0000000    1.8568290
33020.0000000    1.9125946
33040.0000000    1.9146917
33060.0000000    1.8927832
33080.0000000    1.9162289
33100.0000000    1.9319447
33120.0000000    1.9104384
33140.0000000    1.9050874
33160.0000000    1.8939071
33180.0000000    1.8712006
33200.0000000    1.8844867
33220.0000000    1.8530933
33240.0000000    1.8932488
33260.0000000    1.9226913
33280.0000000    1.8850023
33300.0000000    1.8707776
33320.0000000    1.8545486
33340.0000000    1.8603997
33360.0000000    1.8375458
33380.0000000    1.8396074
33400.0000000    1.8200200
33420.0000000    1.7934525
33440.0000000    1.7837334
33460.0000000    1.7517487
33480.0000000    1.7503284
33500.0000000    1.7497165
33520.0000000    1.7541044
33540.0000000    1.7529505
33560.0000000    1.7402589
33580.0000000    1.7626932
33600.0000000    1.7830769
33620.0000000    1.7974406
33640.0000000    1.8096433
33660.0000000    1.8284868
33680.0000000    1.8537074
33700.0000000    1.8693522
33720.0000000    1.8875282
33740.0000000    1.8988974
33760.0000000    1.9008386
33780.0000000    1.8454796
33800.0000000    1.8223848
33820.0000000    1.8518414
33840.0000000    1.8909020
33860.0000000    1.8644946
33880.0000000    1.8800203
33900.0000000    1.8547460
33920.0000000    1.8407390
33940.0000000    1.8571361
33960.0000000    1.8541718
33980.0000000    1.8218982
34000.0000000    1.8068904
34020.0000000    1.8140349
34040.0000000    1.7905020
34060.0000000    1.7654415
34080.0000000    1.7948385
34100.0000000    1.7802844
34120.0000000    1.8380803
34140.0000000    1.8627939
34160.0000000    1.8646296
34180.0000000    1.8326977
34200.0000000    1.8362280
34220.0000000    1.8264244
34240.0000000    1.8322725
34260.0000000    1.8138266
34280.0000000    1.8228027
34300.0000000    1.8466166
34320.0000000    1.7789749
34340.0000000    1.8347886
34360.0000000    1.8216755
34380.0000000    1.8614467
34400.0000000    1.8438753
34420.0000000    1.8420250
34440.0000000    1.8525962
34460.0000000    1.8316211
34480.0000000    1.8070498
34500.0000000    1.8092051
34520.0000000    1.8160045
34540.0000000    1.7663317
34560.0000000    1.7574646
34580.0000000    1.7633965
34600.0000000    1.7895911
34620.0000000    1.7779812
34640.0000000    1.7356048
34660.0000000    1.7307532
34680.0000000    1.7001494
34700.0000000    1.7608676
34720.0000000    1.7250565
34740.0000000    1.6901294
34760.0000000    1.7053553
34780.0000000    1.7166458
34800.0000000    1.6546919
34820.0000000    1.6715037
34840.0000000    1.6409258
34860.0000000    1.6329454
34880.0000000    1.6436459
34900.0000000    1.6218458
34920.0000000    1.6332182
34940.0000000    1.6029428
34960.0000000    1.5850537
34980.0000000    1.5406754
35000.0000000    1.5479472
35020.0000000    1.5543901
35040.0000000    1.6238235
35060.0000000    1.6415776
35080.0000000    1.6571336
35100.0000000    1.6148115
35120.0000000    1.6128026
35140.0000000    1.6513422
35160.0000000    1.6671597
35180.0000000    1.6777126
35200.0000000    1.6681578
35220.0000000    1.6357515
35240.0000000    1.6332446
35260.0000000    1.6089483
35280.0000000    1.6484070
35300.0000000    1.6175383
35320.0000000    1.5997555
35340.0000000    1.5838182
35360.0000000    1.6011233
35380.0000000    1.5589533
35400.0000000    1.5693065
35420.0000000    1.6123922
35440.0000000    1.6211159
35460.0000000    1.6254600
35480.0000000    1.6442431
35500.0000000    1.6235293
35520.0000000    1.6129135
35540.0000000    1.6493005
35560.0000000    1.6164103
35580.0000000    1.5717723
35600.0000000    1.6238211
35620.0000000    1.5978096
35640.0000000    1.6263574
35660.0000000    1.6716599
35680.0000000    1.6363775
35700.0000000    1.6182868
35720.0000000    1.6231331
35740.0000000    1.6058387
35760.0000000    1.5838808
35780.0000000    1.6286823
35800.0000000    1.6844151
35820.0000000    1.6576607
35840.0000000    1.6412526
35860.0000000    1.6751423
35880.0000000    1.7119260
35900.0000000    1.7143141
35920.0000000    1.7166877
35940.0000000    1.7212836
35960.0000000    1.7173386
35980.0000000    1.7376425
36000.0000000    1.7810224
36020.0000000    1.7950107
36040.0000000    1.7785435
36060.0000000    1.7414681
36080.0000000    1.7380254
36100.0000000    1.7244720
36120.0000000    1.6996824
36140.0000000    1.6991404
36160.0000000    1.7289553
36180.0000000    1.6707717
36200.0000000    1.6623749
36220.0000000    1.6744926
36240.0000000    1.6524829
36260.0000000    1.6518735
36280.0000000    1.6558180
36300.0000000    1.6614002
36320.0000000    1.6013116
36340.0000000    1.6538440
36360.0000000    1.7144796
36380.0000000    1.7566566
36400.0000000    1.7420515
36420.0000000    1.7094473
36440.0000000    1.7322884
36460.0000000    1.7348583
36480.0000000    1.7445098
36500.0000000    1.7645984
36520.0000000    1.7461860
36540.0000000    1.7352440
36560.0000000    1.7099776
36580.0000000    1.7269403
36600.0000000    1.6858491
36620.0000000    1.6330761
36640.0000000    1.6434829
36660.0000000    1.6712068
36680.0000000    1.6689119
36700.0000000    1.6970003
36720.0000000    1.7041645
36740.0000000    1.6892480
36760.0000000    1.6393937
36780.0000000    1.6039394
36800.0000000    1.5718896
36820.0000000    1.6341116
36840.0000000    1.6283044
36860.0000000    1.6400570
36880.0000000    1.6825907
36900.0000000    1.6558136
36920.0000000    1.6823902
36940.0000000    1.6437778
36960.0000000    1.6955196
36980.0000000    1.7418485
37000.0000000    1.7486688
37020.0000000    1.7667582
37040.0000000    1.7581578
37060.0000000    1.7228431
37080.0000000    1.7383116
37100.0000000    1.7358932
37120.0000000    1.7353415
37140.0000000    1.7175621
37160.0000000    1.7635925
37180.0000000    1.7712232
37200.0000000    1.7607987
37220.0000000    1.7138453
37240.0000000    1.6796798
37260.0000000    1.6387715
37280.0000000    1.6437703
37300.0000000    1.6323138
37320.0000000    1.6217350
37340.0000000    1.6653547
37360.0000000    1.6209234
37380.0000000    1.6745566
37400.0000000    1.6535699
37420.0000000    1.6738144
37440.0000000    1.6585628
37460.0000000    1.6727225
37480.0000000    1.6430132
37500.0000000    1.6346668
37520.0000000    1.6530191
37540.0000000    1.6515567
37560.0000000    1.6318104
37580.0000000    1.6214887
37600.0000000    1.6388072
37620.0000000    1.6326092
37640.0000000    1.6153272
37660.0000000    1.6386962
37680.0000000    1.6100723
37700.0000000    1.6104208
37720.0000000    1.5905234
37740.0000000    1.5585810
37760.0000000    1.5789442
37780.0000000    1.6410224
37800.0000000    1.6366982
37820.0000000    1.6003758
37840.0000000    1.6055272
37860.0000000    1.5373743
37880.0000000    1.5228916
37900.0000000    1.5103383
37920.0000000    1.5102390
37940.0000000    1.5147779
37960.0000000    1.5079615
37980.0000000    1.5127635
38000.0000000    1.5663176
38020.0000000    1.5874339
38040.0000000    1.6003475
38060.0000000    1.6526432
38080.0000000    1.6568156
38100.0000000    1.6488607
38120.0000000    1.6355675
38140.0000000    1.6408751
38160.0000000    1.7122129
38180.0000000    1.7035054
38200.0000000    1.7078170
38220.0000000    1.7378627
38240.0000000    1.7410343
38260.0000000    1.7216220
38280.0000000    1.7170759
38300.0000000    1.6942602
38320.0000000    1.6908232
38340.0000000    1.6582791
38360.0000000    1.7076745
38380.0000000    1.6981591
38400.0000000    1.7104881
38420.0000000    1.6784680
38440.0000000    1.6725913
38460.0000000    1.6595978
38480.0000000    1.6396453
38500.0000000    1.6267091
38520.0000000    1.6236982
38540.0000000    1.6354477
38560.0000000    1.6149091
38580.0000000    1.5885291
38600.0000000    1.6036592
38620.0000000    1.6147859
38640.0000000    1.6098812
38660.0000000    1.6402036
38680.0000000    1.6327081
38700.0000000    1.6118075
38720.0000000    1.5954878
38740.0000000    1.6245610
38760.0000000    1.6339762
38780.0000000    1.6066054
38800.0000000    1.6035852
38820.0000000    1.6137786
38840.0000000    1.5773820
38860.0000000    1.5584712
38880.0000000    1.5422469
38900.0000000    1.5154265
38920.0000000    1.5199870
38940.0000000    1.5750562
38960.0000000    1.5746099
38980.0000000    1.5688001
39000.0000000    1.5335172
39020.0000000    1.5279895
39040.0000000    1.5399016
39060.0000000    1.5907919
39080.0000000    1.5850728
39100.0000000    1.6025696
39120.0000000    1.6189040
39140.0000000    1.5666289
39160.0000000    1.5527464
39180.0000000    1.5859910
39200.0000000    1.5558306
39220.0000000    1.5795801
39240.0000000    1.5493802
39260.0000000    1.5799792
39280.0000000    1.6012225
39300.0000000    1.6083521
39320.0000000    1.6097848
39340.0000000    1.5984644
39360.0000000    1.5887479
39380.0000000    1.5951487
39400.0000000    1.6529168
39420.0000000    1.6006142
39440.0000000    1.6076325
39460.0000000    1.6453673
39480.0000000    1.6169474
39500.0000000    1.6351041
39520.0000000    1.6669819
39540.0000000    1.6581284
39560.0000000    1.6582220
39580.0000000    1.6689935
39600.0000000    1.6623778
39620.0000000    1.6663176
39640.0000000    1.6736284
39660.0000000    1.6942216
39680.0000000    1.7340795
39700.0000000    1.6811548
39720.0000000    1.6515239
39740.0000000    1.6451200
39760.0000000    1.6736122
39780.0000000    1.6229968
39800.0000000    1.6390030
39820.0000000    1.6457263
39840.0000000    1.5837290
39860.0000000    1.6153299
39880.0000000    1.6334596
39900.0000000    1.6131046
39920.0000000    1.6215652
39940.0000000    1.6422113
39960.0000000    1.6727545
39980.0000000    1.6608796
40000.0000000    1.6603252
40020.0000000    1.6355726
40040.0000000    1.6332773
40060.0000000    1.6017259
40080.0000000    1.6735849
40100.0000000    1.6684613
40120.0000000    1.6539872
40140.0000000    1.6071306
40160.0000000    1.6168203
40180.0000000    1.5965052
40200.0000000    1.5887523
40220.0000000    1.5983435
40240.0000000    1.6146531
40260.0000000    1.6443601
40280.0000000    1.7016852
40300.0000000    1.6610719
40320.0000000    1.6506071
40340.0000000    1.5997665
40360.0000000    1.6025225
40380.0000000    1.5824755
40400.0000000    1.5913961
40420.0000000    1.6030428
40440.0000000    1.6215966
40460.0000000    1.5937231
40480.0000000    1.6011957
40500.0000000    1.5803680
40520.0000000    1.5585775
40540.0000000    1.5455651
40560.0000000    1.5718690
40580.0000000    1.5540539
40600.0000000    1.5877829
40620.0000000    1.5755368
40640.0000000    1.5462127
40660.0000000    1.4880117
40680.0000000    1.5052181
40700.0000000    1.4440539
40720.0000000    1.3951133
40740.0000000    1.3626609
40760.0000000    1.3797386
40780.0000000    1.4023184
40800.0000000    1.4289594
40820.0000000    1.4843820
40840.0000000    1.5332847
40860.0000000    1.5350131
40880.0000000    1.5491467
40900.0000000    1.5626283
40920.0000000    1.5503913
40940.0000000    1.5479972
40960.0000000    1.5770121
40980.0000000    1.5782617
41000.0000000    1.5558075
41020.0000000    1.5760517
41040.0000000    1.5698637
41060.0000000    1.5458565
41080.0000000    1.5388390
41100.0000000    1.5095253
41120.0000000    1.5004053
41140.0000000    1.5408205
41160.0000000    1.5589721
41180.0000000    1.5310854
41200.0000000    1.5569557
41220.0000000    1.5729717
41240.0000000    1.5470717
41260.0000000    1.5256331
41280.0000000    1.5285999
41300.0000000    1.5089773
41320.0000000    1.4726168
41340.0000000    1.4746007
41360.0000000    1.4741770
41380.0000000    1.5022136
41400.0000000    1.5545436
41420.0000000    1.5690572
41440.0000000    1.5907902
41460.0000000    1.5938829
41480.0000000    1.5815936
41500.0000000    1.5859571
41520.0000000    1.6211610
41540.0000000    1.6211609
41560.0000000    1.6114414
41580.0000000    1.5554582
41600.0000000    1.5875109
41620.0000000    1.6119837
41640.0000000    1.6341178
41660.0000000    1.6414627
41680.0000000    1.6104059
41700.0000000    1.5728294
41720.0000000    1.5737101
41740.0000000    1.5986229
41760.0000000    1.6183963
41780.0000000    1.6116670
41800.0000000    1.6111681
41820.0000000    1.6294802
41840.0000000    1.6045737
41860.0000000    1.6079714
41880.0000000    1.5480679
41900.0000000    1.5549489
41920.0000000    1.5629528
41940.0000000    1.5527569
41960.0000000    1.5534208
41980.0000000    1.5625764
42000.0000000    1.5606458
42020.0000000    1.5602970
42040.0000000    1.5689000
42060.0000000    1.5956372
42080.0000000    1.5800860
42100.0000000    1.5870570
42120.0000000    1.5807710
42140.0000000    1.5890138
42160.0000000    1.5828621
42180.0000000    1.5776871
42200.0000000    1.5827198
42220.0000000    1.5732788
42240.0000000    1.5979210
42260.0000000    1.6443027
42280.0000000    1.6790057
42300.0000000    1.6447990
42320.0000000    1.6483696
42340.0000000    1.6447456
42360.0000000    1.6705543
42380.0000000    1.6366595
42400.0000000    1.6219480
42420.0000000    1.6037462
42440.0000000    1.5871267
42460.0000000    1.5656024
42480.0000000    1.5519286
42500.0000000    1.6108044
42520.0000000    1.5997751
42540.0000000    1.6038463
42560.0000000    1.6160700
42580.0000000    1.6442401
42600.0000000    1.6171857
42620.0000000    1.6247497
42640.0000000    1.6296531
42660.0000000    1.6125320
42680.0000000    1.6326782
42700.0000000    1.6471066
42720.0000000    1.6149774
42740.0000000    1.6057575
42760.0000000    1.6172141
42780.0000000    1.6266141
42800.0000000    1.6075470
42820.0000000    1.5962224
42840.0000000    1.5961301
42860.0000000    1.5744983
42880.0000000    1.5962485
42900.0000000    1.5591568
42920.0000000    1.5414655
42940.0000000    1.5503280
42960.0000000    1.5301626
42980.0000000    1.5914754
43000.0000000    1.5814663
43020.0000000    1.5666782
43040.0000000    1.5832509
43060.0000000    1.6135013
43080.0000000    1.6010189
43100.0000000    1.6330709
43120.0000000    1.6310815
43140.0000000    1.5828618
43160.0000000    1.5907564
43180.0000000    1.5590080
43200.0000000    1.5296874
43220.0000000    1.5976930
43240.0000000    1.5963324
43260.0000000    1.5677335
43280.0000000    1.6115429
43300.0000000    1.6087946
43320.0000000    1.6119173
43340.0000000    1.5922855
43360.0000000    1.5556455
43380.0000000    1.5295569
43400.0000000    1.5396168
43420.0000000    1.5760185
43440.0000000    1.5594277
43460.0000000    1.5500594
43480.0000000    1.5208591
43500.0000000    1.5584860
43520.0000000    1.5895019
43540.0000000    1.6093084
43560.0000000    1.6084021
43580.0000000    1.5886836
43600.0000000    1.6164837
43620.0000000    1.6111538
43640.0000000    1.6298633
43660.0000000    1.6421043
43680.0000000    1.6054635
43700.0000000    1.6067667
43720.0000000    1.6095279
43740.0000000    1.5617031
43760.0000000    1.5410076
43780.0000000    1.5464207
43800.0000000    1.6018835
43820.0000000    1.5714842
43840.0000000    1.6217387
43860.0000000    1.6088271
43880.0000000    1.6135117
43900.0000000    1.6146559
43920.0000000    1.5938247
43940.0000000    1.5952840
43960.0000000    1.6063501
43980.0000000    1.6183541
44000.0000000    1.6121032
44020.0000000    1.5942373
44040.0000000    1.5795852
44060.0000000    1.5884329
44080.0000000    1.5665585
44100.0000000    1.5466747
44120.0000000    1.5866864
44140.0000000    1.5528240
44160.0000000    1.5559503
44180.0000000    1.5546095
44200.0000000    1.5425481
44220.0000000    1.5455685
44240.0000000    1.5266987
44260.0000000    1.5918266
44280.0000000    1.6421230
44300.0000000    1.5916513
44320.0000000    1.6184505
44340.0000000    1.6413972
44360.0000000    1.6419582
44380.0000000    1.6472914
44400.0000000    1.6387129
44420.0000000    1.6430967
44440.0000000    1.6422681
44460.0000000    1.6456816
44480.0000000    1.6543307
44500.0000000    1.6452484
44520.0000000    1.6428094
44540.0000000    1.6583296
44560.0000000    1.6934237
44580.0000000    1.6446495
44600.0000000    1.6355952
44620.0000000    1.6061209
44640.0000000    1.6175563
44660.0000000    1.6529208
44680.0000000    1.6678425
44700.0000000    1.6949245
44720.0000000    1.7203261
44740.0000000    1.7501470
44760.0000000    1.7773805
44780.0000000    1.7750951
44800.0000000    1.7345409
44820.0000000    1.7141113
44840.0000000    1.7355852
44860.0000000    1.6733887
44880.0000000    1.6988368
44900.0000000    1.7061971
44920.0000000    1.7090265
44940.0000000    1.6880972
44960.0000000    1.7095667
44980.0000000    1.7521722
45000.0000000    1.7449005
45020.0000000    1.7184682
45040.0000000    1.7145042
45060.0000000    1.7317324
45080.0000000    1.7519797
45100.0000000    1.7908227
45120.0000000    1.7813129
45140.0000000    1.7770895
45160.0000000    1.7480943
45180.0000000    1.7859602
45200.0000000    1.7985227
45220.0000000    1.7463617
45240.0000000    1.7353125
45260.0000000    1.7376158
45280.0000000    1.6987710
45300.0000000    1.6887943
45320.0000000    1.6617951
45340.0000000    1.6828117
45360.0000000    1.6572154
45380.0000000    1.6608740
45400.0000000    1.6648077
45420.0000000    1.6249849
45440.0000000    1.6470475
45460.0000000    1.6678710
45480.0000000    1.6704180
45500.0000000    1.6891981
45520.0000000    1.6924739
45540.0000000    1.6965777
45560.0000000    1.7392000
45580.0000000    1.7789085
45600.0000000    1.7714481
45620.0000000    1.7745074
45640.0000000    1.7819451
45660.0000000    1.7563353
45680.0000000    1.7216045
45700.0000000    1.7146648
45720.0000000    1.7121441
45740.0000000    1.7451819
45760.0000000    1.7642517
45780.0000000    1.7550801
45800.0000000    1.7495526
45820.0000000    1.7714682
45840.0000000    1.7400296
45860.0000000    1.7374505
45880.0000000    1.7599492
45900.0000000    1.7469682
45920.0000000    1.7649487
45940.0000000    1.7574049
45960.0000000    1.7806816
45980.0000000    1.8060751
46000.0000000    1.8053966
46020.0000000    1.8110075
46040.0000000    1.7899262
46060.0000000    1.7778190
46080.0000000    1.7977117
46100.0000000    1.8011910
46120.0000000    1.8063728
46140.0000000    1.7927899
46160.0000000    1.8140638
46180.0000000    1.8051220
46200.0000000    1.8066168
46220.0000000    1.8072101
46240.0000000    1.8042706
46260.0000000    1.7914929
46280.0000000    1.7588526
46300.0000000    1.7158166
46320.0000000    1.7012918
46340.0000000    1.6968050
46360.0000000    1.7398511
46380.0000000    1.7487469
46400.0000000    1.7635335
46420.0000000    1.7137594
46440.0000000    1.7308743
46460.0000000    1.6778055
46480.0000000    1.6313132
46500.0000000    1.6074944
46520.0000000    1.5883681
46540.0000000    1.5981818
46560.0000000    1.5957756
46580.0000000    1.5742396
46600.0000000    1.5700172
46620.0000000    1.5230123
46640.0000000    1.5688348
46660.0000000    1.5696123
46680.0000000    1.5040308
46700.0000000    1.4911091
46720.0000000    1.5268440
46740.0000000    1.5160530
46760.0000000    1.5141517
46780.0000000    1.5229908
46800.0000000    1.5043015
46820.0000000    1.4838257
46840.0000000    1.5321132
46860.0000000    1.5287675
46880.0000000    1.5462881
46900.0000000    1.5420493
46920.0000000    1.5590636
46940.0000000    1.5847439
46960.0000000    1.5721551
46980.0000000    1.5479439
47000.0000000    1.5304017
47020.0000000    1.5471272
47040.0000000    1.5646507
47060.0000000    1.5729703
47080.0000000    1.5876985
47100.0000000    1.5968080
47120.0000000    1.5772138
47140.0000000    1.5570010
47160.0000000    1.5446270
47180.0000000    1.5687574
47200.0000000    1.5512044
47220.0000000    1.5811902
47240.0000000    1.5813503
47260.0000000    1.5971712
47280.0000000    1.6474215
47300.0000000    1.6831217
47320.0000000    1.6927464
47340.0000000    1.6798867
47360.0000000    1.6548376
47380.0000000    1.6390020
47400.0000000    1.6283383
47420.0000000    1.6228769
47440.0000000    1.6443672
47460.0000000    1.6619385
47480.0000000    1.6635064
47500.0000000    1.6585461
47520.0000000    1.6253144
47540.0000000    1.6248423
47560.0000000    1.6743176
47580.0000000    1.6602306
47600.0000000    1.6313969
47620.0000000    1.6396446
47640.0000000    1.6070225
47660.0000000    1.5980006
47680.0000000    1.6104445
47700.0000000    1.5500014
47720.0000000    1.5394323
47740.0000000    1.5150723
47760.0000000    1.5195845
47780.0000000    1.5052178
47800.0000000    1.4898371
47820.0000000    1.5680925
47840.0000000    1.5181383
47860.0000000    1.5295516
47880.0000000    1.5191119
47900.0000000    1.5317837
47920.0000000    1.5144390
47940.0000000    1.5468692
47960.0000000    1.5416478
47980.0000000    1.5248435
48000.0000000    1.4898182
48020.0000000    1.4976676
48040.0000000    1.5373631
48060.0000000    1.5488642
48080.0000000    1.5500548
48100.0000000    1.5925756
48120.0000000    1.5531169
48140.0000000    1.5637773
48160.0000000    1.5578364
48180.0000000    1.5538679
48200.0000000    1.6164908
48220.0000000    1.5932803
48240.0000000    1.6119655
48260.0000000    1.6041355
48280.0000000    1.6058462
48300.0000000    1.5818187
48320.0000000    1.5481634
48340.0000000    1.5472311
48360.0000000    1.5563062
48380.0000000    1.5400479
48400.0000000    1.5685223
48420.0000000    1.6050996
48440.0000000    1.5790522
48460.0000000    1.5828964
48480.0000000    1.5713463
48500.0000000    1.6448711
48520.0000000    1.6451004
48540.0000000    1.6337954
48560.0000000    1.6147608
48580.0000000    1.6403190
48600.0000000    1.6218586
48620.0000000    1.6764812
48640.0000000    1.6661887
48660.0000000    1.7167621
48680.0000000    1.7111109
48700.0000000    1.7379768
48720.0000000    1.7314203
48740.0000000    1.7100763
48760.0000000    1.7069273
48780.0000000    1.6792294
48800.0000000    1.6572212
48820.0000000    1.6293484
48840.0000000    1.5902410
48860.0000000    1.5961598
48880.0000000    1.6168431
48900.0000000    1.6264832
48920.0000000    1.6268671
48940.0000000    1.6238145
48960.0000000    1.6009746
48980.0000000    1.6178672
49000.0000000    1.5905821
49020.0000000    1.6032579
49040.0000000    1.5973164
49060.0000000    1.6004453
49080.0000000    1.6355245
49100.0000000    1.5817933
49120.0000000    1.5790039
49140.0000000    1.5676889
49160.0000000    1.5398735
49180.0000000    1.5663344
49200.0000000    1.5799968
49220.0000000    1.5340869
49240.0000000    1.5242828
49260.0000000    1.5377219
49280.0000000    1.5667112
49300.0000000    1.5740318
49320.0000000    1.5854385
49340.0000000    1.5576537
49360.0000000    1.5438166
49380.0000000    1.5163831
49400.0000000    1.5891995
49420.0000000    1.5858046
49440.0000000    1.6296991
49460.0000000    1.6400077
49480.0000000    1.6707646
49500.0000000    1.6606997
49520.0000000    1.6455762
49540.0000000    1.6576262
49560.0000000    1.6607578
49580.0000000    1.6224785
49600.0000000    1.6457736
49620.0000000    1.6210319
49640.0000000    1.6784730
49660.0000000    1.6630169
49680.0000000    1.6608653
49700.0000000    1.6844258
49720.0000000    1.7107328
49740.0000000    1.6802588
49760.0000000    1.6847686
49780.0000000    1.6929624
49800.0000000    1.7031577
49820.0000000    1.6613256
49840.0000000    1.6495755
49860.0000000    1.6573647
49880.0000000    1.6568033
49900.0000000    1.5935218
49920.0000000    1.5968655
49940.0000000    1.5942969
49960.0000000    1.6357108
49980.0000000    1.6685790
50000.0000000    1.6704874
50020.0000000    1.6404557
50040.0000000    1.6002047
50060.0000000    1.6001787
50080.0000000    1.5905869
50100.0000000    1.5843947
50120.0000000    1.5537556
50140.0000000    1.5647840
50160.0000000    1.5827962
50180.0000000    1.6197469
50200.0000000    1.5783119
50220.0000000    1.5728450
50240.0000000    1.6127487
50260.0000000    1.6683551
50280.0000000    1.6923088
50300.0000000    1.6658670
50320.0000000    1.6610504
50340.0000000    1.6402301
50360.0000000    1.6334224
50380.0000000    1.6181172
50400.0000000    1.6338195
50420.0000000    1.6033237
50440.0000000    1.6102587
50460.0000000    1.6301931
50480.0000000    1.6353325
50500.0000000    1.6302985
50520.0000000    1.6308038
50540.0000000    1.6377176
50560.0000000    1.5914034
50580.0000000    1.5656534
50600.0000000    1.5644295
50620.0000000    1.5725874
50640.0000000    1.5925012
50660.0000000    1.5865377
50680.0000000    1.5852582
50700.0000000    1.5796376
50720.0000000    1.6201161
50740.0000000    1.6102591
50760.0000000    1.6003244
50780.0000000    1.5660253
50800.0000000    1.5842628
50820.0000000    1.5970886
50840.0000000    1.5707009
50860.0000000    1.6070732
50880.0000000    1.6772335
50900.0000000    1.6952187
50920.0000000    1.7121762
50940.0000000    1.7132514
50960.0000000    1.6947216
50980.0000000    1.7086886
51000.0000000    1.6564461
51020.0000000    1.6594520
51040.0000000    1.6637073
51060.0000000    1.6286520
51080.0000000    1.6356186
51100.0000000    1.6975328
51120.0000000    1.6831192
51140.0000000    1.7126306
51160.0000000    1.7062720
51180.0000000    1.6752878
51200.0000000    1.7047821
51220.0000000    1.7323455
51240.0000000    1.7460239
51260.0000000    1.7075331
51280.0000000    1.6770251
51300.0000000    1.6702487
51320.0000000    1.6459680
51340.0000000    1.6093081
51360.0000000    1.6097234
51380.0000000    1.6091254
51400.0000000    1.5758880
51420.0000000    1.5809764
51440.0000000    1.5675168
51460.0000000    1.5541203
51480.0000000    1.5526420
51500.0000000    1.5696931
51520.0000000    1.5865448
51540.0000000    1.5315721
51560.0000000    1.5575149
51580.0000000    1.5265080
51600.0000000    1.5077295
51620.0000000    1.5184367
51640.0000000    1.5239270
51660.0000000    1.5391217
51680.0000000    1.5095117
51700.0000000    1.5030531
51720.0000000    1.5957900
51740.0000000    1.5917240
51760.0000000    1.5486273
51780.0000000    1.5389903
51800.0000000    1.5758532
51820.0000000    1.5642983
51840.0000000    1.5256741
51860.0000000    1.5527360
51880.0000000    1.5300459
51900.0000000    1.5582548
51920.0000000    1.5808358
51940.0000000    1.6168041
51960.0000000    1.6243839
51980.0000000    1.6259948
52000.0000000    1.6693413
52020.0000000    1.6483572
52040.0000000    1.6482733
52060.0000000    1.6386790
52080.0000000    1.5922868
52100.0000000    1.5581293
52120.0000000    1.5566342
52140.0000000    1.5641514
52160.0000000    1.5607688
52180.0000000    1.5416969
52200.0000000    1.5339954
52220.0000000    1.5987191
52240.0000000    1.5932395
52260.0000000    1.5738814
52280.0000000    1.5649512
52300.0000000    1.5635062
52320.0000000    1.5509014
52340.0000000    1.5769862
52360.0000000    1.5444396
52380.0000000    1.5363244
52400.0000000    1.5457623
52420.0000000    1.6082805
52440.0000000    1.6111526
52460.0000000    1.6367072
52480.0000000    1.6475450
52500.0000000    1.6865581
52520.0000000    1.6927471
52540.0000000    1.6280470
52560.0000000    1.6642722
52580.0000000    1.7189059
52600.0000000    1.7004310
52620.0000000    1.7659962
52640.0000000    1.7691345
52660.0000000    1.7668828
52680.0000000    1.7415364
52700.0000000    1.7314081
52720.0000000    1.7417108
52740.0000000    1.7435296
52760.0000000    1.6880407
52780.0000000    1.7074473
52800.0000000    1.7064201
52820.0000000    1.7009791
52840.0000000    1.6848049
52860.0000000    1.7213362
52880.0000000    1.6857117
52900.0000000    1.6312296
52920.0000000    1.6563901
52940.0000000    1.6452951
52960.0000000    1.6216207
52980.0000000    1.6305619
53000.0000000    1.5949144
53020.0000000    1.5934935
53040.0000000    1.6266150
53060.0000000    1.5578920
53080.0000000    1.6049221
53100.0000000    1.5655327
53120.0000000    1.5975927
53140.0000000    1.5787222
53160.0000000    1.5614338
53180.0000000    1.5543329
53200.0000000    1.5622158
53220.0000000    1.5657393
53240.0000000    1.5522337
53260.0000000    1.5694225
53280.0000000    1.5809224
53300.0000000    1.5360230
53320.0000000    1.5466349
53340.0000000    1.5629647
53360.0000000    1.5467775
53380.0000000    1.5748967
53400.0000000    1.6008705
53420.0000000    1.5429039
53440.0000000    1.5562754
53460.0000000    1.5618411
53480.0000000    1.6000450
53500.0000000    1.6238358
53520.0000000    1.6312246
53540.0000000    1.6348964
53560.0000000    1.6483268
53580.0000000    1.6508914
53600.0000000    1.5976049
53620.0000000    1.5685322
53640.0000000    1.5480782
53660.0000000    1.5797516
53680.0000000    1.5973054
53700.0000000    1.6373464
53720.0000000    1.6308912
53740.0000000    1.6085161
53760.0000000    1.6219383
53780.0000000    1.6422427
53800.0000000    1.6026834
53820.0000000    1.6311500
53840.0000000    1.7022338
53860.0000000    1.6875280
53880.0000000    1.6664006
53900.0000000    1.6405594
53920.0000000    1.6620979
53940.0000000    1.6407300
53960.0000000    1.5833600
53980.0000000    1.5519706
54000.0000000    1.5893359
54020.0000000    1.5544193
54040.0000000    1.5927106
54060.0000000    1.5777807
54080.0000000    1.6105517
54100.0000000    1.5992774
54120.0000000    1.6184171
54140.0000000    1.5863096
54160.0000000    1.5677593
54180.0000000    1.5614289
54200.0000000    1.5882303
54220.0000000    1.6521986
54240.0000000    1.6938618
54260.0000000    1.7240953
54280.0000000    1.7202471
54300.0000000    1.7314105
54320.0000000    1.7209551
54340.0000000    1.6586790
54360.0000000    1.6420963
54380.0000000    1.6526152
54400.0000000    1.6163549
54420.0000000    1.6010326
54440.0000000    1.6265675
54460.0000000    1.6351136
54480.0000000    1.6129918
54500.0000000    1.5770195
54520.0000000    1.5006653
54540.0000000    1.5025982
54560.0000000    1.5074049
54580.0000000    1.5106261
54600.0000000    1.4309932
54620.0000000    1.4291453
54640.0000000    1.3963413
54660.0000000    1.4065158
54680.0000000    1.4177233
54700.0000000    1.4637128
54720.0000000    1.3948749
54740.0000000    1.4252762
54760.0000000    1.4249451
54780.0000000    1.3848523
54800.0000000    1.4144123
54820.0000000    1.4249823
54840.0000000    1.4762367
54860.0000000    1.4567252
54880.0000000    1.4354696
54900.0000000    1.4166893
54920.0000000    1.4025421
54940.0000000    1.4358854
54960.0000000    1.4822356
54980.0000000    1.4975935
55000.0000000    1.5316298
55020.0000000    1.5601444
55040.0000000    1.5816408
55060.0000000    1.5159785
55080.0000000    1.5436285
55100.0000000    1.5950277
55120.0000000    1.5532503
55140.0000000    1.5689098
55160.0000000    1.5687261
55180.0000000    1.5813807
55200.0000000    1.5574659
55220.0000000    1.5328127
55240.0000000    1.5514928
55260.0000000    1.5494462
55280.0000000    1.5731755
55300.0000000    1.5749676
55320.0000000    1.5661979
55340.0000000    1.5352274
55360.0000000    1.4798690
55380.0000000    1.4749527
55400.0000000    1.4935609
55420.0000000    1.4957603
55440.0000000    1.5042962
55460.0000000    1.4855890
55480.0000000    1.4670051
55500.0000000    1.4603720
55520.0000000    1.5037777
55540.0000000    1.5308032
55560.0000000    1.5468243
55580.0000000    1.6112567
55600.0000000    1.6002880
55620.0000000    1.5892857
55640.0000000    1.6408718
55660.0000000    1.6148683
55680.0000000    1.6137139
55700.0000000    1.6239940
55720.0000000    1.5837827
55740.0000000    1.5754554
55760.0000000    1.5656066
55780.0000000    1.6016577
55800.0000000    1.6404860
55820.0000000    1.6945678
55840.0000000    1.7250844
55860.0000000    1.6935161
55880.0000000    1.6564943
55900.0000000    1.6548265
55920.0000000    1.6584730
55940.0000000    1.6501985
55960.0000000    1.6624460
55980.0000000    1.6516346
56000.0000000    1.6528771
56020.0000000    1.6569723
56040.0000000    1.6763054
56060.0000000    1.6502734
56080.0000000    1.6337990
56100.0000000    1.6215303
56120.0000000    1.6171243
56140.0000000    1.6430227
56160.0000000    1.6167754
56180.0000000    1.6195867
56200.0000000    1.6490712
56220.0000000    1.6083821
56240.0000000    1.5889142
56260.0000000    1.5803552
56280.0000000    1.5555958
56300.0000000    1.5429816
56320.0000000    1.5582197
56340.0000000    1.5804787
56360.0000000    1.5488330
56380.0000000    1.5512266
56400.0000000    1.5722001
56420.0000000    1.5900812
56440.0000000    1.6005288
56460.0000000    1.5936286
56480.0000000    1.6232045
56500.0000000    1.6505741
56520.0000000    1.6298976
56540.0000000    1.6155534
56560.0000000    1.6482153
56580.0000000    1.6303915
56600.0000000    1.6262133
56620.0000000    1.5777893
56640.0000000    1.5900203
56660.0000000    1.5584568
56680.0000000    1.6226937
56700.0000000    1.6460761
56720.0000000    1.5869136
56740.0000000    1.6022691
56760.0000000    1.6024855
56780.0000000    1.6064563
56800.0000000    1.6149447
56820.0000000    1.5799929
56840.0000000    1.5950422
56860.0000000    1.5722424
56880.0000000    1.5748277
56900.0000000    1.5620286
56920.0000000    1.6229899
56940.0000000    1.6026487
56960.0000000    1.5789036
56980.0000000    1.5636461
57000.0000000    1.5365095
57020.0000000    1.5517266
57040.0000000    1.6268537
57060.0000000    1.6120199
57080.0000000    1.6324711
57100.0000000    1.5978270
57120.0000000    1.6054645
57140.0000000    1.5846797
57160.0000000    1.5778942
57180.0000000    1.5967153
57200.0000000    1.5874522
57220.0000000    1.5881128
57240.0000000    1.5842428
57260.0000000    1.5740663
57280.0000000    1.5404235
57300.0000000    1.5651219
57320.0000000    1.5785894
57340.0000000    1.5316532
57360.0000000    1.5250117
57380.0000000    1.5482892
57400.0000000    1.5425673
57420.0000000    1.5346153
57440.0000000    1.5345011
57460.0000000    1.5579284
57480.0000000    1.5820527
57500.0000000    1.5882224
57520.0000000    1.6395315
57540.0000000    1.6044109
57560.0000000    1.6104194
57580.0000000    1.5967386
57600.0000000    1.5932224
57620.0000000    1.5211508
57640.0000000    1.5437098
57660.0000000    1.4947184
57680.0000000    1.4591786
57700.0000000    1.4761186
57720.0000000    1.4574476
57740.0000000    1.4664623
57760.0000000    1.4878935
57780.0000000    1.5040358
57800.0000000    1.5118253
57820.0000000    1.4354887
57840.0000000    1.4390858
57860.0000000    1.4481627
57880.0000000    1.4649212
57900.0000000    1.4555840
57920.0000000    1.4874066
57940.0000000    1.4946179
57960.0000000    1.4933733
57980.0000000    1.5007737
58000.0000000    1.5171912
58020.0000000    1.5101860
58040.0000000    1.5549216
58060.0000000    1.5476036
58080.0000000    1.5992657
58100.0000000    1.5971547
58120.0000000    1.5646627
58140.0000000    1.5624830
58160.0000000    1.5900445
58180.0000000    1.6009040
58200.0000000    1.5794381
58220.0000000    1.5923847
58240.0000000    1.5513376
58260.0000000    1.5732353
58280.0000000    1.5617268
58300.0000000    1.5521046
58320.0000000    1.4844342
58340.0000000    1.5063810
58360.0000000    1.5065641
58380.0000000    1.4952406
58400.0000000    1.5095756
58420.0000000    1.4548278
58440.0000000    1.4584866
58460.0000000    1.4739068
58480.0000000    1.4682529
58500.0000000    1.4880641
58520.0000000    1.4674205
58540.0000000    1.5296152
58560.0000000    1.5260730
58580.0000000    1.4954569
58600.0000000    1.5420917
58620.0000000    1.5363662
58640.0000000    1.5532006
58660.0000000    1.6112721
58680.0000000    1.6407931
58700.0000000    1.6399890
58720.0000000    1.5903140
58740.0000000    1.6048861
58760.0000000    1.5718783
58780.0000000    1.5684937
58800.0000000    1.5870392
58820.0000000    1.5704998
58840.0000000    1.6193370
58860.0000000    1.6533800
58880.0000000    1.6827078
58900.0000000    1.6374745
58920.0000000    1.6302271
58940.0000000    1.6046113
58960.0000000    1.6343268
58980.0000000    1.6752342
59000.0000000    1.6325849
59020.0000000    1.6432719
59040.0000000    1.6537212
59060.0000000    1.6365362
59080.0000000    1.6354150
59100.0000000    1.6264607
59120.0000000    1.5898726
59140.0000000    1.6220260
59160.0000000    1.6139467
59180.0000000    1.5818073
59200.0000000    1.5947897
59220.0000000    1.5896608
59240.0000000    1.6192378
59260.0000000    1.6259180
59280.0000000    1.5999861
59300.0000000    1.5540184
59320.0000000    1.5136538
59340.0000000    1.5351653
59360.0000000    1.5953927
59380.0000000    1.5930753
59400.0000000    1.5728419
59420.0000000    1.5465395
59440.0000000    1.5638732
59460.0000000    1.5180148
59480.0000000    1.4896472
59500.0000000    1.5358909
59520.0000000    1.5329974
59540.0000000    1.5770721
59560.0000000    1.5824215
59580.0000000    1.5804738
59600.0000000    1.5555328
59620.0000000    1.5670413
59640.0000000    1.5744455
59660.0000000    1.5639212
59680.0000000    1.6066180
59700.0000000    1.5699787
59720.0000000    1.5710602
59740.0000000    1.5842841
59760.0000000    1.5650659
59780.0000000    1.5613624
59800.0000000    1.5352116
59820.0000000    1.4991940
59840.0000000    1.5186354
59860.0000000    1.5032144
59880.0000000    1.4997530
59900.0000000    1.5077378
59920.0000000    1.4842368
59940.0000000    1.4971385
59960.0000000    1.4631763
59980.0000000    1.4536459
60000.0000000    1.4331077
60020.0000000    1.4202875
60040.0000000    1.4208201
60060.0000000    1.4158536
60080.0000000    1.4349401
60100.0000000    1.4797528
60120.0000000    1.4499732
60140.0000000    1.4794939
60160.0000000    1.4222429
60180.0000000    1.4027737
60200.0000000    1.4258852
60220.0000000    1.4365901
60240.0000000    1.4760163
60260.0000000    1.4705364
60280.0000000    1.4627819
60300.0000000    1.4656910
60320.0000000    1.4573857
60340.0000000    1.4593314
60360.0000000    1.4762654
60380.0000000    1.4795463
60400.0000000    1.4348123
60420.0000000    1.4107107
60440.0000000    1.4480309
60460.0000000    1.4500786
60480.0000000    1.4529294
60500.0000000    1.4976780
60520.0000000    1.4788810
60540.0000000    1.4727849
60560.0000000    1.4540151
60580.0000000    1.5081079
60600.0000000    1.5500134
60620.0000000    1.5494169
60640.0000000    1.5508740
60660.0000000    1.5581428
60680.0000000    1.5936313
60700.0000000    1.6323425
60720.0000000    1.6391689
60740.0000000    1.5812482
60760.0000000    1.6269020
60780.0000000    1.5467690
60800.0000000    1.5535246
60820.0000000    1.5708166
60840.0000000    1.5935363
60860.0000000    1.5950277
60880.0000000    1.6131160
60900.0000000    1.6055158
60920.0000000    1.5671833
60940.0000000    1.5187067
60960.0000000    1.5286478
60980.0000000    1.5005506
61000.0000000    1.5466369
61020.0000000    1.5372730
61040.0000000    1.5597391
61060.0000000    1.5492308
61080.0000000    1.5674425
61100.0000000    1.5375334
61120.0000000    1.5161582
61140.0000000    1.5148104
61160.0000000    1.5116976
61180.0000000    1.4853603
61200.0000000    1.5445526
61220.0000000    1.5465426
61240.0000000    1.5495483
61260.0000000    1.5487359
61280.0000000    1.5100229
61300.0000000    1.4961869
61320.0000000    1.5319096
61340.0000000    1.5322632
61360.0000000    1.5528039
61380.0000000    1.6104516
61400.0000000    1.5765733
61420.0000000    1.5716500
61440.0000000    1.6237934
61460.0000000    1.6006942
61480.0000000    1.6029011
61500.0000000    1.6156316
61520.0000000    1.6196622
61540.0000000    1.6044328
61560.0000000    1.6085093
61580.0000000    1.5886993
61600.0000000    1.5994307
61620.0000000    1.6374876
61640.0000000    1.6493421
61660.0000000    1.5953381
61680.0000000    1.5943431
61700.0000000    1.6098484
61720.0000000    1.6270342
61740.0000000    1.6414375
61760.0000000    1.6158446
61780.0000000    1.6234995
61800.0000000    1.6339341
61820.0000000    1.6646944
61840.0000000    1.6156617
61860.0000000    1.6209652
61880.0000000    1.6099823
61900.0000000    1.6139824
61920.0000000    1.6125683
61940.0000000    1.6016848
61960.0000000    1.6036346
61980.0000000    1.6418760
62000.0000000    1.6408229
62020.0000000    1.6875502
62040.0000000    1.6707450
62060.0000000    1.6695110
62080.0000000    1.6641814
62100.0000000    1.6903770
62120.0000000    1.7063849
62140.0000000    1.6895698
62160.0000000    1.7342716
62180.0000000    1.7285846
62200.0000000    1.7498572
62220.0000000    1.7504023
62240.0000000    1.7505380
62260.0000000    1.7525572
62280.0000000    1.7455262
62300.0000000    1.6998954
62320.0000000    1.7398086
62340.0000000    1.7308811
62360.0000000    1.7208127
62380.0000000    1.7202780
62400.0000000    1.7145860
62420.0000000    1.7057540
62440.0000000    1.7039998
62460.0000000    1.7013489
62480.0000000    1.7296652
62500.0000000    1.6961278
62520.0000000    1.7028733
62540.0000000    1.7137146
62560.0000000    1.6526837
62580.0000000    1.6494855
62600.0000000    1.6647289
62620.0000000    1.6469221
62640.0000000    1.6488730
62660.0000000    1.6749963
62680.0000000    1.6784238
62700.0000000    1.6555967
62720.0000000    1.6764017
62740.0000000    1.6900799
62760.0000000    1.7160876
62780.0000000    1.6846495
62800.0000000    1.6882384
62820.0000000    1.6865739
62840.0000000    1.6937715
62860.0000000    1.6536641
62880.0000000    1.6603489
62900.0000000    1.6338177
62920.0000000    1.7015638
62940.0000000    1.6841118
62960.0000000    1.6987823
62980.0000000    1.7512320
63000.0000000    1.7459720
63020.0000000    1.6857852
63040.0000000    1.6720481
63060.0000000    1.6922052
63080.0000000    1.6468720
63100.0000000    1.7000115
63120.0000000    1.6892354
63140.0000000    1.6622924
63160.0000000    1.6540949
63180.0000000    1.6311120
63200.0000000    1.6177512
63220.0000000    1.5968144
63240.0000000    1.6190153
63260.0000000    1.6788646
63280.0000000    1.7147651
63300.0000000    1.7245365
63320.0000000    1.7375124
63340.0000000    1.7182209
63360.0000000    1.7076377
63380.0000000    1.6750158
63400.0000000    1.6583709
63420.0000000    1.6435947
63440.0000000    1.6321599
63460.0000000    1.6506101
63480.0000000    1.6709832
63500.0000000    1.6398596
63520.0000000    1.6549101
63540.0000000    1.6363267
63560.0000000    1.6395268
63580.0000000    1.6887914
63600.0000000    1.7273604
63620.0000000    1.7338012
63640.0000000    1.7062680
63660.0000000    1.6703221
63680.0000000    1.7410949
63700.0000000    1.7506107
63720.0000000    1.7247975
63740.0000000    1.6795834
63760.0000000    1.6685873
63780.0000000    1.6820346
63800.0000000    1.6659194
63820.0000000    1.6754169
63840.0000000    1.6950289
63860.0000000    1.7321719
63880.0000000    1.7422904
63900.0000000    1.7695915
63920.0000000    1.7399155
63940.0000000    1.7240726
63960.0000000    1.7039330
63980.0000000    1.7165463
64000.0000000    1.7080476
64020.0000000    1.7285322
64040.0000000    1.6897155
64060.0000000    1.7106031
64080.0000000    1.7051125
64100.0000000    1.7494473
64120.0000000    1.7374406
64140.0000000    1.7711256
64160.0000000    1.8259397
64180.0000000    1.7830029
64200.0000000    1.7502011
64220.0000000    1.7335950
64240.0000000    1.7376153
64260.0000000    1.7244767
64280.0000000    1.7135160
64300.0000000    1.6917969
64320.0000000    1.7124730
64340.0000000    1.7041091
64360.0000000    1.6930618
64380.0000000    1.6840669
64400.0000000    1.6937225
64420.0000000    1.6972315
64440.0000000    1.7150757
64460.0000000    1.7588798
64480.0000000    1.7605747
64500.0000000    1.7194924
64520.0000000    1.7045606
64540.0000000    1.7154248
64560.0000000    1.7151871
64580.0000000    1.6966447
64600.0000000    1.6773168
64620.0000000    1.5968111
64640.0000000    1.6053602
64660.0000000    1.6768695
64680.0000000    1.6984538
64700.0000000    1.6824576
64720.0000000    1.6346608
64740.0000000    1.6358945
64760.0000000    1.6424127
64780.0000000    1.6480042
64800.0000000    1.6508600
64820.0000000    1.6656959
64840.0000000    1.6284345
64860.0000000    1.6060818
64880.0000000    1.5621622
64900.0000000    1.5582845
64920.0000000    1.5321505
64940.0000000    1.5399494
64960.0000000    1.5096868
64980.0000000    1.5260983
65000.0000000    1.5231003
65020.0000000    1.5291386
65040.0000000    1.5379262
65060.0000000    1.5348455
65080.0000000    1.5688074
65100.0000000    1.5582418
65120.0000000    1.5540098
65140.0000000    1.5866336
65160.0000000    1.6038969
65180.0000000    1.6056397
65200.0000000    1.6198709
65220.0000000    1.6226060
65240.0000000    1.6138808
65260.0000000    1.6061671
65280.0000000    1.5294300
65300.0000000    1.5559640
65320.0000000    1.5117574
65340.0000000    1.4949635
65360.0000000    1.4766572
65380.0000000    1.5235364
65400.0000000    1.5505303
65420.0000000    1.5850742
65440.0000000    1.5229341
65460.0000000    1.5434813
65480.0000000    1.5721698
65500.0000000    1.5428141
65520.0000000    1.5158734
65540.0000000    1.5397084
65560.0000000    1.5154276
65580.0000000    1.5192412
65600.0000000    1.5124214
65620.0000000    1.4792136
65640.0000000    1.4802597
65660.0000000    1.5440266
65680.0000000    1.5246491
65700.0000000    1.4899489
65720.0000000    1.4963963
65740.0000000    1.5030866
65760.0000000    1.4772714
65780.0000000    1.4920636
65800.0000000    1.5338084
65820.0000000    1.5144957
65840.0000000    1.5222504
65860.0000000    1.5327545
65880.0000000    1.5494920
65900.0000000    1.5743405
65920.0000000    1.5863358
65940.0000000    1.5507344
65960.0000000    1.5322148
65980.0000000    1.5336930
66000.0000000    1.5734637
66020.0000000    1.5752337
66040.0000000    1.5310279
66060.0000000    1.5328646
66080.0000000    1.5236228
66100.0000000    1.5464936
66120.0000000    1.5067561
66140.0000000    1.5080633
66160.0000000    1.5083992
66180.0000000    1.4791869
66200.0000000    1.5012039
66220.0000000    1.4871038
66240.0000000    1.4720621
66260.0000000    1.4826947
66280.0000000    1.4841610
66300.0000000    1.4978712
66320.0000000    1.5531815
66340.0000000    1.5608329
66360.0000000    1.5472155
66380.0000000    1.5694929
66400.0000000    1.5809398
66420.0000000    1.5673492
66440.0000000    1.6130253
66460.0000000    1.6159400
66480.0000000    1.6915931
66500.0000000    1.6808091
66520.0000000    1.7025210
66540.0000000    1.6942884
66560.0000000    1.6525236
66580.0000000    1.6301146
66600.0000000    1.6603903
66620.0000000    1.6527221
66640.0000000    1.6485525
66660.0000000    1.6250510
66680.0000000    1.5870578
66700.0000000    1.5793126
66720.0000000    1.5749137
66740.0000000    1.5464467
66760.0000000    1.6024433
66780.0000000    1.6718714
66800.0000000    1.6460246
66820.0000000    1.6443785
66840.0000000    1.6102579
66860.0000000    1.6099417
66880.0000000    1.5958307
66900.0000000    1.5991405
66920.0000000    1.5926070
66940.0000000    1.5160764
66960.0000000    1.4954296
66980.0000000    1.5423871
67000.0000000    1.5194515
67020.0000000    1.5349200
67040.0000000    1.5121779
67060.0000000    1.5507929
67080.0000000    1.5378093
67100.0000000    1.5417550
67120.0000000    1.6318160
67140.0000000    1.6525234
67160.0000000    1.6987177
67180.0000000    1.6735123
67200.0000000    1.6897248
67220.0000000    1.6403477
67240.0000000    1.6413351
67260.0000000    1.6805052
67280.0000000    1.6436402
67300.0000000    1.6182168
67320.0000000    1.6144625
67340.0000000    1.6154418
67360.0000000    1.6207292
67380.0000000    1.6384997
67400.0000000    1.6379219
67420.0000000    1.6563219
67440.0000000    1.6443911
67460.0000000    1.6222668
67480.0000000    1.6142832
67500.0000000    1.6841761
67520.0000000    1.6674123
67540.0000000    1.6678381
67560.0000000    1.5973306
67580.0000000    1.6493701
67600.0000000    1.6673714
67620.0000000    1.6274166
67640.0000000    1.5904562
67660.0000000    1.5849164
67680.0000000    1.5754205
67700.0000000    1.5531610
67720.0000000    1.5693934
67740.0000000    1.5649350
67760.0000000    1.5395623
67780.0000000    1.4905539
67800.0000000    1.4907203
67820.0000000    1.4765404
67840.0000000    1.4472749
67860.0000000    1.4494959
67880.0000000    1.4900172
67900.0000000    1.4751327
67920.0000000    1.5077351
67940.0000000    1.4637268
67960.0000000    1.4717822
67980.0000000    1.5478003
68000.0000000    1.5559913
68020.0000000    1.5650067
68040.0000000    1.5933230
68060.0000000    1.5253377
68080.0000000    1.5077884
68100.0000000    1.4870213
68120.0000000    1.5099436
68140.0000000    1.4979138
68160.0000000    1.5250425
68180.0000000    1.5776983
68200.0000000    1.5886474
68220.0000000    1.5856512
68240.0000000    1.5677962
68260.0000000    1.5681841
68280.0000000    1.5246632
68300.0000000    1.5032822
68320.0000000    1.4892737
68340.0000000    1.4948285
68360.0000000    1.5011798
68380.0000000    1.5223297
68400.0000000    1.5198148
68420.0000000    1.5210301
68440.0000000    1.5444995
68460.0000000    1.5664361
68480.0000000    1.6185836
68500.0000000    1.5863835
68520.0000000    1.5760156
68540.0000000    1.5456843
68560.0000000    1.5557885
68580.0000000    1.5030222
68600.0000000    1.5094310
68620.0000000    1.5550116
68640.0000000    1.5504277
68660.0000000    1.5119585
68680.0000000    1.4831663
68700.0000000    1.5026617
68720.0000000    1.5077376
68740.0000000    1.5553241
68760.0000000    1.5576445
68780.0000000    1.5676899
68800.0000000    1.5416976
68820.0000000    1.5065209
68840.0000000    1.5609438
68860.0000000    1.5487617
68880.0000000    1.5461882
68900.0000000    1.5616987
68920.0000000    1.5655264
68940.0000000    1.5155048
68960.0000000    1.5538249
68980.0000000    1.5767455
69000.0000000    1.5144951
69020.0000000    1.5322027
69040.0000000    1.5021596
69060.0000000    1.4644626
69080.0000000    1.4736164
69100.0000000    1.5167615
69120.0000000    1.5199462
69140.0000000    1.5205010
69160.0000000    1.5227172
69180.0000000    1.5451794
69200.0000000    1.5630155
69220.0000000    1.5642469
69240.0000000    1.5474762
69260.0000000    1.5419226
69280.0000000    1.5135972
69300.0000000    1.5602868
69320.0000000    1.5115094
69340.0000000    1.5547948
69360.0000000    1.4915791
69380.0000000    1.5306252
69400.0000000    1.5293256
69420.0000000    1.5128103
69440.0000000    1.4874068
69460.0000000    1.5752909
69480.0000000    1.5494634
69500.0000000    1.5048251
69520.0000000    1.5072072
69540.0000000    1.5457404
69560.0000000    1.5032109
69580.0000000    1.5084515
69600.0000000    1.4638188
69620.0000000    1.4583220
69640.0000000    1.4635541
69660.0000000    1.4126698
69680.0000000    1.4290992
69700.0000000    1.4330852
69720.0000000    1.4806386
69740.0000000    1.4510847
69760.0000000    1.4748374
69780.0000000    1.4956183
69800.0000000    1.5247755
69820.0000000    1.5310079
69840.0000000    1.5255078
69860.0000000    1.5426456
69880.0000000    1.5627522
69900.0000000    1.5806715
69920.0000000    1.5708272
69940.0000000    1.5819501
69960.0000000    1.5815755
69980.0000000    1.5632875
70000.0000000    1.5633748
70020.0000000    1.5052209
70040.0000000    1.5099788
70060.0000000    1.5897954
70080.0000000    1.5854317
70100.0000000    1.5803852
70120.0000000    1.5636066
70140.0000000    1.5168341
70160.0000000    1.5289000
70180.0000000    1.5249059
70200.0000000    1.5233496
70220.0000000    1.4514985
70240.0000000    1.4585569
70260.0000000    1.4287791
70280.0000000    1.4263933
70300.0000000    1.3931959
70320.0000000    1.3639386
70340.0000000    1.3905623
70360.0000000    1.3860530
70380.0000000    1.4364184
70400.0000000    1.4891790
70420.0000000    1.4890099
70440.0000000    1.4920565
70460.0000000    1.4789501
70480.0000000    1.5044979
70500.0000000    1.5402473
70520.0000000    1.5188367
70540.0000000    1.5151957
70560.0000000    1.4952548
70580.0000000    1.4707578
70600.0000000    1.4476215
70620.0000000    1.4778680
70640.0000000    1.4619151
70660.0000000    1.4565582
70680.0000000    1.5048305
70700.0000000    1.5081974
70720.0000000    1.4990053
70740.0000000    1.5507598
70760.0000000    1.5506849
70780.0000000    1.5343143
70800.0000000    1.5242248
70820.0000000    1.5599289
70840.0000000    1.5662684
70860.0000000    1.5641599
70880.0000000    1.5341859
70900.0000000    1.5450891
70920.0000000    1.5155267
70940.0000000    1.5389411
70960.0000000    1.5524920
70980.0000000    1.5444211
71000.0000000    1.5239068
71020.0000000    1.5336095
71040.0000000    1.5609970
71060.0000000    1.5544362
71080.0000000    1.5823203
71100.0000000    1.5860630
71120.0000000    1.5813760
71140.0000000    1.5739858
71160.0000000    1.5395745
71180.0000000    1.5203099
71200.0000000    1.4304219
71220.0000000    1.4553496
71240.0000000    1.4841437
71260.0000000    1.4823580
71280.0000000    1.4713011
71300.0000000    1.5186539
71320.0000000    1.5024180
71340.0000000    1.4807458
71360.0000000    1.4861832
71380.0000000    1.4528258
71400.0000000    1.4763926
71420.0000000    1.5200074
71440.0000000    1.4997350
71460.0000000    1.4765863
71480.0000000    1.4836012
71500.0000000    1.4136897
71520.0000000    1.4232064
71540.0000000    1.3857883
71560.0000000    1.3951548
71580.0000000    1.4154824
71600.0000000    1.4185574
71620.0000000    1.4525131
71640.0000000    1.4386219
71660.0000000    1.4365416
71680.0000000    1.4281964
71700.0000000    1.4446555
71720.0000000    1.4584429
71740.0000000    1.4685153
71760.0000000    1.5172380
71780.0000000    1.5103647
71800.0000000    1.4963659
71820.0000000    1.4862703
71840.0000000    1.4889995
71860.0000000    1.4791634
71880.0000000    1.5161173
71900.0000000    1.4868491
71920.0000000    1.4938180
71940.0000000    1.5189751
71960.0000000    1.5470961
71980.0000000    1.5239006
72000.0000000    1.5360224
72020.0000000    1.5850896
72040.0000000    1.5955968
72060.0000000    1.5712107
72080.0000000    1.5354083
72100.0000000    1.5806472
72120.0000000    1.6111718
72140.0000000    1.5921891
72160.0000000    1.5572426
72180.0000000    1.5761966
72200.0000000    1.5693849
72220.0000000    1.5814277
72240.0000000    1.5828173
72260.0000000    1.5944878
72280.0000000    1.6275817
72300.0000000    1.6131833
72320.0000000    1.5993822
72340.0000000    1.6199464
72360.0000000    1.5784771
72380.0000000    1.5366184
72400.0000000    1.5069356
72420.0000000    1.4988915
72440.0000000    1.5358497
72460.0000000    1.5253618
72480.0000000    1.5224216
72500.0000000    1.5426075
72520.0000000    1.5426245
72540.0000000    1.5379386
72560.0000000    1.5518296
72580.0000000    1.5403192
72600.0000000    1.5642738
72620.0000000    1.5345867
72640.0000000    1.5429014
72660.0000000    1.5622972
72680.0000000    1.5599339
72700.0000000    1.6158266
72720.0000000    1.6383700
72740.0000000    1.6138883
72760.0000000    1.6203496
72780.0000000    1.5651915
72800.0000000    1.5619060
72820.0000000    1.5833496
72840.0000000    1.5782044
72860.0000000    1.5678318
72880.0000000    1.5437721
72900.0000000    1.5364703
72920.0000000    1.5415907
72940.0000000    1.5379885
72960.0000000    1.4857440
72980.0000000    1.4676557
73000.0000000    1.5023990
73020.0000000    1.4825535
73040.0000000    1.4661297
73060.0000000    1.4330064
73080.0000000    1.4893105
73100.0000000    1.5500765
73120.0000000    1.5877037
73140.0000000    1.6292206
73160.0000000    1.6193292
73180.0000000    1.6293703
73200.0000000    1.6520430
73220.0000000    1.6591525
73240.0000000    1.6560808
73260.0000000    1.6258013
73280.0000000    1.6461035
73300.0000000    1.6840692
73320.0000000    1.6913731
73340.0000000    1.7039350
73360.0000000    1.6601784
73380.0000000    1.6556765
73400.0000000    1.6613111
73420.0000000    1.6689787
73440.0000000    1.5693709
73460.0000000    1.6049405
73480.0000000    1.6142257
73500.0000000    1.5918702
73520.0000000    1.5817367
73540.0000000    1.6088614
73560.0000000    1.5904131
73580.0000000    1.6106571
73600.0000000    1.6198795
73620.0000000    1.5870774
73640.0000000    1.6193762
73660.0000000    1.6190472
73680.0000000    1.6450654
73700.0000000    1.6240594
73720.0000000    1.6277981
73740.0000000    1.6386845
73760.0000000    1.6226313
73780.0000000    1.6097218
73800.0000000    1.6203654
73820.0000000    1.6155939
73840.0000000    1.6498423
73860.0000000    1.6844965
73880.0000000    1.6802989
73900.0000000    1.6633070
73920.0000000    1.6893640
73940.0000000    1.6330955
73960.0000000    1.6254084
73980.0000000    1.6549871
74000.0000000    1.6769539
74020.0000000    1.6480230
74040.0000000    1.6423945
74060.0000000    1.6378450
74080.0000000    1.6967862
74100.0000000    1.7040114
74120.0000000    1.7158126
74140.0000000    1.7350993
74160.0000000    1.7465239
74180.0000000    1.7588843
74200.0000000    1.7587519
74220.0000000    1.7897041
74240.0000000    1.7414087
74260.0000000    1.7412076
74280.0000000    1.7365299
74300.0000000    1.7488532
74320.0000000    1.7486391
74340.0000000    1.7272328
74360.0000000    1.7462250
74380.0000000    1.7630584
74400.0000000    1.7373495
74420.0000000    1.7734509
74440.0000000    1.7658947
74460.0000000    1.7587771
74480.0000000    1.7503176
74500.0000000    1.7643340
74520.0000000    1.7931607
74540.0000000    1.7849084
74560.0000000    1.7795436
74580.0000000    1.7628759
74600.0000000    1.7569965
74620.0000000    1.7769898
74640.0000000    1.7916801
74660.0000000    1.7879492
74680.0000000    1.8000140
74700.0000000    1.7850637
74720.0000000    1.8001159
74740.0000000    1.8174107
74760.0000000    1.7989620
74780.0000000    1.8156077
74800.0000000    1.7810775
74820.0000000    1.7956715
74840.0000000    1.7876945
74860.0000000    1.8326758
74880.0000000    1.7413731
74900.0000000    1.6959360
74920.0000000    1.6426607
74940.0000000    1.6468419
74960.0000000    1.6359725
74980.0000000    1.6300477
75000.0000000    1.6393844
75020.0000000    1.6525406
75040.0000000    1.6436305
75060.0000000    1.6345007
75080.0000000    1.6653035
75100.0000000    1.6853867
75120.0000000    1.6813138
75140.0000000    1.6745156
75160.0000000    1.6781328
75180.0000000    1.6743710
75200.0000000    1.6542435
75220.0000000    1.6626426
75240.0000000    1.6496032
75260.0000000    1.6971046
75280.0000000    1.6294605
75300.0000000    1.6629995
75320.0000000    1.6465826
75340.0000000    1.6490870
75360.0000000    1.6482288
75380.0000000    1.6570894
75400.0000000    1.6682568
75420.0000000    1.6219978
75440.0000000    1.6067730
75460.0000000    1.5862374
75480.0000000    1.6194459
75500.0000000    1.5993652
75520.0000000    1.5562037
75540.0000000    1.6186881
75560.0000000    1.6074075
75580.0000000    1.6298686
75600.0000000    1.6322172
75620.0000000    1.6529150
75640.0000000    1.6477038
75660.0000000    1.6021565
75680.0000000    1.6410520
75700.0000000    1.6997198
75720.0000000    1.7635487
75740.0000000    1.7274654
75760.0000000    1.6827147
75780.0000000    1.6851882
75800.0000000    1.6777827
75820.0000000    1.6739707
75840.0000000    1.6749567
75860.0000000    1.6717122
75880.0000000    1.6636602
75900.0000000    1.6576540
75920.0000000    1.6535399
75940.0000000    1.6186944
75960.0000000    1.6018642
75980.0000000    1.6153623
76000.0000000    1.6104848
76020.0000000    1.6161503
76040.0000000    1.6136826
76060.0000000    1.6202601
76080.0000000    1.6441351
76100.0000000    1.6880573
76120.0000000    1.6929233
76140.0000000    1.6741112
76160.0000000    1.6513736
76180.0000000    1.6367232
76200.0000000    1.6597879
76220.0000000    1.6629138
76240.0000000    1.6520108
76260.0000000    1.6566107
76280.0000000    1.6550015
76300.0000000    1.6098912
76320.0000000    1.6556196
76340.0000000    1.6527975
76360.0000000    1.6597539
76380.0000000    1.6414946
76400.0000000    1.6832241
76420.0000000    1.7152430
76440.0000000    1.6494648
76460.0000000    1.6870078
76480.0000000    1.7114360
76500.0000000    1.6821150
76520.0000000    1.6311878
76540.0000000    1.6086867
76560.0000000    1.5666252
76580.0000000    1.5939888
76600.0000000    1.6203425
76620.0000000    1.5980210
76640.0000000    1.5952753
76660.0000000    1.5902963
76680.0000000    1.6174736
76700.0000000    1.6681333
76720.0000000    1.6817471
76740.0000000    1.6693716
76760.0000000    1.6369375
76780.0000000    1.6611823
76800.0000000    1.6772245
76820.0000000    1.6285926
76840.0000000    1.6861711
76860.0000000    1.6918678
76880.0000000    1.6877635
76900.0000000    1.7181835
76920.0000000    1.6909178
76940.0000000    1.6553992
76960.0000000    1.5828742
76980.0000000    1.5779215
77000.0000000    1.5863874
77020.0000000    1.5837275
77040.0000000    1.5731819
77060.0000000    1.5623125
77080.0000000    1.5925895
77100.0000000    1.5732882
77120.0000000    1.5768411
77140.0000000    1.5580212
77160.0000000    1.5584928
77180.0000000    1.5543444
77200.0000000    1.5538069
77220.0000000    1.6127777
77240.0000000    1.6335349
77260.0000000    1.6282438
77280.0000000    1.6118659
77300.0000000    1.5970840
77320.0000000    1.6026312
77340.0000000    1.5713344
77360.0000000    1.6112347
77380.0000000    1.6624959
77400.0000000    1.6906980
77420.0000000    1.6180942
77440.0000000    1.6406085
77460.0000000    1.6482842
77480.0000000    1.6488004
77500.0000000    1.6528137
77520.0000000    1.6667362
77540.0000000    1.6904639
77560.0000000    1.6750716
77580.0000000    1.6684517
77600.0000000    1.6821866
77620.0000000    1.6764847
77640.0000000    1.6442102
77660.0000000    1.6401635
77680.0000000    1.6775793
77700.0000000    1.7112590
77720.0000000    1.7170511
77740.0000000    1.7331251
77760.0000000    1.7163024
77780.0000000    1.7084463
77800.0000000    1.7644508
77820.0000000    1.7958313
77840.0000000    1.7686646
77860.0000000    1.7406458
77880.0000000    1.7418416
77900.0000000    1.7687191
77920.0000000    1.7852497
77940.0000000    1.7445562
77960.0000000    1.7217777
77980.0000000    1.7241634
78000.0000000    1.7027408
78020.0000000    1.7179939
78040.0000000    1.7378396
78060.0000000    1.7257905
78080.0000000    1.7383163
78100.0000000    1.6320107
78120.0000000    1.6634479
78140.0000000    1.6925939
78160.0000000    1.6837871
78180.0000000    1.6983881
78200.0000000    1.6830990
78220.0000000    1.6734093
78240.0000000    1.7016402
78260.0000000    1.6284916
78280.0000000    1.5893060
78300.0000000    1.6096601
78320.0000000    1.6376774
78340.0000000    1.6569952
78360.0000000    1.6240427
78380.0000000    1.6179036
78400.0000000    1.6682231
78420.0000000    1.6880336
78440.0000000    1.6461997
78460.0000000    1.6825398
78480.0000000    1.6925508
78500.0000000    1.7011188
78520.0000000    1.7128885
78540.0000000    1.6738393
78560.0000000    1.6892554
78580.0000000    1.6537805
78600.0000000    1.6431347
78620.0000000    1.6206546
78640.0000000    1.6028913
78660.0000000    1.6192554
78680.0000000    1.5932713
78700.0000000    1.6134547
78720.0000000    1.6187197
78740.0000000    1.5611045
78760.0000000    1.5900145
78780.0000000    1.6198016
78800.0000000    1.6822387
78820.0000000    1.6127245
78840.0000000    1.6012223
78860.0000000    1.6406716
78880.0000000    1.6445019
78900.0000000    1.6583760
78920.0000000    1.6276484
78940.0000000    1.6081998
78960.0000000    1.6579658
78980.0000000    1.6332146
79000.0000000    1.6747917
79020.0000000    1.6587642
79040.0000000    1.6614614
79060.0000000    1.6210681
79080.0000000    1.6649528
79100.0000000    1.6803036
79120.0000000    1.6609768
79140.0000000    1.6555233
79160.0000000    1.6624324
79180.0000000    1.6305588
79200.0000000    1.6594640
79220.0000000    1.6783515
79240.0000000    1.6696329
79260.0000000    1.6265428
79280.0000000    1.5899812
79300.0000000    1.5914695
79320.0000000    1.6041497
79340.0000000    1.6256026
79360.0000000    1.6041771
79380.0000000    1.6445878
79400.0000000    1.6292094
79420.0000000    1.6258240
79440.0000000    1.5852771
79460.0000000    1.6159118
79480.0000000    1.6104190
79500.0000000    1.6343657
79520.0000000    1.6457368
79540.0000000    1.6561419
79560.0000000    1.6353015
79580.0000000    1.5813129
79600.0000000    1.5975776
79620.0000000    1.6424307
79640.0000000    1.6299436
79660.0000000    1.6028723
79680.0000000    1.5507755
79700.0000000    1.5207520
79720.0000000    1.5744965
79740.0000000    1.5694088
79760.0000000    1.5950665
79780.0000000    1.5937455
79800.0000000    1.5967658
79820.0000000    1.5881002
79840.0000000    1.6281445
79860.0000000    1.5691359
79880.0000000    1.5403286
79900.0000000    1.5624645
79920.0000000    1.5847285
79940.0000000    1.5437745
79960.0000000    1.5435739
79980.0000000    1.5189859
80000.0000000    1.5487566
80020.0000000    1.5531920
80040.0000000    1.5688270
80060.0000000    1.5607810
80080.0000000    1.5917426
80100.0000000    1.6290931
80120.0000000    1.6000189
80140.0000000    1.6093932
80160.0000000    1.5810930
80180.0000000    1.6010239
80200.0000000    1.5951473
80220.0000000    1.6403805
80240.0000000    1.6557143
80260.0000000    1.6950346
80280.0000000    1.7035544
80300.0000000    1.7032135
80320.0000000    1.6923006
80340.0000000    1.6598787
80360.0000000    1.6461624
80380.0000000    1.6479779
80400.0000000    1.6122478
80420.0000000    1.5953339
80440.0000000    1.5721306
80460.0000000    1.5808671
80480.0000000    1.5589613
80500.0000000    1.5514815
80520.0000000    1.5590162
80540.0000000    1.5754416
80560.0000000    1.5648396
80580.0000000    1.5527178
80600.0000000    1.5641720
80620.0000000    1.5579957
80640.0000000    1.5561745
80660.0000000    1.5789245
80680.0000000    1.6114316
80700.0000000    1.5463367
80720.0000000    1.5182613
80740.0000000    1.5815336
80760.0000000    1.5698277
80780.0000000    1.5540504
80800.0000000    1.5357424
80820.0000000    1.5344603
80840.0000000    1.5900701
80860.0000000    1.5863262
80880.0000000    1.6268574
80900.0000000    1.6436274
80920.0000000    1.6996522
80940.0000000    1.7095146
80960.0000000    1.6782120
80980.0000000    1.7123015
81000.0000000    1.7299775
81020.0000000    1.6583533
81040.0000000    1.6260010
81060.0000000    1.6695120
81080.0000000    1.6724931
81100.0000000    1.6842694
81120.0000000    1.6822771
81140.0000000    1.7180293
81160.0000000    1.7540573
81180.0000000    1.7138876
81200.0000000    1.7339590
81220.0000000    1.6828539
81240.0000000    1.6582369
81260.0000000    1.6195005
81280.0000000    1.6063240
81300.0000000    1.5889769
81320.0000000    1.6106538
81340.0000000    1.6205032
81360.0000000    1.6500708
81380.0000000    1.6241763
81400.0000000    1.6297420
81420.0000000    1.6119124
81440.0000000    1.5955554
81460.0000000    1.5719661
81480.0000000    1.5750396
81500.0000000    1.5440526
81520.0000000    1.4919529
81540.0000000    1.5070282
81560.0000000    1.5034485
81580.0000000    1.5274540
81600.0000000    1.5012981
81620.0000000    1.5075140
81640.0000000    1.5033920
81660.0000000    1.5016123
81680.0000000    1.4813179
81700.0000000    1.4985484
81720.0000000    1.5366616
81740.0000000    1.5440037
81760.0000000    1.5317130
81780.0000000    1.5556043
81800.0000000    1.5096117
81820.0000000    1.4995757
81840.0000000    1.5151831
81860.0000000    1.5152287
81880.0000000    1.4829944
81900.0000000    1.5056627
81920.0000000    1.5115937
81940.0000000    1.5326455
81960.0000000    1.5145127
81980.0000000    1.5626482
82000.0000000    1.5402228
82020.0000000    1.5454668
82040.0000000    1.5228536
82060.0000000    1.5475490
82080.0000000    1.5769180
82100.0000000    1.5987345
82120.0000000    1.5804338
82140.0000000    1.5123520
82160.0000000    1.5068414
82180.0000000    1.5596431
82200.0000000    1.5380595
82220.0000000    1.5352472
82240.0000000    1.5623797
82260.0000000    1.5404979
82280.0000000    1.5196420
82300.0000000    1.5369955
82320.0000000    1.5491444
82340.0000000    1.5730480
82360.0000000    1.5929530
82380.0000000    1.5884620
82400.0000000    1.5599167
82420.0000000    1.6010014
82440.0000000    1.6021000
82460.0000000    1.5919831
82480.0000000    1.5808142
82500.0000000    1.5854245
82520.0000000    1.5658451
82540.0000000    1.5634828
82560.0000000    1.5692840
82580.0000000    1.5730754
82600.0000000    1.5764134
82620.0000000    1.5835495
82640.0000000    1.5560224
82660.0000000    1.5772233
82680.0000000    1.5011920
82700.0000000    1.5505935
82720.0000000    1.5731511
82740.0000000    1.5680131
82760.0000000    1.5616376
82780.0000000    1.5797154
82800.0000000    1.5730348
82820.0000000    1.5687203
82840.0000000    1.6005878
82860.0000000    1.5756127
82880.0000000    1.5851313
82900.0000000    1.5919448
82920.0000000    1.5850066
82940.0000000    1.6106859
82960.0000000    1.5885406
82980.0000000    1.5707146
83000.0000000    1.5890079
83020.0000000    1.5784341
83040.0000000    1.6169486
83060.0000000    1.5641291
83080.0000000    1.5294775
83100.0000000    1.5627097
83120.0000000    1.5835699
83140.0000000    1.5477048
83160.0000000    1.5424521
83180.0000000    1.5661600
83200.0000000    1.5601794
83220.0000000    1.5329913
83240.0000000    1.5796045
83260.0000000    1.5784585
83280.0000000    1.6295555
83300.0000000    1.6017425
83320.0000000    1.6375586
83340.0000000    1.6414818
83360.0000000    1.6138844
83380.0000000    1.5871642
83400.0000000    1.5783024
83420.0000000    1.5324163
83440.0000000    1.4931912
83460.0000000    1.4989933
83480.0000000    1.5458438
83500.0000000    1.5323265
83520.0000000    1.5550141
83540.0000000    1.5529834
83560.0000000    1.5707096
83580.0000000    1.5522181
83600.0000000    1.5736405
83620.0000000    1.6268800
83640.0000000    1.6072197
83660.0000000    1.5948665
83680.0000000    1.6076255
83700.0000000    1.6041938
83720.0000000    1.6134071
83740.0000000    1.6203568
83760.0000000    1.5990213
83780.0000000    1.6016545
83800.0000000    1.6100608
83820.0000000    1.6192765
83840.0000000    1.6021683
83860.0000000    1.6883856
83880.0000000    1.6953241
83900.0000000    1.6444844
83920.0000000    1.6760411
83940.0000000    1.6260782
83960.0000000    1.6295252
83980.0000000    1.6221986
84000.0000000    1.6088002
84020.0000000    1.5972809
84040.0000000    1.5626683
84060.0000000    1.5635827
84080.0000000    1.5619373
84100.0000000    1.5468782
84120.0000000    1.5776063
84140.0000000    1.5890828
84160.0000000    1.6300551
84180.0000000    1.6273305
84200.0000000    1.6781522
84220.0000000    1.6872011
84240.0000000    1.6827594
84260.0000000    1.6820210
84280.0000000    1.6817966
84300.0000000    1.6675391
84320.0000000    1.6294914
84340.0000000    1.6359457
84360.0000000    1.6924373
84380.0000000    1.6814846
84400.0000000    1.6770927
84420.0000000    1.6467608
84440.0000000    1.6840699
84460.0000000    1.6472467
84480.0000000    1.6720186
84500.0000000    1.7227675
84520.0000000    1.7382251
84540.0000000    1.7780340
84560.0000000    1.7335413
84580.0000000    1.7060513
84600.0000000    1.6541408
84620.0000000    1.6503072
84640.0000000    1.6395966
84660.0000000    1.6307123
84680.0000000    1.6357031
84700.0000000    1.6525820
84720.0000000    1.6512049
84740.0000000    1.6007107
84760.0000000    1.6196351
84780.0000000    1.5740283
84800.0000000    1.5959187
84820.0000000    1.5644890
84840.0000000    1.5843393
84860.0000000    1.6421524
84880.0000000    1.6240374
84900.0000000    1.6068563
84920.0000000    1.6067802
84940.0000000    1.6377124
84960.0000000    1.6840612
84980.0000000    1.6697663
85000.0000000    1.6725940
85020.0000000    1.6758734
85040.0000000    1.6506573
85060.0000000    1.6254389
85080.0000000    1.5959779
85100.0000000    1.5730886
85120.0000000    1.5902348
85140.0000000    1.5985001
85160.0000000    1.5995253
85180.0000000    1.6161925
85200.0000000    1.6023364
85220.0000000    1.5964715
85240.0000000    1.5837494
85260.0000000    1.5894847
85280.0000000    1.6330202
85300.0000000    1.6599979
85320.0000000    1.6856630
85340.0000000    1.6504357
85360.0000000    1.6242214
85380.0000000    1.6241401
85400.0000000    1.5907720
85420.0000000    1.5253447
85440.0000000    1.5412955
85460.0000000    1.5852466
85480.0000000    1.6350191
85500.0000000    1.5995971
85520.0000000    1.6566669
85540.0000000    1.6435038
85560.0000000    1.6149870
85580.0000000    1.6167880
85600.0000000    1.5924352
85620.0000000    1.6031377
85640.0000000    1.6041330
85660.0000000    1.5681056
85680.0000000    1.5544399
85700.0000000    1.6184710
85720.0000000    1.5957750
85740.0000000    1.6107661
85760.0000000    1.5913756
85780.0000000    1.5807041
85800.0000000    1.5458381
85820.0000000    1.5541387
85840.0000000    1.5235170
85860.0000000    1.5049436
85880.0000000    1.5064027
85900.0000000    1.5387630
85920.0000000    1.5193706
85940.0000000    1.5052572
85960.0000000    1.4752731
85980.0000000    1.5005307
86000.0000000    1.5582442
86020.0000000    1.5221031
86040.0000000    1.5325949
86060.0000000    1.4749352
86080.0000000    1.4591473
86100.0000000    1.4655339
86120.0000000    1.4615378
86140.0000000    1.4826263
86160.0000000    1.4702381
86180.0000000    1.4757684
86200.0000000    1.5019599
86220.0000000    1.4918052
86240.0000000    1.4905694
86260.0000000    1.4756908
86280.0000000    1.4576269
86300.0000000    1.5315447
86320.0000000    1.5301640
86340.0000000    1.5821458
86360.0000000    1.5717461
86380.0000000    1.6139524
86400.0000000    1.6004894
86420.0000000    1.5792382
86440.0000000    1.5942514
86460.0000000    1.5874927
86480.0000000    1.5613527
86500.0000000    1.5089712
86520.0000000    1.5863568
86540.0000000    1.5410677
86560.0000000    1.4990731
86580.0000000    1.5231736
86600.0000000    1.4963610
86620.0000000    1.5375943
86640.0000000    1.5319971
86660.0000000    1.5461333
86680.0000000    1.5876061
86700.0000000    1.5795153
86720.0000000    1.5658252
86740.0000000    1.5680838
86760.0000000    1.5591215
86780.0000000    1.5509731
86800.0000000    1.5649571
86820.0000000    1.5538163
86840.0000000    1.5241821
86860.0000000    1.5475513
86880.0000000    1.5381937
86900.0000000    1.5529091
86920.0000000    1.5266972
86940.0000000    1.5432158
86960.0000000    1.5434376
86980.0000000    1.5261760
87000.0000000    1.5034753
87020.0000000    1.5303319
87040.0000000    1.5624468
87060.0000000    1.4677769
87080.0000000    1.4455748
87100.0000000    1.4415926
87120.0000000    1.4719787
87140.0000000    1.5031619
87160.0000000    1.4987022
87180.0000000    1.5106018
87200.0000000    1.5507747
87220.0000000    1.5376692
87240.0000000    1.4926989
87260.0000000    1.4774542
87280.0000000    1.4607996
87300.0000000    1.4930587
87320.0000000    1.5213653
87340.0000000    1.4944981
87360.0000000    1.5064639
87380.0000000    1.5479614
87400.0000000    1.5252143
87420.0000000    1.5413996
87440.0000000    1.5390507
87460.0000000    1.4913028
87480.0000000    1.4513363
87500.0000000    1.4136053
87520.0000000    1.4269760
87540.0000000    1.4249345
87560.0000000    1.3966478
87580.0000000    1.3966407
87600.0000000    1.4347180
87620.0000000    1.4228247
87640.0000000    1.4024476
87660.0000000    1.4099834
87680.0000000    1.4428507
87700.0000000    1.4453588
87720.0000000    1.4777452
87740.0000000    1.4871373
87760.0000000    1.4446188
87780.0000000    1.4192156
87800.0000000    1.4345427
87820.0000000    1.4811901
87840.0000000    1.4983526
87860.0000000    1.5054666
87880.0000000    1.4984580
87900.0000000    1.5329089
87920.0000000    1.5360403
87940.0000000    1.5087929
87960.0000000    1.5569837
87980.0000000    1.5466796
88000.0000000    1.5841889
88020.0000000    1.5724133
88040.0000000    1.5818380
88060.0000000    1.5490606
88080.0000000    1.5675890
88100.0000000    1.5767208
88120.0000000    1.5330648
88140.0000000    1.5709324
88160.0000000    1.5979166
88180.0000000    1.5411012
88200.0000000    1.5697329
88220.0000000    1.5578076
88240.0000000    1.5552229
88260.0000000    1.5690145
88280.0000000    1.5426511
88300.0000000    1.5714201
88320.0000000    1.5670018
88340.0000000    1.5807291
88360.0000000    1.5575705
88380.0000000    1.5737765
88400.0000000    1.5400213
88420.0000000    1.5707890
88440.0000000    1.6145016
88460.0000000    1.5519431
88480.0000000    1.5561645
88500.0000000    1.5495666
88520.0000000    1.4902503
88540.0000000    1.5527802
88560.0000000    1.6140991
88580.0000000    1.6577536
88600.0000000    1.6430068
88620.0000000    1.5850637
88640.0000000    1.5520409
88660.0000000    1.5752014
88680.0000000    1.5889509
88700.0000000    1.5780461
88720.0000000    1.5142589
88740.0000000    1.5350946
88760.0000000    1.6087869
88780.0000000    1.6009302
88800.0000000    1.5926914
88820.0000000    1.5758820
88840.0000000    1.5661756
88860.0000000    1.5663121
88880.0000000    1.5307661
88900.0000000    1.5098329
88920.0000000    1.5225335
88940.0000000    1.5317718
88960.0000000    1.5380495
88980.0000000    1.5335665
89000.0000000    1.5531079
89020.0000000    1.6059672
89040.0000000    1.5968407
89060.0000000    1.5683572
89080.0000000    1.5727155
89100.0000000    1.5708029
89120.0000000    1.6152965
89140.0000000    1.6153646
89160.0000000    1.6382934
89180.0000000    1.6806688
89200.0000000    1.6890951
89220.0000000    1.6709137
89240.0000000    1.6479449
89260.0000000    1.5837742
89280.0000000    1.5941970
89300.0000000    1.5847507
89320.0000000    1.5274659
89340.0000000    1.5391946
89360.0000000    1.5640547
89380.0000000    1.5771555
89400.0000000    1.5867844
89420.0000000    1.6011609
89440.0000000    1.6230770
89460.0000000    1.5954138
89480.0000000    1.5332503
89500.0000000    1.5781229
89520.0000000    1.5246351
89540.0000000    1.5549980
89560.0000000    1.5449662
89580.0000000    1.5042062
89600.0000000    1.5090055
89620.0000000    1.5030720
89640.0000000    1.5008119
89660.0000000    1.5178056
89680.0000000    1.5208452
89700.0000000    1.5519121
89720.0000000    1.5902864
89740.0000000    1.6059196
89760.0000000    1.5746901
89780.0000000    1.5997118
89800.0000000    1.5738871
89820.0000000    1.5761455
89840.0000000    1.5575898
89860.0000000    1.5762058
89880.0000000    1.5640825
89900.0000000    1.6010325
89920.0000000    1.6274480
89940.0000000    1.6434736
89960.0000000    1.6087415
89980.0000000    1.5823972
90000.0000000    1.5399680
90020.0000000    1.5646701
90040.0000000    1.5624679
90060.0000000    1.5534544
90080.0000000    1.5708317
90100.0000000    1.6252654
90120.0000000    1.6350597
90140.0000000    1.6504043
90160.0000000    1.6220571
90180.0000000    1.5593208
90200.0000000    1.5154145
90220.0000000    1.5210657
90240.0000000    1.4896051
90260.0000000    1.5025494
90280.0000000    1.5212121
90300.0000000    1.5316645
90320.0000000    1.5429969
90340.0000000    1.5217444
90360.0000000    1.5362959
90380.0000000    1.5220066
90400.0000000    1.5605730
90420.0000000    1.5270184
90440.0000000    1.5430150
90460.0000000    1.5099179
90480.0000000    1.5453862
90500.0000000    1.5715188
90520.0000000    1.5753860
90540.0000000    1.5753757
90560.0000000    1.5507493
90580.0000000    1.5440179
90600.0000000    1.5413122
90620.0000000    1.5751593
90640.0000000    1.5757321
90660.0000000    1.5473024
90680.0000000    1.5213414
90700.0000000    1.5188427
90720.0000000    1.5029579
90740.0000000    1.5336939
90760.0000000    1.5083902
90780.0000000    1.5219330
90800.0000000    1.5315071
90820.0000000    1.4983584
90840.0000000    1.5245783
90860.0000000    1.5755806
90880.0000000    1.5925763
90900.0000000    1.6080842
90920.0000000    1.5620728
90940.0000000    1.5607650
90960.0000000    1.5478423
90980.0000000    1.5531372
91000.0000000    1.5329400
91020.0000000    1.5137291
91040.0000000    1.4991918
91060.0000000    1.4949892
91080.0000000    1.5153099
91100.0000000    1.4975476
91120.0000000    1.5396129
91140.0000000    1.5927731
91160.0000000    1.5835512
91180.0000000    1.5918986
91200.0000000    1.5857407
91220.0000000    1.5895197
91240.0000000    1.5607218
91260.0000000    1.5417055
91280.0000000    1.5284003
91300.0000000    1.5056849
91320.0000000    1.4600828
91340.0000000    1.4906234
91360.0000000    1.4878392
91380.0000000    1.5243222
91400.0000000    1.5091966
91420.0000000    1.5268390
91440.0000000    1.5350183
91460.0000000    1.5355257
91480.0000000    1.5269380
91500.0000000    1.5619427
91520.0000000    1.5178041
91540.0000000    1.5299702
91560.0000000    1.5619377
91580.0000000    1.6048266
91600.0000000    1.5594245
91620.0000000    1.5752665
91640.0000000    1.5935806
91660.0000000    1.5526538
91680.0000000    1.5448120
91700.0000000    1.5311985
91720.0000000    1.5602456
91740.0000000    1.5881287
91760.0000000    1.5449995
91780.0000000    1.5839362
91800.0000000    1.5724742
91820.0000000    1.5951576
91840.0000000    1.5961747
91860.0000000    1.6589757
91880.0000000    1.6425277
91900.0000000    1.6176857
91920.0000000    1.5763371
91940.0000000    1.6055278
91960.0000000    1.5948333
91980.0000000    1.6031048
92000.0000000    1.5931263
92020.0000000    1.5769209
92040.0000000    1.5442158
92060.0000000    1.5461659
92080.0000000    1.5724268
92100.0000000    1.5723964
92120.0000000    1.5875211
92140.0000000    1.6224253
92160.0000000    1.6229856
92180.0000000    1.6229440
92200.0000000    1.6311619
92220.0000000    1.6249179
92240.0000000    1.6017348
92260.0000000    1.5658222
92280.0000000    1.5679711
92300.0000000    1.5766507
92320.0000000    1.6116010
92340.0000000    1.5835757
92360.0000000    1.5572022
92380.0000000    1.5790615
92400.0000000    1.5632117
92420.0000000    1.5990596
92440.0000000    1.6344450
92460.0000000    1.5937145
92480.0000000    1.5326179
92500.0000000    1.4990597
92520.0000000    1.4994012
92540.0000000    1.4931252
92560.0000000    1.5324583
92580.0000000    1.5328650
92600.0000000    1.5036430
92620.0000000    1.5070515
92640.0000000    1.4941155
92660.0000000    1.4869308
92680.0000000    1.5294008
92700.0000000    1.5346313
92720.0000000    1.5777819
92740.0000000    1.5954534
92760.0000000    1.5471858
92780.0000000    1.4996085
92800.0000000    1.5475132
92820.0000000    1.5314487
92840.0000000    1.5081154
92860.0000000    1.5188534
92880.0000000    1.5042530
92900.0000000    1.5219183
92920.0000000    1.5410836
92940.0000000    1.5539315
92960.0000000    1.5673497
92980.0000000    1.5225712
93000.0000000    1.5614603
93020.0000000    1.5883638
93040.0000000    1.6295813
93060.0000000    1.5834968
93080.0000000    1.5882603
93100.0000000    1.5405097
93120.0000000    1.5930933
93140.0000000    1.5725198
93160.0000000    1.5715691
93180.0000000    1.5639961
93200.0000000    1.5569630
93220.0000000    1.5714517
93240.0000000    1.5827887
93260.0000000    1.5782307
93280.0000000    1.5918237
93300.0000000    1.6186085
93320.0000000    1.6056600
93340.0000000    1.5972860
93360.0000000    1.6211716
93380.0000000    1.5976650
93400.0000000    1.6174998
93420.0000000    1.5683757
93440.0000000    1.5633986
93460.0000000    1.5444745
93480.0000000    1.5481887
93500.0000000    1.5513233
93520.0000000    1.5576838
93540.0000000    1.5706060
93560.0000000    1.5892833
93580.0000000    1.5738298
93600.0000000    1.5588806
93620.0000000    1.5417471
93640.0000000    1.5220177
93660.0000000    1.4950219
93680.0000000    1.4899535
93700.0000000    1.5075231
93720.0000000    1.4904190
93740.0000000    1.5202322
93760.0000000    1.4560343
93780.0000000    1.4786265
93800.0000000    1.4651941
93820.0000000    1.4472429
93840.0000000    1.4376400
93860.0000000    1.4281876
93880.0000000    1.4593233
93900.0000000    1.4832022
93920.0000000    1.4943736
93940.0000000    1.4831296
93960.0000000    1.5066293
93980.0000000    1.4588293
94000.0000000    1.4579538
94020.0000000    1.4988753
94040.0000000    1.4570793
94060.0000000    1.4743716
94080.0000000    1.5251845
94100.0000000    1.5345693
94120.0000000    1.5031286
94140.0000000    1.5042865
94160.0000000    1.4854242
94180.0000000    1.5080987
94200.0000000    1.4855447
94220.0000000    1.4677534
94240.0000000    1.4600058
94260.0000000    1.4728885
94280.0000000    1.4908080
94300.0000000    1.5229613
94320.0000000    1.4849247
94340.0000000    1.4903890
94360.0000000    1.5051947
94380.0000000    1.4932525
94400.0000000    1.4212331
94420.0000000    1.3647683
94440.0000000    1.4117872
94460.0000000    1.4294422
94480.0000000    1.4325914
94500.0000000    1.4626232
94520.0000000    1.5090827
94540.0000000    1.5032724
94560.0000000    1.4722348
94580.0000000    1.4334989
94600.0000000    1.4550370
94620.0000000    1.4376719
94640.0000000    1.4660877
94660.0000000    1.4854207
94680.0000000    1.5141399
94700.0000000    1.5229843
94720.0000000    1.5290415
94740.0000000    1.5708245
94760.0000000    1.6084747
94780.0000000    1.6239948
94800.0000000    1.5983921
94820.0000000    1.5620109
94840.0000000    1.5253882
94860.0000000    1.5532156
94880.0000000    1.5244457
94900.0000000    1.5253190
94920.0000000    1.4794129
94940.0000000    1.5152084
94960.0000000    1.5049956
94980.0000000    1.5055665
95000.0000000    1.5229536
95020.0000000    1.5347788
95040.0000000    1.5179620
95060.0000000    1.5715965
95080.0000000    1.5861611
95100.0000000    1.5922719
95120.0000000    1.5776105
95140.0000000    1.5708992
95160.0000000    1.5328133
95180.0000000    1.5419005
95200.0000000    1.5375487
95220.0000000    1.5238235
95240.0000000    1.5284195
95260.0000000    1.5217670
95280.0000000    1.4669498
95300.0000000    1.4891013
95320.0000000    1.5088183
95340.0000000    1.5100211
95360.0000000    1.5361449
95380.0000000    1.5200403
95400.0000000    1.4588728
95420.0000000    1.4799907
95440.0000000    1.4864889
95460.0000000    1.5045398
95480.0000000    1.4933882
95500.0000000    1.5171843
95520.0000000    1.5526071
95540.0000000    1.5087761
95560.0000000    1.4902352
95580.0000000    1.5246766
95600.0000000    1.5228921
95620.0000000    1.5278114
95640.0000000    1.5325227
95660.0000000    1.5042655
95680.0000000    1.4898908
95700.0000000    1.4603026
95720.0000000    1.4976000
95740.0000000    1.5372750
95760.0000000    1.5313822
95780.0000000    1.5451342
95800.0000000    1.5146823
95820.0000000    1.4807842
95840.0000000    1.4887455
95860.0000000    1.5095270
95880.0000000    1.5271431
95900.0000000    1.4547653
95920.0000000    1.5061986
95940.0000000    1.4972231
95960.0000000    1.5068924
95980.0000000    1.5728945
96000.0000000    1.5332290
96020.0000000    1.5297099
96040.0000000    1.5027082
96060.0000000    1.5102423
96080.0000000    1.4612285
96100.0000000    1.4879006
96120.0000000    1.4755585
96140.0000000    1.4665413
96160.0000000    1.4819728
96180.0000000    1.4583086
96200.0000000    1.4377726
96220.0000000    1.4958605
96240.0000000    1.5143874
96260.0000000    1.4737203
96280.0000000    1.5129652
96300.0000000    1.5023040
96320.0000000    1.5084393
96340.0000000    1.5232241
96360.0000000    1.5042547
96380.0000000    1.4681934
96400.0000000    1.4552690
96420.0000000    1.4968835
96440.0000000    1.4830440
96460.0000000    1.4912269
96480.0000000    1.5579854
96500.0000000    1.5726719
96520.0000000    1.5543956
96540.0000000    1.5254382
96560.0000000    1.5310495
96580.0000000    1.5070823
96600.0000000    1.4853249
96620.0000000    1.4986047
96640.0000000    1.5086826
96660.0000000    1.4762576
96680.0000000    1.5060799
96700.0000000    1.5477287
96720.0000000    1.5835180
96740.0000000    1.5696027
96760.0000000    1.5256262
96780.0000000    1.5078434
96800.0000000    1.5058403
96820.0000000    1.4816208
96840.0000000    1.4474550
96860.0000000    1.4469529
96880.0000000    1.4770396
96900.0000000    1.4285160
96920.0000000    1.4591097
96940.0000000    1.4471146
96960.0000000    1.4525158
96980.0000000    1.4470447
97000.0000000    1.4686559
97020.0000000    1.4924145
97040.0000000    1.5333086
97060.0000000    1.5633981
97080.0000000    1.5668131
97100.0000000    1.5165884
97120.0000000    1.5163244
97140.0000000    1.5207925
97160.0000000    1.4951712
97180.0000000    1.5074487
97200.0000000    1.5296636
97220.0000000    1.5012804
97240.0000000    1.4925467
97260.0000000    1.4733046
97280.0000000    1.4965554
97300.0000000    1.4389031
97320.0000000    1.4752442
97340.0000000    1.4012465
97360.0000000    1.4213248
97380.0000000    1.4435102
97400.0000000    1.4203296
97420.0000000    1.4316659
97440.0000000    1.4577218
97460.0000000    1.4829271
97480.0000000    1.4583497
97500.0000000    1.4506358
97520.0000000    1.4752665
97540.0000000    1.4565620
97560.0000000    1.5049876
97580.0000000    1.4841381
97600.0000000    1.4924381
97620.0000000    1.5088032
97640.0000000    1.5014066
97660.0000000    1.5159103
97680.0000000    1.5081753
97700.0000000    1.5126365
97720.0000000    1.5544912
97740.0000000    1.4967115
97760.0000000    1.4792370
97780.0000000    1.4875664
97800.0000000    1.4963304
97820.0000000    1.5441973
97840.0000000    1.5406265
97860.0000000    1.5129802
97880.0000000    1.5089414
97900.0000000    1.5031017
97920.0000000    1.4908942
97940.0000000    1.4963769
97960.0000000    1.4767642
97980.0000000    1.4349207
98000.0000000    1.4429171
98020.0000000    1.4859197
98040.0000000    1.4772537
98060.0000000    1.4683033
98080.0000000    1.4829551
98100.0000000    1.4384104
98120.0000000    1.4371760
98140.0000000    1.4608661
98160.0000000    1.4644891
98180.0000000    1.4790564
98200.0000000    1.4936509
98220.0000000    1.5226785
98240.0000000    1.5440704
98260.0000000    1.5474836
98280.0000000    1.4946911
98300.0000000    1.4942169
98320.0000000    1.4785969
98340.0000000    1.4871140
98360.0000000    1.5066921
98380.0000000    1.4911567
98400.0000000    1.4610714
98420.0000000    1.4440345
98440.0000000    1.4169084
98460.0000000    1.4332583
98480.0000000    1.4292836
98500.0000000    1.4275759
98520.0000000    1.4129927
98540.0000000    1.4266981
98560.0000000    1.4489782
98580.0000000    1.4357997
98600.0000000    1.4290432
98620.0000000    1.4731331
98640.0000000    1.4410610
98660.0000000    1.4638337
98680.0000000    1.4457952
98700.0000000    1.4606189
98720.0000000    1.4522247
98740.0000000    1.4712647
98760.0000000    1.4610388
98780.0000000    1.4830618
98800.0000000    1.4875822
98820.0000000    1.4404644
98840.0000000    1.4035083
98860.0000000    1.4497148
98880.0000000    1.4809525
98900.0000000    1.5175613
98920.0000000    1.5422939
98940.0000000    1.5527649
98960.0000000    1.5348543
98980.0000000    1.5019683
99000.0000000    1.5141155
99020.0000000    1.5065917
99040.0000000    1.4668047
99060.0000000    1.4895225
99080.0000000    1.4620849
99100.0000000    1.4730670
99120.0000000    1.4589089
99140.0000000    1.4530804
99160.0000000    1.4487890
99180.0000000    1.4643065
99200.0000000    1.4649065
99220.0000000    1.4767069
99240.0000000    1.3989836
99260.0000000    1.4272147
99280.0000000    1.4322779
99300.0000000    1.4648048
99320.0000000    1.5391866
99340.0000000    1.4952434
99360.0000000    1.4682671
99380.0000000    1.4591182
99400.0000000    1.4764943
99420.0000000    1.4626952
99440.0000000    1.4328614
99460.0000000    1.4423164
99480.0000000    1.4429781
99500.0000000    1.4381816
99520.0000000    1.4271222
99540.0000000    1.4538507
99560.0000000    1.4849125
99580.0000000    1.4821965
99600.0000000    1.4818847
99620.0000000    1.4610816
99640.0000000    1.4319460
99660.0000000    1.4733726
99680.0000000    1.4833956
99700.0000000    1.4368876
99720.0000000    1.4647007
99740.0000000    1.4662304
99760.0000000    1.4584109
99780.0000000    1.4376254
99800.0000000    1.4283247
99820.0000000    1.4162120
99840.0000000    1.4338071
99860.0000000    1.4361222
99880.0000000    1.4421445
99900.0000000    1.4897228
99920.0000000    1.4811143
99940.0000000    1.4529980
99960.0000000    1.4509530
99980.0000000    1.4419630
100000.0000000    1.4407846
100020.0000000    1.4248114
100040.0000000    1.4368678
100060.0000000    1.4389832
100080.0000000    1.4411765
100100.0000000    1.4599588
100120.0000000    1.4233577
100140.0000000    1.4251927
100160.0000000    1.4507401
100180.0000000    1.4197519
100200.0000000    1.4504911
100220.0000000    1.4645447
100240.0000000    1.4492013
100260.0000000    1.4853085
100280.0000000    1.4748836
100300.0000000    1.4495430
100320.0000000    1.4672186
100340.0000000    1.4861974
100360.0000000    1.4916408
100380.0000000    1.4872131
100400.0000000    1.4978786
100420.0000000    1.4713676
100440.0000000    1.4755728
100460.0000000    1.4563432
100480.0000000    1.4661504
100500.0000000    1.4778992
100520.0000000    1.4770027
100540.0000000    1.4662102
100560.0000000    1.4500434
100580.0000000    1.4952198
100600.0000000    1.5516143
100620.0000000    1.5602630
100640.0000000    1.5710138
100660.0000000    1.5819232
100680.0000000    1.5475794
100700.0000000    1.5299529
100720.0000000    1.5276504
100740.0000000    1.5371295
100760.0000000    1.5484995
100780.0000000    1.5355636
100800.0000000    1.4845449
100820.0000000    1.4815071
100840.0000000    1.4735396
100860.0000000    1.5276996
100880.0000000    1.5255554
100900.0000000    1.5237960
100920.0000000    1.5082411
100940.0000000    1.4517827
100960.0000000    1.5053016
100980.0000000    1.4905616
101000.0000000    1.4773304
101020.0000000    1.4539223
101040.0000000    1.4713448
101060.0000000    1.4901381
101080.0000000    1.4675062
101100.0000000    1.4417289
101120.0000000    1.4104079
101140.0000000    1.4273003
101160.0000000    1.4177563
101180.0000000    1.4337913
101200.0000000    1.3832278
101220.0000000    1.3991988
101240.0000000    1.4033649
101260.0000000    1.4321111
101280.0000000    1.4328998
101300.0000000    1.4163145
101320.0000000    1.4627354
101340.0000000    1.4839332
101360.0000000    1.4575696
101380.0000000    1.4670162
101400.0000000    1.4963918
101420.0000000    1.4908226
101440.0000000    1.5177418
101460.0000000    1.4885892
101480.0000000    1.4701916
101500.0000000    1.4913628
101520.0000000    1.4962769
101540.0000000    1.4912465
101560.0000000    1.5123194
101580.0000000    1.4542421
101600.0000000    1.4156621
101620.0000000    1.4711574
101640.0000000    1.5238446
101660.0000000    1.4757973
101680.0000000    1.4930010
101700.0000000    1.5212511
101720.0000000    1.4992332
101740.0000000    1.4975661
101760.0000000    1.4903072
101780.0000000    1.4630038
101800.0000000    1.4662673
101820.0000000    1.5434955
101840.0000000    1.5233414
101860.0000000    1.4975326
101880.0000000    1.4956870
101900.0000000    1.4725454
101920.0000000    1.5184741
101940.0000000    1.4940286
101960.0000000    1.4996219
101980.0000000    1.5272204
102000.0000000    1.5136607
102020.0000000    1.5142498
102040.0000000    1.4987140
102060.0000000    1.4884881
102080.0000000    1.4935296
102100.0000000    1.4884614
102120.0000000    1.4734432
102140.0000000    1.4505467
102160.0000000    1.4743259
102180.0000000    1.4296095
102200.0000000    1.4189606
102220.0000000    1.4316231
102240.0000000    1.4785867
102260.0000000    1.4932575
102280.0000000    1.5211666
102300.0000000    1.5105293
102320.0000000    1.4961727
102340.0000000    1.5493168
102360.0000000    1.5249897
102380.0000000    1.4745805
102400.0000000    1.4700571
102420.0000000    1.4677829
102440.0000000    1.4627407
102460.0000000    1.4472985
102480.0000000    1.4485174
102500.0000000    1.4672447
102520.0000000    1.5297077
102540.0000000    1.5265536
102560.0000000    1.5125347
102580.0000000    1.4724647
102600.0000000    1.4621148
102620.0000000    1.4757762
102640.0000000    1.4680147
102660.0000000    1.4829781
102680.0000000    1.5206916
102700.0000000    1.4938502
102720.0000000    1.4767520
102740.0000000    1.4755654
102760.0000000    1.4608264
102780.0000000    1.3886608
102800.0000000    1.4151449
102820.0000000    1.3510358
102840.0000000    1.3647664
102860.0000000    1.4284450
102880.0000000    1.3936652
102900.0000000    1.3605884
102920.0000000    1.3575600
102940.0000000    1.4144425
102960.0000000    1.4273869
102980.0000000    1.4315333
103000.0000000    1.3813257
103020.0000000    1.3852955
103040.0000000    1.4048309
103060.0000000    1.4285300
103080.0000000    1.4629933
103100.0000000    1.4710923
103120.0000000    1.4210752
103140.0000000    1.4063213
103160.0000000    1.4025574
103180.0000000    1.3697758
103200.0000000    1.3824837
103220.0000000    1.3946956
103240.0000000    1.3853624
103260.0000000    1.3673046
103280.0000000    1.3659828
103300.0000000    1.3876648
103320.0000000    1.3395841
103340.0000000    1.3511328
103360.0000000    1.3969836
103380.0000000    1.3801451
103400.0000000    1.4003949
103420.0000000    1.4069186
103440.0000000    1.4223956
103460.0000000    1.3989825
103480.0000000    1.3941505
103500.0000000    1.3680588
103520.0000000    1.3952236
103540.0000000    1.4227680
103560.0000000    1.4560096
103580.0000000    1.4065489
103600.0000000    1.4393350
103620.0000000    1.4193115
103640.0000000    1.3918500
103660.0000000    1.4053274
103680.0000000    1.3951647
103700.0000000    1.4114810
103720.0000000    1.4088312
103740.0000000    1.4072984
103760.0000000    1.4234450
103780.0000000    1.4073482
103800.0000000    1.4171743
103820.0000000    1.4249078
103840.0000000    1.4306266
103860.0000000    1.4048156
103880.0000000    1.4095352
103900.0000000    1.4165697
103920.0000000    1.4181172
103940.0000000    1.4272079
103960.0000000    1.4540782
103980.0000000    1.4308896
104000.0000000    1.4186856
104020.0000000    1.4634297
104040.0000000    1.4463321
104060.0000000    1.4665855
104080.0000000    1.4352700
104100.0000000    1.3991195
104120.0000000    1.3923943
104140.0000000    1.2986921
104160.0000000    1.3298669
104180.0000000    1.3501747
104200.0000000    1.3049762
104220.0000000    1.3288800
104240.0000000    1.3138819
104260.0000000    1.3002272
104280.0000000    1.2924681
104300.0000000    1.3178921
104320.0000000    1.2951545
104340.0000000    1.3206316
104360.0000000    1.3480346
104380.0000000    1.3701099
104400.0000000    1.4079419
104420.0000000    1.3658034
104440.0000000    1.4284011
104460.0000000    1.4343150
104480.0000000    1.4105870
104500.0000000    1.4191780
104520.0000000    1.4628823
104540.0000000    1.4719471
104560.0000000    1.4909967
104580.0000000    1.4936409
104600.0000000    1.4615159
104620.0000000    1.4852426
104640.0000000    1.5011703
104660.0000000    1.5103743
104680.0000000    1.5202113
104700.0000000    1.5190686
104720.0000000    1.5038203
104740.0000000    1.5225484
104760.0000000    1.5034815
104780.0000000    1.4913535
104800.0000000    1.4997033
104820.0000000    1.4703538
104840.0000000    1.4819720
104860.0000000    1.4872233
104880.0000000    1.4786822
104900.0000000    1.5111002
104920.0000000    1.5009893
104940.0000000    1.4686575
104960.0000000    1.4727873
104980.0000000    1.4531360
105000.0000000    1.4358478
105020.0000000    1.4321910
105040.0000000    1.4190363
105060.0000000    1.4545861
105080.0000000    1.4513141
105100.0000000    1.4934803
105120.0000000    1.4511200
105140.0000000    1.4431661
105160.0000000    1.4710703
105180.0000000    1.4534303
105200.0000000    1.4586759
105220.0000000    1.4412018
105240.0000000    1.4588650
105260.0000000    1.5082815
105280.0000000    1.5142838
105300.0000000    1.4707769
105320.0000000    1.4775959
105340.0000000    1.4697635
105360.0000000    1.4249835
105380.0000000    1.4121852
105400.0000000    1.3814729
105420.0000000    1.4012952
105440.0000000    1.4134521
105460.0000000    1.4034072
105480.0000000    1.3697857
105500.0000000    1.3749130
105520.0000000    1.3766838
105540.0000000    1.4043499
105560.0000000    1.4099040
105580.0000000    1.4041010
105600.0000000    1.3714004
105620.0000000    1.3861672
105640.0000000    1.4122545
105660.0000000    1.4109410
105680.0000000    1.4588915
105700.0000000    1.4571620
105720.0000000    1.4759476
105740.0000000    1.4997628
105760.0000000    1.4655341
105780.0000000    1.4861195
105800.0000000    1.4933386
105820.0000000    1.5256933
105840.0000000    1.5282168
105860.0000000    1.4975228
105880.0000000    1.4893646
105900.0000000    1.4882914
105920.0000000    1.4984242
105940.0000000    1.4842985
105960.0000000    1.4993488
105980.0000000    1.5141480
106000.0000000    1.4767785
106020.0000000    1.5129474
106040.0000000    1.5520229
106060.0000000    1.5524660
106080.0000000    1.5352761
106100.0000000    1.5405619
106120.0000000    1.5190161
106140.0000000    1.4733788
106160.0000000    1.4852335
106180.0000000    1.4563075
106200.0000000    1.4752537
106220.0000000    1.5163254
106240.0000000    1.4996474
106260.0000000    1.5060567
106280.0000000    1.4858640
106300.0000000    1.4773825
106320.0000000    1.4586865
106340.0000000    1.4260789
106360.0000000    1.4271914
106380.0000000    1.4365544
106400.0000000    1.4603275
106420.0000000    1.4237876
106440.0000000    1.3805400
106460.0000000    1.3525170
106480.0000000    1.3559180
106500.0000000    1.3754064
106520.0000000    1.3899006
106540.0000000    1.4551156
106560.0000000    1.4586213
106580.0000000    1.4246644
106600.0000000    1.4458122
106620.0000000    1.4681078
106640.0000000    1.5188506
106660.0000000    1.5151187
106680.0000000    1.5053780
106700.0000000    1.4867940
106720.0000000    1.4967334
106740.0000000    1.5220891
106760.0000000    1.5198898
106780.0000000    1.5217992
106800.0000000    1.5265188
106820.0000000    1.5019205
106840.0000000    1.4834180
106860.0000000    1.5072831
106880.0000000    1.5128654
106900.0000000    1.5118681
106920.0000000    1.5261321
106940.0000000    1.5330215
106960.0000000    1.5429490
106980.0000000    1.4799236
107000.0000000    1.4673227
107020.0000000    1.4535233
107040.0000000    1.4438162
107060.0000000    1.3936669
107080.0000000    1.4119571
107100.0000000    1.4271259
107120.0000000    1.4282964
107140.0000000    1.4595475
107160.0000000    1.4805182
107180.0000000    1.4619080
107200.0000000    1.4730600
107220.0000000    1.4383446
107240.0000000    1.4384851
107260.0000000    1.4238560
107280.0000000    1.4918988
107300.0000000    1.5103054
107320.0000000    1.4811742
107340.0000000    1.4553936
107360.0000000    1.4476711
107380.0000000    1.4242780
107400.0000000    1.4433302
107420.0000000    1.4552734
107440.0000000    1.4460917
107460.0000000    1.4322511
107480.0000000    1.4379090
107500.0000000    1.4226631
107520.0000000    1.4565793
107540.0000000    1.4201771
107560.0000000    1.4634962
107580.0000000    1.4723448
107600.0000000    1.4926193
107620.0000000    1.5043224
107640.0000000    1.4420907
107660.0000000    1.4204812
107680.0000000    1.4102122
107700.0000000    1.3804973
107720.0000000    1.3592328
107740.0000000    1.4394375
107760.0000000    1.4315355
107780.0000000    1.4370563
107800.0000000    1.4309351
107820.0000000    1.3914214
107840.0000000    1.4266069
107860.0000000    1.4334043
107880.0000000    1.4454753
107900.0000000    1.4370238
107920.0000000    1.4416072
107940.0000000    1.4629544
107960.0000000    1.4636768
107980.0000000    1.4541485
108000.0000000    1.4480348
108020.0000000    1.4182204
108040.0000000    1.3997363
108060.0000000    1.3767052
108080.0000000    1.3908859
108100.0000000    1.4042294
108120.0000000    1.3937310
108140.0000000    1.4048330
108160.0000000    1.4177891
108180.0000000    1.4334145
108200.0000000    1.4369924
108220.0000000    1.4274304
108240.0000000    1.4130225
108260.0000000    1.4304142
108280.0000000    1.4516257
108300.0000000    1.4459175
108320.0000000    1.4465553
108340.0000000    1.4320270
108360.0000000    1.4397827
108380.0000000    1.4480159
108400.0000000    1.4610031
108420.0000000    1.5120116
108440.0000000    1.4932950
108460.0000000    1.4886664
108480.0000000    1.4850887
108500.0000000    1.4780883
108520.0000000    1.5052068
108540.0000000    1.5098600
108560.0000000    1.5061250
108580.0000000    1.4871228
108600.0000000    1.5400610
108620.0000000    1.4767805
108640.0000000    1.5161000
108660.0000000    1.4857531
108680.0000000    1.5340725
108700.0000000    1.5368935
108720.0000000    1.4902450
108740.0000000    1.4492327
108760.0000000    1.4322059
108780.0000000    1.4330219
108800.0000000    1.5011939
108820.0000000    1.5032928
108840.0000000    1.4572680
108860.0000000    1.4550028
108880.0000000    1.4425131
108900.0000000    1.4148568
108920.0000000    1.4101777
108940.0000000    1.4637562
108960.0000000    1.4755647
108980.0000000    1.4818473
109000.0000000    1.4741107
109020.0000000    1.4336767
109040.0000000    1.4805641
109060.0000000    1.4528304
109080.0000000    1.4594616
109100.0000000    1.4464945
109120.0000000    1.3679959
109140.0000000    1.3971833
109160.0000000    1.3897846
109180.0000000    1.4257929
109200.0000000    1.4272693
109220.0000000    1.4501791
109240.0000000    1.4739959
109260.0000000    1.5050524
109280.0000000    1.5143301
109300.0000000    1.5134646
109320.0000000    1.5099770
109340.0000000    1.4504972
109360.0000000    1.4129444
109380.0000000    1.3739938
109400.0000000    1.3714974
109420.0000000    1.3518584
109440.0000000    1.3534207
109460.0000000    1.3565189
109480.0000000    1.3335501
109500.0000000    1.3826035
109520.0000000    1.4034611
109540.0000000    1.3992609
109560.0000000    1.4005195
109580.0000000    1.4004743
109600.0000000    1.4563315
109620.0000000    1.4469467
109640.0000000    1.4344300
109660.0000000    1.4275801
109680.0000000    1.4271009
109700.0000000    1.4119582
109720.0000000    1.4326032
109740.0000000    1.4359452
109760.0000000    1.4215761
109780.0000000    1.3972834
109800.0000000    1.4517955
109820.0000000    1.4782581
109840.0000000    1.5218003
109860.0000000    1.5099505
109880.0000000    1.4717791
109900.0000000    1.4613750
109920.0000000    1.4613489
109940.0000000    1.4604496
109960.0000000    1.4624045
109980.0000000    1.4915361
110000.0000000    1.4917611
110020.0000000    1.4808760
110040.0000000    1.5069314
110060.0000000    1.5228171
110080.0000000    1.5373709
110100.0000000    1.5308959
110120.0000000    1.5523028
110140.0000000    1.5630907
110160.0000000    1.5650556
110180.0000000    1.5660011
110200.0000000    1.6092896
110220.0000000    1.5983166
110240.0000000    1.5643322
110260.0000000    1.5524064
110280.0000000    1.5358111
110300.0000000    1.5014040
110320.0000000    1.5228870
110340.0000000    1.5146706
110360.0000000    1.4991328
110380.0000000    1.5197263
110400.0000000    1.4939737
110420.0000000    1.4970371
110440.0000000    1.4805748
110460.0000000    1.4627604
110480.0000000    1.4641445
110500.0000000    1.4909145
110520.0000000    1.5182742
110540.0000000    1.5529296
110560.0000000    1.5410244
110580.0000000    1.5538651
110600.0000000    1.5392463
110620.0000000    1.5401882
110640.0000000    1.5266291
110660.0000000    1.4954336
110680.0000000    1.5071245
110700.0000000    1.5153346
110720.0000000    1.4988042
110740.0000000    1.4918355
110760.0000000    1.4828136
110780.0000000    1.4564035
110800.0000000    1.4598297
110820.0000000    1.4394020
110840.0000000    1.4173207
110860.0000000    1.4188607
110880.0000000    1.4480281
110900.0000000    1.4306803
110920.0000000    1.4218839
110940.0000000    1.4098078
110960.0000000    1.4463227
110980.0000000    1.4202509
111000.0000000    1.4110518
111020.0000000    1.3895562
111040.0000000    1.4149082
111060.0000000    1.4574541
111080.0000000    1.4709979
111100.0000000    1.4808189
111120.0000000    1.4597454
111140.0000000    1.4594672
111160.0000000    1.4668036
111180.0000000    1.4667149
111200.0000000    1.4312153
111220.0000000    1.4332250
111240.0000000    1.4489416
111260.0000000    1.4793017
111280.0000000    1.4571999
111300.0000000    1.4586796
111320.0000000    1.4821559
111340.0000000    1.4722526
111360.0000000    1.4645875
111380.0000000    1.4267359
111400.0000000    1.4400517
111420.0000000    1.4491196
111440.0000000    1.4742476
111460.0000000    1.5068094
111480.0000000    1.4512441
111500.0000000    1.4375180
111520.0000000    1.5122628
111540.0000000    1.5243535
111560.0000000    1.5135409
111580.0000000    1.4787853
111600.0000000    1.4848160
111620.0000000    1.4652563
111640.0000000    1.4398721
111660.0000000    1.4292985
111680.0000000    1.4525661
111700.0000000    1.4791902
111720.0000000    1.4830415
111740.0000000    1.4874879
111760.0000000    1.4377797
111780.0000000    1.4576671
111800.0000000    1.4700836
111820.0000000    1.4829198
111840.0000000    1.4480777
111860.0000000    1.4402295
111880.0000000    1.4483260
111900.0000000    1.4925128
111920.0000000    1.4676185
111940.0000000    1.4763634
111960.0000000    1.4527383
111980.0000000    1.4367882
112000.0000000    1.4196019
112020.0000000    1.3911395
112040.0000000    1.4544171
112060.0000000    1.4812833
112080.0000000    1.5130813
112100.0000000    1.4788882
112120.0000000    1.5280260
112140.0000000    1.4941844
112160.0000000    1.4974459
112180.0000000    1.4436064
112200.0000000    1.4890053
112220.0000000    1.4582163
112240.0000000    1.4872006
112260.0000000    1.4394186
112280.0000000    1.4676515
112300.0000000    1.5003928
112320.0000000    1.5014435
112340.0000000    1.4902524
112360.0000000    1.4513224
112380.0000000    1.4300282
112400.0000000    1.4746816
112420.0000000    1.4850674
112440.0000000    1.5220296
112460.0000000    1.5060496
112480.0000000    1.4909058
112500.0000000    1.5039881
112520.0000000    1.5102171
112540.0000000    1.4916475
112560.0000000    1.4785291
112580.0000000    1.4552512
112600.0000000    1.4958940
112620.0000000    1.4763194
112640.0000000    1.4436941
112660.0000000    1.4438566
112680.0000000    1.4430211
112700.0000000    1.4554768
112720.0000000    1.4980094
112740.0000000    1.5243741
112760.0000000    1.4864231
112780.0000000    1.4672621
112800.0000000    1.4650750
112820.0000000    1.4380162
112840.0000000    1.4000056
112860.0000000    1.4193017
112880.0000000    1.4199353
112900.0000000    1.4519737
112920.0000000    1.4787558
112940.0000000    1.5002062
112960.0000000    1.4921017
112980.0000000    1.4851097
113000.0000000    1.4951910
113020.0000000    1.4969091
113040.0000000    1.4781054
113060.0000000    1.4401325
113080.0000000    1.4569275
113100.0000000    1.4314659
113120.0000000    1.4289961
113140.0000000    1.4353797
113160.0000000    1.4465549
113180.0000000    1.4803780
113200.0000000    1.4633430
113220.0000000    1.4693300
113240.0000000    1.4656252
113260.0000000    1.4689927
113280.0000000    1.4622455
113300.0000000    1.4522820
113320.0000000    1.5155009
113340.0000000    1.5092850
113360.0000000    1.5190486
113380.0000000    1.4891704
113400.0000000    1.4736503
113420.0000000    1.5149366
113440.0000000    1.5416346
113460.0000000    1.5183414
113480.0000000    1.5225964
113500.0000000    1.4770501
113520.0000000    1.4608327
113540.0000000    1.4727834
113560.0000000    1.5196910
113580.0000000    1.4886075
113600.0000000    1.4804194
113620.0000000    1.4594467
113640.0000000    1.4620459
113660.0000000    1.4950407
113680.0000000    1.4893103
113700.0000000    1.4727794
113720.0000000    1.4903524
113740.0000000    1.4974575
113760.0000000    1.4480557
113780.0000000    1.4284115
113800.0000000    1.4368979
113820.0000000    1.4057175
113840.0000000    1.4231507
113860.0000000    1.3991442
113880.0000000    1.4193537
113900.0000000    1.4695028
113920.0000000    1.4583737
113940.0000000    1.4856461
113960.0000000    1.5011870
113980.0000000    1.5495536
114000.0000000    1.5173147
114020.0000000    1.4891877
114040.0000000    1.5003431
114060.0000000    1.5029130
114080.0000000    1.5239797
114100.0000000    1.5065664
114120.0000000    1.5094784
114140.0000000    1.5134412
114160.0000000    1.5183568
114180.0000000    1.4967775
114200.0000000    1.4913938
114220.0000000    1.5382721
114240.0000000    1.5421484
114260.0000000    1.5604596
114280.0000000    1.5641586
114300.0000000    1.5077347
114320.0000000    1.4883990
114340.0000000    1.4178996
114360.0000000    1.4622344
114380.0000000    1.4949074
114400.0000000    1.5163772
114420.0000000    1.5610269
114440.0000000    1.5681703
114460.0000000    1.5590717
114480.0000000    1.5307999
114500.0000000    1.5763453
114520.0000000    1.5552605
114540.0000000    1.5526074
114560.0000000    1.5505123
114580.0000000    1.5723901
114600.0000000    1.5432386
114620.0000000    1.4861574
114640.0000000    1.4993968
114660.0000000    1.5376186
114680.0000000    1.5588989
114700.0000000    1.5344857
114720.0000000    1.5759646
114740.0000000    1.5827837
114760.0000000    1.5364928
114780.0000000    1.4990416
114800.0000000    1.4624220
114820.0000000    1.4679166
114840.0000000    1.4727966
114860.0000000    1.4250983
114880.0000000    1.4835074
114900.0000000    1.5287050
114920.0000000    1.5266455
114940.0000000    1.5794078
114960.0000000    1.5712146
114980.0000000    1.5346334
115000.0000000    1.5614711
115020.0000000    1.5140955
115040.0000000    1.5104069
115060.0000000    1.4903235
115080.0000000    1.4593583
115100.0000000    1.4969875
115120.0000000    1.5425116
115140.0000000    1.5262465
115160.0000000    1.5352572
115180.0000000    1.5196890
115200.0000000    1.5755097
115220.0000000    1.5469019
115240.0000000    1.5659130
115260.0000000    1.5743525
115280.0000000    1.5473998
115300.0000000    1.5715226
115320.0000000    1.5482390
115340.0000000    1.5609779
115360.0000000    1.5487044
115380.0000000    1.5776498
115400.0000000    1.5587059
115420.0000000    1.5806948
115440.0000000    1.5840898
115460.0000000    1.5986971
115480.0000000    1.5617685
115500.0000000    1.5290215
115520.0000000    1.5585195
115540.0000000    1.5536350
115560.0000000    1.5837731
115580.0000000    1.5475745
115600.0000000    1.5304148
115620.0000000    1.4970872
115640.0000000    1.5177422
115660.0000000    1.5059046
115680.0000000    1.5096740
115700.0000000    1.5192093
115720.0000000    1.5144403
115740.0000000    1.5134550
115760.0000000    1.5026324
115780.0000000    1.4681053
115800.0000000    1.4890810
115820.0000000    1.4580008
115840.0000000    1.3507347
115860.0000000    1.3315992
115880.0000000    1.3312137
115900.0000000    1.2924213
115920.0000000    1.2636021
115940.0000000    1.2481678
115960.0000000    1.2829520
115980.0000000    1.3201058
116000.0000000    1.3328222
116020.0000000    1.3780298
116040.0000000    1.3688204
116060.0000000    1.3849734
116080.0000000    1.3630314
116100.0000000    1.3937101
116120.0000000    1.4292544
116140.0000000    1.4228932
116160.0000000    1.4045084
116180.0000000    1.3622236
116200.0000000    1.3662760
116220.0000000    1.4004673
116240.0000000    1.3882905
116260.0000000    1.3911492
116280.0000000    1.4050143
116300.0000000    1.3997903
116320.0000000    1.4090935
116340.0000000    1.4261819
116360.0000000    1.4157355
116380.0000000    1.4131664
116400.0000000    1.4002993
116420.0000000    1.4636185
116440.0000000    1.4624079
116460.0000000    1.4014387
116480.0000000    1.4011809
116500.0000000    1.3859091
116520.0000000    1.4135027
116540.0000000    1.4366180
116560.0000000    1.3594230
116580.0000000    1.3754911
116600.0000000    1.3937391
116620.0000000    1.4269633
116640.0000000    1.4603008
116660.0000000    1.4979790
116680.0000000    1.5028629
116700.0000000    1.4720296
116720.0000000    1.5021122
116740.0000000    1.4960588
116760.0000000    1.4896312
116780.0000000    1.4697186
116800.0000000    1.4605339
116820.0000000    1.4631782
116840.0000000    1.4794863
116860.0000000    1.5276233
116880.0000000    1.5111436
116900.0000000    1.4930784
116920.0000000    1.5245600
116940.0000000    1.5063442
116960.0000000    1.5565714
116980.0000000    1.5825402
117000.0000000    1.5510383
117020.0000000    1.5444479
117040.0000000    1.5657487
117060.0000000    1.5163472
117080.0000000    1.5167968
117100.0000000    1.5144963
117120.0000000    1.4679886
117140.0000000    1.5264229
117160.0000000    1.5301967
117180.0000000    1.5427134
117200.0000000    1.5416119
117220.0000000    1.5083972
117240.0000000    1.5027575
117260.0000000    1.5001518
117280.0000000    1.5087848
117300.0000000    1.5442401
117320.0000000    1.5342031
117340.0000000    1.6005914
117360.0000000    1.5620356
117380.0000000    1.5813602
117400.0000000    1.6128702
117420.0000000    1.5943849
117440.0000000    1.5668784
117460.0000000    1.5562592
117480.0000000    1.5305172
117500.0000000    1.5510964
117520.0000000    1.5647396
117540.0000000    1.5370315
117560.0000000    1.5702928
117580.0000000    1.5726874
117600.0000000    1.5700616
117620.0000000    1.5627340
117640.0000000    1.5820566
117660.0000000    1.5744611
117680.0000000    1.5744152
117700.0000000    1.5509832
117720.0000000    1.5810565
117740.0000000    1.5901111
117760.0000000    1.5539190
117780.0000000    1.5486093
117800.0000000    1.5864149
117820.0000000    1.6050073
117840.0000000    1.6162874
117860.0000000    1.5624108
117880.0000000    1.5461484
117900.0000000    1.5924404
117920.0000000    1.5940038
117940.0000000    1.5805558
117960.0000000    1.5438120
117980.0000000    1.5272099
118000.0000000    1.5597959
118020.0000000    1.5479624
118040.0000000    1.5453833
118060.0000000    1.5390012
118080.0000000    1.5442684
118100.0000000    1.5529938
118120.0000000    1.5073496
118140.0000000    1.5423254
118160.0000000    1.5387466
118180.0000000    1.5706687
118200.0000000    1.5266838
118220.0000000    1.5949984
118240.0000000    1.6028669
118260.0000000    1.6008167
118280.0000000    1.5965067
118300.0000000    1.5975313
118320.0000000    1.6090301
118340.0000000    1.5610971
118360.0000000    1.5131507
118380.0000000    1.5467676
118400.0000000    1.5176100
118420.0000000    1.5525296
118440.0000000    1.5818478
118460.0000000    1.5618970
118480.0000000    1.5818598
118500.0000000    1.5628053
118520.0000000    1.5544887
118540.0000000    1.4939283
118560.0000000    1.5017821
118580.0000000    1.4891393
118600.0000000    1.4781117
118620.0000000    1.4854102
118640.0000000    1.4507043
118660.0000000    1.5207467
118680.0000000    1.5317179
118700.0000000    1.5154594
118720.0000000    1.4759791
118740.0000000    1.5066719
118760.0000000    1.5341465
118780.0000000    1.5681974
118800.0000000    1.5757351
118820.0000000    1.5822330
118840.0000000    1.5642154
118860.0000000    1.5485442
118880.0000000    1.5423478
118900.0000000    1.5068612
118920.0000000    1.5599804
118940.0000000    1.5381212
118960.0000000    1.5222661
118980.0000000    1.5390803
119000.0000000    1.5257989
119020.0000000    1.5355523
119040.0000000    1.5511863
119060.0000000    1.5467683
119080.0000000    1.5062898
119100.0000000    1.5292062
119120.0000000    1.5122368
119140.0000000    1.5483658
119160.0000000    1.5433894
119180.0000000    1.5340166
119200.0000000    1.5491714
119220.0000000    1.5105575
119240.0000000    1.4977508
119260.0000000    1.5171962
119280.0000000    1.5027109
119300.0000000    1.5095727
119320.0000000    1.5007854
119340.0000000    1.4824785
119360.0000000    1.5175873
119380.0000000    1.5084865
119400.0000000    1.5031675
119420.0000000    1.5014081
119440.0000000    1.5200875
119460.0000000    1.5013444
119480.0000000    1.4975724
119500.0000000    1.5115188
119520.0000000    1.4652811
119540.0000000    1.4981055
119560.0000000    1.4446496
119580.0000000    1.4433595
119600.0000000    1.4415540
119620.0000000    1.4733930
119640.0000000    1.5050224
119660.0000000    1.5082165
119680.0000000    1.5475353
119700.0000000    1.5578254
119720.0000000    1.5246164
119740.0000000    1.5416224
119760.0000000    1.5494372
119780.0000000    1.5282477
119800.0000000    1.5077324
119820.0000000    1.5120195
119840.0000000    1.4992341
119860.0000000    1.5211029
119880.0000000    1.5089494
119900.0000000    1.5368743
119920.0000000    1.5398858
119940.0000000    1.6039083
119960.0000000    1.5888697
119980.0000000    1.5765238
120000.0000000    1.5825533
120020.0000000    1.5933232
120040.0000000    1.5810668
120060.0000000    1.5836878
120080.0000000    1.6093497
120100.0000000    1.6102192
120120.0000000    1.6065562
120140.0000000    1.6078789
120160.0000000    1.6299243
120180.0000000    1.6139703
120200.0000000    1.6435127
120220.0000000    1.6070957
120240.0000000    1.6118323
120260.0000000    1.5978473
120280.0000000    1.6248424
120300.0000000    1.6006632
120320.0000000    1.6052233
120340.0000000    1.6064782
120360.0000000    1.6361495
120380.0000000    1.6582285
120400.0000000    1.6508442
120420.0000000    1.6415219
120440.0000000    1.6179221
120460.0000000    1.6346232
120480.0000000    1.6169229
120500.0000000    1.5820870
120520.0000000    1.5701870
120540.0000000    1.5481416
120560.0000000    1.5393667
120580.0000000    1.5628319
120600.0000000    1.5745397
120620.0000000    1.6381656
120640.0000000    1.6414928
120660.0000000    1.6493846
120680.0000000    1.6685972
120700.0000000    1.6852016
120720.0000000    1.6983036
120740.0000000    1.6997751
120760.0000000    1.7129827
120780.0000000    1.7310206
120800.0000000    1.7278655
120820.0000000    1.6427110
120840.0000000    1.6726050
120860.0000000    1.6401651
120880.0000000    1.5963203
120900.0000000    1.5810671
120920.0000000    1.6196542
120940.0000000    1.6211044
120960.0000000    1.6518884
120980.0000000    1.6162376
121000.0000000    1.6413549
121020.0000000    1.6640831
121040.0000000    1.6574274
121060.0000000    1.6255004
121080.0000000    1.6380786
121100.0000000    1.6258495
121120.0000000    1.6251302
121140.0000000    1.6297491
121160.0000000    1.6413710
121180.0000000    1.6677994
121200.0000000    1.6517808
121220.0000000    1.5542537
121240.0000000    1.5983506
121260.0000000    1.5925971
121280.0000000    1.5977607
121300.0000000    1.6350958
121320.0000000    1.6355333
121340.0000000    1.6328117
121360.0000000    1.6135944
121380.0000000    1.6023784
121400.0000000    1.5771228
121420.0000000    1.5397190
121440.0000000    1.5671896
121460.0000000    1.5666915
121480.0000000    1.5695189
121500.0000000    1.5619805
121520.0000000    1.5774559
121540.0000000    1.5657997
121560.0000000    1.5390730
121580.0000000    1.4796911
121600.0000000    1.5155463
121620.0000000    1.5703791
121640.0000000    1.5766306
121660.0000000    1.5362946
121680.0000000    1.5300703
121700.0000000    1.5607854
121720.0000000    1.5727797
121740.0000000    1.5719794
121760.0000000    1.5783682
121780.0000000    1.5668374
121800.0000000    1.5529467
121820.0000000    1.5599594
121840.0000000    1.5818896
121860.0000000    1.5793382
121880.0000000    1.5440787
121900.0000000    1.5557946
121920.0000000    1.5381243
121940.0000000    1.5237910
121960.0000000    1.5252258
121980.0000000    1.5284992
122000.0000000    1.5185957
122020.0000000    1.4670416
122040.0000000    1.4775761
122060.0000000    1.5071688
122080.0000000    1.4837644
122100.0000000    1.5388863
122120.0000000    1.5490733
122140.0000000    1.5407094
122160.0000000    1.5435823
122180.0000000    1.5712476
122200.0000000    1.5803285
122220.0000000    1.5568163
122240.0000000    1.5921599
122260.0000000    1.5497944
122280.0000000    1.5462618
122300.0000000    1.5795659
122320.0000000    1.6287054
122340.0000000    1.5899820
122360.0000000    1.5752121
122380.0000000    1.5674634
122400.0000000    1.5953351
122420.0000000    1.6002223
122440.0000000    1.5822551
122460.0000000    1.5935206
122480.0000000    1.6158776
122500.0000000    1.5632544
122520.0000000    1.5583625
122540.0000000    1.5737048
122560.0000000    1.5694031
122580.0000000    1.5762411
122600.0000000    1.5844913
122620.0000000    1.6005446
122640.0000000    1.6235814
122660.0000000    1.6563245
122680.0000000    1.6371717
122700.0000000    1.6190569
122720.0000000    1.6527852
122740.0000000    1.6302637
122760.0000000    1.6045358
122780.0000000    1.6099411
122800.0000000    1.6039399
122820.0000000    1.6073203
122840.0000000    1.5977927
122860.0000000    1.5901995
122880.0000000    1.6179460
122900.0000000    1.5857301
122920.0000000    1.5768977
122940.0000000    1.5964500
122960.0000000    1.6119910
122980.0000000    1.6135985
123000.0000000    1.6354481
123020.0000000    1.6644083
123040.0000000    1.6589344
123060.0000000    1.7109323
123080.0000000    1.7099829
123100.0000000    1.7014166
123120.0000000    1.7331170
123140.0000000    1.7279662
123160.0000000    1.7242310
123180.0000000    1.7460300
123200.0000000    1.7475196
123220.0000000    1.7117059
123240.0000000    1.6692441
123260.0000000    1.6498674
123280.0000000    1.6654848
123300.0000000    1.5850277
123320.0000000    1.5199765
123340.0000000    1.5579050
123360.0000000    1.5514443
123380.0000000    1.5726982
123400.0000000    1.5505928
123420.0000000    1.5065492
123440.0000000    1.5044621
123460.0000000    1.4970198
123480.0000000    1.5023785
123500.0000000    1.5514718
123520.0000000    1.5767891
123540.0000000    1.5368310
123560.0000000    1.4893796
123580.0000000    1.4691631
123600.0000000    1.5090297
123620.0000000    1.5193084
123640.0000000    1.5335100
123660.0000000    1.5365596
123680.0000000    1.5705752
123700.0000000    1.5424775
123720.0000000    1.5832660
123740.0000000    1.5621246
123760.0000000    1.5572720
123780.0000000    1.5536571
123800.0000000    1.5938029
123820.0000000    1.5971559
123840.0000000    1.5445670
123860.0000000    1.6135134
123880.0000000    1.5672216
123900.0000000    1.5961360
123920.0000000    1.5956523
123940.0000000    1.6133333
123960.0000000    1.5657166
123980.0000000    1.5624222
124000.0000000    1.5526415
124020.0000000    1.5396622
124040.0000000    1.5547900
124060.0000000    1.6006067
124080.0000000    1.5840095
124100.0000000    1.5952313
124120.0000000    1.5946550
124140.0000000    1.5808394
124160.0000000    1.5690926
124180.0000000    1.5533643
124200.0000000    1.5392629
124220.0000000    1.5520905
124240.0000000    1.5691999
124260.0000000    1.6015028
124280.0000000    1.6442227
124300.0000000    1.6117557
124320.0000000    1.6091559
124340.0000000    1.5480633
124360.0000000    1.5723543
124380.0000000    1.5697515
124400.0000000    1.5867460
124420.0000000    1.5742564
124440.0000000    1.5823839
124460.0000000    1.6003202
124480.0000000    1.6051644
124500.0000000    1.6328183
124520.0000000    1.6360542
124540.0000000    1.6249589
124560.0000000    1.6353874
124580.0000000    1.6703011
124600.0000000    1.6431998
124620.0000000    1.6523854
124640.0000000    1.6575228
124660.0000000    1.6492175
124680.0000000    1.6521541
124700.0000000    1.6422926
124720.0000000    1.6191792
124740.0000000    1.5960104
124760.0000000    1.5941641
124780.0000000    1.5964350
124800.0000000    1.5816005
124820.0000000    1.6041999
124840.0000000    1.6198843
124860.0000000    1.6305302
124880.0000000    1.6890551
124900.0000000    1.7021501
124920.0000000    1.6830496
124940.0000000    1.6485659
124960.0000000    1.6608667
124980.0000000    1.6591353
125000.0000000    1.6425704
125020.0000000    1.6680942
125040.0000000    1.7104560
125060.0000000    1.7134414
125080.0000000    1.6558931
125100.0000000    1.6236503
125120.0000000    1.6276064
125140.0000000    1.6004441
125160.0000000    1.6301668
125180.0000000    1.6484176
125200.0000000    1.6305913
125220.0000000    1.6305529
125240.0000000    1.5978849
125260.0000000    1.5547937
125280.0000000    1.5479282
125300.0000000    1.5651202
125320.0000000    1.5327210
125340.0000000    1.5327803
125360.0000000    1.5603236
125380.0000000    1.5617763
125400.0000000    1.5342133
125420.0000000    1.5357939
125440.0000000    1.5036681
125460.0000000    1.5378745
125480.0000000    1.5230031
125500.0000000    1.4733604
125520.0000000    1.5059879
125540.0000000    1.5111628
125560.0000000    1.5009989
125580.0000000    1.4731653
125600.0000000    1.4920801
125620.0000000    1.5477941
125640.0000000    1.5678859
125660.0000000    1.5390655
125680.0000000    1.5348669
125700.0000000    1.5255115
125720.0000000    1.5324385
125740.0000000    1.4976790
125760.0000000    1.5488366
125780.0000000    1.5847205
125800.0000000    1.5930070
125820.0000000    1.5904337
125840.0000000    1.6060575
125860.0000000    1.6498263
125880.0000000    1.6573380
125900.0000000    1.6506917
125920.0000000    1.6424879
125940.0000000    1.6554965
125960.0000000    1.6562310
125980.0000000    1.6164039
126000.0000000    1.6355581
126020.0000000    1.6265924
126040.0000000    1.6367748
126060.0000000    1.6406939
126080.0000000    1.6417717
126100.0000000    1.6269447
126120.0000000    1.6191390
126140.0000000    1.6181252
126160.0000000    1.6482050
126180.0000000    1.6615833
126200.0000000    1.6352205
126220.0000000    1.6469269
126240.0000000    1.5471910
126260.0000000    1.5442306
126280.0000000    1.5651869
126300.0000000    1.5242879
126320.0000000    1.5288256
126340.0000000    1.5009989
126360.0000000    1.5229591
126380.0000000    1.5302502
126400.0000000    1.5448822
126420.0000000    1.5255697
126440.0000000    1.4964479
126460.0000000    1.5693502
126480.0000000    1.5653936
126500.0000000    1.5507441
126520.0000000    1.5392729
126540.0000000    1.5290344
126560.0000000    1.4714705
126580.0000000    1.4981005
126600.0000000    1.4607060
126620.0000000    1.4538231
126640.0000000    1.5038140
126660.0000000    1.4953715
126680.0000000    1.4652764
126700.0000000    1.4788641
126720.0000000    1.4731910
126740.0000000    1.4530046
126760.0000000    1.4862280
126780.0000000    1.4849946
126800.0000000    1.4924097
126820.0000000    1.4962935
126840.0000000    1.4773515
126860.0000000    1.4850644
126880.0000000    1.4811394
126900.0000000    1.4959632
126920.0000000    1.4955330
126940.0000000    1.4786174
126960.0000000    1.5353978
126980.0000000    1.5393287
127000.0000000    1.5442477
127020.0000000    1.4996262
127040.0000000    1.5221376
127060.0000000    1.5258939
127080.0000000    1.5268599
127100.0000000    1.5307639
127120.0000000    1.5835367
127140.0000000    1.5333133
127160.0000000    1.5559442
127180.0000000    1.5502014
127200.0000000    1.5919302
127220.0000000    1.5960779
127240.0000000    1.5559430
127260.0000000    1.5508010
127280.0000000    1.5571095
127300.0000000    1.5664068
127320.0000000    1.5421456
127340.0000000    1.5277274
127360.0000000    1.5146017
127380.0000000    1.5458657
127400.0000000    1.5462050
127420.0000000    1.5362786
127440.0000000    1.5781264
127460.0000000    1.5692213
127480.0000000    1.5587057
127500.0000000    1.5717915
127520.0000000    1.6001939
127540.0000000    1.5922616
127560.0000000    1.6317176
127580.0000000    1.5952582
127600.0000000    1.5620707
127620.0000000    1.5392178
127640.0000000    1.5755726
127660.0000000    1.5630720
127680.0000000    1.5507536
127700.0000000    1.5533451
127720.0000000    1.5005312
127740.0000000    1.4938684
127760.0000000    1.5474912
127780.0000000    1.5321128
127800.0000000    1.5379714
127820.0000000    1.5483888
127840.0000000    1.5387602
127860.0000000    1.5677265
127880.0000000    1.5814639
127900.0000000    1.6370202
127920.0000000    1.6696817
127940.0000000    1.6572447
127960.0000000    1.6496844
127980.0000000    1.6649650
128000.0000000    1.6667595
128020.0000000    1.6697488
128040.0000000    1.6820827
128060.0000000    1.6272928
128080.0000000    1.6124082
128100.0000000    1.6206912
128120.0000000    1.6522777
128140.0000000    1.6325331
128160.0000000    1.6164960
128180.0000000    1.6072859
128200.0000000    1.5830606
128220.0000000    1.5674428
128240.0000000    1.5693363
128260.0000000    1.5817214
128280.0000000    1.6016179
128300.0000000    1.5796175
128320.0000000    1.5480849
128340.0000000    1.5598885
128360.0000000    1.6089537
128380.0000000    1.6159525
128400.0000000    1.6332037
128420.0000000    1.6422883
128440.0000000    1.6314336
128460.0000000    1.6437081
128480.0000000    1.6384659
128500.0000000    1.6489711
128520.0000000    1.6409211
128540.0000000    1.6186234
128560.0000000    1.6143401
128580.0000000    1.5909985
128600.0000000    1.6172364
128620.0000000    1.6102737
128640.0000000    1.6117506
128660.0000000    1.6187463
128680.0000000    1.5714091
128700.0000000    1.5806453
128720.0000000    1.6091874
128740.0000000    1.6291655
128760.0000000    1.6346275
128780.0000000    1.6019934
128800.0000000    1.5262829
128820.0000000    1.5179253
128840.0000000    1.5649153
128860.0000000    1.5659842
128880.0000000    1.5663646
128900.0000000    1.5705392
128920.0000000    1.5190617
128940.0000000    1.5474266
128960.0000000    1.5549134
128980.0000000    1.5239375
129000.0000000    1.4907939
129020.0000000    1.4978751
129040.0000000    1.4508907
129060.0000000    1.4197150
129080.0000000    1.4228458
129100.0000000    1.4182606
129120.0000000    1.4061458
129140.0000000    1.4187442
129160.0000000    1.4232103
129180.0000000    1.4667934
129200.0000000    1.4426810
129220.0000000    1.4580153
129240.0000000    1.4956716
129260.0000000    1.4899797
129280.0000000    1.5194632
129300.0000000    1.5177548
129320.0000000    1.5339596
129340.0000000    1.5690962
129360.0000000    1.5594001
129380.0000000    1.5534647
129400.0000000    1.5507349
129420.0000000    1.5986856
129440.0000000    1.5733356
129460.0000000    1.6529917
129480.0000000    1.6477081
129500.0000000    1.6332331
129520.0000000    1.5999509
129540.0000000    1.6336544
129560.0000000    1.6310079
129580.0000000    1.6280295
129600.0000000    1.5979991
129620.0000000    1.5654829
129640.0000000    1.5366094
129660.0000000    1.4857600
129680.0000000    1.5465400
129700.0000000    1.5349493
129720.0000000    1.5215410
129740.0000000    1.5074008
129760.0000000    1.5604490
129780.0000000    1.5932708
129800.0000000    1.5549023
129820.0000000    1.5561404
129840.0000000    1.5702125
129860.0000000    1.5560719
129880.0000000    1.5302155
129900.0000000    1.5070225
129920.0000000    1.5416262
129940.0000000    1.5405651
129960.0000000    1.5121790
129980.0000000    1.5311134
130000.0000000    1.5004501
130020.0000000    1.4643778
130040.0000000    1.4325049
130060.0000000    1.4546407
130080.0000000    1.5045573
130100.0000000    1.4961678
130120.0000000    1.4909838
130140.0000000    1.4993141
130160.0000000    1.4837964
130180.0000000    1.4830424
130200.0000000    1.5290062
130220.0000000    1.5181081
130240.0000000    1.5323414
130260.0000000    1.5736892
130280.0000000    1.5492730
130300.0000000    1.5929996
130320.0000000    1.5680835
130340.0000000    1.5929753
130360.0000000    1.5737242
130380.0000000    1.5662699
130400.0000000    1.5894371
130420.0000000    1.5179889
130440.0000000    1.5357912
130460.0000000    1.5394983
130480.0000000    1.5589620
130500.0000000    1.5351551
130520.0000000    1.5197713
130540.0000000    1.5259951
130560.0000000    1.4933072
130580.0000000    1.4691330
130600.0000000    1.4691584
130620.0000000    1.5252433
130640.0000000    1.5674530
130660.0000000    1.5602092
130680.0000000    1.5686965
130700.0000000    1.5439823
130720.0000000    1.5663261
130740.0000000    1.5747474
130760.0000000    1.5498115
130780.0000000    1.5311372
130800.0000000    1.5172858
130820.0000000    1.5376394
130840.0000000    1.5965151
130860.0000000    1.5529683
130880.0000000    1.5298814
130900.0000000    1.5356153
130920.0000000    1.5556856
130940.0000000    1.5671864
130960.0000000    1.5896810
130980.0000000    1.5767988
131000.0000000    1.5702503
131020.0000000    1.5398715
131040.0000000    1.5074518
131060.0000000    1.5740085
131080.0000000    1.5086033
131100.0000000    1.5245626
131120.0000000    1.4855933
131140.0000000    1.5035970
131160.0000000    1.5274789
131180.0000000    1.5409827
131200.0000000    1.5922160
131220.0000000    1.6038232
131240.0000000    1.6086407
131260.0000000    1.6323824
131280.0000000    1.6038659
131300.0000000    1.6156124
131320.0000000    1.5903932
131340.0000000    1.6486611
131360.0000000    1.6137694
131380.0000000    1.6147432
131400.0000000    1.6167376
131420.0000000    1.5982574
131440.0000000    1.6467180
131460.0000000    1.6083083
131480.0000000    1.6006907
131500.0000000    1.5983663
131520.0000000    1.6215813
131540.0000000    1.6191256
131560.0000000    1.5883197
131580.0000000    1.5897297
131600.0000000    1.5861796
131620.0000000    1.5891324
131640.0000000    1.5620228
131660.0000000    1.6279808
131680.0000000    1.6291677
131700.0000000    1.6161435
131720.0000000    1.6468163
131740.0000000    1.6297308
131760.0000000    1.6016933
131780.0000000    1.6520184
131800.0000000    1.6271205
131820.0000000    1.6178036
131840.0000000    1.6230713
131860.0000000    1.6224719
131880.0000000    1.5906690
131900.0000000    1.5390776
131920.0000000    1.5461749
131940.0000000    1.5773481
131960.0000000    1.5476097
131980.0000000    1.5325996
132000.0000000    1.5854560
132020.0000000    1.6015000
132040.0000000    1.6135052
132060.0000000    1.5788047
132080.0000000    1.5705937
132100.0000000    1.6076510
132120.0000000    1.6230912
132140.0000000    1.6187123
132160.0000000    1.6173700
132180.0000000    1.5765157
132200.0000000    1.6177323
132220.0000000    1.6270754
132240.0000000    1.6125484
132260.0000000    1.6392220
132280.0000000    1.6579750
132300.0000000    1.6546987
132320.0000000    1.6557611
132340.0000000    1.6264027
132360.0000000    1.5832138
132380.0000000    1.6004088
132400.0000000    1.6005996
132420.0000000    1.5850470
132440.0000000    1.5670849
132460.0000000    1.5237827
132480.0000000    1.4976391
132500.0000000    1.5249012
132520.0000000    1.5332096
132540.0000000    1.5394396
132560.0000000    1.5404961
132580.0000000    1.5929236
132600.0000000    1.5723689
132620.0000000    1.5319294
132640.0000000    1.6333238
132660.0000000    1.5998646
132680.0000000    1.5969608
132700.0000000    1.6066818
132720.0000000    1.6008923
132740.0000000    1.5895147
132760.0000000    1.6417185
132780.0000000    1.6725292
132800.0000000    1.6657773
132820.0000000    1.6754911
132840.0000000    1.6132030
132860.0000000    1.5869690
132880.0000000    1.6154630
132900.0000000    1.6349078
132920.0000000    1.6413648
132940.0000000    1.5851814
132960.0000000    1.5815210
132980.0000000    1.5338864
133000.0000000    1.5330722
133020.0000000    1.5813619
133040.0000000    1.5855960
133060.0000000    1.5869070
133080.0000000    1.5793335
133100.0000000    1.6144449
133120.0000000    1.5549819
133140.0000000    1.5139502
133160.0000000    1.5322703
133180.0000000    1.5600734
133200.0000000    1.5642291
133220.0000000    1.5795097
133240.0000000    1.5760266
133260.0000000    1.6091939
133280.0000000    1.5943428
133300.0000000    1.5610620
133320.0000000    1.5859299
133340.0000000    1.5942441
133360.0000000    1.5853249
133380.0000000    1.6001563
133400.0000000    1.6126602
133420.0000000    1.6598747
133440.0000000    1.6456765
133460.0000000    1.6869013
133480.0000000    1.7221372
133500.0000000    1.7061551
133520.0000000    1.7402397
133540.0000000    1.7337604
133560.0000000    1.7317431
133580.0000000    1.7152121
133600.0000000    1.6885523
133620.0000000    1.6645865
133640.0000000    1.7010212
133660.0000000    1.6274750
133680.0000000    1.6390697
133700.0000000    1.6440301
133720.0000000    1.6708262
133740.0000000    1.6913671
133760.0000000    1.7039523
133780.0000000    1.7001101
133800.0000000    1.6855656
133820.0000000    1.6859552
133840.0000000    1.7029256
133860.0000000    1.7158356
133880.0000000    1.7442485
133900.0000000    1.7147084
133920.0000000    1.6695040
133940.0000000    1.6655931
133960.0000000    1.6531646
133980.0000000    1.6386544
134000.0000000    1.6450897
134020.0000000    1.6387753
134040.0000000    1.6767869
134060.0000000    1.6236290
134080.0000000    1.5811405
134100.0000000    1.5705082
134120.0000000    1.5975498
134140.0000000    1.5702152
134160.0000000    1.5697091
134180.0000000    1.5506589
134200.0000000    1.6020559
134220.0000000    1.5592571
134240.0000000    1.5514659
134260.0000000    1.5311006
134280.0000000    1.5216591
134300.0000000    1.5043340
134320.0000000    1.4842662
134340.0000000    1.4457482
134360.0000000    1.4720080
134380.0000000    1.4712018
134400.0000000    1.4901201
134420.0000000    1.5023400
134440.0000000    1.5114735
134460.0000000    1.5044341
134480.0000000    1.4910530
134500.0000000    1.5029478
134520.0000000    1.4819328
134540.0000000    1.5118871
134560.0000000    1.5670191
134580.0000000    1.5766639
134600.0000000    1.5911952
134620.0000000    1.5289054
134640.0000000    1.5060354
134660.0000000    1.5268449
134680.0000000    1.5135405
134700.0000000    1.5194849
134720.0000000    1.5479640
134740.0000000    1.5614371
134760.0000000    1.5348780
134780.0000000    1.5627809
134800.0000000    1.5422436
134820.0000000    1.5555620
134840.0000000    1.5717602
134860.0000000    1.5349849
134880.0000000    1.5530832
134900.0000000    1.5645866
134920.0000000    1.5013938
134940.0000000    1.4678394
134960.0000000    1.4785233
134980.0000000    1.4944159
135000.0000000    1.5107514
135020.0000000    1.5326610
135040.0000000    1.5595829
135060.0000000    1.5726743
135080.0000000    1.6001674
135100.0000000    1.6100147
135120.0000000    1.5504445
135140.0000000    1.5002288
135160.0000000    1.5119438
135180.0000000    1.4966264
135200.0000000    1.5156083
135220.0000000    1.5026124
135240.0000000    1.4977177
135260.0000000    1.5135028
135280.0000000    1.5379871
135300.0000000    1.5597427
135320.0000000    1.5780461
135340.0000000    1.5548967
135360.0000000    1.5574199
135380.0000000    1.5174843
135400.0000000    1.4998231
135420.0000000    1.5302621
135440.0000000    1.5533842
135460.0000000    1.5529221
135480.0000000    1.5266641
135500.0000000    1.5489770
135520.0000000    1.5393540
135540.0000000    1.5552448
135560.0000000    1.5118341
135580.0000000    1.4551833
135600.0000000    1.4663144
135620.0000000    1.4171454
135640.0000000    1.4043021
135660.0000000    1.4134862
135680.0000000    1.4227711
135700.0000000    1.4041756
135720.0000000    1.3902549
135740.0000000    1.3721195
135760.0000000    1.3914824
135780.0000000    1.3767507
135800.0000000    1.4199680
135820.0000000    1.4012347
135840.0000000    1.4299991
135860.0000000    1.4559932
135880.0000000    1.4874083
135900.0000000    1.4852676
135920.0000000    1.5098506
135940.0000000    1.5552014
135960.0000000    1.5227925
135980.0000000    1.5232662
136000.0000000    1.5092665
136020.0000000    1.5295044
136040.0000000    1.5115862
136060.0000000    1.4967209
136080.0000000    1.5252818
136100.0000000    1.5058045
136120.0000000    1.4910048
136140.0000000    1.5223080
136160.0000000    1.4942552
136180.0000000    1.4855435
136200.0000000    1.4773111
136220.0000000    1.5338724
136240.0000000    1.5169249
136260.0000000    1.5113125
136280.0000000    1.4332711
136300.0000000    1.4174281
136320.0000000    1.4341156
136340.0000000    1.4346073
136360.0000000    1.4124810
136380.0000000    1.4516426
136400.0000000    1.4257419
136420.0000000    1.4415863
136440.0000000    1.3730931
136460.0000000    1.3991417
136480.0000000    1.4059188
136500.0000000    1.4082352
136520.0000000    1.4170272
136540.0000000    1.4421211
136560.0000000    1.4669259
136580.0000000    1.4644778
136600.0000000    1.4618019
136620.0000000    1.3944550
136640.0000000    1.4298022
136660.0000000    1.4735970
136680.0000000    1.4839212
136700.0000000    1.4914966
136720.0000000    1.4945917
136740.0000000    1.4864889
136760.0000000    1.4613214
136780.0000000    1.4158808
136800.0000000    1.4425075
136820.0000000    1.4584311
136840.0000000    1.4795715
136860.0000000    1.4303560
136880.0000000    1.4352964
136900.0000000    1.4846067
136920.0000000    1.4919945
136940.0000000    1.5200337
136960.0000000    1.5341296
136980.0000000    1.5423847
137000.0000000    1.5553252
137020.0000000    1.5473299
137040.0000000    1.5840455
137060.0000000    1.5579778
137080.0000000    1.4898489
137100.0000000    1.5069396
137120.0000000    1.5322171
137140.0000000    1.4776241
137160.0000000    1.5037724
137180.0000000    1.5479339
137200.0000000    1.5374233
137220.0000000    1.5524460
137240.0000000    1.5301533
137260.0000000    1.5183154
137280.0000000    1.4998316
137300.0000000    1.5359980
137320.0000000    1.4714437
137340.0000000    1.5024880
137360.0000000    1.5150505
137380.0000000    1.5009364
137400.0000000    1.5165423
137420.0000000    1.5648364
137440.0000000    1.5432348
137460.0000000    1.5310643
137480.0000000    1.4840682
137500.0000000    1.4918290
137520.0000000    1.4611402
137540.0000000    1.4761075
137560.0000000    1.5005666
137580.0000000    1.5227273
137600.0000000    1.5108134
137620.0000000    1.4908756
137640.0000000    1.4880545
137660.0000000    1.4522468
137680.0000000    1.4522357
137700.0000000    1.4051498
137720.0000000    1.4008585
137740.0000000    1.4278867
137760.0000000    1.4524456
137780.0000000    1.4539824
137800.0000000    1.4765610
137820.0000000    1.4777011
137840.0000000    1.4902451
137860.0000000    1.4704251
137880.0000000    1.4490732
137900.0000000    1.4067931
137920.0000000    1.3967853
137940.0000000    1.4091395
137960.0000000    1.4698274
137980.0000000    1.4629049
138000.0000000    1.4564230
138020.0000000    1.4635179
138040.0000000    1.4563791
138060.0000000    1.4343810
138080.0000000    1.4208068
138100.0000000    1.3707466
138120.0000000    1.4247185
138140.0000000    1.4833249
138160.0000000    1.4984140
138180.0000000    1.5235959
138200.0000000    1.5228463
138220.0000000    1.4880331
138240.0000000    1.5078419
138260.0000000    1.4579099
138280.0000000    1.4322979
138300.0000000    1.4627216
138320.0000000    1.4704386
138340.0000000    1.4932466
138360.0000000    1.5383667
138380.0000000    1.5246148
138400.0000000    1.5033051
138420.0000000    1.5083416
138440.0000000    1.4625818
138460.0000000    1.4278069
138480.0000000    1.4825461
138500.0000000    1.4856018
138520.0000000    1.4632401
138540.0000000    1.4843061
138560.0000000    1.4981805
138580.0000000    1.4378675
138600.0000000    1.4468268
138620.0000000    1.4683875
138640.0000000    1.4393587
138660.0000000    1.5129731
138680.0000000    1.5446659
138700.0000000    1.5421834
138720.0000000    1.5182855
138740.0000000    1.5248616
138760.0000000    1.4839386
138780.0000000    1.4812020
138800.0000000    1.4637074
138820.0000000    1.4935987
138840.0000000    1.5218707
138860.0000000    1.4979479
138880.0000000    1.4847878
138900.0000000    1.4882362
138920.0000000    1.5160238
138940.0000000    1.5090727
138960.0000000    1.4874649
138980.0000000    1.5016258
139000.0000000    1.4636036
139020.0000000    1.5176805
139040.0000000    1.5140853
139060.0000000    1.5444897
139080.0000000    1.6091174
139100.0000000    1.5941669
139120.0000000    1.5820376
139140.0000000    1.5808651
139160.0000000    1.6339607
139180.0000000    1.6448411
139200.0000000    1.5995665
139220.0000000    1.6441729
139240.0000000    1.6167336
139260.0000000    1.5828838
139280.0000000    1.5887511
139300.0000000    1.5620458
139320.0000000    1.5047469
139340.0000000    1.4991602
139360.0000000    1.5192996
139380.0000000    1.4795212
139400.0000000    1.4823313
139420.0000000    1.4773399
139440.0000000    1.5099350
139460.0000000    1.5357448
139480.0000000    1.5470223
139500.0000000    1.5181870
139520.0000000    1.5143714
139540.0000000    1.4925740
139560.0000000    1.4766967
139580.0000000    1.4583079
139600.0000000    1.5184436
139620.0000000    1.4964696
139640.0000000    1.4762523
139660.0000000    1.4809985
139680.0000000    1.4443158
139700.0000000    1.5088557
139720.0000000    1.4700685
139740.0000000    1.4428279
139760.0000000    1.4471108
139780.0000000    1.4334904
139800.0000000    1.4740144
139820.0000000    1.4541054
139840.0000000    1.4808038
139860.0000000    1.5313600
139880.0000000    1.5513129
139900.0000000    1.5641966
139920.0000000    1.5623603
139940.0000000    1.5702823
139960.0000000    1.5396887
139980.0000000    1.5326030
140000.0000000    1.5152221
140020.0000000    1.5048530
140040.0000000    1.5131973
140060.0000000    1.4962596
140080.0000000    1.5031769
140100.0000000    1.4582335
140120.0000000    1.4521693
140140.0000000    1.4686801
140160.0000000    1.5065446
140180.0000000    1.5153154
140200.0000000    1.5222957
140220.0000000    1.5622362
140240.0000000    1.5309117
140260.0000000    1.5613877
140280.0000000    1.6208397
140300.0000000    1.6071434
140320.0000000    1.6088865
140340.0000000    1.5813397
140360.0000000    1.5949042
140380.0000000    1.5625031
140400.0000000    1.5622623
140420.0000000    1.5836512
140440.0000000    1.5845997
140460.0000000    1.5891523
140480.0000000    1.6035837
140500.0000000    1.6149977
140520.0000000    1.5978950
140540.0000000    1.6041856
140560.0000000    1.6167244
140580.0000000    1.6231854
140600.0000000    1.6244484
140620.0000000    1.6757233
140640.0000000    1.6602343
140660.0000000    1.5951400
140680.0000000    1.5489483
140700.0000000    1.5886244
140720.0000000    1.5958289
140740.0000000    1.6182981
140760.0000000    1.6103071
140780.0000000    1.6372986
140800.0000000    1.5932471
140820.0000000    1.6509111
140840.0000000    1.6380501
140860.0000000    1.6342051
140880.0000000    1.5807827
140900.0000000    1.5777125
140920.0000000    1.5407277
140940.0000000    1.5471720
140960.0000000    1.5383656
140980.0000000    1.5334675
141000.0000000    1.5710607
141020.0000000    1.5928402
141040.0000000    1.5830551
141060.0000000    1.5863833
141080.0000000    1.5751685
141100.0000000    1.5902330
141120.0000000    1.5850556
141140.0000000    1.5303510
141160.0000000    1.5131758
141180.0000000    1.4941204
141200.0000000    1.4638989
141220.0000000    1.4755030
141240.0000000    1.4867545
141260.0000000    1.4787927
141280.0000000    1.4997915
141300.0000000    1.5249144
141320.0000000    1.5546166
141340.0000000    1.5107489
141360.0000000    1.5128609
141380.0000000    1.4587573
141400.0000000    1.4172715
141420.0000000    1.4872090
141440.0000000    1.4976947
141460.0000000    1.5252894
141480.0000000    1.5416824
141500.0000000    1.5154840
141520.0000000    1.5473598
141540.0000000    1.5242723
141560.0000000    1.5078518
141580.0000000    1.5128959
141600.0000000    1.5329593
141620.0000000    1.5487292
141640.0000000    1.5499437
141660.0000000    1.5304033
141680.0000000    1.5059561
141700.0000000    1.4980779
141720.0000000    1.4969267
141740.0000000    1.5347319
141760.0000000    1.5317745
141780.0000000    1.4598721
141800.0000000    1.4395580
141820.0000000    1.4469800
141840.0000000    1.4788104
141860.0000000    1.4934475
141880.0000000    1.4741864
141900.0000000    1.4919654
141920.0000000    1.4787446
141940.0000000    1.4757899
141960.0000000    1.4769200
141980.0000000    1.4784607
142000.0000000    1.4997994
142020.0000000    1.4850985
142040.0000000    1.4791784
142060.0000000    1.4848031
142080.0000000    1.5011889
142100.0000000    1.5197718
142120.0000000    1.5192428
142140.0000000    1.5484421
142160.0000000    1.5088316
142180.0000000    1.5442322
142200.0000000    1.4989693
142220.0000000    1.5419190
142240.0000000    1.5393418
142260.0000000    1.5454216
142280.0000000    1.4816678
142300.0000000    1.4962157
142320.0000000    1.4553974
142340.0000000    1.4947393
142360.0000000    1.4383292
142380.0000000    1.4878439
142400.0000000    1.4707594
142420.0000000    1.4577533
142440.0000000    1.4803671
142460.0000000    1.4598639
142480.0000000    1.4082634
142500.0000000    1.3855066
142520.0000000    1.4169806
142540.0000000    1.4477866
142560.0000000    1.4377424
142580.0000000    1.4541506
142600.0000000    1.4686964
142620.0000000    1.4814305
142640.0000000    1.5198607
142660.0000000    1.5179540
142680.0000000    1.5370549
142700.0000000    1.5060349
142720.0000000    1.5255524
142740.0000000    1.5572432
142760.0000000    1.5617949
142780.0000000    1.5742121
142800.0000000    1.5895200
142820.0000000    1.5197271
142840.0000000    1.5430931
142860.0000000    1.5831468
142880.0000000    1.5882084
142900.0000000    1.5963693
142920.0000000    1.5996299
142940.0000000    1.5944741
142960.0000000    1.5837650
142980.0000000    1.5576648
143000.0000000    1.5244519
143020.0000000    1.5322735
143040.0000000    1.5396131
143060.0000000    1.5424305
143080.0000000    1.5691699
143100.0000000    1.5611200
143120.0000000    1.5534731
143140.0000000    1.4950274
143160.0000000    1.4839095
143180.0000000    1.5358486
143200.0000000    1.5439670
143220.0000000    1.5318290
143240.0000000    1.5522316
143260.0000000    1.5378283
143280.0000000    1.5682757
143300.0000000    1.5334942
143320.0000000    1.5709323
143340.0000000    1.6152505
143360.0000000    1.6072490
143380.0000000    1.6147593
143400.0000000    1.5791126
143420.0000000    1.6018317
143440.0000000    1.6047385
143460.0000000    1.6139888
143480.0000000    1.5951385
143500.0000000    1.6324362
143520.0000000    1.6243439
143540.0000000    1.6570146
143560.0000000    1.6117201
143580.0000000    1.6247225
143600.0000000    1.6452717
143620.0000000    1.6585734
143640.0000000    1.6332136
143660.0000000    1.6414616
143680.0000000    1.6111976
143700.0000000    1.6169058
143720.0000000    1.5769255
143740.0000000    1.5356946
143760.0000000    1.5370127
143780.0000000    1.5509182
143800.0000000    1.5258949
143820.0000000    1.5384134
143840.0000000    1.5068460
143860.0000000    1.5240906
143880.0000000    1.5290543
143900.0000000    1.5595553
143920.0000000    1.5636150
143940.0000000    1.5133822
143960.0000000    1.5257623
143980.0000000    1.5272132
144000.0000000    1.5075165
144020.0000000    1.4864507
144040.0000000    1.4848953
144060.0000000    1.5148994
144080.0000000    1.5067934
144100.0000000    1.4914384
144120.0000000    1.4917289
144140.0000000    1.4948390
144160.0000000    1.4974792
144180.0000000    1.4833181
144200.0000000    1.4786910
144220.0000000    1.5025321
144240.0000000    1.5362662
144260.0000000    1.4964561
144280.0000000    1.4693077
144300.0000000    1.4662428
144320.0000000    1.4685955
144340.0000000    1.4678901
144360.0000000    1.4563295
144380.0000000    1.4499513
144400.0000000    1.4682038
144420.0000000    1.5314646
144440.0000000    1.5443110
144460.0000000    1.5509183
144480.0000000    1.5522790
144500.0000000    1.4727588
144520.0000000    1.4787682
144540.0000000    1.4872522
144560.0000000    1.4947577
144580.0000000    1.4888895
144600.0000000    1.5099622
144620.0000000    1.4831005
144640.0000000    1.4869862
144660.0000000    1.4942942
144680.0000000    1.4901479
144700.0000000    1.4863960
144720.0000000    1.4814430
144740.0000000    1.4875766
144760.0000000    1.4744389
144780.0000000    1.4659028
144800.0000000    1.4692976
144820.0000000    1.4547824
144840.0000000    1.4471053
144860.0000000    1.4564056
144880.0000000    1.4546849
144900.0000000    1.4924223
144920.0000000    1.4402140
144940.0000000    1.4168557
144960.0000000    1.3764974
144980.0000000    1.3631424
145000.0000000    1.3707815
145020.0000000    1.3403895
145040.0000000    1.3719676
145060.0000000    1.3921876
145080.0000000    1.3678186
145100.0000000    1.3712307
145120.0000000    1.4097400
145140.0000000    1.4219925
145160.0000000    1.4055349
145180.0000000    1.3797514
145200.0000000    1.4016831
145220.0000000    1.4337987
145240.0000000    1.4057106
145260.0000000    1.3796843
145280.0000000    1.4014047
145300.0000000    1.3733836
145320.0000000    1.3657650
145340.0000000    1.3756744
145360.0000000    1.3905069
145380.0000000    1.3896168
145400.0000000    1.3935117
145420.0000000    1.4603932
145440.0000000    1.4599397
145460.0000000    1.4768357
145480.0000000    1.4232947
145500.0000000    1.4793872
145520.0000000    1.5094410
145540.0000000    1.4960952
145560.0000000    1.4869506
145580.0000000    1.4711227
145600.0000000    1.4533470
145620.0000000    1.4575869
145640.0000000    1.4735067
145660.0000000    1.4091600
145680.0000000    1.4234812
145700.0000000    1.4574699
145720.0000000    1.5056756
145740.0000000    1.4942986
145760.0000000    1.5180242
145780.0000000    1.4764127
145800.0000000    1.4970912
145820.0000000    1.5561602
145840.0000000    1.5674969
145860.0000000    1.5449173
145880.0000000    1.5433308
145900.0000000    1.5238041
145920.0000000    1.5260332
145940.0000000    1.5131242
145960.0000000    1.4901708
145980.0000000    1.4820440
146000.0000000    1.4793023
146020.0000000    1.5049133
146040.0000000    1.5230902
146060.0000000    1.5442518
146080.0000000    1.5897213
146100.0000000    1.6212440
146120.0000000    1.6201841
146140.0000000    1.6277460
146160.0000000    1.5796865
146180.0000000    1.5648593
146200.0000000    1.5691733
146220.0000000    1.5699366
146240.0000000    1.5150286
146260.0000000    1.5100352
146280.0000000    1.5681276
146300.0000000    1.5545247
146320.0000000    1.4742687
146340.0000000    1.4706343
146360.0000000    1.4362767
146380.0000000    1.4475796
146400.0000000    1.4763253
146420.0000000    1.5075294
146440.0000000    1.4813354
146460.0000000    1.4616610
146480.0000000    1.4722711
146500.0000000    1.4309113
146520.0000000    1.4343185
146540.0000000    1.4126691
146560.0000000    1.4918694
146580.0000000    1.4911714
146600.0000000    1.5098850
146620.0000000    1.4362648
146640.0000000    1.4525284
146660.0000000    1.4519379
146680.0000000    1.4685644
146700.0000000    1.4631063
146720.0000000    1.4033980
146740.0000000    1.4080178
146760.0000000    1.4036011
146780.0000000    1.3857371
146800.0000000    1.4075451
146820.0000000    1.4321643
146840.0000000    1.4524661
146860.0000000    1.5055224
146880.0000000    1.4626772
146900.0000000    1.4389240
146920.0000000    1.4378819
146940.0000000    1.4269024
146960.0000000    1.4451818
146980.0000000    1.4571770
147000.0000000    1.4532126
147020.0000000    1.4840004
147040.0000000    1.4728271
147060.0000000    1.5317045
147080.0000000    1.4742934
147100.0000000    1.4816090
147120.0000000    1.4967698
147140.0000000    1.4897922
147160.0000000    1.4911715
147180.0000000    1.4930950
147200.0000000    1.5397874
147220.0000000    1.5232894
147240.0000000    1.5181993
147260.0000000    1.4899281
147280.0000000    1.4686229
147300.0000000    1.4064548
147320.0000000    1.4053892
147340.0000000    1.3933791
147360.0000000    1.3591381
147380.0000000    1.4111450
147400.0000000    1.3940154
147420.0000000    1.4407861
147440.0000000    1.4594840
147460.0000000    1.4878279
147480.0000000    1.4907774
147500.0000000    1.5120541
147520.0000000    1.4906737
147540.0000000    1.4726580
147560.0000000    1.5140351
147580.0000000    1.4951744
147600.0000000    1.4768296
147620.0000000    1.4953843
147640.0000000    1.4507596
147660.0000000    1.4582683
147680.0000000    1.4188662
147700.0000000    1.4263598
147720.0000000    1.4593264
147740.0000000    1.4713062
147760.0000000    1.4404218
147780.0000000    1.4421136
147800.0000000    1.5160457
147820.0000000    1.5504087
147840.0000000    1.5330371
147860.0000000    1.5482273
147880.0000000    1.5548698
147900.0000000    1.5274655
147920.0000000    1.5042251
147940.0000000    1.4946543
147960.0000000    1.5152348
147980.0000000    1.5200648
148000.0000000    1.5365449
148020.0000000    1.5167854
148040.0000000    1.4895313
148060.0000000    1.4967883
148080.0000000    1.4890983
148100.0000000    1.5149626
148120.0000000    1.5125097
148140.0000000    1.5052437
148160.0000000    1.4919860
148180.0000000    1.4618226
148200.0000000    1.4617575
148220.0000000    1.4646301
148240.0000000    1.4577246
148260.0000000    1.5310028
148280.0000000    1.4888937
148300.0000000    1.5002530
148320.0000000    1.5330440
148340.0000000    1.5118359
148360.0000000    1.5404147
148380.0000000    1.5782247
148400.0000000    1.5072111
148420.0000000    1.5421071
148440.0000000    1.5362570
148460.0000000    1.5359150
148480.0000000    1.4984361
148500.0000000    1.5150995
148520.0000000    1.5126786
148540.0000000    1.5354817
148560.0000000    1.5197076
148580.0000000    1.5049182
148600.0000000    1.5226768
148620.0000000    1.5169228
148640.0000000    1.4776245
148660.0000000    1.4750639
148680.0000000    1.5380052
148700.0000000    1.5521904
148720.0000000    1.5629030
148740.0000000    1.5482033
148760.0000000    1.5784229
148780.0000000    1.5946366
148800.0000000    1.5582052
148820.0000000    1.4724200
148840.0000000    1.5176035
148860.0000000    1.4934561
148880.0000000    1.4852302
148900.0000000    1.5071020
148920.0000000    1.5042410
148940.0000000    1.4856815
148960.0000000    1.5379479
148980.0000000    1.5463141
149000.0000000    1.5271679
149020.0000000    1.5324352
149040.0000000    1.5213135
149060.0000000    1.4947962
149080.0000000    1.4787860
149100.0000000    1.4689853
149120.0000000    1.4428725
149140.0000000    1.4612613
149160.0000000    1.4484550
149180.0000000    1.4529212
149200.0000000    1.4599472
149220.0000000    1.4347558
149240.0000000    1.4458054
149260.0000000    1.4754978
149280.0000000    1.4512365
149300.0000000    1.4387386
149320.0000000    1.4362952
149340.0000000    1.4378092
149360.0000000    1.4570453
149380.0000000    1.4866443
149400.0000000    1.4872816
149420.0000000    1.4734330
149440.0000000    1.4855167
149460.0000000    1.5061282
149480.0000000    1.4772671
149500.0000000    1.4840875
149520.0000000    1.5247196
149540.0000000    1.4807194
149560.0000000    1.5315478
149580.0000000    1.5512986
149600.0000000    1.5522175
149620.0000000    1.5965521
149640.0000000    1.5782433
149660.0000000    1.5799383
149680.0000000    1.5688546
149700.0000000    1.5865560
149720.0000000    1.6124609
149740.0000000    1.6394818
149760.0000000    1.6235688
149780.0000000    1.6193819
149800.0000000    1.5640476
149820.0000000    1.5502712
149840.0000000    1.5614874
149860.0000000    1.5740625
149880.0000000    1.5733289
149900.0000000    1.5507663
149920.0000000    1.5507114
149940.0000000    1.5715115
149960.0000000    1.5699053
149980.0000000    1.5461512
150000.0000000    1.4667472
150020.0000000    1.4928863
150040.0000000    1.4974806
150060.0000000    1.4902977
150080.0000000    1.5025917
150100.0000000    1.5045991
150120.0000000    1.4494541
150140.0000000    1.4538569
150160.0000000    1.4227965
150180.0000000    1.3875947
150200.0000000    1.4370514
150220.0000000    1.4251392
150240.0000000    1.4600759
150260.0000000    1.4223942
150280.0000000    1.4202943
150300.0000000    1.4321762
150320.0000000    1.4336821
150340.0000000    1.4395553
150360.0000000    1.4218776
150380.0000000    1.4344448
150400.0000000    1.4695880
150420.0000000    1.4245059
150440.0000000    1.4616151
150460.0000000    1.4630269
150480.0000000    1.4535083
150500.0000000    1.4294509
150520.0000000    1.4480506
150540.0000000    1.4680611
150560.0000000    1.4798242
150580.0000000    1.4346645
150600.0000000    1.4353961
150620.0000000    1.4604090
150640.0000000    1.4643492
150660.0000000    1.5073528
150680.0000000    1.4714538
150700.0000000    1.4956014
150720.0000000    1.5607733
150740.0000000    1.5167196
150760.0000000    1.4891067
150780.0000000    1.4967239
150800.0000000    1.5002947
150820.0000000    1.4631840
150840.0000000    1.5053786
150860.0000000    1.5249120
150880.0000000    1.4994767
150900.0000000    1.5561548
150920.0000000    1.5348027
150940.0000000    1.5577178
150960.0000000    1.5694485
150980.0000000    1.5254525
151000.0000000    1.5140214
151020.0000000    1.5428736
151040.0000000    1.5564321
151060.0000000    1.5187182
151080.0000000    1.5206726
151100.0000000    1.5623138
151120.0000000    1.5960953
151140.0000000    1.5840296
151160.0000000    1.5747041
151180.0000000    1.5320137
151200.0000000    1.5797108
151220.0000000    1.5827549
151240.0000000    1.5638913
151260.0000000    1.5929508
151280.0000000    1.6294241
151300.0000000    1.5823658
151320.0000000    1.6127777
151340.0000000    1.5840914
151360.0000000    1.5455359
151380.0000000    1.5380486
151400.0000000    1.5184458
151420.0000000    1.4603064
151440.0000000    1.5125186
151460.0000000    1.5075217
151480.0000000    1.5336080
151500.0000000    1.4675082
151520.0000000    1.4602150
151540.0000000    1.4606774
151560.0000000    1.4826950
151580.0000000    1.4637280
151600.0000000    1.4587668
151620.0000000    1.4633508
151640.0000000    1.5026546
151660.0000000    1.5225505
151680.0000000    1.4886258
151700.0000000    1.5269362
151720.0000000    1.5300344
151740.0000000    1.5488495
151760.0000000    1.5793833
151780.0000000    1.5381349
151800.0000000    1.5899370
151820.0000000    1.5788231
151840.0000000    1.5589354
151860.0000000    1.5658559
151880.0000000    1.6060722
151900.0000000    1.5760978
151920.0000000    1.5889807
151940.0000000    1.5890840
151960.0000000    1.5673403
151980.0000000    1.5604247
152000.0000000    1.5635256
152020.0000000    1.5694718
152040.0000000    1.5460987
152060.0000000    1.5587846
152080.0000000    1.5580730
152100.0000000    1.5359305
152120.0000000    1.6060125
152140.0000000    1.6103557
152160.0000000    1.6213151
152180.0000000    1.6139108
152200.0000000    1.5790462
152220.0000000    1.5643445
152240.0000000    1.5636873
152260.0000000    1.5516881
152280.0000000    1.5239607
152300.0000000    1.5960695
152320.0000000    1.5601982
152340.0000000    1.5727624
152360.0000000    1.5788977
152380.0000000    1.5276375
152400.0000000    1.5534698
152420.0000000    1.5449190
152440.0000000    1.4883834
152460.0000000    1.4651306
152480.0000000    1.4919219
152500.0000000    1.5050298
152520.0000000    1.4860030
152540.0000000    1.4730604
152560.0000000    1.4797134
152580.0000000    1.4583237
152600.0000000    1.4669091
152620.0000000    1.4522784
152640.0000000    1.4646727
152660.0000000    1.4751822
152680.0000000    1.5375975
152700.0000000    1.5301223
152720.0000000    1.5557468
152740.0000000    1.5123200
152760.0000000    1.5347815
152780.0000000    1.5250285
152800.0000000    1.5448966
152820.0000000    1.5243680
152840.0000000    1.5535647
152860.0000000    1.5923817
152880.0000000    1.5943735
152900.0000000    1.5651017
152920.0000000    1.5252126
152940.0000000    1.5385240
152960.0000000    1.5185163
152980.0000000    1.5546883
153000.0000000    1.5539877
153020.0000000    1.5743046
153040.0000000    1.5640676
153060.0000000    1.5155584
153080.0000000    1.5371550
153100.0000000    1.5455788
153120.0000000    1.5687355
153140.0000000    1.6170111
153160.0000000    1.6553464
153180.0000000    1.6579677
153200.0000000    1.6629202
153220.0000000    1.6526982
153240.0000000    1.6922044
153260.0000000    1.6148533
153280.0000000    1.5370700
153300.0000000    1.5519603
153320.0000000    1.5424575
153340.0000000    1.5438071
153360.0000000    1.5469205
153380.0000000    1.5277737
153400.0000000    1.5430484
153420.0000000    1.5506716
153440.0000000    1.5464219
153460.0000000    1.5747885
153480.0000000    1.5856395
153500.0000000    1.6163735
153520.0000000    1.6578726
153540.0000000    1.6408689
153560.0000000    1.5960732
153580.0000000    1.5779778
153600.0000000    1.5349636
153620.0000000    1.5182035
153640.0000000    1.4843719
153660.0000000    1.4500859
153680.0000000    1.4831150
153700.0000000    1.4863540
153720.0000000    1.5030048
153740.0000000    1.5101147
153760.0000000    1.5074416
153780.0000000    1.5300531
153800.0000000    1.5375197
153820.0000000    1.5618451
153840.0000000    1.5472029
153860.0000000    1.5340790
153880.0000000    1.5450300
153900.0000000    1.5392432
153920.0000000    1.5348744
153940.0000000    1.5364833
153960.0000000    1.5311956
153980.0000000    1.5423604
154000.0000000    1.5323089
154020.0000000    1.5143239
154040.0000000    1.5171772
154060.0000000    1.4533178
154080.0000000    1.4508567
154100.0000000    1.4134719
154120.0000000    1.4705551
154140.0000000    1.4544519
154160.0000000    1.4827834
154180.0000000    1.5075272
154200.0000000    1.5110649
154220.0000000    1.5026166
154240.0000000    1.4753160
154260.0000000    1.4776061
154280.0000000    1.4901538
154300.0000000    1.5109880
154320.0000000    1.4806830
154340.0000000    1.4713043
154360.0000000    1.4796296
154380.0000000    1.4779668
154400.0000000    1.4741622
154420.0000000    1.5017723
154440.0000000    1.5229099
154460.0000000    1.5246173
154480.0000000    1.4742346
154500.0000000    1.4486116
154520.0000000    1.4897223
154540.0000000    1.4317966
154560.0000000    1.4277365
154580.0000000    1.4764937
154600.0000000    1.4350441
154620.0000000    1.4951315
154640.0000000    1.4830089
154660.0000000    1.4484122
154680.0000000    1.4172605
154700.0000000    1.4481008
154720.0000000    1.4361178
154740.0000000    1.4376413
154760.0000000    1.4534554
154780.0000000    1.4887927
154800.0000000    1.4739786
154820.0000000    1.4776477
154840.0000000    1.4862405
154860.0000000    1.4614892
154880.0000000    1.4900197
154900.0000000    1.5144029
154920.0000000    1.5236799
154940.0000000    1.5261742
154960.0000000    1.5249071
154980.0000000    1.5148333
155000.0000000    1.5164740
155020.0000000    1.5722917
155040.0000000    1.5383161
155060.0000000    1.5132388
155080.0000000    1.4765419
155100.0000000    1.5163646
155120.0000000    1.5129054
155140.0000000    1.5233314
155160.0000000    1.5078143
155180.0000000    1.5137526
155200.0000000    1.5741928
155220.0000000    1.5199722
155240.0000000    1.4781960
155260.0000000    1.4808332
155280.0000000    1.4915040
155300.0000000    1.4781281
155320.0000000    1.4571266
155340.0000000    1.4461195
155360.0000000    1.4465224
155380.0000000    1.4556333
155400.0000000    1.4507375
155420.0000000    1.4464061
155440.0000000    1.4365221
155460.0000000    1.4320140
155480.0000000    1.4554558
155500.0000000    1.4273316
155520.0000000    1.4077394
155540.0000000    1.3933097
155560.0000000    1.3803377
155580.0000000    1.4083575
155600.0000000    1.3814973
155620.0000000    1.3850747
155640.0000000    1.3883940
155660.0000000    1.3683139
155680.0000000    1.3720765
155700.0000000    1.3393743
155720.0000000    1.3571855
155740.0000000    1.3404477
155760.0000000    1.2998757
155780.0000000    1.3324579
155800.0000000    1.3319687
155820.0000000    1.3315760
155840.0000000    1.3496716
155860.0000000    1.3348652
155880.0000000    1.4196659
155900.0000000    1.3797514
155920.0000000    1.3372860
155940.0000000    1.3234198
155960.0000000    1.3170162
155980.0000000    1.3012469
156000.0000000    1.3310328
156020.0000000    1.3717902
156040.0000000    1.3549669
156060.0000000    1.4017770
156080.0000000    1.4301050
156100.0000000    1.4426585
156120.0000000    1.4250550
156140.0000000    1.4200114
156160.0000000    1.4179240
156180.0000000    1.3993162
156200.0000000    1.3720505
156220.0000000    1.4037513
156240.0000000    1.4272772
156260.0000000    1.3921148
156280.0000000    1.3583208
156300.0000000    1.3448876
156320.0000000    1.3797897
156340.0000000    1.4156466
156360.0000000    1.4380755
156380.0000000    1.4480779
156400.0000000    1.4073874
156420.0000000    1.4049835
156440.0000000    1.4650462
156460.0000000    1.4521919
156480.0000000    1.4340121
156500.0000000    1.4431503
156520.0000000    1.4664307
156540.0000000    1.4870993
156560.0000000    1.5355904
156580.0000000    1.5209798
156600.0000000    1.4848257
156620.0000000    1.5448056
156640.0000000    1.5527897
156660.0000000    1.5694503
156680.0000000    1.5248475
156700.0000000    1.5113081
156720.0000000    1.5101949
156740.0000000    1.4935715
156760.0000000    1.5027120
156780.0000000    1.4918983
156800.0000000    1.4496107
156820.0000000    1.4659458
156840.0000000    1.4445630
156860.0000000    1.4695765
156880.0000000    1.4585567
156900.0000000    1.5155237
156920.0000000    1.5985985
156940.0000000    1.5456395
156960.0000000    1.5510817
156980.0000000    1.5207707
157000.0000000    1.5431978
157020.0000000    1.5511154
157040.0000000    1.5296116
157060.0000000    1.5438694
157080.0000000    1.5202308
157100.0000000    1.5111865
157120.0000000    1.5327854
157140.0000000    1.5537483
157160.0000000    1.5824989
157180.0000000    1.6517458
157200.0000000    1.6370429
157220.0000000    1.6740341
157240.0000000    1.6295466
157260.0000000    1.5816970
157280.0000000    1.5975227
157300.0000000    1.5951732
157320.0000000    1.5809102
157340.0000000    1.5610244
157360.0000000    1.5621921
157380.0000000    1.5593686
157400.0000000    1.5503297
157420.0000000    1.5476702
157440.0000000    1.5566525
157460.0000000    1.5588592
157480.0000000    1.5409836
157500.0000000    1.5810432
157520.0000000    1.5758070
157540.0000000    1.6020752
157560.0000000    1.5532488
157580.0000000    1.5642788
157600.0000000    1.5364499
157620.0000000    1.5246814
157640.0000000    1.5169979
157660.0000000    1.5144083
157680.0000000    1.5404915
157700.0000000    1.5176873
157720.0000000    1.5550165
157740.0000000    1.5162529
157760.0000000    1.5616231
157780.0000000    1.5786443
157800.0000000    1.5813116
157820.0000000    1.5975279
157840.0000000    1.5891922
157860.0000000    1.5720071
157880.0000000    1.5728287
157900.0000000    1.5570166
157920.0000000    1.5733199
157940.0000000    1.5483749
157960.0000000    1.5717239
157980.0000000    1.5624146
158000.0000000    1.5161296
158020.0000000    1.5728956
158040.0000000    1.5859500
158060.0000000    1.5607290
158080.0000000    1.5410355
158100.0000000    1.5624830
158120.0000000    1.5621276
158140.0000000    1.5762547
158160.0000000    1.6213341
158180.0000000    1.6298956
158200.0000000    1.6591606
158220.0000000    1.6594588
158240.0000000    1.6938108
158260.0000000    1.7230694
158280.0000000    1.6950595
158300.0000000    1.6972816
158320.0000000    1.6921060
158340.0000000    1.6836270
158360.0000000    1.7045207
158380.0000000    1.6615446
158400.0000000    1.6311108
158420.0000000    1.6030704
158440.0000000    1.6217866
158460.0000000    1.5844066
158480.0000000    1.5553874
158500.0000000    1.5432640
158520.0000000    1.5315090
158540.0000000    1.5431497
158560.0000000    1.5957619
158580.0000000    1.5729215
158600.0000000    1.6141156
158620.0000000    1.5968138
158640.0000000    1.6156464
158660.0000000    1.6349345
158680.0000000    1.6900686
158700.0000000    1.6804850
158720.0000000    1.6922550
158740.0000000    1.7166594
158760.0000000    1.6800787
158780.0000000    1.7066668
158800.0000000    1.7383950
158820.0000000    1.6833688
158840.0000000    1.6958072
158860.0000000    1.6935711
158880.0000000    1.6908125
158900.0000000    1.7301497
158920.0000000    1.7040253
158940.0000000    1.7072248
158960.0000000    1.6993436
158980.0000000    1.6633372
159000.0000000    1.6148732
159020.0000000    1.6810986
159040.0000000    1.6471095
159060.0000000    1.6653670
159080.0000000    1.6407675
159100.0000000    1.6656873
159120.0000000    1.6165843
159140.0000000    1.6289536
159160.0000000    1.6320240
159180.0000000    1.6378506
159200.0000000    1.6467621
159220.0000000    1.6713041
159240.0000000    1.6726147
159260.0000000    1.6427032
159280.0000000    1.6063373
159300.0000000    1.5714616
159320.0000000    1.5982456
159340.0000000    1.5825659
159360.0000000    1.5889370
159380.0000000    1.5681046
159400.0000000    1.6051015
159420.0000000    1.5879796
159440.0000000    1.5850279
159460.0000000    1.5584412
159480.0000000    1.5513790
159500.0000000    1.5272365
159520.0000000    1.4895124
159540.0000000    1.4914335
159560.0000000    1.5236748
159580.0000000    1.5468936
159600.0000000    1.5844269
159620.0000000    1.5791759
159640.0000000    1.5496687
159660.0000000    1.5808266
159680.0000000    1.6018283
159700.0000000    1.6250899
159720.0000000    1.6427214
159740.0000000    1.6021615
159760.0000000    1.5558826
159780.0000000    1.5714371
159800.0000000    1.6423706
159820.0000000    1.6701508
159840.0000000    1.6575629
159860.0000000    1.6338673
159880.0000000    1.6879834
159900.0000000    1.6292561
159920.0000000    1.6014384
159940.0000000    1.5933431
159960.0000000    1.6309775
159980.0000000    1.6420664
160000.0000000    1.6242110
160020.0000000    1.6001250
160040.0000000    1.5877640
160060.0000000    1.6072639
160080.0000000    1.6407485
160100.0000000    1.6103635
160120.0000000    1.6056365
160140.0000000    1.5500313
160160.0000000    1.5466992
160180.0000000    1.5824310
160200.0000000    1.5456840
160220.0000000    1.5553271
160240.0000000    1.5362723
160260.0000000    1.5604110
160280.0000000    1.5220968
160300.0000000    1.5686133
160320.0000000    1.5544007
160340.0000000    1.5689276
160360.0000000    1.5936415
160380.0000000    1.6249871
160400.0000000    1.6258539
160420.0000000    1.5725683
160440.0000000    1.5500557
160460.0000000    1.5427114
160480.0000000    1.5575107
160500.0000000    1.5869288
160520.0000000    1.5649843
160540.0000000    1.5740366
160560.0000000    1.5947688
160580.0000000    1.5764332
160600.0000000    1.5568556
160620.0000000    1.5443140
160640.0000000    1.5529397
160660.0000000    1.5186018
160680.0000000    1.4993653
160700.0000000    1.5131994
160720.0000000    1.5125473
160740.0000000    1.5122610
160760.0000000    1.5365380
160780.0000000    1.5213646
160800.0000000    1.5002195
160820.0000000    1.5284276
160840.0000000    1.5328736
160860.0000000    1.5553075
160880.0000000    1.5341588
160900.0000000    1.5686162
160920.0000000    1.5711410
160940.0000000    1.6182723
160960.0000000    1.5700092
160980.0000000    1.5479004
161000.0000000    1.5489664
161020.0000000    1.5533835
161040.0000000    1.5729388
161060.0000000    1.5585347
161080.0000000    1.5213610
161100.0000000    1.5305808
161120.0000000    1.5293194
161140.0000000    1.5444359
161160.0000000    1.5052092
161180.0000000    1.4298409
161200.0000000    1.4401853
161220.0000000    1.4634212
161240.0000000    1.4896958
161260.0000000    1.5542678
161280.0000000    1.5895950
161300.0000000    1.5509254
161320.0000000    1.5503725
161340.0000000    1.5635800
161360.0000000    1.5553678
161380.0000000    1.5551448
161400.0000000    1.5478400
161420.0000000    1.5728951
161440.0000000    1.5452180
161460.0000000    1.5368086
161480.0000000    1.5194103
161500.0000000    1.4830739
161520.0000000    1.4603825
161540.0000000    1.5176622
161560.0000000    1.5591521
161580.0000000    1.5657928
161600.0000000    1.5549294
161620.0000000    1.5288749
161640.0000000    1.5468875
161660.0000000    1.5666351
161680.0000000    1.5907217
161700.0000000    1.6341654
161720.0000000    1.6498977
161740.0000000    1.6273254
161760.0000000    1.6145624
161780.0000000    1.6075140
161800.0000000    1.5763788
161820.0000000    1.6197783
161840.0000000    1.6118646
161860.0000000    1.6441562
161880.0000000    1.6130632
161900.0000000    1.6144478
161920.0000000    1.6381705
161940.0000000    1.6065158
161960.0000000    1.5897532
161980.0000000    1.6284999
162000.0000000    1.6119764
162020.0000000    1.5960280
162040.0000000    1.5974663
162060.0000000    1.5783501
162080.0000000    1.5452240
162100.0000000    1.5827926
162120.0000000    1.5794857
162140.0000000    1.6172363
162160.0000000    1.6497730
162180.0000000    1.6904277
162200.0000000    1.6845149
162220.0000000    1.6226807
162240.0000000    1.6167767
162260.0000000    1.5859370
162280.0000000    1.6182646
162300.0000000    1.6455861
162320.0000000    1.6926056
162340.0000000    1.6653360
162360.0000000    1.6365970
162380.0000000    1.6526890
162400.0000000    1.6896160
162420.0000000    1.6938614
162440.0000000    1.6556334
162460.0000000    1.6892189
162480.0000000    1.6298443
162500.0000000    1.6301589
162520.0000000    1.6037470
162540.0000000    1.5668253
162560.0000000    1.5896471
162580.0000000    1.5509747
162600.0000000    1.5848907
162620.0000000    1.5951254
162640.0000000    1.6353202
162660.0000000    1.6241939
162680.0000000    1.6377156
162700.0000000    1.6621939
162720.0000000    1.6315982
162740.0000000    1.6256492
162760.0000000    1.6649512
162780.0000000    1.6647333
162800.0000000    1.6447327
162820.0000000    1.6448516
162840.0000000    1.6258763
162860.0000000    1.6101642
162880.0000000    1.5669764
162900.0000000    1.5589157
162920.0000000    1.5778201
162940.0000000    1.6004187
162960.0000000    1.5920911
162980.0000000    1.5685656
163000.0000000    1.5935422
163020.0000000    1.5513754
163040.0000000    1.5980763
163060.0000000    1.6480919
163080.0000000    1.5894077
163100.0000000    1.5904739
163120.0000000    1.5945621
163140.0000000    1.5687338
163160.0000000    1.5851474
163180.0000000    1.5745496
163200.0000000    1.6051906
163220.0000000    1.5677044
163240.0000000    1.5270270
163260.0000000    1.5406022
163280.0000000    1.5479159
163300.0000000    1.5662361
163320.0000000    1.5559325
163340.0000000    1.5572978
163360.0000000    1.4959713
163380.0000000    1.4658899
163400.0000000    1.5223428
163420.0000000    1.5457324
163440.0000000    1.5972788
163460.0000000    1.6141170
163480.0000000    1.6017305
163500.0000000    1.5732421
163520.0000000    1.5831598
163540.0000000    1.5948231
163560.0000000    1.5613755
163580.0000000    1.5482880
163600.0000000    1.5739888
163620.0000000    1.5428112
163640.0000000    1.5385606
163660.0000000    1.5428281
163680.0000000    1.6089355
163700.0000000    1.5956688
163720.0000000    1.5851709
163740.0000000    1.5806991
163760.0000000    1.6240540
163780.0000000    1.6398655
163800.0000000    1.6654872
163820.0000000    1.7069013
163840.0000000    1.6828485
163860.0000000    1.6425892
163880.0000000    1.6134508
163900.0000000    1.6054668
163920.0000000    1.6025521
163940.0000000    1.6173444
163960.0000000    1.6242417
163980.0000000    1.5890794
164000.0000000    1.5615227
164020.0000000    1.6017869
164040.0000000    1.6141790
164060.0000000    1.5693997
164080.0000000    1.5271994
164100.0000000    1.4926376
164120.0000000    1.4665523
164140.0000000    1.4494224
164160.0000000    1.4570718
164180.0000000    1.4430927
164200.0000000    1.4639149
164220.0000000    1.4713105
164240.0000000    1.5002635
164260.0000000    1.5101708
164280.0000000    1.4824188
164300.0000000    1.5168425
164320.0000000    1.5009884
164340.0000000    1.4981121
164360.0000000    1.5197887
164380.0000000    1.5426359
164400.0000000    1.5024221
164420.0000000    1.4971625
164440.0000000    1.4921411
164460.0000000    1.4686723
164480.0000000    1.4731323
164500.0000000    1.4886869
164520.0000000    1.4691999
164540.0000000    1.4873698
164560.0000000    1.4618492
164580.0000000    1.4275324
164600.0000000    1.4667581
164620.0000000    1.4577554
164640.0000000    1.4465648
164660.0000000    1.4115435
164680.0000000    1.4246061
164700.0000000    1.4622923
164720.0000000    1.4606360
164740.0000000    1.4368910
164760.0000000    1.4484997
164780.0000000    1.4379781
164800.0000000    1.5118393
164820.0000000    1.5088840
164840.0000000    1.5218539
164860.0000000    1.4965736
164880.0000000    1.5257289
164900.0000000    1.5224622
164920.0000000    1.5190825
164940.0000000    1.5087860
164960.0000000    1.5437362
164980.0000000    1.4878855
165000.0000000    1.5094923
165020.0000000    1.5047871
165040.0000000    1.5035800
165060.0000000    1.4832170
165080.0000000    1.4774948
165100.0000000    1.4631553
165120.0000000    1.4712722
165140.0000000    1.4871403
165160.0000000    1.4777421
165180.0000000    1.4885617
165200.0000000    1.4648240
165220.0000000    1.4991091
165240.0000000    1.5158194
165260.0000000    1.5095336
165280.0000000    1.4596845
165300.0000000    1.4168713
165320.0000000    1.4018209
165340.0000000    1.3955622
165360.0000000    1.3997538
165380.0000000    1.3997085
165400.0000000    1.4391792
165420.0000000    1.5206748
165440.0000000    1.4767032
165460.0000000    1.4128653
165480.0000000    1.3917437
165500.0000000    1.4415108
165520.0000000    1.4353533
165540.0000000    1.4726608
165560.0000000    1.4754322
165580.0000000    1.4955631
165600.0000000    1.4890759
165620.0000000    1.5062199
165640.0000000    1.5026829
165660.0000000    1.4590412
165680.0000000    1.4645483
165700.0000000    1.4918773
165720.0000000    1.4733143
165740.0000000    1.4549459
165760.0000000    1.4640394
165780.0000000    1.4283775
165800.0000000    1.4283004
165820.0000000    1.4770619
165840.0000000    1.4416150
165860.0000000    1.4207267
165880.0000000    1.4388056
165900.0000000    1.4352822
165920.0000000    1.4163435
165940.0000000    1.3793210
165960.0000000    1.4238148
165980.0000000    1.4534050
166000.0000000    1.4964131
166020.0000000    1.4381021
166040.0000000    1.4254073
166060.0000000    1.4298095
166080.0000000    1.4451336
166100.0000000    1.4761964
166120.0000000    1.4557664
166140.0000000    1.4705679
166160.0000000    1.4501172
166180.0000000    1.4617605
166200.0000000    1.4514296
166220.0000000    1.4241219
166240.0000000    1.4486084
166260.0000000    1.4685599
166280.0000000    1.4538707
166300.0000000    1.4756215
166320.0000000    1.4461260
166340.0000000    1.4844414
166360.0000000    1.4960712
166380.0000000    1.4705774
166400.0000000    1.4621890
166420.0000000    1.4411422
166440.0000000    1.4716421
166460.0000000    1.4810327
166480.0000000    1.4452748
166500.0000000    1.4484518
166520.0000000    1.4319919
166540.0000000    1.4222449
166560.0000000    1.3918620
166580.0000000    1.3897895
166600.0000000    1.4319293
166620.0000000    1.4184873
166640.0000000    1.3928777
166660.0000000    1.4011444
166680.0000000    1.4397798
166700.0000000    1.4447169
166720.0000000    1.4186536
166740.0000000    1.3934689
166760.0000000    1.4090641
166780.0000000    1.4217525
166800.0000000    1.4332919
166820.0000000    1.4727333
166840.0000000    1.4489675
166860.0000000    1.4136510
166880.0000000    1.4085958
166900.0000000    1.4183803
166920.0000000    1.3950424
166940.0000000    1.3857048
166960.0000000    1.3511201
166980.0000000    1.3557167
167000.0000000    1.3623016
167020.0000000    1.3547488
167040.0000000    1.3267348
167060.0000000    1.3781132
167080.0000000    1.4050922
167100.0000000    1.3788224
167120.0000000    1.3609641
167140.0000000    1.3699616
167160.0000000    1.3604817
167180.0000000    1.3630050
167200.0000000    1.3961650
167220.0000000    1.3866467
167240.0000000    1.3896554
167260.0000000    1.4293075
167280.0000000    1.4480735
167300.0000000    1.4640156
167320.0000000    1.4870942
167340.0000000    1.4792070
167360.0000000    1.4437519
167380.0000000    1.4436159
167400.0000000    1.4597695
167420.0000000    1.4490721
167440.0000000    1.4723167
167460.0000000    1.4588604
167480.0000000    1.4516609
167500.0000000    1.4822745
167520.0000000    1.4621731
167540.0000000    1.4087263
167560.0000000    1.4662703
167580.0000000    1.4850630
167600.0000000    1.4787741
167620.0000000    1.4985658
167640.0000000    1.5328356
167660.0000000    1.5293843
167680.0000000    1.5666811
167700.0000000    1.6128435
167720.0000000    1.5699731
167740.0000000    1.5551291
167760.0000000    1.5459409
167780.0000000    1.5111538
167800.0000000    1.4930995
167820.0000000    1.5155395
167840.0000000    1.5010120
167860.0000000    1.5191283
167880.0000000    1.4954886
167900.0000000    1.4599206
167920.0000000    1.4292336
167940.0000000    1.4721688
167960.0000000    1.4838121
167980.0000000    1.4686677
168000.0000000    1.5290831
168020.0000000    1.5100294
168040.0000000    1.4839699
168060.0000000    1.5165824
168080.0000000    1.4921297
168100.0000000    1.5124451
168120.0000000    1.5125239
168140.0000000    1.5243251
168160.0000000    1.5205548
168180.0000000    1.5339061
168200.0000000    1.5078665
168220.0000000    1.5510812
168240.0000000    1.5507778
168260.0000000    1.5718709
168280.0000000    1.5689495
168300.0000000    1.5468854
168320.0000000    1.5061363
168340.0000000    1.5248460
168360.0000000    1.5501720
168380.0000000    1.5493975
168400.0000000    1.5321192
168420.0000000    1.5159723
168440.0000000    1.5342472
168460.0000000    1.5751021
168480.0000000    1.5335991
168500.0000000    1.5241348
168520.0000000    1.5514097
168540.0000000    1.5375166
168560.0000000    1.5877069
168580.0000000    1.5785592
168600.0000000    1.5807538
168620.0000000    1.5384668
168640.0000000    1.5395664
168660.0000000    1.6174929
168680.0000000    1.5766053
168700.0000000    1.6050397
168720.0000000    1.6084335
168740.0000000    1.6681703
168760.0000000    1.6359044
168780.0000000    1.6272800
168800.0000000    1.6548096
168820.0000000    1.6467977
168840.0000000    1.6338084
168860.0000000    1.5671129
168880.0000000    1.5497916
168900.0000000    1.5371000
168920.0000000    1.5709156
168940.0000000    1.5688161
168960.0000000    1.5392435
168980.0000000    1.5330459
169000.0000000    1.5329708
169020.0000000    1.5456002
169040.0000000    1.5744120
169060.0000000    1.5598155
169080.0000000    1.5822001
169100.0000000    1.5076689
169120.0000000    1.4847113
169140.0000000    1.4858676
169160.0000000    1.4427910
169180.0000000    1.4481331
169200.0000000    1.4404300
169220.0000000    1.5077847
169240.0000000    1.5129224
169260.0000000    1.5010864
169280.0000000    1.4759653
169300.0000000    1.4714476
169320.0000000    1.4949694
169340.0000000    1.4872243
169360.0000000    1.5040951
169380.0000000    1.5407765
169400.0000000    1.5201638
169420.0000000    1.4904447
169440.0000000    1.5467544
169460.0000000    1.5272173
169480.0000000    1.5369043
169500.0000000    1.5197020
169520.0000000    1.5487419
169540.0000000    1.5340539
169560.0000000    1.4941257
169580.0000000    1.4706631
169600.0000000    1.4973925
169620.0000000    1.4700038
169640.0000000    1.4972286
169660.0000000    1.4876029
169680.0000000    1.5269549
169700.0000000    1.5599387
169720.0000000    1.5066456
169740.0000000    1.5954565
169760.0000000    1.5840824
169780.0000000    1.5568328
169800.0000000    1.5278364
169820.0000000    1.4998009
169840.0000000    1.5050713
169860.0000000    1.4950950
169880.0000000    1.5194527
169900.0000000    1.5019449
169920.0000000    1.5373344
169940.0000000    1.5590674
169960.0000000    1.5600957
169980.0000000    1.5146898
170000.0000000    1.4531378
170020.0000000    1.4464198
170040.0000000    1.4510303
170060.0000000    1.4676006
170080.0000000    1.4524015
170100.0000000    1.4184290
170120.0000000    1.4673412
170140.0000000    1.5005579
170160.0000000    1.5147985
170180.0000000    1.5272046
170200.0000000    1.5817739
170220.0000000    1.5523028
170240.0000000    1.5468986
170260.0000000    1.5638506
170280.0000000    1.5228760
170300.0000000    1.5676730
170320.0000000    1.5120416
170340.0000000    1.4826530
170360.0000000    1.5116864
170380.0000000    1.4819702
170400.0000000    1.5015732
170420.0000000    1.5250918
170440.0000000    1.5606794
170460.0000000    1.5709099
170480.0000000    1.5481819
170500.0000000    1.5424613
170520.0000000    1.5305247
170540.0000000    1.5313106
170560.0000000    1.5484041
170580.0000000    1.5480376
170600.0000000    1.5771614
170620.0000000    1.5713245
170640.0000000    1.5456141
170660.0000000    1.5676999
170680.0000000    1.6307307
170700.0000000    1.5821271
170720.0000000    1.5847073
170740.0000000    1.6222074
170760.0000000    1.5902774
170780.0000000    1.5882796
170800.0000000    1.6176771
170820.0000000    1.5864984
170840.0000000    1.5175771
170860.0000000    1.5276068
170880.0000000    1.5076083
170900.0000000    1.4857712
170920.0000000    1.4520547
170940.0000000    1.4707098
170960.0000000    1.4308107
170980.0000000    1.4246347
171000.0000000    1.4753090
171020.0000000    1.4629253
171040.0000000    1.4577861
171060.0000000    1.4518569
171080.0000000    1.4590874
171100.0000000    1.4317057
171120.0000000    1.4347464
171140.0000000    1.4668909
171160.0000000    1.4479505
171180.0000000    1.4710640
171200.0000000    1.4634974
171220.0000000    1.5105495
171240.0000000    1.5226611
171260.0000000    1.4634457
171280.0000000    1.4717723
171300.0000000    1.4394697
171320.0000000    1.4404185
171340.0000000    1.4578699
171360.0000000    1.4948111
171380.0000000    1.5166742
171400.0000000    1.5172546
171420.0000000    1.5045823
171440.0000000    1.4927164
171460.0000000    1.4206780
171480.0000000    1.4386920
171500.0000000    1.4775113
171520.0000000    1.4680487
171540.0000000    1.4333607
171560.0000000    1.4324906
171580.0000000    1.4830139
171600.0000000    1.5431991
171620.0000000    1.5563061
171640.0000000    1.5009525
171660.0000000    1.4873248
171680.0000000    1.4568560
171700.0000000    1.4834541
171720.0000000    1.4874713
171740.0000000    1.4481173
171760.0000000    1.4069879
171780.0000000    1.4337233
171800.0000000    1.4354372
171820.0000000    1.4556179
171840.0000000    1.4790449
171860.0000000    1.4660213
171880.0000000    1.4462585
171900.0000000    1.4201103
171920.0000000    1.4329313
171940.0000000    1.4204024
171960.0000000    1.4457209
171980.0000000    1.4112097
172000.0000000    1.4373732
172020.0000000    1.4446789
172040.0000000    1.4296111
172060.0000000    1.4421959
172080.0000000    1.4212964
172100.0000000    1.4460363
172120.0000000    1.4518844
172140.0000000    1.4331442
172160.0000000    1.4731222
172180.0000000    1.4597136
172200.0000000    1.4959372
172220.0000000    1.5028298
172240.0000000    1.4947977
172260.0000000    1.4609863
172280.0000000    1.4681762
172300.0000000    1.4493424
172320.0000000    1.4557517
172340.0000000    1.4813333
172360.0000000    1.4872344
172380.0000000    1.4600736
172400.0000000    1.4714177
172420.0000000    1.4943419
172440.0000000    1.4232790
172460.0000000    1.4701929
172480.0000000    1.5186945
172500.0000000    1.5011872
172520.0000000    1.5409732
172540.0000000    1.5244157
172560.0000000    1.5242732
172580.0000000    1.5144831
172600.0000000    1.5050635
172620.0000000    1.5691661
172640.0000000    1.5631210
172660.0000000    1.5648601
172680.0000000    1.5980589
172700.0000000    1.6480800
172720.0000000    1.5741935
172740.0000000    1.5805662
172760.0000000    1.5401736
172780.0000000    1.5304413
172800.0000000    1.5728970
172820.0000000    1.5194054
172840.0000000    1.5397235
172860.0000000    1.5474596
172880.0000000    1.5228899
172900.0000000    1.4742751
172920.0000000    1.5085526
172940.0000000    1.4818813
172960.0000000    1.5078363
172980.0000000    1.4814318
173000.0000000    1.4915744
173020.0000000    1.5077479
173040.0000000    1.5362188
173060.0000000    1.5147772
173080.0000000    1.5161742
173100.0000000    1.4811287
173120.0000000    1.4743706
173140.0000000    1.4822907
173160.0000000    1.5330269
173180.0000000    1.5430101
173200.0000000    1.5577550
173220.0000000    1.5347327
173240.0000000    1.5033106
173260.0000000    1.5177859
173280.0000000    1.5288181
173300.0000000    1.5098401
173320.0000000    1.5402069
173340.0000000    1.5205966
173360.0000000    1.5008308
173380.0000000    1.4905301
173400.0000000    1.4972622
173420.0000000    1.5044181
173440.0000000    1.5040022
173460.0000000    1.5038067
173480.0000000    1.4594164
173500.0000000    1.4448920
173520.0000000    1.4428971
173540.0000000    1.4632790
173560.0000000    1.4233539
173580.0000000    1.4764948
173600.0000000    1.4609494
173620.0000000    1.4953717
173640.0000000    1.4845539
173660.0000000    1.5113715
173680.0000000    1.5450517
173700.0000000    1.5525247
173720.0000000    1.5747530
173740.0000000    1.5394859
173760.0000000    1.5386039
173780.0000000    1.5344198
173800.0000000    1.5628275
173820.0000000    1.5494754
173840.0000000    1.5515139
173860.0000000    1.5502210
173880.0000000    1.5189162
173900.0000000    1.5531471
173920.0000000    1.5383489
173940.0000000    1.5126276
173960.0000000    1.5265583
173980.0000000    1.4953547
174000.0000000    1.5643421
174020.0000000    1.5039657
174040.0000000    1.5380280
174060.0000000    1.5747557
174080.0000000    1.5754665
174100.0000000    1.5141019
174120.0000000    1.5176622
174140.0000000    1.4652245
174160.0000000    1.4844398
174180.0000000    1.4777892
174200.0000000    1.5107858
174220.0000000    1.5207447
174240.0000000    1.5266571
174260.0000000    1.5541443
174280.0000000    1.5235413
174300.0000000    1.5381532
174320.0000000    1.5665798
174340.0000000    1.6061192
174360.0000000    1.6148010
174380.0000000    1.5426002
174400.0000000    1.5032027
174420.0000000    1.4970067
174440.0000000    1.5253686
174460.0000000    1.5466472
174480.0000000    1.5385785
174500.0000000    1.5314114
174520.0000000    1.5220641
174540.0000000    1.5282335
174560.0000000    1.4942768
174580.0000000    1.4908079
174600.0000000    1.4796231
174620.0000000    1.5143981
174640.0000000    1.5359918
174660.0000000    1.5351735
174680.0000000    1.5756320
174700.0000000    1.5417800
174720.0000000    1.5229113
174740.0000000    1.5382022
174760.0000000    1.5500416
174780.0000000    1.5099031
174800.0000000    1.4988033
174820.0000000    1.4832966
174840.0000000    1.4693789
174860.0000000    1.4649867
174880.0000000    1.4699712
174900.0000000    1.5283133
174920.0000000    1.5446227
174940.0000000    1.5148109
174960.0000000    1.5297441
174980.0000000    1.5019746
175000.0000000    1.5229216
175020.0000000    1.5115178
175040.0000000    1.6003393
175060.0000000    1.5452273
175080.0000000    1.5206950
175100.0000000    1.5372792
175120.0000000    1.5696642
175140.0000000    1.5671787
175160.0000000    1.5873351
175180.0000000    1.5763530
175200.0000000    1.5469447
175220.0000000    1.5270234
175240.0000000    1.5107416
175260.0000000    1.5481641
175280.0000000    1.5448557
175300.0000000    1.5394152
175320.0000000    1.5568404
175340.0000000    1.5333803
175360.0000000    1.5395764
175380.0000000    1.5489080
175400.0000000    1.5524000
175420.0000000    1.5669049
175440.0000000    1.5697837
175460.0000000    1.5984299
175480.0000000    1.6444728
175500.0000000    1.6014178
175520.0000000    1.5909903
175540.0000000    1.6190132
175560.0000000    1.6180506
175580.0000000    1.5872865
175600.0000000    1.5598816
175620.0000000    1.5828210
175640.0000000    1.5656284
175660.0000000    1.5715629
175680.0000000    1.5672327
175700.0000000    1.6040196
175720.0000000    1.5700306
175740.0000000    1.5666424
175760.0000000    1.5979635
175780.0000000    1.6017300
175800.0000000    1.5916507
175820.0000000    1.5941180
175840.0000000    1.5563356
175860.0000000    1.5331562
175880.0000000    1.5273399
175900.0000000    1.5209799
175920.0000000    1.5101078
175940.0000000    1.4672657
175960.0000000    1.4909027
175980.0000000    1.4877222
176000.0000000    1.4405208
176020.0000000    1.4379830
176040.0000000    1.3956411
176060.0000000    1.4215304
176080.0000000    1.4222157
176100.0000000    1.4578856
176120.0000000    1.4546463
176140.0000000    1.4636964
176160.0000000    1.4382042
176180.0000000    1.4729885
176200.0000000    1.4733912
176220.0000000    1.4679357
176240.0000000    1.4469415
176260.0000000    1.4724609
176280.0000000    1.4369748
176300.0000000    1.3799857
176320.0000000    1.3984678
176340.0000000    1.3972652
176360.0000000    1.4030980
176380.0000000    1.4079630
176400.0000000    1.3741289
176420.0000000    1.3806933
176440.0000000    1.3864514
176460.0000000    1.3500975
176480.0000000    1.3768443
176500.0000000    1.3500267
176520.0000000    1.3454951
176540.0000000    1.3953248
176560.0000000    1.4104409
176580.0000000    1.3919995
176600.0000000    1.4269788
176620.0000000    1.4139286
176640.0000000    1.4418175
176660.0000000    1.4218402
176680.0000000    1.4187952
176700.0000000    1.4626787
176720.0000000    1.4744304
176740.0000000    1.4905069
176760.0000000    1.4666703
176780.0000000    1.4635534
176800.0000000    1.4637080
176820.0000000    1.4875716
176840.0000000    1.4490682
176860.0000000    1.4699264
176880.0000000    1.4427119
176900.0000000    1.4446639
176920.0000000    1.4517894
176940.0000000    1.4664899
176960.0000000    1.4474581
176980.0000000    1.4043837
177000.0000000    1.4229510
177020.0000000    1.4966329
177040.0000000    1.4774365
177060.0000000    1.4802113
177080.0000000    1.4687517
177100.0000000    1.4433856
177120.0000000    1.4352725
177140.0000000    1.4216586
177160.0000000    1.4625282
177180.0000000    1.4650650
177200.0000000    1.4797726
177220.0000000    1.4680238
177240.0000000    1.4775907
177260.0000000    1.4859427
177280.0000000    1.4886652
177300.0000000    1.5137433
177320.0000000    1.5088611
177340.0000000    1.4802500
177360.0000000    1.5050658
177380.0000000    1.5210429
177400.0000000    1.5069358
177420.0000000    1.5197254
177440.0000000    1.5286229
177460.0000000    1.4626862
177480.0000000    1.5092214
177500.0000000    1.5205286
177520.0000000    1.5205367
177540.0000000    1.4951044
177560.0000000    1.4969448
177580.0000000    1.5161579
177600.0000000    1.4729291
177620.0000000    1.4939491
177640.0000000    1.5226415
177660.0000000    1.4670483
177680.0000000    1.4383041
177700.0000000    1.5165362
177720.0000000    1.5192128
177740.0000000    1.5427673
177760.0000000    1.5129216
177780.0000000    1.4995276
177800.0000000    1.5317976
177820.0000000    1.4612919
177840.0000000    1.4685841
177860.0000000    1.4646975
177880.0000000    1.4949461
177900.0000000    1.4522636
177920.0000000    1.4526107
177940.0000000    1.4476612
177960.0000000    1.4687744
177980.0000000    1.4641496
178000.0000000    1.4643608
178020.0000000    1.4865484
178040.0000000    1.5114945
178060.0000000    1.4903016
178080.0000000    1.4905736
178100.0000000    1.4882179
178120.0000000    1.4671687
178140.0000000    1.4620222
178160.0000000    1.4541376
178180.0000000    1.4526523
178200.0000000    1.4850363
178220.0000000    1.5133235
178240.0000000    1.5160482
178260.0000000    1.4750549
178280.0000000    1.4809126
178300.0000000    1.4662441
178320.0000000    1.4854652
178340.0000000    1.4572929
178360.0000000    1.4499376
178380.0000000    1.4420958
178400.0000000    1.4234278
178420.0000000    1.4814607
178440.0000000    1.4898593
178460.0000000    1.5296113
178480.0000000    1.5060238
178500.0000000    1.4883528
178520.0000000    1.5054128
178540.0000000    1.4914787
178560.0000000    1.5216601
178580.0000000    1.5076356
178600.0000000    1.5079874
178620.0000000    1.4635774
178640.0000000    1.4915029
178660.0000000    1.5115407
178680.0000000    1.5305313
178700.0000000    1.5689752
178720.0000000    1.5708425
178740.0000000    1.5708692
178760.0000000    1.5720019
178780.0000000    1.5939192
178800.0000000    1.5970730
178820.0000000    1.5514590
178840.0000000    1.5686278
178860.0000000    1.5771393
178880.0000000    1.5651416
178900.0000000    1.5948156
178920.0000000    1.5879838
178940.0000000    1.6175857
178960.0000000    1.5492659
178980.0000000    1.5405321
179000.0000000    1.4958221
179020.0000000    1.4897401
179040.0000000    1.5295264
179060.0000000    1.5300633
179080.0000000    1.5259969
179100.0000000    1.5655862
179120.0000000    1.5847274
179140.0000000    1.5859488
179160.0000000    1.6268569
179180.0000000    1.6478127
179200.0000000    1.6346587
179220.0000000    1.5813844
179240.0000000    1.5729166
179260.0000000    1.5820823
179280.0000000    1.5736898
179300.0000000    1.5855207
179320.0000000    1.5593135
179340.0000000    1.5500230
179360.0000000    1.5629864
179380.0000000    1.5609539
179400.0000000    1.5766606
179420.0000000    1.5907677
179440.0000000    1.5971416
179460.0000000    1.6630164
179480.0000000    1.6490284
179500.0000000    1.5895023
179520.0000000    1.5810562
179540.0000000    1.6137224
179560.0000000    1.5798957
179580.0000000    1.6014513
179600.0000000    1.5716465
179620.0000000    1.5585916
179640.0000000    1.5110898
179660.0000000    1.5137748
179680.0000000    1.5427251
179700.0000000    1.5007560
179720.0000000    1.4894172
179740.0000000    1.4782463
179760.0000000    1.4503093
179780.0000000    1.4323773
179800.0000000    1.4610385
179820.0000000    1.4810952
179840.0000000    1.4671346
179860.0000000    1.4873573
179880.0000000    1.5022465
179900.0000000    1.4897764
179920.0000000    1.5085267
179940.0000000    1.5380706
179960.0000000    1.5485858
179980.0000000    1.5646939
180000.0000000    1.5586858
180020.0000000    1.4883449
180040.0000000    1.4727269
180060.0000000    1.4973693
180080.0000000    1.5120381
180100.0000000    1.5122802
180120.0000000    1.4935524
180140.0000000    1.4867405
180160.0000000    1.5005260
180180.0000000    1.4769179
180200.0000000    1.5389282
180220.0000000    1.5492272
180240.0000000    1.5267882
180260.0000000    1.5332962
180280.0000000    1.5059327
180300.0000000    1.5136595
180320.0000000    1.4908202
180340.0000000    1.4891264
180360.0000000    1.4923720
180380.0000000    1.5175152
180400.0000000    1.5411183
180420.0000000    1.5334719
180440.0000000    1.5406922
180460.0000000    1.5805737
180480.0000000    1.6100588
180500.0000000    1.5619359
180520.0000000    1.5578758
180540.0000000    1.5363592
180560.0000000    1.5067964
180580.0000000    1.4750739
180600.0000000    1.5267788
180620.0000000    1.5279523
180640.0000000    1.4938116
180660.0000000    1.4799834
180680.0000000    1.4885331
180700.0000000    1.5180796
180720.0000000    1.5508363
180740.0000000    1.5948544
180760.0000000    1.6035885
180780.0000000    1.6093727
180800.0000000    1.6145393
180820.0000000    1.6176590
180840.0000000    1.6394155
180860.0000000    1.6545091
180880.0000000    1.6659225
180900.0000000    1.6602697
180920.0000000    1.5887336
180940.0000000    1.6017908
180960.0000000    1.5838869
180980.0000000    1.5570149
181000.0000000    1.5654311
181020.0000000    1.5446646
181040.0000000    1.5855666
181060.0000000    1.6141801
181080.0000000    1.6560889
181100.0000000    1.6585145
181120.0000000    1.6273919
181140.0000000    1.6947236
181160.0000000    1.6826923
181180.0000000    1.6880596
181200.0000000    1.6294229
181220.0000000    1.5881718
181240.0000000    1.6155324
181260.0000000    1.5761170
181280.0000000    1.6167231
181300.0000000    1.5934145
181320.0000000    1.5843991
181340.0000000    1.5545689
181360.0000000    1.5304968
181380.0000000    1.5288768
181400.0000000    1.5566431
181420.0000000    1.5506930
181440.0000000    1.5343834
181460.0000000    1.5989316
181480.0000000    1.5887998
181500.0000000    1.5871751
181520.0000000    1.5920812
181540.0000000    1.5990270
181560.0000000    1.6184362
181580.0000000    1.6206477
181600.0000000    1.5672851
181620.0000000    1.5398982
181640.0000000    1.5028571
181660.0000000    1.4943759
181680.0000000    1.4714131
181700.0000000    1.5207715
181720.0000000    1.4960408
181740.0000000    1.4836112
181760.0000000    1.4961301
181780.0000000    1.5225003
181800.0000000    1.5338523
181820.0000000    1.5056818
181840.0000000    1.5030963
181860.0000000    1.5358424
181880.0000000    1.5038543
181900.0000000    1.4891407
181920.0000000    1.5349849
181940.0000000    1.5104616
181960.0000000    1.5213363
181980.0000000    1.5331687
182000.0000000    1.5299621
182020.0000000    1.5609943
182040.0000000    1.5389922
182060.0000000    1.5565319
182080.0000000    1.5327250
182100.0000000    1.5298398
182120.0000000    1.4548841
182140.0000000    1.4474876
182160.0000000    1.4457510
182180.0000000    1.4508963
182200.0000000    1.4646217
182220.0000000    1.4175092
182240.0000000    1.4094071
182260.0000000    1.4019471
182280.0000000    1.4152201
182300.0000000    1.4234993
182320.0000000    1.4542840
182340.0000000    1.4274958
182360.0000000    1.3721749
182380.0000000    1.3182957
182400.0000000    1.3183081
182420.0000000    1.3656099
182440.0000000    1.4033694
182460.0000000    1.3950280
182480.0000000    1.4161656
182500.0000000    1.4143286
182520.0000000    1.4313076
182540.0000000    1.4421431
182560.0000000    1.4210622
182580.0000000    1.4010824
182600.0000000    1.4166651
182620.0000000    1.4102581
182640.0000000    1.4622530
182660.0000000    1.4772809
182680.0000000    1.4690872
182700.0000000    1.4941863
182720.0000000    1.4916900
182740.0000000    1.4887843
182760.0000000    1.4981259
182780.0000000    1.5178576
182800.0000000    1.5216225
182820.0000000    1.4972103
182840.0000000    1.4886065
182860.0000000    1.4723661
182880.0000000    1.4779557
182900.0000000    1.4742528
182920.0000000    1.5215237
182940.0000000    1.5193919
182960.0000000    1.4651008
182980.0000000    1.4400632
183000.0000000    1.4516623
183020.0000000    1.4619184
183040.0000000    1.4281245
183060.0000000    1.4609883
183080.0000000    1.4765205
183100.0000000    1.4764683
183120.0000000    1.4372988
183140.0000000    1.4556848
183160.0000000    1.4936222
183180.0000000    1.5145397
183200.0000000    1.5037618
183220.0000000    1.5020813
183240.0000000    1.4464613
183260.0000000    1.4487842
183280.0000000    1.4584895
183300.0000000    1.4125265
183320.0000000    1.3997630
183340.0000000    1.4114783
183360.0000000    1.3894053
183380.0000000    1.4260857
183400.0000000    1.4268749
183420.0000000    1.4683348
183440.0000000    1.4390593
183460.0000000    1.4711981
183480.0000000    1.4463236
183500.0000000    1.4597934
183520.0000000    1.4824132
183540.0000000    1.4436796
183560.0000000    1.4376373
183580.0000000    1.5065217
183600.0000000    1.5055311
183620.0000000    1.4957834
183640.0000000    1.4952853
183660.0000000    1.4886570
183680.0000000    1.4980463
183700.0000000    1.4750338
183720.0000000    1.4849099
183740.0000000    1.5325956
183760.0000000    1.5152204
183780.0000000    1.4816035
183800.0000000    1.4417400
183820.0000000    1.4269195
183840.0000000    1.4476470
183860.0000000    1.4494488
183880.0000000    1.4301227
183900.0000000    1.4135458
183920.0000000    1.4166777
183940.0000000    1.4455384
183960.0000000    1.4186577
183980.0000000    1.4203526
184000.0000000    1.4210144
184020.0000000    1.4058727
184040.0000000    1.3552443
184060.0000000    1.3809996
184080.0000000    1.3996042
184100.0000000    1.4184446
184120.0000000    1.4029638
184140.0000000    1.3673122
184160.0000000    1.3674995
184180.0000000    1.3663858
184200.0000000    1.3506581
184220.0000000    1.3818920
184240.0000000    1.3373961
184260.0000000    1.3030231
184280.0000000    1.2896919
184300.0000000    1.2745103
184320.0000000    1.2495224
184340.0000000    1.3075861
184360.0000000    1.3220338
184380.0000000    1.3483974
184400.0000000    1.3357309
184420.0000000    1.3433892
184440.0000000    1.3623666
184460.0000000    1.3662515
184480.0000000    1.3938164
184500.0000000    1.3375405
184520.0000000    1.3220209
184540.0000000    1.3466494
184560.0000000    1.3589096
184580.0000000    1.3643867
184600.0000000    1.4054132
184620.0000000    1.4055954
184640.0000000    1.4547452
184660.0000000    1.4631948
184680.0000000    1.4909425
184700.0000000    1.4966271
184720.0000000    1.4822539
184740.0000000    1.4444213
184760.0000000    1.4868251
184780.0000000    1.5271200
184800.0000000    1.5489571
184820.0000000    1.5254740
184840.0000000    1.4997648
184860.0000000    1.5235817
184880.0000000    1.5206447
184900.0000000    1.4832612
184920.0000000    1.4453409
184940.0000000    1.4955640
184960.0000000    1.5053408
184980.0000000    1.5112536
185000.0000000    1.5172894
185020.0000000    1.5424970
185040.0000000    1.5595347
185060.0000000    1.5714386
185080.0000000    1.5489230
185100.0000000    1.5514710
185120.0000000    1.5755309
185140.0000000    1.5658950
185160.0000000    1.5684589
185180.0000000    1.5924119
185200.0000000    1.6065842
185220.0000000    1.5823661
185240.0000000    1.5772258
185260.0000000    1.5819148
185280.0000000    1.5747209
185300.0000000    1.5552258
185320.0000000    1.5627565
185340.0000000    1.5597554
185360.0000000    1.6423787
185380.0000000    1.6636713
185400.0000000    1.6850399
185420.0000000    1.7037539
185440.0000000    1.7074922
185460.0000000    1.6419057
185480.0000000    1.6242789
185500.0000000    1.6017877
185520.0000000    1.6289507
185540.0000000    1.6091279
185560.0000000    1.6222045
185580.0000000    1.6304899
185600.0000000    1.6468285
185620.0000000    1.6306251
185640.0000000    1.6073735
185660.0000000    1.5739005
185680.0000000    1.4668195
185700.0000000    1.4635141
185720.0000000    1.4429262
185740.0000000    1.4330018
185760.0000000    1.4714956
185780.0000000    1.4792907
185800.0000000    1.5494319
185820.0000000    1.5720903
185840.0000000    1.5609962
185860.0000000    1.5555382
185880.0000000    1.5147109
185900.0000000    1.5206867
185920.0000000    1.5958799
185940.0000000    1.5597460
185960.0000000    1.5422285
185980.0000000    1.5160818
186000.0000000    1.5152633
186020.0000000    1.4987861
186040.0000000    1.5273175
186060.0000000    1.5511422
186080.0000000    1.5346669
186100.0000000    1.5605243
186120.0000000    1.5280548
186140.0000000    1.4877613
186160.0000000    1.4974542
186180.0000000    1.4866047
186200.0000000    1.4856448
186220.0000000    1.4872835
186240.0000000    1.4921418
186260.0000000    1.4589252
186280.0000000    1.4360461
186300.0000000    1.4864646
186320.0000000    1.5062954
186340.0000000    1.4818633
186360.0000000    1.5258286
186380.0000000    1.5057834
186400.0000000    1.4631662
186420.0000000    1.4675173
186440.0000000    1.4486254
186460.0000000    1.4420463
186480.0000000    1.4539230
186500.0000000    1.4423927
186520.0000000    1.4621122
186540.0000000    1.5084507
186560.0000000    1.5024145
186580.0000000    1.5044471
186600.0000000    1.5165657
186620.0000000    1.5152360
186640.0000000    1.5160520
186660.0000000    1.5041032
186680.0000000    1.4775982
186700.0000000    1.4936928
186720.0000000    1.5086728
186740.0000000    1.4806118
186760.0000000    1.4729178
186780.0000000    1.4606581
186800.0000000    1.4848287
186820.0000000    1.4774258
186840.0000000    1.4893949
186860.0000000    1.4863853
186880.0000000    1.4851391
186900.0000000    1.4565178
186920.0000000    1.4674810
186940.0000000    1.4241433
186960.0000000    1.3862394
186980.0000000    1.3907727
187000.0000000    1.4038517
187020.0000000    1.4100921
187040.0000000    1.4773407
187060.0000000    1.4172670
187080.0000000    1.3767166
187100.0000000    1.4202110
187120.0000000    1.3790139
187140.0000000    1.3716753
187160.0000000    1.3624287
187180.0000000    1.3434087
187200.0000000    1.3614088
187220.0000000    1.3927991
187240.0000000    1.3787079
187260.0000000    1.4092660
187280.0000000    1.4235735
187300.0000000    1.4171947
187320.0000000    1.4411527
187340.0000000    1.4530783
187360.0000000    1.4583800
187380.0000000    1.4367468
187400.0000000    1.4247838
187420.0000000    1.4084328
187440.0000000    1.4147794
187460.0000000    1.4205573
187480.0000000    1.3899055
187500.0000000    1.4239093
187520.0000000    1.4379523
187540.0000000    1.4373364
187560.0000000    1.4537416
187580.0000000    1.4482498
187600.0000000    1.3894252
187620.0000000    1.3914574
187640.0000000    1.4056098
187660.0000000    1.4348269
187680.0000000    1.4343165
187700.0000000    1.4358370
187720.0000000    1.4172307
187740.0000000    1.3914077
187760.0000000    1.4010226
187780.0000000    1.3984909
187800.0000000    1.4007217
187820.0000000    1.3933089
187840.0000000    1.3902603
187860.0000000    1.3902801
187880.0000000    1.4197497
187900.0000000    1.4360156
187920.0000000    1.4260364
187940.0000000    1.4408592
187960.0000000    1.4267533
187980.0000000    1.4432276
188000.0000000    1.4291701
188020.0000000    1.3945053
188040.0000000    1.3872498
188060.0000000    1.4373014
188080.0000000    1.4577583
188100.0000000    1.4986691
188120.0000000    1.4224216
188140.0000000    1.4381112
188160.0000000    1.4125303
188180.0000000    1.4210153
188200.0000000    1.4641079
188220.0000000    1.4484179
188240.0000000    1.4276117
188260.0000000    1.3896551
188280.0000000    1.3601555
188300.0000000    1.3829994
188320.0000000    1.3789703
188340.0000000    1.3566213
188360.0000000    1.3482115
188380.0000000    1.3263748
188400.0000000    1.3525474
188420.0000000    1.3333795
188440.0000000    1.3520697
188460.0000000    1.3432217
188480.0000000    1.3355950
188500.0000000    1.3392336
188520.0000000    1.3374000
188540.0000000    1.2964151
188560.0000000    1.2852879
188580.0000000    1.2515926
188600.0000000    1.2558059
188620.0000000    1.3062229
188640.0000000    1.3638756
188660.0000000    1.3899894
188680.0000000    1.3762995
188700.0000000    1.3539407
188720.0000000    1.3857802
188740.0000000    1.3845843
188760.0000000    1.4256556
188780.0000000    1.4337839
188800.0000000    1.4800235
188820.0000000    1.4679654
188840.0000000    1.4614320
188860.0000000    1.4604462
188880.0000000    1.4624714
188900.0000000    1.4762734
188920.0000000    1.4683843
188940.0000000    1.4772283
188960.0000000    1.4696176
188980.0000000    1.5052724
189000.0000000    1.5394720
189020.0000000    1.5324444
189040.0000000    1.5140383
189060.0000000    1.4896911
189080.0000000    1.4770430
189100.0000000    1.4564834
189120.0000000    1.4650056
189140.0000000    1.4594831
189160.0000000    1.4901546
189180.0000000    1.4737206
189200.0000000    1.4942341
189220.0000000    1.4773387
189240.0000000    1.4578432
189260.0000000    1.4737531
189280.0000000    1.4689999
189300.0000000    1.4509537
189320.0000000    1.4703516
189340.0000000    1.4474022
189360.0000000    1.4356073
189380.0000000    1.4725931
189400.0000000    1.4839591
189420.0000000    1.5118123
189440.0000000    1.5147943
189460.0000000    1.5350590
189480.0000000    1.5099640
189500.0000000    1.5363809
189520.0000000    1.5181262
189540.0000000    1.5203205
189560.0000000    1.5421891
189580.0000000    1.5312903
189600.0000000    1.5741397
189620.0000000    1.5871202
189640.0000000    1.5737375
189660.0000000    1.5713660
189680.0000000    1.5007818
189700.0000000    1.5140538
189720.0000000    1.4540159
189740.0000000    1.4452677
189760.0000000    1.5406739
189780.0000000    1.5457381
189800.0000000    1.5712456
189820.0000000    1.5937899
189840.0000000    1.5662878
189860.0000000    1.5834366
189880.0000000    1.5969733
189900.0000000    1.5797411
189920.0000000    1.6124731
189940.0000000    1.5548774
189960.0000000    1.4968302
189980.0000000    1.5493673
190000.0000000    1.5615442
190020.0000000    1.5559282
190040.0000000    1.6029093
190060.0000000    1.6127672
190080.0000000    1.6434344
190100.0000000    1.5913097
190120.0000000    1.5870198
190140.0000000    1.5831021
190160.0000000    1.5399178
190180.0000000    1.5246910
190200.0000000    1.5002565
190220.0000000    1.5280521
190240.0000000    1.5003135
190260.0000000    1.4780083
190280.0000000    1.4540160
190300.0000000    1.4531833
190320.0000000    1.4703493
190340.0000000    1.4662862
190360.0000000    1.4905446
190380.0000000    1.4651695
190400.0000000    1.4817702
190420.0000000    1.4845033
190440.0000000    1.4830536
190460.0000000    1.4697700
190480.0000000    1.4724996
190500.0000000    1.5000876
190520.0000000    1.5070210
190540.0000000    1.5118775
190560.0000000    1.4995420
190580.0000000    1.5514489
190600.0000000    1.5681713
190620.0000000    1.5649626
190640.0000000    1.5142269
190660.0000000    1.5082027
190680.0000000    1.4921205
190700.0000000    1.4906496
190720.0000000    1.4995254
190740.0000000    1.4934604
190760.0000000    1.4888799
190780.0000000    1.4771585
190800.0000000    1.4803348
190820.0000000    1.4833735
190840.0000000    1.4829313
190860.0000000    1.4605596
190880.0000000    1.4522017
190900.0000000    1.4932309
190920.0000000    1.5114723
190940.0000000    1.4765424
190960.0000000    1.4768497
190980.0000000    1.4892012
191000.0000000    1.4991888
191020.0000000    1.4879204
191040.0000000    1.5007977
191060.0000000    1.4837810
191080.0000000    1.5393509
191100.0000000    1.5165157
191120.0000000    1.4935868
191140.0000000    1.4732180
191160.0000000    1.4720569
191180.0000000    1.4607106
191200.0000000    1.5141900
191220.0000000    1.5407275
191240.0000000    1.5240196
191260.0000000    1.4939088
191280.0000000    1.5025057
191300.0000000    1.4851866
191320.0000000    1.4671330
191340.0000000    1.4905896
191360.0000000    1.5297352
191380.0000000    1.4845207
191400.0000000    1.4946953
191420.0000000    1.4179744
191440.0000000    1.4327388
191460.0000000    1.4674367
191480.0000000    1.4861902
191500.0000000    1.4963648
191520.0000000    1.5130656
191540.0000000    1.4507313
191560.0000000    1.4527625
191580.0000000    1.4679439
191600.0000000    1.4621569
191620.0000000    1.5205892
191640.0000000    1.5267632
191660.0000000    1.5182985
191680.0000000    1.4887745
191700.0000000    1.5178733
191720.0000000    1.5464076
191740.0000000    1.5386772
191760.0000000    1.5268623
191780.0000000    1.5344203
191800.0000000    1.5188210
191820.0000000    1.5721893
191840.0000000    1.5451977
191860.0000000    1.5485338
191880.0000000    1.5927259
191900.0000000    1.6256289
191920.0000000    1.5785300
191940.0000000    1.5126468
191960.0000000    1.5291226
191980.0000000    1.5484319
192000.0000000    1.5707145
192020.0000000    1.6316832
192040.0000000    1.5851878
192060.0000000    1.5987058
192080.0000000    1.5901269
192100.0000000    1.5903184
192120.0000000    1.5678513
192140.0000000    1.5824115
192160.0000000    1.5747528
192180.0000000    1.5600239
192200.0000000    1.5920509
192220.0000000    1.5622916
192240.0000000    1.5456876
192260.0000000    1.5529268
192280.0000000    1.5466174
192300.0000000    1.5322425
192320.0000000    1.5177653
192340.0000000    1.5317771
192360.0000000    1.5138324
192380.0000000    1.4920144
192400.0000000    1.4873763
192420.0000000    1.5182784
192440.0000000    1.5203663
192460.0000000    1.5391524
192480.0000000    1.5259974
192500.0000000    1.5511602
192520.0000000    1.5667260
192540.0000000    1.6194377
192560.0000000    1.6025922
192580.0000000    1.6211804
192600.0000000    1.5853937
192620.0000000    1.5718018
192640.0000000    1.5237279
192660.0000000    1.5522513
192680.0000000    1.5501798
192700.0000000    1.5619417
192720.0000000    1.5765221
192740.0000000    1.5777495
192760.0000000    1.5723060
192780.0000000    1.5742342
192800.0000000    1.5874045
192820.0000000    1.5675588
192840.0000000    1.6021293
192860.0000000    1.6049227
192880.0000000    1.6105914
192900.0000000    1.5967183
192920.0000000    1.5980653
192940.0000000    1.6017405
192960.0000000    1.5764587
192980.0000000    1.5407118
193000.0000000    1.5421629
193020.0000000    1.5323349
193040.0000000    1.5203022
193060.0000000    1.5533388
193080.0000000    1.5630519
193100.0000000    1.5624688
193120.0000000    1.5558232
193140.0000000    1.5252863
193160.0000000    1.5115418
193180.0000000    1.5736103
193200.0000000    1.5571073
193220.0000000    1.5419438
193240.0000000    1.5129309
193260.0000000    1.4903206
193280.0000000    1.4539586
193300.0000000    1.5354345
193320.0000000    1.5570347
193340.0000000    1.5285929
193360.0000000    1.5562334
193380.0000000    1.5786783
193400.0000000    1.6360770
193420.0000000    1.5992962
193440.0000000    1.5993873
193460.0000000    1.6144416
193480.0000000    1.6204642
193500.0000000    1.6498768
193520.0000000    1.6561677
193540.0000000    1.6544119
193560.0000000    1.6419445
193580.0000000    1.6484783
193600.0000000    1.6323640
193620.0000000    1.6205353
193640.0000000    1.6148227
193660.0000000    1.6347163
193680.0000000    1.6540308
193700.0000000    1.6848636
193720.0000000    1.6741791
193740.0000000    1.6834470
193760.0000000    1.6775951
193780.0000000    1.6328106
193800.0000000    1.6216694
193820.0000000    1.5885502
193840.0000000    1.5723653
193860.0000000    1.5886114
193880.0000000    1.5959148
193900.0000000    1.6671872
193920.0000000    1.6866434
193940.0000000    1.6637022
193960.0000000    1.6350462
193980.0000000    1.6193688
194000.0000000    1.5927224
194020.0000000    1.5920775
194040.0000000    1.6193082
194060.0000000    1.6178691
194080.0000000    1.5953345
194100.0000000    1.5543888
194120.0000000    1.5113379
194140.0000000    1.5475661
194160.0000000    1.5426216
194180.0000000    1.5544841
194200.0000000    1.5805386
194220.0000000    1.6375730
194240.0000000    1.5693243
194260.0000000    1.5943464
194280.0000000    1.6061037
194300.0000000    1.6196719
194320.0000000    1.6370059
194340.0000000    1.6410649
194360.0000000    1.5943228
194380.0000000    1.5564559
194400.0000000    1.6102169
194420.0000000    1.6111853
194440.0000000    1.6008389
194460.0000000    1.6392124
194480.0000000    1.5889856
194500.0000000    1.5515898
194520.0000000    1.5791254
194540.0000000    1.5649587
194560.0000000    1.5470327
194580.0000000    1.5844911
194600.0000000    1.6128569
194620.0000000    1.5680841
194640.0000000    1.5818695
194660.0000000    1.5991890
194680.0000000    1.5387390
194700.0000000    1.5270729
194720.0000000    1.5191767
194740.0000000    1.5744878
194760.0000000    1.6247103
194780.0000000    1.6143312
194800.0000000    1.6020459
194820.0000000    1.5625446
194840.0000000    1.5859383
194860.0000000    1.5705265
194880.0000000    1.5546319
194900.0000000    1.5531446
194920.0000000    1.5642152
194940.0000000    1.5999869
194960.0000000    1.6084020
194980.0000000    1.6081982
195000.0000000    1.6156288
195020.0000000    1.6053622
195040.0000000    1.6038482
195060.0000000    1.5579778
195080.0000000    1.5821165
195100.0000000    1.5829076
195120.0000000    1.5657659
195140.0000000    1.5615441
195160.0000000    1.5138978
195180.0000000    1.4564003
195200.0000000    1.4560606
195220.0000000    1.5185204
195240.0000000    1.5327399
195260.0000000    1.5355644
195280.0000000    1.5911962
195300.0000000    1.6110709
195320.0000000    1.5585390
195340.0000000    1.5240717
195360.0000000    1.5334406
195380.0000000    1.4913760
195400.0000000    1.5243750
195420.0000000    1.5725518
195440.0000000    1.5671835
195460.0000000    1.5995919
195480.0000000    1.5459310
195500.0000000    1.5539755
195520.0000000    1.5718671
195540.0000000    1.6049707
195560.0000000    1.5905631
195580.0000000    1.6376700
195600.0000000    1.6738758
195620.0000000    1.6961191
195640.0000000    1.7141057
195660.0000000    1.6974505
195680.0000000    1.6728472
195700.0000000    1.6421236
195720.0000000    1.6266971
195740.0000000    1.6242594
195760.0000000    1.6212515
195780.0000000    1.6231148
195800.0000000    1.6661459
195820.0000000    1.6790615
195840.0000000    1.7252637
195860.0000000    1.7132573
195880.0000000    1.7426188
195900.0000000    1.7350372
195920.0000000    1.6957246
195940.0000000    1.6909451
195960.0000000    1.6405730
195980.0000000    1.6630396
196000.0000000    1.7034925
196020.0000000    1.7488269
196040.0000000    1.7604274
196060.0000000    1.7474102
196080.0000000    1.7286998
196100.0000000    1.7507316
196120.0000000    1.7563939
196140.0000000    1.7460401
196160.0000000    1.7285204
196180.0000000    1.7028246
196200.0000000    1.6916825
196220.0000000    1.6700633
196240.0000000    1.6371008
196260.0000000    1.6441801
196280.0000000    1.6041834
196300.0000000    1.5481999
196320.0000000    1.5347171
196340.0000000    1.5379761
196360.0000000    1.5463146
196380.0000000    1.5867835
196400.0000000    1.6311522
196420.0000000    1.5894572
196440.0000000    1.5904783
196460.0000000    1.5834235
196480.0000000    1.5811555
196500.0000000    1.5839843
196520.0000000    1.5904309
196540.0000000    1.5499355
196560.0000000    1.5691786
196580.0000000    1.5752977
196600.0000000    1.6301659
196620.0000000    1.6186868
196640.0000000    1.6040527
196660.0000000    1.6292510
196680.0000000    1.5870106
196700.0000000    1.5828267
196720.0000000    1.5838304
196740.0000000    1.6160210
196760.0000000    1.5923853
196780.0000000    1.5782082
196800.0000000    1.5749830
196820.0000000    1.5786283
196840.0000000    1.5704603
196860.0000000    1.5578370
196880.0000000    1.5362288
196900.0000000    1.5428814
196920.0000000    1.5356514
196940.0000000    1.5420200
196960.0000000    1.5428749
196980.0000000    1.5430729
197000.0000000    1.5413691
197020.0000000    1.5306938
197040.0000000    1.5490761
197060.0000000    1.5459316
197080.0000000    1.5207112
197100.0000000    1.5229381
197120.0000000    1.5225587
197140.0000000    1.5288495
197160.0000000    1.5409846
197180.0000000    1.5929937
197200.0000000    1.6528177
197220.0000000    1.6860267
197240.0000000    1.6518817
197260.0000000    1.6333559
197280.0000000    1.6732595
197300.0000000    1.6317130
197320.0000000    1.6443325
197340.0000000    1.6549649
197360.0000000    1.6317009
197380.0000000    1.5975872
197400.0000000    1.6199442
197420.0000000    1.6196055
197440.0000000    1.5815450
197460.0000000    1.5490788
197480.0000000    1.5590496
197500.0000000    1.5936363
197520.0000000    1.6120204
197540.0000000    1.5949234
197560.0000000    1.5979555
197580.0000000    1.5779252
197600.0000000    1.5827330
197620.0000000    1.5376300
197640.0000000    1.5239583
197660.0000000    1.5011138
197680.0000000    1.5108731
197700.0000000    1.5042922
197720.0000000    1.4715400
197740.0000000    1.5071250
197760.0000000    1.4751263
197780.0000000    1.5294828
197800.0000000    1.5082796
197820.0000000    1.5311754
197840.0000000    1.5349853
197860.0000000    1.5397651
197880.0000000    1.5852140
197900.0000000    1.5668701
197920.0000000    1.5917058
197940.0000000    1.5715305
197960.0000000    1.5702157
197980.0000000    1.6154716
198000.0000000    1.5613928
198020.0000000    1.5046886
198040.0000000    1.5465578
198060.0000000    1.5282469
198080.0000000    1.4768662
198100.0000000    1.4972057
198120.0000000    1.5255036
198140.0000000    1.5326239
198160.0000000    1.5325025
198180.0000000    1.5399990
198200.0000000    1.5624781
198220.0000000    1.5923723
198240.0000000    1.6141071
198260.0000000    1.6112009
198280.0000000    1.6164509
198300.0000000    1.6201662
198320.0000000    1.6013656
198340.0000000    1.5969235
198360.0000000    1.5958815
198380.0000000    1.5837857
198400.0000000    1.5877239
198420.0000000    1.5850911
198440.0000000    1.5440758
198460.0000000    1.5172961
198480.0000000    1.5283661
198500.0000000    1.5026166
198520.0000000    1.5279087
198540.0000000    1.5628018
198560.0000000    1.5641757
198580.0000000    1.5892555
198600.0000000    1.5989614
198620.0000000    1.5554086
198640.0000000    1.5304688
198660.0000000    1.5282754
198680.0000000    1.5407593
198700.0000000    1.5466636
198720.0000000    1.5309114
198740.0000000    1.5032370
198760.0000000    1.4826216
198780.0000000    1.5068712
198800.0000000    1.5317692
198820.0000000    1.5374925
198840.0000000    1.5130539
198860.0000000    1.4676168
198880.0000000    1.4860111
198900.0000000    1.4983435
198920.0000000    1.4824208
198940.0000000    1.5024976
198960.0000000    1.4713385
198980.0000000    1.4696976
199000.0000000    1.5273947
199020.0000000    1.5044087
199040.0000000    1.4932719
199060.0000000    1.5159727
199080.0000000    1.5431989
199100.0000000    1.5059479
199120.0000000    1.5293615
199140.0000000    1.5147326
199160.0000000    1.5583982
199180.0000000    1.5641032
199200.0000000    1.5380225
199220.0000000    1.5694803
199240.0000000    1.5982225
199260.0000000    1.5850831
199280.0000000    1.5823281
199300.0000000    1.6108124
199320.0000000    1.6238767
199340.0000000    1.5772079
199360.0000000    1.5739747
199380.0000000    1.6002107
199400.0000000    1.5906060
199420.0000000    1.5916511
199440.0000000    1.5940171
199460.0000000    1.5739222
199480.0000000    1.5584224
199500.0000000    1.5618644
199520.0000000    1.5636995
199540.0000000    1.5602982
199560.0000000    1.5838455
199580.0000000    1.6382291
199600.0000000    1.6272149
199620.0000000    1.6331176
199640.0000000    1.6875939
199660.0000000    1.6259778
199680.0000000    1.6070458
199700.0000000    1.5900916
199720.0000000    1.5616570
199740.0000000    1.6236410
199760.0000000    1.6229432
199780.0000000    1.5878830
199800.0000000    1.5440699
199820.0000000    1.5607744
199840.0000000    1.5502708
199860.0000000    1.5119613
199880.0000000    1.5082570
199900.0000000    1.5180284
199920.0000000    1.4950932
199940.0000000    1.5434040
199960.0000000    1.5442746
199980.0000000    1.5238478
200000.0000000    1.4869878
