# Supplementary material for: The SARS-CoV-2 spike protein is vulnerable to moderate electric fields
Source: Nat Commun. 2021 Sep 13;12:5407. doi: 10.1038/s41467-021-25478-7 (PMC8437970; doi:10.1038/s41467-021-25478-7)
Supplement: Supplementary file 6 — Source Data [file 41467_2021_25478_MOESM6_ESM.zip › FIGURES_compilation_source_data_NEW/figure_2/b/EF-off_E_10_7_energy_profile.csv]

1.289758335000000145e+00 3.369345351161132651e+00
1.372939404999999891e+00 1.947545862541981476e+00
1.456120475000000081e+00 9.577567130875167534e-01
1.539301544999999827e+00 7.073131872093376682e-01
1.622482615000000017e+00 9.660892713163770074e-01
1.705663685000000207e+00 1.641091163014910537e+00
1.788844754999999953e+00 2.166775259139486653e+00
1.872025825000000143e+00 2.310486343307423862e+00
1.955206894999999889e+00 2.246808995895982264e+00
2.038387965000000079e+00 2.351002036731734357e+00
2.121569035000000270e+00 2.777131238309188177e+00
2.204750105000000016e+00 3.049099783466000968e+00
2.287931174999999762e+00 3.265084269377154236e+00
2.371112244999999952e+00 2.968751257204548910e+00
2.454293315000000142e+00 2.539263609001580324e+00
2.537474385000000332e+00 2.466121397913782598e+00
2.620655454999999634e+00 2.466121397913782598e+00
2.703836524999999824e+00 2.977167060473870031e+00
2.787017595000000014e+00 3.837305841384980098e+00
2.870198665000000204e+00 3.998725680931729531e+00
