# Supplementary material for: The SARS-CoV-2 spike protein is vulnerable to moderate electric fields
Source: Nat Commun. 2021 Sep 13;12:5407. doi: 10.1038/s41467-021-25478-7 (PMC8437970; doi:10.1038/s41467-021-25478-7)
Supplement: Supplementary file 6 — Source Data [file 41467_2021_25478_MOESM6_ESM.zip › FIGURES_compilation_source_data_NEW/figure_2/b/EF-on_E_10_7_energy_profile.csv]

6.932030749999999741e-02 4.910434013815384802e+00
2.079589224999999764e-01 3.698026316431816340e+00
3.465975374999999969e-01 2.441790935375024674e+00
4.852361524999999620e-01 2.057934738751405757e+00
6.238747675000000381e-01 1.562150098756123651e+00
7.625133825000000032e-01 1.669096459800745613e+00
9.011519974999999683e-01 1.945606310475881839e+00
1.039790612500000044e+00 2.233672184018588247e+00
1.178429227499999898e+00 2.044938118497138024e+00
1.317067842499999752e+00 2.170274641366896962e+00
1.455706457499999829e+00 1.753194033236969096e+00
1.594345072499999905e+00 1.400391319232520360e+00
1.732983687499999981e+00 1.377910654038460914e+00
1.871622302499999835e+00 1.249268266417366879e+00
2.010260917500000133e+00 1.361997851436772544e+00
2.148899532499999765e+00 1.644808493976970265e+00
2.287538147500000285e+00 1.731424005758697149e+00
2.426176762499999917e+00 1.875703622034596840e+00
2.564815377499999993e+00 2.136409329754892727e+00
2.703453992500000069e+00 2.806515046866330021e+00
