# Supplementary material for: The SARS-CoV-2 spike protein is vulnerable to moderate electric fields
Source: Nat Commun. 2021 Sep 13;12:5407. doi: 10.1038/s41467-021-25478-7 (PMC8437970; doi:10.1038/s41467-021-25478-7)
Supplement: Supplementary file 6 — Source Data [file 41467_2021_25478_MOESM6_ESM.zip › FIGURES_compilation_source_data_NEW/figure_2/b/no-EF_E_10_7_energy_profile.csv]

4.293018181818181872e-02 3.888934892696987333e+00
1.287885454545454611e-01 3.471854284567059246e+00
2.146469090909090827e-01 1.976635944643292842e+00
3.005052727272726765e-01 1.639903862774817034e+00
3.863636363636363535e-01 1.142474728383437110e+00
4.722220000000000306e-01 9.600414547270482712e-01
5.580803636363635967e-01 7.880956302943347147e-01
6.439387272727272737e-01 9.418061160405503118e-01
7.297970909090909508e-01 1.905763521705254204e+00
8.156554545454546279e-01 2.718041594568655572e+00
9.015138181818181939e-01 2.920503710847401457e+00
