# Supplementary material for: The SARS-CoV-2 spike protein is vulnerable to moderate electric fields
Source: Nat Commun. 2021 Sep 13;12:5407. doi: 10.1038/s41467-021-25478-7 (PMC8437970; doi:10.1038/s41467-021-25478-7)
Supplement: Supplementary file 6 — Source Data [file 41467_2021_25478_MOESM6_ESM.zip › FIGURES_compilation_source_data_NEW/supplementary_figure_3/free_energy_profile_1e6_wBarrier_nBooth_5000_bootstrapped_barriers.csv]

5.183355968830361427e+00 inf inf inf inf 4.756162179366210552e+00 inf 4.736431883078432215e+00 3.898642192758125180e+00 3.827100224713728238e+00 3.989591694330009819e+00 3.607152024634333376e+00 3.714190188276585758e+00 3.382295315608324415e+00 3.283074655254413887e+00 3.274466209074851530e+00 3.034778522282309154e+00 3.053725017562530564e+00 2.739754118243829417e+00 2.363667202967103531e+00 2.18…
5.153512491208361190e+00 inf inf inf inf 4.698812126060579963e+00 inf 4.761197523603985182e+00 3.892642939423553550e+00 3.816487601734065205e+00 4.005221667255515428e+00 3.619915125869467953e+00 3.721332350763467911e+00 3.382295315608324415e+00 3.285246148498881524e+00 3.241213543154666255e+00 2.702779071887663420e+00 2.450215394334815944e+00 2.148823002585876552e+00 1.827731781145939260e+00 1.64…
5.134408660489923726e+00 inf inf inf inf 4.717328052359996526e+00 inf 4.736431883078432215e+00 3.896235309048944107e+00 3.824962673176297567e+00 3.993814309027367226e+00 3.607895347922191132e+00 3.721332350763467911e+00 3.383318649400892664e+00 3.294011345368624610e+00 3.231983910464867993e+00 2.701953327110071523e+00 2.451084932239026237e+00 2.147245409045097642e+00 1.828697593245365294e+00 1.64…
5.193642033408123027e+00 inf inf inf inf 4.707998871299551524e+00 inf 4.703387966553228772e+00 3.902270666818577372e+00 3.807093688262714881e+00 3.968911991584702648e+00 3.598303039788737667e+00 3.705380072984635120e+00 3.383318649400892664e+00 3.271482114489153936e+00 3.221718095028979434e+00 2.705761171121893849e+00 2.462393936385124160e+00 2.145410095694140651e+00 1.826497799426620272e+00 1.64…
5.173242787496137751e+00 inf inf inf inf 4.726804155683409725e+00 inf 4.736431883078432215e+00 3.901058742692874226e+00 3.814387354837406985e+00 3.967558289945135819e+00 3.601238265731094401e+00 3.717750672777574206e+00 3.369147966321493382e+00 3.292248061689226901e+00 3.238389507883815188e+00 2.706425871686588103e+00 2.445455267838144930e+00 2.153116539450831812e+00 1.829161734266000039e+00 1.64…
5.432453537615153927e+00 inf inf inf inf 5.071952040821206431e+00 inf 5.038972821906408051e+00 4.277190212412328663e+00 4.185081309358774426e+00 4.349194752570506139e+00 3.962173733879360782e+00 4.051588258176524349e+00 3.737719085461415514e+00 3.641545392554908833e+00 3.601238265731094401e+00 3.325270679769194437e+00 3.092243363860894156e+00 2.541903872294696942e+00 2.018647734802729854e+00 1.84…
5.163296773859893385e+00 inf inf inf inf 4.746216165729965297e+00 inf 4.787026386876749307e+00 3.898642192758125180e+00 3.843378587820036607e+00 3.998066765772242626e+00 3.587421728346555483e+00 3.706255302411672670e+00 3.379235715160308295e+00 3.278755037816292184e+00 3.254708341932066151e+00 3.013910784722429348e+00 3.036214952004807621e+00 2.574922287039239421e+00 2.125329443058972423e+00 2.02…
5.204106995006677394e+00 inf inf inf inf 4.751168622699201372e+00 inf 4.717328052359996526e+00 3.899849254597207437e+00 3.817540480611625320e+00 3.984007244733617004e+00 3.601238265731094401e+00 3.709769006556697946e+00 3.380253854362612387e+00 3.281775510903043092e+00 3.235578664684342076e+00 2.712105670729821671e+00 2.448371787931788113e+00 2.148428216267723734e+00 1.828272444923410012e+00 1.64…
5.153512491208361190e+00 inf inf inf inf 4.712645381840435022e+00 inf 4.792327920070424518e+00 3.898642192758125180e+00 3.810208726065214435e+00 3.985398505758046550e+00 3.616133088748417546e+00 3.689839808613152972e+00 3.380763570720919819e+00 3.293129057637236734e+00 3.230790415610775401e+00 2.703440484567614988e+00 2.453482660959634742e+00 2.149218048091914302e+00 1.827384467932833712e+00 1.63…
5.125079479429479612e+00 inf inf inf inf 4.712645381840435022e+00 inf 4.659123889436153299e+00 3.885521908088892307e+00 3.809168587301458686e+00 3.954186181301148295e+00 3.597571465078559960e+00 3.703633424080401859e+00 3.363670955917143157e+00 3.288299464854707033e+00 3.231187984257547718e+00 2.705927277437648826e+00 2.453591875974908465e+00 2.149283914232311687e+00 1.827345889947566304e+00 1.64…
5.134408660489923726e+00 inf inf inf inf 4.726804155683409725e+00 inf 4.741304137431756160e+00 3.878484165580579734e+00 3.827100224713728238e+00 3.977098786240412132e+00 3.593926874136148530e+00 3.705380072984635120e+00 3.377204590446912569e+00 3.287425506640065720e+00 3.237585069094214951e+00 2.700799184853230450e+00 2.456438446649408025e+00 2.149613353126388127e+00 1.825958727159810557e+00 1.64…
5.214757186751375784e+00 inf inf inf inf 4.741304137431756160e+00 inf 4.676440771582575984e+00 3.907142921171899985e+00 3.851128540168316405e+00 3.967558289945135819e+00 3.617643052213310728e+00 3.707131806754568437e+00 3.382295315608324415e+00 3.291368353747447628e+00 3.267244631307505198e+00 3.024254196030490949e+00 3.034491647366267308e+00 2.743632784691676374e+00 2.427200629538405430e+00 2.23…
5.163296773859893385e+00 inf inf inf inf 4.766275360700433339e+00 inf 4.726804155683409725e+00 3.920748683518044064e+00 3.833558821156993979e+00 3.974357459744977117e+00 3.610877857745908415e+00 3.698423693484356622e+00 3.391049635298681864e+00 3.291808046952982902e+00 3.227619287717859997e+00 2.727404464096634396e+00 2.600444122140765035e+00 2.575858400323944863e+00 2.576393976794550511e+00 2.54…
5.143884763813336924e+00 inf inf inf inf 4.707998871299551524e+00 inf 4.736431883078432215e+00 3.901058742692874226e+00 3.836814303173721630e+00 3.978474147124923643e+00 3.596840778741047462e+00 3.713303349317231383e+00 3.393128117935286792e+00 3.291368353747447628e+00 3.234378025526428946e+00 2.716654605561441116e+00 2.597662239585194044e+00 2.580560937237082353e+00 2.583671307771072900e+00 2.54…
5.106844140742981430e+00 inf inf inf inf 4.717328052359996526e+00 inf 4.731598763720732848e+00 3.897437547460878005e+00 3.843378587820036607e+00 3.998066765772242626e+00 3.611625800819215026e+00 3.709769006556697946e+00 3.375685733624471663e+00 3.283074655254413887e+00 3.248536799369403205e+00 2.706758497524246021e+00 2.449781096138408998e+00 2.147508054236958674e+00 1.826497799426620272e+00 1.64…
5.106844140742981430e+00 inf inf inf inf 4.751168622699201372e+00 inf 4.712645381840435022e+00 3.898642192758125180e+00 3.807093688262714881e+00 3.966207626920108975e+00 3.598303039788737667e+00 3.695835645946220271e+00 3.367649285285231553e+00 3.278324776714656608e+00 3.237987154057388572e+00 2.699318533080823812e+00 2.454575704175733453e+00 2.143123798162561489e+00 1.829355232072922277e+00 1.64…
5.071952040821206431e+00 inf inf inf inf 4.698812126060579963e+00 inf 4.726804155683409725e+00 3.905921154000877138e+00 3.830320857513920707e+00 3.984007244733617004e+00 3.591027012499498294e+00 3.696697092227928749e+00 3.370149164763796001e+00 3.293129057637236734e+00 3.228806503081624868e+00 2.704268274112118231e+00 2.449238663824564011e+00 2.150602753390413291e+00 1.827538804612102386e+00 1.64…
5.115892734190508051e+00 inf inf inf inf 4.751168622699201372e+00 inf 4.741304137431756160e+00 3.905921154000877138e+00 3.821770516485515579e+00 3.971628565611963424e+00 3.606409618463658262e+00 3.699288855567263834e+00 3.380763570720919819e+00 3.286989003084471062e+00 3.256364833342986209e+00 3.027080505242683461e+00 3.026231217698727605e+00 2.571723767215483125e+00 2.135414730572997133e+00 2.05…
5.143884763813336924e+00 inf inf inf inf 4.717328052359996526e+00 inf 4.761197523603985182e+00 3.904701862550234548e+00 3.829245396771862264e+00 4.000918525257024960e+00 3.605668127149864066e+00 3.707131806754568437e+00 3.382806764959133350e+00 3.302010696746964236e+00 3.237585069094214951e+00 2.706093429620121338e+00 2.451520172854747770e+00 2.149152189160638660e+00 1.826459278244506601e+00 1.64…
5.063536237551885755e+00 inf inf inf inf 4.751168622699201372e+00 inf 4.703387966553228772e+00 3.885521908088892307e+00 3.828171854783261274e+00 3.979852658896229745e+00 3.605668127149864066e+00 3.715967797028784325e+00 3.385370552923802290e+00 3.301563487417571441e+00 3.241213543154666255e+00 2.706924879420785413e+00 2.453591875974908465e+00 2.150470739321213465e+00 1.827808989091769476e+00 1.64…
5.173242787496137751e+00 inf inf inf inf 4.746216165729965297e+00 inf 4.761197523603985182e+00 3.896235309048944107e+00 3.842279555322720253e+00 3.978474147124923643e+00 3.601238265731094401e+00 3.710650647923215750e+00 3.366154327683951841e+00 3.278755037816292184e+00 3.228410504301290729e+00 2.701623346227110201e+00 2.457097264370332379e+00 2.154643159085555038e+00 1.824190882383674772e+00 1.65…
5.417219303030122113e+00 inf inf inf inf 4.935989471794721695e+00 inf 4.884196647445563144e+00 4.118972438736910213e+00 4.037755002396668402e+00 4.214924786980775551e+00 3.823896738220838198e+00 3.943698419068840888e+00 3.615379525562890439e+00 3.529222664032864554e+00 3.492513314903386235e+00 3.270207733232710634e+00 3.245678266083674046e+00 2.583264694313770704e+00 2.033189095526194201e+00 1.85…
5.143884763813336924e+00 inf inf inf inf 4.722047450082241582e+00 inf 4.731598763720732848e+00 3.918251915931583618e+00 3.829245396771862264e+00 3.984007244733617004e+00 3.601238265731094401e+00 3.695835645946220271e+00 3.378219295788556842e+00 3.278324776714656608e+00 3.228410504301290729e+00 2.708591233642760443e+00 2.466174156551034891e+00 2.362821232176347319e+00 2.412230411051413448e+00 2.25…
5.173242787496137751e+00 inf inf inf inf 4.736431883078432215e+00 inf 4.726804155683409725e+00 3.893838014543304915e+00 3.829245396771862264e+00 3.950231817945655699e+00 3.607152024634333376e+00 3.692402140909566199e+00 3.372659473473545333e+00 3.289612786856612292e+00 3.230393109472207147e+00 2.701788314048568562e+00 2.449347111175492753e+00 2.151527663733917795e+00 1.827654583105548847e+00 1.64…
5.115892734190508051e+00 inf inf inf inf 4.736431883078432215e+00 inf 4.751168622699201372e+00 3.901058742692874226e+00 3.813339974024654300e+00 3.967558289945135819e+00 3.608639590595920765e+00 3.698423693484356622e+00 3.378727290858830390e+00 3.287862327076672475e+00 3.231983910464867993e+00 2.699154240895502710e+00 2.455342017546840783e+00 2.149152189160638660e+00 1.827307314435484775e+00 1.64…
5.143884763813336924e+00 inf inf inf inf 4.736431883078432215e+00 inf 4.761197523603985182e+00 3.925773515432597005e+00 3.815436561947183502e+00 3.977098786240412132e+00 3.610130843217935315e+00 3.694975431182132120e+00 3.374170701036430575e+00 3.283942312398264729e+00 3.265137028014407417e+00 3.028214756521049988e+00 3.034204909154980090e+00 2.568542159670734293e+00 2.127866744415059852e+00 2.03…
5.153512491208361190e+00 inf inf inf inf 4.717328052359996526e+00 inf 4.751168622699201372e+00 3.886702909694708996e+00 3.828171854783261274e+00 3.982619193080028541e+00 3.616887596841007912e+00 3.700155263384341531e+00 3.373162794393733233e+00 3.297553490255319186e+00 3.237987154057388572e+00 2.700140667550843254e+00 2.457317030671168911e+00 2.150668771287786551e+00 1.827345889947566304e+00 1.64…
5.204106995006677394e+00 inf inf inf inf 4.761197523603985182e+00 inf 4.751168622699201372e+00 3.895035467923569250e+00 3.821770516485515579e+00 3.985398505758046550e+00 3.612374674749106784e+00 3.699288855567263834e+00 3.377711729225351789e+00 3.291808046952982902e+00 3.223678735815483698e+00 2.716654605561441116e+00 2.548134099348468684e+00 2.471439171222907127e+00 2.497067715546909206e+00 2.28…
5.153512491208361190e+00 inf inf inf inf 4.731598763720732848e+00 inf 4.766275360700433339e+00 3.903485036806938702e+00 3.835727184314329907e+00 3.977098786240412132e+00 3.600503115822911493e+00 3.696697092227928749e+00 3.369648357306671560e+00 3.293129057637236734e+00 3.237183252635209119e+00 2.704433968764135443e+00 2.448913438994558600e+00 2.144102576437802998e+00 1.829006980809222416e+00 1.64…
5.153512491208361190e+00 inf inf inf inf 4.736431883078432215e+00 inf 4.726804155683409725e+00 3.883166836100140351e+00 3.826030499765323167e+00 3.982619193080028541e+00 3.609384754932638995e+00 3.715967797028784325e+00 3.367150553284032011e+00 3.285681389114603501e+00 3.232780890879393798e+00 2.698497520366466951e+00 2.451193712882005382e+00 2.149283914232311687e+00 1.826228202924846444e+00 1.65…
5.183355968830361427e+00 inf inf inf inf 4.712645381840435022e+00 inf 4.761197523603985182e+00 3.884343219905919575e+00 3.845582693306499600e+00 3.988190715524832619e+00 3.611625800819215026e+00 3.714190188276585758e+00 3.367150553284032011e+00 3.293129057637236734e+00 3.248536799369403205e+00 2.703109687349277923e+00 2.450650006217199195e+00 2.149415668146786196e+00 1.827384467932833712e+00 1.64…
5.089145214059915823e+00 inf inf inf inf 4.756162179366210552e+00 inf 4.761197523603985182e+00 3.889071889624728939e+00 3.815436561947183502e+00 3.967558289945135819e+00 3.598303039788737667e+00 3.712417815492947692e+00 3.363670955917143157e+00 3.287425506640065720e+00 3.239195023566360021e+00 2.707257781296496191e+00 2.461397252412882430e+00 2.151395446610775419e+00 1.828195177491522161e+00 1.64…
5.183355968830361427e+00 inf inf inf inf 4.726804155683409725e+00 inf 4.726804155683409725e+00 3.884343219905919575e+00 3.828171854783261274e+00 3.975726561871472331e+00 3.606409618463658262e+00 3.710650647923215750e+00 3.375685733624471663e+00 3.291368353747447628e+00 3.231187984257547718e+00 2.701788314048568562e+00 2.462726531580142098e+00 2.358982344943111986e+00 2.369812563653400872e+00 2.14…
5.932090821732317387e+00 inf inf inf inf 5.417219303030122113e+00 inf 5.532973342320435250e+00 4.680848997342533124e+00 4.609976574404495153e+00 4.797676578621448584e+00 4.419430097497734522e+00 4.482827640149426252e+00 4.179286207182271617e+00 4.115504301614284266e+00 4.067340993547626127e+00 3.701022920528192817e+00 3.154729580932082111e+00 2.473806597719456768e+00 2.012529209564652533e+00 1.79…
5.134408660489923726e+00 inf inf inf inf 4.717328052359996526e+00 inf 4.694270820542256750e+00 3.903485036806938702e+00 3.813339974024654300e+00 3.981234336024554121e+00 3.607152024634333376e+00 3.700155263384341531e+00 3.373162794393733233e+00 3.262617609993169854e+00 3.221326732332256526e+00 2.708424390407254023e+00 2.453701110816817188e+00 2.149481555924021237e+00 1.830556309312443286e+00 1.64…
5.236640330147830369e+00 inf inf inf inf 4.722047450082241582e+00 inf 4.741304137431756160e+00 3.886702909694708996e+00 3.830320857513920707e+00 3.978474147124923643e+00 3.596840778741047462e+00 3.694975431182132120e+00 3.378219295788556842e+00 3.283074655254413887e+00 3.235979410703150538e+00 2.700799184853230450e+00 2.450541323813760997e+00 2.150602753390413291e+00 1.825304788011220980e+00 1.63…
5.143884763813336924e+00 inf inf inf inf 4.703387966553228772e+00 inf 4.726804155683409725e+00 3.897437547460878005e+00 3.835727184314329907e+00 3.978474147124923643e+00 3.596840778741047462e+00 3.692402140909566199e+00 3.357752349592409313e+00 3.298887188898856238e+00 3.247718688944259302e+00 2.698661633315800223e+00 2.447830624009170286e+00 2.148296678366882873e+00 1.826883146942191782e+00 1.64…
5.153512491208361190e+00 inf inf inf inf 4.707998871299551524e+00 inf 4.703387966553228772e+00 3.889071889624728939e+00 3.829245396771862264e+00 3.959499417810521837e+00 3.609384754932638995e+00 3.715078336223808009e+00 3.370650389386697032e+00 3.285681389114603501e+00 3.240405322583187253e+00 2.709593265722785915e+00 2.451846810042719760e+00 2.148625577049572577e+00 1.829897357198080554e+00 1.64…
6.385650484879707101e+00 inf inf inf inf 6.007404003755993926e+00 inf 6.093510661279065488e+00 5.183355968830361427e+00 5.163296773859893385e+00 5.193642033408123027e+00 4.896732936821002191e+00 5.000138694900194025e+00 4.638155909904323693e+00 4.529136647441987407e+00 4.518908863664793607e+00 4.068939188710280597e+00 3.261780142738985422e+00 2.519433733284720756e+00 2.019549665238758784e+00 1.78…
5.204106995006677394e+00 inf inf inf inf 4.717328052359996526e+00 inf 4.751168622699201372e+00 3.901058742692874226e+00 3.831398243880538512e+00 3.962173733879360782e+00 3.605668127149864066e+00 3.696697092227928749e+00 3.377204590446912569e+00 3.296665997284696115e+00 3.240809297170365255e+00 2.707757479698917003e+00 2.451520172854747770e+00 2.147836522024470174e+00 1.826998799335474599e+00 1.64…
5.143884763813336924e+00 inf inf inf inf 4.717328052359996526e+00 inf 4.726804155683409725e+00 3.876156425250210091e+00 3.805025919475274687e+00 3.984007244733617004e+00 3.600503115822911493e+00 3.712417815492947692e+00 3.388978307521796740e+00 3.294011345368624610e+00 3.234777972450425310e+00 2.695877782350802221e+00 2.456657972417986890e+00 2.150008918030521077e+00 1.829897357198080554e+00 1.64…
5.153512491208361190e+00 inf inf inf inf 4.703387966553228772e+00 inf 4.717328052359996526e+00 3.896235309048944107e+00 3.833558821156993979e+00 3.967558289945135819e+00 3.611625800819215026e+00 3.704506114769993808e+00 3.381784300609457894e+00 3.287862327076672475e+00 3.231983910464867993e+00 2.700469836117586286e+00 2.449781096138408998e+00 2.151858333701573311e+00 1.823079035011033300e+00 1.63…
5.134408660489923726e+00 inf inf inf inf 4.741304137431756160e+00 inf 4.787026386876749307e+00 3.884343219905919575e+00 3.836814303173721630e+00 3.984007244733617004e+00 3.606409618463658262e+00 3.685593353974231601e+00 3.380253854362612387e+00 3.283074655254413887e+00 3.237585069094214951e+00 2.698497520366466951e+00 2.448588389850973712e+00 2.148691378364636417e+00 1.828890941829979244e+00 1.64…
5.163296773859893385e+00 inf inf inf inf 4.712645381840435022e+00 inf 4.707998871299551524e+00 3.903485036806938702e+00 3.823896738220838198e+00 3.959499417810521837e+00 3.615379525562890439e+00 3.698423693484356622e+00 3.375180298798448941e+00 3.290489930051295531e+00 3.233978344259658133e+00 2.708925058963389532e+00 2.456438446649408025e+00 2.147508054236958674e+00 1.828388364678143363e+00 1.64…
5.143884763813336924e+00 inf inf inf inf 4.731598763720732848e+00 inf 4.736431883078432215e+00 3.895035467923569250e+00 3.816487601734065205e+00 3.990995942633613236e+00 3.594654028454248973e+00 3.696697092227928749e+00 3.369147966321493382e+00 3.290051198624640350e+00 3.244457325269100245e+00 2.703109687349277923e+00 2.446425871350865311e+00 2.148954655605765041e+00 1.826305218171975886e+00 1.64…
5.125079479429479612e+00 inf inf inf inf 4.707998871299551524e+00 inf 4.771396413951243254e+00 3.897437547460878005e+00 3.818595205027163431e+00 3.963515362361592409e+00 3.611625800819215026e+00 3.704506114769993808e+00 3.366652234311451775e+00 3.293129057637236734e+00 3.242022850774987752e+00 2.715809611566377235e+00 2.449347111175492753e+00 2.150404743146208997e+00 1.825189460722894896e+00 1.64…
5.143884763813336924e+00 inf inf inf inf 4.722047450082241582e+00 inf 4.722047450082241582e+00 3.895035467923569250e+00 3.809168587301458686e+00 3.963515362361592409e+00 3.610877857745908415e+00 3.702761997244530701e+00 3.370650389386697032e+00 3.276606802314228517e+00 3.237183252635209119e+00 2.706758497524246021e+00 2.449347111175492753e+00 2.145671940835348401e+00 1.825920240471703648e+00 1.64…
5.134408660489923726e+00 inf inf inf inf 4.703387966553228772e+00 inf 4.736431883078432215e+00 3.886702909694708996e+00 3.808130243428609507e+00 3.990995942633613236e+00 3.606409618463658262e+00 3.707131806754568437e+00 3.360211364559413827e+00 3.294011345368624610e+00 3.239195023566360021e+00 2.709760433420763448e+00 2.455561143596239670e+00 2.149942972485493264e+00 1.826998799335474599e+00 1.64…
5.968569876749779013e+00 inf inf inf inf 5.700029945570318723e+00 inf 5.515010213602389300e+00 4.712645381840435022e+00 4.634048589348917169e+00 4.853953089938477738e+00 4.448788121180536237e+00 4.522298845166450754e+00 4.206820689733400620e+00 4.093435928071685659e+00 4.073759402404111718e+00 3.725839638692670430e+00 3.152282850360743627e+00 2.485900735086164381e+00 2.009493120717981363e+00 1.79…
5.125079479429479612e+00 inf inf inf inf 4.731598763720732848e+00 inf 4.746216165729965297e+00 3.903485036806938702e+00 3.823896738220838198e+00 3.988190715524832619e+00 3.604927548440993945e+00 3.715078336223808009e+00 3.376697878732757729e+00 3.283508327435348484e+00 3.240405322583187253e+00 2.694735223788331080e+00 2.449347111175492753e+00 2.147442382190508869e+00 1.826189698997461974e+00 1.64…
5.143884763813336924e+00 inf inf inf inf 4.694270820542256750e+00 inf 4.746216165729965297e+00 3.901058742692874226e+00 3.826030499765323167e+00 3.985398505758046550e+00 3.599035505034387850e+00 3.704506114769993808e+00 3.376191593364227028e+00 3.285681389114603501e+00 3.232382268721721630e+00 2.698497520366466951e+00 2.454685117781817194e+00 2.153249135336119391e+00 1.826343729492351464e+00 1.64…
5.193642033408123027e+00 inf inf inf inf 4.717328052359996526e+00 inf 4.741304137431756160e+00 3.912054949470109566e+00 3.826030499765323167e+00 3.992403475731561624e+00 3.602711265548694364e+00 3.711533582967918576e+00 3.380253854362612387e+00 3.290051198624640350e+00 3.250176364757114911e+00 2.703275063226366903e+00 2.450324017879655258e+00 2.230922988484424607e+00 2.073389809084733137e+00 1.90…
5.134408660489923726e+00 inf inf inf inf 4.689763532613054231e+00 inf 4.676440771582575984e+00 3.895035467923569250e+00 3.815436561947183502e+00 3.967558289945135819e+00 3.605668127149864066e+00 3.691546817204779618e+00 3.383318649400892664e+00 3.297109580146657670e+00 3.232382268721721630e+00 2.700305229325423273e+00 2.447506159118590485e+00 2.152387783911711150e+00 1.823999037929634470e+00 1.64…
5.134408660489923726e+00 inf inf inf inf 4.756162179366210552e+00 inf 4.722047450082241582e+00 3.891450233136117820e+00 3.830320857513920707e+00 3.964859988898790100e+00 3.610877857745908415e+00 3.708009589732990108e+00 3.375180298798448941e+00 3.290051198624640350e+00 3.221718095028979434e+00 2.707590867452247974e+00 2.449455578075290685e+00 2.150998969465967470e+00 1.828117919980342121e+00 1.64…
5.163296773859893385e+00 inf inf inf inf 4.741304137431756160e+00 inf 4.726804155683409725e+00 3.885521908088892307e+00 3.817540480611625320e+00 3.977098786240412132e+00 3.597571465078559960e+00 3.708009589732990108e+00 3.384343726522741402e+00 3.290489930051295531e+00 3.226039968897826071e+00 2.700799184853230450e+00 2.453701110816817188e+00 2.143776140079229897e+00 1.828002052309327219e+00 1.64…
5.106844140742981430e+00 inf inf inf inf 4.761197523603985182e+00 inf 4.726804155683409725e+00 3.902270666818577372e+00 3.822832688208812169e+00 3.979852658896229745e+00 3.585985641447706040e+00 3.708009589732990108e+00 3.381784300609457894e+00 3.293570039793288107e+00 3.259691559854132947e+00 3.020880055647101603e+00 3.037943206304441812e+00 2.574655093373659387e+00 2.128757333619820002e+00 2.03…
5.106844140742981430e+00 inf inf inf inf 4.707998871299551524e+00 inf 4.736431883078432215e+00 3.892642939423553550e+00 3.846687781082677837e+00 3.960835090112569290e+00 3.600503115822911493e+00 3.711533582967918576e+00 3.389495471391191561e+00 3.288299464854707033e+00 3.244050894909169536e+00 2.700634487951969920e+00 2.452282602294251213e+00 2.149745179203156109e+00 1.827075913282139252e+00 1.64…
5.143884763813336924e+00 inf inf inf inf 4.707998871299551524e+00 inf 4.771396413951243254e+00 3.879651421281245405e+00 3.824962673176297567e+00 3.972991465685005608e+00 3.600503115822911493e+00 3.701022920528192817e+00 3.380763570720919819e+00 3.289174694281745026e+00 3.227619287717859997e+00 2.706259627694648451e+00 2.455451570596756561e+00 2.146458160622727540e+00 1.826998799335474599e+00 1.64…
5.125079479429479612e+00 inf inf inf inf 4.776561425278195827e+00 inf 4.731598763720732848e+00 3.899849254597207437e+00 3.827100224713728238e+00 3.968911991584702648e+00 3.601238265731094401e+00 3.699288855567263834e+00 3.380253854362612387e+00 3.295779811373413359e+00 3.241618060900993470e+00 2.720727176945546777e+00 2.601560486329258737e+00 2.582858355440703857e+00 2.554687869716292248e+00 2.35…
5.143884763813336924e+00 inf inf inf inf 4.726804155683409725e+00 inf 4.722047450082241582e+00 3.878484165580579734e+00 3.812294413162101936e+00 3.977098786240412132e+00 3.610130843217935315e+00 3.709769006556697946e+00 3.386399134584523463e+00 3.282208247437336190e+00 3.233578928297431432e+00 2.707757479698917003e+00 2.453701110816817188e+00 2.150602753390413291e+00 1.826189698997461974e+00 1.64…
5.163296773859893385e+00 inf inf inf inf 4.746216165729965297e+00 inf 4.736431883078432215e+00 3.890259886308753856e+00 3.833558821156993979e+00 3.971628565611963424e+00 3.607152024634333376e+00 3.696697092227928749e+00 3.370149164763796001e+00 3.291368353747447628e+00 3.228410504301290729e+00 2.709092041099884884e+00 2.448913438994558600e+00 2.145017541504943281e+00 1.828349722278553857e+00 1.64…
5.193642033408123027e+00 inf inf inf inf 4.751168622699201372e+00 inf 4.712645381840435022e+00 3.890259886308753856e+00 3.822832688208812169e+00 3.978474147124923643e+00 3.612374674749106784e+00 3.707131806754568437e+00 3.378219295788556842e+00 3.287862327076672475e+00 3.275321532779638556e+00 3.021160512480423943e+00 3.041414678192790877e+00 2.901714927102390984e+00 2.945599861761093230e+00 2.59…
5.193642033408123027e+00 inf inf inf inf 4.689763532613054231e+00 inf 4.698812126060579963e+00 3.922000963106354821e+00 3.838994450939148262e+00 3.966207626920108975e+00 3.598303039788737667e+00 3.701891830606983014e+00 3.377204590446912569e+00 3.291368353747447628e+00 3.250586955100579267e+00 2.710094908207029807e+00 2.447614294643187360e+00 2.147245409045097642e+00 1.853119259404165886e+00 1.71…
5.653720938277757568e+00 inf inf inf inf 5.236640330147830369e+00 inf 5.204106995006677394e+00 4.413726546500563508e+00 4.344116915474057095e+00 4.518908863664793607e+00 4.143825770131190467e+00 4.221075301774395605e+00 3.887886233822386295e+00 3.815436561947183502e+00 3.768972001076556833e+00 3.463740337571973082e+00 3.039387219776435778e+00 2.442124011204820366e+00 2.000321407119401762e+00 1.84…
5.143884763813336924e+00 inf inf inf inf 4.746216165729965297e+00 inf 4.722047450082241582e+00 3.890259886308753856e+00 3.827100224713728238e+00 3.992403475731561624e+00 3.607152024634333376e+00 3.715078336223808009e+00 3.375685733624471663e+00 3.282641295404929327e+00 3.241618060900993470e+00 2.708591233642760443e+00 2.460954811124566266e+00 2.363009122927288264e+00 2.375157828340896060e+00 2.16…
5.125079479429479612e+00 inf inf inf inf 4.722047450082241582e+00 inf 4.712645381840435022e+00 3.908367174137456601e+00 3.829245396771862264e+00 3.984007244733617004e+00 3.608639590595920765e+00 3.705380072984635120e+00 3.377711729225351789e+00 3.295337207363019605e+00 3.230393109472207147e+00 2.703937021626460879e+00 2.453810365492559598e+00 2.149877034166979062e+00 1.829819880841184743e+00 1.64…
5.173242787496137751e+00 inf inf inf inf 4.741304137431756160e+00 inf 4.703387966553228772e+00 3.896235309048944107e+00 3.820710216431422612e+00 3.974357459744977117e+00 3.620674394266740759e+00 3.708888655082910546e+00 3.370650389386697032e+00 3.292248061689226901e+00 3.234378025526428946e+00 2.726200507463729217e+00 2.592824679504950769e+00 2.576661943899847707e+00 2.580426067769970633e+00 2.60…
5.153512491208361190e+00 inf inf inf inf 4.726804155683409725e+00 inf 4.717328052359996526e+00 3.891450233136117820e+00 3.813339974024654300e+00 3.970268745541710942e+00 3.585985641447706040e+00 3.701022920528192817e+00 3.397831121577266522e+00 3.292248061689226901e+00 3.236380423796966888e+00 2.707257781296496191e+00 2.443626166362637075e+00 2.150404743146208997e+00 1.824497960790441464e+00 1.64…
5.193642033408123027e+00 inf inf inf inf 4.736431883078432215e+00 inf 4.726804155683409725e+00 3.922000963106354821e+00 3.822832688208812169e+00 3.981234336024554121e+00 3.600503115822911493e+00 3.712417815492947692e+00 3.375685733624471663e+00 3.296222741187303740e+00 3.235979410703150538e+00 2.702613832253232484e+00 2.454794551286711091e+00 2.147048500357766621e+00 1.829045665442299962e+00 1.64…
5.134408660489923726e+00 inf inf inf inf 4.741304137431756160e+00 inf 4.717328052359996526e+00 3.895035467923569250e+00 3.807093688262714881e+00 3.974357459744977117e+00 3.607152024634333376e+00 3.689839808613152972e+00 3.377204590446912569e+00 3.290928981603062020e+00 3.239598186144256431e+00 2.697349981297782584e+00 2.450106790395345957e+00 2.144167884966113657e+00 1.827191602735182441e+00 1.64…
5.173242787496137751e+00 inf inf inf inf 4.746216165729965297e+00 inf 4.736431883078432215e+00 3.892642939423553550e+00 3.822832688208812169e+00 3.955510098501901162e+00 3.603449119871684925e+00 3.705380072984635120e+00 3.377204590446912569e+00 3.291368353747447628e+00 3.230393109472207147e+00 2.699154240895502710e+00 2.452064666715990437e+00 2.147705113392150533e+00 1.829548792123808054e+00 1.64…
5.125079479429479612e+00 inf inf inf inf 4.703387966553228772e+00 inf 4.726804155683409725e+00 3.909593923033314322e+00 3.834642025994972503e+00 3.960835090112569290e+00 3.616133088748417546e+00 3.698423693484356622e+00 3.369648357306671560e+00 3.280047670160880724e+00 3.241213543154666255e+00 2.701953327110071523e+00 2.450432661036941795e+00 2.149349787583409555e+00 1.826536323074957613e+00 1.64…
5.387861279347320398e+00 inf inf inf inf 5.063536237551885755e+00 inf 5.023137167856014607e+00 4.177366843114653783e+00 4.098457265625838453e+00 4.250639429286922066e+00 3.866934480378304784e+00 3.989591694330009819e+00 3.641545392554908833e+00 3.554547957482035780e+00 3.531183730814861921e+00 3.289174694281745026e+00 3.271057020776666935e+00 2.601700177595121399e+00 2.035583571463426278e+00 1.84…
5.134408660489923726e+00 inf inf inf inf 4.707998871299551524e+00 inf 4.680848997342533124e+00 3.897437547460878005e+00 3.835727184314329907e+00 3.968911991584702648e+00 3.601238265731094401e+00 3.708009589732990108e+00 3.375685733624471663e+00 3.283074655254413887e+00 3.232780890879393798e+00 2.720386741222180049e+00 2.600583554449348966e+00 2.577466561971602399e+00 2.555593003845277877e+00 2.46…
5.173242787496137751e+00 inf inf inf inf 4.694270820542256750e+00 inf 4.761197523603985182e+00 3.892642939423553550e+00 3.832477562779790681e+00 3.984007244733617004e+00 3.589582305623010949e+00 3.702761997244530701e+00 3.384343726522741402e+00 3.278755037816292184e+00 3.235178185385032545e+00 2.710596969249924548e+00 2.458306973518527894e+00 2.360009888680360657e+00 2.357583970795275707e+00 2.14…
5.464130331508469496e+00 inf inf inf inf 5.080487221161646083e+00 inf 5.097929605472461212e+00 4.244180832843656326e+00 4.162228431465566203e+00 4.326674531163241966e+00 3.915765465595977268e+00 4.054705986006428731e+00 3.688988116857371935e+00 3.607152024634333376e+00 3.566232210531231850e+00 3.314669438207561658e+00 3.187476992482013660e+00 2.569865785644415812e+00 2.016742215573040120e+00 1.83…
5.163296773859893385e+00 inf inf inf inf 4.761197523603985182e+00 inf 4.751168622699201372e+00 3.907142921171899985e+00 3.835727184314329907e+00 3.977098786240412132e+00 3.608639590595920765e+00 3.701022920528192817e+00 3.380763570720919819e+00 3.295337207363019605e+00 3.240405322583187253e+00 2.701953327110071523e+00 2.442124011204820366e+00 2.151329348942229824e+00 1.827423048391603633e+00 1.64…
5.106844140742981430e+00 inf inf inf inf 4.731598763720732848e+00 inf 4.741304137431756160e+00 3.881992747678855160e+00 3.852243869727682846e+00 3.978474147124923643e+00 3.599768862986224782e+00 3.683059791810146422e+00 3.375685733624471663e+00 3.288736920435589184e+00 3.220935624014944043e+00 2.709426144453832563e+00 2.448155263955000382e+00 2.149745179203156109e+00 1.827345889947566304e+00 1.64…
5.183355968830361427e+00 inf inf inf inf 4.731598763720732848e+00 inf 4.726804155683409725e+00 3.901058742692874226e+00 3.818595205027163431e+00 3.974357459744977117e+00 3.607152024634333376e+00 3.680536852579407547e+00 3.388978307521796740e+00 3.285246148498881524e+00 3.237183252635209119e+00 2.728610834506446370e+00 2.590900492906341501e+00 2.579752173506454582e+00 2.582858355440703857e+00 2.54…
5.214757186751375784e+00 inf inf inf inf 4.836510705627661721e+00 inf 4.766275360700433339e+00 3.930840662219202031e+00 3.868079523778076734e+00 4.025720198725847965e+00 3.644699895847787641e+00 3.755514440548095134e+00 3.420277991892305636e+00 3.322024397617886482e+00 3.300223850222303579e+00 3.066594926414069278e+00 3.055801450914675588e+00 2.511083938442290719e+00 2.045590478149553082e+00 1.92…
5.204106995006677394e+00 inf inf inf inf 4.756162179366210552e+00 inf 4.746216165729965297e+00 3.905921154000877138e+00 3.831398243880538512e+00 3.963515362361592409e+00 3.619156814332431971e+00 3.701022920528192817e+00 3.374170701036430575e+00 3.297997728093880365e+00 3.230790415610775401e+00 2.715471945943037646e+00 2.499420485406635528e+00 2.396132607654003710e+00 2.466955393955594378e+00 2.27…
5.125079479429479612e+00 inf inf inf inf 4.707998871299551524e+00 inf 4.722047450082241582e+00 3.881992747678855160e+00 3.823896738220838198e+00 3.985398505758046550e+00 3.599768862986224782e+00 3.712417815492947692e+00 3.378727290858830390e+00 3.280047670160880724e+00 3.244050894909169536e+00 2.706924879420785413e+00 2.447181869094573692e+00 2.151461551540806205e+00 1.828542959097389398e+00 1.64…
5.750202337723826496e+00 inf inf inf inf 5.295105713012827842e+00 inf 5.259349445019210201e+00 4.476493685611094620e+00 4.394179394370340219e+00 4.594447451244581870e+00 4.175453581963751049e+00 4.284015088508232871e+00 3.971628565611963424e+00 3.865791611801113969e+00 3.853361270466622468e+00 3.534466445585279004e+00 3.081294164235211852e+00 2.451193712882005382e+00 2.002175549175386760e+00 1.83…
5.143884763813336924e+00 inf inf inf inf 4.731598763720732848e+00 inf 4.746216165729965297e+00 3.884343219905919575e+00 3.831398243880538512e+00 3.993814309027367226e+00 3.610130843217935315e+00 3.718644095547499528e+00 3.379235715160308295e+00 3.280910970344834698e+00 3.228410504301290729e+00 2.707257781296496191e+00 2.454575704175733453e+00 2.145279215840443232e+00 1.827461631324193592e+00 1.64…
5.153512491208361190e+00 inf inf inf inf 4.741304137431756160e+00 inf 4.797676578621448584e+00 3.908367174137456601e+00 3.824962673176297567e+00 3.975726561871472331e+00 3.604927548440993945e+00 3.708888655082910546e+00 3.386399134584523463e+00 3.283074655254413887e+00 3.265979183680218334e+00 3.025665691223828890e+00 3.035352682750491748e+00 2.533862389488458433e+00 2.110326294126638746e+00 1.99…
5.750202337723826496e+00 inf inf inf inf 5.402361261095666833e+00 inf 5.448083510540659979e+00 4.586830639096508122e+00 4.515537873755766540e+00 4.676440771582575984e+00 4.302602516218819950e+00 4.394179394370340219e+00 4.073759402404111718e+00 3.993814309027367226e+00 3.946303272162792641e+00 3.616133088748417546e+00 3.113121790379900666e+00 2.464058753803310076e+00 2.008345496377904382e+00 1.81…
5.193642033408123027e+00 inf inf inf inf 4.741304137431756160e+00 inf 4.756162179366210552e+00 3.910823178057359684e+00 3.822832688208812169e+00 3.977098786240412132e+00 3.604927548440993945e+00 3.701891830606983014e+00 3.379235715160308295e+00 3.287425506640065720e+00 3.225251861221310801e+00 2.699154240895502710e+00 2.460623193521794150e+00 2.337529355352143678e+00 2.282731070826060638e+00 2.01…
5.125079479429479612e+00 inf inf inf inf 4.736431883078432215e+00 inf 4.736431883078432215e+00 3.885521908088892307e+00 3.823896738220838198e+00 3.982619193080028541e+00 3.603449119871684925e+00 3.708009589732990108e+00 3.379744569418963618e+00 3.283942312398264729e+00 3.235178185385032545e+00 2.703605951398026175e+00 2.452609653733591522e+00 2.153315444237503318e+00 1.822925837855346121e+00 1.64…
6.251380519289977400e+00 inf inf inf inf 5.897697453811741042e+00 inf 5.968569876749779013e+00 5.097929605472461212e+00 5.007707601302052502e+00 5.193642033408123027e+00 4.736431883078432215e+00 4.803073207844558823e+00 4.476493685611094620e+00 4.399699801209956185e+00 4.375247311940496431e+00 3.939812161480203745e+00 3.221326732332256526e+00 2.511805425489162413e+00 2.014790033175442474e+00 1.77…
5.173242787496137751e+00 inf inf inf inf 4.717328052359996526e+00 inf 4.751168622699201372e+00 3.902270666818577372e+00 3.844479631356894966e+00 3.975726561871472331e+00 3.604927548440993945e+00 3.705380072984635120e+00 3.382295315608324415e+00 3.290051198624640350e+00 3.228014765960818266e+00 2.702613832253232484e+00 2.451411333182749619e+00 2.148428216267723734e+00 1.826266709316246128e+00 1.64…
5.106844140742981430e+00 inf inf inf inf 4.746216165729965297e+00 inf 4.736431883078432215e+00 3.878484165580579734e+00 3.835727184314329907e+00 3.974357459744977117e+00 3.589582305623010949e+00 3.693258682157404937e+00 3.367649285285231553e+00 3.290928981603062020e+00 3.241618060900993470e+00 2.726200507463729217e+00 2.594616950649019760e+00 2.575323300133055771e+00 2.576260037979305917e+00 2.54…
5.750202337723826496e+00 inf inf inf inf 5.295105713012827842e+00 inf 5.236640330147830369e+00 4.439829343409719797e+00 4.391438067874904760e+00 4.515537873755766540e+00 4.165977478640337850e+00 4.244180832843656326e+00 3.886702909694708996e+00 3.805025919475274687e+00 3.796825177548891705e+00 3.487621254420307348e+00 3.057289016876262533e+00 2.437639915710483329e+00 2.003311455017265708e+00 1.83…
5.183355968830361427e+00 inf inf inf inf 4.712645381840435022e+00 inf 4.751168622699201372e+00 3.912054949470109566e+00 3.812294413162101936e+00 3.979852658896229745e+00 3.610130843217935315e+00 3.707131806754568437e+00 3.376191593364227028e+00 3.288736920435589184e+00 3.249356023628008572e+00 3.029066850302811531e+00 3.042576300416490742e+00 2.759765657876292799e+00 2.473129239158245340e+00 2.25…
5.173242787496137751e+00 inf inf inf inf 4.726804155683409725e+00 inf 4.703387966553228772e+00 3.907142921171899985e+00 3.800911577804426233e+00 3.972991465685005608e+00 3.596840778741047462e+00 3.696697092227928749e+00 3.371152031870940924e+00 3.287862327076672475e+00 3.235578664684342076e+00 2.706093429620121338e+00 2.451411333182749619e+00 2.152851435305118244e+00 1.827037355073481750e+00 1.64…
5.173242787496137751e+00 inf inf inf inf 4.741304137431756160e+00 inf 4.726804155683409725e+00 3.885521908088892307e+00 3.824962673176297567e+00 3.958166703810568343e+00 3.591750668780346434e+00 3.696697092227928749e+00 3.382806764959133350e+00 3.290489930051295531e+00 3.231983910464867993e+00 2.700634487951969920e+00 2.446210046339584832e+00 2.152255377678368387e+00 1.824843611422253709e+00 1.64…
5.417219303030122113e+00 inf inf inf inf 5.031002902410732780e+00 inf 5.047049723378541408e+00 4.208836504432773573e+00 4.115504301614284266e+00 4.270441878596550112e+00 3.889071889624728939e+00 3.984007244733617004e+00 3.651858580580352953e+00 3.584552973806611309e+00 3.552509378033548604e+00 3.306952061862458603e+00 3.275749650994070450e+00 2.601281201049239211e+00 2.028644114786384733e+00 1.84…
5.134408660489923726e+00 inf inf inf inf 4.685289756428171692e+00 inf 4.698812126060579963e+00 3.898642192758125180e+00 3.822832688208812169e+00 3.958166703810568343e+00 3.616887596841007912e+00 3.700155263384341531e+00 3.378219295788556842e+00 3.295337207363019605e+00 3.239598186144256431e+00 2.729128591708906537e+00 2.602818876732134523e+00 2.580695836940595900e+00 2.585028673844077751e+00 2.54…
5.163296773859893385e+00 inf inf inf inf 4.751168622699201372e+00 inf 4.703387966553228772e+00 3.901058742692874226e+00 3.836814303173721630e+00 3.992403475731561624e+00 3.605668127149864066e+00 3.700155263384341531e+00 3.383318649400892664e+00 3.294894928677175816e+00 3.242427913143027585e+00 2.722603024114479631e+00 2.626077345425136489e+00 2.770581329835330564e+00 3.017524730270693123e+00 2.91…
5.143884763813336924e+00 inf inf inf inf 4.797676578621448584e+00 inf 4.751168622699201372e+00 3.898642192758125180e+00 3.840087494155246972e+00 3.968911991584702648e+00 3.603449119871684925e+00 3.709769006556697946e+00 3.378727290858830390e+00 3.288736920435589184e+00 3.238792130933296320e+00 2.705263127121878330e+00 2.451520172854747770e+00 2.150074870803645677e+00 1.831448982928933988e+00 1.64…
5.125079479429479612e+00 inf inf inf inf 4.751168622699201372e+00 inf 4.712645381840435022e+00 3.858979613105241402e+00 3.816487601734065205e+00 3.982619193080028541e+00 3.616133088748417546e+00 3.707131806754568437e+00 3.381273719225406538e+00 3.278324776714656608e+00 3.230393109472207147e+00 2.703937021626460879e+00 2.454794551286711091e+00 2.152917700392460443e+00 1.826806057694120078e+00 1.64…
5.193642033408123027e+00 inf inf inf inf 4.731598763720732848e+00 inf 4.712645381840435022e+00 3.925773515432597005e+00 3.820710216431422612e+00 3.967558289945135819e+00 3.616887596841007912e+00 3.705380072984635120e+00 3.360704375750451334e+00 3.302458238697681292e+00 3.223678735815483698e+00 2.707590867452247974e+00 2.445455267838144930e+00 2.153448083965804116e+00 1.827847596780018513e+00 1.64…
5.153512491208361190e+00 inf inf inf inf 4.694270820542256750e+00 inf 4.731598763720732848e+00 3.889071889624728939e+00 3.843378587820036607e+00 3.968911991584702648e+00 3.607895347922191132e+00 3.677189305002499520e+00 3.360211364559413827e+00 3.290928981603062020e+00 3.231585815759642877e+00 2.697841515804353385e+00 2.455013478021889295e+00 2.146523725332680765e+00 1.826806057694120078e+00 1.64…
5.570593099338289278e+00 inf inf inf inf 5.143884763813336924e+00 inf 5.214757186751375784e+00 4.326674531163241966e+00 4.265984672104904618e+00 4.410894917157294870e+00 4.037755002396668402e+00 4.140211824582926248e+00 3.827100224713728238e+00 3.720434930574748833e+00 3.708009589732990108e+00 3.403629608301494525e+00 3.018082653467827559e+00 2.421478340908365112e+00 2.006680122195989568e+00 1.84…
5.134408660489923726e+00 inf inf inf inf 4.722047450082241582e+00 inf 4.717328052359996526e+00 3.877319169814919864e+00 3.845582693306499600e+00 3.988190715524832619e+00 3.595382062572102022e+00 3.724032669992386690e+00 3.367649285285231553e+00 3.280910970344834698e+00 3.228014765960818266e+00 2.701128713955113891e+00 2.450650006217199195e+00 2.148823002585876552e+00 1.830052339845428033e+00 1.64…
5.163296773859893385e+00 inf inf inf inf 4.751168622699201372e+00 inf 4.707998871299551524e+00 3.884343219905919575e+00 3.812294413162101936e+00 3.964859988898790100e+00 3.609384754932638995e+00 3.708888655082910546e+00 3.371654092913835665e+00 3.280910970344834698e+00 3.226829110158474734e+00 2.698169428687127613e+00 2.451193712882005382e+00 2.150668771287786551e+00 1.826497799426620272e+00 1.64…
6.314778061941668241e+00 inf inf inf inf 5.804941887477248486e+00 inf 5.804941887477248486e+00 5.089145214059915823e+00 5.000138694900194025e+00 5.153512491208361190e+00 4.781771155874240620e+00 4.922617363150734171e+00 4.609976574404495153e+00 4.470225710965370247e+00 4.436872481808550539e+00 3.978474147124923643e+00 3.252232123931309005e+00 2.512889280705659978e+00 2.015527952131799694e+00 1.78…
5.153512491208361190e+00 inf inf inf inf 4.761197523603985182e+00 inf 4.736431883078432215e+00 3.905921154000877138e+00 3.823896738220838198e+00 3.964859988898790100e+00 3.605668127149864066e+00 3.701022920528192817e+00 3.382806764959133350e+00 3.292688398426770302e+00 3.221326732332256526e+00 2.700963926846046359e+00 2.453591875974908465e+00 2.148493996002689421e+00 1.830478748069102934e+00 1.64…
5.106844140742981430e+00 inf inf inf inf 4.731598763720732848e+00 inf 4.722047450082241582e+00 3.905921154000877138e+00 3.836814303173721630e+00 3.970268745541710942e+00 3.587421728346555483e+00 3.690692707586567423e+00 3.366652234311451775e+00 3.300223850222303579e+00 3.233978344259658133e+00 2.691969437622357297e+00 2.457426943928392227e+00 2.151924489506708671e+00 1.829819880841184743e+00 1.64…
5.125079479429479612e+00 inf inf inf inf 4.707998871299551524e+00 inf 4.712645381840435022e+00 3.896235309048944107e+00 3.805025919475274687e+00 3.972991465685005608e+00 3.599035505034387850e+00 3.716858574578586261e+00 3.382806764959133350e+00 3.285681389114603501e+00 3.208935661265067907e+00 2.699647252086541105e+00 2.443948545221138691e+00 2.149481555924021237e+00 1.826536323074957613e+00 1.64…
5.134408660489923726e+00 inf inf inf inf 4.703387966553228772e+00 inf 4.731598763720732848e+00 3.887886233822386295e+00 3.820710216431422612e+00 3.962173733879360782e+00 3.606409618463658262e+00 3.693258682157404937e+00 3.387945311345347044e+00 3.273185498853871778e+00 3.267244631307505198e+00 3.022283648830771163e+00 3.046074683090657320e+00 2.742219466073629874e+00 2.368673301479684579e+00 2.18…
5.173242787496137751e+00 inf inf inf inf 4.761197523603985182e+00 inf 4.712645381840435022e+00 3.887886233822386295e+00 3.830320857513920707e+00 3.981234336024554121e+00 3.609384754932638995e+00 3.706255302411672670e+00 3.379235715160308295e+00 3.298442294146611609e+00 3.236781704322008846e+00 2.699318533080823812e+00 2.458857646317096801e+00 2.203061280741752892e+00 1.973075497683032253e+00 1.81…
5.097929605472461212e+00 inf inf inf inf 4.726804155683409725e+00 inf 4.717328052359996526e+00 3.886702909694708996e+00 3.835727184314329907e+00 3.967558289945135819e+00 3.604927548440993945e+00 3.708009589732990108e+00 3.369147966321493382e+00 3.287425506640065720e+00 3.243238856830462424e+00 2.703275063226366903e+00 2.446102162856552464e+00 2.151329348942229824e+00 1.825227900696396066e+00 1.64…
5.134408660489923726e+00 inf inf inf inf 4.766275360700433339e+00 inf 4.722047450082241582e+00 3.907142921171899985e+00 3.853361270466622468e+00 3.990995942633613236e+00 3.591027012499498294e+00 3.686440250841692468e+00 3.381273719225406538e+00 3.273612099456639779e+00 3.239598186144256431e+00 2.709259069588119129e+00 2.447722449604384565e+00 2.148823002585876552e+00 1.828079294944221500e+00 1.64…
5.063536237551885755e+00 inf inf inf inf 4.731598763720732848e+00 inf 4.756162179366210552e+00 3.896235309048944107e+00 3.830320857513920707e+00 3.972991465685005608e+00 3.609384754932638995e+00 3.707131806754568437e+00 3.372156573214434516e+00 3.287862327076672475e+00 3.240001619028963997e+00 2.706425871686588103e+00 2.461950761903665796e+00 2.151593783191706244e+00 1.829393939102300859e+00 1.64…
5.115892734190508051e+00 inf inf inf inf 4.731598763720732848e+00 inf 4.707998871299551524e+00 3.893838014543304915e+00 3.816487601734065205e+00 3.988190715524832619e+00 3.611625800819215026e+00 3.705380072984635120e+00 3.375685733624471663e+00 3.290489930051295531e+00 3.236380423796966888e+00 2.699647252086541105e+00 2.452827786824615330e+00 2.146064922317695967e+00 1.825997216309726001e+00 1.64…
5.214757186751375784e+00 inf inf inf inf 4.766275360700433339e+00 inf 4.731598763720732848e+00 3.908367174137456601e+00 3.816487601734065205e+00 3.978474147124923643e+00 3.600503115822911493e+00 3.708009589732990108e+00 3.395736358365058827e+00 3.284376610594671675e+00 3.241618060900993470e+00 2.712273537971809034e+00 2.600304722134350044e+00 2.578406644938180392e+00 2.577198236381871954e+00 2.55…
5.183355968830361427e+00 inf inf inf inf 4.667720037416850154e+00 inf 4.787026386876749307e+00 3.912054949470109566e+00 3.836814303173721630e+00 3.972991465685005608e+00 3.607152024634333376e+00 3.724032669992386690e+00 3.379744569418963618e+00 3.287425506640065720e+00 3.226039968897826071e+00 2.706758497524246021e+00 2.447073811246567754e+00 2.147705113392150533e+00 1.823960676377551327e+00 1.64…
5.897697453811741042e+00 inf inf inf inf 5.417219303030122113e+00 inf 5.432453537615153927e+00 4.560906378261118554e+00 4.498960513334042233e+00 4.689763532613054231e+00 4.284015088508232871e+00 4.396933267026157388e+00 4.062571720561146904e+00 3.962173733879360782e+00 3.948919450740583592e+00 3.585268881237878791e+00 3.096043714125249924e+00 2.457646830693127171e+00 2.009284298878300845e+00 1.82…
5.125079479429479612e+00 inf inf inf inf 4.756162179366210552e+00 inf 4.746216165729965297e+00 3.910823178057359684e+00 3.793778486862685373e+00 3.964859988898790100e+00 3.607152024634333376e+00 3.716858574578586261e+00 3.373666536679327699e+00 3.285681389114603501e+00 3.240809297170365255e+00 2.716992935694054534e+00 2.596830176592501704e+00 2.573987627831008762e+00 2.521998145613645992e+00 2.30…
5.173242787496137751e+00 inf inf inf inf 4.756162179366210552e+00 inf 4.707998871299551524e+00 3.919499004719949831e+00 3.824962673176297567e+00 3.975726561871472331e+00 3.596840778741047462e+00 3.704506114769993808e+00 3.374675288172917398e+00 3.302458238697681292e+00 3.227224069230745229e+00 2.709927647573569853e+00 2.452827786824615330e+00 2.151329348942229824e+00 1.828311082360415840e+00 1.65…
5.173242787496137751e+00 inf inf inf inf 4.751168622699201372e+00 inf 4.741304137431756160e+00 3.910823178057359684e+00 3.846687781082677837e+00 3.971628565611963424e+00 3.598303039788737667e+00 3.689839808613152972e+00 3.373666536679327699e+00 3.289612786856612292e+00 3.236380423796966888e+00 2.703440484567614988e+00 2.464503484145062817e+00 2.341414640324069207e+00 2.319868283005121157e+00 2.06…
5.125079479429479612e+00 inf inf inf inf 4.698812126060579963e+00 inf 4.776561425278195827e+00 3.903485036806938702e+00 3.836814303173721630e+00 3.998066765772242626e+00 3.622195811322539427e+00 3.715967797028784325e+00 3.369648357306671560e+00 3.292688398426770302e+00 3.233578928297431432e+00 2.698497520366466951e+00 2.445670822246683418e+00 2.149679262554681447e+00 1.826459278244506601e+00 1.64…
5.134408660489923726e+00 inf inf inf inf 4.722047450082241582e+00 inf 4.698812126060579963e+00 3.909593923033314322e+00 3.827100224713728238e+00 4.000918525257024960e+00 3.594654028454248973e+00 3.718644095547499528e+00 3.385370552923802290e+00 3.303802865234879427e+00 3.235578664684342076e+00 2.697186225649744973e+00 2.444809067534407188e+00 2.154310955618275347e+00 1.826151197533776527e+00 1.64…
5.125079479429479612e+00 inf inf inf inf 4.736431883078432215e+00 inf 4.741304137431756160e+00 3.909593923033314322e+00 3.824962673176297567e+00 3.964859988898790100e+00 3.599035505034387850e+00 3.706255302411672670e+00 3.368148431000291598e+00 3.286552815950473772e+00 3.223678735815483698e+00 2.710764416064696203e+00 2.450650006217199195e+00 2.149020492919141212e+00 1.854368770780255637e+00 1.74…
5.143884763813336924e+00 inf inf inf inf 4.756162179366210552e+00 inf 4.746216165729965297e+00 3.909593923033314322e+00 3.816487601734065205e+00 3.986792991028753175e+00 3.602711265548694364e+00 3.701891830606983014e+00 3.384343726522741402e+00 3.291808046952982902e+00 3.224464784424981190e+00 2.706093429620121338e+00 2.461286611587894857e+00 2.222309184279026795e+00 2.023117554658156347e+00 1.85…
5.106844140742981430e+00 inf inf inf inf 4.736431883078432215e+00 inf 4.741304137431756160e+00 3.907142921171899985e+00 3.826030499765323167e+00 3.981234336024554121e+00 3.599768862986224782e+00 3.717750672777574206e+00 3.381273719225406538e+00 3.286552815950473772e+00 3.233978344259658133e+00 2.705927277437648826e+00 2.450758708254347606e+00 2.146392603056066939e+00 1.828697593245365294e+00 1.64…
5.153512491208361190e+00 inf inf inf inf 4.707998871299551524e+00 inf 4.751168622699201372e+00 3.899849254597207437e+00 3.821770516485515579e+00 3.981234336024554121e+00 3.607152024634333376e+00 3.704506114769993808e+00 3.367150553284032011e+00 3.278324776714656608e+00 3.235178185385032545e+00 2.706758497524246021e+00 2.450106790395345957e+00 2.152917700392460443e+00 1.827191602735182441e+00 1.64…
5.163296773859893385e+00 inf inf inf inf 4.741304137431756160e+00 inf 4.707998871299551524e+00 3.904701862550234548e+00 3.824962673176297567e+00 3.979852658896229745e+00 3.591027012499498294e+00 3.724935476050719174e+00 3.368148431000291598e+00 3.281343085354428535e+00 3.236380423796966888e+00 2.703605951398026175e+00 2.444271096890615169e+00 2.144494533975275452e+00 1.826536323074957613e+00 1.64…
5.143884763813336924e+00 inf inf inf inf 4.751168622699201372e+00 inf 4.726804155683409725e+00 3.907142921171899985e+00 3.835727184314329907e+00 3.977098786240412132e+00 3.601238265731094401e+00 3.694116444419552003e+00 3.384343726522741402e+00 3.283942312398264729e+00 3.235178185385032545e+00 2.707590867452247974e+00 2.446641773802051834e+00 2.150074870803645677e+00 1.825804795175087536e+00 1.64…
5.143884763813336924e+00 inf inf inf inf 4.694270820542256750e+00 inf 4.741304137431756160e+00 3.898642192758125180e+00 3.827100224713728238e+00 3.982619193080028541e+00 3.604187880093397300e+00 3.696697092227928749e+00 3.380763570720919819e+00 3.288299464854707033e+00 3.238792130933296320e+00 2.695714426811587572e+00 2.452827786824615330e+00 2.148823002585876552e+00 1.825573971008201068e+00 1.64…
5.143884763813336924e+00 inf inf inf inf 4.756162179366210552e+00 inf 4.751168622699201372e+00 3.904701862550234548e+00 3.845582693306499600e+00 3.986792991028753175e+00 3.593926874136148530e+00 3.688137628906594578e+00 3.375180298798448941e+00 3.290928981603062020e+00 3.240001619028963997e+00 2.700634487951969920e+00 2.443733606792348301e+00 2.148099425414780050e+00 1.825343235353171778e+00 1.64…
5.134408660489923726e+00 inf inf inf inf 4.731598763720732848e+00 inf 4.717328052359996526e+00 3.905921154000877138e+00 3.828171854783261274e+00 3.962173733879360782e+00 3.607152024634333376e+00 3.721332350763467911e+00 3.385884623971729734e+00 3.301116610215450109e+00 3.233578928297431432e+00 2.694246219190105318e+00 2.443841066409564444e+00 2.149152189160638660e+00 1.830866654300303820e+00 1.64…
5.134408660489923726e+00 inf inf inf inf 4.746216165729965297e+00 inf 4.731598763720732848e+00 3.879651421281245405e+00 3.826030499765323167e+00 3.993814309027367226e+00 3.615379525562890439e+00 3.705380072984635120e+00 3.360704375750451334e+00 3.280910970344834698e+00 3.227224069230745229e+00 2.703771463742626668e+00 2.448263516204100654e+00 2.147967959361166024e+00 1.830789053046004922e+00 1.64…
5.125079479429479612e+00 inf inf inf inf 4.736431883078432215e+00 inf 4.680848997342533124e+00 3.920748683518044064e+00 3.837903389670132004e+00 3.956836935037324032e+00 3.599768862986224782e+00 3.728560307042880329e+00 3.380253854362612387e+00 3.302010696746964236e+00 3.241618060900993470e+00 2.699482870136331591e+00 2.455232484439229701e+00 2.146720462337866397e+00 1.826844601083621900e+00 1.64…
5.173242787496137751e+00 inf inf inf inf 4.722047450082241582e+00 inf 4.741304137431756160e+00 3.907142921171899985e+00 3.830320857513920707e+00 3.978474147124923643e+00 3.616133088748417546e+00 3.713303349317231383e+00 3.375180298798448941e+00 3.290051198624640350e+00 3.265137028014407417e+00 3.022564760784027360e+00 3.043448991106082691e+00 2.574254525207307687e+00 2.126660192126987425e+00 2.01…
5.143884763813336924e+00 inf inf inf inf 4.726804155683409725e+00 inf 4.776561425278195827e+00 3.910823178057359684e+00 3.822832688208812169e+00 3.968911991584702648e+00 3.608639590595920765e+00 3.711533582967918576e+00 3.379235715160308295e+00 3.290051198624640350e+00 3.229202762644843183e+00 2.701788314048568562e+00 2.454575704175733453e+00 2.150932915332853135e+00 1.832265190955450596e+00 1.64…
5.163296773859893385e+00 inf inf inf inf 4.722047450082241582e+00 inf 4.746216165729965297e+00 3.908367174137456601e+00 3.814387354837406985e+00 3.981234336024554121e+00 3.608639590595920765e+00 3.722231111386126390e+00 3.383318649400892664e+00 3.296222741187303740e+00 3.240405322583187253e+00 2.704268274112118231e+00 2.458967841377381003e+00 2.282320087868344505e+00 2.182179642079264070e+00 1.90…
5.143884763813336924e+00 inf inf inf inf 4.736431883078432215e+00 inf 4.726804155683409725e+00 3.907142921171899985e+00 3.829245396771862264e+00 3.972991465685005608e+00 3.603449119871684925e+00 3.702761997244530701e+00 3.373666536679327699e+00 3.286116944779657878e+00 3.228014765960818266e+00 2.700963926846046359e+00 2.450106790395345957e+00 2.151461551540806205e+00 1.826074201996243263e+00 1.64…
5.143884763813336924e+00 inf inf inf inf 4.766275360700433339e+00 inf 4.722047450082241582e+00 3.904701862550234548e+00 3.836814303173721630e+00 3.979852658896229745e+00 3.606409618463658262e+00 3.698423693484356622e+00 3.386914085514539874e+00 3.296665997284696115e+00 3.224858194131705158e+00 2.707924138092171695e+00 2.450541323813760997e+00 2.154045324833694153e+00 1.827461631324193592e+00 1.64…
5.115892734190508051e+00 inf inf inf inf 4.731598763720732848e+00 inf 4.667720037416850154e+00 3.902270666818577372e+00 3.834642025994972503e+00 3.999490956082077719e+00 3.606409618463658262e+00 3.713303349317231383e+00 3.378727290858830390e+00 3.292248061689226901e+00 3.224071631764800383e+00 2.712609413015417026e+00 2.455561143596239670e+00 2.148493996002689421e+00 1.825227900696396066e+00 1.63…
5.071952040821206431e+00 inf inf inf inf 4.756162179366210552e+00 inf 4.776561425278195827e+00 3.872681612176899879e+00 3.830320857513920707e+00 3.954186181301148295e+00 3.619156814332431971e+00 3.702761997244530701e+00 3.369147966321493382e+00 3.279616484098000662e+00 3.228014765960818266e+00 2.706924879420785413e+00 2.455122971266664234e+00 2.147508054236958674e+00 1.823692213969898335e+00 1.64…
5.173242787496137751e+00 inf inf inf inf 4.726804155683409725e+00 inf 4.736431883078432215e+00 3.914526082820008135e+00 3.824962673176297567e+00 3.988190715524832619e+00 3.606409618463658262e+00 3.700155263384341531e+00 3.368148431000291598e+00 3.281775510903043092e+00 3.234378025526428946e+00 2.704433968764135443e+00 2.451737911277604542e+00 2.145737419928399614e+00 1.827461631324193592e+00 1.64…
5.183355968830361427e+00 inf inf inf inf 4.726804155683409725e+00 inf 4.746216165729965297e+00 3.892642939423553550e+00 3.832477562779790681e+00 3.967558289945135819e+00 3.596840778741047462e+00 3.701022920528192817e+00 3.365656832719688296e+00 3.296665997284696115e+00 3.257610201414306239e+00 3.033345513448312936e+00 3.055801450914675588e+00 2.943130756429486183e+00 2.944858065745634246e+00 2.57…
5.163296773859893385e+00 inf inf inf inf 4.736431883078432215e+00 inf 4.722047450082241582e+00 3.903485036806938702e+00 3.848904063974976975e+00 3.978474147124923643e+00 3.608639590595920765e+00 3.717750672777574206e+00 3.357752349592409313e+00 3.290928981603062020e+00 3.240809297170365255e+00 2.705263127121878330e+00 2.459188292057626679e+00 2.302965889868597849e+00 2.222086118428464374e+00 1.97…
5.163296773859893385e+00 inf inf inf inf 4.766275360700433339e+00 inf 4.751168622699201372e+00 3.919499004719949831e+00 3.828171854783261274e+00 3.989591694330009819e+00 3.618399457246922246e+00 3.714190188276585758e+00 3.369147966321493382e+00 3.283508327435348484e+00 3.234378025526428946e+00 2.704268274112118231e+00 2.452609653733591522e+00 2.151527663733917795e+00 1.824497960790441464e+00 1.64…
5.750202337723826496e+00 inf inf inf inf 5.333121729593898408e+00 inf 5.320181013100063971e+00 4.498960513334042233e+00 4.431001995000903193e+00 4.621892213776480851e+00 4.219018136950165143e+00 4.321782470680162191e+00 4.016849471116152870e+00 3.895035467923569250e+00 3.884343219905919575e+00 3.551154151953910265e+00 3.080364866560152404e+00 2.450650006217199195e+00 2.006680122195989568e+00 1.83…
5.115892734190508051e+00 inf inf inf inf 4.712645381840435022e+00 inf 4.694270820542256750e+00 3.918251915931583618e+00 3.810208726065214435e+00 4.002349489367806434e+00 3.606409618463658262e+00 3.722231111386126390e+00 3.378219295788556842e+00 3.289174694281745026e+00 3.241618060900993470e+00 2.701458423620897609e+00 2.442338375341394308e+00 2.150932915332853135e+00 1.829742414458715549e+00 1.64…
5.106844140742981430e+00 inf inf inf inf 4.726804155683409725e+00 inf 4.766275360700433339e+00 3.890259886308753856e+00 3.823896738220838198e+00 3.947609939614384444e+00 3.602711265548694364e+00 3.680536852579407547e+00 3.385370552923802290e+00 3.286116944779657878e+00 3.263036781117748752e+00 2.998856732838248718e+00 2.817897437514360615e+00 2.822114415436431933e+00 2.995084180512006533e+00 2.71…
5.183355968830361427e+00 inf inf inf inf 4.707998871299551524e+00 inf 4.703387966553228772e+00 3.887886233822386295e+00 3.817540480611625320e+00 4.006662913752938593e+00 3.603449119871684925e+00 3.691546817204779618e+00 3.384343726522741402e+00 3.296665997284696115e+00 3.240001619028963997e+00 2.707924138092171695e+00 2.451411333182749619e+00 2.151527663733917795e+00 1.831992998577873122e+00 1.63…
5.173242787496137751e+00 inf inf inf inf 4.746216165729965297e+00 inf 4.731598763720732848e+00 3.885521908088892307e+00 3.834642025994972503e+00 3.951547053715206204e+00 3.599768862986224782e+00 3.721332350763467911e+00 3.371152031870940924e+00 3.283074655254413887e+00 3.235178185385032545e+00 2.708090842657582265e+00 2.451084932239026237e+00 2.153249135336119391e+00 1.827924819588774286e+00 1.64…
5.153512491208361190e+00 inf inf inf inf 4.703387966553228772e+00 inf 4.736431883078432215e+00 3.884343219905919575e+00 3.827100224713728238e+00 3.975726561871472331e+00 3.601974314905443286e+00 3.700155263384341531e+00 3.375180298798448941e+00 3.282641295404929327e+00 3.230393109472207147e+00 2.695877782350802221e+00 2.457756804215319058e+00 2.260533793744148312e+00 2.154776091843193075e+00 1.91…
5.143884763813336924e+00 inf inf inf inf 4.689763532613054231e+00 inf 4.689763532613054231e+00 3.902270666818577372e+00 3.813339974024654300e+00 3.962173733879360782e+00 3.607152024634333376e+00 3.683059791810146422e+00 3.390013080132786794e+00 3.299332412837038042e+00 3.237585069094214951e+00 2.704931326658549740e+00 2.449564064531006835e+00 2.150602753390413291e+00 1.826343729492351464e+00 1.63…
5.183355968830361427e+00 inf inf inf inf 4.746216165729965297e+00 inf 4.726804155683409725e+00 3.890259886308753856e+00 3.813339974024654300e+00 3.959499417810521837e+00 3.602711265548694364e+00 3.708888655082910546e+00 3.375180298798448941e+00 3.296665997284696115e+00 3.240001619028963997e+00 2.705097204020040724e+00 2.449130236015458539e+00 2.149547450916695190e+00 1.827615987799098951e+00 1.64…
5.115892734190508051e+00 inf inf inf inf 4.746216165729965297e+00 inf 4.741304137431756160e+00 3.903485036806938702e+00 3.826030499765323167e+00 3.977098786240412132e+00 3.616133088748417546e+00 3.698423693484356622e+00 3.365159748738506984e+00 3.287425506640065720e+00 3.231187984257547718e+00 2.708424390407254023e+00 2.446857753748735043e+00 2.148230920197864879e+00 1.828079294944221500e+00 1.64…
5.097929605472461212e+00 inf inf inf inf 4.761197523603985182e+00 inf 4.736431883078432215e+00 3.877319169814919864e+00 3.821770516485515579e+00 3.989591694330009819e+00 3.604927548440993945e+00 3.708888655082910546e+00 3.384856920690309856e+00 3.288299464854707033e+00 3.240001619028963997e+00 2.706592161621320880e+00 2.451302513194208110e+00 2.150998969465967470e+00 1.825881756245090637e+00 1.64…
5.115892734190508051e+00 inf inf inf inf 4.756162179366210552e+00 inf 4.689763532613054231e+00 3.897437547460878005e+00 3.810208726065214435e+00 3.981234336024554121e+00 3.591750668780346434e+00 3.705380072984635120e+00 3.365656832719688296e+00 3.284811222477054926e+00 3.242427913143027585e+00 2.707091307336380481e+00 2.449238663824564011e+00 2.146982878445383491e+00 1.830207362421320871e+00 1.64…
5.163296773859893385e+00 inf inf inf inf 4.707998871299551524e+00 inf 4.761197523603985182e+00 3.914526082820008135e+00 3.833558821156993979e+00 3.975726561871472331e+00 3.604927548440993945e+00 3.732207106841805011e+00 3.386399134584523463e+00 3.281775510903043092e+00 3.244457325269100245e+00 2.700469836117586286e+00 2.454466310461224321e+00 2.184689427261173655e+00 1.905461114403596667e+00 1.78…
5.125079479429479612e+00 inf inf inf inf 4.722047450082241582e+00 inf 4.731598763720732848e+00 3.908367174137456601e+00 3.819651781461941287e+00 3.981234336024554121e+00 3.593926874136148530e+00 3.709769006556697946e+00 3.369648357306671560e+00 3.284811222477054926e+00 3.257194792267672501e+00 3.022283648830771163e+00 3.048124838821833826e+00 2.624044014561946803e+00 2.166861928009496285e+00 2.08…
5.173242787496137751e+00 inf inf inf inf 4.722047450082241582e+00 inf 4.703387966553228772e+00 3.877319169814919864e+00 3.829245396771862264e+00 3.992403475731561624e+00 3.596110978621263943e+00 3.713303349317231383e+00 3.388461587760545513e+00 3.287425506640065720e+00 3.231187984257547718e+00 2.700799184853230450e+00 2.466062633962447848e+00 2.213597010642393670e+00 1.985941428245425744e+00 1.81…
5.153512491208361190e+00 inf inf inf inf 4.703387966553228772e+00 inf 4.741304137431756160e+00 3.917007406439346529e+00 3.810208726065214435e+00 3.970268745541710942e+00 3.603449119871684925e+00 3.701022920528192817e+00 3.385884623971729734e+00 3.286989003084471062e+00 3.226829110158474734e+00 2.698333452165041724e+00 2.453482660959634742e+00 2.151924489506708671e+00 1.828272444923410012e+00 1.64…
5.134408660489923726e+00 inf inf inf inf 4.707998871299551524e+00 inf 4.766275360700433339e+00 3.903485036806938702e+00 3.821770516485515579e+00 3.972991465685005608e+00 3.601974314905443286e+00 3.701022920528192817e+00 3.374170701036430575e+00 3.284811222477054926e+00 3.242022850774987752e+00 2.698005449908350784e+00 2.461175991103163874e+00 2.145213786587402360e+00 1.829277825483119457e+00 1.64…
5.163296773859893385e+00 inf inf inf inf 4.746216165729965297e+00 inf 4.761197523603985182e+00 3.885521908088892307e+00 3.838994450939148262e+00 3.960835090112569290e+00 3.599035505034387850e+00 3.701022920528192817e+00 3.382806764959133350e+00 3.294011345368624610e+00 3.239598186144256431e+00 2.704599709055777179e+00 2.452609653733591522e+00 2.150470739321213465e+00 1.826651908820470682e+00 1.64…
5.183355968830361427e+00 inf inf inf inf 4.722047450082241582e+00 inf 4.726804155683409725e+00 3.908367174137456601e+00 3.815436561947183502e+00 3.968911991584702648e+00 3.614626904920680062e+00 3.695835645946220271e+00 3.388978307521796740e+00 3.288736920435589184e+00 3.256779669708951719e+00 3.014465365522055240e+00 3.041995208990354360e+00 2.569071260716036864e+00 2.123875324896617123e+00 2.01…
5.106844140742981430e+00 inf inf inf inf 4.761197523603985182e+00 inf 4.703387966553228772e+00 3.907142921171899985e+00 3.833558821156993979e+00 3.972991465685005608e+00 3.602711265548694364e+00 3.719538846827608936e+00 3.371152031870940924e+00 3.296665997284696115e+00 3.225645786030797435e+00 2.706093429620121338e+00 2.459850129108769323e+00 2.353500721705402920e+00 2.355724512810581039e+00 2.12…
5.115892734190508051e+00 inf inf inf inf 4.776561425278195827e+00 inf 4.761197523603985182e+00 3.891450233136117820e+00 3.833558821156993979e+00 3.972991465685005608e+00 3.605668127149864066e+00 3.727652050077980395e+00 3.386399134584523463e+00 3.289174694281745026e+00 3.259691559854132947e+00 3.034204909154980090e+00 3.046367135162027395e+00 2.789178187662215702e+00 2.550310767776959420e+00 2.26…
5.106844140742981430e+00 inf inf inf inf 4.726804155683409725e+00 inf 4.761197523603985182e+00 3.912054949470109566e+00 3.834642025994972503e+00 3.968911991584702648e+00 3.626783280493116379e+00 3.701891830606983014e+00 3.382295315608324415e+00 3.291368353747447628e+00 3.238389507883815188e+00 2.699811678955988725e+00 2.448155263955000382e+00 2.150338754208817704e+00 1.825189460722894896e+00 1.64…
5.173242787496137751e+00 inf inf inf inf 4.703387966553228772e+00 inf 4.751168622699201372e+00 3.913289247595220122e+00 3.821770516485515579e+00 3.959499417810521837e+00 3.593926874136148530e+00 3.700155263384341531e+00 3.376697878732757729e+00 3.299777966448658173e+00 3.239598186144256431e+00 2.699976150769230365e+00 2.440091351724521296e+00 2.150668771287786551e+00 1.824920449645445863e+00 1.64…
5.115892734190508051e+00 inf inf inf inf 4.751168622699201372e+00 inf 4.707998871299551524e+00 3.901058742692874226e+00 3.832477562779790681e+00 4.000918525257024960e+00 3.593200597493962256e+00 3.712417815492947692e+00 3.381273719225406538e+00 3.294452974837990933e+00 3.245271010484371388e+00 2.724998954967762455e+00 2.595445956692894018e+00 2.584213886820460271e+00 2.601281201049239211e+00 2.68…
5.125079479429479612e+00 inf inf inf inf 4.776561425278195827e+00 inf 4.741304137431756160e+00 3.914526082820008135e+00 3.829245396771862264e+00 3.984007244733617004e+00 3.607895347922191132e+00 3.703633424080401859e+00 3.378727290858830390e+00 3.299332412837038042e+00 3.233179777287769951e+00 2.706425871686588103e+00 2.447181869094573692e+00 2.152718927018962614e+00 1.829393939102300859e+00 1.64…
5.163296773859893385e+00 inf inf inf inf 4.731598763720732848e+00 inf 4.771396413951243254e+00 3.891450233136117820e+00 3.809168587301458686e+00 3.975726561871472331e+00 3.596840778741047462e+00 3.710650647923215750e+00 3.377711729225351789e+00 3.298887188898856238e+00 3.246085797507988868e+00 2.698333452165041724e+00 2.448696720056505072e+00 2.150206798040525946e+00 1.827114473961764185e+00 1.63…
5.153512491208361190e+00 inf inf inf inf 4.756162179366210552e+00 inf 4.722047450082241582e+00 3.890259886308753856e+00 3.810208726065214435e+00 3.975726561871472331e+00 3.618399457246922246e+00 3.705380072984635120e+00 3.369147966321493382e+00 3.286989003084471062e+00 3.227224069230745229e+00 2.697841515804353385e+00 2.449021827741136192e+00 2.148230920197864879e+00 1.839700692941008020e+00 1.69…
5.153512491208361190e+00 inf inf inf inf 4.672064605929986847e+00 inf 4.712645381840435022e+00 3.873837655039696237e+00 3.813339974024654300e+00 3.964859988898790100e+00 3.601238265731094401e+00 3.706255302411672670e+00 3.382806764959133350e+00 3.290928981603062020e+00 3.241618060900993470e+00 2.701293546205151497e+00 2.449998206054168737e+00 2.149811103073394403e+00 1.827191602735182441e+00 1.64…
5.183355968830361427e+00 inf inf inf inf 4.731598763720732848e+00 inf 4.722047450082241582e+00 3.899849254597207437e+00 3.821770516485515579e+00 3.959499417810521837e+00 3.613124481855475967e+00 3.710650647923215750e+00 3.380763570720919819e+00 3.292248061689226901e+00 3.242427913143027585e+00 2.703275063226366903e+00 2.452827786824615330e+00 2.308518823168941747e+00 2.221046236457520084e+00 1.96…
5.143884763813336924e+00 inf inf inf inf 4.707998871299551524e+00 inf 4.746216165729965297e+00 3.890259886308753856e+00 3.822832688208812169e+00 3.970268745541710942e+00 3.607152024634333376e+00 3.729469937034704419e+00 3.370149164763796001e+00 3.297553490255319186e+00 3.253056398204042576e+00 3.023127378987709335e+00 3.036214952004807621e+00 2.571590863819029238e+00 2.127294918056096051e+00 2.02…
5.134408660489923726e+00 inf inf inf inf 4.712645381840435022e+00 inf 4.741304137431756160e+00 3.881992747678855160e+00 3.819651781461941287e+00 3.970268745541710942e+00 3.601238265731094401e+00 3.706255302411672670e+00 3.368647991116159091e+00 3.299777966448658173e+00 3.266822519662695878e+00 3.032487343407438640e+00 3.029635583922656750e+00 2.812717033579680059e+00 2.631337681136639350e+00 2.28…
5.134408660489923726e+00 inf inf inf inf 4.741304137431756160e+00 inf 4.689763532613054231e+00 3.889071889624728939e+00 3.813339974024654300e+00 3.989591694330009819e+00 3.606409618463658262e+00 3.722231111386126390e+00 3.374675288172917398e+00 3.286116944779657878e+00 3.233978344259658133e+00 2.711267036273512065e+00 2.452173624638424698e+00 2.148888825495202326e+00 1.829510075132191549e+00 1.64…
5.143884763813336924e+00 inf inf inf inf 4.771396413951243254e+00 inf 4.726804155683409725e+00 3.893838014543304915e+00 3.808130243428609507e+00 3.970268745541710942e+00 3.589582305623010949e+00 3.695835645946220271e+00 3.372659473473545333e+00 3.286116944779657878e+00 3.237183252635209119e+00 2.698497520366466951e+00 2.447722449604384565e+00 2.149613353126388127e+00 1.830091091745296605e+00 1.64…
5.115892734190508051e+00 inf inf inf inf 4.712645381840435022e+00 inf 4.712645381840435022e+00 3.903485036806938702e+00 3.828171854783261274e+00 3.964859988898790100e+00 3.599035505034387850e+00 3.708009589732990108e+00 3.382295315608324415e+00 3.282208247437336190e+00 3.244050894909169536e+00 2.698989993555872324e+00 2.454028934374367310e+00 2.149218048091914302e+00 1.824497960790441464e+00 1.64…
5.038972821906408051e+00 inf inf inf inf 4.694270820542256750e+00 inf 4.756162179366210552e+00 3.903485036806938702e+00 3.807093688262714881e+00 4.003783864600078068e+00 3.585985641447706040e+00 3.702761997244530701e+00 3.387945311345347044e+00 3.283942312398264729e+00 3.246901689327909235e+00 2.703771463742626668e+00 2.455013478021889295e+00 2.151527663733917795e+00 1.823653871973198948e+00 1.64…
5.134408660489923726e+00 inf inf inf inf 4.751168622699201372e+00 inf 4.676440771582575984e+00 3.896235309048944107e+00 3.823896738220838198e+00 3.968911991584702648e+00 3.602711265548694364e+00 3.711533582967918576e+00 3.376697878732757729e+00 3.294452974837990933e+00 3.257610201414306239e+00 3.015020457927658271e+00 3.061773908135818179e+00 2.940426391764892511e+00 2.767629001925473453e+00 2.33…
5.125079479429479612e+00 inf inf inf inf 4.731598763720732848e+00 inf 4.756162179366210552e+00 3.910823178057359684e+00 3.833558821156993979e+00 3.979852658896229745e+00 3.609384754932638995e+00 3.676355319941757571e+00 3.376697878732757729e+00 3.294011345368624610e+00 3.263456244449479904e+00 3.031059774232491844e+00 3.050476459304007459e+00 2.799569519379260907e+00 2.575992249757262709e+00 2.27…
5.143884763813336924e+00 inf inf inf inf 4.726804155683409725e+00 inf 4.717328052359996526e+00 3.884343219905919575e+00 3.827100224713728238e+00 3.982619193080028541e+00 3.616887596841007912e+00 3.704506114769993808e+00 3.370149164763796001e+00 3.294894928677175816e+00 3.232382268721721630e+00 2.696695225928498640e+00 2.449889641304213050e+00 2.150074870803645677e+00 1.827423048391603633e+00 1.64…
5.173242787496137751e+00 inf inf inf inf 4.761197523603985182e+00 inf 4.707998871299551524e+00 3.915765465595977268e+00 3.837903389670132004e+00 3.950231817945655699e+00 3.609384754932638995e+00 3.710650647923215750e+00 3.384856920690309856e+00 3.288736920435589184e+00 3.239598186144256431e+00 2.705761171121893849e+00 2.454138248594851301e+00 2.147048500357766621e+00 1.830129846141020478e+00 1.64…
5.193642033408123027e+00 inf inf inf inf 4.731598763720732848e+00 inf 4.751168622699201372e+00 3.898642192758125180e+00 3.800911577804426233e+00 3.986792991028753175e+00 3.595382062572102022e+00 3.719538846827608936e+00 3.363175509100350347e+00 3.294452974837990933e+00 3.235578664684342076e+00 2.698169428687127613e+00 2.449564064531006835e+00 2.150404743146208997e+00 1.825343235353171778e+00 1.64…
5.143884763813336924e+00 inf inf inf inf 4.722047450082241582e+00 inf 4.698812126060579963e+00 3.905921154000877138e+00 3.820710216431422612e+00 3.988190715524832619e+00 3.612374674749106784e+00 3.708009589732990108e+00 3.379744569418963618e+00 3.283074655254413887e+00 3.238389507883815188e+00 2.702944356911364476e+00 2.461175991103163874e+00 2.361976449083838858e+00 2.370097716549504074e+00 2.15…
5.097929605472461212e+00 inf inf inf inf 4.726804155683409725e+00 inf 4.726804155683409725e+00 3.895035467923569250e+00 3.822832688208812169e+00 3.989591694330009819e+00 3.598303039788737667e+00 3.714190188276585758e+00 3.367150553284032011e+00 3.282208247437336190e+00 3.243238856830462424e+00 2.706924879420785413e+00 2.452173624638424698e+00 2.149218048091914302e+00 1.824382788022360868e+00 1.64…
5.204106995006677394e+00 inf inf inf inf 4.712645381840435022e+00 inf 4.736431883078432215e+00 3.917007406439346529e+00 3.817540480611625320e+00 3.989591694330009819e+00 3.604187880093397300e+00 3.711533582967918576e+00 3.378727290858830390e+00 3.286116944779657878e+00 3.231187984257547718e+00 2.699976150769230365e+00 2.453810365492559598e+00 2.150734796429126572e+00 1.823270586321026565e+00 1.64…
5.570593099338289278e+00 inf inf inf inf 5.271033698068405826e+00 inf 5.295105713012827842e+00 4.442800806855776052e+00 4.369945778746821219e+00 4.515537873755766540e+00 4.120714032210329059e+00 4.237790824561350256e+00 3.898642192758125180e+00 3.809168587301458686e+00 3.770919317096513179e+00 3.477355835229484882e+00 3.052541693434852821e+00 2.437852688034129134e+00 2.008449735464349573e+00 1.83…
5.183355968830361427e+00 inf inf inf inf 4.776561425278195827e+00 inf 4.731598763720732848e+00 3.901058742692874226e+00 3.830320857513920707e+00 3.968911991584702648e+00 3.600503115822911493e+00 3.698423693484356622e+00 3.372659473473545333e+00 3.293570039793288107e+00 3.260526123268084664e+00 3.023127378987709335e+00 3.043157953555064132e+00 2.564851422250975066e+00 2.129394276756461757e+00 2.04…
5.089145214059915823e+00 inf inf inf inf 4.736431883078432215e+00 inf 4.741304137431756160e+00 3.893838014543304915e+00 3.827100224713728238e+00 3.970268745541710942e+00 3.595382062572102022e+00 3.717750672777574206e+00 3.380253854362612387e+00 3.283942312398264729e+00 3.238389507883815188e+00 2.708925058963389532e+00 2.448155263955000382e+00 2.155574305701127180e+00 1.821396007691681085e+00 1.64…
5.163296773859893385e+00 inf inf inf inf 4.736431883078432215e+00 inf 4.717328052359996526e+00 3.904701862550234548e+00 3.802965232101657378e+00 3.984007244733617004e+00 3.613124481855475967e+00 3.706255302411672670e+00 3.384856920690309856e+00 3.293129057637236734e+00 3.225645786030797435e+00 2.704433968764135443e+00 2.448371787931788113e+00 2.147705113392150533e+00 1.826921695270146362e+00 1.64…
5.153512491208361190e+00 inf inf inf inf 4.726804155683409725e+00 inf 4.707998871299551524e+00 3.897437547460878005e+00 3.821770516485515579e+00 4.018318873861021601e+00 3.609384754932638995e+00 3.708009589732990108e+00 3.385370552923802290e+00 3.283508327435348484e+00 3.225251861221310801e+00 2.699482870136331591e+00 2.463614351918264500e+00 2.302710833647894528e+00 2.224619053238421351e+00 1.98…
5.153512491208361190e+00 inf inf inf inf 4.717328052359996526e+00 inf 4.761197523603985182e+00 3.896235309048944107e+00 3.820710216431422612e+00 3.979852658896229745e+00 3.607152024634333376e+00 3.708009589732990108e+00 3.378219295788556842e+00 3.284376610594671675e+00 3.233978344259658133e+00 2.701458423620897609e+00 2.464725972639000506e+00 2.342594217211661611e+00 2.315597965114815970e+00 2.06…
5.173242787496137751e+00 inf inf inf inf 4.756162179366210552e+00 inf 4.672064605929986847e+00 3.893838014543304915e+00 3.828171854783261274e+00 3.981234336024554121e+00 3.604187880093397300e+00 3.700155263384341531e+00 3.373162794393733233e+00 3.281343085354428535e+00 3.231585815759642877e+00 2.701293546205151497e+00 2.458747471433515130e+00 2.195118846160582837e+00 1.920223628387983883e+00 1.80…
5.163296773859893385e+00 inf inf inf inf 4.707998871299551524e+00 inf 4.722047450082241582e+00 3.896235309048944107e+00 3.843378587820036607e+00 3.959499417810521837e+00 3.604927548440993945e+00 3.693258682157404937e+00 3.387945311345347044e+00 3.277035836289623916e+00 3.232382268721721630e+00 2.704931326658549740e+00 2.455013478021889295e+00 2.315511130548679297e+00 2.222978878421611348e+00 1.96…
5.153512491208361190e+00 inf inf inf inf 4.741304137431756160e+00 inf 4.781771155874240620e+00 3.899849254597207437e+00 3.838994450939148262e+00 3.984007244733617004e+00 3.601974314905443286e+00 3.707131806754568437e+00 3.372156573214434516e+00 3.293570039793288107e+00 3.240809297170365255e+00 2.704931326658549740e+00 2.446317949168709482e+00 2.151726043907702390e+00 1.857199829151661374e+00 1.73…
5.163296773859893385e+00 inf inf inf inf 4.741304137431756160e+00 inf 4.736431883078432215e+00 3.918251915931583618e+00 3.808130243428609507e+00 3.971628565611963424e+00 3.616133088748417546e+00 3.724935476050719174e+00 3.391568583260990533e+00 3.290051198624640350e+00 3.218983886575585984e+00 2.705097204020040724e+00 2.454028934374367310e+00 2.148691378364636417e+00 1.825304788011220980e+00 1.64…
5.204106995006677394e+00 inf inf inf inf 4.722047450082241582e+00 inf 4.736431883078432215e+00 3.933390327580670753e+00 3.836814303173721630e+00 4.006662913752938593e+00 3.650260385417698039e+00 3.716858574578586261e+00 3.399406993604137561e+00 3.306952061862458603e+00 3.292248061689226901e+00 3.052246225653321154e+00 3.060574664839003312e+00 2.508565524676310776e+00 2.054414822279126529e+00 1.92…
5.173242787496137751e+00 inf inf inf inf 4.787026386876749307e+00 inf 4.712645381840435022e+00 3.896235309048944107e+00 3.823896738220838198e+00 3.999490956082077719e+00 3.602711265548694364e+00 3.695835645946220271e+00 3.373666536679327699e+00 3.294011345368624610e+00 3.235178185385032545e+00 2.732591738678606941e+00 2.607596688908268678e+00 2.570263441871026622e+00 2.551209336663946559e+00 2.39…
5.173242787496137751e+00 inf inf inf inf 4.756162179366210552e+00 inf 4.712645381840435022e+00 3.891450233136117820e+00 3.828171854783261274e+00 3.970268745541710942e+00 3.614626904920680062e+00 3.707131806754568437e+00 3.379235715160308295e+00 3.283074655254413887e+00 3.242022850774987752e+00 2.703937021626460879e+00 2.468968960112341904e+00 2.367725561285331182e+00 2.385700168830638290e+00 2.18…
5.153512491208361190e+00 inf inf inf inf 4.746216165729965297e+00 inf 4.712645381840435022e+00 3.868079523778076734e+00 3.828171854783261274e+00 3.972991465685005608e+00 3.608639590595920765e+00 3.716858574578586261e+00 3.366154327683951841e+00 3.284811222477054926e+00 3.246901689327909235e+00 2.702283489052511367e+00 2.450867429932301889e+00 2.147639419836214536e+00 1.827770383880515714e+00 1.64…
5.115892734190508051e+00 inf inf inf inf 4.741304137431756160e+00 inf 4.741304137431756160e+00 3.890259886308753856e+00 3.826030499765323167e+00 3.974357459744977117e+00 3.607895347922191132e+00 3.701022920528192817e+00 3.374675288172917398e+00 3.284376610594671675e+00 3.237987154057388572e+00 2.704931326658549740e+00 2.459519119588181812e+00 2.185948256433686954e+00 1.916275260555992954e+00 1.80…
5.515010213602389300e+00 inf inf inf inf 5.106844140742981430e+00 inf 5.204106995006677394e+00 4.307340494438681944e+00 4.233568209863993737e+00 4.394179394370340219e+00 4.028706408949142670e+00 4.122460681114563208e+00 3.782737440849615940e+00 3.715078336223808009e+00 3.677189305002499520e+00 3.368148431000291598e+00 3.005106309394667274e+00 2.432134079917783076e+00 2.005745370799755900e+00 1.84…
5.125079479429479612e+00 inf inf inf inf 4.694270820542256750e+00 inf 4.761197523603985182e+00 3.883166836100140351e+00 3.835727184314329907e+00 3.971628565611963424e+00 3.588141059125587784e+00 3.712417815492947692e+00 3.390013080132786794e+00 3.293129057637236734e+00 3.246085797507988868e+00 2.699647252086541105e+00 2.439664296969193291e+00 2.154443814997264894e+00 1.828774925224009085e+00 1.64…
5.143884763813336924e+00 inf inf inf inf 4.731598763720732848e+00 inf 4.703387966553228772e+00 3.883166836100140351e+00 3.798864908739385537e+00 3.990995942633613236e+00 3.599768862986224782e+00 3.674690809544234327e+00 3.368647991116159091e+00 3.301563487417571441e+00 3.240809297170365255e+00 2.705263127121878330e+00 2.456548199522488929e+00 2.148888825495202326e+00 1.828156547496002871e+00 1.64…
5.143884763813336924e+00 inf inf inf inf 4.712645381840435022e+00 inf 4.731598763720732848e+00 3.892642939423553550e+00 3.833558821156993979e+00 3.968911991584702648e+00 3.619156814332431971e+00 3.708888655082910546e+00 3.369147966321493382e+00 3.297109580146657670e+00 3.239195023566360021e+00 2.706093429620121338e+00 2.466955393955594378e+00 2.364326003513870678e+00 2.399218103435646121e+00 2.25…
5.106844140742981430e+00 inf inf inf inf 4.797676578621448584e+00 inf 4.761197523603985182e+00 3.915765465595977268e+00 3.801937528820237056e+00 3.960835090112569290e+00 3.599035505034387850e+00 3.690692707586567423e+00 3.377204590446912569e+00 3.294011345368624610e+00 3.264716391768686332e+00 3.024818396845385671e+00 3.034491647366267308e+00 2.569203608704033304e+00 2.132396974060960293e+00 2.03…
5.193642033408123027e+00 inf inf inf inf 4.726804155683409725e+00 inf 4.736431883078432215e+00 3.910823178057359684e+00 3.841182526532071595e+00 3.990995942633613236e+00 3.610130843217935315e+00 3.723131216452999492e+00 3.375180298798448941e+00 3.286116944779657878e+00 3.229202762644843183e+00 2.703605951398026175e+00 2.458967841377381003e+00 2.304242795189689552e+00 2.219859996300041605e+00 1.95…
5.143884763813336924e+00 inf inf inf inf 4.726804155683409725e+00 inf 4.712645381840435022e+00 3.879651421281245405e+00 3.837903389670132004e+00 3.981234336024554121e+00 3.596840778741047462e+00 3.717750672777574206e+00 3.373162794393733233e+00 3.286552815950473772e+00 3.233578928297431432e+00 2.723457618953486925e+00 2.597384757392128041e+00 2.589119241093203794e+00 2.671072616256873200e+00 2.70…
5.125079479429479612e+00 inf inf inf inf 4.736431883078432215e+00 inf 4.751168622699201372e+00 3.899849254597207437e+00 3.842279555322720253e+00 3.968911991584702648e+00 3.604927548440993945e+00 3.716858574578586261e+00 3.376697878732757729e+00 3.273185498853871778e+00 3.256364833342986209e+00 3.029066850302811531e+00 3.062074092789088375e+00 2.935053854957352826e+00 2.814505207629715233e+00 2.36…
5.163296773859893385e+00 inf inf inf inf 4.771396413951243254e+00 inf 4.698812126060579963e+00 3.917007406439346529e+00 3.823896738220838198e+00 3.971628565611963424e+00 3.616133088748417546e+00 3.719538846827608936e+00 3.371152031870940924e+00 3.288736920435589184e+00 3.233978344259658133e+00 2.711099449550523399e+00 2.450867429932301889e+00 2.153978935455903354e+00 1.829626233581443717e+00 1.64…
5.183355968830361427e+00 inf inf inf inf 4.736431883078432215e+00 inf 4.736431883078432215e+00 3.895035467923569250e+00 3.822832688208812169e+00 3.981234336024554121e+00 3.601974314905443286e+00 3.713303349317231383e+00 3.383318649400892664e+00 3.293570039793288107e+00 3.243644738886323875e+00 2.702448637983148938e+00 2.450867429932301889e+00 2.147967959361166024e+00 1.827963434709917179e+00 1.64…
5.153512491208361190e+00 inf inf inf inf 4.722047450082241582e+00 inf 4.756162179366210552e+00 3.895035467923569250e+00 3.823896738220838198e+00 3.971628565611963424e+00 3.626783280493116379e+00 3.701022920528192817e+00 3.362185837619025008e+00 3.291808046952982902e+00 3.250586955100579267e+00 2.707424301326616600e+00 2.451846810042719760e+00 2.145475546297892500e+00 1.826613377771566959e+00 1.64…
5.071952040821206431e+00 inf inf inf inf 4.722047450082241582e+00 inf 4.698812126060579963e+00 3.902270666818577372e+00 3.818595205027163431e+00 3.981234336024554121e+00 3.610130843217935315e+00 3.705380072984635120e+00 3.365159748738506984e+00 3.285681389114603501e+00 3.233179777287769951e+00 2.708424390407254023e+00 2.447506159118590485e+00 2.146786055636563439e+00 1.830983074949791511e+00 1.63…
5.183355968830361427e+00 inf inf inf inf 4.761197523603985182e+00 inf 4.741304137431756160e+00 3.889071889624728939e+00 3.819651781461941287e+00 3.989591694330009819e+00 3.611625800819215026e+00 3.697559773558492413e+00 3.368647991116159091e+00 3.282641295404929327e+00 3.246085797507988868e+00 2.707091307336380481e+00 2.450432661036941795e+00 2.147573733451672240e+00 1.827114473961764185e+00 1.64…
5.183355968830361427e+00 inf inf inf inf 4.698812126060579963e+00 inf 4.726804155683409725e+00 3.898642192758125180e+00 3.800911577804426233e+00 3.956836935037324032e+00 3.603449119871684925e+00 3.701891830606983014e+00 3.387945311345347044e+00 3.285681389114603501e+00 3.226434410160721189e+00 2.707757479698917003e+00 2.447073811246567754e+00 2.151593783191706244e+00 1.825343235353171778e+00 1.64…
5.143884763813336924e+00 inf inf inf inf 4.741304137431756160e+00 inf 4.736431883078432215e+00 3.895035467923569250e+00 3.806058915651724384e+00 3.962173733879360782e+00 3.639974320839935995e+00 3.720434930574748833e+00 3.372659473473545333e+00 3.287425506640065720e+00 3.225251861221310801e+00 2.706093429620121338e+00 2.444271096890615169e+00 2.147573733451672240e+00 1.827423048391603633e+00 1.64…
5.173242787496137751e+00 inf inf inf inf 4.756162179366210552e+00 inf 4.722047450082241582e+00 3.914526082820008135e+00 3.827100224713728238e+00 3.982619193080028541e+00 3.596110978621263943e+00 3.710650647923215750e+00 3.380763570720919819e+00 3.291808046952982902e+00 3.250176364757114911e+00 2.725170458496071646e+00 2.596968773880917958e+00 2.578406644938180392e+00 2.550054280081259783e+00 2.33…
5.143884763813336924e+00 inf inf inf inf 4.717328052359996526e+00 inf 4.712645381840435022e+00 3.902270666818577372e+00 3.817540480611625320e+00 3.962173733879360782e+00 3.606409618463658262e+00 3.694116444419552003e+00 3.372659473473545333e+00 3.297109580146657670e+00 3.233578928297431432e+00 2.707091307336380481e+00 2.459078056621759600e+00 2.360571107553626646e+00 2.347518901680242909e+00 2.11…
5.610722641538051114e+00 inf inf inf inf 5.115892734190508051e+00 inf 5.183355968830361427e+00 4.351749831250478984e+00 4.302602516218819950e+00 4.439829343409719797e+00 4.064157281755267803e+00 4.169750030966580034e+00 3.838994450939148262e+00 3.784729893415159641e+00 3.733122270706429546e+00 3.431268619360370753e+00 3.029351149918305453e+00 2.432028690632112244e+00 2.001144764983266988e+00 1.84…
5.115892734190508051e+00 inf inf inf inf 4.787026386876749307e+00 inf 4.746216165729965297e+00 3.889071889624728939e+00 3.831398243880538512e+00 3.975726561871472331e+00 3.601238265731094401e+00 3.706255302411672670e+00 3.385884623971729734e+00 3.282208247437336190e+00 3.268936045281388036e+00 2.987874667429519793e+00 2.828190402354443744e+00 2.815700282749465710e+00 2.986549000171567325e+00 2.70…
5.173242787496137751e+00 inf inf inf inf 4.689763532613054231e+00 inf 4.726804155683409725e+00 3.904701862550234548e+00 3.843378587820036607e+00 3.974357459744977117e+00 3.611625800819215026e+00 3.712417815492947692e+00 3.373666536679327699e+00 3.280479165428564325e+00 3.235578664684342076e+00 2.730338427209114904e+00 2.595307709679075092e+00 2.571059543585830998e+00 2.576527945430303390e+00 2.54…
5.163296773859893385e+00 inf inf inf inf 4.726804155683409725e+00 inf 4.756162179366210552e+00 3.883166836100140351e+00 3.812294413162101936e+00 3.984007244733617004e+00 3.604927548440993945e+00 3.704506114769993808e+00 3.386399134584523463e+00 3.290928981603062020e+00 3.236380423796966888e+00 2.702118385436439230e+00 2.450758708254347606e+00 2.151726043907702390e+00 1.824805195989866125e+00 1.64…
5.134408660489923726e+00 inf inf inf inf 4.736431883078432215e+00 inf 4.731598763720732848e+00 3.907142921171899985e+00 3.812294413162101936e+00 3.988190715524832619e+00 3.613875224466899461e+00 3.704506114769993808e+00 3.369648357306671560e+00 3.296222741187303740e+00 3.239598186144256431e+00 2.700963926846046359e+00 2.450541323813760997e+00 2.151263258533574252e+00 1.825689372023418189e+00 1.64…
5.143884763813336924e+00 inf inf inf inf 4.717328052359996526e+00 inf 4.726804155683409725e+00 3.903485036806938702e+00 3.818595205027163431e+00 4.000918525257024960e+00 3.602711265548694364e+00 3.716858574578586261e+00 3.390013080132786794e+00 3.299777966448658173e+00 3.231187984257547718e+00 2.708424390407254023e+00 2.459298547692383430e+00 2.221194681043199726e+00 2.010642938035634320e+00 1.83…
5.134408660489923726e+00 inf inf inf inf 4.731598763720732848e+00 inf 4.712645381840435022e+00 3.895035467923569250e+00 3.811250665935954185e+00 3.996645938370635864e+00 3.602711265548694364e+00 3.698423693484356622e+00 3.382806764959133350e+00 3.286552815950473772e+00 3.267667039275010232e+00 3.032201558493493820e+00 3.044906294131317637e+00 2.568409957072157468e+00 2.123812182011308280e+00 2.02…
7.636892309269490475e+00 inf inf inf inf 7.219811701139563276e+00 inf 6.802731093009635188e+00 6.385650484879707101e+00 6.194030465984345923e+00 6.314778061941668241e+00 5.968569876749779013e+00 6.007404003755993926e+00 5.750202337723826496e+00 5.497567829291574171e+00 5.610722641538051114e+00 4.543049871342766721e+00 3.351405547038118549e+00 2.555593003845277877e+00 2.028590214116755774e+00 1.79…
5.163296773859893385e+00 inf inf inf inf 4.761197523603985182e+00 inf 4.703387966553228772e+00 3.895035467923569250e+00 3.843378587820036607e+00 3.992403475731561624e+00 3.601238265731094401e+00 3.694116444419552003e+00 3.377711729225351789e+00 3.292248061689226901e+00 3.240809297170365255e+00 2.700305229325423273e+00 2.449347111175492753e+00 2.149745179203156109e+00 1.825535508920872685e+00 1.64…
5.204106995006677394e+00 inf inf inf inf 4.707998871299551524e+00 inf 4.736431883078432215e+00 3.895035467923569250e+00 3.853361270466622468e+00 3.974357459744977117e+00 3.610877857745908415e+00 3.729469937034704419e+00 3.377204590446912569e+00 3.294894928677175816e+00 3.261780142738985422e+00 3.025665691223828890e+00 3.028498653730845813e+00 2.805617008725322048e+00 2.642596190153521096e+00 2.29…
5.125079479429479612e+00 inf inf inf inf 4.736431883078432215e+00 inf 4.712645381840435022e+00 3.895035467923569250e+00 3.829245396771862264e+00 3.989591694330009819e+00 3.615379525562890439e+00 3.688137628906594578e+00 3.381273719225406538e+00 3.288299464854707033e+00 3.256779669708951719e+00 3.020599729471521666e+00 3.053133064612674641e+00 2.739578407883404232e+00 2.361695118076610367e+00 2.14…
5.143884763813336924e+00 inf inf inf inf 4.756162179366210552e+00 inf 4.707998871299551524e+00 3.893838014543304915e+00 3.816487601734065205e+00 3.984007244733617004e+00 3.607152024634333376e+00 3.699288855567263834e+00 3.367649285285231553e+00 3.284811222477054926e+00 3.244864030336966021e+00 2.700305229325423273e+00 2.452936883031060944e+00 2.145868399494654355e+00 1.825497049291892937e+00 1.64…
5.204106995006677394e+00 inf inf inf inf 4.751168622699201372e+00 inf 4.694270820542256750e+00 3.898642192758125180e+00 3.821770516485515579e+00 3.993814309027367226e+00 3.603449119871684925e+00 3.697559773558492413e+00 3.374675288172917398e+00 3.285681389114603501e+00 3.235578664684342076e+00 2.699811678955988725e+00 2.451193712882005382e+00 2.150338754208817704e+00 1.830207362421320871e+00 1.64…
5.204106995006677394e+00 inf inf inf inf 4.797676578621448584e+00 inf 4.781771155874240620e+00 3.943698419068840888e+00 3.876156425250210091e+00 4.027211451347862514e+00 3.658294151284593898e+00 3.741421990224063521e+00 3.432378804407774542e+00 3.329002289403212522e+00 3.300670064647646118e+00 3.088153224386801288e+00 3.068716329203206250e+00 2.516152609659310979e+00 2.046367177662705927e+00 1.91…
5.153512491208361190e+00 inf inf inf inf 4.746216165729965297e+00 inf 4.771396413951243254e+00 3.880820945701900726e+00 3.820710216431422612e+00 3.988190715524832619e+00 3.613124481855475967e+00 3.708009589732990108e+00 3.378219295788556842e+00 3.286116944779657878e+00 3.265137028014407417e+00 3.018361809179167299e+00 2.972156225765340665e+00 2.865127639307408103e+00 2.955075965084506873e+00 2.62…
5.071952040821206431e+00 inf inf inf inf 4.712645381840435022e+00 inf 4.741304137431756160e+00 3.897437547460878005e+00 3.829245396771862264e+00 3.981234336024554121e+00 3.599035505034387850e+00 3.697559773558492413e+00 3.384343726522741402e+00 3.293570039793288107e+00 3.231585815759642877e+00 2.717331456167118464e+00 2.516637574525377286e+00 2.404933058855034389e+00 2.463281265762513605e+00 2.28…
5.134408660489923726e+00 inf inf inf inf 4.712645381840435022e+00 inf 4.703387966553228772e+00 3.885521908088892307e+00 3.828171854783261274e+00 3.974357459744977117e+00 3.596110978621263943e+00 3.712417815492947692e+00 3.369648357306671560e+00 3.290051198624640350e+00 3.237987154057388572e+00 2.705263127121878330e+00 2.457317030671168911e+00 2.148954655605765041e+00 1.825689372023418189e+00 1.64…
5.106844140742981430e+00 inf inf inf inf 4.761197523603985182e+00 inf 4.731598763720732848e+00 3.897437547460878005e+00 3.837903389670132004e+00 3.986792991028753175e+00 3.612374674749106784e+00 3.706255302411672670e+00 3.373162794393733233e+00 3.294452974837990933e+00 3.228806503081624868e+00 2.704102625074595867e+00 2.452391599690618040e+00 2.150602753390413291e+00 1.826382243277687945e+00 1.64…
5.097929605472461212e+00 inf inf inf inf 4.736431883078432215e+00 inf 4.741304137431756160e+00 3.901058742692874226e+00 3.811250665935954185e+00 3.995228458033144747e+00 3.613875224466899461e+00 3.694116444419552003e+00 3.369147966321493382e+00 3.298442294146611609e+00 3.245271010484371388e+00 2.703937021626460879e+00 2.447289946351262291e+00 2.153381760446861026e+00 1.827461631324193592e+00 1.64…
5.115892734190508051e+00 inf inf inf inf 4.741304137431756160e+00 inf 4.726804155683409725e+00 3.893838014543304915e+00 3.836814303173721630e+00 3.990995942633613236e+00 3.622195811322539427e+00 3.716858574578586261e+00 3.371152031870940924e+00 3.290489930051295531e+00 3.231983910464867993e+00 2.710094908207029807e+00 2.453155134801679349e+00 2.147179765656062056e+00 1.830439971196204052e+00 1.64…
5.173242787496137751e+00 inf inf inf inf 4.707998871299551524e+00 inf 4.712645381840435022e+00 3.895035467923569250e+00 3.821770516485515579e+00 3.966207626920108975e+00 3.602711265548694364e+00 3.724032669992386690e+00 3.369147966321493382e+00 3.287425506640065720e+00 3.252232123931309005e+00 2.699482870136331591e+00 2.460844251615756928e+00 2.360851913403787972e+00 2.372861183854309886e+00 2.15…
5.125079479429479612e+00 inf inf inf inf 4.741304137431756160e+00 inf 4.787026386876749307e+00 3.897437547460878005e+00 3.814387354837406985e+00 3.996645938370635864e+00 3.608639590595920765e+00 3.708009589732990108e+00 3.384856920690309856e+00 3.289174694281745026e+00 3.254708341932066151e+00 3.030204855606555725e+00 3.035927391605069303e+00 2.519433733284720756e+00 2.066864060193974506e+00 1.94…
5.125079479429479612e+00 inf inf inf inf 4.741304137431756160e+00 inf 4.766275360700433339e+00 3.912054949470109566e+00 3.834642025994972503e+00 3.964859988898790100e+00 3.597571465078559960e+00 3.688137628906594578e+00 3.385884623971729734e+00 3.297109580146657670e+00 3.241213543154666255e+00 2.700634487951969920e+00 2.453701110816817188e+00 2.153249135336119391e+00 1.826844601083621900e+00 1.64…
5.125079479429479612e+00 inf inf inf inf 4.726804155683409725e+00 inf 4.736431883078432215e+00 3.897437547460878005e+00 3.840087494155246972e+00 3.984007244733617004e+00 3.613875224466899461e+00 3.697559773558492413e+00 3.369147966321493382e+00 3.277894823052204032e+00 3.230393109472207147e+00 2.708257593420738907e+00 2.458527182166914571e+00 2.150932915332853135e+00 1.827615987799098951e+00 1.64…
5.106844140742981430e+00 inf inf inf inf 4.792327920070424518e+00 inf 4.717328052359996526e+00 3.908367174137456601e+00 3.836814303173721630e+00 3.990995942633613236e+00 3.610130843217935315e+00 3.700155263384341531e+00 3.376191593364227028e+00 3.279616484098000662e+00 3.237183252635209119e+00 2.704599709055777179e+00 2.451955728519802591e+00 2.149811103073394403e+00 1.825573971008201068e+00 1.64…
5.204106995006677394e+00 inf inf inf inf 4.741304137431756160e+00 inf 4.717328052359996526e+00 3.887886233822386295e+00 3.840087494155246972e+00 3.958166703810568343e+00 3.603449119871684925e+00 3.701022920528192817e+00 3.377204590446912569e+00 3.292248061689226901e+00 3.236781704322008846e+00 2.710596969249924548e+00 2.461397252412882430e+00 2.327083028051847968e+00 2.239355792859190508e+00 1.99…
5.214757186751375784e+00 inf inf inf inf 4.746216165729965297e+00 inf 4.726804155683409725e+00 3.901058742692874226e+00 3.844479631356894966e+00 3.972991465685005608e+00 3.617643052213310728e+00 3.710650647923215750e+00 3.379235715160308295e+00 3.289174694281745026e+00 3.226039968897826071e+00 2.709927647573569853e+00 2.460733712417320085e+00 2.360851913403787972e+00 2.409483522626468144e+00 2.25…
5.153512491208361190e+00 inf inf inf inf 4.722047450082241582e+00 inf 4.726804155683409725e+00 3.892642939423553550e+00 3.814387354837406985e+00 3.974357459744977117e+00 3.611625800819215026e+00 3.732207106841805011e+00 3.381784300609457894e+00 3.292248061689226901e+00 3.234378025526428946e+00 2.716654605561441116e+00 2.594616950649019760e+00 2.580156419490755138e+00 2.577198236381871954e+00 2.54…
5.143884763813336924e+00 inf inf inf inf 4.689763532613054231e+00 inf 4.736431883078432215e+00 3.885521908088892307e+00 3.829245396771862264e+00 3.951547053715206204e+00 3.611625800819215026e+00 3.712417815492947692e+00 3.381273719225406538e+00 3.282641295404929327e+00 3.232382268721721630e+00 2.710596969249924548e+00 2.448263516204100654e+00 2.148625577049572577e+00 1.828968298663022685e+00 1.63…
5.153512491208361190e+00 inf inf inf inf 4.741304137431756160e+00 inf 4.741304137431756160e+00 3.897437547460878005e+00 3.831398243880538512e+00 3.972991465685005608e+00 3.613875224466899461e+00 3.706255302411672670e+00 3.375685733624471663e+00 3.288299464854707033e+00 3.233578928297431432e+00 2.705595110647541102e+00 2.464281077886755433e+00 2.304242795189689552e+00 2.214770955899532101e+00 1.95…
5.134408660489923726e+00 inf inf inf inf 4.751168622699201372e+00 inf 4.761197523603985182e+00 3.889071889624728939e+00 3.815436561947183502e+00 3.984007244733617004e+00 3.610877857745908415e+00 3.717750672777574206e+00 3.366154327683951841e+00 3.292248061689226901e+00 3.215874214925851682e+00 2.699647252086541105e+00 2.455999635235247780e+00 2.146458160622727540e+00 1.828581613909017189e+00 1.64…
5.134408660489923726e+00 inf inf inf inf 4.756162179366210552e+00 inf 4.746216165729965297e+00 3.909593923033314322e+00 3.829245396771862264e+00 3.958166703810568343e+00 3.599768862986224782e+00 3.713303349317231383e+00 3.378219295788556842e+00 3.278755037816292184e+00 3.240001619028963997e+00 2.707091307336380481e+00 2.451846810042719760e+00 2.151924489506708671e+00 1.827770383880515714e+00 1.64…
5.125079479429479612e+00 inf inf inf inf 4.736431883078432215e+00 inf 4.766275360700433339e+00 3.915765465595977268e+00 3.830320857513920707e+00 3.978474147124923643e+00 3.604187880093397300e+00 3.720434930574748833e+00 3.379235715160308295e+00 3.293570039793288107e+00 3.235178185385032545e+00 2.705761171121893849e+00 2.444701434920758309e+00 2.147508054236958674e+00 1.825343235353171778e+00 1.64…
5.153512491208361190e+00 inf inf inf inf 4.736431883078432215e+00 inf 4.722047450082241582e+00 3.909593923033314322e+00 3.823896738220838198e+00 4.003783864600078068e+00 3.600503115822911493e+00 3.716858574578586261e+00 3.385370552923802290e+00 3.289612786856612292e+00 3.238389507883815188e+00 2.703440484567614988e+00 2.451084932239026237e+00 2.152983972778121036e+00 1.827384467932833712e+00 1.64…
5.163296773859893385e+00 inf inf inf inf 4.731598763720732848e+00 inf 4.712645381840435022e+00 3.892642939423553550e+00 3.822832688208812169e+00 4.002349489367806434e+00 3.612374674749106784e+00 3.708009589732990108e+00 3.364663075061937292e+00 3.290489930051295531e+00 3.240809297170365255e+00 2.696695225928498640e+00 2.451520172854747770e+00 2.147048500357766621e+00 1.828349722278553857e+00 1.64…
5.163296773859893385e+00 inf inf inf inf 4.761197523603985182e+00 inf 4.746216165729965297e+00 3.901058742692874226e+00 3.806058915651724384e+00 3.963515362361592409e+00 3.593200597493962256e+00 3.704506114769993808e+00 3.389495471391191561e+00 3.294894928677175816e+00 3.233978344259658133e+00 2.697186225649744973e+00 2.455889982364784618e+00 2.149613353126388127e+00 1.827963434709917179e+00 1.64…
6.007404003755993926e+00 inf inf inf inf 5.676430053149138288e+00 inf 5.590323395626065839e+00 4.819559722017902281e+00 4.731598763720732848e+00 4.884196647445563144e+00 4.525708033464635349e+00 4.638155909904323693e+00 4.295564773710507822e+00 4.196841686150876605e+00 4.151119436705882570e+00 3.783732842441379418e+00 3.175032215416090597e+00 2.488788904809850155e+00 2.008449735464349573e+00 1.78…
5.173242787496137751e+00 inf inf inf inf 4.766275360700433339e+00 inf 4.726804155683409725e+00 3.905921154000877138e+00 3.832477562779790681e+00 3.960835090112569290e+00 3.593926874136148530e+00 3.698423693484356622e+00 3.381784300609457894e+00 3.294452974837990933e+00 3.260526123268084664e+00 3.028214756521049988e+00 3.067503183378968767e+00 2.951817318659606393e+00 2.871875159416638734e+00 2.42…
5.163296773859893385e+00 inf inf inf inf 4.746216165729965297e+00 inf 4.726804155683409725e+00 3.891450233136117820e+00 3.835727184314329907e+00 3.988190715524832619e+00 3.612374674749106784e+00 3.709769006556697946e+00 3.381273719225406538e+00 3.286116944779657878e+00 3.232780890879393798e+00 2.711099449550523399e+00 2.457976811576088050e+00 2.223947532166183461e+00 2.069281303545203787e+00 1.89…
5.193642033408123027e+00 inf inf inf inf 4.741304137431756160e+00 inf 4.741304137431756160e+00 3.891450233136117820e+00 3.823896738220838198e+00 3.975726561871472331e+00 3.590304225475653865e+00 3.707131806754568437e+00 3.386399134584523463e+00 3.287425506640065720e+00 3.232382268721721630e+00 2.700634487951969920e+00 2.450324017879655258e+00 2.155707444350857482e+00 1.830672669926142415e+00 1.64…
5.125079479429479612e+00 inf inf inf inf 4.717328052359996526e+00 inf 4.703387966553228772e+00 3.886702909694708996e+00 3.817540480611625320e+00 3.992403475731561624e+00 3.605668127149864066e+00 3.716858574578586261e+00 3.376191593364227028e+00 3.283074655254413887e+00 3.233179777287769951e+00 2.721749641295221789e+00 2.591586996260898168e+00 2.578944495365052436e+00 2.578675510056594788e+00 2.60…
5.134408660489923726e+00 inf inf inf inf 4.698812126060579963e+00 inf 4.771396413951243254e+00 3.918251915931583618e+00 3.813339974024654300e+00 3.981234336024554121e+00 3.615379525562890439e+00 3.704506114769993808e+00 3.388461587760545513e+00 3.288299464854707033e+00 3.237987154057388572e+00 2.730511459597079416e+00 2.598773449734792962e+00 2.580965727111077079e+00 2.603519121341593578e+00 2.67…
6.251380519289977400e+00 inf inf inf inf 5.834299911160049312e+00 inf 5.897697453811741042e+00 5.031002902410732780e+00 4.935989471794721695e+00 5.038972821906408051e+00 4.717328052359996526e+00 4.792327920070424518e+00 4.482827640149426252e+00 4.367312426075583787e+00 4.351749831250478984e+00 3.939812161480203745e+00 3.235578664684342076e+00 2.515425894444166754e+00 2.012057087041412284e+00 1.78…
5.225599284134760936e+00 inf inf inf inf 4.731598763720732848e+00 inf 4.689763532613054231e+00 3.896235309048944107e+00 3.820710216431422612e+00 3.985398505758046550e+00 3.607895347922191132e+00 3.705380072984635120e+00 3.380763570720919819e+00 3.294011345368624610e+00 3.236380423796966888e+00 2.712777420869362910e+00 2.455122971266664234e+00 2.148165169214354187e+00 1.829548792123808054e+00 1.64…
5.173242787496137751e+00 inf inf inf inf 4.741304137431756160e+00 inf 4.722047450082241582e+00 3.891450233136117820e+00 3.827100224713728238e+00 3.968911991584702648e+00 3.599768862986224782e+00 3.706255302411672670e+00 3.369147966321493382e+00 3.292688398426770302e+00 3.231585815759642877e+00 2.702448637983148938e+00 2.456219000941286534e+00 2.148230920197864879e+00 1.830362424946338384e+00 1.64…
5.089145214059915823e+00 inf inf inf inf 4.746216165729965297e+00 inf 4.717328052359996526e+00 3.905921154000877138e+00 3.817540480611625320e+00 3.981234336024554121e+00 3.599035505034387850e+00 3.701891830606983014e+00 3.366154327683951841e+00 3.277894823052204032e+00 3.255122037462284457e+00 2.706093429620121338e+00 2.458967841377381003e+00 2.305095573287359034e+00 2.225515582023593453e+00 1.97…
5.163296773859893385e+00 inf inf inf inf 4.731598763720732848e+00 inf 4.707998871299551524e+00 3.897437547460878005e+00 3.833558821156993979e+00 3.977098786240412132e+00 3.596840778741047462e+00 3.718644095547499528e+00 3.375685733624471663e+00 3.301116610215450109e+00 3.233179777287769951e+00 2.713954791161143465e+00 2.452827786824615330e+00 2.151197175383213978e+00 1.825035725380975249e+00 1.64…
5.193642033408123027e+00 inf inf inf inf 4.722047450082241582e+00 inf 4.731598763720732848e+00 3.878484165580579734e+00 3.819651781461941287e+00 3.977098786240412132e+00 3.613124481855475967e+00 3.716858574578586261e+00 3.374170701036430575e+00 3.288299464854707033e+00 3.239195023566360021e+00 2.699811678955988725e+00 2.451737911277604542e+00 2.145017541504943281e+00 1.830091091745296605e+00 1.63…
5.193642033408123027e+00 inf inf inf inf 4.736431883078432215e+00 inf 4.736431883078432215e+00 3.890259886308753856e+00 3.837903389670132004e+00 3.984007244733617004e+00 3.610130843217935315e+00 3.713303349317231383e+00 3.379744569418963618e+00 3.289174694281745026e+00 3.223286096242008458e+00 2.719196730698701270e+00 2.601979657453838524e+00 2.568277783513141621e+00 2.575992249757262709e+00 2.53…
5.134408660489923726e+00 inf inf inf inf 4.717328052359996526e+00 inf 4.736431883078432215e+00 3.909593923033314322e+00 3.827100224713728238e+00 3.986792991028753175e+00 3.608639590595920765e+00 3.708009589732990108e+00 3.373666536679327699e+00 3.274893718950738997e+00 3.239195023566360021e+00 2.705927277437648826e+00 2.450976171258160363e+00 2.144690608530315235e+00 1.828465656922950711e+00 1.64…
5.115892734190508051e+00 inf inf inf inf 4.722047450082241582e+00 inf 4.731598763720732848e+00 3.909593923033314322e+00 3.838994450939148262e+00 3.956836935037324032e+00 3.614626904920680062e+00 3.720434930574748833e+00 3.363670955917143157e+00 3.282641295404929327e+00 3.244457325269100245e+00 2.703605951398026175e+00 2.456657972417986890e+00 2.148230920197864879e+00 1.824536356612488142e+00 1.64…
5.080487221161646083e+00 inf inf inf inf 4.771396413951243254e+00 inf 4.717328052359996526e+00 3.907142921171899985e+00 3.813339974024654300e+00 3.982619193080028541e+00 3.587421728346555483e+00 3.703633424080401859e+00 3.377204590446912569e+00 3.292248061689226901e+00 3.260526123268084664e+00 3.025383127177781795e+00 3.035065534033517753e+00 2.510843634874799335e+00 2.058819324842173337e+00 1.93…
5.432453537615153927e+00 inf inf inf inf 5.047049723378541408e+00 inf 5.000138694900194025e+00 4.179286207182271617e+00 4.105218237036522666e+00 4.259360163452647896e+00 3.880820945701900726e+00 3.989591694330009819e+00 3.647076673625340160e+00 3.557276851615049473e+00 3.529222664032864554e+00 3.288736920435589184e+00 3.286116944779657878e+00 2.601560486329258737e+00 2.036620502686889544e+00 1.84…
5.183355968830361427e+00 inf inf inf inf 4.707998871299551524e+00 inf 4.746216165729965297e+00 3.897437547460878005e+00 3.819651781461941287e+00 3.984007244733617004e+00 3.595382062572102022e+00 3.693258682157404937e+00 3.367649285285231553e+00 3.282641295404929327e+00 3.242833248372231747e+00 2.698989993555872324e+00 2.452391599690618040e+00 2.145279215840443232e+00 1.856268154195257036e+00 1.74…
5.163296773859893385e+00 inf inf inf inf 4.712645381840435022e+00 inf 4.751168622699201372e+00 3.903485036806938702e+00 3.828171854783261274e+00 3.988190715524832619e+00 3.611625800819215026e+00 3.703633424080401859e+00 3.371654092913835665e+00 3.291368353747447628e+00 3.226829110158474734e+00 2.722261525736981991e+00 2.596553077750395122e+00 2.571325145057810957e+00 2.572654913831055268e+00 2.54…
5.173242787496137751e+00 inf inf inf inf 4.756162179366210552e+00 inf 4.761197523603985182e+00 3.917007406439346529e+00 3.828171854783261274e+00 3.978474147124923643e+00 3.605668127149864066e+00 3.708888655082910546e+00 3.377711729225351789e+00 3.300223850222303579e+00 3.240809297170365255e+00 2.725513612269272468e+00 2.600304722134350044e+00 2.575055928377934400e+00 2.592962357145409680e+00 2.66…
5.163296773859893385e+00 inf inf inf inf 4.717328052359996526e+00 inf 4.722047450082241582e+00 3.901058742692874226e+00 3.841182526532071595e+00 3.964859988898790100e+00 3.596840778741047462e+00 3.701891830606983014e+00 3.366652234311451775e+00 3.287425506640065720e+00 3.231585815759642877e+00 2.710262215346992853e+00 2.463503302711527176e+00 2.333758491735402174e+00 2.277573087289604281e+00 2.00…
5.134408660489923726e+00 inf inf inf inf 4.703387966553228772e+00 inf 4.726804155683409725e+00 3.877319169814919864e+00 3.823896738220838198e+00 3.990995942633613236e+00 3.603449119871684925e+00 3.698423693484356622e+00 3.393648862342518058e+00 3.294452974837990933e+00 3.246901689327909235e+00 2.699976150769230365e+00 2.444056043233930442e+00 2.155175066413009599e+00 1.825727843947282603e+00 1.63…
5.173242787496137751e+00 inf inf inf inf 4.707998871299551524e+00 inf 4.694270820542256750e+00 3.895035467923569250e+00 3.820710216431422612e+00 3.954186181301148295e+00 3.600503115822911493e+00 3.700155263384341531e+00 3.387945311345347044e+00 3.290051198624640350e+00 3.236781704322008846e+00 2.723115635355193742e+00 2.595860888412588885e+00 2.571590863819029238e+00 2.581100717605192774e+00 2.59…
5.183355968830361427e+00 inf inf inf inf 4.703387966553228772e+00 inf 4.776561425278195827e+00 3.893838014543304915e+00 3.828171854783261274e+00 3.981234336024554121e+00 3.587421728346555483e+00 3.721332350763467911e+00 3.379235715160308295e+00 3.277465176389894541e+00 3.227224069230745229e+00 2.705927277437648826e+00 2.458747471433515130e+00 2.357677094702449239e+00 2.346512450997033206e+00 2.12…
5.115892734190508051e+00 inf inf inf inf 4.680848997342533124e+00 inf 4.726804155683409725e+00 3.877319169814919864e+00 3.826030499765323167e+00 3.982619193080028541e+00 3.591750668780346434e+00 3.707131806754568437e+00 3.386914085514539874e+00 3.290051198624640350e+00 3.238792130933296320e+00 2.707424301326616600e+00 2.457097264370332379e+00 2.149679262554681447e+00 1.829006980809222416e+00 1.64…
5.125079479429479612e+00 inf inf inf inf 4.771396413951243254e+00 inf 4.707998871299551524e+00 3.898642192758125180e+00 3.829245396771862264e+00 3.996645938370635864e+00 3.605668127149864066e+00 3.707131806754568437e+00 3.375180298798448941e+00 3.292688398426770302e+00 3.243238856830462424e+00 2.703937021626460879e+00 2.449672570549694228e+00 2.147376717310758298e+00 1.828156547496002871e+00 1.64…
5.134408660489923726e+00 inf inf inf inf 4.751168622699201372e+00 inf 4.741304137431756160e+00 3.908367174137456601e+00 3.822832688208812169e+00 3.989591694330009819e+00 3.611625800819215026e+00 3.704506114769993808e+00 3.392607823804296263e+00 3.279616484098000662e+00 3.240405322583187253e+00 2.730684541757053108e+00 2.671700061699545437e+00 2.801513689487406644e+00 3.003197383762377548e+00 2.93…
5.480616845681812954e+00 inf inf inf inf 5.038972821906408051e+00 inf 5.047049723378541408e+00 4.216967981218989081e+00 4.147461552340922175e+00 4.307340494438681944e+00 3.955510098501901162e+00 4.036237422462360058e+00 3.724032669992386690e+00 3.607895347922191132e+00 3.576027870757854554e+00 3.333228199183984497e+00 3.141222777925165133e+00 2.561705851375838172e+00 2.021996983002329440e+00 1.84…
5.153512491208361190e+00 inf inf inf inf 4.751168622699201372e+00 inf 4.722047450082241582e+00 3.923255854332820647e+00 3.835727184314329907e+00 3.988190715524832619e+00 3.591750668780346434e+00 3.698423693484356622e+00 3.376697878732757729e+00 3.294452974837990933e+00 3.229202762644843183e+00 2.703440484567614988e+00 2.453045999021023160e+00 2.148033688797573948e+00 1.827500216730920668e+00 1.64…
5.143884763813336924e+00 inf inf inf inf 4.712645381840435022e+00 inf 4.722047450082241582e+00 3.897437547460878005e+00 3.837903389670132004e+00 3.967558289945135819e+00 3.615379525562890439e+00 3.707131806754568437e+00 3.374675288172917398e+00 3.281343085354428535e+00 3.243238856830462424e+00 2.696531648348314825e+00 2.448805069768691389e+00 2.147967959361166024e+00 1.828349722278553857e+00 1.64…
5.183355968830361427e+00 inf inf inf inf 4.722047450082241582e+00 inf 4.736431883078432215e+00 3.891450233136117820e+00 3.820710216431422612e+00 3.982619193080028541e+00 3.593926874136148530e+00 3.691546817204779618e+00 3.357261750197111372e+00 3.283942312398264729e+00 3.226039968897826071e+00 2.703275063226366903e+00 2.454356936631058250e+00 2.146458160622727540e+00 1.827423048391603633e+00 1.64…
5.183355968830361427e+00 inf inf inf inf 4.819559722017902281e+00 inf 4.771396413951243254e+00 3.947609939614384444e+00 3.848904063974976975e+00 4.000918525257024960e+00 3.624485174103240226e+00 3.740494125545216431e+00 3.408949891635395080e+00 3.305150503256198746e+00 3.276606802314228517e+00 3.052837306373739068e+00 3.059676798283449184e+00 2.512527778667150713e+00 2.054021118393043022e+00 1.91…
5.204106995006677394e+00 inf inf inf inf 4.698812126060579963e+00 inf 4.761197523603985182e+00 3.919499004719949831e+00 3.815436561947183502e+00 3.986792991028753175e+00 3.595382062572102022e+00 3.708009589732990108e+00 3.377204590446912569e+00 3.295337207363019605e+00 3.234378025526428946e+00 2.707424301326616600e+00 2.451955728519802591e+00 2.145933899970961622e+00 1.829393939102300859e+00 1.64…
5.204106995006677394e+00 inf inf inf inf 4.776561425278195827e+00 inf 4.698812126060579963e+00 3.914526082820008135e+00 3.833558821156993979e+00 3.956836935037324032e+00 3.598303039788737667e+00 3.684747647404938320e+00 3.373666536679327699e+00 3.288299464854707033e+00 3.233578928297431432e+00 2.703605951398026175e+00 2.452827786824615330e+00 2.147902237103987311e+00 1.826844601083621900e+00 1.64…
6.975835185605579802e+00 inf inf inf inf 6.194030465984345923e+00 inf 6.385650484879707101e+00 5.515010213602389300e+00 5.480616845681812954e+00 5.676430053149138288e+00 5.247887762760418795e+00 5.373702505504346583e+00 5.023137167856014607e+00 4.942788641594562549e+00 4.903100404970135884e+00 4.277190212412328663e+00 3.302906113764878970e+00 2.530501858802081561e+00 2.027244264186345291e+00 1.78…
5.173242787496137751e+00 inf inf inf inf 4.722047450082241582e+00 inf 4.746216165729965297e+00 3.893838014543304915e+00 3.820710216431422612e+00 3.972991465685005608e+00 3.593926874136148530e+00 3.717750672777574206e+00 3.381273719225406538e+00 3.290051198624640350e+00 3.220935624014944043e+00 2.699811678955988725e+00 2.451520172854747770e+00 2.146458160622727540e+00 1.843136282315255947e+00 1.69…
5.183355968830361427e+00 inf inf inf inf 4.736431883078432215e+00 inf 4.717328052359996526e+00 3.884343219905919575e+00 3.822832688208812169e+00 3.975726561871472331e+00 3.621434621942092313e+00 3.726745162001262823e+00 3.381273719225406538e+00 3.285246148498881524e+00 3.241618060900993470e+00 2.699482870136331591e+00 2.447722449604384565e+00 2.153514414795943299e+00 1.862574911012844892e+00 1.73…
5.115892734190508051e+00 inf inf inf inf 4.726804155683409725e+00 inf 4.726804155683409725e+00 3.891450233136117820e+00 3.812294413162101936e+00 3.979852658896229745e+00 3.599768862986224782e+00 3.718644095547499528e+00 3.372156573214434516e+00 3.289174694281745026e+00 3.230790415610775401e+00 2.710596969249924548e+00 2.449781096138408998e+00 2.150206798040525946e+00 1.825920240471703648e+00 1.64…
5.183355968830361427e+00 inf inf inf inf 4.761197523603985182e+00 inf 4.736431883078432215e+00 3.917007406439346529e+00 3.792766341754398862e+00 3.990995942633613236e+00 3.616887596841007912e+00 3.721332350763467911e+00 3.374675288172917398e+00 3.284376610594671675e+00 3.237987154057388572e+00 2.705927277437648826e+00 2.450758708254347606e+00 2.147245409045097642e+00 1.830517527441075210e+00 1.64…
5.173242787496137751e+00 inf inf inf inf 4.736431883078432215e+00 inf 4.751168622699201372e+00 3.909593923033314322e+00 3.831398243880538512e+00 3.964859988898790100e+00 3.610877857745908415e+00 3.708009589732990108e+00 3.372659473473545333e+00 3.297553490255319186e+00 3.235178185385032545e+00 2.710429569019327634e+00 2.495894771462042527e+00 2.396629199350919670e+00 2.461840019265090440e+00 2.27…
5.193642033408123027e+00 inf inf inf inf 4.726804155683409725e+00 inf 4.712645381840435022e+00 3.898642192758125180e+00 3.819651781461941287e+00 3.971628565611963424e+00 3.604927548440993945e+00 3.720434930574748833e+00 3.380763570720919819e+00 3.293129057637236734e+00 3.238389507883815188e+00 2.703605951398026175e+00 2.460181320819726736e+00 2.307404129351761313e+00 2.218085009393464979e+00 1.96…
5.125079479429479612e+00 inf inf inf inf 4.736431883078432215e+00 inf 4.722047450082241582e+00 3.897437547460878005e+00 3.829245396771862264e+00 3.959499417810521837e+00 3.601974314905443286e+00 3.708888655082910546e+00 3.373666536679327699e+00 3.293570039793288107e+00 3.244864030336966021e+00 2.704268274112118231e+00 2.457426943928392227e+00 2.153381760446861026e+00 1.827770383880515714e+00 1.64…
5.125079479429479612e+00 inf inf inf inf 4.741304137431756160e+00 inf 4.722047450082241582e+00 3.887886233822386295e+00 3.819651781461941287e+00 3.984007244733617004e+00 3.604927548440993945e+00 3.708009589732990108e+00 3.382295315608324415e+00 3.290051198624640350e+00 3.238389507883815188e+00 2.703440484567614988e+00 2.462948363886801939e+00 2.362633400077116086e+00 2.413353118759872018e+00 2.22…
5.173242787496137751e+00 inf inf inf inf 4.756162179366210552e+00 inf 4.792327920070424518e+00 3.891450233136117820e+00 3.819651781461941287e+00 3.985398505758046550e+00 3.607152024634333376e+00 3.690692707586567423e+00 3.374170701036430575e+00 3.288736920435589184e+00 3.226829110158474734e+00 2.687119437224682716e+00 2.450432661036941795e+00 2.148033688797573948e+00 1.826112698533475465e+00 1.64…
5.193642033408123027e+00 inf inf inf inf 4.736431883078432215e+00 inf 4.712645381840435022e+00 3.912054949470109566e+00 3.824962673176297567e+00 3.992403475731561624e+00 3.588861250863268459e+00 3.694116444419552003e+00 3.366652234311451775e+00 3.292248061689226901e+00 3.240405322583187253e+00 2.703109687349277923e+00 2.451302513194208110e+00 2.149811103073394403e+00 1.831099518128674664e+00 1.64…
5.183355968830361427e+00 inf inf inf inf 4.736431883078432215e+00 inf 4.751168622699201372e+00 3.887886233822386295e+00 3.824962673176297567e+00 3.971628565611963424e+00 3.606409618463658262e+00 3.729469937034704419e+00 3.380763570720919819e+00 3.297109580146657670e+00 3.233578928297431432e+00 2.704931326658549740e+00 2.455889982364784618e+00 2.151329348942229824e+00 1.825343235353171778e+00 1.64…
5.153512491208361190e+00 inf inf inf inf 4.707998871299551524e+00 inf 4.761197523603985182e+00 3.895035467923569250e+00 3.814387354837406985e+00 3.984007244733617004e+00 3.601974314905443286e+00 3.700155263384341531e+00 3.372156573214434516e+00 3.297553490255319186e+00 3.226434410160721189e+00 2.706093429620121338e+00 2.447073811246567754e+00 2.145148364448169698e+00 1.825804795175087536e+00 1.64…
5.125079479429479612e+00 inf inf inf inf 4.756162179366210552e+00 inf 4.731598763720732848e+00 3.897437547460878005e+00 3.829245396771862264e+00 3.972991465685005608e+00 3.604927548440993945e+00 3.690692707586567423e+00 3.379235715160308295e+00 3.288736920435589184e+00 3.228014765960818266e+00 2.705595110647541102e+00 2.463392273995463899e+00 2.342049509758953540e+00 2.297042567004610181e+00 2.03…
5.183355968830361427e+00 inf inf inf inf 4.736431883078432215e+00 inf 4.726804155683409725e+00 3.887886233822386295e+00 3.805025919475274687e+00 3.960835090112569290e+00 3.615379525562890439e+00 3.728560307042880329e+00 3.376697878732757729e+00 3.277035836289623916e+00 3.241618060900993470e+00 2.708090842657582265e+00 2.448155263955000382e+00 2.148033688797573948e+00 1.830168603032921615e+00 1.64…
5.153512491208361190e+00 inf inf inf inf 4.756162179366210552e+00 inf 4.717328052359996526e+00 3.919499004719949831e+00 3.835727184314329907e+00 3.962173733879360782e+00 3.616133088748417546e+00 3.708888655082910546e+00 3.360704375750451334e+00 3.291808046952982902e+00 3.220544769746573444e+00 2.730684541757053108e+00 2.598217588147918811e+00 2.577466561971602399e+00 2.579482826982261390e+00 2.54…
5.115892734190508051e+00 inf inf inf inf 4.797676578621448584e+00 inf 4.722047450082241582e+00 3.898642192758125180e+00 3.835727184314329907e+00 3.970268745541710942e+00 3.605668127149864066e+00 3.690692707586567423e+00 3.376697878732757729e+00 3.294452974837990933e+00 3.268512745844303513e+00 3.028498653730845813e+00 3.045490205021389674e+00 2.518459681878168599e+00 2.065028846800328832e+00 1.96…
5.163296773859893385e+00 inf inf inf inf 4.726804155683409725e+00 inf 4.756162179366210552e+00 3.910823178057359684e+00 3.827100224713728238e+00 3.974357459744977117e+00 3.595382062572102022e+00 3.724032669992386690e+00 3.376697878732757729e+00 3.295337207363019605e+00 3.236380423796966888e+00 2.703440484567614988e+00 2.446641773802051834e+00 2.146064922317695967e+00 1.828504306768806931e+00 1.64…
5.080487221161646083e+00 inf inf inf inf 4.726804155683409725e+00 inf 4.756162179366210552e+00 3.898642192758125180e+00 3.819651781461941287e+00 3.982619193080028541e+00 3.600503115822911493e+00 3.728560307042880329e+00 3.361691611615880593e+00 3.295779811373413359e+00 3.245678266083674046e+00 2.703771463742626668e+00 2.453155134801679349e+00 2.156107037143627725e+00 1.831915251937154876e+00 1.64…
5.804941887477248486e+00 inf inf inf inf 5.480616845681812954e+00 inf 5.417219303030122113e+00 4.650648817993920936e+00 4.564542160470849375e+00 4.694270820542256750e+00 4.307340494438681944e+00 4.399699801209956185e+00 4.067340993547626127e+00 3.971628565611963424e+00 3.941104793824791841e+00 3.619156814332431971e+00 3.110512701739201802e+00 2.473580726799011309e+00 2.006524229421249750e+00 1.81…
5.153512491208361190e+00 inf inf inf inf 4.672064605929986847e+00 inf 4.726804155683409725e+00 3.889071889624728939e+00 3.828171854783261274e+00 3.986792991028753175e+00 3.608639590595920765e+00 3.721332350763467911e+00 3.364663075061937292e+00 3.280479165428564325e+00 3.231187984257547718e+00 2.709426144453832563e+00 2.446749754084978967e+00 2.146392603056066939e+00 1.829277825483119457e+00 1.64…
5.153512491208361190e+00 inf inf inf inf 4.756162179366210552e+00 inf 4.746216165729965297e+00 3.887886233822386295e+00 3.841182526532071595e+00 3.982619193080028541e+00 3.610877857745908415e+00 3.713303349317231383e+00 3.362185837619025008e+00 3.291368353747447628e+00 3.232780890879393798e+00 2.703771463742626668e+00 2.456109308091652732e+00 2.151990652586108776e+00 1.822466480272123546e+00 1.64…
5.106844140742981430e+00 inf inf inf inf 4.726804155683409725e+00 inf 4.722047450082241582e+00 3.889071889624728939e+00 3.803994693644467517e+00 3.977098786240412132e+00 3.627551270546318207e+00 3.710650647923215750e+00 3.364663075061937292e+00 3.288736920435589184e+00 3.222501584885768988e+00 2.710429569019327634e+00 2.466397263756038072e+00 2.357677094702449239e+00 2.370478130739510192e+00 2.14…
5.125079479429479612e+00 inf inf inf inf 4.792327920070424518e+00 inf 4.717328052359996526e+00 3.896235309048944107e+00 3.845582693306499600e+00 3.974357459744977117e+00 3.606409618463658262e+00 3.700155263384341531e+00 3.375180298798448941e+00 3.282208247437336190e+00 3.242427913143027585e+00 2.720727176945546777e+00 2.596137668603761384e+00 2.589119241093203794e+00 2.668101152810816945e+00 2.71…
5.143884763813336924e+00 inf inf inf inf 4.722047450082241582e+00 inf 4.707998871299551524e+00 3.870376168264662464e+00 3.802965232101657378e+00 3.971628565611963424e+00 3.604187880093397300e+00 3.723131216452999492e+00 3.372156573214434516e+00 3.294894928677175816e+00 3.250997825806198893e+00 3.037943206304441812e+00 3.042285684557183068e+00 2.746291737869499983e+00 2.352853661058518231e+00 2.12…
5.115892734190508051e+00 inf inf inf inf 4.689763532613054231e+00 inf 4.736431883078432215e+00 3.913289247595220122e+00 3.831398243880538512e+00 3.981234336024554121e+00 3.607895347922191132e+00 3.708888655082910546e+00 3.367150553284032011e+00 3.286552815950473772e+00 3.234378025526428946e+00 2.711937850306198605e+00 2.452718710394515167e+00 2.152917700392460443e+00 1.826497799426620272e+00 1.64…
5.163296773859893385e+00 inf inf inf inf 4.736431883078432215e+00 inf 4.722047450082241582e+00 3.895035467923569250e+00 3.822832688208812169e+00 3.982619193080028541e+00 3.591750668780346434e+00 3.707131806754568437e+00 3.367150553284032011e+00 3.294452974837990933e+00 3.218594297617334732e+00 2.706758497524246021e+00 2.449564064531006835e+00 2.151395446610775419e+00 1.829045665442299962e+00 1.64…
5.143884763813336924e+00 inf inf inf inf 4.746216165729965297e+00 inf 4.751168622699201372e+00 3.903485036806938702e+00 3.818595205027163431e+00 3.978474147124923643e+00 3.610130843217935315e+00 3.701891830606983014e+00 3.381784300609457894e+00 3.300670064647646118e+00 3.253056398204042576e+00 2.701293546205151497e+00 2.448913438994558600e+00 2.152189185485902989e+00 1.826497799426620272e+00 1.64…
5.106844140742981430e+00 inf inf inf inf 4.717328052359996526e+00 inf 4.680848997342533124e+00 3.895035467923569250e+00 3.846687781082677837e+00 3.986792991028753175e+00 3.599035505034387850e+00 3.709769006556697946e+00 3.376191593364227028e+00 3.297109580146657670e+00 3.215874214925851682e+00 2.704599709055777179e+00 2.454138248594851301e+00 2.154576703717991037e+00 1.828542959097389398e+00 1.64…
5.183355968830361427e+00 inf inf inf inf 4.722047450082241582e+00 inf 4.756162179366210552e+00 3.907142921171899985e+00 3.821770516485515579e+00 3.963515362361592409e+00 3.601238265731094401e+00 3.697559773558492413e+00 3.372659473473545333e+00 3.290051198624640350e+00 3.240405322583187253e+00 2.704433968764135443e+00 2.447289946351262291e+00 2.142537294501570599e+00 1.824882029307342446e+00 1.64…
5.173242787496137751e+00 inf inf inf inf 4.746216165729965297e+00 inf 4.751168622699201372e+00 3.895035467923569250e+00 3.835727184314329907e+00 3.963515362361592409e+00 3.591027012499498294e+00 3.702761997244530701e+00 3.374675288172917398e+00 3.283942312398264729e+00 3.241213543154666255e+00 2.703771463742626668e+00 2.455232484439229701e+00 2.214403851913403720e+00 2.023277806811884627e+00 1.84…
5.183355968830361427e+00 inf inf inf inf 4.717328052359996526e+00 inf 4.717328052359996526e+00 3.895035467923569250e+00 3.809168587301458686e+00 3.972991465685005608e+00 3.601238265731094401e+00 3.700155263384341531e+00 3.367150553284032011e+00 3.296222741187303740e+00 3.231983910464867993e+00 2.699976150769230365e+00 2.452391599690618040e+00 2.145017541504943281e+00 1.868783140651508967e+00 1.76…
5.106844140742981430e+00 inf inf inf inf 4.741304137431756160e+00 inf 4.722047450082241582e+00 3.893838014543304915e+00 3.807093688262714881e+00 3.959499417810521837e+00 3.602711265548694364e+00 3.715967797028784325e+00 3.370650389386697032e+00 3.281775510903043092e+00 3.272759200483225328e+00 3.012526564822822106e+00 3.053725017562530564e+00 2.941899992807509356e+00 2.879363720290593065e+00 2.41…
5.106844140742981430e+00 inf inf inf inf 4.776561425278195827e+00 inf 4.741304137431756160e+00 3.908367174137456601e+00 3.828171854783261274e+00 3.972991465685005608e+00 3.623721084952947091e+00 3.713303349317231383e+00 3.387945311345347044e+00 3.282641295404929327e+00 3.235578664684342076e+00 2.702779071887663420e+00 2.454685117781817194e+00 2.153182833741098534e+00 1.825612435554191615e+00 1.64…
5.173242787496137751e+00 inf inf inf inf 4.741304137431756160e+00 inf 4.722047450082241582e+00 3.893838014543304915e+00 3.813339974024654300e+00 3.984007244733617004e+00 3.604187880093397300e+00 3.694975431182132120e+00 3.384343726522741402e+00 3.293129057637236734e+00 3.228806503081624868e+00 2.702448637983148938e+00 2.447506159118590485e+00 2.153448083965804116e+00 1.825112588142144832e+00 1.64…
inf inf inf inf inf inf inf inf 6.465999011141159158e+00 6.093510661279065488e+00 6.385650484879707101e+00 5.932090821732317387e+00 5.897697453811741042e+00 5.897697453811741042e+00 5.724593361215796428e+00 5.551489268619851813e+00 4.492455367544449629e+00 3.352377631457937213e+00 2.549926077220435960e+00 2.034004324109098150e+00 1.793664469741534484e+00 1.813088439490290860e+00 1.860288706552832…
5.125079479429479612e+00 inf inf inf inf 4.792327920070424518e+00 inf 4.736431883078432215e+00 3.909593923033314322e+00 3.841182526532071595e+00 3.993814309027367226e+00 3.599768862986224782e+00 3.694116444419552003e+00 3.397831121577266522e+00 3.292248061689226901e+00 3.241213543154666255e+00 2.699318533080823812e+00 2.447506159118590485e+00 2.147770814121046978e+00 1.830091091745296605e+00 1.64…
5.163296773859893385e+00 inf inf inf inf 4.761197523603985182e+00 inf 4.717328052359996526e+00 3.893838014543304915e+00 3.815436561947183502e+00 3.984007244733617004e+00 3.603449119871684925e+00 3.720434930574748833e+00 3.359226552351039174e+00 3.280910970344834698e+00 3.224464784424981190e+00 2.706758497524246021e+00 2.445994298712676596e+00 2.149086337436906913e+00 1.829045665442299962e+00 1.64…
5.115892734190508051e+00 inf inf inf inf 4.766275360700433339e+00 inf 4.751168622699201372e+00 3.898642192758125180e+00 3.846687781082677837e+00 3.972991465685005608e+00 3.609384754932638995e+00 3.709769006556697946e+00 3.377711729225351789e+00 3.283942312398264729e+00 3.241213543154666255e+00 2.700634487951969920e+00 2.450867429932301889e+00 2.146130444191229447e+00 1.830905458680738507e+00 1.64…
5.153512491208361190e+00 inf inf inf inf 4.726804155683409725e+00 inf 4.741304137431756160e+00 3.892642939423553550e+00 3.826030499765323167e+00 3.978474147124923643e+00 3.587421728346555483e+00 3.706255302411672670e+00 3.376697878732757729e+00 3.287862327076672475e+00 3.231187984257547718e+00 2.705263127121878330e+00 2.440732502690883265e+00 2.147179765656062056e+00 1.828349722278553857e+00 1.64…
5.134408660489923726e+00 inf inf inf inf 4.746216165729965297e+00 inf 4.756162179366210552e+00 3.895035467923569250e+00 3.832477562779790681e+00 3.944999436062176290e+00 3.616133088748417546e+00 3.689839808613152972e+00 3.361197791214754815e+00 3.285246148498881524e+00 3.227224069230745229e+00 2.704931326658549740e+00 2.448588389850973712e+00 2.149745179203156109e+00 1.828581613909017189e+00 1.64…
5.163296773859893385e+00 inf inf inf inf 4.703387966553228772e+00 inf 4.726804155683409725e+00 3.903485036806938702e+00 3.828171854783261274e+00 3.974357459744977117e+00 3.606409618463658262e+00 3.710650647923215750e+00 3.362185837619025008e+00 3.284376610594671675e+00 3.226829110158474734e+00 2.702283489052511367e+00 2.462061524927448453e+00 2.356653523532407757e+00 2.343139418207885516e+00 2.10…
5.173242787496137751e+00 inf inf inf inf 4.703387966553228772e+00 inf 4.722047450082241582e+00 3.898642192758125180e+00 3.830320857513920707e+00 3.975726561871472331e+00 3.605668127149864066e+00 3.712417815492947692e+00 3.387429477516070708e+00 3.289612786856612292e+00 3.233578928297431432e+00 2.706425871686588103e+00 2.453264290380210433e+00 2.149020492919141212e+00 1.826806057694120078e+00 1.64…
5.125079479429479612e+00 inf inf inf inf 4.741304137431756160e+00 inf 4.659123889436153299e+00 3.903485036806938702e+00 3.824962673176297567e+00 3.972991465685005608e+00 3.606409618463658262e+00 3.722231111386126390e+00 3.373162794393733233e+00 3.299332412837038042e+00 3.241213543154666255e+00 2.704599709055777179e+00 2.451520172854747770e+00 2.145213786587402360e+00 1.824613155607487158e+00 1.64…
5.134408660489923726e+00 inf inf inf inf 4.736431883078432215e+00 inf 4.726804155683409725e+00 3.918251915931583618e+00 3.819651781461941287e+00 3.959499417810521837e+00 3.620674394266740759e+00 3.704506114769993808e+00 3.383830969674498590e+00 3.292688398426770302e+00 3.233978344259658133e+00 2.697677626350800217e+00 2.454575704175733453e+00 2.149481555924021237e+00 1.827307314435484775e+00 1.64…
5.700029945570318723e+00 inf inf inf inf 5.183355968830361427e+00 inf 5.307512753085868340e+00 4.489228978447171947e+00 4.383288235050036619e+00 4.525708033464635349e+00 4.112056039312059319e+00 4.219018136950165143e+00 3.896235309048944107e+00 3.835727184314329907e+00 3.802965232101657378e+00 3.482768646467279794e+00 3.060574664839003312e+00 2.444056043233930442e+00 1.996834651005875205e+00 1.83…
5.143884763813336924e+00 inf inf inf inf 4.731598763720732848e+00 inf 4.685289756428171692e+00 3.884343219905919575e+00 3.823896738220838198e+00 3.967558289945135819e+00 3.617643052213310728e+00 3.712417815492947692e+00 3.363670955917143157e+00 3.287425506640065720e+00 3.234777972450425310e+00 2.738700624904982561e+00 2.743809683156863688e+00 2.819500422478365298e+00 3.004014753313011710e+00 2.88…
6.007404003755993926e+00 inf inf inf inf 5.480616845681812954e+00 inf 5.402361261095666833e+00 4.575583206483919696e+00 4.583058086770265938e+00 4.722047450082241582e+00 4.316929862727135081e+00 4.422302275385443515e+00 4.106920416743080615e+00 4.016849471116152870e+00 3.963515362361592409e+00 3.636844430167918141e+00 3.132046410660253244e+00 2.470539738880550118e+00 2.007252074831405775e+00 1.81…
5.193642033408123027e+00 inf inf inf inf 4.712645381840435022e+00 inf 4.766275360700433339e+00 3.901058742692874226e+00 3.821770516485515579e+00 3.981234336024554121e+00 3.607152024634333376e+00 3.684747647404938320e+00 3.370650389386697032e+00 3.277894823052204032e+00 3.231187984257547718e+00 2.707257781296496191e+00 2.452500616834679015e+00 2.148033688797573948e+00 1.828272444923410012e+00 1.64…
5.134408660489923726e+00 inf inf inf inf 4.659123889436153299e+00 inf 4.722047450082241582e+00 3.902270666818577372e+00 3.841182526532071595e+00 3.974357459744977117e+00 3.623721084952947091e+00 3.708888655082910546e+00 3.375685733624471663e+00 3.294452974837990933e+00 3.229599283334645410e+00 2.698333452165041724e+00 2.450650006217199195e+00 2.149086337436906913e+00 1.824689964405778797e+00 1.64…
5.134408660489923726e+00 inf inf inf inf 4.698812126060579963e+00 inf 4.736431883078432215e+00 3.912054949470109566e+00 3.818595205027163431e+00 3.982619193080028541e+00 3.606409618463658262e+00 3.709769006556697946e+00 3.361691611615880593e+00 3.285681389114603501e+00 3.232780890879393798e+00 2.710094908207029807e+00 2.472227278899422398e+00 2.363761273181474554e+00 2.369052815919890698e+00 2.15…
5.204106995006677394e+00 inf inf inf inf 4.746216165729965297e+00 inf 4.746216165729965297e+00 3.879651421281245405e+00 3.808130243428609507e+00 3.989591694330009819e+00 3.593926874136148530e+00 3.699288855567263834e+00 3.370149164763796001e+00 3.280047670160880724e+00 3.238792130933296320e+00 2.724142169795237489e+00 2.606328277354144074e+00 2.754159810004803699e+00 3.018641094459186824e+00 2.93…
5.236640330147830369e+00 inf inf inf inf 4.859881414985704140e+00 inf 4.848082603130831281e+00 4.019791873678622451e+00 3.929569869508214186e+00 4.095105055702299879e+00 3.734956784703643340e+00 3.818595205027163431e+00 3.490674128168398394e+00 3.395736358365058827e+00 3.384856920690309856e+00 3.149151602401303762e+00 3.134750775324846916e+00 2.541145401448472452e+00 2.042714340078715551e+00 1.89…
5.163296773859893385e+00 inf inf inf inf 4.717328052359996526e+00 inf 4.707998871299551524e+00 3.892642939423553550e+00 3.826030499765323167e+00 3.974357459744977117e+00 3.598303039788737667e+00 3.707131806754568437e+00 3.381784300609457894e+00 3.291808046952982902e+00 3.264716391768686332e+00 3.031630395541258238e+00 3.043740169493085901e+00 2.738876079090508675e+00 2.362539506010451706e+00 2.18…
5.153512491208361190e+00 inf inf inf inf 4.771396413951243254e+00 inf 4.722047450082241582e+00 3.901058742692874226e+00 3.845582693306499600e+00 3.982619193080028541e+00 3.595382062572102022e+00 3.706255302411672670e+00 3.382806764959133350e+00 3.283508327435348484e+00 3.243644738886323875e+00 2.706758497524246021e+00 2.461840019265090440e+00 2.344595707226092784e+00 2.309979622476197036e+00 2.06…
5.055236518034250892e+00 inf inf inf inf 4.726804155683409725e+00 inf 4.756162179366210552e+00 3.880820945701900726e+00 3.838994450939148262e+00 3.960835090112569290e+00 3.607895347922191132e+00 3.707131806754568437e+00 3.365656832719688296e+00 3.277035836289623916e+00 3.235578664684342076e+00 2.704102625074595867e+00 2.447722449604384565e+00 2.147508054236958674e+00 1.825151023204915512e+00 1.64…
5.551489268619851813e+00 inf inf inf inf 5.134408660489923726e+00 inf 5.080487221161646083e+00 4.268209148298244493e+00 4.194865592010307509e+00 4.362080044192103934e+00 3.963515362361592409e+00 4.085159042066054624e+00 3.735876143362246715e+00 3.649462876851649273e+00 3.632954823055779769e+00 3.346568542494415155e+00 3.083779330906694760e+00 2.512286897909330019e+00 2.010224568385545307e+00 1.83…
5.532973342320435250e+00 inf inf inf inf 5.097929605472461212e+00 inf 5.097929605472461212e+00 4.274932348130811022e+00 4.223139523781652471e+00 4.356892769610131388e+00 3.993814309027367226e+00 4.078618541528955532e+00 3.741421990224063521e+00 3.663166405637916956e+00 3.628320242056723988e+00 3.337958727675758297e+00 3.072370511233288859e+00 2.489832048887920202e+00 2.005071174510736132e+00 1.84…
5.153512491208361190e+00 inf inf inf inf 4.751168622699201372e+00 inf 4.741304137431756160e+00 3.880820945701900726e+00 3.831398243880538512e+00 3.988190715524832619e+00 3.607895347922191132e+00 3.707131806754568437e+00 3.374675288172917398e+00 3.293570039793288107e+00 3.229202762644843183e+00 2.706259627694648451e+00 2.450106790395345957e+00 2.146130444191229447e+00 1.831487824882599647e+00 1.64…
5.153512491208361190e+00 inf inf inf inf 4.703387966553228772e+00 inf 4.680848997342533124e+00 3.881992747678855160e+00 3.821770516485515579e+00 3.977098786240412132e+00 3.596110978621263943e+00 3.715078336223808009e+00 3.370149164763796001e+00 3.291808046952982902e+00 3.233978344259658133e+00 2.704102625074595867e+00 2.447398043023609304e+00 2.150536742735419171e+00 1.827693180887723035e+00 1.64…
5.163296773859893385e+00 inf inf inf inf 4.698812126060579963e+00 inf 4.703387966553228772e+00 3.901058742692874226e+00 3.824962673176297567e+00 4.002349489367806434e+00 3.603449119871684925e+00 3.692402140909566199e+00 3.373666536679327699e+00 3.292688398426770302e+00 3.241213543154666255e+00 2.709259069588119129e+00 2.448263516204100654e+00 2.144690608530315235e+00 1.827886206945581016e+00 1.64…
5.153512491208361190e+00 inf inf inf inf 4.703387966553228772e+00 inf 4.722047450082241582e+00 3.890259886308753856e+00 3.852243869727682846e+00 3.956836935037324032e+00 3.621434621942092313e+00 3.701891830606983014e+00 3.369147966321493382e+00 3.290051198624640350e+00 3.230393109472207147e+00 2.697841515804353385e+00 2.443733606792348301e+00 2.147245409045097642e+00 1.827693180887723035e+00 1.64…
5.193642033408123027e+00 inf inf inf inf 4.698812126060579963e+00 inf 4.766275360700433339e+00 3.908367174137456601e+00 3.831398243880538512e+00 3.974357459744977117e+00 3.599035505034387850e+00 3.694116444419552003e+00 3.382806764959133350e+00 3.286989003084471062e+00 3.242022850774987752e+00 2.706758497524246021e+00 2.446749754084978967e+00 2.148362443722978465e+00 1.827307314435484775e+00 1.64…
5.134408660489923726e+00 inf inf inf inf 4.746216165729965297e+00 inf 4.731598763720732848e+00 3.908367174137456601e+00 3.819651781461941287e+00 3.967558289945135819e+00 3.604187880093397300e+00 3.715967797028784325e+00 3.392607823804296263e+00 3.281775510903043092e+00 3.271482114489153936e+00 3.038809198478384488e+00 3.028214756521049988e+00 2.572788052480785126e+00 2.123118047240292849e+00 2.02…
5.125079479429479612e+00 inf inf inf inf 4.726804155683409725e+00 inf 4.731598763720732848e+00 3.878484165580579734e+00 3.813339974024654300e+00 3.938522300053805214e+00 3.599768862986224782e+00 3.706255302411672670e+00 3.368148431000291598e+00 3.282208247437336190e+00 3.226039968897826071e+00 2.706924879420785413e+00 2.455013478021889295e+00 2.147442382190508869e+00 1.858661005215382245e+00 1.73…
5.134408660489923726e+00 inf inf inf inf 4.698812126060579963e+00 inf 4.676440771582575984e+00 3.910823178057359684e+00 3.819651781461941287e+00 3.981234336024554121e+00 3.604927548440993945e+00 3.708009589732990108e+00 3.378727290858830390e+00 3.302458238697681292e+00 3.225645786030797435e+00 2.712273537971809034e+00 2.451520172854747770e+00 2.149349787583409555e+00 1.829355232072922277e+00 1.64…
5.173242787496137751e+00 inf inf inf inf 4.731598763720732848e+00 inf 4.717328052359996526e+00 3.941104793824791841e+00 3.850015274124576781e+00 3.995228458033144747e+00 3.628320242056723988e+00 3.724032669992386690e+00 3.391049635298681864e+00 3.300670064647646118e+00 3.279185606797097474e+00 3.043448991106082691e+00 3.054021212559896892e+00 2.520043317092301560e+00 2.056387214995799795e+00 1.92…
5.153512491208361190e+00 inf inf inf inf 4.761197523603985182e+00 inf 4.676440771582575984e+00 3.898642192758125180e+00 3.842279555322720253e+00 3.995228458033144747e+00 3.613875224466899461e+00 3.711533582967918576e+00 3.375685733624471663e+00 3.289612786856612292e+00 3.261780142738985422e+00 3.023408885484071718e+00 3.039676438779840506e+00 2.656053992253654350e+00 2.228964703710536899e+00 2.10…
5.134408660489923726e+00 inf inf inf inf 4.731598763720732848e+00 inf 4.776561425278195827e+00 3.903485036806938702e+00 3.820710216431422612e+00 3.964859988898790100e+00 3.601974314905443286e+00 3.708888655082910546e+00 3.381784300609457894e+00 3.297109580146657670e+00 3.226434410160721189e+00 2.703109687349277923e+00 2.451411333182749619e+00 2.151263258533574252e+00 1.824190882383674772e+00 1.64…
5.143884763813336924e+00 inf inf inf inf 4.722047450082241582e+00 inf 4.736431883078432215e+00 3.892642939423553550e+00 3.819651781461941287e+00 3.960835090112569290e+00 3.602711265548694364e+00 3.700155263384341531e+00 3.393648862342518058e+00 3.299332412837038042e+00 3.234378025526428946e+00 2.701953327110071523e+00 2.446533812892996984e+00 2.148362443722978465e+00 1.829664958048104362e+00 1.64…
5.143884763813336924e+00 inf inf inf inf 4.756162179366210552e+00 inf 4.741304137431756160e+00 3.895035467923569250e+00 3.848904063974976975e+00 3.968911991584702648e+00 3.598303039788737667e+00 3.713303349317231383e+00 3.371152031870940924e+00 3.297553490255319186e+00 3.228806503081624868e+00 2.714965802530326044e+00 2.450324017879655258e+00 2.143841413185005429e+00 1.828465656922950711e+00 1.64…
5.153512491208361190e+00 inf inf inf inf 4.712645381840435022e+00 inf 4.741304137431756160e+00 3.893838014543304915e+00 3.815436561947183502e+00 3.996645938370635864e+00 3.609384754932638995e+00 3.710650647923215750e+00 3.379235715160308295e+00 3.296222741187303740e+00 3.239195023566360021e+00 2.705927277437648826e+00 2.463059310715732586e+00 2.302031211805209310e+00 2.215800040165756268e+00 1.95…
5.125079479429479612e+00 inf inf inf inf 4.712645381840435022e+00 inf 4.736431883078432215e+00 3.889071889624728939e+00 3.813339974024654300e+00 3.984007244733617004e+00 3.613124481855475967e+00 3.707131806754568437e+00 3.387945311345347044e+00 3.296222741187303740e+00 3.267667039275010232e+00 3.033345513448312936e+00 3.063276331201022273e+00 2.942638148849783697e+00 2.877372366708062845e+00 2.43…
5.153512491208361190e+00 inf inf inf inf 4.761197523603985182e+00 inf 4.741304137431756160e+00 3.897437547460878005e+00 3.822832688208812169e+00 3.974357459744977117e+00 3.601238265731094401e+00 3.727652050077980395e+00 3.377711729225351789e+00 3.291808046952982902e+00 3.225645786030797435e+00 2.701788314048568562e+00 2.455013478021889295e+00 2.150602753390413291e+00 1.828465656922950711e+00 1.64…
5.089145214059915823e+00 inf inf inf inf 4.722047450082241582e+00 inf 4.698812126060579963e+00 3.910823178057359684e+00 3.827100224713728238e+00 3.992403475731561624e+00 3.588861250863268459e+00 3.704506114769993808e+00 3.369648357306671560e+00 3.297109580146657670e+00 3.242833248372231747e+00 2.696695225928498640e+00 2.446317949168709482e+00 2.147114129427472040e+00 1.827886206945581016e+00 1.64…
5.143884763813336924e+00 inf inf inf inf 4.722047450082241582e+00 inf 4.731598763720732848e+00 3.893838014543304915e+00 3.829245396771862264e+00 3.972991465685005608e+00 3.601974314905443286e+00 3.701022920528192817e+00 3.390013080132786794e+00 3.283942312398264729e+00 3.224071631764800383e+00 2.700469836117586286e+00 2.448480079145074484e+00 2.149020492919141212e+00 1.828852267142496046e+00 1.64…
5.163296773859893385e+00 inf inf inf inf 4.741304137431756160e+00 inf 4.698812126060579963e+00 3.897437547460878005e+00 3.819651781461941287e+00 3.979852658896229745e+00 3.607152024634333376e+00 3.696697092227928749e+00 3.385370552923802290e+00 3.286989003084471062e+00 3.229996065495412516e+00 2.698989993555872324e+00 2.452064666715990437e+00 2.149218048091914302e+00 1.828311082360415840e+00 1.64…
5.134408660489923726e+00 inf inf inf inf 4.689763532613054231e+00 inf 4.717328052359996526e+00 3.905921154000877138e+00 3.809168587301458686e+00 3.982619193080028541e+00 3.610130843217935315e+00 3.706255302411672670e+00 3.365159748738506984e+00 3.279616484098000662e+00 3.228014765960818266e+00 2.703109687349277923e+00 2.452936883031060944e+00 2.148296678366882873e+00 1.827886206945581016e+00 1.64…
5.097929605472461212e+00 inf inf inf inf 4.756162179366210552e+00 inf 4.751168622699201372e+00 3.886702909694708996e+00 3.828171854783261274e+00 3.975726561871472331e+00 3.601238265731094401e+00 3.695835645946220271e+00 3.385884623971729734e+00 3.287862327076672475e+00 3.255950282775435412e+00 3.022283648830771163e+00 3.032201558493493820e+00 2.519068279204249805e+00 2.094544364478889698e+00 1.98…
5.183355968830361427e+00 inf inf inf inf 4.703387966553228772e+00 inf 4.726804155683409725e+00 3.902270666818577372e+00 3.835727184314329907e+00 3.999490956082077719e+00 3.587421728346555483e+00 3.721332350763467911e+00 3.385370552923802290e+00 3.296222741187303740e+00 3.220544769746573444e+00 2.709092041099884884e+00 2.444271096890615169e+00 2.151395446610775419e+00 1.827153037112672962e+00 1.64…
5.214757186751375784e+00 inf inf inf inf 4.797676578621448584e+00 inf 4.787026386876749307e+00 3.959499417810521837e+00 3.905921154000877138e+00 4.056270928696084965e+00 3.651058952389585777e+00 3.767030966732093145e+00 3.432378804407774542e+00 3.334643456892474322e+00 3.328534570666098702e+00 3.073593520038470306e+00 3.080055419330395949e+00 2.520043317092301560e+00 2.047144881034445252e+00 1.91…
5.125079479429479612e+00 inf inf inf inf 4.717328052359996526e+00 inf 4.751168622699201372e+00 3.915765465595977268e+00 3.817540480611625320e+00 3.967558289945135819e+00 3.607895347922191132e+00 3.706255302411672670e+00 3.367150553284032011e+00 3.289612786856612292e+00 3.270207733232710634e+00 3.027080505242683461e+00 3.034204909154980090e+00 2.574788675375540237e+00 2.129840538457798083e+00 2.04…
5.080487221161646083e+00 inf inf inf inf 4.736431883078432215e+00 inf 4.731598763720732848e+00 3.918251915931583618e+00 3.820710216431422612e+00 3.956836935037324032e+00 3.591750668780346434e+00 3.683059791810146422e+00 3.392087979171530598e+00 3.293570039793288107e+00 3.237987154057388572e+00 2.707924138092171695e+00 2.451302513194208110e+00 2.149481555924021237e+00 1.824536356612488142e+00 1.64…
5.204106995006677394e+00 inf inf inf inf 4.751168622699201372e+00 inf 4.722047450082241582e+00 3.876156425250210091e+00 3.803994693644467517e+00 3.975726561871472331e+00 3.605668127149864066e+00 3.691546817204779618e+00 3.371654092913835665e+00 3.290489930051295531e+00 3.233978344259658133e+00 2.703440484567614988e+00 2.442981926338568144e+00 2.145344652208840408e+00 1.825612435554191615e+00 1.64…
5.183355968830361427e+00 inf inf inf inf 4.761197523603985182e+00 inf 4.731598763720732848e+00 3.896235309048944107e+00 3.848904063974976975e+00 3.972991465685005608e+00 3.608639590595920765e+00 3.694975431182132120e+00 3.372659473473545333e+00 3.283942312398264729e+00 3.230393109472207147e+00 2.709593265722785915e+00 2.456877578305460830e+00 2.147508054236958674e+00 1.829471360631615084e+00 1.64…
5.193642033408123027e+00 inf inf inf inf 4.751168622699201372e+00 inf 4.722047450082241582e+00 3.901058742692874226e+00 3.823896738220838198e+00 3.988190715524832619e+00 3.602711265548694364e+00 3.708888655082910546e+00 3.392607823804296263e+00 3.285246148498881524e+00 3.233578928297431432e+00 2.698005449908350784e+00 2.449455578075290685e+00 2.155108552277640754e+00 1.823347223922225480e+00 1.63…
5.163296773859893385e+00 inf inf inf inf 4.736431883078432215e+00 inf 4.736431883078432215e+00 3.885521908088892307e+00 3.829245396771862264e+00 3.977098786240412132e+00 3.588861250863268459e+00 3.714190188276585758e+00 3.398881244225997911e+00 3.297553490255319186e+00 3.232780890879393798e+00 2.705097204020040724e+00 2.463392273995463899e+00 2.258003228311135757e+00 2.143123798162561489e+00 1.90…
5.080487221161646083e+00 inf inf inf inf 4.771396413951243254e+00 inf 4.741304137431756160e+00 3.902270666818577372e+00 3.836814303173721630e+00 3.988190715524832619e+00 3.582410347952150076e+00 3.726745162001262823e+00 3.364663075061937292e+00 3.282208247437336190e+00 3.218594297617334732e+00 2.708090842657582265e+00 2.451193712882005382e+00 2.153182833741098534e+00 1.826035707921765283e+00 1.64…
5.163296773859893385e+00 inf inf inf inf 4.771396413951243254e+00 inf 4.736431883078432215e+00 3.886702909694708996e+00 3.832477562779790681e+00 4.002349489367806434e+00 3.608639590595920765e+00 3.693258682157404937e+00 3.366154327683951841e+00 3.292688398426770302e+00 3.236781704322008846e+00 2.712441452058289570e+00 2.447398043023609304e+00 2.150998969465967470e+00 1.829626233581443717e+00 1.63…
5.173242787496137751e+00 inf inf inf inf 4.731598763720732848e+00 inf 4.761197523603985182e+00 3.884343219905919575e+00 3.826030499765323167e+00 3.960835090112569290e+00 3.611625800819215026e+00 3.717750672777574206e+00 3.375685733624471663e+00 3.285246148498881524e+00 3.255536017612772781e+00 3.030774666373568405e+00 3.030774666373568405e+00 2.520775633764842816e+00 2.068935387970860074e+00 1.95…
5.134408660489923726e+00 inf inf inf inf 4.703387966553228772e+00 inf 4.726804155683409725e+00 3.896235309048944107e+00 3.815436561947183502e+00 4.003783864600078068e+00 3.621434621942092313e+00 3.696697092227928749e+00 3.375685733624471663e+00 3.298442294146611609e+00 3.243238856830462424e+00 2.706093429620121338e+00 2.455999635235247780e+00 2.150140830806452019e+00 1.830091091745296605e+00 1.64…
5.173242787496137751e+00 inf inf inf inf 4.751168622699201372e+00 inf 4.741304137431756160e+00 3.899849254597207437e+00 3.833558821156993979e+00 3.959499417810521837e+00 3.599035505034387850e+00 3.695835645946220271e+00 3.388461587760545513e+00 3.286989003084471062e+00 3.225645786030797435e+00 2.710764416064696203e+00 2.456328713791439800e+00 2.228363434487386385e+00 2.062172484629401836e+00 1.89…
5.089145214059915823e+00 inf inf inf inf 4.781771155874240620e+00 inf 4.703387966553228772e+00 3.889071889624728939e+00 3.828171854783261274e+00 3.982619193080028541e+00 3.594654028454248973e+00 3.702761997244530701e+00 3.384343726522741402e+00 3.284811222477054926e+00 3.228410504301290729e+00 2.697186225649744973e+00 2.453264290380210433e+00 2.149745179203156109e+00 1.830091091745296605e+00 1.64…
5.153512491208361190e+00 inf inf inf inf 4.698812126060579963e+00 inf 4.746216165729965297e+00 3.898642192758125180e+00 3.845582693306499600e+00 3.981234336024554121e+00 3.590304225475653865e+00 3.712417815492947692e+00 3.373666536679327699e+00 3.286116944779657878e+00 3.230790415610775401e+00 2.705097204020040724e+00 2.461397252412882430e+00 2.220304562352772404e+00 2.009963234993815018e+00 1.83…
5.183355968830361427e+00 inf inf inf inf 4.781771155874240620e+00 inf 4.712645381840435022e+00 3.919499004719949831e+00 3.833558821156993979e+00 3.989591694330009819e+00 3.619915125869467953e+00 3.713303349317231383e+00 3.378727290858830390e+00 3.290489930051295531e+00 3.239598186144256431e+00 2.704931326658549740e+00 2.459408823533432820e+00 2.341958773104178881e+00 2.310926738844737205e+00 2.06…
5.115892734190508051e+00 inf inf inf inf 4.761197523603985182e+00 inf 4.741304137431756160e+00 3.895035467923569250e+00 3.813339974024654300e+00 3.970268745541710942e+00 3.600503115822911493e+00 3.698423693484356622e+00 3.364663075061937292e+00 3.280479165428564325e+00 3.235178185385032545e+00 2.699811678955988725e+00 2.457317030671168911e+00 2.148493996002689421e+00 1.827500216730920668e+00 1.64…
5.115892734190508051e+00 inf inf inf inf 4.689763532613054231e+00 inf 4.736431883078432215e+00 3.903485036806938702e+00 3.822832688208812169e+00 3.995228458033144747e+00 3.630633070496763981e+00 3.695835645946220271e+00 3.377204590446912569e+00 3.291368353747447628e+00 3.258858152345556647e+00 3.033345513448312936e+00 3.023972293881975748e+00 2.572521804633520759e+00 2.130861809732980561e+00 2.04…
5.125079479429479612e+00 inf inf inf inf 4.761197523603985182e+00 inf 4.781771155874240620e+00 3.903485036806938702e+00 3.823896738220838198e+00 3.978474147124923643e+00 3.620674394266740759e+00 3.708009589732990108e+00 3.381784300609457894e+00 3.289174694281745026e+00 3.232382268721721630e+00 2.699318533080823812e+00 2.460402216609652193e+00 2.221491680123760304e+00 2.033895563128232720e+00 1.87…
5.115892734190508051e+00 inf inf inf inf 4.787026386876749307e+00 inf 4.741304137431756160e+00 3.890259886308753856e+00 3.832477562779790681e+00 3.981234336024554121e+00 3.604927548440993945e+00 3.701022920528192817e+00 3.392607823804296263e+00 3.290928981603062020e+00 3.268936045281388036e+00 3.020880055647101603e+00 3.062975546328475573e+00 2.943623767620524134e+00 2.876048449507309090e+00 2.46…
5.153512491208361190e+00 inf inf inf inf 4.771396413951243254e+00 inf 4.761197523603985182e+00 3.896235309048944107e+00 3.808130243428609507e+00 3.990995942633613236e+00 3.610130843217935315e+00 3.702761997244530701e+00 3.376191593364227028e+00 3.290051198624640350e+00 3.241618060900993470e+00 2.703440484567614988e+00 2.450976171258160363e+00 2.148823002585876552e+00 1.830633880554654480e+00 1.63…
5.134408660489923726e+00 inf inf inf inf 4.756162179366210552e+00 inf 4.731598763720732848e+00 3.907142921171899985e+00 3.818595205027163431e+00 3.989591694330009819e+00 3.604927548440993945e+00 3.728560307042880329e+00 3.370650389386697032e+00 3.294011345368624610e+00 3.270632227165660044e+00 3.024536230310320484e+00 3.060874251663713519e+00 2.902635692584280225e+00 2.743279143702948897e+00 2.33…
5.125079479429479612e+00 inf inf inf inf 4.694270820542256750e+00 inf 4.746216165729965297e+00 3.910823178057359684e+00 3.845582693306499600e+00 3.984007244733617004e+00 3.594654028454248973e+00 3.712417815492947692e+00 3.399933202754420236e+00 3.286116944779657878e+00 3.230790415610775401e+00 2.698989993555872324e+00 2.448696720056505072e+00 2.151990652586108776e+00 1.828658930982685948e+00 1.64…
5.143884763813336924e+00 inf inf inf inf 4.736431883078432215e+00 inf 4.741304137431756160e+00 3.902270666818577372e+00 3.828171854783261274e+00 3.986792991028753175e+00 3.610877857745908415e+00 3.701891830606983014e+00 3.381273719225406538e+00 3.294894928677175816e+00 3.233179777287769951e+00 2.705927277437648826e+00 2.472903622310832716e+00 2.376982242468941298e+00 2.452609653733591522e+00 2.28…
5.163296773859893385e+00 inf inf inf inf 4.756162179366210552e+00 inf 4.731598763720732848e+00 3.910823178057359684e+00 3.832477562779790681e+00 3.989591694330009819e+00 3.613124481855475967e+00 3.708888655082910546e+00 3.378219295788556842e+00 3.287425506640065720e+00 3.244457325269100245e+00 2.697841515804353385e+00 2.467290520739528592e+00 2.362351761820161045e+00 2.369242662939922806e+00 2.16…
5.163296773859893385e+00 inf inf inf inf 4.741304137431756160e+00 inf 4.736431883078432215e+00 3.899849254597207437e+00 3.829245396771862264e+00 3.972991465685005608e+00 3.602711265548694364e+00 3.713303349317231383e+00 3.377711729225351789e+00 3.286989003084471062e+00 3.235979410703150538e+00 2.700634487951969920e+00 2.455342017546840783e+00 2.143841413185005429e+00 1.826806057694120078e+00 1.64…
5.143884763813336924e+00 inf inf inf inf 4.736431883078432215e+00 inf 4.663406613031717995e+00 3.897437547460878005e+00 3.823896738220838198e+00 3.960835090112569290e+00 3.599768862986224782e+00 3.701891830606983014e+00 3.372156573214434516e+00 3.293129057637236734e+00 3.254708341932066151e+00 3.023690523741027203e+00 3.031345017245655971e+00 2.505462021813425810e+00 2.068359303556344120e+00 1.96…
5.106844140742981430e+00 inf inf inf inf 4.722047450082241582e+00 inf 4.731598763720732848e+00 3.903485036806938702e+00 3.816487601734065205e+00 3.982619193080028541e+00 3.599035505034387850e+00 3.711533582967918576e+00 3.361691611615880593e+00 3.276606802314228517e+00 3.227224069230745229e+00 2.703771463742626668e+00 2.452391599690618040e+00 2.151329348942229824e+00 1.858254766930305779e+00 1.74…
5.134408660489923726e+00 inf inf inf inf 4.756162179366210552e+00 inf 4.787026386876749307e+00 3.909593923033314322e+00 3.826030499765323167e+00 4.002349489367806434e+00 3.601238265731094401e+00 3.697559773558492413e+00 3.376191593364227028e+00 3.287862327076672475e+00 3.234777972450425310e+00 2.702779071887663420e+00 2.449998206054168737e+00 2.145868399494654355e+00 1.827924819588774286e+00 1.64…
6.007404003755993926e+00 inf inf inf inf 5.590323395626065839e+00 inf 5.653720938277757568e+00 4.853953089938477738e+00 4.676440771582575984e+00 4.884196647445563144e+00 4.518908863664793607e+00 4.667720037416850154e+00 4.300247444230068439e+00 4.192895966274567066e+00 4.149287714971732655e+00 3.783732842441379418e+00 3.177573420324320885e+00 2.491342012352812940e+00 2.009754249969573525e+00 1.77…
5.125079479429479612e+00 inf inf inf inf 4.722047450082241582e+00 inf 4.751168622699201372e+00 3.892642939423553550e+00 3.821770516485515579e+00 3.970268745541710942e+00 3.590304225475653865e+00 3.715967797028784325e+00 3.359718756979710896e+00 3.283508327435348484e+00 3.238792130933296320e+00 2.698005449908350784e+00 2.450650006217199195e+00 2.147770814121046978e+00 1.828774925224009085e+00 1.64…
5.071952040821206431e+00 inf inf inf inf 4.756162179366210552e+00 inf 4.741304137431756160e+00 3.886702909694708996e+00 3.822832688208812169e+00 3.975726561871472331e+00 3.607152024634333376e+00 3.707131806754568437e+00 3.368647991116159091e+00 3.283074655254413887e+00 3.230790415610775401e+00 2.709092041099884884e+00 2.454247582678009021e+00 2.155907207576838402e+00 1.827654583105548847e+00 1.64…
5.173242787496137751e+00 inf inf inf inf 4.726804155683409725e+00 inf 4.736431883078432215e+00 3.901058742692874226e+00 3.844479631356894966e+00 3.979852658896229745e+00 3.617643052213310728e+00 3.715078336223808009e+00 3.370650389386697032e+00 3.294452974837990933e+00 3.260526123268084664e+00 3.032773264118449053e+00 3.048124838821833826e+00 2.732765420343833629e+00 2.388340368625912813e+00 2.21…
5.153512491208361190e+00 inf inf inf inf 4.741304137431756160e+00 inf 4.746216165729965297e+00 3.887886233822386295e+00 3.843378587820036607e+00 3.956836935037324032e+00 3.591750668780346434e+00 3.701891830606983014e+00 3.379235715160308295e+00 3.286989003084471062e+00 3.244864030336966021e+00 2.708090842657582265e+00 2.456767765343207177e+00 2.299743138718642665e+00 2.216462524925929767e+00 1.96…
6.465999011141159158e+00 inf inf inf inf 6.194030465984345923e+00 inf 6.048918403011231071e+00 5.204106995006677394e+00 5.115892734190508051e+00 5.307512753085868340e+00 4.848082603130831281e+00 4.985280652965739634e+00 4.667720037416850154e+00 4.575583206483919696e+00 4.546579031752802535e+00 4.054705986006428731e+00 3.248946272079999087e+00 2.523100533937255641e+00 2.019018954210352934e+00 1.78…
5.153512491208361190e+00 inf inf inf inf 4.766275360700433339e+00 inf 4.808518676004832848e+00 3.946303272162792641e+00 3.885521908088892307e+00 4.031707513050608149e+00 3.645491112431218816e+00 3.754564605899404661e+00 3.420277991892305636e+00 3.332757185363456554e+00 3.298887188898856238e+00 3.071759937741021407e+00 3.066292478493652940e+00 2.522242946318812518e+00 2.046422694581599533e+00 1.91…
5.089145214059915823e+00 inf inf inf inf 4.756162179366210552e+00 inf 4.707998871299551524e+00 3.913289247595220122e+00 3.822832688208812169e+00 3.999490956082077719e+00 3.593926874136148530e+00 3.714190188276585758e+00 3.372156573214434516e+00 3.289174694281745026e+00 3.234378025526428946e+00 2.699647252086541105e+00 2.447398043023609304e+00 2.147705113392150533e+00 1.826883146942191782e+00 1.64…
5.106844140742981430e+00 inf inf inf inf 4.731598763720732848e+00 inf 4.746216165729965297e+00 3.892642939423553550e+00 3.819651781461941287e+00 3.977098786240412132e+00 3.614626904920680062e+00 3.690692707586567423e+00 3.379235715160308295e+00 3.287862327076672475e+00 3.230790415610775401e+00 2.699318533080823812e+00 2.450106790395345957e+00 2.148493996002689421e+00 1.829277825483119457e+00 1.64…
5.173242787496137751e+00 inf inf inf inf 4.756162179366210552e+00 inf 4.722047450082241582e+00 3.919499004719949831e+00 3.829245396771862264e+00 3.995228458033144747e+00 3.613875224466899461e+00 3.714190188276585758e+00 3.359718756979710896e+00 3.286116944779657878e+00 3.247310050473545484e+00 2.705429095989293486e+00 2.465171196577182755e+00 2.339062401085870047e+00 2.290093930429353719e+00 2.01…
5.134408660489923726e+00 inf inf inf inf 4.776561425278195827e+00 inf 4.731598763720732848e+00 3.898642192758125180e+00 3.819651781461941287e+00 3.972991465685005608e+00 3.605668127149864066e+00 3.709769006556697946e+00 3.373162794393733233e+00 3.300670064647646118e+00 3.233978344259658133e+00 2.698989993555872324e+00 2.453155134801679349e+00 2.150206798040525946e+00 1.826883146942191782e+00 1.64…
5.163296773859893385e+00 inf inf inf inf 4.787026386876749307e+00 inf 4.781771155874240620e+00 3.897437547460878005e+00 3.830320857513920707e+00 3.985398505758046550e+00 3.598303039788737667e+00 3.706255302411672670e+00 3.369147966321493382e+00 3.298442294146611609e+00 3.250586955100579267e+00 2.706758497524246021e+00 2.462393936385124160e+00 2.219489775329154924e+00 1.993164682068847560e+00 1.82…
5.153512491208361190e+00 inf inf inf inf 4.766275360700433339e+00 inf 4.741304137431756160e+00 3.891450233136117820e+00 3.809168587301458686e+00 3.963515362361592409e+00 3.613124481855475967e+00 3.695835645946220271e+00 3.386914085514539874e+00 3.302906113764878970e+00 3.244864030336966021e+00 2.701623346227110201e+00 2.451411333182749619e+00 2.142537294501570599e+00 1.830013590441093685e+00 1.64…
5.153512491208361190e+00 inf inf inf inf 4.792327920070424518e+00 inf 4.741304137431756160e+00 3.910823178057359684e+00 3.821770516485515579e+00 3.995228458033144747e+00 3.609384754932638995e+00 3.708009589732990108e+00 3.389495471391191561e+00 3.286552815950473772e+00 3.248536799369403205e+00 3.031630395541258238e+00 3.035639968564017632e+00 2.761949762361408212e+00 2.463836511834024634e+00 2.24…
5.134408660489923726e+00 inf inf inf inf 4.741304137431756160e+00 inf 4.731598763720732848e+00 3.915765465595977268e+00 3.824962673176297567e+00 3.978474147124923643e+00 3.603449119871684925e+00 3.703633424080401859e+00 3.376697878732757729e+00 3.296665997284696115e+00 3.235178185385032545e+00 2.705595110647541102e+00 2.447830624009170286e+00 2.146786055636563439e+00 1.825997216309726001e+00 1.64…
5.106844140742981430e+00 inf inf inf inf 4.746216165729965297e+00 inf 4.707998871299551524e+00 3.915765465595977268e+00 3.834642025994972503e+00 3.992403475731561624e+00 3.599035505034387850e+00 3.712417815492947692e+00 3.388978307521796740e+00 3.284376610594671675e+00 3.226829110158474734e+00 2.700140667550843254e+00 2.457756804215319058e+00 2.362821232176347319e+00 2.411517049823818759e+00 2.25…
5.163296773859893385e+00 inf inf inf inf 4.736431883078432215e+00 inf 4.712645381840435022e+00 3.907142921171899985e+00 3.831398243880538512e+00 3.959499417810521837e+00 3.610130843217935315e+00 3.707131806754568437e+00 3.388978307521796740e+00 3.289612786856612292e+00 3.237183252635209119e+00 2.701953327110071523e+00 2.452173624638424698e+00 2.146261509346397922e+00 1.827615987799098951e+00 1.64…
5.214757186751375784e+00 inf inf inf inf 4.741304137431756160e+00 inf 4.712645381840435022e+00 3.907142921171899985e+00 3.824962673176297567e+00 3.984007244733617004e+00 3.613875224466899461e+00 3.698423693484356622e+00 3.370149164763796001e+00 3.284811222477054926e+00 3.233578928297431432e+00 2.703937021626460879e+00 2.460070903326986080e+00 2.251020544680888857e+00 2.106817353073737742e+00 1.90…
5.089145214059915823e+00 inf inf inf inf 4.741304137431756160e+00 inf 4.712645381840435022e+00 3.897437547460878005e+00 3.811250665935954185e+00 3.963515362361592409e+00 3.613124481855475967e+00 3.708888655082910546e+00 3.378727290858830390e+00 3.282208247437336190e+00 3.235578664684342076e+00 2.702118385436439230e+00 2.450867429932301889e+00 2.153647098396260340e+00 1.826767516773370348e+00 1.64…
5.163296773859893385e+00 inf inf inf inf 4.722047450082241582e+00 inf 4.756162179366210552e+00 3.892642939423553550e+00 3.815436561947183502e+00 3.979852658896229745e+00 3.609384754932638995e+00 3.702761997244530701e+00 3.369147966321493382e+00 3.304700955140405849e+00 3.230790415610775401e+00 2.698497520366466951e+00 2.446749754084978967e+00 2.151263258533574252e+00 1.827886206945581016e+00 1.64…
5.125079479429479612e+00 inf inf inf inf 4.731598763720732848e+00 inf 4.761197523603985182e+00 3.895035467923569250e+00 3.817540480611625320e+00 3.986792991028753175e+00 3.613124481855475967e+00 3.711533582967918576e+00 3.369147966321493382e+00 3.283942312398264729e+00 3.264296049365982721e+00 3.028782684949241855e+00 3.039387219776435778e+00 2.511925757481364041e+00 2.071882028491436767e+00 1.96…
5.055236518034250892e+00 inf inf inf inf 4.766275360700433339e+00 inf 4.756162179366210552e+00 3.923255854332820647e+00 3.813339974024654300e+00 3.954186181301148295e+00 3.604187880093397300e+00 3.701891830606983014e+00 3.367150553284032011e+00 3.293570039793288107e+00 3.231187984257547718e+00 2.707424301326616600e+00 2.463281265762513605e+00 2.355260544767700193e+00 2.350548393795545810e+00 2.11…
5.134408660489923726e+00 inf inf inf inf 4.731598763720732848e+00 inf 4.776561425278195827e+00 3.881992747678855160e+00 3.812294413162101936e+00 3.975726561871472331e+00 3.604927548440993945e+00 3.725839638692670430e+00 3.359718756979710896e+00 3.294011345368624610e+00 3.265137028014407417e+00 3.019759533675246743e+00 3.050771059126293760e+00 2.938711739322314109e+00 2.902175133721382583e+00 2.53…
5.163296773859893385e+00 inf inf inf inf 4.751168622699201372e+00 inf 4.741304137431756160e+00 3.896235309048944107e+00 3.850015274124576781e+00 3.975726561871472331e+00 3.600503115822911493e+00 3.703633424080401859e+00 3.384856920690309856e+00 3.287425506640065720e+00 3.268936045281388036e+00 3.029066850302811531e+00 3.038231731903352717e+00 2.569203608704033304e+00 2.129203123011538690e+00 2.03…
5.143884763813336924e+00 inf inf inf inf 4.722047450082241582e+00 inf 4.698812126060579963e+00 3.898642192758125180e+00 3.840087494155246972e+00 3.971628565611963424e+00 3.599768862986224782e+00 3.709769006556697946e+00 3.373162794393733233e+00 3.289612786856612292e+00 3.250997825806198893e+00 2.954322401898979322e+00 2.818698396201678058e+00 2.822921010899035910e+00 3.001837563692125066e+00 2.72…
5.153512491208361190e+00 inf inf inf inf 4.731598763720732848e+00 inf 4.766275360700433339e+00 3.907142921171899985e+00 3.821770516485515579e+00 3.970268745541710942e+00 3.606409618463658262e+00 3.705380072984635120e+00 3.381784300609457894e+00 3.289612786856612292e+00 3.236781704322008846e+00 2.706093429620121338e+00 2.468297022437825561e+00 2.368768157651552464e+00 2.415707389497284030e+00 2.27…
5.134408660489923726e+00 inf inf inf inf 4.751168622699201372e+00 inf 4.722047450082241582e+00 3.891450233136117820e+00 3.823896738220838198e+00 3.975726561871472331e+00 3.604927548440993945e+00 3.693258682157404937e+00 3.379235715160308295e+00 3.277465176389894541e+00 3.242022850774987752e+00 2.707091307336380481e+00 2.449021827741136192e+00 2.146589297187483592e+00 1.825535508920872685e+00 1.64…
5.125079479429479612e+00 inf inf inf inf 4.761197523603985182e+00 inf 4.712645381840435022e+00 3.876156425250210091e+00 3.843378587820036607e+00 3.954186181301148295e+00 3.610130843217935315e+00 3.699288855567263834e+00 3.374170701036430575e+00 3.276178074027476850e+00 3.235578664684342076e+00 2.698169428687127613e+00 2.453155134801679349e+00 2.146064922317695967e+00 1.830983074949791511e+00 1.64…
5.183355968830361427e+00 inf inf inf inf 4.736431883078432215e+00 inf 4.776561425278195827e+00 3.891450233136117820e+00 3.812294413162101936e+00 3.978474147124923643e+00 3.613124481855475967e+00 3.711533582967918576e+00 3.371654092913835665e+00 3.298887188898856238e+00 3.237987154057388572e+00 2.734156681368263175e+00 2.603238925702072049e+00 2.672171075520073380e+00 2.967519660765064238e+00 2.92…
5.193642033408123027e+00 inf inf inf inf 4.726804155683409725e+00 inf 4.722047450082241582e+00 3.887886233822386295e+00 3.837903389670132004e+00 3.981234336024554121e+00 3.604187880093397300e+00 3.717750672777574206e+00 3.380763570720919819e+00 3.290051198624640350e+00 3.229599283334645410e+00 2.706758497524246021e+00 2.449564064531006835e+00 2.149283914232311687e+00 1.826574849189834593e+00 1.64…
5.115892734190508051e+00 inf inf inf inf 4.781771155874240620e+00 inf 4.722047450082241582e+00 3.901058742692874226e+00 3.817540480611625320e+00 3.989591694330009819e+00 3.613875224466899461e+00 3.706255302411672670e+00 3.378219295788556842e+00 3.290489930051295531e+00 3.260108696872571432e+00 3.030774666373568405e+00 3.038231731903352717e+00 2.803659557015342862e+00 2.613551554957006751e+00 2.28…
5.173242787496137751e+00 inf inf inf inf 4.717328052359996526e+00 inf 4.751168622699201372e+00 3.878484165580579734e+00 3.834642025994972503e+00 4.003783864600078068e+00 3.601974314905443286e+00 3.689839808613152972e+00 3.360211364559413827e+00 3.286552815950473772e+00 3.235178185385032545e+00 2.698333452165041724e+00 2.448047031177480459e+00 2.146261509346397922e+00 1.826536323074957613e+00 1.64…
5.125079479429479612e+00 inf inf inf inf 4.751168622699201372e+00 inf 4.703387966553228772e+00 3.912054949470109566e+00 3.809168587301458686e+00 4.005221667255515428e+00 3.607152024634333376e+00 3.705380072984635120e+00 3.377204590446912569e+00 3.290928981603062020e+00 3.239598186144256431e+00 2.701953327110071523e+00 2.465393932143301381e+00 2.363479106646409367e+00 2.375637401272156168e+00 2.17…
5.089145214059915823e+00 inf inf inf inf 4.751168622699201372e+00 inf 4.717328052359996526e+00 3.903485036806938702e+00 3.837903389670132004e+00 3.990995942633613236e+00 3.606409618463658262e+00 3.708888655082910546e+00 3.374675288172917398e+00 3.294011345368624610e+00 3.235979410703150538e+00 2.705429095989293486e+00 2.449238663824564011e+00 2.148757186876212977e+00 1.825920240471703648e+00 1.64…
5.143884763813336924e+00 inf inf inf inf 4.712645381840435022e+00 inf 4.746216165729965297e+00 3.904701862550234548e+00 3.823896738220838198e+00 3.982619193080028541e+00 3.608639590595920765e+00 3.696697092227928749e+00 3.369648357306671560e+00 3.293129057637236734e+00 3.239195023566360021e+00 2.706425871686588103e+00 2.448047031177480459e+00 2.151263258533574252e+00 1.829548792123808054e+00 1.64…
5.432453537615153927e+00 inf inf inf inf 4.970780671217393198e+00 inf 4.916041121463970320e+00 4.108627425334707262e+00 4.050035431185707857e+00 4.206820689733400620e+00 3.823896738220838198e+00 3.917007406439346529e+00 3.591027012499498294e+00 3.503042911565646733e+00 3.473774157243590732e+00 3.231585815759642877e+00 3.244457325269100245e+00 2.580426067769970633e+00 2.032917597924241537e+00 1.85…
5.115892734190508051e+00 inf inf inf inf 4.751168622699201372e+00 inf 4.726804155683409725e+00 3.892642939423553550e+00 3.848904063974976975e+00 3.979852658896229745e+00 3.607895347922191132e+00 3.715967797028784325e+00 3.386399134584523463e+00 3.301563487417571441e+00 3.246085797507988868e+00 2.716992935694054534e+00 2.592962357145409680e+00 2.551466317289249552e+00 2.500954733884223291e+00 2.28…
5.153512491208361190e+00 inf inf inf inf 4.731598763720732848e+00 inf 4.694270820542256750e+00 3.893838014543304915e+00 3.829245396771862264e+00 3.955510098501901162e+00 3.621434621942092313e+00 3.718644095547499528e+00 3.378727290858830390e+00 3.291808046952982902e+00 3.218983886575585984e+00 2.705429095989293486e+00 2.447614294643187360e+00 2.151593783191706244e+00 1.827153037112672962e+00 1.64…
5.183355968830361427e+00 inf inf inf inf 4.741304137431756160e+00 inf 4.736431883078432215e+00 3.928301754971416315e+00 3.834642025994972503e+00 3.988190715524832619e+00 3.595382062572102022e+00 3.702761997244530701e+00 3.361197791214754815e+00 3.296665997284696115e+00 3.231585815759642877e+00 2.735900293498198188e+00 2.602678925545319100e+00 2.579079033124137332e+00 2.578406644938180392e+00 2.63…
5.183355968830361427e+00 inf inf inf inf 4.761197523603985182e+00 inf 4.751168622699201372e+00 3.918251915931583618e+00 3.831398243880538512e+00 3.966207626920108975e+00 3.606409618463658262e+00 3.688137628906594578e+00 3.379235715160308295e+00 3.292688398426770302e+00 3.236380423796966888e+00 2.695224626112992183e+00 2.466508848387790387e+00 2.220304562352772404e+00 1.993317151377911101e+00 1.82…
5.173242787496137751e+00 inf inf inf inf 4.712645381840435022e+00 inf 4.766275360700433339e+00 3.905921154000877138e+00 3.828171854783261274e+00 3.966207626920108975e+00 3.625250234759390011e+00 3.721332350763467911e+00 3.385884623971729734e+00 3.295779811373413359e+00 3.232780890879393798e+00 2.706592161621320880e+00 2.450215394334815944e+00 2.145933899970961622e+00 1.828697593245365294e+00 1.64…
5.134408660489923726e+00 inf inf inf inf 4.712645381840435022e+00 inf 4.726804155683409725e+00 3.892642939423553550e+00 3.818595205027163431e+00 3.975726561871472331e+00 3.604927548440993945e+00 3.701022920528192817e+00 3.377711729225351789e+00 3.296665997284696115e+00 3.233578928297431432e+00 2.699154240895502710e+00 2.461286611587894857e+00 2.308862221737257858e+00 2.222904431143446491e+00 1.99…
5.163296773859893385e+00 inf inf inf inf 4.741304137431756160e+00 inf 4.731598763720732848e+00 3.886702909694708996e+00 3.843378587820036607e+00 3.989591694330009819e+00 3.595382062572102022e+00 3.708009589732990108e+00 3.378727290858830390e+00 3.281343085354428535e+00 3.229599283334645410e+00 2.703937021626460879e+00 2.447614294643187360e+00 2.148625577049572577e+00 1.826228202924846444e+00 1.64…
5.125079479429479612e+00 inf inf inf inf 4.680848997342533124e+00 inf 4.726804155683409725e+00 3.901058742692874226e+00 3.832477562779790681e+00 3.950231817945655699e+00 3.610130843217935315e+00 3.709769006556697946e+00 3.370149164763796001e+00 3.279185606797097474e+00 3.238792130933296320e+00 2.704102625074595867e+00 2.447506159118590485e+00 2.148823002585876552e+00 1.825612435554191615e+00 1.64…
5.134408660489923726e+00 inf inf inf inf 4.707998871299551524e+00 inf 4.766275360700433339e+00 3.896235309048944107e+00 3.810208726065214435e+00 3.956836935037324032e+00 3.600503115822911493e+00 3.717750672777574206e+00 3.374170701036430575e+00 3.287862327076672475e+00 3.228410504301290729e+00 2.695714426811587572e+00 2.445239790620086229e+00 2.148823002585876552e+00 1.827153037112672962e+00 1.64…
5.153512491208361190e+00 inf inf inf inf 4.746216165729965297e+00 inf 4.717328052359996526e+00 3.870376168264662464e+00 3.819651781461941287e+00 3.996645938370635864e+00 3.611625800819215026e+00 3.683059791810146422e+00 3.370149164763796001e+00 3.283074655254413887e+00 3.238389507883815188e+00 2.700469836117586286e+00 2.464281077886755433e+00 2.355724512810581039e+00 2.337889720761926693e+00 2.09…
5.125079479429479612e+00 inf inf inf inf 4.726804155683409725e+00 inf 4.703387966553228772e+00 3.913289247595220122e+00 3.840087494155246972e+00 3.954186181301148295e+00 3.607152024634333376e+00 3.709769006556697946e+00 3.370650389386697032e+00 3.294894928677175816e+00 3.224464784424981190e+00 2.710429569019327634e+00 2.452500616834679015e+00 2.148362443722978465e+00 1.824382788022360868e+00 1.64…
5.153512491208361190e+00 inf inf inf inf 4.731598763720732848e+00 inf 4.707998871299551524e+00 3.893838014543304915e+00 3.823896738220838198e+00 3.977098786240412132e+00 3.598303039788737667e+00 3.717750672777574206e+00 3.387945311345347044e+00 3.277894823052204032e+00 3.235578664684342076e+00 2.703440484567614988e+00 2.449021827741136192e+00 2.150404743146208997e+00 1.825151023204915512e+00 1.64…
5.125079479429479612e+00 inf inf inf inf 4.712645381840435022e+00 inf 4.731598763720732848e+00 3.896235309048944107e+00 3.803994693644467517e+00 3.993814309027367226e+00 3.597571465078559960e+00 3.702761997244530701e+00 3.384343726522741402e+00 3.296222741187303740e+00 3.264296049365982721e+00 3.019200054206766737e+00 3.041995208990354360e+00 2.560139210981195124e+00 2.115036941331009501e+00 2.00…
5.163296773859893385e+00 inf inf inf inf 4.766275360700433339e+00 inf 4.741304137431756160e+00 3.901058742692874226e+00 3.833558821156993979e+00 3.967558289945135819e+00 3.616887596841007912e+00 3.702761997244530701e+00 3.379744569418963618e+00 3.283942312398264729e+00 3.230790415610775401e+00 2.702448637983148938e+00 2.449455578075290685e+00 2.150932915332853135e+00 1.828852267142496046e+00 1.64…
5.106844140742981430e+00 inf inf inf inf 4.717328052359996526e+00 inf 4.741304137431756160e+00 3.902270666818577372e+00 3.852243869727682846e+00 3.972991465685005608e+00 3.610877857745908415e+00 3.700155263384341531e+00 3.374675288172917398e+00 3.286989003084471062e+00 3.238389507883815188e+00 2.702118385436439230e+00 2.452609653733591522e+00 2.146130444191229447e+00 1.829200428849789173e+00 1.64…
5.183355968830361427e+00 inf inf inf inf 4.717328052359996526e+00 inf 4.776561425278195827e+00 3.892642939423553550e+00 3.812294413162101936e+00 3.981234336024554121e+00 3.601974314905443286e+00 3.699288855567263834e+00 3.365159748738506984e+00 3.292248061689226901e+00 3.229996065495412516e+00 2.711267036273512065e+00 2.503441428877648089e+00 2.397524098487198607e+00 2.465059859704813672e+00 2.27…
5.225599284134760936e+00 inf inf inf inf 4.741304137431756160e+00 inf 4.766275360700433339e+00 3.879651421281245405e+00 3.831398243880538512e+00 3.966207626920108975e+00 3.599035505034387850e+00 3.690692707586567423e+00 3.368647991116159091e+00 3.288299464854707033e+00 3.221718095028979434e+00 2.704102625074595867e+00 2.455999635235247780e+00 2.148888825495202326e+00 1.830789053046004922e+00 1.64…
5.153512491208361190e+00 inf inf inf inf 4.756162179366210552e+00 inf 4.751168622699201372e+00 3.898642192758125180e+00 3.824962673176297567e+00 3.967558289945135819e+00 3.601238265731094401e+00 3.702761997244530701e+00 3.371654092913835665e+00 3.284376610594671675e+00 3.261780142738985422e+00 3.032773264118449053e+00 3.029635583922656750e+00 2.567749379417714195e+00 2.125836048119417399e+00 2.01…
5.359869249724490636e+00 inf inf inf inf 4.970780671217393198e+00 inf 4.970780671217393198e+00 4.138412958893395555e+00 4.075374759414521542e+00 4.198824291321793467e+00 3.836814303173721630e+00 3.933390327580670753e+00 3.610130843217935315e+00 3.521441691923877126e+00 3.508692907302669806e+00 3.259691559854132947e+00 3.250997825806198893e+00 2.586525321619628226e+00 2.033080481784924842e+00 1.85…
5.089145214059915823e+00 inf inf inf inf 4.771396413951243254e+00 inf 4.736431883078432215e+00 3.917007406439346529e+00 3.847794902140178941e+00 3.989591694330009819e+00 3.605668127149864066e+00 3.710650647923215750e+00 3.378219295788556842e+00 3.276606802314228517e+00 3.247718688944259302e+00 2.727576654718785409e+00 2.596553077750395122e+00 2.579348198919277024e+00 2.603939659594005196e+00 2.70…
5.115892734190508051e+00 inf inf inf inf 4.707998871299551524e+00 inf 4.751168622699201372e+00 3.907142921171899985e+00 3.830320857513920707e+00 3.970268745541710942e+00 3.624485174103240226e+00 3.708888655082910546e+00 3.359718756979710896e+00 3.292688398426770302e+00 3.235178185385032545e+00 2.711602349809634216e+00 2.447938817864537153e+00 2.148954655605765041e+00 1.826613377771566959e+00 1.64…
5.143884763813336924e+00 inf inf inf inf 4.741304137431756160e+00 inf 4.751168622699201372e+00 3.887886233822386295e+00 3.838994450939148262e+00 3.972991465685005608e+00 3.613875224466899461e+00 3.710650647923215750e+00 3.377711729225351789e+00 3.281775510903043092e+00 3.242833248372231747e+00 2.703109687349277923e+00 2.453919640009341041e+00 2.153846178671029232e+00 1.829664958048104362e+00 1.64…
5.163296773859893385e+00 inf inf inf inf 4.756162179366210552e+00 inf 4.741304137431756160e+00 3.889071889624728939e+00 3.828171854783261274e+00 3.963515362361592409e+00 3.595382062572102022e+00 3.707131806754568437e+00 3.373666536679327699e+00 3.289174694281745026e+00 3.237183252635209119e+00 2.704268274112118231e+00 2.449564064531006835e+00 2.151924489506708671e+00 1.825958727159810557e+00 1.63…
5.134408660489923726e+00 inf inf inf inf 4.703387966553228772e+00 inf 4.741304137431756160e+00 3.891450233136117820e+00 3.820710216431422612e+00 3.992403475731561624e+00 3.617643052213310728e+00 3.683059791810146422e+00 3.381273719225406538e+00 3.284376610594671675e+00 3.229996065495412516e+00 2.698989993555872324e+00 2.450432661036941795e+00 2.145737419928399614e+00 1.829664958048104362e+00 1.64…
5.115892734190508051e+00 inf inf inf inf 4.703387966553228772e+00 inf 4.726804155683409725e+00 3.903485036806938702e+00 3.830320857513920707e+00 3.979852658896229745e+00 3.614626904920680062e+00 3.704506114769993808e+00 3.382295315608324415e+00 3.292248061689226901e+00 3.236380423796966888e+00 2.728783370744187753e+00 2.592824679504950769e+00 2.572122653623859279e+00 2.584621142419763373e+00 2.60…
5.153512491208361190e+00 inf inf inf inf 4.703387966553228772e+00 inf 4.766275360700433339e+00 3.896235309048944107e+00 3.813339974024654300e+00 3.960835090112569290e+00 3.596840778741047462e+00 3.710650647923215750e+00 3.377204590446912569e+00 3.270632227165660044e+00 3.256779669708951719e+00 3.028782684949241855e+00 3.066594926414069278e+00 2.944858065745634246e+00 2.868818519407532186e+00 2.44…
5.204106995006677394e+00 inf inf inf inf 4.771396413951243254e+00 inf 4.698812126060579963e+00 3.893838014543304915e+00 3.818595205027163431e+00 3.943698419068840888e+00 3.604187880093397300e+00 3.715078336223808009e+00 3.372156573214434516e+00 3.293129057637236734e+00 3.249356023628008572e+00 2.723115635355193742e+00 2.599886715778533031e+00 2.573720848786514637e+00 2.553655095165391575e+00 2.41…
5.125079479429479612e+00 inf inf inf inf 4.726804155683409725e+00 inf 4.722047450082241582e+00 3.893838014543304915e+00 3.830320857513920707e+00 3.958166703810568343e+00 3.593926874136148530e+00 3.711533582967918576e+00 3.372659473473545333e+00 3.276178074027476850e+00 3.229599283334645410e+00 2.705429095989293486e+00 2.455342017546840783e+00 2.149283914232311687e+00 1.830633880554654480e+00 1.64…
5.163296773859893385e+00 inf inf inf inf 4.756162179366210552e+00 inf 4.746216165729965297e+00 3.901058742692874226e+00 3.820710216431422612e+00 3.979852658896229745e+00 3.605668127149864066e+00 3.694975431182132120e+00 3.377204590446912569e+00 3.283942312398264729e+00 3.233978344259658133e+00 2.713954791161143465e+00 2.455670736552557631e+00 2.152123000574105660e+00 1.827114473961764185e+00 1.64…
5.570593099338289278e+00 inf inf inf inf 5.134408660489923726e+00 inf 5.143884763813336924e+00 4.272682924483126143e+00 4.244180832843656326e+00 4.428088090396004262e+00 3.998066765772242626e+00 4.086805336184665016e+00 3.784729893415159641e+00 3.693258682157404937e+00 3.675522489185966357e+00 3.367150553284032011e+00 3.015576062884031128e+00 2.437214596643472841e+00 2.009388700739411338e+00 1.84…
5.134408660489923726e+00 inf inf inf inf 4.741304137431756160e+00 inf 4.698812126060579963e+00 3.893838014543304915e+00 3.828171854783261274e+00 3.972991465685005608e+00 3.607895347922191132e+00 3.702761997244530701e+00 3.367649285285231553e+00 3.280910970344834698e+00 3.246493605131189675e+00 2.722432250699114764e+00 2.600862516032926397e+00 2.580021640651576131e+00 2.573987627831008762e+00 2.51…
5.125079479429479612e+00 inf inf inf inf 4.726804155683409725e+00 inf 4.703387966553228772e+00 3.881992747678855160e+00 3.836814303173721630e+00 3.972991465685005608e+00 3.593200597493962256e+00 3.733122270706429546e+00 3.376697878732757729e+00 3.273612099456639779e+00 3.266822519662695878e+00 3.028498653730845813e+00 3.069627796368147532e+00 2.949073719554024198e+00 2.939201141646975657e+00 2.57…
5.204106995006677394e+00 inf inf inf inf 4.771396413951243254e+00 inf 4.781771155874240620e+00 3.933390327580670753e+00 3.838994450939148262e+00 3.998066765772242626e+00 3.628320242056723988e+00 3.729469937034704419e+00 3.399933202754420236e+00 3.314212724618272876e+00 3.286116944779657878e+00 3.046659729442045883e+00 3.050771059126293760e+00 2.519921350916754399e+00 2.056387214995799795e+00 1.92…
5.193642033408123027e+00 inf inf inf inf 4.736431883078432215e+00 inf 4.712645381840435022e+00 3.898642192758125180e+00 3.814387354837406985e+00 3.958166703810568343e+00 3.621434621942092313e+00 3.710650647923215750e+00 3.369147966321493382e+00 3.283508327435348484e+00 3.241213543154666255e+00 2.705429095989293486e+00 2.449672570549694228e+00 2.146917263688762123e+00 1.827924819588774286e+00 1.64…
5.173242787496137751e+00 inf inf inf inf 4.707998871299551524e+00 inf 4.741304137431756160e+00 3.927036307344129007e+00 3.821770516485515579e+00 3.992403475731561624e+00 3.615379525562890439e+00 3.717750672777574206e+00 3.370149164763796001e+00 3.280910970344834698e+00 3.238389507883815188e+00 2.700963926846046359e+00 2.450650006217199195e+00 2.147836522024470174e+00 1.859799933663302207e+00 1.73…
5.193642033408123027e+00 inf inf inf inf 4.726804155683409725e+00 inf 4.731598763720732848e+00 3.905921154000877138e+00 3.819651781461941287e+00 3.988190715524832619e+00 3.596110978621263943e+00 3.700155263384341531e+00 3.384343726522741402e+00 3.290489930051295531e+00 3.276178074027476850e+00 3.028782684949241855e+00 3.038809198478384488e+00 2.570926786800957320e+00 2.127676075242616704e+00 2.02…
5.193642033408123027e+00 inf inf inf inf 4.731598763720732848e+00 inf 4.741304137431756160e+00 3.915765465595977268e+00 3.832477562779790681e+00 3.971628565611963424e+00 3.613875224466899461e+00 3.707131806754568437e+00 3.361691611615880593e+00 3.292688398426770302e+00 3.233578928297431432e+00 2.703937021626460879e+00 2.451302513194208110e+00 2.150338754208817704e+00 1.826613377771566959e+00 1.64…
5.134408660489923726e+00 inf inf inf inf 4.703387966553228772e+00 inf 4.698812126060579963e+00 3.904701862550234548e+00 3.821770516485515579e+00 3.978474147124923643e+00 3.595382062572102022e+00 3.708009589732990108e+00 3.372156573214434516e+00 3.288736920435589184e+00 3.233578928297431432e+00 2.706758497524246021e+00 2.453482660959634742e+00 2.149283914232311687e+00 1.825343235353171778e+00 1.64…
5.115892734190508051e+00 inf inf inf inf 4.776561425278195827e+00 inf 4.717328052359996526e+00 3.892642939423553550e+00 3.843378587820036607e+00 3.992403475731561624e+00 3.587421728346555483e+00 3.698423693484356622e+00 3.377204590446912569e+00 3.297109580146657670e+00 3.241213543154666255e+00 2.708257593420738907e+00 2.451846810042719760e+00 2.149481555924021237e+00 1.825381685151900690e+00 1.64…
5.143884763813336924e+00 inf inf inf inf 4.722047450082241582e+00 inf 4.703387966553228772e+00 3.902270666818577372e+00 3.823896738220838198e+00 3.984007244733617004e+00 3.598303039788737667e+00 3.705380072984635120e+00 3.378727290858830390e+00 3.294452974837990933e+00 3.229599283334645410e+00 2.726716193932944954e+00 2.596968773880917958e+00 2.576795972216472386e+00 2.582722970104324389e+00 2.54…
5.163296773859893385e+00 inf inf inf inf 4.698812126060579963e+00 inf 4.756162179366210552e+00 3.899849254597207437e+00 3.808130243428609507e+00 3.962173733879360782e+00 3.601974314905443286e+00 3.711533582967918576e+00 3.391049635298681864e+00 3.294452974837990933e+00 3.240001619028963997e+00 2.723628683666792671e+00 2.610424990825243263e+00 2.575992249757262709e+00 2.580021640651576131e+00 2.60…
5.183355968830361427e+00 inf inf inf inf 4.746216165729965297e+00 inf 4.731598763720732848e+00 3.898642192758125180e+00 3.818595205027163431e+00 3.978474147124923643e+00 3.616133088748417546e+00 3.728560307042880329e+00 3.374675288172917398e+00 3.281343085354428535e+00 3.264716391768686332e+00 3.033345513448312936e+00 3.038520395917044148e+00 2.733634581443967093e+00 2.353408241858144567e+00 2.13…
5.134408660489923726e+00 inf inf inf inf 4.698812126060579963e+00 inf 4.717328052359996526e+00 3.883166836100140351e+00 3.830320857513920707e+00 3.978474147124923643e+00 3.628320242056723988e+00 3.708888655082910546e+00 3.366652234311451775e+00 3.283942312398264729e+00 3.233978344259658133e+00 2.698005449908350784e+00 2.445778628414668532e+00 2.149218048091914302e+00 1.822696115229114788e+00 1.64…
5.163296773859893385e+00 inf inf inf inf 4.685289756428171692e+00 inf 4.736431883078432215e+00 3.881992747678855160e+00 3.817540480611625320e+00 3.964859988898790100e+00 3.613124481855475967e+00 3.708888655082910546e+00 3.388978307521796740e+00 3.298887188898856238e+00 3.222501584885768988e+00 2.698333452165041724e+00 2.461065390951211906e+00 2.351008741247423206e+00 2.333042903573169902e+00 2.09…
5.320181013100063971e+00 inf inf inf inf 4.977986986391045754e+00 inf 5.007707601302052502e+00 4.151119436705882570e+00 4.060990326418330909e+00 4.225210851558537151e+00 3.842279555322720253e+00 3.962173733879360782e+00 3.610130843217935315e+00 3.541086095680641144e+00 3.510588090365421188e+00 3.265557958514259340e+00 3.263456244449479904e+00 2.590763286173333402e+00 2.029723143363891147e+00 1.84…
5.183355968830361427e+00 inf inf inf inf 4.685289756428171692e+00 inf 4.736431883078432215e+00 3.896235309048944107e+00 3.822832688208812169e+00 3.989591694330009819e+00 3.605668127149864066e+00 3.703633424080401859e+00 3.366154327683951841e+00 3.294452974837990933e+00 3.236380423796966888e+00 2.727404464096634396e+00 2.595445956692894018e+00 2.571457989770791208e+00 2.583400201605188684e+00 2.54…
5.153512491208361190e+00 inf inf inf inf 4.703387966553228772e+00 inf 4.703387966553228772e+00 3.909593923033314322e+00 3.823896738220838198e+00 3.963515362361592409e+00 3.607152024634333376e+00 3.704506114769993808e+00 3.373666536679327699e+00 3.289612786856612292e+00 3.245271010484371388e+00 2.719876448506084010e+00 2.600304722134350044e+00 2.585164579011228092e+00 2.751107664978023060e+00 2.84…
5.153512491208361190e+00 inf inf inf inf 4.751168622699201372e+00 inf 4.731598763720732848e+00 3.907142921171899985e+00 3.814387354837406985e+00 3.968911991584702648e+00 3.604187880093397300e+00 3.697559773558492413e+00 3.368148431000291598e+00 3.294452974837990933e+00 3.232780890879393798e+00 2.724313429259891173e+00 2.606046770857781691e+00 2.578675510056594788e+00 2.581235738390007750e+00 2.55…
5.173242787496137751e+00 inf inf inf inf 4.766275360700433339e+00 inf 4.726804155683409725e+00 3.876156425250210091e+00 3.841182526532071595e+00 3.985398505758046550e+00 3.592475196411532679e+00 3.719538846827608936e+00 3.374675288172917398e+00 3.286116944779657878e+00 3.250997825806198893e+00 2.722773846010587917e+00 2.542536662472902442e+00 2.425009328647013795e+00 2.476864182801391756e+00 2.28…
5.163296773859893385e+00 inf inf inf inf 4.707998871299551524e+00 inf 4.689763532613054231e+00 3.895035467923569250e+00 3.826030499765323167e+00 3.967558289945135819e+00 3.597571465078559960e+00 3.718644095547499528e+00 3.369648357306671560e+00 3.304700955140405849e+00 3.240405322583187253e+00 2.704433968764135443e+00 2.446857753748735043e+00 2.153448083965804116e+00 1.825112588142144832e+00 1.64…
5.225599284134760936e+00 inf inf inf inf 4.722047450082241582e+00 inf 4.756162179366210552e+00 3.887886233822386295e+00 3.815436561947183502e+00 3.960835090112569290e+00 3.600503115822911493e+00 3.714190188276585758e+00 3.388461587760545513e+00 3.283942312398264729e+00 3.229599283334645410e+00 2.722603024114479631e+00 2.593100066294654393e+00 2.573854223523844631e+00 2.525434451811785497e+00 2.29…
5.163296773859893385e+00 inf inf inf inf 4.761197523603985182e+00 inf 4.736431883078432215e+00 3.914526082820008135e+00 3.809168587301458686e+00 3.966207626920108975e+00 3.617643052213310728e+00 3.720434930574748833e+00 3.373666536679327699e+00 3.296665997284696115e+00 3.234777972450425310e+00 2.703605951398026175e+00 2.445024390537241743e+00 2.148757186876212977e+00 1.827307314435484775e+00 1.64…
5.173242787496137751e+00 inf inf inf inf 4.712645381840435022e+00 inf 4.717328052359996526e+00 3.928301754971416315e+00 3.798864908739385537e+00 3.974357459744977117e+00 3.606409618463658262e+00 3.709769006556697946e+00 3.360211364559413827e+00 3.302010696746964236e+00 3.234378025526428946e+00 2.700963926846046359e+00 2.447289946351262291e+00 2.151924489506708671e+00 1.829006980809222416e+00 1.64…
5.153512491208361190e+00 inf inf inf inf 4.731598763720732848e+00 inf 4.707998871299551524e+00 3.903485036806938702e+00 3.830320857513920707e+00 3.974357459744977117e+00 3.613875224466899461e+00 3.704506114769993808e+00 3.376191593364227028e+00 3.291808046952982902e+00 3.227619287717859997e+00 2.724484737481688956e+00 2.596276106456667065e+00 2.567749379417714195e+00 2.520531429165305592e+00 2.30…
5.153512491208361190e+00 inf inf inf inf 4.712645381840435022e+00 inf 4.761197523603985182e+00 3.891450233136117820e+00 3.833558821156993979e+00 3.986792991028753175e+00 3.599035505034387850e+00 3.685593353974231601e+00 3.370149164763796001e+00 3.299777966448658173e+00 3.231983910464867993e+00 2.705761171121893849e+00 2.445670822246683418e+00 2.149283914232311687e+00 1.825766318331067506e+00 1.64…
5.163296773859893385e+00 inf inf inf inf 4.741304137431756160e+00 inf 4.787026386876749307e+00 3.915765465595977268e+00 3.816487601734065205e+00 3.989591694330009819e+00 3.587421728346555483e+00 3.708888655082910546e+00 3.391049635298681864e+00 3.290489930051295531e+00 3.219373727940048724e+00 2.726888187681435927e+00 2.595031310902970123e+00 2.578272257416683644e+00 2.582858355440703857e+00 2.58…
5.193642033408123027e+00 inf inf inf inf 4.746216165729965297e+00 inf 4.717328052359996526e+00 3.897437547460878005e+00 3.829245396771862264e+00 3.977098786240412132e+00 3.595382062572102022e+00 3.696697092227928749e+00 3.379744569418963618e+00 3.286116944779657878e+00 3.234378025526428946e+00 2.701458423620897609e+00 2.460402216609652193e+00 2.340599362649477655e+00 2.314123479025642638e+00 2.06…
5.173242787496137751e+00 inf inf inf inf 4.654871432691278343e+00 inf 4.776561425278195827e+00 3.892642939423553550e+00 3.855602316353198056e+00 3.984007244733617004e+00 3.603449119871684925e+00 3.704506114769993808e+00 3.387429477516070708e+00 3.295337207363019605e+00 3.256364833342986209e+00 3.014465365522055240e+00 3.034778522282309154e+00 2.565377286496810516e+00 2.119408564996913658e+00 2.00…
5.134408660489923726e+00 inf inf inf inf 4.741304137431756160e+00 inf 4.741304137431756160e+00 3.899849254597207437e+00 3.827100224713728238e+00 3.984007244733617004e+00 3.610130843217935315e+00 3.696697092227928749e+00 3.375685733624471663e+00 3.296665997284696115e+00 3.267667039275010232e+00 3.024536230310320484e+00 3.037078458670579462e+00 2.570661361068819151e+00 2.123622793101912709e+00 2.04…
5.143884763813336924e+00 inf inf inf inf 4.726804155683409725e+00 inf 4.736431883078432215e+00 3.865791611801113969e+00 3.836814303173721630e+00 3.966207626920108975e+00 3.604927548440993945e+00 3.695835645946220271e+00 3.383830969674498590e+00 3.289174694281745026e+00 3.236380423796966888e+00 2.705097204020040724e+00 2.447289946351262291e+00 2.151858333701573311e+00 1.827114473961764185e+00 1.64…
5.143884763813336924e+00 inf inf inf inf 4.726804155683409725e+00 inf 4.761197523603985182e+00 3.889071889624728939e+00 3.830320857513920707e+00 3.948919450740583592e+00 3.601238265731094401e+00 3.699288855567263834e+00 3.366652234311451775e+00 3.296665997284696115e+00 3.230790415610775401e+00 2.702944356911364476e+00 2.460512694921722421e+00 2.264589009142327747e+00 2.166794109454902362e+00 1.91…
5.183355968830361427e+00 inf inf inf inf 4.698812126060579963e+00 inf 4.685289756428171692e+00 3.887886233822386295e+00 3.846687781082677837e+00 3.988190715524832619e+00 3.598303039788737667e+00 3.714190188276585758e+00 3.398355953817255415e+00 3.294452974837990933e+00 3.258441881056038714e+00 2.701788314048568562e+00 2.452391599690618040e+00 2.151990652586108776e+00 1.823079035011033300e+00 1.63…
5.153512491208361190e+00 inf inf inf inf 4.741304137431756160e+00 inf 4.726804155683409725e+00 3.892642939423553550e+00 3.835727184314329907e+00 3.962173733879360782e+00 3.606409618463658262e+00 3.693258682157404937e+00 3.380763570720919819e+00 3.287862327076672475e+00 3.242833248372231747e+00 2.711937850306198605e+00 2.453264290380210433e+00 2.151593783191706244e+00 1.825074155534269327e+00 1.64…
5.204106995006677394e+00 inf inf inf inf 4.761197523603985182e+00 inf 4.689763532613054231e+00 3.879651421281245405e+00 3.843378587820036607e+00 3.944999436062176290e+00 3.604927548440993945e+00 3.701891830606983014e+00 3.369648357306671560e+00 3.289612786856612292e+00 3.233978344259658133e+00 2.706758497524246021e+00 2.452500616834679015e+00 2.148888825495202326e+00 1.824882029307342446e+00 1.64…
5.115892734190508051e+00 inf inf inf inf 4.707998871299551524e+00 inf 4.766275360700433339e+00 3.871527786080301237e+00 3.828171854783261274e+00 3.978474147124923643e+00 3.602711265548694364e+00 3.700155263384341531e+00 3.354814735336303588e+00 3.284811222477054926e+00 3.244050894909169536e+00 2.709593265722785915e+00 2.453482660959634742e+00 2.148362443722978465e+00 1.827577394968055824e+00 1.63…
5.183355968830361427e+00 inf inf inf inf 4.717328052359996526e+00 inf 4.736431883078432215e+00 3.887886233822386295e+00 3.836814303173721630e+00 3.962173733879360782e+00 3.588141059125587784e+00 3.687288341362638722e+00 3.376697878732757729e+00 3.301116610215450109e+00 3.230393109472207147e+00 2.693269400590843077e+00 2.453264290380210433e+00 2.149020492919141212e+00 1.826728978321056296e+00 1.64…
5.247887762760418795e+00 inf inf inf inf 4.830807154630490707e+00 inf 4.836510705627661721e+00 4.005221667255515428e+00 3.928301754971416315e+00 4.078618541528955532e+00 3.704506114769993808e+00 3.828171854783261274e+00 3.485796937333133894e+00 3.400987003592939484e+00 3.380253854362612387e+00 3.137467349352107693e+00 3.135089677122034235e+00 2.544439035619298295e+00 2.046589276078072395e+00 1.89…
5.097929605472461212e+00 inf inf inf inf 4.766275360700433339e+00 inf 4.707998871299551524e+00 3.901058742692874226e+00 3.822832688208812169e+00 3.993814309027367226e+00 3.607895347922191132e+00 3.692402140909566199e+00 3.379235715160308295e+00 3.301563487417571441e+00 3.265137028014407417e+00 3.019759533675246743e+00 3.036214952004807621e+00 2.523468445978677810e+00 2.076475112281732205e+00 1.98…
5.106844140742981430e+00 inf inf inf inf 4.761197523603985182e+00 inf 4.722047450082241582e+00 3.886702909694708996e+00 3.831398243880538512e+00 3.971628565611963424e+00 3.601238265731094401e+00 3.711533582967918576e+00 3.367649285285231553e+00 3.283508327435348484e+00 3.239195023566360021e+00 2.707424301326616600e+00 2.453264290380210433e+00 2.150998969465967470e+00 1.827538804612102386e+00 1.64…
5.173242787496137751e+00 inf inf inf inf 4.731598763720732848e+00 inf 4.731598763720732848e+00 3.899849254597207437e+00 3.835727184314329907e+00 3.984007244733617004e+00 3.614626904920680062e+00 3.708888655082910546e+00 3.378219295788556842e+00 3.282208247437336190e+00 3.224858194131705158e+00 2.710764416064696203e+00 2.455342017546840783e+00 2.148888825495202326e+00 1.823883960609614219e+00 1.64…
5.163296773859893385e+00 inf inf inf inf 4.689763532613054231e+00 inf 4.698812126060579963e+00 3.902270666818577372e+00 3.827100224713728238e+00 4.003783864600078068e+00 3.616133088748417546e+00 3.709769006556697946e+00 3.381273719225406538e+00 3.286552815950473772e+00 3.232780890879393798e+00 2.701458423620897609e+00 2.449998206054168737e+00 2.148296678366882873e+00 1.827731781145939260e+00 1.64…
5.143884763813336924e+00 inf inf inf inf 4.736431883078432215e+00 inf 4.741304137431756160e+00 3.884343219905919575e+00 3.848904063974976975e+00 3.988190715524832619e+00 3.605668127149864066e+00 3.692402140909566199e+00 3.385370552923802290e+00 3.295337207363019605e+00 3.264296049365982721e+00 3.022564760784027360e+00 3.034204909154980090e+00 2.554558675915473920e+00 2.124633556804151890e+00 2.00…
5.143884763813336924e+00 inf inf inf inf 4.717328052359996526e+00 inf 4.751168622699201372e+00 3.909593923033314322e+00 3.830320857513920707e+00 3.964859988898790100e+00 3.581697831439054180e+00 3.695835645946220271e+00 3.372156573214434516e+00 3.277465176389894541e+00 3.231187984257547718e+00 2.698333452165041724e+00 2.452718710394515167e+00 2.151924489506708671e+00 1.828581613909017189e+00 1.64…
5.173242787496137751e+00 inf inf inf inf 4.751168622699201372e+00 inf 4.685289756428171692e+00 3.905921154000877138e+00 3.818595205027163431e+00 3.968911991584702648e+00 3.601974314905443286e+00 3.701891830606983014e+00 3.392607823804296263e+00 3.288736920435589184e+00 3.227619287717859997e+00 2.699482870136331591e+00 2.453591875974908465e+00 2.145082949421198482e+00 1.826960246067801830e+00 1.64…
5.125079479429479612e+00 inf inf inf inf 4.781771155874240620e+00 inf 4.746216165729965297e+00 3.905921154000877138e+00 3.811250665935954185e+00 3.985398505758046550e+00 3.598303039788737667e+00 3.717750672777574206e+00 3.375685733624471663e+00 3.290928981603062020e+00 3.238792130933296320e+00 2.707924138092171695e+00 2.458306973518527894e+00 2.221268917071299587e+00 2.014263501705898740e+00 1.84…
5.163296773859893385e+00 inf inf inf inf 4.694270820542256750e+00 inf 4.741304137431756160e+00 3.872681612176899879e+00 3.809168587301458686e+00 3.971628565611963424e+00 3.607895347922191132e+00 3.701891830606983014e+00 3.385370552923802290e+00 3.305150503256198746e+00 3.246085797507988868e+00 2.706259627694648451e+00 2.452173624638424698e+00 2.145213786587402360e+00 1.832187409139804712e+00 1.64…
5.106844140742981430e+00 inf inf inf inf 4.776561425278195827e+00 inf 4.722047450082241582e+00 3.869226750293373485e+00 3.834642025994972503e+00 3.982619193080028541e+00 3.599768862986224782e+00 3.709769006556697946e+00 3.378219295788556842e+00 3.291368353747447628e+00 3.262617609993169854e+00 3.026797276183559315e+00 3.033918307518221003e+00 2.811923992113980475e+00 2.632659982028923817e+00 2.28…
5.173242787496137751e+00 inf inf inf inf 4.712645381840435022e+00 inf 4.761197523603985182e+00 3.899849254597207437e+00 3.829245396771862264e+00 3.972991465685005608e+00 3.600503115822911493e+00 3.693258682157404937e+00 3.382806764959133350e+00 3.291368353747447628e+00 3.229202762644843183e+00 2.726888187681435927e+00 2.593926983683156440e+00 2.595169494420629164e+00 2.644393265033331719e+00 2.70…
5.163296773859893385e+00 inf inf inf inf 4.751168622699201372e+00 inf 4.722047450082241582e+00 3.910823178057359684e+00 3.838994450939148262e+00 3.982619193080028541e+00 3.608639590595920765e+00 3.699288855567263834e+00 3.378727290858830390e+00 3.290051198624640350e+00 3.239598186144256431e+00 2.705761171121893849e+00 2.448913438994558600e+00 2.150338754208817704e+00 1.825074155534269327e+00 1.64…
5.173242787496137751e+00 inf inf inf inf 4.746216165729965297e+00 inf 4.776561425278195827e+00 3.895035467923569250e+00 3.813339974024654300e+00 3.971628565611963424e+00 3.600503115822911493e+00 3.694975431182132120e+00 3.376697878732757729e+00 3.289174694281745026e+00 3.247718688944259302e+00 2.710596969249924548e+00 2.447181869094573692e+00 2.145344652208840408e+00 1.829897357198080554e+00 1.64…
6.802731093009635188e+00 inf inf inf inf 6.385650484879707101e+00 inf 6.558754577475652603e+00 5.631837794881302983e+00 5.551489268619851813e+00 5.570593099338289278e+00 5.346346880092083254e+00 5.359869249724490636e+00 5.063536237551885755e+00 4.985280652965739634e+00 4.942788641594562549e+00 4.290918263169624325e+00 3.303354322444820745e+00 2.538121042620832046e+00 2.026706726072162290e+00 1.78…
5.183355968830361427e+00 inf inf inf inf 4.756162179366210552e+00 inf 4.717328052359996526e+00 3.899849254597207437e+00 3.846687781082677837e+00 3.995228458033144747e+00 3.609384754932638995e+00 3.690692707586567423e+00 3.378219295788556842e+00 3.291808046952982902e+00 3.235578664684342076e+00 2.698005449908350784e+00 2.448696720056505072e+00 2.149086337436906913e+00 1.823155648217783087e+00 1.64…
5.097929605472461212e+00 inf inf inf inf 4.698812126060579963e+00 inf 4.781771155874240620e+00 3.915765465595977268e+00 3.823896738220838198e+00 3.981234336024554121e+00 3.608639590595920765e+00 3.698423693484356622e+00 3.371654092913835665e+00 3.291368353747447628e+00 3.232382268721721630e+00 2.705263127121878330e+00 2.444701434920758309e+00 2.149745179203156109e+00 1.828929619003381468e+00 1.64…
5.143884763813336924e+00 inf inf inf inf 4.722047450082241582e+00 inf 4.766275360700433339e+00 3.896235309048944107e+00 3.842279555322720253e+00 3.988190715524832619e+00 3.588861250863268459e+00 3.714190188276585758e+00 3.383318649400892664e+00 3.280479165428564325e+00 3.225251861221310801e+00 2.702118385436439230e+00 2.452718710394515167e+00 2.150140830806452019e+00 1.829239125922055509e+00 1.64…
5.163296773859893385e+00 inf inf inf inf 4.776561425278195827e+00 inf 4.766275360700433339e+00 3.880820945701900726e+00 3.811250665935954185e+00 3.988190715524832619e+00 3.612374674749106784e+00 3.707131806754568437e+00 3.371654092913835665e+00 3.299332412837038042e+00 3.231585815759642877e+00 2.700305229325423273e+00 2.443518745113579360e+00 2.150074870803645677e+00 1.827037355073481750e+00 1.64…
5.125079479429479612e+00 inf inf inf inf 4.722047450082241582e+00 inf 4.746216165729965297e+00 3.896235309048944107e+00 3.828171854783261274e+00 3.968911991584702648e+00 3.611625800819215026e+00 3.700155263384341531e+00 3.382806764959133350e+00 3.288736920435589184e+00 3.226434410160721189e+00 2.703275063226366903e+00 2.450541323813760997e+00 2.144102576437802998e+00 1.827114473961764185e+00 1.64…
5.134408660489923726e+00 inf inf inf inf 4.694270820542256750e+00 inf 4.751168622699201372e+00 3.905921154000877138e+00 3.822832688208812169e+00 3.986792991028753175e+00 3.614626904920680062e+00 3.720434930574748833e+00 3.381273719225406538e+00 3.296665997284696115e+00 3.235578664684342076e+00 2.709092041099884884e+00 2.451193712882005382e+00 2.146327052631142429e+00 1.825958727159810557e+00 1.64…
5.173242787496137751e+00 inf inf inf inf 4.712645381840435022e+00 inf 4.680848997342533124e+00 3.897437547460878005e+00 3.827100224713728238e+00 3.977098786240412132e+00 3.599035505034387850e+00 3.678860750868913065e+00 3.365656832719688296e+00 3.301563487417571441e+00 3.235578664684342076e+00 2.700634487951969920e+00 2.445455267838144930e+00 2.150140830806452019e+00 1.830905458680738507e+00 1.64…
5.097929605472461212e+00 inf inf inf inf 4.756162179366210552e+00 inf 4.698812126060579963e+00 3.904701862550234548e+00 3.803994693644467517e+00 3.982619193080028541e+00 3.607152024634333376e+00 3.692402140909566199e+00 3.382295315608324415e+00 3.271482114489153936e+00 3.228806503081624868e+00 2.707924138092171695e+00 2.451846810042719760e+00 2.147311059596142435e+00 1.828040672387322596e+00 1.64…
5.183355968830361427e+00 inf inf inf inf 4.751168622699201372e+00 inf 4.741304137431756160e+00 3.895035467923569250e+00 3.823896738220838198e+00 3.959499417810521837e+00 3.613875224466899461e+00 3.704506114769993808e+00 3.386399134584523463e+00 3.292688398426770302e+00 3.247310050473545484e+00 2.726372353852159591e+00 2.598773449734792962e+00 2.574922287039239421e+00 2.580830766894070649e+00 2.59…
5.804941887477248486e+00 inf inf inf inf 5.333121729593898408e+00 inf 5.320181013100063971e+00 4.498960513334042233e+00 4.448788121180536237e+00 4.571880301721271245e+00 4.185081309358774426e+00 4.334088014569274172e+00 3.975726561871472331e+00 3.880820945701900726e+00 3.866934480378304784e+00 3.524671544686836189e+00 3.088780669829473080e+00 2.449781096138408998e+00 2.001969251024741769e+00 1.83…
5.173242787496137751e+00 inf inf inf inf 4.741304137431756160e+00 inf 4.746216165729965297e+00 3.913289247595220122e+00 3.840087494155246972e+00 3.971628565611963424e+00 3.605668127149864066e+00 3.722231111386126390e+00 3.392087979171530598e+00 3.291808046952982902e+00 3.235979410703150538e+00 2.706758497524246021e+00 2.456548199522488929e+00 2.220452824057353780e+00 2.007512233132401569e+00 1.83…
5.153512491208361190e+00 inf inf inf inf 4.712645381840435022e+00 inf 4.722047450082241582e+00 3.898642192758125180e+00 3.833558821156993979e+00 3.999490956082077719e+00 3.610877857745908415e+00 3.693258682157404937e+00 3.376697878732757729e+00 3.291368353747447628e+00 3.228806503081624868e+00 2.705927277437648826e+00 2.450106790395345957e+00 2.150206798040525946e+00 1.827268741396271601e+00 1.64…
5.125079479429479612e+00 inf inf inf inf 4.736431883078432215e+00 inf 4.751168622699201372e+00 3.910823178057359684e+00 3.828171854783261274e+00 3.978474147124923643e+00 3.613875224466899461e+00 3.740494125545216431e+00 3.376191593364227028e+00 3.270632227165660044e+00 3.228410504301290729e+00 2.705761171121893849e+00 2.455561143596239670e+00 2.148362443722978465e+00 1.825343235353171778e+00 1.64…
5.173242787496137751e+00 inf inf inf inf 4.731598763720732848e+00 inf 4.712645381840435022e+00 3.893838014543304915e+00 3.802965232101657378e+00 3.989591694330009819e+00 3.618399457246922246e+00 3.705380072984635120e+00 3.382295315608324415e+00 3.293570039793288107e+00 3.224071631764800383e+00 2.699811678955988725e+00 2.450867429932301889e+00 2.146458160622727540e+00 1.824805195989866125e+00 1.64…
5.063536237551885755e+00 inf inf inf inf 4.741304137431756160e+00 inf 4.726804155683409725e+00 3.890259886308753856e+00 3.808130243428609507e+00 3.975726561871472331e+00 3.611625800819215026e+00 3.710650647923215750e+00 3.376697878732757729e+00 3.302010696746964236e+00 3.262617609993169854e+00 3.032487343407438640e+00 3.050182003646063844e+00 2.806598127685556054e+00 2.635608873620785442e+00 2.28…
5.153512491208361190e+00 inf inf inf inf 4.741304137431756160e+00 inf 4.761197523603985182e+00 3.891450233136117820e+00 3.823896738220838198e+00 3.995228458033144747e+00 3.622195811322539427e+00 3.708009589732990108e+00 3.381784300609457894e+00 3.288299464854707033e+00 3.233978344259658133e+00 2.699482870136331591e+00 2.447938817864537153e+00 2.146458160622727540e+00 1.826960246067801830e+00 1.64…
5.173242787496137751e+00 inf inf inf inf 4.761197523603985182e+00 inf 4.751168622699201372e+00 3.892642939423553550e+00 3.817540480611625320e+00 3.970268745541710942e+00 3.616887596841007912e+00 3.709769006556697946e+00 3.390013080132786794e+00 3.283508327435348484e+00 3.254294930631022709e+00 3.035065534033517753e+00 3.041704873580620028e+00 2.574521541020430959e+00 2.128375491116260232e+00 2.01…
5.106844140742981430e+00 inf inf inf inf 4.712645381840435022e+00 inf 4.741304137431756160e+00 3.892642939423553550e+00 3.827100224713728238e+00 3.954186181301148295e+00 3.622957964844321754e+00 3.713303349317231383e+00 3.395736358365058827e+00 3.284376610594671675e+00 3.218594297617334732e+00 2.732418107130727858e+00 2.603238925702072049e+00 2.583264694313770704e+00 2.568806652037630034e+00 2.53…
5.143884763813336924e+00 inf inf inf inf 4.722047450082241582e+00 inf 4.722047450082241582e+00 3.884343219905919575e+00 3.812294413162101936e+00 3.986792991028753175e+00 3.619156814332431971e+00 3.715967797028784325e+00 3.384856920690309856e+00 3.296222741187303740e+00 3.241618060900993470e+00 2.722773846010587917e+00 2.552881675875104950e+00 2.481079601845355143e+00 2.502256006656189857e+00 2.28…
5.115892734190508051e+00 inf inf inf inf 4.746216165729965297e+00 inf 4.741304137431756160e+00 3.920748683518044064e+00 3.821770516485515579e+00 3.981234336024554121e+00 3.620674394266740759e+00 3.716858574578586261e+00 3.382295315608324415e+00 3.294011345368624610e+00 3.233978344259658133e+00 2.710764416064696203e+00 2.451737911277604542e+00 2.150536742735419171e+00 1.828813594940612575e+00 1.64…
5.183355968830361427e+00 inf inf inf inf 4.751168622699201372e+00 inf 4.712645381840435022e+00 3.878484165580579734e+00 3.826030499765323167e+00 3.984007244733617004e+00 3.594654028454248973e+00 3.712417815492947692e+00 3.378727290858830390e+00 3.300670064647646118e+00 3.238792130933296320e+00 2.703440484567614988e+00 2.447073811246567754e+00 2.150272772507452412e+00 1.827345889947566304e+00 1.64…
5.143884763813336924e+00 inf inf inf inf 4.689763532613054231e+00 inf 4.746216165729965297e+00 3.899849254597207437e+00 3.822832688208812169e+00 3.978474147124923643e+00 3.602711265548694364e+00 3.700155263384341531e+00 3.389495471391191561e+00 3.296222741187303740e+00 3.234777972450425310e+00 2.710262215346992853e+00 2.452282602294251213e+00 2.147770814121046978e+00 1.829974843531971818e+00 1.64…
5.173242787496137751e+00 inf inf inf inf 4.707998871299551524e+00 inf 4.746216165729965297e+00 3.905921154000877138e+00 3.836814303173721630e+00 3.989591694330009819e+00 3.618399457246922246e+00 3.699288855567263834e+00 3.369147966321493382e+00 3.284811222477054926e+00 3.227619287717859997e+00 2.713281726074186828e+00 2.447614294643187360e+00 2.151659909915768942e+00 1.828040672387322596e+00 1.64…
5.183355968830361427e+00 inf inf inf inf 4.712645381840435022e+00 inf 4.722047450082241582e+00 3.893838014543304915e+00 3.817540480611625320e+00 3.985398505758046550e+00 3.593926874136148530e+00 3.701891830606983014e+00 3.370149164763796001e+00 3.282208247437336190e+00 3.232780890879393798e+00 2.700634487951969920e+00 2.452936883031060944e+00 2.146523725332680765e+00 1.832537506516911163e+00 1.64…
5.193642033408123027e+00 inf inf inf inf 4.741304137431756160e+00 inf 4.731598763720732848e+00 3.898642192758125180e+00 3.850015274124576781e+00 3.979852658896229745e+00 3.602711265548694364e+00 3.708888655082910546e+00 3.368647991116159091e+00 3.283508327435348484e+00 3.233978344259658133e+00 2.698169428687127613e+00 2.451629032217323978e+00 2.145606468866946948e+00 1.827268741396271601e+00 1.64…
inf inf inf inf inf inf inf inf inf inf inf inf inf inf 7.636892309269490475e+00 6.975835185605579802e+00 4.722047450082241582e+00 3.363175509100350347e+00 2.549413538752479447e+00 2.030695926245964511e+00 1.795893674418349795e+00 1.808808922153168908e+00 1.854651277970461365e+00 2.187420226720420580e+00 2.806794543592310287e+00 3.329470371982242938e+00 3.710650647923215750e+00 3.5518313834547750…
5.143884763813336924e+00 inf inf inf inf 4.712645381840435022e+00 inf 4.717328052359996526e+00 3.901058742692874226e+00 3.821770516485515579e+00 3.977098786240412132e+00 3.615379525562890439e+00 3.688137628906594578e+00 3.373666536679327699e+00 3.283074655254413887e+00 3.250176364757114911e+00 2.700963926846046359e+00 2.446210046339584832e+00 2.151792185169104421e+00 1.825189460722894896e+00 1.66…
5.163296773859893385e+00 inf inf inf inf 4.698812126060579963e+00 inf 4.766275360700433339e+00 3.912054949470109566e+00 3.813339974024654300e+00 3.974357459744977117e+00 3.592475196411532679e+00 3.718644095547499528e+00 3.378219295788556842e+00 3.286552815950473772e+00 3.241618060900993470e+00 2.722944716414973154e+00 2.597107403100515466e+00 2.583264694313770704e+00 2.744694956414973852e+00 2.82…
5.173242787496137751e+00 inf inf inf inf 4.698812126060579963e+00 inf 4.722047450082241582e+00 3.873837655039696237e+00 3.819651781461941287e+00 4.012462670702030110e+00 3.612374674749106784e+00 3.695835645946220271e+00 3.370149164763796001e+00 3.277894823052204032e+00 3.239598186144256431e+00 2.710094908207029807e+00 2.463170278005120117e+00 2.222086118428464374e+00 2.007148042997640047e+00 1.83…
5.153512491208361190e+00 inf inf inf inf 4.717328052359996526e+00 inf 4.761197523603985182e+00 3.892642939423553550e+00 3.830320857513920707e+00 3.967558289945135819e+00 3.616887596841007912e+00 3.701891830606983014e+00 3.368148431000291598e+00 3.284376610594671675e+00 3.242022850774987752e+00 2.709092041099884884e+00 2.448913438994558600e+00 2.150734796429126572e+00 1.827037355073481750e+00 1.64…
5.173242787496137751e+00 inf inf inf inf 4.741304137431756160e+00 inf 4.736431883078432215e+00 3.883166836100140351e+00 3.827100224713728238e+00 3.990995942633613236e+00 3.631405993050054182e+00 3.712417815492947692e+00 3.376191593364227028e+00 3.291368353747447628e+00 3.253468959156097018e+00 3.027080505242683461e+00 3.038520395917044148e+00 2.658659177050297195e+00 2.228739157337558119e+00 2.10…
5.115892734190508051e+00 inf inf inf inf 4.722047450082241582e+00 inf 4.722047450082241582e+00 3.878484165580579734e+00 3.840087494155246972e+00 3.974357459744977117e+00 3.611625800819215026e+00 3.715078336223808009e+00 3.371152031870940924e+00 3.291808046952982902e+00 3.240809297170365255e+00 2.709259069588119129e+00 2.448913438994558600e+00 2.143776140079229897e+00 1.823232271180448505e+00 1.64…
5.153512491208361190e+00 inf inf inf inf 4.685289756428171692e+00 inf 4.726804155683409725e+00 3.902270666818577372e+00 3.846687781082677837e+00 3.999490956082077719e+00 3.607152024634333376e+00 3.705380072984635120e+00 3.384343726522741402e+00 3.280047670160880724e+00 3.240405322583187253e+00 2.694083305929329430e+00 2.447938817864537153e+00 2.150404743146208997e+00 1.826806057694120078e+00 1.64…
5.080487221161646083e+00 inf inf inf inf 4.756162179366210552e+00 inf 4.741304137431756160e+00 3.879651421281245405e+00 3.811250665935954185e+00 3.990995942633613236e+00 3.616133088748417546e+00 3.710650647923215750e+00 3.366652234311451775e+00 3.283508327435348484e+00 3.237585069094214951e+00 2.705263127121878330e+00 2.442338375341394308e+00 2.143580363235140673e+00 1.828272444923410012e+00 1.64…
6.314778061941668241e+00 inf inf inf inf 5.865164118670588067e+00 inf 5.897697453811741042e+00 4.992663814613846895e+00 4.909535975674376829e+00 5.106844140742981430e+00 4.736431883078432215e+00 4.787026386876749307e+00 4.502239650195982712e+00 4.362080044192103934e+00 4.383288235050036619e+00 3.942400209018340096e+00 3.217427041916668617e+00 2.503916252437501377e+00 2.013684848745711964e+00 1.78…
5.097929605472461212e+00 inf inf inf inf 4.746216165729965297e+00 inf 4.698812126060579963e+00 3.886702909694708996e+00 3.830320857513920707e+00 3.963515362361592409e+00 3.613875224466899461e+00 3.722231111386126390e+00 3.371152031870940924e+00 3.295779811373413359e+00 3.231983910464867993e+00 2.707257781296496191e+00 2.447181869094573692e+00 2.149152189160638660e+00 1.824344401997978649e+00 1.65…
5.153512491208361190e+00 inf inf inf inf 4.722047450082241582e+00 inf 4.731598763720732848e+00 3.883166836100140351e+00 3.817540480611625320e+00 3.972991465685005608e+00 3.604927548440993945e+00 3.698423693484356622e+00 3.380253854362612387e+00 3.283508327435348484e+00 3.237987154057388572e+00 2.724142169795237489e+00 2.606046770857781691e+00 2.572521804633520759e+00 2.576260037979305917e+00 2.53…
5.115892734190508051e+00 inf inf inf inf 4.694270820542256750e+00 inf 4.712645381840435022e+00 3.907142921171899985e+00 3.828171854783261274e+00 3.967558289945135819e+00 3.616133088748417546e+00 3.701891830606983014e+00 3.379235715160308295e+00 3.286989003084471062e+00 3.238389507883815188e+00 2.697513781523375176e+00 2.459298547692383430e+00 2.146654876188692551e+00 1.826844601083621900e+00 1.64…
5.134408660489923726e+00 inf inf inf inf 4.746216165729965297e+00 inf 4.746216165729965297e+00 3.895035467923569250e+00 3.838994450939148262e+00 3.971628565611963424e+00 3.598303039788737667e+00 3.711533582967918576e+00 3.377204590446912569e+00 3.293129057637236734e+00 3.239195023566360021e+00 2.702283489052511367e+00 2.445455267838144930e+00 2.148165169214354187e+00 1.829819880841184743e+00 1.64…
5.134408660489923726e+00 inf inf inf inf 4.680848997342533124e+00 inf 4.756162179366210552e+00 3.925773515432597005e+00 3.820710216431422612e+00 3.971628565611963424e+00 3.609384754932638995e+00 3.700155263384341531e+00 3.391568583260990533e+00 3.281775510903043092e+00 3.231983910464867993e+00 2.703605951398026175e+00 2.463170278005120117e+00 2.362821232176347319e+00 2.374008410369606636e+00 2.18…
5.125079479429479612e+00 inf inf inf inf 4.731598763720732848e+00 inf 4.722047450082241582e+00 3.915765465595977268e+00 3.827100224713728238e+00 3.975726561871472331e+00 3.599768862986224782e+00 3.705380072984635120e+00 3.372659473473545333e+00 3.285681389114603501e+00 3.227224069230745229e+00 2.717331456167118464e+00 2.598773449734792962e+00 2.575590790746485226e+00 2.574521541020430959e+00 2.54…
5.089145214059915823e+00 inf inf inf inf 4.756162179366210552e+00 inf 4.731598763720732848e+00 3.913289247595220122e+00 3.817540480611625320e+00 3.986792991028753175e+00 3.597571465078559960e+00 3.709769006556697946e+00 3.384343726522741402e+00 3.282641295404929327e+00 3.237183252635209119e+00 2.709760433420763448e+00 2.454575704175733453e+00 2.146917263688762123e+00 1.825227900696396066e+00 1.64…
5.097929605472461212e+00 inf inf inf inf 4.726804155683409725e+00 inf 4.707998871299551524e+00 3.902270666818577372e+00 3.821770516485515579e+00 3.984007244733617004e+00 3.613875224466899461e+00 3.715078336223808009e+00 3.371152031870940924e+00 3.286116944779657878e+00 3.237987154057388572e+00 2.715303184162377370e+00 2.455670736552557631e+00 2.147114129427472040e+00 1.825112588142144832e+00 1.64…
5.143884763813336924e+00 inf inf inf inf 4.731598763720732848e+00 inf 4.741304137431756160e+00 3.904701862550234548e+00 3.834642025994972503e+00 3.966207626920108975e+00 3.617643052213310728e+00 3.700155263384341531e+00 3.373162794393733233e+00 3.268936045281388036e+00 3.236781704322008846e+00 2.707091307336380481e+00 2.453810365492559598e+00 2.148888825495202326e+00 1.824843611422253709e+00 1.64…
5.115892734190508051e+00 inf inf inf inf 4.694270820542256750e+00 inf 4.761197523603985182e+00 3.914526082820008135e+00 3.827100224713728238e+00 3.977098786240412132e+00 3.613124481855475967e+00 3.715967797028784325e+00 3.381784300609457894e+00 3.306501166281224702e+00 3.240001619028963997e+00 2.723799797026398739e+00 2.601979657453838524e+00 2.573054418188985615e+00 2.583942536139424817e+00 2.62…
5.071952040821206431e+00 inf inf inf inf 4.707998871299551524e+00 inf 4.731598763720732848e+00 3.885521908088892307e+00 3.837903389670132004e+00 3.978474147124923643e+00 3.597571465078559960e+00 3.708009589732990108e+00 3.368647991116159091e+00 3.293570039793288107e+00 3.239598186144256431e+00 2.696368115224601514e+00 2.459960506092477406e+00 2.305437023218496417e+00 2.219267752034710384e+00 1.95…
5.143884763813336924e+00 inf inf inf inf 4.722047450082241582e+00 inf 4.746216165729965297e+00 3.899849254597207437e+00 3.834642025994972503e+00 3.962173733879360782e+00 3.592475196411532679e+00 3.716858574578586261e+00 3.378219295788556842e+00 3.290489930051295531e+00 3.233578928297431432e+00 2.698661633315800223e+00 2.448371787931788113e+00 2.150140830806452019e+00 1.828195177491522161e+00 1.64…
5.106844140742981430e+00 inf inf inf inf 4.776561425278195827e+00 inf 4.771396413951243254e+00 3.890259886308753856e+00 3.795807898988758033e+00 3.982619193080028541e+00 3.607152024634333376e+00 3.692402140909566199e+00 3.375180298798448941e+00 3.287425506640065720e+00 3.230790415610775401e+00 2.703109687349277923e+00 2.461950761903665796e+00 2.152718927018962614e+00 1.826497799426620272e+00 1.64…
5.193642033408123027e+00 inf inf inf inf 4.766275360700433339e+00 inf 4.717328052359996526e+00 3.904701862550234548e+00 3.842279555322720253e+00 3.988190715524832619e+00 3.603449119871684925e+00 3.714190188276585758e+00 3.391049635298681864e+00 3.294452974837990933e+00 3.246085797507988868e+00 2.700634487951969920e+00 2.448371787931788113e+00 2.154443814997264894e+00 1.826266709316246128e+00 1.64…
5.134408660489923726e+00 inf inf inf inf 4.731598763720732848e+00 inf 4.756162179366210552e+00 3.917007406439346529e+00 3.838994450939148262e+00 3.990995942633613236e+00 3.608639590595920765e+00 3.706255302411672670e+00 3.377711729225351789e+00 3.292688398426770302e+00 3.233578928297431432e+00 2.723286602858830285e+00 2.601002045337899915e+00 2.577064118444171825e+00 2.575858400323944863e+00 2.54…
5.193642033408123027e+00 inf inf inf inf 4.717328052359996526e+00 inf 4.761197523603985182e+00 3.884343219905919575e+00 3.818595205027163431e+00 3.989591694330009819e+00 3.603449119871684925e+00 3.701891830606983014e+00 3.362185837619025008e+00 3.302458238697681292e+00 3.229996065495412516e+00 2.700634487951969920e+00 2.453045999021023160e+00 2.148954655605765041e+00 1.827384467932833712e+00 1.64…
5.134408660489923726e+00 inf inf inf inf 4.663406613031717995e+00 inf 4.726804155683409725e+00 3.886702909694708996e+00 3.826030499765323167e+00 3.995228458033144747e+00 3.622195811322539427e+00 3.702761997244530701e+00 3.381784300609457894e+00 3.298887188898856238e+00 3.236781704322008846e+00 2.721920221062488210e+00 2.591175000267398332e+00 2.582587615222412758e+00 2.573720848786514637e+00 2.54…
5.134408660489923726e+00 inf inf inf inf 4.736431883078432215e+00 inf 4.746216165729965297e+00 3.897437547460878005e+00 3.829245396771862264e+00 3.988190715524832619e+00 3.593200597493962256e+00 3.708009589732990108e+00 3.377711729225351789e+00 3.280047670160880724e+00 3.254708341932066151e+00 3.022846004128712405e+00 3.067200278703556826e+00 2.930452229642978690e+00 2.817297417396500858e+00 2.37…
5.143884763813336924e+00 inf inf inf inf 4.731598763720732848e+00 inf 4.766275360700433339e+00 3.901058742692874226e+00 3.833558821156993979e+00 3.974357459744977117e+00 3.602711265548694364e+00 3.687288341362638722e+00 3.380763570720919819e+00 3.274466209074851530e+00 3.235979410703150538e+00 2.712273537971809034e+00 2.450324017879655258e+00 2.150932915332853135e+00 1.823922317270981530e+00 1.64…
5.143884763813336924e+00 inf inf inf inf 4.717328052359996526e+00 inf 4.746216165729965297e+00 3.901058742692874226e+00 3.835727184314329907e+00 3.942400209018340096e+00 3.612374674749106784e+00 3.707131806754568437e+00 3.363175509100350347e+00 3.281343085354428535e+00 3.238792130933296320e+00 2.729128591708906537e+00 2.603238925702072049e+00 2.571325145057810957e+00 2.580156419490755138e+00 2.54…
5.134408660489923726e+00 inf inf inf inf 4.746216165729965297e+00 inf 4.751168622699201372e+00 3.904701862550234548e+00 3.820710216431422612e+00 3.990995942633613236e+00 3.607895347922191132e+00 3.723131216452999492e+00 3.373666536679327699e+00 3.297109580146657670e+00 3.239598186144256431e+00 2.707924138092171695e+00 2.450867429932301889e+00 2.143841413185005429e+00 1.825727843947282603e+00 1.64…
5.163296773859893385e+00 inf inf inf inf 4.731598763720732848e+00 inf 4.722047450082241582e+00 3.903485036806938702e+00 3.815436561947183502e+00 3.970268745541710942e+00 3.590304225475653865e+00 3.688988116857371935e+00 3.375180298798448941e+00 3.289612786856612292e+00 3.223286096242008458e+00 2.707091307336380481e+00 2.456657972417986890e+00 2.326110157791412725e+00 2.243424337622279108e+00 1.99…
5.163296773859893385e+00 inf inf inf inf 4.787026386876749307e+00 inf 4.751168622699201372e+00 3.898642192758125180e+00 3.810208726065214435e+00 3.979852658896229745e+00 3.608639590595920765e+00 3.711533582967918576e+00 3.371152031870940924e+00 3.298442294146611609e+00 3.233179777287769951e+00 2.697677626350800217e+00 2.459408823533432820e+00 2.289927479494681783e+00 2.190022491851032704e+00 1.91…
5.143884763813336924e+00 inf inf inf inf 4.736431883078432215e+00 inf 4.746216165729965297e+00 3.883166836100140351e+00 3.846687781082677837e+00 3.992403475731561624e+00 3.617643052213310728e+00 3.696697092227928749e+00 3.389495471391191561e+00 3.281775510903043092e+00 3.231585815759642877e+00 2.704765495012191767e+00 2.448263516204100654e+00 2.149152189160638660e+00 1.826459278244506601e+00 1.64…
5.106844140742981430e+00 inf inf inf inf 4.722047450082241582e+00 inf 4.722047450082241582e+00 3.891450233136117820e+00 3.831398243880538512e+00 3.988190715524832619e+00 3.612374674749106784e+00 3.720434930574748833e+00 3.381784300609457894e+00 3.280479165428564325e+00 3.265137028014407417e+00 3.029920152442975745e+00 3.035639968564017632e+00 2.573187645273555368e+00 2.122424712289544324e+00 2.00…
5.134408660489923726e+00 inf inf inf inf 4.731598763720732848e+00 inf 4.722047450082241582e+00 3.895035467923569250e+00 3.838994450939148262e+00 3.986792991028753175e+00 3.614626904920680062e+00 3.701891830606983014e+00 3.385370552923802290e+00 3.283074655254413887e+00 3.251820409837244519e+00 3.035065534033517753e+00 3.071149983177893894e+00 2.937001959046682487e+00 2.875387581648455981e+00 2.43…
5.214757186751375784e+00 inf inf inf inf 4.741304137431756160e+00 inf 4.685289756428171692e+00 3.903485036806938702e+00 3.826030499765323167e+00 3.990995942633613236e+00 3.603449119871684925e+00 3.711533582967918576e+00 3.369648357306671560e+00 3.287425506640065720e+00 3.258858152345556647e+00 3.029351149918305453e+00 3.034778522282309154e+00 2.514941904773994708e+00 2.068647276820993586e+00 1.94…
5.204106995006677394e+00 inf inf inf inf 4.741304137431756160e+00 inf 4.746216165729965297e+00 3.886702909694708996e+00 3.843378587820036607e+00 3.962173733879360782e+00 3.619915125869467953e+00 3.691546817204779618e+00 3.380763570720919819e+00 3.283942312398264729e+00 3.240001619028963997e+00 2.710262215346992853e+00 2.447073811246567754e+00 2.150140830806452019e+00 1.828195177491522161e+00 1.64…
5.125079479429479612e+00 inf inf inf inf 4.751168622699201372e+00 inf 4.722047450082241582e+00 3.898642192758125180e+00 3.812294413162101936e+00 3.975726561871472331e+00 3.596840778741047462e+00 3.681376657495910809e+00 3.377711729225351789e+00 3.293570039793288107e+00 3.250997825806198893e+00 2.714965802530326044e+00 2.600444122140765035e+00 2.573987627831008762e+00 2.582452290781271476e+00 2.54…
5.134408660489923726e+00 inf inf inf inf 4.746216165729965297e+00 inf 4.751168622699201372e+00 3.903485036806938702e+00 3.807093688262714881e+00 3.984007244733617004e+00 3.604187880093397300e+00 3.702761997244530701e+00 3.384343726522741402e+00 3.281343085354428535e+00 3.252644119924809729e+00 2.699811678955988725e+00 2.449130236015458539e+00 2.146327052631142429e+00 1.826343729492351464e+00 1.64…
5.193642033408123027e+00 inf inf inf inf 4.726804155683409725e+00 inf 4.726804155683409725e+00 3.871527786080301237e+00 3.833558821156993979e+00 3.960835090112569290e+00 3.610130843217935315e+00 3.690692707586567423e+00 3.384856920690309856e+00 3.281775510903043092e+00 3.236380423796966888e+00 2.702118385436439230e+00 2.459408823533432820e+00 2.148823002585876552e+00 1.826574849189834593e+00 1.64…
5.134408660489923726e+00 inf inf inf inf 4.712645381840435022e+00 inf 4.751168622699201372e+00 3.913289247595220122e+00 3.831398243880538512e+00 3.979852658896229745e+00 3.601238265731094401e+00 3.731293332748200964e+00 3.379235715160308295e+00 3.289174694281745026e+00 3.248127605116979399e+00 2.706093429620121338e+00 2.459850129108769323e+00 2.370002650568581171e+00 2.385700168830638290e+00 2.18…
5.153512491208361190e+00 inf inf inf inf 4.717328052359996526e+00 inf 4.746216165729965297e+00 3.871527786080301237e+00 3.838994450939148262e+00 4.002349489367806434e+00 3.598303039788737667e+00 3.725839638692670430e+00 3.367150553284032011e+00 3.290051198624640350e+00 3.213552462366835893e+00 2.702613832253232484e+00 2.451846810042719760e+00 2.147508054236958674e+00 1.828504306768806931e+00 1.64…
5.153512491208361190e+00 inf inf inf inf 4.659123889436153299e+00 inf 4.756162179366210552e+00 3.870376168264662464e+00 3.820710216431422612e+00 3.963515362361592409e+00 3.585268881237878791e+00 3.714190188276585758e+00 3.366154327683951841e+00 3.291368353747447628e+00 3.237987154057388572e+00 2.698333452165041724e+00 2.454356936631058250e+00 2.148428216267723734e+00 1.827924819588774286e+00 1.64…
5.115892734190508051e+00 inf inf inf inf 4.717328052359996526e+00 inf 4.741304137431756160e+00 3.903485036806938702e+00 3.832477562779790681e+00 3.955510098501901162e+00 3.599035505034387850e+00 3.716858574578586261e+00 3.372659473473545333e+00 3.292248061689226901e+00 3.226434410160721189e+00 2.707257781296496191e+00 2.450541323813760997e+00 2.148362443722978465e+00 1.824920449645445863e+00 1.64…
5.106844140742981430e+00 inf inf inf inf 4.712645381840435022e+00 inf 4.685289756428171692e+00 3.892642939423553550e+00 3.830320857513920707e+00 3.982619193080028541e+00 3.607895347922191132e+00 3.701022920528192817e+00 3.383830969674498590e+00 3.279616484098000662e+00 3.231983910464867993e+00 2.697841515804353385e+00 2.452500616834679015e+00 2.148691378364636417e+00 1.825881756245090637e+00 1.64…
5.106844140742981430e+00 inf inf inf inf 4.712645381840435022e+00 inf 4.707998871299551524e+00 3.924513368113391021e+00 3.829245396771862264e+00 4.000918525257024960e+00 3.602711265548694364e+00 3.683059791810146422e+00 3.383830969674498590e+00 3.290489930051295531e+00 3.236781704322008846e+00 2.706093429620121338e+00 2.454028934374367310e+00 2.146654876188692551e+00 1.826921695270146362e+00 1.64…
5.173242787496137751e+00 inf inf inf inf 4.717328052359996526e+00 inf 4.712645381840435022e+00 3.892642939423553550e+00 3.836814303173721630e+00 3.982619193080028541e+00 3.622957964844321754e+00 3.697559773558492413e+00 3.375180298798448941e+00 3.291368353747447628e+00 3.236781704322008846e+00 2.703440484567614988e+00 2.455013478021889295e+00 2.152785177514488169e+00 1.825420137407721022e+00 1.64…
5.125079479429479612e+00 inf inf inf inf 4.751168622699201372e+00 inf 4.703387966553228772e+00 3.909593923033314322e+00 3.819651781461941287e+00 3.964859988898790100e+00 3.586703256470149981e+00 3.714190188276585758e+00 3.381784300609457894e+00 3.288299464854707033e+00 3.243644738886323875e+00 2.708424390407254023e+00 2.449889641304213050e+00 2.153116539450831812e+00 1.829936099117741355e+00 1.64…
5.153512491208361190e+00 inf inf inf inf 4.726804155683409725e+00 inf 4.741304137431756160e+00 3.901058742692874226e+00 3.840087494155246972e+00 3.992403475731561624e+00 3.613124481855475967e+00 3.708888655082910546e+00 3.368647991116159091e+00 3.275749650994070450e+00 3.224858194131705158e+00 2.729301276492700268e+00 2.592549418692739582e+00 2.657278556654929513e+00 2.933112037620669188e+00 2.92…
5.106844140742981430e+00 inf inf inf inf 4.766275360700433339e+00 inf 4.736431883078432215e+00 3.907142921171899985e+00 3.811250665935954185e+00 3.990995942633613236e+00 3.613875224466899461e+00 3.712417815492947692e+00 3.381273719225406538e+00 3.302010696746964236e+00 3.241213543154666255e+00 2.706259627694648451e+00 2.452827786824615330e+00 2.151858333701573311e+00 1.826497799426620272e+00 1.64…
5.125079479429479612e+00 inf inf inf inf 4.722047450082241582e+00 inf 4.741304137431756160e+00 3.890259886308753856e+00 3.844479631356894966e+00 3.975726561871472331e+00 3.611625800819215026e+00 3.705380072984635120e+00 3.368647991116159091e+00 3.289174694281745026e+00 3.233179777287769951e+00 2.705429095989293486e+00 2.454466310461224321e+00 2.152387783911711150e+00 1.829858617772669005e+00 1.64…
5.183355968830361427e+00 inf inf inf inf 4.726804155683409725e+00 inf 4.731598763720732848e+00 3.902270666818577372e+00 3.834642025994972503e+00 3.974357459744977117e+00 3.600503115822911493e+00 3.697559773558492413e+00 3.369147966321493382e+00 3.273185498853871778e+00 3.236781704322008846e+00 2.701953327110071523e+00 2.461507913585608609e+00 2.347427336569360978e+00 2.315945428745086243e+00 2.07…
5.865164118670588067e+00 inf inf inf inf 5.448083510540659979e+00 inf 5.417219303030122113e+00 4.550129013288639612e+00 4.470225710965370247e+00 4.606056559726086519e+00 4.286307358423301572e+00 4.331606690949936223e+00 4.043863888623044467e+00 3.958166703810568343e+00 3.937235197691387523e+00 3.576027870757854554e+00 3.096679445959346300e+00 2.458747471433515130e+00 2.003208102195816132e+00 1.82…
5.134408660489923726e+00 inf inf inf inf 4.776561425278195827e+00 inf 4.726804155683409725e+00 3.873837655039696237e+00 3.815436561947183502e+00 3.970268745541710942e+00 3.613875224466899461e+00 3.699288855567263834e+00 3.383318649400892664e+00 3.277894823052204032e+00 3.233179777287769951e+00 2.701128713955113891e+00 2.460402216609652193e+00 2.343776111015381858e+00 2.304413254149753509e+00 2.07…
5.183355968830361427e+00 inf inf inf inf 4.722047450082241582e+00 inf 4.722047450082241582e+00 3.898642192758125180e+00 3.831398243880538512e+00 3.978474147124923643e+00 3.614626904920680062e+00 3.713303349317231383e+00 3.386399134584523463e+00 3.297997728093880365e+00 3.231983910464867993e+00 2.727921183857885623e+00 2.603098876795353345e+00 2.642147758788834011e+00 2.861674429686364540e+00 2.90…
5.193642033408123027e+00 inf inf inf inf 4.698812126060579963e+00 inf 4.766275360700433339e+00 3.889071889624728939e+00 3.803994693644467517e+00 3.974357459744977117e+00 3.604187880093397300e+00 3.717750672777574206e+00 3.376697878732757729e+00 3.292688398426770302e+00 3.228410504301290729e+00 2.703771463742626668e+00 2.445132080940213726e+00 2.146458160622727540e+00 1.828968298663022685e+00 1.64…
5.225599284134760936e+00 inf inf inf inf 4.814013875156085476e+00 inf 4.859881414985704140e+00 3.967558289945135819e+00 3.915765465595977268e+00 4.067340993547626127e+00 3.692402140909566199e+00 3.793778486862685373e+00 3.457335902293515506e+00 3.370650389386697032e+00 3.348498680877549649e+00 3.110512701739201802e+00 3.103073981431532236e+00 2.530377754413686731e+00 2.048759042644865414e+00 1.90…
5.163296773859893385e+00 inf inf inf inf 4.746216165729965297e+00 inf 4.736431883078432215e+00 3.905921154000877138e+00 3.832477562779790681e+00 3.993814309027367226e+00 3.607895347922191132e+00 3.700155263384341531e+00 3.372156573214434516e+00 3.283074655254413887e+00 3.235578664684342076e+00 2.703937021626460879e+00 2.454028934374367310e+00 2.152983972778121036e+00 1.830478748069102934e+00 1.64…
5.204106995006677394e+00 inf inf inf inf 4.722047450082241582e+00 inf 4.756162179366210552e+00 3.897437547460878005e+00 3.814387354837406985e+00 3.977098786240412132e+00 3.604927548440993945e+00 3.702761997244530701e+00 3.378727290858830390e+00 3.286989003084471062e+00 3.237183252635209119e+00 2.709760433420763448e+00 2.448696720056505072e+00 2.147639419836214536e+00 1.823768905293606579e+00 1.64…
5.134408660489923726e+00 inf inf inf inf 4.766275360700433339e+00 inf 4.751168622699201372e+00 3.893838014543304915e+00 3.818595205027163431e+00 3.975726561871472331e+00 3.605668127149864066e+00 3.680536852579407547e+00 3.385370552923802290e+00 3.281343085354428535e+00 3.239195023566360021e+00 2.868818519407532186e+00 2.800540819226970957e+00 2.819099275713508046e+00 3.013633685880323210e+00 2.76…
5.134408660489923726e+00 inf inf inf inf 4.731598763720732848e+00 inf 4.751168622699201372e+00 3.895035467923569250e+00 3.823896738220838198e+00 3.988190715524832619e+00 3.604187880093397300e+00 3.708888655082910546e+00 3.374170701036430575e+00 3.293570039793288107e+00 3.235178185385032545e+00 2.705263127121878330e+00 2.446857753748735043e+00 2.151131099489555165e+00 1.832848875281944512e+00 1.64…
5.259349445019210201e+00 inf inf inf inf 4.853953089938477738e+00 inf 4.890432144955941141e+00 4.028706408949142670e+00 3.935950842614650114e+00 4.086805336184665016e+00 3.727652050077980395e+00 3.838994450939148262e+00 3.516309719450742666e+00 3.441899004975313758e+00 3.399933202754420236e+00 3.164973376101412494e+00 3.157186301098921621e+00 2.551980608025685271e+00 2.041336459639204737e+00 1.88…
5.143884763813336924e+00 inf inf inf inf 4.703387966553228772e+00 inf 4.722047450082241582e+00 3.914526082820008135e+00 3.831398243880538512e+00 3.975726561871472331e+00 3.590304225475653865e+00 3.709769006556697946e+00 3.372659473473545333e+00 3.287862327076672475e+00 3.256779669708951719e+00 3.020599729471521666e+00 3.039676438779840506e+00 2.566825787333083753e+00 2.128057474024665829e+00 2.02…
5.143884763813336924e+00 inf inf inf inf 4.741304137431756160e+00 inf 4.722047450082241582e+00 3.895035467923569250e+00 3.813339974024654300e+00 4.000918525257024960e+00 3.611625800819215026e+00 3.703633424080401859e+00 3.383318649400892664e+00 3.285246148498881524e+00 3.239598186144256431e+00 2.716823746848570309e+00 2.589666757168286981e+00 2.569733291946863840e+00 2.524819384677581269e+00 2.30…
5.173242787496137751e+00 inf inf inf inf 4.707998871299551524e+00 inf 4.672064605929986847e+00 3.896235309048944107e+00 3.838994450939148262e+00 4.006662913752938593e+00 3.595382062572102022e+00 3.692402140909566199e+00 3.385370552923802290e+00 3.289174694281745026e+00 3.231187984257547718e+00 2.705761171121893849e+00 2.452391599690618040e+00 2.151527663733917795e+00 1.827577394968055824e+00 1.64…
5.153512491208361190e+00 inf inf inf inf 4.756162179366210552e+00 inf 4.761197523603985182e+00 3.902270666818577372e+00 3.813339974024654300e+00 3.967558289945135819e+00 3.608639590595920765e+00 3.723131216452999492e+00 3.375685733624471663e+00 3.269359642711764824e+00 3.245678266083674046e+00 2.725856961850628313e+00 2.593100066294654393e+00 2.576393976794550511e+00 2.553268261256214977e+00 2.43…
5.106844140742981430e+00 inf inf inf inf 4.746216165729965297e+00 inf 4.731598763720732848e+00 3.922000963106354821e+00 3.836814303173721630e+00 3.992403475731561624e+00 3.601974314905443286e+00 3.698423693484356622e+00 3.389495471391191561e+00 3.282208247437336190e+00 3.233978344259658133e+00 2.703109687349277923e+00 2.454904004697653797e+00 2.147311059596142435e+00 1.828349722278553857e+00 1.64…
5.497567829291574171e+00 inf inf inf inf 5.173242787496137751e+00 inf 5.080487221161646083e+00 4.288608394210228880e+00 4.257168102285174172e+00 4.410894917157294870e+00 4.037755002396668402e+00 4.136619454957537023e+00 3.779761078020948961e+00 3.712417815492947692e+00 3.678860750868913065e+00 3.369147966321493382e+00 3.005379508094025542e+00 2.432134079917783076e+00 2.004501290153273274e+00 1.84…
5.153512491208361190e+00 inf inf inf inf 4.751168622699201372e+00 inf 4.776561425278195827e+00 3.883166836100140351e+00 3.818595205027163431e+00 3.959499417810521837e+00 3.602711265548694364e+00 3.729469937034704419e+00 3.372156573214434516e+00 3.287862327076672475e+00 3.223286096242008458e+00 2.702944356911364476e+00 2.449238663824564011e+00 2.147311059596142435e+00 1.827423048391603633e+00 1.64…
5.163296773859893385e+00 inf inf inf inf 4.707998871299551524e+00 inf 4.741304137431756160e+00 3.873837655039696237e+00 3.834642025994972503e+00 3.982619193080028541e+00 3.603449119871684925e+00 3.714190188276585758e+00 3.372156573214434516e+00 3.277894823052204032e+00 3.230790415610775401e+00 2.720046497998525936e+00 2.599329825294544261e+00 2.575189599404808849e+00 2.580021640651576131e+00 2.61…
5.173242787496137751e+00 inf inf inf inf 4.722047450082241582e+00 inf 4.736431883078432215e+00 3.907142921171899985e+00 3.806058915651724384e+00 3.981234336024554121e+00 3.608639590595920765e+00 3.694116444419552003e+00 3.370650389386697032e+00 3.281775510903043092e+00 3.240405322583187253e+00 2.700305229325423273e+00 2.457426943928392227e+00 2.147245409045097642e+00 1.825112588142144832e+00 1.64…
5.153512491208361190e+00 inf inf inf inf 4.722047450082241582e+00 inf 4.726804155683409725e+00 3.918251915931583618e+00 3.850015274124576781e+00 3.989591694330009819e+00 3.605668127149864066e+00 3.700155263384341531e+00 3.371152031870940924e+00 3.276178074027476850e+00 3.259274711811829928e+00 3.021441100093342325e+00 3.054910673364873652e+00 2.940671741462481226e+00 2.838455409482845138e+00 2.38…
5.115892734190508051e+00 inf inf inf inf 4.712645381840435022e+00 inf 4.741304137431756160e+00 3.901058742692874226e+00 3.841182526532071595e+00 3.981234336024554121e+00 3.601238265731094401e+00 3.701891830606983014e+00 3.376697878732757729e+00 3.285246148498881524e+00 3.250586955100579267e+00 2.710429569019327634e+00 2.448480079145074484e+00 2.148888825495202326e+00 1.826690442336861953e+00 1.64…
5.193642033408123027e+00 inf inf inf inf 4.712645381840435022e+00 inf 4.741304137431756160e+00 3.917007406439346529e+00 3.808130243428609507e+00 3.968911991584702648e+00 3.605668127149864066e+00 3.697559773558492413e+00 3.393128117935286792e+00 3.288736920435589184e+00 3.229202762644843183e+00 2.705927277437648826e+00 2.454356936631058250e+00 2.145671940835348401e+00 1.830789053046004922e+00 1.64…
5.106844140742981430e+00 inf inf inf inf 4.756162179366210552e+00 inf 4.751168622699201372e+00 3.901058742692874226e+00 3.829245396771862264e+00 3.966207626920108975e+00 3.598303039788737667e+00 3.701891830606983014e+00 3.362680469891020874e+00 3.278755037816292184e+00 3.235578664684342076e+00 2.705097204020040724e+00 2.457866797840522644e+00 2.308604654440038484e+00 2.224619053238421351e+00 1.98…
5.183355968830361427e+00 inf inf inf inf 4.751168622699201372e+00 inf 4.761197523603985182e+00 3.903485036806938702e+00 3.802965232101657378e+00 3.964859988898790100e+00 3.593926874136148530e+00 3.704506114769993808e+00 3.374675288172917398e+00 3.294452974837990933e+00 3.271482114489153936e+00 3.024536230310320484e+00 3.046659729442045883e+00 2.571457989770791208e+00 2.126660192126987425e+00 2.02…
5.080487221161646083e+00 inf inf inf inf 4.776561425278195827e+00 inf 4.703387966553228772e+00 3.878484165580579734e+00 3.824962673176297567e+00 3.985398505758046550e+00 3.604927548440993945e+00 3.709769006556697946e+00 3.376191593364227028e+00 3.291368353747447628e+00 3.235178185385032545e+00 2.711434669684541721e+00 2.451955728519802591e+00 2.145933899970961622e+00 1.827500216730920668e+00 1.64…
5.143884763813336924e+00 inf inf inf inf 4.756162179366210552e+00 inf 4.741304137431756160e+00 3.879651421281245405e+00 3.828171854783261274e+00 3.956836935037324032e+00 3.619156814332431971e+00 3.696697092227928749e+00 3.380763570720919819e+00 3.301563487417571441e+00 3.238792130933296320e+00 2.705429095989293486e+00 2.455999635235247780e+00 2.150734796429126572e+00 1.823538860639982717e+00 1.64…
5.204106995006677394e+00 inf inf inf inf 4.736431883078432215e+00 inf 4.707998871299551524e+00 3.895035467923569250e+00 3.821770516485515579e+00 3.990995942633613236e+00 3.604187880093397300e+00 3.732207106841805011e+00 3.379235715160308295e+00 3.280910970344834698e+00 3.229599283334645410e+00 2.710262215346992853e+00 2.448263516204100654e+00 2.150668771287786551e+00 1.824728372481941641e+00 1.64…
5.183355968830361427e+00 inf inf inf inf 4.717328052359996526e+00 inf 4.756162179366210552e+00 3.873837655039696237e+00 3.830320857513920707e+00 3.947609939614384444e+00 3.607895347922191132e+00 3.698423693484356622e+00 3.376191593364227028e+00 3.283508327435348484e+00 3.228014765960818266e+00 2.708424390407254023e+00 2.450650006217199195e+00 2.152652683816936641e+00 1.825958727159810557e+00 1.64…
5.134408660489923726e+00 inf inf inf inf 4.751168622699201372e+00 inf 4.766275360700433339e+00 3.892642939423553550e+00 3.815436561947183502e+00 3.967558289945135819e+00 3.592475196411532679e+00 3.715078336223808009e+00 3.378727290858830390e+00 3.282641295404929327e+00 3.240809297170365255e+00 2.707590867452247974e+00 2.453482660959634742e+00 2.152123000574105660e+00 1.828890941829979244e+00 1.64…
5.106844140742981430e+00 inf inf inf inf 4.707998871299551524e+00 inf 4.736431883078432215e+00 3.925773515432597005e+00 3.822832688208812169e+00 3.942400209018340096e+00 3.608639590595920765e+00 3.709769006556697946e+00 3.379744569418963618e+00 3.280479165428564325e+00 3.245678266083674046e+00 3.023690523741027203e+00 3.066897526433018495e+00 2.946838224258280015e+00 2.953068556633867914e+00 2.57…
5.173242787496137751e+00 inf inf inf inf 4.787026386876749307e+00 inf 4.741304137431756160e+00 3.905921154000877138e+00 3.818595205027163431e+00 3.988190715524832619e+00 3.603449119871684925e+00 3.697559773558492413e+00 3.375685733624471663e+00 3.288299464854707033e+00 3.232382268721721630e+00 2.701788314048568562e+00 2.451411333182749619e+00 2.146458160622727540e+00 1.823692213969898335e+00 1.64…
5.214757186751375784e+00 inf inf inf inf 4.746216165729965297e+00 inf 4.694270820542256750e+00 3.898642192758125180e+00 3.837903389670132004e+00 3.993814309027367226e+00 3.611625800819215026e+00 3.692402140909566199e+00 3.376697878732757729e+00 3.291808046952982902e+00 3.265979183680218334e+00 3.031630395541258238e+00 3.038520395917044148e+00 2.690672277055329520e+00 2.252817308479439617e+00 2.11…
5.115892734190508051e+00 inf inf inf inf 4.722047450082241582e+00 inf 4.746216165729965297e+00 3.893838014543304915e+00 3.831398243880538512e+00 3.974357459744977117e+00 3.591750668780346434e+00 3.708009589732990108e+00 3.367649285285231553e+00 3.282641295404929327e+00 3.245678266083674046e+00 2.703275063226366903e+00 2.450324017879655258e+00 2.150668771287786551e+00 1.821587023891183543e+00 1.64…
5.143884763813336924e+00 inf inf inf inf 4.746216165729965297e+00 inf 4.746216165729965297e+00 3.885521908088892307e+00 3.816487601734065205e+00 3.974357459744977117e+00 3.605668127149864066e+00 3.698423693484356622e+00 3.390013080132786794e+00 3.286989003084471062e+00 3.225251861221310801e+00 2.731897512902147884e+00 2.598495454754103484e+00 2.576126128971298002e+00 2.572122653623859279e+00 2.54…
5.214757186751375784e+00 inf inf inf inf 4.680848997342533124e+00 inf 4.726804155683409725e+00 3.903485036806938702e+00 3.831398243880538512e+00 3.956836935037324032e+00 3.597571465078559960e+00 3.700155263384341531e+00 3.384856920690309856e+00 3.278324776714656608e+00 3.233179777287769951e+00 2.697186225649744973e+00 2.447289946351262291e+00 2.149679262554681447e+00 1.825881756245090637e+00 1.64…
5.153512491208361190e+00 inf inf inf inf 4.712645381840435022e+00 inf 4.707998871299551524e+00 3.892642939423553550e+00 3.844479631356894966e+00 3.981234336024554121e+00 3.596840778741047462e+00 3.700155263384341531e+00 3.370149164763796001e+00 3.284811222477054926e+00 3.244864030336966021e+00 2.726716193932944954e+00 2.600583554449348966e+00 2.564982845233914954e+00 2.551980608025685271e+00 2.33…
5.106844140742981430e+00 inf inf inf inf 4.761197523603985182e+00 inf 4.698812126060579963e+00 3.893838014543304915e+00 3.820710216431422612e+00 3.960835090112569290e+00 3.619156814332431971e+00 3.723131216452999492e+00 3.381273719225406538e+00 3.289612786856612292e+00 3.237183252635209119e+00 2.707424301326616600e+00 2.448913438994558600e+00 2.147902237103987311e+00 1.829587511606785011e+00 1.64…
5.153512491208361190e+00 inf inf inf inf 4.712645381840435022e+00 inf 4.731598763720732848e+00 3.925773515432597005e+00 3.829245396771862264e+00 3.982619193080028541e+00 3.608639590595920765e+00 3.719538846827608936e+00 3.372156573214434516e+00 3.291808046952982902e+00 3.235578664684342076e+00 2.702283489052511367e+00 2.452282602294251213e+00 2.148230920197864879e+00 1.826767516773370348e+00 1.64…
5.610722641538051114e+00 inf inf inf inf 5.097929605472461212e+00 inf 5.143884763813336924e+00 4.286307358423301572e+00 4.225210851558537151e+00 4.367312426075583787e+00 3.985398505758046550e+00 4.075374759414521542e+00 3.773852158605426776e+00 3.645491112431218816e+00 3.651858580580352953e+00 3.324805851530551859e+00 3.064480976498269449e+00 2.486708026223070522e+00 2.007356124654421148e+00 1.84…
5.134408660489923726e+00 inf inf inf inf 4.703387966553228772e+00 inf 4.756162179366210552e+00 3.895035467923569250e+00 3.817540480611625320e+00 3.986792991028753175e+00 3.608639590595920765e+00 3.717750672777574206e+00 3.386399134584523463e+00 3.288736920435589184e+00 3.236781704322008846e+00 2.703109687349277923e+00 2.446102162856552464e+00 2.148230920197864879e+00 1.826536323074957613e+00 1.64…
5.173242787496137751e+00 inf inf inf inf 4.726804155683409725e+00 inf 4.717328052359996526e+00 3.876156425250210091e+00 3.826030499765323167e+00 3.979852658896229745e+00 3.603449119871684925e+00 3.719538846827608936e+00 3.381273719225406538e+00 3.274466209074851530e+00 3.231187984257547718e+00 2.702944356911364476e+00 2.450650006217199195e+00 2.148493996002689421e+00 1.826844601083621900e+00 1.64…
5.163296773859893385e+00 inf inf inf inf 4.722047450082241582e+00 inf 4.722047450082241582e+00 3.901058742692874226e+00 3.809168587301458686e+00 3.990995942633613236e+00 3.602711265548694364e+00 3.711533582967918576e+00 3.370149164763796001e+00 3.290051198624640350e+00 3.236781704322008846e+00 2.698825791037456678e+00 2.461286611587894857e+00 2.219415758461480426e+00 2.020293447935440412e+00 1.84…
5.153512491208361190e+00 inf inf inf inf 4.726804155683409725e+00 inf 4.746216165729965297e+00 3.896235309048944107e+00 3.827100224713728238e+00 3.981234336024554121e+00 3.609384754932638995e+00 3.702761997244530701e+00 3.380253854362612387e+00 3.294011345368624610e+00 3.246085797507988868e+00 2.702448637983148938e+00 2.466620453715941519e+00 2.237903930782662254e+00 2.098345286314238667e+00 1.90…
5.448083510540659979e+00 inf inf inf inf 5.023137167856014607e+00 inf 5.063536237551885755e+00 4.185081309358774426e+00 4.136619454957537023e+00 4.259360163452647896e+00 3.918251915931583618e+00 3.995228458033144747e+00 3.663166405637916956e+00 3.566232210531231850e+00 3.531838842610655949e+00 3.309664553871335180e+00 3.277894823052204032e+00 2.595722546045040602e+00 2.028374659708217287e+00 1.83…
5.153512491208361190e+00 inf inf inf inf 4.746216165729965297e+00 inf 4.731598763720732848e+00 3.908367174137456601e+00 3.834642025994972503e+00 3.979852658896229745e+00 3.598303039788737667e+00 3.706255302411672670e+00 3.378727290858830390e+00 3.288736920435589184e+00 3.237183252635209119e+00 2.704599709055777179e+00 2.460623193521794150e+00 2.145737419928399614e+00 1.824190882383674772e+00 1.64…
5.134408660489923726e+00 inf inf inf inf 4.761197523603985182e+00 inf 4.731598763720732848e+00 3.893838014543304915e+00 3.834642025994972503e+00 3.967558289945135819e+00 3.587421728346555483e+00 3.713303349317231383e+00 3.379744569418963618e+00 3.295779811373413359e+00 3.230790415610775401e+00 2.697022514555006190e+00 2.452936883031060944e+00 2.306890350930052680e+00 2.222086118428464374e+00 1.97…
5.125079479429479612e+00 inf inf inf inf 4.698812126060579963e+00 inf 4.717328052359996526e+00 3.891450233136117820e+00 3.816487601734065205e+00 3.978474147124923643e+00 3.608639590595920765e+00 3.706255302411672670e+00 3.370650389386697032e+00 3.273185498853871778e+00 3.236781704322008846e+00 2.696041182249973023e+00 2.452718710394515167e+00 2.148165169214354187e+00 1.824382788022360868e+00 1.64…
5.143884763813336924e+00 inf inf inf inf 4.722047450082241582e+00 inf 4.736431883078432215e+00 3.918251915931583618e+00 3.814387354837406985e+00 3.971628565611963424e+00 3.604927548440993945e+00 3.715967797028784325e+00 3.375180298798448941e+00 3.300670064647646118e+00 3.228014765960818266e+00 2.707091307336380481e+00 2.444916719404271355e+00 2.148757186876212977e+00 1.828890941829979244e+00 1.66…
5.153512491208361190e+00 inf inf inf inf 4.726804155683409725e+00 inf 4.736431883078432215e+00 3.901058742692874226e+00 3.841182526532071595e+00 3.998066765772242626e+00 3.599768862986224782e+00 3.710650647923215750e+00 3.378219295788556842e+00 3.295337207363019605e+00 3.243644738886323875e+00 2.711267036273512065e+00 2.449347111175492753e+00 2.146130444191229447e+00 1.828813594940612575e+00 1.64…
5.163296773859893385e+00 inf inf inf inf 4.680848997342533124e+00 inf 4.722047450082241582e+00 3.917007406439346529e+00 3.831398243880538512e+00 3.972991465685005608e+00 3.613875224466899461e+00 3.708888655082910546e+00 3.379744569418963618e+00 3.276178074027476850e+00 3.227619287717859997e+00 2.702283489052511367e+00 2.446641773802051834e+00 2.149547450916695190e+00 1.826074201996243263e+00 1.64…
5.106844140742981430e+00 inf inf inf inf 4.736431883078432215e+00 inf 4.722047450082241582e+00 3.889071889624728939e+00 3.829245396771862264e+00 3.989591694330009819e+00 3.604187880093397300e+00 3.708888655082910546e+00 3.365159748738506984e+00 3.288299464854707033e+00 3.266822519662695878e+00 3.039098139720430858e+00 3.027080505242683461e+00 2.578137899902448904e+00 2.129012029972829012e+00 2.01…
5.163296773859893385e+00 inf inf inf inf 4.712645381840435022e+00 inf 4.741304137431756160e+00 3.868079523778076734e+00 3.820710216431422612e+00 3.960835090112569290e+00 3.607152024634333376e+00 3.723131216452999492e+00 3.382295315608324415e+00 3.278755037816292184e+00 3.243238856830462424e+00 2.704765495012191767e+00 2.448805069768691389e+00 2.152453997955794840e+00 1.826690442336861953e+00 1.64…
5.143884763813336924e+00 inf inf inf inf 4.771396413951243254e+00 inf 4.726804155683409725e+00 3.908367174137456601e+00 3.808130243428609507e+00 3.977098786240412132e+00 3.619915125869467953e+00 3.701891830606983014e+00 3.374170701036430575e+00 3.277035836289623916e+00 3.231585815759642877e+00 2.704765495012191767e+00 2.447289946351262291e+00 2.149283914232311687e+00 1.825766318331067506e+00 1.64…
5.204106995006677394e+00 inf inf inf inf 4.771396413951243254e+00 inf 4.707998871299551524e+00 3.879651421281245405e+00 3.814387354837406985e+00 3.977098786240412132e+00 3.616887596841007912e+00 3.708009589732990108e+00 3.378219295788556842e+00 3.277465176389894541e+00 3.238389507883815188e+00 2.704433968764135443e+00 2.447938817864537153e+00 2.148296678366882873e+00 1.822351695648687153e+00 1.64…
5.153512491208361190e+00 inf inf inf inf 4.717328052359996526e+00 inf 4.741304137431756160e+00 3.879651421281245405e+00 3.819651781461941287e+00 3.977098786240412132e+00 3.615379525562890439e+00 3.701891830606983014e+00 3.376191593364227028e+00 3.284811222477054926e+00 3.226434410160721189e+00 2.727748894629793863e+00 2.598217588147918811e+00 2.581505870886127152e+00 2.571457989770791208e+00 2.54…
5.333121729593898408e+00 inf inf inf inf 4.797676578621448584e+00 inf 4.853953089938477738e+00 4.003783864600078068e+00 3.934669223120550896e+00 4.078618541528955532e+00 3.714190188276585758e+00 3.792766341754398862e+00 3.469622301564780908e+00 3.370650389386697032e+00 3.358734750014711334e+00 3.134073543823982178e+00 3.117385837455350917e+00 2.542156908515835312e+00 2.048146264609681744e+00 1.89…
5.193642033408123027e+00 inf inf inf inf 4.741304137431756160e+00 inf 4.717328052359996526e+00 3.920748683518044064e+00 3.833558821156993979e+00 3.986792991028753175e+00 3.608639590595920765e+00 3.696697092227928749e+00 3.365656832719688296e+00 3.285681389114603501e+00 3.231983910464867993e+00 2.701788314048568562e+00 2.445347519583760842e+00 2.148823002585876552e+00 1.824766783009866389e+00 1.64…
5.089145214059915823e+00 inf inf inf inf 4.667720037416850154e+00 inf 4.751168622699201372e+00 3.904701862550234548e+00 3.824962673176297567e+00 3.993814309027367226e+00 3.601974314905443286e+00 3.715078336223808009e+00 3.379744569418963618e+00 3.273612099456639779e+00 3.229599283334645410e+00 2.705429095989293486e+00 2.450215394334815944e+00 2.152652683816936641e+00 1.827075913282139252e+00 1.64…
5.173242787496137751e+00 inf inf inf inf 4.746216165729965297e+00 inf 4.756162179366210552e+00 3.889071889624728939e+00 3.835727184314329907e+00 3.963515362361592409e+00 3.601974314905443286e+00 3.703633424080401859e+00 3.370149164763796001e+00 3.290928981603062020e+00 3.225251861221310801e+00 2.707424301326616600e+00 2.447181869094573692e+00 2.148625577049572577e+00 1.828813594940612575e+00 1.64…
5.183355968830361427e+00 inf inf inf inf 4.698812126060579963e+00 inf 4.717328052359996526e+00 3.886702909694708996e+00 3.831398243880538512e+00 3.996645938370635864e+00 3.599768862986224782e+00 3.692402140909566199e+00 3.372659473473545333e+00 3.279185606797097474e+00 3.225251861221310801e+00 2.708090842657582265e+00 2.450541323813760997e+00 2.152321577153103682e+00 1.825420137407721022e+00 1.64…
5.610722641538051114e+00 inf inf inf inf 5.193642033408123027e+00 inf 5.271033698068405826e+00 4.422302275385443515e+00 4.319351274948505015e+00 4.492455367544449629e+00 4.125969263212838634e+00 4.242043281306225211e+00 3.907142921171899985e+00 3.828171854783261274e+00 3.791755896302845485e+00 3.461986902261245724e+00 3.039387219776435778e+00 2.435198426451909093e+00 2.007200056666255339e+00 1.83…
5.115892734190508051e+00 inf inf inf inf 4.776561425278195827e+00 inf 4.731598763720732848e+00 3.890259886308753856e+00 3.823896738220838198e+00 3.979852658896229745e+00 3.611625800819215026e+00 3.717750672777574206e+00 3.372659473473545333e+00 3.289174694281745026e+00 3.229599283334645410e+00 2.709927647573569853e+00 2.451737911277604542e+00 2.148165169214354187e+00 1.829819880841184743e+00 1.64…
5.173242787496137751e+00 inf inf inf inf 4.717328052359996526e+00 inf 4.726804155683409725e+00 3.878484165580579734e+00 3.817540480611625320e+00 3.990995942633613236e+00 3.604187880093397300e+00 3.715967797028784325e+00 3.360211364559413827e+00 3.286552815950473772e+00 3.228410504301290729e+00 2.723970959059980324e+00 2.600723019075074749e+00 2.580156419490755138e+00 2.556240362837250313e+00 2.38…
5.134408660489923726e+00 inf inf inf inf 4.746216165729965297e+00 inf 4.751168622699201372e+00 3.914526082820008135e+00 3.821770516485515579e+00 3.971628565611963424e+00 3.596110978621263943e+00 3.709769006556697946e+00 3.386399134584523463e+00 3.283074655254413887e+00 3.234777972450425310e+00 2.704102625074595867e+00 2.446317949168709482e+00 2.152851435305118244e+00 1.828968298663022685e+00 1.64…
5.153512491208361190e+00 inf inf inf inf 4.694270820542256750e+00 inf 4.717328052359996526e+00 3.919499004719949831e+00 3.815436561947183502e+00 3.972991465685005608e+00 3.601974314905443286e+00 3.691546817204779618e+00 3.375180298798448941e+00 3.283942312398264729e+00 3.235578664684342076e+00 2.701623346227110201e+00 2.452718710394515167e+00 2.153315444237503318e+00 1.826382243277687945e+00 1.64…
5.080487221161646083e+00 inf inf inf inf 4.722047450082241582e+00 inf 4.722047450082241582e+00 3.899849254597207437e+00 3.836814303173721630e+00 3.972991465685005608e+00 3.604187880093397300e+00 3.715967797028784325e+00 3.368148431000291598e+00 3.294011345368624610e+00 3.236781704322008846e+00 2.705927277437648826e+00 2.453045999021023160e+00 2.145082949421198482e+00 1.827808989091769476e+00 1.64…
5.153512491208361190e+00 inf inf inf inf 4.746216165729965297e+00 inf 4.707998871299551524e+00 3.908367174137456601e+00 3.834642025994972503e+00 3.958166703810568343e+00 3.621434621942092313e+00 3.714190188276585758e+00 3.370149164763796001e+00 3.280479165428564325e+00 3.242833248372231747e+00 2.705097204020040724e+00 2.449347111175492753e+00 2.146720462337866397e+00 1.824958872436876822e+00 1.64…
5.125079479429479612e+00 inf inf inf inf 4.751168622699201372e+00 inf 4.736431883078432215e+00 3.913289247595220122e+00 3.822832688208812169e+00 3.974357459744977117e+00 3.596840778741047462e+00 3.702761997244530701e+00 3.366652234311451775e+00 3.284376610594671675e+00 3.240405322583187253e+00 2.705429095989293486e+00 2.449998206054168737e+00 2.151924489506708671e+00 1.826883146942191782e+00 1.64…
5.193642033408123027e+00 inf inf inf inf 4.741304137431756160e+00 inf 4.736431883078432215e+00 3.901058742692874226e+00 3.812294413162101936e+00 3.966207626920108975e+00 3.609384754932638995e+00 3.694116444419552003e+00 3.378727290858830390e+00 3.283508327435348484e+00 3.229996065495412516e+00 2.705429095989293486e+00 2.445239790620086229e+00 2.151726043907702390e+00 1.827924819588774286e+00 1.64…
5.134408660489923726e+00 inf inf inf inf 4.746216165729965297e+00 inf 4.751168622699201372e+00 3.880820945701900726e+00 3.813339974024654300e+00 3.970268745541710942e+00 3.618399457246922246e+00 3.702761997244530701e+00 3.376191593364227028e+00 3.285681389114603501e+00 3.228806503081624868e+00 2.699647252086541105e+00 2.455780349472980628e+00 2.150470739321213465e+00 1.825266343125733659e+00 1.64…
5.183355968830361427e+00 inf inf inf inf 4.685289756428171692e+00 inf 4.722047450082241582e+00 3.897437547460878005e+00 3.831398243880538512e+00 3.996645938370635864e+00 3.598303039788737667e+00 3.704506114769993808e+00 3.384343726522741402e+00 3.282208247437336190e+00 3.242833248372231747e+00 2.704268274112118231e+00 2.459739772368432220e+00 2.360945544482324188e+00 2.383168656480178615e+00 2.20…
5.183355968830361427e+00 inf inf inf inf 4.736431883078432215e+00 inf 4.771396413951243254e+00 3.889071889624728939e+00 3.817540480611625320e+00 3.974357459744977117e+00 3.603449119871684925e+00 3.702761997244530701e+00 3.380253854362612387e+00 3.280910970344834698e+00 3.225645786030797435e+00 2.702613832253232484e+00 2.453045999021023160e+00 2.151197175383213978e+00 1.829006980809222416e+00 1.64…
5.106844140742981430e+00 inf inf inf inf 4.717328052359996526e+00 inf 4.717328052359996526e+00 3.915765465595977268e+00 3.828171854783261274e+00 3.981234336024554121e+00 3.597571465078559960e+00 3.701891830606983014e+00 3.373162794393733233e+00 3.280479165428564325e+00 3.233978344259658133e+00 2.726716193932944954e+00 2.612412741984006193e+00 2.687925060755121720e+00 2.962409480369616155e+00 2.92…
5.134408660489923726e+00 inf inf inf inf 4.694270820542256750e+00 inf 4.712645381840435022e+00 3.912054949470109566e+00 3.831398243880538512e+00 3.988190715524832619e+00 3.604927548440993945e+00 3.698423693484356622e+00 3.381273719225406538e+00 3.281343085354428535e+00 3.226829110158474734e+00 2.709259069588119129e+00 2.451302513194208110e+00 2.148296678366882873e+00 1.829161734266000039e+00 1.64…
5.173242787496137751e+00 inf inf inf inf 4.712645381840435022e+00 inf 4.736431883078432215e+00 3.884343219905919575e+00 3.833558821156993979e+00 3.999490956082077719e+00 3.597571465078559960e+00 3.681376657495910809e+00 3.364663075061937292e+00 3.295337207363019605e+00 3.266400703925127047e+00 3.020880055647101603e+00 3.063878352386808057e+00 2.948576224589760653e+00 2.751286775003158880e+00 2.33…
5.106844140742981430e+00 inf inf inf inf 4.787026386876749307e+00 inf 4.703387966553228772e+00 3.912054949470109566e+00 3.846687781082677837e+00 3.985398505758046550e+00 3.622957964844321754e+00 3.696697092227928749e+00 3.382806764959133350e+00 3.283942312398264729e+00 3.229599283334645410e+00 2.705263127121878330e+00 2.453591875974908465e+00 2.146786055636563439e+00 1.824728372481941641e+00 1.64…
5.193642033408123027e+00 inf inf inf inf 4.722047450082241582e+00 inf 4.808518676004832848e+00 3.876156425250210091e+00 3.819651781461941287e+00 3.971628565611963424e+00 3.600503115822911493e+00 3.719538846827608936e+00 3.384343726522741402e+00 3.306952061862458603e+00 3.242022850774987752e+00 2.712945475646324933e+00 2.452391599690618040e+00 2.149283914232311687e+00 1.827770383880515714e+00 1.64…
5.163296773859893385e+00 inf inf inf inf 4.712645381840435022e+00 inf 4.741304137431756160e+00 3.901058742692874226e+00 3.838994450939148262e+00 3.978474147124923643e+00 3.599035505034387850e+00 3.698423693484356622e+00 3.374170701036430575e+00 3.280047670160880724e+00 3.241618060900993470e+00 2.701788314048568562e+00 2.457317030671168911e+00 2.151726043907702390e+00 1.844285851730093961e+00 1.70…
5.282949337440391524e+00 inf inf inf inf 4.825157158893468079e+00 inf 4.814013875156085476e+00 3.982619193080028541e+00 3.914526082820008135e+00 4.085159042066054624e+00 3.707131806754568437e+00 3.775815358144638978e+00 3.485190058688649284e+00 3.375180298798448941e+00 3.357752349592409313e+00 3.115742241445728311e+00 3.117715096081897119e+00 2.542410051188900066e+00 2.046589276078072395e+00 1.89…
5.359869249724490636e+00 inf inf inf inf 4.853953089938477738e+00 inf 4.825157158893468079e+00 4.016849471116152870e+00 3.928301754971416315e+00 4.101828255534866408e+00 3.731293332748200964e+00 3.827100224713728238e+00 3.498064846978426345e+00 3.404689908355587491e+00 3.394691705107878210e+00 3.139854454140515561e+00 3.137127106128453580e+00 2.544439035619298295e+00 2.039412712453675169e+00 1.88…
5.163296773859893385e+00 inf inf inf inf 4.746216165729965297e+00 inf 4.771396413951243254e+00 3.898642192758125180e+00 3.836814303173721630e+00 3.986792991028753175e+00 3.599035505034387850e+00 3.715078336223808009e+00 3.369147966321493382e+00 3.294894928677175816e+00 3.244050894909169536e+00 2.720216595561496309e+00 2.602818876732134523e+00 2.585028673844077751e+00 2.678804277929202282e+00 2.71…
5.097929605472461212e+00 inf inf inf inf 4.717328052359996526e+00 inf 4.751168622699201372e+00 3.897437547460878005e+00 3.831398243880538512e+00 3.966207626920108975e+00 3.607152024634333376e+00 3.724032669992386690e+00 3.381784300609457894e+00 3.286116944779657878e+00 3.223286096242008458e+00 2.725685262569966127e+00 2.599190683167666993e+00 2.696368115224601514e+00 2.994815615399313291e+00 2.94…
5.173242787496137751e+00 inf inf inf inf 4.771396413951243254e+00 inf 4.726804155683409725e+00 3.907142921171899985e+00 3.841182526532071595e+00 3.977098786240412132e+00 3.610130843217935315e+00 3.720434930574748833e+00 3.375685733624471663e+00 3.286552815950473772e+00 3.234378025526428946e+00 2.722090849200594409e+00 2.492622639976572962e+00 2.392371844630654998e+00 2.464169905576970354e+00 2.28…
5.134408660489923726e+00 inf inf inf inf 4.698812126060579963e+00 inf 4.736431883078432215e+00 3.912054949470109566e+00 3.818595205027163431e+00 3.977098786240412132e+00 3.617643052213310728e+00 3.694975431182132120e+00 3.374675288172917398e+00 3.282208247437336190e+00 3.229996065495412516e+00 2.705927277437648826e+00 2.445563035390148077e+00 2.155441196503593115e+00 1.827153037112672962e+00 1.64…
5.097929605472461212e+00 inf inf inf inf 4.712645381840435022e+00 inf 4.756162179366210552e+00 3.893838014543304915e+00 3.829245396771862264e+00 3.971628565611963424e+00 3.596840778741047462e+00 3.706255302411672670e+00 3.388461587760545513e+00 3.285681389114603501e+00 3.234378025526428946e+00 2.705595110647541102e+00 2.452718710394515167e+00 2.150404743146208997e+00 1.827886206945581016e+00 1.64…
5.153512491208361190e+00 inf inf inf inf 4.736431883078432215e+00 inf 4.761197523603985182e+00 3.892642939423553550e+00 3.828171854783261274e+00 3.970268745541710942e+00 3.616133088748417546e+00 3.700155263384341531e+00 3.371152031870940924e+00 3.292248061689226901e+00 3.227224069230745229e+00 2.699976150769230365e+00 2.449021827741136192e+00 2.152851435305118244e+00 1.856794575819397997e+00 1.74…
5.173242787496137751e+00 inf inf inf inf 4.726804155683409725e+00 inf 4.731598763720732848e+00 3.903485036806938702e+00 3.821770516485515579e+00 3.972991465685005608e+00 3.623721084952947091e+00 3.692402140909566199e+00 3.372156573214434516e+00 3.294452974837990933e+00 3.226039968897826071e+00 2.698497520366466951e+00 2.462615646087337851e+00 2.222309184279026795e+00 2.050824796900647673e+00 1.89…
5.106844140742981430e+00 inf inf inf inf 4.726804155683409725e+00 inf 4.746216165729965297e+00 3.896235309048944107e+00 3.818595205027163431e+00 3.981234336024554121e+00 3.619156814332431971e+00 3.716858574578586261e+00 3.361691611615880593e+00 3.300223850222303579e+00 3.236380423796966888e+00 2.699976150769230365e+00 2.452173624638424698e+00 2.146982878445383491e+00 1.823462198628794662e+00 1.64…
5.143884763813336924e+00 inf inf inf inf 4.741304137431756160e+00 inf 4.726804155683409725e+00 3.920748683518044064e+00 3.835727184314329907e+00 3.966207626920108975e+00 3.612374674749106784e+00 3.690692707586567423e+00 3.367150553284032011e+00 3.289612786856612292e+00 3.233179777287769951e+00 2.714628609960560546e+00 2.597939849797730183e+00 2.571989662104918306e+00 2.553784095085491312e+00 2.34…
5.163296773859893385e+00 inf inf inf inf 4.736431883078432215e+00 inf 4.717328052359996526e+00 3.891450233136117820e+00 3.833558821156993979e+00 3.964859988898790100e+00 3.609384754932638995e+00 3.710650647923215750e+00 3.370650389386697032e+00 3.289174694281745026e+00 3.230790415610775401e+00 2.700140667550843254e+00 2.450106790395345957e+00 2.154111721537209867e+00 1.827075913282139252e+00 1.64…
5.173242787496137751e+00 inf inf inf inf 4.756162179366210552e+00 inf 4.746216165729965297e+00 3.896235309048944107e+00 3.841182526532071595e+00 3.986792991028753175e+00 3.610877857745908415e+00 3.687288341362638722e+00 3.374170701036430575e+00 3.287862327076672475e+00 3.240001619028963997e+00 2.703771463742626668e+00 2.447614294643187360e+00 2.145475546297892500e+00 1.826574849189834593e+00 1.64…
5.097929605472461212e+00 inf inf inf inf 4.731598763720732848e+00 inf 4.703387966553228772e+00 3.905921154000877138e+00 3.817540480611625320e+00 3.946303272162792641e+00 3.591027012499498294e+00 3.701891830606983014e+00 3.375685733624471663e+00 3.291808046952982902e+00 3.248127605116979399e+00 2.712777420869362910e+00 2.452609653733591522e+00 2.150470739321213465e+00 1.828079294944221500e+00 1.64…
5.125079479429479612e+00 inf inf inf inf 4.746216165729965297e+00 inf 4.746216165729965297e+00 3.912054949470109566e+00 3.836814303173721630e+00 3.944999436062176290e+00 3.603449119871684925e+00 3.701891830606983014e+00 3.360704375750451334e+00 3.293129057637236734e+00 3.222893712710007907e+00 2.699811678955988725e+00 2.455889982364784618e+00 2.148296678366882873e+00 1.825958727159810557e+00 1.64…
5.193642033408123027e+00 inf inf inf inf 4.751168622699201372e+00 inf 4.736431883078432215e+00 3.922000963106354821e+00 3.829245396771862264e+00 3.992403475731561624e+00 3.591750668780346434e+00 3.707131806754568437e+00 3.380253854362612387e+00 3.299332412837038042e+00 3.217038459323247945e+00 2.699976150769230365e+00 2.449672570549694228e+00 2.151395446610775419e+00 1.845715965594020513e+00 1.70…
5.153512491208361190e+00 inf inf inf inf 4.746216165729965297e+00 inf 4.766275360700433339e+00 3.902270666818577372e+00 3.834642025994972503e+00 3.979852658896229745e+00 3.618399457246922246e+00 3.718644095547499528e+00 3.383830969674498590e+00 3.286116944779657878e+00 3.235578664684342076e+00 2.709593265722785915e+00 2.443089251786993099e+00 2.150470739321213465e+00 1.829548792123808054e+00 1.64…
5.125079479429479612e+00 inf inf inf inf 4.712645381840435022e+00 inf 4.703387966553228772e+00 3.909593923033314322e+00 3.815436561947183502e+00 3.986792991028753175e+00 3.622957964844321754e+00 3.710650647923215750e+00 3.370149164763796001e+00 3.294894928677175816e+00 3.237987154057388572e+00 2.700469836117586286e+00 2.450432661036941795e+00 2.145082949421198482e+00 1.827230170829609701e+00 1.64…
5.153512491208361190e+00 inf inf inf inf 4.776561425278195827e+00 inf 4.751168622699201372e+00 3.892642939423553550e+00 3.847794902140178941e+00 3.988190715524832619e+00 3.604927548440993945e+00 3.695835645946220271e+00 3.394691705107878210e+00 3.288736920435589184e+00 3.231187984257547718e+00 2.709760433420763448e+00 2.453482660959634742e+00 2.148296678366882873e+00 1.831177159435234181e+00 1.63…
5.143884763813336924e+00 inf inf inf inf 4.722047450082241582e+00 inf 4.751168622699201372e+00 3.884343219905919575e+00 3.819651781461941287e+00 3.975726561871472331e+00 3.617643052213310728e+00 3.699288855567263834e+00 3.384343726522741402e+00 3.292688398426770302e+00 3.236781704322008846e+00 2.701623346227110201e+00 2.449347111175492753e+00 2.145475546297892500e+00 1.829006980809222416e+00 1.64…
5.236640330147830369e+00 inf inf inf inf 4.722047450082241582e+00 inf 4.717328052359996526e+00 3.890259886308753856e+00 3.818595205027163431e+00 3.995228458033144747e+00 3.598303039788737667e+00 3.697559773558492413e+00 3.359718756979710896e+00 3.277035836289623916e+00 3.238792130933296320e+00 2.701788314048568562e+00 2.453919640009341041e+00 2.306462537101153121e+00 2.224992444578358874e+00 1.99…
5.183355968830361427e+00 inf inf inf inf 4.698812126060579963e+00 inf 4.731598763720732848e+00 3.886702909694708996e+00 3.829245396771862264e+00 3.967558289945135819e+00 3.602711265548694364e+00 3.696697092227928749e+00 3.367649285285231553e+00 3.269783538555290914e+00 3.232382268721721630e+00 2.696531648348314825e+00 2.453155134801679349e+00 2.146720462337866397e+00 1.828233809967218626e+00 1.64…
5.204106995006677394e+00 inf inf inf inf 4.703387966553228772e+00 inf 4.741304137431756160e+00 3.897437547460878005e+00 3.812294413162101936e+00 3.952865170616893575e+00 3.619156814332431971e+00 3.696697092227928749e+00 3.373666536679327699e+00 3.290489930051295531e+00 3.239598186144256431e+00 2.705927277437648826e+00 2.448155263955000382e+00 2.150866868450069358e+00 1.824805195989866125e+00 1.64…
5.183355968830361427e+00 inf inf inf inf 4.726804155683409725e+00 inf 4.776561425278195827e+00 3.891450233136117820e+00 3.818595205027163431e+00 3.984007244733617004e+00 3.601974314905443286e+00 3.696697092227928749e+00 3.376697878732757729e+00 3.298442294146611609e+00 3.240809297170365255e+00 2.702779071887663420e+00 2.449238663824564011e+00 2.148625577049572577e+00 1.825227900696396066e+00 1.64…
5.115892734190508051e+00 inf inf inf inf 4.736431883078432215e+00 inf 4.761197523603985182e+00 3.909593923033314322e+00 3.841182526532071595e+00 3.970268745541710942e+00 3.601974314905443286e+00 3.729469937034704419e+00 3.376191593364227028e+00 3.293129057637236734e+00 3.230393109472207147e+00 2.705595110647541102e+00 2.451955728519802591e+00 2.149481555924021237e+00 1.827886206945581016e+00 1.64…
5.125079479429479612e+00 inf inf inf inf 4.736431883078432215e+00 inf 4.741304137431756160e+00 3.905921154000877138e+00 3.848904063974976975e+00 3.981234336024554121e+00 3.610877857745908415e+00 3.704506114769993808e+00 3.376697878732757729e+00 3.288736920435589184e+00 3.255122037462284457e+00 3.028214756521049988e+00 3.028782684949241855e+00 2.572788052480785126e+00 2.128502745029180243e+00 2.03…
5.106844140742981430e+00 inf inf inf inf 4.717328052359996526e+00 inf 4.736431883078432215e+00 3.902270666818577372e+00 3.828171854783261274e+00 3.975726561871472331e+00 3.599768862986224782e+00 3.706255302411672670e+00 3.379235715160308295e+00 3.292688398426770302e+00 3.252232123931309005e+00 3.029066850302811531e+00 3.059078964031588743e+00 2.949820734081997742e+00 2.941654141884783247e+00 2.56…
5.153512491208361190e+00 inf inf inf inf 4.761197523603985182e+00 inf 4.717328052359996526e+00 3.899849254597207437e+00 3.832477562779790681e+00 3.975726561871472331e+00 3.603449119871684925e+00 3.716858574578586261e+00 3.365656832719688296e+00 3.291808046952982902e+00 3.229599283334645410e+00 2.707257781296496191e+00 2.456438446649408025e+00 2.145999407578124352e+00 1.826266709316246128e+00 1.64…
5.143884763813336924e+00 inf inf inf inf 4.731598763720732848e+00 inf 4.746216165729965297e+00 3.904701862550234548e+00 3.838994450939148262e+00 3.981234336024554121e+00 3.604187880093397300e+00 3.700155263384341531e+00 3.384856920690309856e+00 3.282641295404929327e+00 3.239195023566360021e+00 2.706592161621320880e+00 2.454466310461224321e+00 2.151659909915768942e+00 1.830091091745296605e+00 1.64…
5.214757186751375784e+00 inf inf inf inf 4.680848997342533124e+00 inf 4.746216165729965297e+00 3.897437547460878005e+00 3.818595205027163431e+00 3.982619193080028541e+00 3.608639590595920765e+00 3.704506114769993808e+00 3.371152031870940924e+00 3.292688398426770302e+00 3.235578664684342076e+00 2.701458423620897609e+00 2.458306973518527894e+00 2.307061561665309402e+00 2.220526968611079788e+00 1.97…
5.153512491208361190e+00 inf inf inf inf 4.726804155683409725e+00 inf 4.756162179366210552e+00 3.901058742692874226e+00 3.830320857513920707e+00 3.975726561871472331e+00 3.607152024634333376e+00 3.707131806754568437e+00 3.374170701036430575e+00 3.295779811373413359e+00 3.223678735815483698e+00 2.707424301326616600e+00 2.450324017879655258e+00 2.150932915332853135e+00 1.830439971196204052e+00 1.64…
5.143884763813336924e+00 inf inf inf inf 4.717328052359996526e+00 inf 4.736431883078432215e+00 3.887886233822386295e+00 3.816487601734065205e+00 3.966207626920108975e+00 3.613875224466899461e+00 3.681376657495910809e+00 3.384343726522741402e+00 3.289612786856612292e+00 3.230790415610775401e+00 2.702118385436439230e+00 2.447938817864537153e+00 2.150668771287786551e+00 1.857929973656108347e+00 1.74…
5.204106995006677394e+00 inf inf inf inf 4.736431883078432215e+00 inf 4.731598763720732848e+00 3.908367174137456601e+00 3.820710216431422612e+00 3.960835090112569290e+00 3.610877857745908415e+00 3.708009589732990108e+00 3.382295315608324415e+00 3.286989003084471062e+00 3.234777972450425310e+00 2.698005449908350784e+00 2.463059310715732586e+00 2.361788880464801288e+00 2.366590239957954367e+00 2.14…
5.193642033408123027e+00 inf inf inf inf 4.731598763720732848e+00 inf 4.703387966553228772e+00 3.892642939423553550e+00 3.826030499765323167e+00 3.986792991028753175e+00 3.611625800819215026e+00 3.709769006556697946e+00 3.390013080132786794e+00 3.291368353747447628e+00 3.222893712710007907e+00 2.701788314048568562e+00 2.458086845429371170e+00 2.304754317004286346e+00 2.223127800616406802e+00 1.97…
5.153512491208361190e+00 inf inf inf inf 4.736431883078432215e+00 inf 4.731598763720732848e+00 3.905921154000877138e+00 3.840087494155246972e+00 3.974357459744977117e+00 3.616133088748417546e+00 3.675522489185966357e+00 3.364166811013188596e+00 3.304700955140405849e+00 3.234777972450425310e+00 2.704599709055777179e+00 2.451737911277604542e+00 2.147967959361166024e+00 1.826690442336861953e+00 1.64…
5.153512491208361190e+00 inf inf inf inf 4.722047450082241582e+00 inf 4.736431883078432215e+00 3.885521908088892307e+00 3.809168587301458686e+00 3.981234336024554121e+00 3.599035505034387850e+00 3.698423693484356622e+00 3.373666536679327699e+00 3.297997728093880365e+00 3.236781704322008846e+00 2.707091307336380481e+00 2.452064666715990437e+00 2.144037274997074860e+00 1.824843611422253709e+00 1.64…
5.143884763813336924e+00 inf inf inf inf 4.741304137431756160e+00 inf 4.746216165729965297e+00 3.912054949470109566e+00 3.810208726065214435e+00 3.992403475731561624e+00 3.601974314905443286e+00 3.700155263384341531e+00 3.379744569418963618e+00 3.307854867920791531e+00 3.238792130933296320e+00 2.706259627694648451e+00 2.454028934374367310e+00 2.154244536927882869e+00 1.828890941829979244e+00 1.64…
5.153512491208361190e+00 inf inf inf inf 4.712645381840435022e+00 inf 4.741304137431756160e+00 3.883166836100140351e+00 3.826030499765323167e+00 3.978474147124923643e+00 3.591750668780346434e+00 3.706255302411672670e+00 3.380253854362612387e+00 3.274466209074851530e+00 3.224858194131705158e+00 2.705927277437648826e+00 2.450976171258160363e+00 2.149547450916695190e+00 1.825958727159810557e+00 1.64…
5.134408660489923726e+00 inf inf inf inf 4.756162179366210552e+00 inf 4.746216165729965297e+00 3.901058742692874226e+00 3.832477562779790681e+00 3.977098786240412132e+00 3.622957964844321754e+00 3.707131806754568437e+00 3.379744569418963618e+00 3.293129057637236734e+00 3.244050894909169536e+00 2.701293546205151497e+00 2.451411333182749619e+00 2.148757186876212977e+00 1.824075768371590245e+00 1.64…
5.115892734190508051e+00 inf inf inf inf 4.689763532613054231e+00 inf 4.746216165729965297e+00 3.896235309048944107e+00 3.806058915651724384e+00 3.998066765772242626e+00 3.609384754932638995e+00 3.705380072984635120e+00 3.373666536679327699e+00 3.296665997284696115e+00 3.236380423796966888e+00 2.704268274112118231e+00 2.459078056621759600e+00 2.341958773104178881e+00 2.284130516306038139e+00 2.01…
5.134408660489923726e+00 inf inf inf inf 4.736431883078432215e+00 inf 4.707998871299551524e+00 3.898642192758125180e+00 3.815436561947183502e+00 3.989591694330009819e+00 3.596110978621263943e+00 3.711533582967918576e+00 3.370149164763796001e+00 3.283508327435348484e+00 3.233578928297431432e+00 2.701623346227110201e+00 2.447830624009170286e+00 2.148165169214354187e+00 1.829432648621758473e+00 1.64…
5.183355968830361427e+00 inf inf inf inf 4.694270820542256750e+00 inf 4.731598763720732848e+00 3.904701862550234548e+00 3.815436561947183502e+00 3.978474147124923643e+00 3.605668127149864066e+00 3.703633424080401859e+00 3.376191593364227028e+00 3.297553490255319186e+00 3.246493605131189675e+00 2.706758497524246021e+00 2.447614294643187360e+00 2.148428216267723734e+00 1.849866601737427452e+00 1.71…
5.071952040821206431e+00 inf inf inf inf 4.741304137431756160e+00 inf 4.694270820542256750e+00 3.876156425250210091e+00 3.821770516485515579e+00 4.003783864600078068e+00 3.593200597493962256e+00 3.717750672777574206e+00 3.378727290858830390e+00 3.280479165428564325e+00 3.239195023566360021e+00 2.702613832253232484e+00 2.450867429932301889e+00 2.149877034166979062e+00 1.830362424946338384e+00 1.64…
5.134408660489923726e+00 inf inf inf inf 4.717328052359996526e+00 inf 4.746216165729965297e+00 3.897437547460878005e+00 3.820710216431422612e+00 3.984007244733617004e+00 3.620674394266740759e+00 3.717750672777574206e+00 3.374675288172917398e+00 3.293129057637236734e+00 3.239598186144256431e+00 2.707091307336380481e+00 2.462172308343944405e+00 2.188614464708022123e+00 1.915828217351923657e+00 1.80…
5.183355968830361427e+00 inf inf inf inf 4.726804155683409725e+00 inf 4.766275360700433339e+00 3.865791611801113969e+00 3.842279555322720253e+00 3.981234336024554121e+00 3.594654028454248973e+00 3.711533582967918576e+00 3.373666536679327699e+00 3.293570039793288107e+00 3.261780142738985422e+00 3.022564760784027360e+00 3.029920152442975745e+00 2.519555600652225724e+00 2.084761051859453929e+00 1.98…
5.089145214059915823e+00 inf inf inf inf 4.756162179366210552e+00 inf 4.717328052359996526e+00 3.874995923202927628e+00 3.850015274124576781e+00 3.967558289945135819e+00 3.619915125869467953e+00 3.703633424080401859e+00 3.383830969674498590e+00 3.303354322444820745e+00 3.235979410703150538e+00 2.731030855507619926e+00 2.596137668603761384e+00 2.582587615222412758e+00 2.580426067769970633e+00 2.61…
5.676430053149138288e+00 inf inf inf inf 5.247887762760418795e+00 inf 5.204106995006677394e+00 4.433930079246080957e+00 4.319351274948505015e+00 4.439829343409719797e+00 4.057839952075339873e+00 4.185081309358774426e+00 3.848904063974976975e+00 3.745147823335638559e+00 3.736796908844135956e+00 3.408949891635395080e+00 3.033918307518221003e+00 2.427096100722890171e+00 2.004397732778437025e+00 1.84…
6.194030465984345923e+00 inf inf inf inf 5.750202337723826496e+00 inf 5.834299911160049312e+00 5.000138694900194025e+00 4.963659639882730623e+00 5.023137167856014607e+00 4.741304137431756160e+00 4.830807154630490707e+00 4.502239650195982712e+00 4.369945778746821219e+00 4.383288235050036619e+00 3.935950842614650114e+00 3.225645786030797435e+00 2.513009829664291761e+00 2.018488710851225054e+00 1.77…
5.143884763813336924e+00 inf inf inf inf 4.726804155683409725e+00 inf 4.746216165729965297e+00 3.908367174137456601e+00 3.832477562779790681e+00 3.967558289945135819e+00 3.598303039788737667e+00 3.711533582967918576e+00 3.383318649400892664e+00 3.285246148498881524e+00 3.230393109472207147e+00 2.701788314048568562e+00 2.447073811246567754e+00 2.149283914232311687e+00 1.830595093683528907e+00 1.64…
5.097929605472461212e+00 inf inf inf inf 4.726804155683409725e+00 inf 4.756162179366210552e+00 3.866934480378304784e+00 3.845582693306499600e+00 3.996645938370635864e+00 3.621434621942092313e+00 3.706255302411672670e+00 3.385884623971729734e+00 3.303802865234879427e+00 3.230393109472207147e+00 2.729301276492700268e+00 2.603939659594005196e+00 2.571590863819029238e+00 2.519555600652225724e+00 2.29…
5.153512491208361190e+00 inf inf inf inf 4.761197523603985182e+00 inf 4.771396413951243254e+00 3.927036307344129007e+00 3.813339974024654300e+00 3.979852658896229745e+00 3.614626904920680062e+00 3.701891830606983014e+00 3.373162794393733233e+00 3.291808046952982902e+00 3.264296049365982721e+00 3.020319533832000136e+00 3.044031488852443790e+00 2.572921220595747016e+00 2.130031894835623607e+00 2.01…
5.143884763813336924e+00 inf inf inf inf 4.731598763720732848e+00 inf 4.698812126060579963e+00 3.886702909694708996e+00 3.836814303173721630e+00 3.966207626920108975e+00 3.607152024634333376e+00 3.708888655082910546e+00 3.388978307521796740e+00 3.289612786856612292e+00 3.235178185385032545e+00 2.726544249332546244e+00 2.601281201049239211e+00 2.571325145057810957e+00 2.581370789479116912e+00 2.54…
5.143884763813336924e+00 inf inf inf inf 4.712645381840435022e+00 inf 4.726804155683409725e+00 3.908367174137456601e+00 3.842279555322720253e+00 3.968911991584702648e+00 3.604187880093397300e+00 3.701022920528192817e+00 3.382806764959133350e+00 3.294011345368624610e+00 3.262617609993169854e+00 3.019200054206766737e+00 3.038520395917044148e+00 2.698169428687127613e+00 2.267548228853564662e+00 2.10…
5.125079479429479612e+00 inf inf inf inf 4.751168622699201372e+00 inf 4.741304137431756160e+00 3.917007406439346529e+00 3.836814303173721630e+00 3.993814309027367226e+00 3.597571465078559960e+00 3.688988116857371935e+00 3.368148431000291598e+00 3.290489930051295531e+00 3.229202762644843183e+00 2.700634487951969920e+00 2.452173624638424698e+00 2.150668771287786551e+00 1.827500216730920668e+00 1.64…
5.402361261095666833e+00 inf inf inf inf 5.038972821906408051e+00 inf 4.977986986391045754e+00 4.158502598353991608e+00 4.095105055702299879e+00 4.239913296338739812e+00 3.856725977043883091e+00 3.948919450740583592e+00 3.634507650046596261e+00 3.542418809680594194e+00 3.508062503761508744e+00 3.268936045281388036e+00 3.276178074027476850e+00 2.591312300924011769e+00 2.032320734051414668e+00 1.84…
5.097929605472461212e+00 inf inf inf inf 4.771396413951243254e+00 inf 4.751168622699201372e+00 3.891450233136117820e+00 3.838994450939148262e+00 3.968911991584702648e+00 3.597571465078559960e+00 3.692402140909566199e+00 3.372659473473545333e+00 3.280479165428564325e+00 3.227619287717859997e+00 2.701458423620897609e+00 2.455122971266664234e+00 2.151197175383213978e+00 1.831371306542716404e+00 1.64…
5.417219303030122113e+00 inf inf inf inf 5.153512491208361190e+00 inf 5.115892734190508051e+00 4.312116076053496450e+00 4.242043281306225211e+00 4.425188228759354025e+00 4.042330842889318099e+00 4.129498423622875336e+00 3.784729893415159641e+00 3.705380072984635120e+00 3.685593353974231601e+00 3.379235715160308295e+00 3.007021310272215864e+00 2.421996306099167828e+00 2.004035422253964249e+00 1.84…
5.106844140742981430e+00 inf inf inf inf 4.741304137431756160e+00 inf 4.736431883078432215e+00 3.879651421281245405e+00 3.815436561947183502e+00 3.981234336024554121e+00 3.598303039788737667e+00 3.702761997244530701e+00 3.375685733624471663e+00 3.285246148498881524e+00 3.231187984257547718e+00 2.705429095989293486e+00 2.448588389850973712e+00 2.155707444350857482e+00 1.827577394968055824e+00 1.64…
5.106844140742981430e+00 inf inf inf inf 4.717328052359996526e+00 inf 4.722047450082241582e+00 3.897437547460878005e+00 3.827100224713728238e+00 3.950231817945655699e+00 3.596110978621263943e+00 3.703633424080401859e+00 3.369147966321493382e+00 3.283942312398264729e+00 3.234777972450425310e+00 2.703440484567614988e+00 2.455342017546840783e+00 2.149811103073394403e+00 1.829084352562575511e+00 1.64…
5.125079479429479612e+00 inf inf inf inf 4.712645381840435022e+00 inf 4.712645381840435022e+00 3.893838014543304915e+00 3.822832688208812169e+00 3.978474147124923643e+00 3.599768862986224782e+00 3.705380072984635120e+00 3.382295315608324415e+00 3.303802865234879427e+00 3.242022850774987752e+00 2.734853520039079111e+00 2.595722546045040602e+00 2.573587503605913263e+00 2.574388018302696590e+00 2.53…
5.125079479429479612e+00 inf inf inf inf 4.741304137431756160e+00 inf 4.712645381840435022e+00 3.909593923033314322e+00 3.816487601734065205e+00 3.982619193080028541e+00 3.617643052213310728e+00 3.680536852579407547e+00 3.375180298798448941e+00 3.294452974837990933e+00 3.240809297170365255e+00 2.706758497524246021e+00 2.457976811576088050e+00 2.220156337170350547e+00 2.033080481784924842e+00 1.88…
5.143884763813336924e+00 inf inf inf inf 4.751168622699201372e+00 inf 4.746216165729965297e+00 3.874995923202927628e+00 3.824962673176297567e+00 3.974357459744977117e+00 3.604187880093397300e+00 3.736796908844135956e+00 3.384856920690309856e+00 3.289174694281745026e+00 3.238389507883815188e+00 2.708591233642760443e+00 2.448805069768691389e+00 2.149547450916695190e+00 1.830246124306540656e+00 1.64…
5.153512491208361190e+00 inf inf inf inf 4.751168622699201372e+00 inf 4.761197523603985182e+00 3.884343219905919575e+00 3.814387354837406985e+00 3.974357459744977117e+00 3.607895347922191132e+00 3.687288341362638722e+00 3.380763570720919819e+00 3.290489930051295531e+00 3.235178185385032545e+00 2.721067805386570893e+00 2.604641210477953273e+00 2.573587503605913263e+00 2.575457030575877937e+00 2.53…
5.153512491208361190e+00 inf inf inf inf 4.722047450082241582e+00 inf 4.726804155683409725e+00 3.887886233822386295e+00 3.832477562779790681e+00 3.977098786240412132e+00 3.596840778741047462e+00 3.712417815492947692e+00 3.374675288172917398e+00 3.285246148498881524e+00 3.231187984257547718e+00 2.700799184853230450e+00 2.457207137487591897e+00 2.148230920197864879e+00 1.829316527533301651e+00 1.64…
5.134408660489923726e+00 inf inf inf inf 4.722047450082241582e+00 inf 4.746216165729965297e+00 3.886702909694708996e+00 3.833558821156993979e+00 3.990995942633613236e+00 3.617643052213310728e+00 3.715078336223808009e+00 3.389495471391191561e+00 3.275749650994070450e+00 3.237585069094214951e+00 2.699318533080823812e+00 2.449347111175492753e+00 2.153912553402220098e+00 1.825804795175087536e+00 1.64…
5.153512491208361190e+00 inf inf inf inf 4.698812126060579963e+00 inf 4.726804155683409725e+00 3.886702909694708996e+00 3.833558821156993979e+00 3.979852658896229745e+00 3.586703256470149981e+00 3.709769006556697946e+00 3.382806764959133350e+00 3.290928981603062020e+00 3.239195023566360021e+00 2.699482870136331591e+00 2.452936883031060944e+00 2.147573733451672240e+00 1.824075768371590245e+00 1.64…
5.183355968830361427e+00 inf inf inf inf 4.751168622699201372e+00 inf 4.746216165729965297e+00 3.908367174137456601e+00 3.834642025994972503e+00 3.977098786240412132e+00 3.608639590595920765e+00 3.696697092227928749e+00 3.379235715160308295e+00 3.277894823052204032e+00 3.241213543154666255e+00 2.702448637983148938e+00 2.453155134801679349e+00 2.152453997955794840e+00 1.860900231513153313e+00 1.75…
5.183355968830361427e+00 inf inf inf inf 4.722047450082241582e+00 inf 4.731598763720732848e+00 3.896235309048944107e+00 3.832477562779790681e+00 3.990995942633613236e+00 3.608639590595920765e+00 3.703633424080401859e+00 3.370149164763796001e+00 3.290928981603062020e+00 3.235578664684342076e+00 2.698989993555872324e+00 2.456219000941286534e+00 2.253521853037262268e+00 2.107738776547653625e+00 1.89…
5.115892734190508051e+00 inf inf inf inf 4.676440771582575984e+00 inf 4.808518676004832848e+00 3.910823178057359684e+00 3.831398243880538512e+00 4.008107620629425938e+00 3.601974314905443286e+00 3.700155263384341531e+00 3.384343726522741402e+00 3.290928981603062020e+00 3.236781704322008846e+00 2.699154240895502710e+00 2.456987411312062886e+00 2.302285980050494452e+00 2.220601122302097163e+00 1.96…
5.214757186751375784e+00 inf inf inf inf 4.722047450082241582e+00 inf 4.736431883078432215e+00 3.918251915931583618e+00 3.816487601734065205e+00 3.974357459744977117e+00 3.608639590595920765e+00 3.717750672777574206e+00 3.357752349592409313e+00 3.280910970344834698e+00 3.230790415610775401e+00 2.700305229325423273e+00 2.452282602294251213e+00 2.149679262554681447e+00 1.824497960790441464e+00 1.64…
5.047049723378541408e+00 inf inf inf inf 4.672064605929986847e+00 inf 4.736431883078432215e+00 3.913289247595220122e+00 3.827100224713728238e+00 3.970268745541710942e+00 3.616887596841007912e+00 3.697559773558492413e+00 3.377204590446912569e+00 3.285246148498881524e+00 3.234777972450425310e+00 2.706259627694648451e+00 2.451737911277604542e+00 2.145802906147650901e+00 1.823423871285554165e+00 1.64…
5.153512491208361190e+00 inf inf inf inf 4.667720037416850154e+00 inf 4.717328052359996526e+00 3.885521908088892307e+00 3.838994450939148262e+00 3.979852658896229745e+00 3.614626904920680062e+00 3.685593353974231601e+00 3.375180298798448941e+00 3.286116944779657878e+00 3.251408977257111754e+00 2.705429095989293486e+00 2.451084932239026237e+00 2.146786055636563439e+00 1.828852267142496046e+00 1.64…
5.115892734190508051e+00 inf inf inf inf 4.722047450082241582e+00 inf 4.717328052359996526e+00 3.893838014543304915e+00 3.842279555322720253e+00 3.968911991584702648e+00 3.605668127149864066e+00 3.692402140909566199e+00 3.384343726522741402e+00 3.280910970344834698e+00 3.242427913143027585e+00 2.700963926846046359e+00 2.457426943928392227e+00 2.303050932639568504e+00 2.215579373898996174e+00 1.97…
5.097929605472461212e+00 inf inf inf inf 4.717328052359996526e+00 inf 4.741304137431756160e+00 3.869226750293373485e+00 3.841182526532071595e+00 3.984007244733617004e+00 3.613875224466899461e+00 3.718644095547499528e+00 3.378727290858830390e+00 3.289612786856612292e+00 3.248946272079999087e+00 2.698005449908350784e+00 2.455013478021889295e+00 2.146589297187483592e+00 1.828620271204009828e+00 1.64…
5.163296773859893385e+00 inf inf inf inf 4.766275360700433339e+00 inf 4.751168622699201372e+00 3.890259886308753856e+00 3.835727184314329907e+00 3.972991465685005608e+00 3.616133088748417546e+00 3.724032669992386690e+00 3.381273719225406538e+00 3.290051198624640350e+00 3.243644738886323875e+00 2.707924138092171695e+00 2.449347111175492753e+00 2.147442382190508869e+00 1.827577394968055824e+00 1.64…
5.153512491208361190e+00 inf inf inf inf 4.703387966553228772e+00 inf 4.707998871299551524e+00 3.878484165580579734e+00 3.815436561947183502e+00 3.988190715524832619e+00 3.601974314905443286e+00 3.716858574578586261e+00 3.369147966321493382e+00 3.299777966448658173e+00 3.231983910464867993e+00 2.700469836117586286e+00 2.447614294643187360e+00 2.154443814997264894e+00 1.827615987799098951e+00 1.64…
5.106844140742981430e+00 inf inf inf inf 4.712645381840435022e+00 inf 4.736431883078432215e+00 3.897437547460878005e+00 3.808130243428609507e+00 3.988190715524832619e+00 3.611625800819215026e+00 3.698423693484356622e+00 3.376191593364227028e+00 3.290489930051295531e+00 3.231187984257547718e+00 2.701128713955113891e+00 2.447181869094573692e+00 2.152520219286957026e+00 1.823768905293606579e+00 1.64…
5.163296773859893385e+00 inf inf inf inf 4.741304137431756160e+00 inf 4.726804155683409725e+00 3.873837655039696237e+00 3.823896738220838198e+00 3.992403475731561624e+00 3.612374674749106784e+00 3.699288855567263834e+00 3.383318649400892664e+00 3.290051198624640350e+00 3.244457325269100245e+00 2.699647252086541105e+00 2.453373465763799555e+00 2.150668771287786551e+00 1.824229258615391869e+00 1.64…
5.115892734190508051e+00 inf inf inf inf 4.698812126060579963e+00 inf 4.741304137431756160e+00 3.893838014543304915e+00 3.815436561947183502e+00 3.970268745541710942e+00 3.617643052213310728e+00 3.711533582967918576e+00 3.366652234311451775e+00 3.285681389114603501e+00 3.222501584885768988e+00 2.699318533080823812e+00 2.453264290380210433e+00 2.152387783911711150e+00 1.829587511606785011e+00 1.64…
5.153512491208361190e+00 inf inf inf inf 4.761197523603985182e+00 inf 4.741304137431756160e+00 3.862375972780905720e+00 3.812294413162101936e+00 3.970268745541710942e+00 3.601238265731094401e+00 3.702761997244530701e+00 3.381273719225406538e+00 3.282208247437336190e+00 3.228806503081624868e+00 2.710596969249924548e+00 2.444809067534407188e+00 2.145671940835348401e+00 1.824689964405778797e+00 1.64…
5.173242787496137751e+00 inf inf inf inf 4.746216165729965297e+00 inf 4.766275360700433339e+00 3.899849254597207437e+00 3.829245396771862264e+00 3.963515362361592409e+00 3.591750668780346434e+00 3.721332350763467911e+00 3.364663075061937292e+00 3.291808046952982902e+00 3.236380423796966888e+00 2.700469836117586286e+00 2.452173624638424698e+00 2.166861928009496285e+00 1.886097911206588318e+00 1.77…
5.214757186751375784e+00 inf inf inf inf 4.792327920070424518e+00 inf 4.746216165729965297e+00 3.902270666818577372e+00 3.826030499765323167e+00 3.972991465685005608e+00 3.610877857745908415e+00 3.688137628906594578e+00 3.370149164763796001e+00 3.287862327076672475e+00 3.230790415610775401e+00 2.694572178095692827e+00 2.454466310461224321e+00 2.149679262554681447e+00 1.857524228445184722e+00 1.72…
5.183355968830361427e+00 inf inf inf inf 4.741304137431756160e+00 inf 4.703387966553228772e+00 3.902270666818577372e+00 3.827100224713728238e+00 3.974357459744977117e+00 3.607895347922191132e+00 3.720434930574748833e+00 3.387429477516070708e+00 3.292688398426770302e+00 3.232780890879393798e+00 2.711099449550523399e+00 2.446317949168709482e+00 2.145999407578124352e+00 1.843096681135538706e+00 1.70…
5.183355968830361427e+00 inf inf inf inf 4.756162179366210552e+00 inf 4.726804155683409725e+00 3.908367174137456601e+00 3.816487601734065205e+00 3.968911991584702648e+00 3.607152024634333376e+00 3.715967797028784325e+00 3.388461587760545513e+00 3.280479165428564325e+00 3.225251861221310801e+00 2.704268274112118231e+00 2.448588389850973712e+00 2.149942972485493264e+00 1.826382243277687945e+00 1.64…
5.097929605472461212e+00 inf inf inf inf 4.736431883078432215e+00 inf 4.781771155874240620e+00 3.907142921171899985e+00 3.813339974024654300e+00 3.971628565611963424e+00 3.601238265731094401e+00 3.695835645946220271e+00 3.366154327683951841e+00 3.278755037816292184e+00 3.239195023566360021e+00 2.698169428687127613e+00 2.450650006217199195e+00 2.152123000574105660e+00 1.826497799426620272e+00 1.64…
5.183355968830361427e+00 inf inf inf inf 4.776561425278195827e+00 inf 4.707998871299551524e+00 3.891450233136117820e+00 3.808130243428609507e+00 3.999490956082077719e+00 3.608639590595920765e+00 3.719538846827608936e+00 3.376697878732757729e+00 3.294011345368624610e+00 3.235178185385032545e+00 2.709426144453832563e+00 2.456219000941286534e+00 2.150668771287786551e+00 1.826151197533776527e+00 1.64…
5.173242787496137751e+00 inf inf inf inf 4.717328052359996526e+00 inf 4.717328052359996526e+00 3.899849254597207437e+00 3.823896738220838198e+00 3.981234336024554121e+00 3.626783280493116379e+00 3.700155263384341531e+00 3.380253854362612387e+00 3.288736920435589184e+00 3.235578664684342076e+00 2.707424301326616600e+00 2.449889641304213050e+00 2.150734796429126572e+00 1.826343729492351464e+00 1.64…
5.183355968830361427e+00 inf inf inf inf 4.726804155683409725e+00 inf 4.766275360700433339e+00 3.892642939423553550e+00 3.842279555322720253e+00 3.974357459744977117e+00 3.607152024634333376e+00 3.701891830606983014e+00 3.362680469891020874e+00 3.278755037816292184e+00 3.230790415610775401e+00 2.698005449908350784e+00 2.454685117781817194e+00 2.149811103073394403e+00 1.827307314435484775e+00 1.64…
5.125079479429479612e+00 inf inf inf inf 4.736431883078432215e+00 inf 4.736431883078432215e+00 3.885521908088892307e+00 3.816487601734065205e+00 4.011007482266076174e+00 3.604187880093397300e+00 3.699288855567263834e+00 3.365159748738506984e+00 3.274466209074851530e+00 3.222893712710007907e+00 2.699811678955988725e+00 2.455013478021889295e+00 2.150668771287786551e+00 1.854409120830564195e+00 1.72…
5.776949857854418724e+00 inf inf inf inf 5.432453537615153927e+00 inf 5.480616845681812954e+00 4.579309039595494291e+00 4.518908863664793607e+00 4.638155909904323693e+00 4.288608394210228880e+00 4.372590706631829249e+00 4.078618541528955532e+00 3.956836935037324032e+00 3.939812161480203745e+00 3.612374674749106784e+00 3.116070601685800412e+00 2.456987411312062886e+00 2.011899795150567272e+00 1.81…
5.063536237551885755e+00 inf inf inf inf 4.776561425278195827e+00 inf 4.776561425278195827e+00 3.896235309048944107e+00 3.811250665935954185e+00 3.990995942633613236e+00 3.599035505034387850e+00 3.708888655082910546e+00 3.376697878732757729e+00 3.292688398426770302e+00 3.242427913143027585e+00 2.706758497524246021e+00 2.460070903326986080e+00 2.146589297187483592e+00 1.825497049291892937e+00 1.64…
5.134408660489923726e+00 inf inf inf inf 4.712645381840435022e+00 inf 4.766275360700433339e+00 3.918251915931583618e+00 3.794792337355279876e+00 3.963515362361592409e+00 3.606409618463658262e+00 3.708009589732990108e+00 3.375180298798448941e+00 3.274893718950738997e+00 3.234777972450425310e+00 2.703771463742626668e+00 2.472227278899422398e+00 2.384627844306257849e+00 2.446533812892996984e+00 2.27…
5.193642033408123027e+00 inf inf inf inf 4.731598763720732848e+00 inf 4.741304137431756160e+00 3.879651421281245405e+00 3.830320857513920707e+00 3.966207626920108975e+00 3.598303039788737667e+00 3.702761997244530701e+00 3.382295315608324415e+00 3.283942312398264729e+00 3.235578664684342076e+00 2.713954791161143465e+00 2.451737911277604542e+00 2.151858333701573311e+00 1.828620271204009828e+00 1.64…
5.282949337440391524e+00 inf inf inf inf 4.942788641594562549e+00 inf 4.916041121463970320e+00 4.124212414884496525e+00 4.064157281755267803e+00 4.188975951596159319e+00 3.830320857513920707e+00 3.897437547460878005e+00 3.584552973806611309e+00 3.508692907302669806e+00 3.485796937333133894e+00 3.262617609993169854e+00 3.240405322583187253e+00 2.588572222760075814e+00 2.036729757362631954e+00 1.85…
5.125079479429479612e+00 inf inf inf inf 4.694270820542256750e+00 inf 4.736431883078432215e+00 3.901058742692874226e+00 3.835727184314329907e+00 3.993814309027367226e+00 3.607152024634333376e+00 3.715078336223808009e+00 3.371654092913835665e+00 3.297997728093880365e+00 3.237183252635209119e+00 2.703605951398026175e+00 2.448913438994558600e+00 2.154643159085555038e+00 1.826189698997461974e+00 1.64…
5.143884763813336924e+00 inf inf inf inf 4.746216165729965297e+00 inf 4.736431883078432215e+00 3.881992747678855160e+00 3.829245396771862264e+00 3.958166703810568343e+00 3.603449119871684925e+00 3.701891830606983014e+00 3.372156573214434516e+00 3.300223850222303579e+00 3.233578928297431432e+00 2.697513781523375176e+00 2.452282602294251213e+00 2.146786055636563439e+00 1.826651908820470682e+00 1.64…
5.134408660489923726e+00 inf inf inf inf 4.712645381840435022e+00 inf 4.731598763720732848e+00 3.866934480378304784e+00 3.830320857513920707e+00 4.002349489367806434e+00 3.593926874136148530e+00 3.724935476050719174e+00 3.383830969674498590e+00 3.297997728093880365e+00 3.238389507883815188e+00 2.704433968764135443e+00 2.454138248594851301e+00 2.148559782929448048e+00 1.828079294944221500e+00 1.64…
5.080487221161646083e+00 inf inf inf inf 4.741304137431756160e+00 inf 4.698812126060579963e+00 3.907142921171899985e+00 3.835727184314329907e+00 3.979852658896229745e+00 3.613124481855475967e+00 3.708009589732990108e+00 3.368148431000291598e+00 3.276178074027476850e+00 3.259691559854132947e+00 3.020880055647101603e+00 3.056991209334919635e+00 2.951067822870363955e+00 2.943130756429486183e+00 2.57…
5.865164118670588067e+00 inf inf inf inf 5.346346880092083254e+00 inf 5.448083510540659979e+00 4.546579031752802535e+00 4.479652328691074104e+00 4.590626993172125303e+00 4.235675813157091518e+00 4.349194752570506139e+00 3.984007244733617004e+00 3.923255854332820647e+00 3.889071889624728939e+00 3.551831383454775004e+00 3.079746131158590305e+00 2.454794551286711091e+00 2.002278724780063524e+00 1.83…
5.153512491208361190e+00 inf inf inf inf 4.717328052359996526e+00 inf 4.731598763720732848e+00 3.895035467923569250e+00 3.820710216431422612e+00 4.005221667255515428e+00 3.601238265731094401e+00 3.708009589732990108e+00 3.377711729225351789e+00 3.302458238697681292e+00 3.237183252635209119e+00 2.703771463742626668e+00 2.452282602294251213e+00 2.147573733451672240e+00 1.824190882383674772e+00 1.64…
5.134408660489923726e+00 inf inf inf inf 4.771396413951243254e+00 inf 4.731598763720732848e+00 3.887886233822386295e+00 3.802965232101657378e+00 3.992403475731561624e+00 3.595382062572102022e+00 3.697559773558492413e+00 3.368148431000291598e+00 3.292688398426770302e+00 3.238389507883815188e+00 2.707924138092171695e+00 2.452391599690618040e+00 2.147639419836214536e+00 1.826151197533776527e+00 1.64…
5.134408660489923726e+00 inf inf inf inf 4.703387966553228772e+00 inf 4.751168622699201372e+00 3.881992747678855160e+00 3.811250665935954185e+00 3.992403475731561624e+00 3.591750668780346434e+00 3.681376657495910809e+00 3.372156573214434516e+00 3.295779811373413359e+00 3.242833248372231747e+00 2.701128713955113891e+00 2.452173624638424698e+00 2.148099425414780050e+00 1.829123042170369029e+00 1.64…
5.173242787496137751e+00 inf inf inf inf 4.751168622699201372e+00 inf 4.717328052359996526e+00 3.917007406439346529e+00 3.824962673176297567e+00 3.993814309027367226e+00 3.615379525562890439e+00 3.708009589732990108e+00 3.381273719225406538e+00 3.290051198624640350e+00 3.237585069094214951e+00 2.703275063226366903e+00 2.460954811124566266e+00 2.303902022067173760e+00 2.218158862738142112e+00 1.97…
5.125079479429479612e+00 inf inf inf inf 4.717328052359996526e+00 inf 4.722047450082241582e+00 3.877319169814919864e+00 3.852243869727682846e+00 3.978474147124923643e+00 3.596110978621263943e+00 3.717750672777574206e+00 3.380253854362612387e+00 3.307403295573144053e+00 3.236380423796966888e+00 2.701953327110071523e+00 2.447938817864537153e+00 2.148165169214354187e+00 1.827808989091769476e+00 1.64…
5.143884763813336924e+00 inf inf inf inf 4.746216165729965297e+00 inf 4.746216165729965297e+00 3.892642939423553550e+00 3.831398243880538512e+00 3.986792991028753175e+00 3.606409618463658262e+00 3.722231111386126390e+00 3.379235715160308295e+00 3.281343085354428535e+00 3.228806503081624868e+00 2.705761171121893849e+00 2.448155263955000382e+00 2.152255377678368387e+00 1.828620271204009828e+00 1.64…
5.125079479429479612e+00 inf inf inf inf 4.746216165729965297e+00 inf 4.731598763720732848e+00 3.903485036806938702e+00 3.814387354837406985e+00 3.975726561871472331e+00 3.603449119871684925e+00 3.694975431182132120e+00 3.379744569418963618e+00 3.274466209074851530e+00 3.227619287717859997e+00 2.702118385436439230e+00 2.449781096138408998e+00 2.148757186876212977e+00 1.830013590441093685e+00 1.64…
5.225599284134760936e+00 inf inf inf inf 4.698812126060579963e+00 inf 4.736431883078432215e+00 3.893838014543304915e+00 3.814387354837406985e+00 3.967558289945135819e+00 3.596110978621263943e+00 3.704506114769993808e+00 3.378219295788556842e+00 3.294894928677175816e+00 3.240809297170365255e+00 2.705761171121893849e+00 2.453591875974908465e+00 2.146982878445383491e+00 1.829393939102300859e+00 1.64…
5.214757186751375784e+00 inf inf inf inf 4.717328052359996526e+00 inf 4.771396413951243254e+00 3.883166836100140351e+00 3.816487601734065205e+00 3.970268745541710942e+00 3.602711265548694364e+00 3.707131806754568437e+00 3.362185837619025008e+00 3.285246148498881524e+00 3.232780890879393798e+00 2.701128713955113891e+00 2.448155263955000382e+00 2.146720462337866397e+00 1.829587511606785011e+00 1.64…
5.173242787496137751e+00 inf inf inf inf 4.751168622699201372e+00 inf 4.756162179366210552e+00 3.897437547460878005e+00 3.817540480611625320e+00 3.968911991584702648e+00 3.593926874136148530e+00 3.697559773558492413e+00 3.378727290858830390e+00 3.289174694281745026e+00 3.229202762644843183e+00 2.716147466783001896e+00 2.451520172854747770e+00 2.148559782929448048e+00 1.824114137262086377e+00 1.64…
5.134408660489923726e+00 inf inf inf inf 4.736431883078432215e+00 inf 4.736431883078432215e+00 3.878484165580579734e+00 3.824962673176297567e+00 3.982619193080028541e+00 3.616887596841007912e+00 3.699288855567263834e+00 3.367649285285231553e+00 3.279185606797097474e+00 3.252644119924809729e+00 3.020319533832000136e+00 3.035639968564017632e+00 2.571325145057810957e+00 2.131756846208035849e+00 2.04…
5.134408660489923726e+00 inf inf inf inf 4.761197523603985182e+00 inf 4.746216165729965297e+00 3.910823178057359684e+00 3.815436561947183502e+00 3.993814309027367226e+00 3.604927548440993945e+00 3.706255302411672670e+00 3.383318649400892664e+00 3.288299464854707033e+00 3.233978344259658133e+00 2.705595110647541102e+00 2.451737911277604542e+00 2.153182833741098534e+00 1.825920240471703648e+00 1.64…
5.115892734190508051e+00 inf inf inf inf 4.694270820542256750e+00 inf 4.722047450082241582e+00 3.919499004719949831e+00 3.832477562779790681e+00 3.968911991584702648e+00 3.616887596841007912e+00 3.673860277838879362e+00 3.372156573214434516e+00 3.291808046952982902e+00 3.271482114489153936e+00 3.023127378987709335e+00 3.029920152442975745e+00 2.578003572382078445e+00 2.125329443058972423e+00 2.02…
5.080487221161646083e+00 inf inf inf inf 4.746216165729965297e+00 inf 4.722047450082241582e+00 3.886702909694708996e+00 3.816487601734065205e+00 3.958166703810568343e+00 3.601974314905443286e+00 3.691546817204779618e+00 3.377204590446912569e+00 3.293570039793288107e+00 3.237987154057388572e+00 2.698333452165041724e+00 2.443196596381872254e+00 2.145213786587402360e+00 1.828156547496002871e+00 1.64…
5.125079479429479612e+00 inf inf inf inf 4.731598763720732848e+00 inf 4.726804155683409725e+00 3.920748683518044064e+00 3.832477562779790681e+00 3.995228458033144747e+00 3.599768862986224782e+00 3.720434930574748833e+00 3.393648862342518058e+00 3.284811222477054926e+00 3.235578664684342076e+00 2.699482870136331591e+00 2.447073811246567754e+00 2.156506895475985175e+00 1.868989810797796247e+00 1.76…
5.134408660489923726e+00 inf inf inf inf 4.741304137431756160e+00 inf 4.717328052359996526e+00 3.889071889624728939e+00 3.844479631356894966e+00 3.960835090112569290e+00 3.599768862986224782e+00 3.711533582967918576e+00 3.373162794393733233e+00 3.280047670160880724e+00 3.227619287717859997e+00 2.716992935694054534e+00 2.455561143596239670e+00 2.145802906147650901e+00 1.826921695270146362e+00 1.64…
5.089145214059915823e+00 inf inf inf inf 4.736431883078432215e+00 inf 4.694270820542256750e+00 3.893838014543304915e+00 3.818595205027163431e+00 3.954186181301148295e+00 3.602711265548694364e+00 3.716858574578586261e+00 3.373666536679327699e+00 3.285246148498881524e+00 3.232382268721721630e+00 2.710596969249924548e+00 2.458857646317096801e+00 2.303135987431568221e+00 2.214697517182775410e+00 1.97…
5.071952040821206431e+00 inf inf inf inf 4.722047450082241582e+00 inf 4.707998871299551524e+00 3.881992747678855160e+00 3.843378587820036607e+00 3.990995942633613236e+00 3.601974314905443286e+00 3.694116444419552003e+00 3.375685733624471663e+00 3.295337207363019605e+00 3.242833248372231747e+00 2.695714426811587572e+00 2.468744897505023239e+00 2.373052236443627283e+00 2.410702814077110290e+00 2.24…
5.143884763813336924e+00 inf inf inf inf 4.741304137431756160e+00 inf 4.726804155683409725e+00 3.913289247595220122e+00 3.812294413162101936e+00 3.984007244733617004e+00 3.596110978621263943e+00 3.720434930574748833e+00 3.383318649400892664e+00 3.300670064647646118e+00 3.242022850774987752e+00 2.707757479698917003e+00 2.447938817864537153e+00 2.149679262554681447e+00 1.825381685151900690e+00 1.64…
5.204106995006677394e+00 inf inf inf inf 4.756162179366210552e+00 inf 4.722047450082241582e+00 3.876156425250210091e+00 3.827100224713728238e+00 3.955510098501901162e+00 3.618399457246922246e+00 3.724935476050719174e+00 3.375180298798448941e+00 3.310117827056611173e+00 3.223286096242008458e+00 2.703937021626460879e+00 2.451084932239026237e+00 2.146982878445383491e+00 1.828852267142496046e+00 1.64…
5.097929605472461212e+00 inf inf inf inf 4.746216165729965297e+00 inf 4.707998871299551524e+00 3.907142921171899985e+00 3.823896738220838198e+00 3.986792991028753175e+00 3.610130843217935315e+00 3.711533582967918576e+00 3.379235715160308295e+00 3.302458238697681292e+00 3.218594297617334732e+00 2.697186225649744973e+00 2.451737911277604542e+00 2.146458160622727540e+00 1.828002052309327219e+00 1.64…
5.193642033408123027e+00 inf inf inf inf 4.698812126060579963e+00 inf 4.756162179366210552e+00 3.874995923202927628e+00 3.831398243880538512e+00 3.998066765772242626e+00 3.587421728346555483e+00 3.711533582967918576e+00 3.385370552923802290e+00 3.286989003084471062e+00 3.237183252635209119e+00 2.708591233642760443e+00 2.445455267838144930e+00 2.153448083965804116e+00 1.825766318331067506e+00 1.64…
5.106844140742981430e+00 inf inf inf inf 4.761197523603985182e+00 inf 4.722047450082241582e+00 3.893838014543304915e+00 3.836814303173721630e+00 3.964859988898790100e+00 3.587421728346555483e+00 3.719538846827608936e+00 3.379744569418963618e+00 3.296665997284696115e+00 3.233978344259658133e+00 2.699482870136331591e+00 2.464503484145062817e+00 2.351285118864622437e+00 2.324169123446949037e+00 2.08…
5.153512491208361190e+00 inf inf inf inf 4.731598763720732848e+00 inf 4.746216165729965297e+00 3.914526082820008135e+00 3.808130243428609507e+00 3.970268745541710942e+00 3.585985641447706040e+00 3.708009589732990108e+00 3.383318649400892664e+00 3.285681389114603501e+00 3.239195023566360021e+00 2.699318533080823812e+00 2.450976171258160363e+00 2.151065030851003979e+00 1.825766318331067506e+00 1.64…
5.125079479429479612e+00 inf inf inf inf 4.736431883078432215e+00 inf 4.756162179366210552e+00 3.910823178057359684e+00 3.821770516485515579e+00 3.989591694330009819e+00 3.615379525562890439e+00 3.702761997244530701e+00 3.383318649400892664e+00 3.291368353747447628e+00 3.245271010484371388e+00 2.705263127121878330e+00 2.448155263955000382e+00 2.147573733451672240e+00 1.826382243277687945e+00 1.64…
5.193642033408123027e+00 inf inf inf inf 4.731598763720732848e+00 inf 4.717328052359996526e+00 3.907142921171899985e+00 3.822832688208812169e+00 3.963515362361592409e+00 3.622195811322539427e+00 3.695835645946220271e+00 3.379744569418963618e+00 3.290051198624640350e+00 3.231585815759642877e+00 2.707257781296496191e+00 2.454575704175733453e+00 2.146982878445383491e+00 1.831448982928933988e+00 1.64…
6.465999011141159158e+00 inf inf inf inf 6.007404003755993926e+00 inf 6.048918403011231071e+00 5.282949337440391524e+00 5.163296773859893385e+00 5.282949337440391524e+00 5.007707601302052502e+00 5.097929605472461212e+00 4.726804155683409725e+00 4.594447451244581870e+00 4.629969115248614209e+00 4.136619454957537023e+00 3.273612099456639779e+00 2.532366502764033633e+00 2.018223764290210109e+00 1.78…
5.163296773859893385e+00 inf inf inf inf 4.689763532613054231e+00 inf 4.722047450082241582e+00 3.892642939423553550e+00 3.832477562779790681e+00 3.977098786240412132e+00 3.617643052213310728e+00 3.718644095547499528e+00 3.380763570720919819e+00 3.291368353747447628e+00 3.242427913143027585e+00 2.692456594679057069e+00 2.462172308343944405e+00 2.214844403580429333e+00 2.000681487564000882e+00 1.82…
5.115892734190508051e+00 inf inf inf inf 4.689763532613054231e+00 inf 4.726804155683409725e+00 3.917007406439346529e+00 3.837903389670132004e+00 3.943698419068840888e+00 3.609384754932638995e+00 3.699288855567263834e+00 3.369648357306671560e+00 3.294894928677175816e+00 3.233578928297431432e+00 2.705263127121878330e+00 2.448371787931788113e+00 2.148625577049572577e+00 1.866144013065567542e+00 1.76…
5.134408660489923726e+00 inf inf inf inf 4.707998871299551524e+00 inf 4.756162179366210552e+00 3.912054949470109566e+00 3.819651781461941287e+00 4.002349489367806434e+00 3.601974314905443286e+00 3.703633424080401859e+00 3.385884623971729734e+00 3.284376610594671675e+00 3.237585069094214951e+00 2.708925058963389532e+00 2.448155263955000382e+00 2.153514414795943299e+00 1.828581613909017189e+00 1.64…
5.153512491208361190e+00 inf inf inf inf 4.703387966553228772e+00 inf 4.751168622699201372e+00 3.892642939423553550e+00 3.819651781461941287e+00 3.967558289945135819e+00 3.601238265731094401e+00 3.709769006556697946e+00 3.376697878732757729e+00 3.292248061689226901e+00 3.226829110158474734e+00 2.700963926846046359e+00 2.448371787931788113e+00 2.149745179203156109e+00 1.829626233581443717e+00 1.64…
5.125079479429479612e+00 inf inf inf inf 4.726804155683409725e+00 inf 4.712645381840435022e+00 3.891450233136117820e+00 3.818595205027163431e+00 3.964859988898790100e+00 3.604927548440993945e+00 3.711533582967918576e+00 3.387429477516070708e+00 3.280047670160880724e+00 3.256364833342986209e+00 3.016410433424471904e+00 3.062674911735661532e+00 2.945105229489097365e+00 2.876930737238696967e+00 2.46…
5.183355968830361427e+00 inf inf inf inf 4.717328052359996526e+00 inf 4.746216165729965297e+00 3.904701862550234548e+00 3.823896738220838198e+00 3.982619193080028541e+00 3.612374674749106784e+00 3.700155263384341531e+00 3.378727290858830390e+00 3.294452974837990933e+00 3.247310050473545484e+00 2.698825791037456678e+00 2.455013478021889295e+00 2.149152189160638660e+00 1.824805195989866125e+00 1.64…
5.080487221161646083e+00 inf inf inf inf 4.741304137431756160e+00 inf 4.717328052359996526e+00 3.895035467923569250e+00 3.835727184314329907e+00 3.979852658896229745e+00 3.591750668780346434e+00 3.699288855567263834e+00 3.372156573214434516e+00 3.284811222477054926e+00 3.235178185385032545e+00 2.700140667550843254e+00 2.450541323813760997e+00 2.144298523291637615e+00 1.831410143482414155e+00 1.64…
5.163296773859893385e+00 inf inf inf inf 4.722047450082241582e+00 inf 4.717328052359996526e+00 3.891450233136117820e+00 3.837903389670132004e+00 3.978474147124923643e+00 3.601238265731094401e+00 3.707131806754568437e+00 3.378219295788556842e+00 3.286552815950473772e+00 3.234777972450425310e+00 2.705429095989293486e+00 2.450432661036941795e+00 2.149020492919141212e+00 1.824958872436876822e+00 1.64…
5.163296773859893385e+00 inf inf inf inf 4.766275360700433339e+00 inf 4.712645381840435022e+00 3.898642192758125180e+00 3.808130243428609507e+00 3.972991465685005608e+00 3.608639590595920765e+00 3.705380072984635120e+00 3.378219295788556842e+00 3.297997728093880365e+00 3.221326732332256526e+00 2.702283489052511367e+00 2.447506159118590485e+00 2.152255377678368387e+00 1.865773812341240179e+00 1.76…
5.204106995006677394e+00 inf inf inf inf 4.722047450082241582e+00 inf 4.694270820542256750e+00 3.908367174137456601e+00 3.829245396771862264e+00 3.998066765772242626e+00 3.590304225475653865e+00 3.704506114769993808e+00 3.379744569418963618e+00 3.279185606797097474e+00 3.233578928297431432e+00 2.709092041099884884e+00 2.451520172854747770e+00 2.146392603056066939e+00 1.824805195989866125e+00 1.64…
5.153512491208361190e+00 inf inf inf inf 4.766275360700433339e+00 inf 4.746216165729965297e+00 3.907142921171899985e+00 3.824962673176297567e+00 3.977098786240412132e+00 3.613124481855475967e+00 3.711533582967918576e+00 3.376697878732757729e+00 3.286989003084471062e+00 3.238792130933296320e+00 2.706924879420785413e+00 2.451302513194208110e+00 2.148033688797573948e+00 1.828311082360415840e+00 1.64…
5.204106995006677394e+00 inf inf inf inf 4.717328052359996526e+00 inf 4.741304137431756160e+00 3.920748683518044064e+00 3.815436561947183502e+00 3.978474147124923643e+00 3.607895347922191132e+00 3.659103458904915840e+00 3.381784300609457894e+00 3.284376610594671675e+00 3.225251861221310801e+00 2.703275063226366903e+00 2.453919640009341041e+00 2.149613353126388127e+00 1.825535508920872685e+00 1.64…
5.183355968830361427e+00 inf inf inf inf 4.746216165729965297e+00 inf 4.717328052359996526e+00 3.897437547460878005e+00 3.818595205027163431e+00 3.958166703810568343e+00 3.626016269394995994e+00 3.726745162001262823e+00 3.367150553284032011e+00 3.296665997284696115e+00 3.240809297170365255e+00 2.706259627694648451e+00 2.460954811124566266e+00 2.338881839906720828e+00 2.288016595890113081e+00 2.02…
5.143884763813336924e+00 inf inf inf inf 4.751168622699201372e+00 inf 4.680848997342533124e+00 3.892642939423553550e+00 3.823896738220838198e+00 3.986792991028753175e+00 3.606409618463658262e+00 3.688988116857371935e+00 3.392607823804296263e+00 3.282208247437336190e+00 3.237183252635209119e+00 2.704599709055777179e+00 2.451084932239026237e+00 2.148625577049572577e+00 1.826960246067801830e+00 1.64…
5.193642033408123027e+00 inf inf inf inf 4.722047450082241582e+00 inf 4.746216165729965297e+00 3.919499004719949831e+00 3.823896738220838198e+00 3.988190715524832619e+00 3.590304225475653865e+00 3.713303349317231383e+00 3.366154327683951841e+00 3.284811222477054926e+00 3.234777972450425310e+00 2.725685262569966127e+00 2.611560044451134210e+00 2.573987627831008762e+00 2.568409957072157468e+00 2.54…
5.183355968830361427e+00 inf inf inf inf 4.751168622699201372e+00 inf 4.761197523603985182e+00 3.895035467923569250e+00 3.819651781461941287e+00 3.981234336024554121e+00 3.604927548440993945e+00 3.710650647923215750e+00 3.382806764959133350e+00 3.287862327076672475e+00 3.245271010484371388e+00 2.720046497998525936e+00 2.598773449734792962e+00 2.567617350865346815e+00 2.522610334215643402e+00 2.29…
5.153512491208361190e+00 inf inf inf inf 4.722047450082241582e+00 inf 4.722047450082241582e+00 3.915765465595977268e+00 3.824962673176297567e+00 3.996645938370635864e+00 3.612374674749106784e+00 3.696697092227928749e+00 3.374170701036430575e+00 3.289174694281745026e+00 3.234777972450425310e+00 2.724142169795237489e+00 2.713449921777587814e+00 2.810736386218592120e+00 3.015576062884031128e+00 2.89…
6.465999011141159158e+00 inf inf inf inf 6.048918403011231071e+00 inf 5.932090821732317387e+00 5.247887762760418795e+00 5.089145214059915823e+00 5.247887762760418795e+00 4.896732936821002191e+00 5.000138694900194025e+00 4.625917112562701661e+00 4.550129013288639612e+00 4.512185663832227078e+00 4.076994464632087478e+00 3.255950282775435412e+00 2.513130402778611661e+00 2.017588368111843167e+00 1.78…
5.193642033408123027e+00 inf inf inf inf 4.736431883078432215e+00 inf 4.703387966553228772e+00 3.903485036806938702e+00 3.797844178850847907e+00 3.992403475731561624e+00 3.596110978621263943e+00 3.689839808613152972e+00 3.377204590446912569e+00 3.286116944779657878e+00 3.235178185385032545e+00 2.705263127121878330e+00 2.450432661036941795e+00 2.144363853091929784e+00 1.828697593245365294e+00 1.64…
5.173242787496137751e+00 inf inf inf inf 4.698812126060579963e+00 inf 4.712645381840435022e+00 3.897437547460878005e+00 3.828171854783261274e+00 3.972991465685005608e+00 3.595382062572102022e+00 3.721332350763467911e+00 3.378219295788556842e+00 3.285681389114603501e+00 3.241213543154666255e+00 2.704268274112118231e+00 2.456548199522488929e+00 2.364891264358634171e+00 2.364043572095871681e+00 2.14…
5.163296773859893385e+00 inf inf inf inf 4.726804155683409725e+00 inf 4.761197523603985182e+00 3.889071889624728939e+00 3.824962673176297567e+00 3.960835090112569290e+00 3.598303039788737667e+00 3.699288855567263834e+00 3.362185837619025008e+00 3.289612786856612292e+00 3.234378025526428946e+00 2.709927647573569853e+00 2.448805069768691389e+00 2.146851656086341986e+00 1.828233809967218626e+00 1.64…
5.163296773859893385e+00 inf inf inf inf 4.771396413951243254e+00 inf 4.751168622699201372e+00 3.874995923202927628e+00 3.816487601734065205e+00 3.990995942633613236e+00 3.620674394266740759e+00 3.699288855567263834e+00 3.368647991116159091e+00 3.298887188898856238e+00 3.229996065495412516e+00 2.702944356911364476e+00 2.445886453901024993e+00 2.154443814997264894e+00 1.826497799426620272e+00 1.64…
5.115892734190508051e+00 inf inf inf inf 4.703387966553228772e+00 inf 4.751168622699201372e+00 3.898642192758125180e+00 3.806058915651724384e+00 3.993814309027367226e+00 3.605668127149864066e+00 3.719538846827608936e+00 3.384343726522741402e+00 3.288299464854707033e+00 3.229202762644843183e+00 2.705761171121893849e+00 2.450215394334815944e+00 2.148362443722978465e+00 1.825304788011220980e+00 1.64…
5.115892734190508051e+00 inf inf inf inf 4.746216165729965297e+00 inf 4.694270820542256750e+00 3.899849254597207437e+00 3.835727184314329907e+00 3.978474147124923643e+00 3.606409618463658262e+00 3.710650647923215750e+00 3.386399134584523463e+00 3.286116944779657878e+00 3.221326732332256526e+00 2.706259627694648451e+00 2.453482660959634742e+00 2.146589297187483592e+00 1.825689372023418189e+00 1.64…
5.143884763813336924e+00 inf inf inf inf 4.726804155683409725e+00 inf 4.726804155683409725e+00 3.883166836100140351e+00 3.833558821156993979e+00 3.977098786240412132e+00 3.616887596841007912e+00 3.702761997244530701e+00 3.403629608301494525e+00 3.278755037816292184e+00 3.241618060900993470e+00 2.720216595561496309e+00 2.606469080004838901e+00 2.572122653623859279e+00 2.572654913831055268e+00 2.55…
5.225599284134760936e+00 inf inf inf inf 4.736431883078432215e+00 inf 4.741304137431756160e+00 3.890259886308753856e+00 3.810208726065214435e+00 3.977098786240412132e+00 3.607895347922191132e+00 3.699288855567263834e+00 3.368148431000291598e+00 3.288736920435589184e+00 3.241213543154666255e+00 2.705097204020040724e+00 2.455232484439229701e+00 2.146654876188692551e+00 1.830284888688902489e+00 1.64…
5.204106995006677394e+00 inf inf inf inf 4.712645381840435022e+00 inf 4.722047450082241582e+00 3.908367174137456601e+00 3.820710216431422612e+00 3.948919450740583592e+00 3.617643052213310728e+00 3.719538846827608936e+00 3.384856920690309856e+00 3.283508327435348484e+00 3.236781704322008846e+00 2.699154240895502710e+00 2.449021827741136192e+00 2.150800828816024080e+00 1.857727066850948461e+00 1.72…
5.163296773859893385e+00 inf inf inf inf 4.694270820542256750e+00 inf 4.751168622699201372e+00 3.895035467923569250e+00 3.824962673176297567e+00 3.996645938370635864e+00 3.601238265731094401e+00 3.715078336223808009e+00 3.361691611615880593e+00 3.282208247437336190e+00 3.238792130933296320e+00 2.701293546205151497e+00 2.450324017879655258e+00 2.149745179203156109e+00 1.831138337529675031e+00 1.64…
5.183355968830361427e+00 inf inf inf inf 4.722047450082241582e+00 inf 4.741304137431756160e+00 3.889071889624728939e+00 3.840087494155246972e+00 3.996645938370635864e+00 3.593200597493962256e+00 3.701022920528192817e+00 3.372156573214434516e+00 3.279616484098000662e+00 3.250997825806198893e+00 2.704433968764135443e+00 2.455122971266664234e+00 2.148165169214354187e+00 1.823500528413500632e+00 1.64…
5.193642033408123027e+00 inf inf inf inf 4.717328052359996526e+00 inf 4.731598763720732848e+00 3.898642192758125180e+00 3.848904063974976975e+00 3.999490956082077719e+00 3.593200597493962256e+00 3.716858574578586261e+00 3.384856920690309856e+00 3.285681389114603501e+00 3.231187984257547718e+00 2.727748894629793863e+00 2.592549418692739582e+00 2.566562164053949324e+00 2.532491018051596043e+00 2.30…
5.173242787496137751e+00 inf inf inf inf 4.731598763720732848e+00 inf 4.741304137431756160e+00 3.880820945701900726e+00 3.821770516485515579e+00 3.967558289945135819e+00 3.601974314905443286e+00 3.720434930574748833e+00 3.379235715160308295e+00 3.286552815950473772e+00 3.240001619028963997e+00 2.699154240895502710e+00 2.453373465763799555e+00 2.153050252463708958e+00 1.826151197533776527e+00 1.64…
5.173242787496137751e+00 inf inf inf inf 4.751168622699201372e+00 inf 4.717328052359996526e+00 3.899849254597207437e+00 3.822832688208812169e+00 3.975726561871472331e+00 3.609384754932638995e+00 3.702761997244530701e+00 3.386914085514539874e+00 3.277465176389894541e+00 3.242427913143027585e+00 2.710094908207029807e+00 2.452718710394515167e+00 2.147442382190508869e+00 1.827847596780018513e+00 1.64…
5.143884763813336924e+00 inf inf inf inf 4.707998871299551524e+00 inf 4.766275360700433339e+00 3.895035467923569250e+00 3.832477562779790681e+00 3.966207626920108975e+00 3.604187880093397300e+00 3.706255302411672670e+00 3.378219295788556842e+00 3.283508327435348484e+00 3.215486633511485337e+00 2.703275063226366903e+00 2.448805069768691389e+00 2.149745179203156109e+00 1.826844601083621900e+00 1.64…
5.153512491208361190e+00 inf inf inf inf 4.746216165729965297e+00 inf 4.731598763720732848e+00 3.898642192758125180e+00 3.823896738220838198e+00 3.974357459744977117e+00 3.619915125869467953e+00 3.696697092227928749e+00 3.375685733624471663e+00 3.279185606797097474e+00 3.235578664684342076e+00 2.703440484567614988e+00 2.449455578075290685e+00 2.144821360405014588e+00 1.830284888688902489e+00 1.64…
5.259349445019210201e+00 inf inf inf inf 4.731598763720732848e+00 inf 4.707998871299551524e+00 3.904701862550234548e+00 3.830320857513920707e+00 3.981234336024554121e+00 3.609384754932638995e+00 3.697559773558492413e+00 3.382806764959133350e+00 3.286116944779657878e+00 3.218204960738658915e+00 2.702944356911364476e+00 2.442874620029768185e+00 2.148823002585876552e+00 1.826574849189834593e+00 1.64…
5.106844140742981430e+00 inf inf inf inf 4.746216165729965297e+00 inf 4.736431883078432215e+00 3.886702909694708996e+00 3.840087494155246972e+00 4.003783864600078068e+00 3.597571465078559960e+00 3.723131216452999492e+00 3.381273719225406538e+00 3.300223850222303579e+00 3.245271010484371388e+00 2.705595110647541102e+00 2.458857646317096801e+00 2.356281747107234814e+00 2.343867122151454652e+00 2.10…
5.968569876749779013e+00 inf inf inf inf 5.653720938277757568e+00 inf 5.653720938277757568e+00 4.797676578621448584e+00 4.703387966553228772e+00 4.878025104882899754e+00 4.553700063087465111e+00 4.617894058701235593e+00 4.302602516218819950e+00 4.212888507118686121e+00 4.190932766735354420e+00 3.811250665935954185e+00 3.183422507692984293e+00 2.492622639976572962e+00 2.007876643826154162e+00 1.78…
5.125079479429479612e+00 inf inf inf inf 4.726804155683409725e+00 inf 4.717328052359996526e+00 3.898642192758125180e+00 3.836814303173721630e+00 3.974357459744977117e+00 3.606409618463658262e+00 3.711533582967918576e+00 3.394691705107878210e+00 3.294011345368624610e+00 3.232780890879393798e+00 2.697677626350800217e+00 2.454138248594851301e+00 2.143906693372213290e+00 1.828040672387322596e+00 1.64…
5.236640330147830369e+00 inf inf inf inf 4.741304137431756160e+00 inf 4.672064605929986847e+00 3.909593923033314322e+00 3.821770516485515579e+00 3.970268745541710942e+00 3.606409618463658262e+00 3.695835645946220271e+00 3.377204590446912569e+00 3.297553490255319186e+00 3.243644738886323875e+00 2.701458423620897609e+00 2.452718710394515167e+00 2.144952140697857335e+00 1.828388364678143363e+00 1.64…
5.183355968830361427e+00 inf inf inf inf 4.736431883078432215e+00 inf 4.703387966553228772e+00 3.903485036806938702e+00 3.843378587820036607e+00 3.971628565611963424e+00 3.606409618463658262e+00 3.700155263384341531e+00 3.372659473473545333e+00 3.283942312398264729e+00 3.241213543154666255e+00 2.711937850306198605e+00 2.449672570549694228e+00 2.150272772507452412e+00 1.823423871285554165e+00 1.64…
5.173242787496137751e+00 inf inf inf inf 4.731598763720732848e+00 inf 4.736431883078432215e+00 3.901058742692874226e+00 3.821770516485515579e+00 3.982619193080028541e+00 3.592475196411532679e+00 3.709769006556697946e+00 3.384343726522741402e+00 3.286989003084471062e+00 3.234777972450425310e+00 2.700799184853230450e+00 2.447722449604384565e+00 2.147179765656062056e+00 1.824306018422231279e+00 1.64…
5.115892734190508051e+00 inf inf inf inf 4.731598763720732848e+00 inf 4.689763532613054231e+00 3.856725977043883091e+00 3.822832688208812169e+00 3.989591694330009819e+00 3.616887596841007912e+00 3.715078336223808009e+00 3.376697878732757729e+00 3.294011345368624610e+00 3.231983910464867993e+00 2.704599709055777179e+00 2.449998206054168737e+00 2.145671940835348401e+00 1.826574849189834593e+00 1.64…
5.804941887477248486e+00 inf inf inf inf 5.480616845681812954e+00 inf 5.402361261095666833e+00 4.564542160470849375e+00 4.502239650195982712e+00 4.646455629421957667e+00 4.252807792444257551e+00 4.383288235050036619e+00 4.031707513050608149e+00 3.939812161480203745e+00 3.903485036806938702e+00 3.586703256470149981e+00 3.085025773869229493e+00 2.452391599690618040e+00 2.007772503963484834e+00 1.82…
5.163296773859893385e+00 inf inf inf inf 4.731598763720732848e+00 inf 4.746216165729965297e+00 3.890259886308753856e+00 3.822832688208812169e+00 3.975726561871472331e+00 3.607152024634333376e+00 3.688988116857371935e+00 3.369648357306671560e+00 3.283508327435348484e+00 3.234777972450425310e+00 2.701788314048568562e+00 2.460733712417320085e+00 2.195332133854078549e+00 1.926013357789157165e+00 1.80…
5.125079479429479612e+00 inf inf inf inf 4.781771155874240620e+00 inf 4.746216165729965297e+00 3.893838014543304915e+00 3.823896738220838198e+00 3.985398505758046550e+00 3.599035505034387850e+00 3.700155263384341531e+00 3.366154327683951841e+00 3.296222741187303740e+00 3.224858194131705158e+00 2.702779071887663420e+00 2.447289946351262291e+00 2.151858333701573311e+00 1.826844601083621900e+00 1.64…
5.193642033408123027e+00 inf inf inf inf 4.722047450082241582e+00 inf 4.736431883078432215e+00 3.869226750293373485e+00 3.823896738220838198e+00 3.979852658896229745e+00 3.602711265548694364e+00 3.705380072984635120e+00 3.371654092913835665e+00 3.286552815950473772e+00 3.230393109472207147e+00 2.698169428687127613e+00 2.448913438994558600e+00 2.151659909915768942e+00 1.827654583105548847e+00 1.64…
5.071952040821206431e+00 inf inf inf inf 4.717328052359996526e+00 inf 4.731598763720732848e+00 3.904701862550234548e+00 3.827100224713728238e+00 3.993814309027367226e+00 3.582410347952150076e+00 3.697559773558492413e+00 3.372156573214434516e+00 3.298442294146611609e+00 3.233578928297431432e+00 2.708257593420738907e+00 2.453373465763799555e+00 2.148888825495202326e+00 1.831487824882599647e+00 1.64…
5.115892734190508051e+00 inf inf inf inf 4.712645381840435022e+00 inf 4.712645381840435022e+00 3.898642192758125180e+00 3.822832688208812169e+00 3.958166703810568343e+00 3.594654028454248973e+00 3.727652050077980395e+00 3.375685733624471663e+00 3.305150503256198746e+00 3.232780890879393798e+00 2.731030855507619926e+00 2.601839901298292013e+00 2.568145638980932066e+00 2.517122930571051853e+00 2.29…
5.204106995006677394e+00 inf inf inf inf 4.751168622699201372e+00 inf 4.712645381840435022e+00 3.887886233822386295e+00 3.802965232101657378e+00 3.992403475731561624e+00 3.607152024634333376e+00 3.692402140909566199e+00 3.378219295788556842e+00 3.297109580146657670e+00 3.239598186144256431e+00 2.697349981297782584e+00 2.453701110816817188e+00 2.205515222519984775e+00 1.957789659811230321e+00 1.81…
5.173242787496137751e+00 inf inf inf inf 4.736431883078432215e+00 inf 4.731598763720732848e+00 3.912054949470109566e+00 3.826030499765323167e+00 3.993814309027367226e+00 3.591750668780346434e+00 3.704506114769993808e+00 3.373666536679327699e+00 3.291808046952982902e+00 3.265557958514259340e+00 3.015020457927658271e+00 3.080055419330395949e+00 2.939445992159000820e+00 2.874287745617519985e+00 2.42…
5.106844140742981430e+00 inf inf inf inf 4.787026386876749307e+00 inf 4.726804155683409725e+00 3.890259886308753856e+00 3.810208726065214435e+00 3.958166703810568343e+00 3.615379525562890439e+00 3.701891830606983014e+00 3.389495471391191561e+00 3.283942312398264729e+00 3.233578928297431432e+00 2.724998954967762455e+00 2.600862516032926397e+00 2.580965727111077079e+00 2.552752869254684143e+00 2.33…
5.359869249724490636e+00 inf inf inf inf 4.942788641594562549e+00 inf 4.871916218656523689e+00 4.072148370317243860e+00 4.012462670702030110e+00 4.140211824582926248e+00 3.758372973833823405e+00 3.872681612176899879e+00 3.529222664032864554e+00 3.474369625006190621e+00 3.413778701433346718e+00 3.189329010333730174e+00 3.190071416504405732e+00 2.566035263735693128e+00 2.042603993457280165e+00 1.87…
5.089145214059915823e+00 inf inf inf inf 4.741304137431756160e+00 inf 4.746216165729965297e+00 3.883166836100140351e+00 3.823896738220838198e+00 3.974357459744977117e+00 3.592475196411532679e+00 3.693258682157404937e+00 3.357752349592409313e+00 3.295779811373413359e+00 3.230790415610775401e+00 2.711267036273512065e+00 2.450976171258160363e+00 2.148823002585876552e+00 1.827847596780018513e+00 1.64…
5.143884763813336924e+00 inf inf inf inf 4.731598763720732848e+00 inf 4.722047450082241582e+00 3.907142921171899985e+00 3.816487601734065205e+00 3.992403475731561624e+00 3.600503115822911493e+00 3.706255302411672670e+00 3.376697878732757729e+00 3.289612786856612292e+00 3.225251861221310801e+00 2.703771463742626668e+00 2.464503484145062817e+00 2.214844403580429333e+00 2.009702015052660329e+00 1.83…
5.193642033408123027e+00 inf inf inf inf 4.741304137431756160e+00 inf 4.751168622699201372e+00 3.883166836100140351e+00 3.831398243880538512e+00 3.977098786240412132e+00 3.603449119871684925e+00 3.694975431182132120e+00 3.368647991116159091e+00 3.282208247437336190e+00 3.229996065495412516e+00 2.705595110647541102e+00 2.449672570549694228e+00 2.144886746998396099e+00 1.860370207314842039e+00 1.74…
5.071952040821206431e+00 inf inf inf inf 4.756162179366210552e+00 inf 4.741304137431756160e+00 3.883166836100140351e+00 3.826030499765323167e+00 3.998066765772242626e+00 3.605668127149864066e+00 3.703633424080401859e+00 3.383318649400892664e+00 3.290489930051295531e+00 3.260526123268084664e+00 3.024536230310320484e+00 3.065688038337351706e+00 2.948327631268728322e+00 2.811131994467556794e+00 2.36…
5.653720938277757568e+00 inf inf inf inf 5.346346880092083254e+00 inf 5.320181013100063971e+00 4.486019796840208684e+00 4.405271323654760707e+00 4.532584909744212354e+00 4.175453581963751049e+00 4.274932348130811022e+00 3.925773515432597005e+00 3.860109604282400575e+00 3.822832688208812169e+00 3.495591173915982619e+00 3.064179589001360338e+00 2.445563035390148077e+00 2.003414825593881510e+00 1.83…
5.193642033408123027e+00 inf inf inf inf 4.766275360700433339e+00 inf 4.830807154630490707e+00 3.966207626920108975e+00 3.891450233136117820e+00 4.039276419452467515e+00 3.693258682157404937e+00 3.772872955582169840e+00 3.452146142163445397e+00 3.337958727675758297e+00 3.312389328904776775e+00 3.098590681420073878e+00 3.091927748786781560e+00 2.521508842781234883e+00 2.048703309756852331e+00 1.90…
5.183355968830361427e+00 inf inf inf inf 4.792327920070424518e+00 inf 4.766275360700433339e+00 3.883166836100140351e+00 3.817540480611625320e+00 3.977098786240412132e+00 3.626016269394995994e+00 3.718644095547499528e+00 3.375685733624471663e+00 3.285681389114603501e+00 3.242022850774987752e+00 2.698497520366466951e+00 2.447722449604384565e+00 2.150470739321213465e+00 1.829548792123808054e+00 1.64…
6.975835185605579802e+00 inf inf inf inf 6.668461127419905488e+00 inf 6.668461127419905488e+00 5.804941887477248486e+00 5.776949857854418724e+00 5.834299911160049312e+00 5.551489268619851813e+00 5.700029945570318723e+00 5.236640330147830369e+00 5.204106995006677394e+00 5.225599284134760936e+00 4.428088090396004262e+00 3.322487081320038005e+00 2.542410051188900066e+00 2.028213044561088640e+00 1.79…
5.097929605472461212e+00 inf inf inf inf 4.756162179366210552e+00 inf 4.731598763720732848e+00 3.910823178057359684e+00 3.812294413162101936e+00 3.981234336024554121e+00 3.599768862986224782e+00 3.708888655082910546e+00 3.381273719225406538e+00 3.277035836289623916e+00 3.231983910464867993e+00 2.707590867452247974e+00 2.453482660959634742e+00 2.171491614630148170e+00 1.882155249295496935e+00 1.78…
5.163296773859893385e+00 inf inf inf inf 4.717328052359996526e+00 inf 4.712645381840435022e+00 3.903485036806938702e+00 3.803994693644467517e+00 3.968911991584702648e+00 3.617643052213310728e+00 3.709769006556697946e+00 3.373162794393733233e+00 3.288736920435589184e+00 3.239598186144256431e+00 2.706425871686588103e+00 2.449455578075290685e+00 2.146654876188692551e+00 1.824152508599343747e+00 1.64…
5.143884763813336924e+00 inf inf inf inf 4.717328052359996526e+00 inf 4.694270820542256750e+00 3.912054949470109566e+00 3.827100224713728238e+00 3.998066765772242626e+00 3.607895347922191132e+00 3.716858574578586261e+00 3.377711729225351789e+00 3.290489930051295531e+00 3.235979410703150538e+00 2.698661633315800223e+00 2.454356936631058250e+00 2.147442382190508869e+00 1.828195177491522161e+00 1.64…
5.097929605472461212e+00 inf inf inf inf 4.722047450082241582e+00 inf 4.741304137431756160e+00 3.897437547460878005e+00 3.829245396771862264e+00 3.977098786240412132e+00 3.617643052213310728e+00 3.709769006556697946e+00 3.377711729225351789e+00 3.295779811373413359e+00 3.240809297170365255e+00 2.704268274112118231e+00 2.451411333182749619e+00 2.147114129427472040e+00 1.826728978321056296e+00 1.64…
5.183355968830361427e+00 inf inf inf inf 4.736431883078432215e+00 inf 4.694270820542256750e+00 3.897437547460878005e+00 3.850015274124576781e+00 4.002349489367806434e+00 3.608639590595920765e+00 3.708888655082910546e+00 3.379744569418963618e+00 3.290051198624640350e+00 3.240001619028963997e+00 2.702448637983148938e+00 2.447289946351262291e+00 2.149811103073394403e+00 1.829045665442299962e+00 1.64…
5.214757186751375784e+00 inf inf inf inf 4.766275360700433339e+00 inf 4.741304137431756160e+00 3.890259886308753856e+00 3.848904063974976975e+00 3.977098786240412132e+00 3.614626904920680062e+00 3.689839808613152972e+00 3.357261750197111372e+00 3.297553490255319186e+00 3.221326732332256526e+00 2.703771463742626668e+00 2.453155134801679349e+00 2.151065030851003979e+00 1.825650902559159183e+00 1.64…
5.173242787496137751e+00 inf inf inf inf 4.722047450082241582e+00 inf 4.736431883078432215e+00 3.899849254597207437e+00 3.832477562779790681e+00 3.984007244733617004e+00 3.596110978621263943e+00 3.708009589732990108e+00 3.383830969674498590e+00 3.290928981603062020e+00 3.230790415610775401e+00 2.699647252086541105e+00 2.448913438994558600e+00 2.145410095694140651e+00 1.824421176495690577e+00 1.64…
5.193642033408123027e+00 inf inf inf inf 4.726804155683409725e+00 inf 4.736431883078432215e+00 3.904701862550234548e+00 3.833558821156993979e+00 3.989591694330009819e+00 3.596110978621263943e+00 3.686440250841692468e+00 3.385370552923802290e+00 3.296222741187303740e+00 3.226829110158474734e+00 2.711434669684541721e+00 2.453373465763799555e+00 2.146982878445383491e+00 1.825189460722894896e+00 1.64…
5.183355968830361427e+00 inf inf inf inf 4.703387966553228772e+00 inf 4.736431883078432215e+00 3.893838014543304915e+00 3.814387354837406985e+00 3.974357459744977117e+00 3.606409618463658262e+00 3.706255302411672670e+00 3.377711729225351789e+00 3.280910970344834698e+00 3.235178185385032545e+00 2.700140667550843254e+00 2.451629032217323978e+00 2.148691378364636417e+00 1.824075768371590245e+00 1.64…
5.106844140742981430e+00 inf inf inf inf 4.756162179366210552e+00 inf 4.751168622699201372e+00 3.917007406439346529e+00 3.847794902140178941e+00 3.972991465685005608e+00 3.601974314905443286e+00 3.696697092227928749e+00 3.381273719225406538e+00 3.276606802314228517e+00 3.231585815759642877e+00 2.727404464096634396e+00 2.594478893948861664e+00 2.571325145057810957e+00 2.580156419490755138e+00 2.54…
5.143884763813336924e+00 inf inf inf inf 4.726804155683409725e+00 inf 4.741304137431756160e+00 3.889071889624728939e+00 3.826030499765323167e+00 3.992403475731561624e+00 3.609384754932638995e+00 3.687288341362638722e+00 3.397831121577266522e+00 3.280047670160880724e+00 3.251820409837244519e+00 3.027363867680225251e+00 3.031915909247683061e+00 2.812320382197484925e+00 2.635756698243811424e+00 2.28…
5.193642033408123027e+00 inf inf inf inf 4.756162179366210552e+00 inf 4.787026386876749307e+00 3.904701862550234548e+00 3.824962673176297567e+00 3.978474147124923643e+00 3.634507650046596261e+00 3.701022920528192817e+00 3.390013080132786794e+00 3.285681389114603501e+00 3.265557958514259340e+00 3.031630395541258238e+00 3.029066850302811531e+00 2.579079033124137332e+00 2.126977471398773023e+00 2.04…
5.106844140742981430e+00 inf inf inf inf 4.741304137431756160e+00 inf 4.707998871299551524e+00 3.898642192758125180e+00 3.838994450939148262e+00 3.981234336024554121e+00 3.610877857745908415e+00 3.708009589732990108e+00 3.365656832719688296e+00 3.301116610215450109e+00 3.231585815759642877e+00 2.703109687349277923e+00 2.455232484439229701e+00 2.150470739321213465e+00 1.828774925224009085e+00 1.64…
5.153512491208361190e+00 inf inf inf inf 4.741304137431756160e+00 inf 4.736431883078432215e+00 3.897437547460878005e+00 3.833558821156993979e+00 4.005221667255515428e+00 3.621434621942092313e+00 3.700155263384341531e+00 3.390013080132786794e+00 3.287425506640065720e+00 3.236781704322008846e+00 2.703109687349277923e+00 2.452500616834679015e+00 2.144102576437802998e+00 1.826382243277687945e+00 1.64…
5.163296773859893385e+00 inf inf inf inf 4.771396413951243254e+00 inf 4.707998871299551524e+00 3.884343219905919575e+00 3.836814303173721630e+00 3.978474147124923643e+00 3.596840778741047462e+00 3.689839808613152972e+00 3.374170701036430575e+00 3.277894823052204032e+00 3.248946272079999087e+00 2.706259627694648451e+00 2.456219000941286534e+00 2.147245409045097642e+00 1.828388364678143363e+00 1.64…
5.193642033408123027e+00 inf inf inf inf 4.694270820542256750e+00 inf 4.712645381840435022e+00 3.896235309048944107e+00 3.829245396771862264e+00 3.998066765772242626e+00 3.596110978621263943e+00 3.708888655082910546e+00 3.369147966321493382e+00 3.289612786856612292e+00 3.237585069094214951e+00 2.700305229325423273e+00 2.458747471433515130e+00 2.145148364448169698e+00 1.825458592120946966e+00 1.64…
5.183355968830361427e+00 inf inf inf inf 4.797676578621448584e+00 inf 4.741304137431756160e+00 3.886702909694708996e+00 3.807093688262714881e+00 3.960835090112569290e+00 3.594654028454248973e+00 3.694116444419552003e+00 3.382806764959133350e+00 3.282208247437336190e+00 3.233179777287769951e+00 2.706093429620121338e+00 2.461286611587894857e+00 2.305180917607053903e+00 2.214330457984544864e+00 1.94…
5.097929605472461212e+00 inf inf inf inf 4.703387966553228772e+00 inf 4.712645381840435022e+00 3.901058742692874226e+00 3.828171854783261274e+00 3.981234336024554121e+00 3.628320242056723988e+00 3.695835645946220271e+00 3.379744569418963618e+00 3.285681389114603501e+00 3.231187984257547718e+00 2.699154240895502710e+00 2.453264290380210433e+00 2.149613353126388127e+00 1.825074155534269327e+00 1.64…
6.668461127419905488e+00 inf inf inf inf 6.194030465984345923e+00 inf 6.194030465984345923e+00 5.320181013100063971e+00 5.183355968830361427e+00 5.320181013100063971e+00 4.963659639882730623e+00 5.089145214059915823e+00 4.781771155874240620e+00 4.638155909904323693e+00 4.621892213776480851e+00 4.118972438736910213e+00 3.282208247437336190e+00 2.518946510484821211e+00 2.021197850397819185e+00 1.78…
5.097929605472461212e+00 inf inf inf inf 4.717328052359996526e+00 inf 4.776561425278195827e+00 3.901058742692874226e+00 3.831398243880538512e+00 3.978474147124923643e+00 3.601974314905443286e+00 3.720434930574748833e+00 3.393128117935286792e+00 3.290928981603062020e+00 3.236380423796966888e+00 2.706425871686588103e+00 2.461950761903665796e+00 2.272863243101693964e+00 2.173888499877120850e+00 1.91…
5.071952040821206431e+00 inf inf inf inf 4.761197523603985182e+00 inf 4.689763532613054231e+00 3.887886233822386295e+00 3.837903389670132004e+00 3.981234336024554121e+00 3.610877857745908415e+00 3.711533582967918576e+00 3.370149164763796001e+00 3.288736920435589184e+00 3.229996065495412516e+00 2.697186225649744973e+00 2.456657972417986890e+00 2.146786055636563439e+00 1.828658930982685948e+00 1.64…
5.163296773859893385e+00 inf inf inf inf 4.736431883078432215e+00 inf 4.736431883078432215e+00 3.880820945701900726e+00 3.814387354837406985e+00 3.981234336024554121e+00 3.604187880093397300e+00 3.719538846827608936e+00 3.371654092913835665e+00 3.280479165428564325e+00 3.227224069230745229e+00 2.702779071887663420e+00 2.464058753803310076e+00 2.361695118076610367e+00 2.338520880012872727e+00 2.09…
5.134408660489923726e+00 inf inf inf inf 4.741304137431756160e+00 inf 4.712645381840435022e+00 3.895035467923569250e+00 3.813339974024654300e+00 3.975726561871472331e+00 3.605668127149864066e+00 3.710650647923215750e+00 3.381784300609457894e+00 3.283942312398264729e+00 3.231585815759642877e+00 2.701458423620897609e+00 2.450867429932301889e+00 2.146327052631142429e+00 1.829974843531971818e+00 1.64…
5.153512491208361190e+00 inf inf inf inf 4.726804155683409725e+00 inf 4.741304137431756160e+00 3.887886233822386295e+00 3.826030499765323167e+00 3.972991465685005608e+00 3.596840778741047462e+00 3.707131806754568437e+00 3.379744569418963618e+00 3.268089743981540618e+00 3.267244631307505198e+00 3.029635583922656750e+00 3.040834706943071897e+00 2.565245777344281830e+00 2.122802795949485954e+00 2.02…
5.153512491208361190e+00 inf inf inf inf 4.741304137431756160e+00 inf 4.756162179366210552e+00 3.896235309048944107e+00 3.828171854783261274e+00 3.996645938370635864e+00 3.625250234759390011e+00 3.704506114769993808e+00 3.366652234311451775e+00 3.291368353747447628e+00 3.236781704322008846e+00 2.698661633315800223e+00 2.452936883031060944e+00 2.149349787583409555e+00 1.826228202924846444e+00 1.64…
5.115892734190508051e+00 inf inf inf inf 4.746216165729965297e+00 inf 4.746216165729965297e+00 3.852243869727682846e+00 3.853361270466622468e+00 3.950231817945655699e+00 3.607895347922191132e+00 3.688137628906594578e+00 3.381784300609457894e+00 3.290928981603062020e+00 3.272333203916759636e+00 3.016688814241373695e+00 3.026797276183559315e+00 2.575055928377934400e+00 2.130542476219674519e+00 2.06…
5.143884763813336924e+00 inf inf inf inf 4.722047450082241582e+00 inf 4.736431883078432215e+00 3.889071889624728939e+00 3.828171854783261274e+00 3.982619193080028541e+00 3.601974314905443286e+00 3.705380072984635120e+00 3.378727290858830390e+00 3.290051198624640350e+00 3.236781704322008846e+00 2.700469836117586286e+00 2.450432661036941795e+00 2.147048500357766621e+00 1.825920240471703648e+00 1.64…
5.134408660489923726e+00 inf inf inf inf 4.698812126060579963e+00 inf 4.717328052359996526e+00 3.909593923033314322e+00 3.806058915651724384e+00 3.977098786240412132e+00 3.585268881237878791e+00 3.711533582967918576e+00 3.385884623971729734e+00 3.291368353747447628e+00 3.231585815759642877e+00 2.704102625074595867e+00 2.444486227434558678e+00 2.155441196503593115e+00 1.825151023204915512e+00 1.64…
5.193642033408123027e+00 inf inf inf inf 4.712645381840435022e+00 inf 4.741304137431756160e+00 3.912054949470109566e+00 3.855602316353198056e+00 3.982619193080028541e+00 3.607895347922191132e+00 3.698423693484356622e+00 3.364663075061937292e+00 3.285246148498881524e+00 3.236781704322008846e+00 2.701128713955113891e+00 2.447073811246567754e+00 2.150074870803645677e+00 1.830052339845428033e+00 1.64…
5.125079479429479612e+00 inf inf inf inf 4.726804155683409725e+00 inf 4.746216165729965297e+00 3.895035467923569250e+00 3.830320857513920707e+00 3.981234336024554121e+00 3.591750668780346434e+00 3.706255302411672670e+00 3.382806764959133350e+00 3.304700955140405849e+00 3.234378025526428946e+00 2.725513612269272468e+00 2.520897773240548645e+00 2.404731612544146913e+00 2.465282554054135655e+00 2.27…
5.115892734190508051e+00 inf inf inf inf 4.680848997342533124e+00 inf 4.761197523603985182e+00 3.897437547460878005e+00 3.820710216431422612e+00 3.985398505758046550e+00 3.604187880093397300e+00 3.701022920528192817e+00 3.369147966321493382e+00 3.291808046952982902e+00 3.237183252635209119e+00 2.710764416064696203e+00 2.444271096890615169e+00 2.149481555924021237e+00 1.824382788022360868e+00 1.64…
5.163296773859893385e+00 inf inf inf inf 4.676440771582575984e+00 inf 4.751168622699201372e+00 3.896235309048944107e+00 3.827100224713728238e+00 3.988190715524832619e+00 3.605668127149864066e+00 3.683903127792623522e+00 3.375180298798448941e+00 3.291368353747447628e+00 3.242427913143027585e+00 2.706758497524246021e+00 2.463503302711527176e+00 2.371334943023354125e+00 2.399717249150705722e+00 2.21…
5.125079479429479612e+00 inf inf inf inf 4.694270820542256750e+00 inf 4.731598763720732848e+00 3.889071889624728939e+00 3.831398243880538512e+00 3.979852658896229745e+00 3.631405993050054182e+00 3.715078336223808009e+00 3.374170701036430575e+00 3.271907508727444291e+00 3.240405322583187253e+00 2.703275063226366903e+00 2.445778628414668532e+00 2.147508054236958674e+00 1.824805195989866125e+00 1.64…
5.163296773859893385e+00 inf inf inf inf 4.726804155683409725e+00 inf 4.726804155683409725e+00 3.899849254597207437e+00 3.811250665935954185e+00 3.962173733879360782e+00 3.604927548440993945e+00 3.698423693484356622e+00 3.389495471391191561e+00 3.290489930051295531e+00 3.231983910464867993e+00 2.701293546205151497e+00 2.447289946351262291e+00 2.149086337436906913e+00 1.824843611422253709e+00 1.64…
5.143884763813336924e+00 inf inf inf inf 4.792327920070424518e+00 inf 4.703387966553228772e+00 3.897437547460878005e+00 3.845582693306499600e+00 3.974357459744977117e+00 3.592475196411532679e+00 3.706255302411672670e+00 3.380763570720919819e+00 3.282208247437336190e+00 3.237585069094214951e+00 2.704268274112118231e+00 2.453701110816817188e+00 2.151990652586108776e+00 1.825958727159810557e+00 1.64…
5.125079479429479612e+00 inf inf inf inf 4.766275360700433339e+00 inf 4.726804155683409725e+00 3.903485036806938702e+00 3.833558821156993979e+00 3.992403475731561624e+00 3.607895347922191132e+00 3.711533582967918576e+00 3.383318649400892664e+00 3.285681389114603501e+00 3.234378025526428946e+00 2.703275063226366903e+00 2.449564064531006835e+00 2.147508054236958674e+00 1.822657836649948626e+00 1.64…
5.193642033408123027e+00 inf inf inf inf 4.703387966553228772e+00 inf 4.726804155683409725e+00 3.896235309048944107e+00 3.841182526532071595e+00 3.967558289945135819e+00 3.616133088748417546e+00 3.696697092227928749e+00 3.377204590446912569e+00 3.294011345368624610e+00 3.229996065495412516e+00 2.709092041099884884e+00 2.463281265762513605e+00 2.303476326877858416e+00 2.215652920330060116e+00 1.95…
5.173242787496137751e+00 inf inf inf inf 4.726804155683409725e+00 inf 4.776561425278195827e+00 3.904701862550234548e+00 3.817540480611625320e+00 3.992403475731561624e+00 3.607152024634333376e+00 3.693258682157404937e+00 3.369147966321493382e+00 3.299332412837038042e+00 3.234378025526428946e+00 2.706259627694648451e+00 2.447181869094573692e+00 2.153381760446861026e+00 1.825458592120946966e+00 1.64…
5.143884763813336924e+00 inf inf inf inf 4.751168622699201372e+00 inf 4.722047450082241582e+00 3.891450233136117820e+00 3.850015274124576781e+00 3.998066765772242626e+00 3.617643052213310728e+00 3.699288855567263834e+00 3.377711729225351789e+00 3.278755037816292184e+00 3.235578664684342076e+00 2.705595110647541102e+00 2.449998206054168737e+00 2.147376717310758298e+00 1.832148522002103874e+00 1.64…
5.236640330147830369e+00 inf inf inf inf 4.689763532613054231e+00 inf 4.722047450082241582e+00 3.895035467923569250e+00 3.819651781461941287e+00 3.988190715524832619e+00 3.610130843217935315e+00 3.719538846827608936e+00 3.374675288172917398e+00 3.284376610594671675e+00 3.226829110158474734e+00 2.711267036273512065e+00 2.452500616834679015e+00 2.147245409045097642e+00 1.827423048391603633e+00 1.64…
5.125079479429479612e+00 inf inf inf inf 4.771396413951243254e+00 inf 4.726804155683409725e+00 3.892642939423553550e+00 3.805025919475274687e+00 3.970268745541710942e+00 3.599768862986224782e+00 3.695835645946220271e+00 3.378727290858830390e+00 3.291368353747447628e+00 3.236781704322008846e+00 2.694083305929329430e+00 2.464392270740255242e+00 2.327437189406980966e+00 2.245894203070540218e+00 1.99…
5.143884763813336924e+00 inf inf inf inf 4.703387966553228772e+00 inf 4.756162179366210552e+00 3.895035467923569250e+00 3.833558821156993979e+00 3.988190715524832619e+00 3.630633070496763981e+00 3.700155263384341531e+00 3.369147966321493382e+00 3.287425506640065720e+00 3.239195023566360021e+00 2.709593265722785915e+00 2.445994298712676596e+00 2.151131099489555165e+00 1.826574849189834593e+00 1.64…
5.204106995006677394e+00 inf inf inf inf 4.756162179366210552e+00 inf 4.746216165729965297e+00 3.887886233822386295e+00 3.833558821156993979e+00 3.966207626920108975e+00 3.596110978621263943e+00 3.724032669992386690e+00 3.376697878732757729e+00 3.288736920435589184e+00 3.235578664684342076e+00 2.701458423620897609e+00 2.446965772800277605e+00 2.150998969465967470e+00 1.827500216730920668e+00 1.64…
5.173242787496137751e+00 inf inf inf inf 4.751168622699201372e+00 inf 4.751168622699201372e+00 3.907142921171899985e+00 3.809168587301458686e+00 3.988190715524832619e+00 3.603449119871684925e+00 3.713303349317231383e+00 3.379744569418963618e+00 3.281343085354428535e+00 3.231585815759642877e+00 2.703109687349277923e+00 2.458967841377381003e+00 2.363761273181474554e+00 2.380744512821959091e+00 2.18…
5.282949337440391524e+00 inf inf inf inf 4.842268836889282113e+00 inf 4.825157158893468079e+00 3.992403475731561624e+00 3.917007406439346529e+00 4.078618541528955532e+00 3.714190188276585758e+00 3.819651781461941287e+00 3.465498897396494637e+00 3.407348861533411100e+00 3.360211364559413827e+00 3.125338201550666106e+00 3.123672769751248968e+00 2.547240107700416090e+00 2.048926272288352113e+00 1.89…
5.417219303030122113e+00 inf inf inf inf 4.992663814613846895e+00 inf 5.071952040821206431e+00 4.223139523781652471e+00 4.165977478640337850e+00 4.290918263169624325e+00 3.915765465595977268e+00 4.018318873861021601e+00 3.694116444419552003e+00 3.612374674749106784e+00 3.573212800711095483e+00 3.306050608323071405e+00 3.194919513152369550e+00 2.566825787333083753e+00 2.015580695272912504e+00 1.84…
5.125079479429479612e+00 inf inf inf inf 4.766275360700433339e+00 inf 4.689763532613054231e+00 3.909593923033314322e+00 3.800911577804426233e+00 3.990995942633613236e+00 3.619156814332431971e+00 3.708888655082910546e+00 3.386914085514539874e+00 3.291368353747447628e+00 3.239598186144256431e+00 2.707924138092171695e+00 2.444593821556436453e+00 2.150536742735419171e+00 1.829664958048104362e+00 1.64…
5.163296773859893385e+00 inf inf inf inf 4.741304137431756160e+00 inf 4.698812126060579963e+00 3.907142921171899985e+00 3.846687781082677837e+00 3.990995942633613236e+00 3.601238265731094401e+00 3.706255302411672670e+00 3.367649285285231553e+00 3.281775510903043092e+00 3.246085797507988868e+00 2.707590867452247974e+00 2.447181869094573692e+00 2.148296678366882873e+00 1.828542959097389398e+00 1.64…
5.464130331508469496e+00 inf inf inf inf 5.007707601302052502e+00 inf 5.031002902410732780e+00 4.164100035229557406e+00 4.112056039312059319e+00 4.261560239486822610e+00 3.887886233822386295e+00 4.019791873678622451e+00 3.675522489185966357e+00 3.575322867601633536e+00 3.549801971328702788e+00 3.306501166281224702e+00 3.301116610215450109e+00 2.593237806967111148e+00 2.026814195285699949e+00 1.83…
5.097929605472461212e+00 inf inf inf inf 4.746216165729965297e+00 inf 4.751168622699201372e+00 3.905921154000877138e+00 3.824962673176297567e+00 3.984007244733617004e+00 3.612374674749106784e+00 3.694975431182132120e+00 3.386399134584523463e+00 3.297997728093880365e+00 3.229599283334645410e+00 2.704599709055777179e+00 2.459298547692383430e+00 2.360945544482324188e+00 2.346421038900389888e+00 2.11…
5.143884763813336924e+00 inf inf inf inf 4.741304137431756160e+00 inf 4.736431883078432215e+00 3.901058742692874226e+00 3.823896738220838198e+00 3.977098786240412132e+00 3.625250234759390011e+00 3.715967797028784325e+00 3.370149164763796001e+00 3.292688398426770302e+00 3.234777972450425310e+00 2.697186225649744973e+00 2.447722449604384565e+00 2.150800828816024080e+00 1.823845606393136753e+00 1.64…
5.204106995006677394e+00 inf inf inf inf 4.771396413951243254e+00 inf 4.736431883078432215e+00 3.892642939423553550e+00 3.808130243428609507e+00 3.985398505758046550e+00 3.599035505034387850e+00 3.724935476050719174e+00 3.377204590446912569e+00 3.294452974837990933e+00 3.235178185385032545e+00 2.704931326658549740e+00 2.462837437510785321e+00 2.215358788526573974e+00 2.024936249637693475e+00 1.84…
5.115892734190508051e+00 inf inf inf inf 4.726804155683409725e+00 inf 4.736431883078432215e+00 3.892642939423553550e+00 3.836814303173721630e+00 3.963515362361592409e+00 3.592475196411532679e+00 3.693258682157404937e+00 3.361691611615880593e+00 3.285681389114603501e+00 3.241618060900993470e+00 2.706425871686588103e+00 2.446425871350865311e+00 2.150800828816024080e+00 1.824152508599343747e+00 1.64…
5.173242787496137751e+00 inf inf inf inf 4.731598763720732848e+00 inf 4.756162179366210552e+00 3.890259886308753856e+00 3.818595205027163431e+00 3.948919450740583592e+00 3.610877857745908415e+00 3.717750672777574206e+00 3.382295315608324415e+00 3.289174694281745026e+00 3.240405322583187253e+00 2.706758497524246021e+00 2.451193712882005382e+00 2.148099425414780050e+00 1.825035725380975249e+00 1.64…
5.153512491208361190e+00 inf inf inf inf 4.731598763720732848e+00 inf 4.722047450082241582e+00 3.905921154000877138e+00 3.815436561947183502e+00 3.990995942633613236e+00 3.606409618463658262e+00 3.710650647923215750e+00 3.387945311345347044e+00 3.279185606797097474e+00 3.233978344259658133e+00 2.706093429620121338e+00 2.451737911277604542e+00 2.150008918030521077e+00 1.827615987799098951e+00 1.64…
5.143884763813336924e+00 inf inf inf inf 4.726804155683409725e+00 inf 4.751168622699201372e+00 3.881992747678855160e+00 3.822832688208812169e+00 3.958166703810568343e+00 3.607895347922191132e+00 3.699288855567263834e+00 3.372659473473545333e+00 3.283508327435348484e+00 3.250586955100579267e+00 2.704765495012191767e+00 2.448371787931788113e+00 2.154178125568067426e+00 1.828427009559502769e+00 1.64…
5.153512491208361190e+00 inf inf inf inf 4.726804155683409725e+00 inf 4.731598763720732848e+00 3.907142921171899985e+00 3.818595205027163431e+00 3.966207626920108975e+00 3.601974314905443286e+00 3.710650647923215750e+00 3.386399134584523463e+00 3.292248061689226901e+00 3.231187984257547718e+00 2.727232322735139824e+00 2.599608206111445607e+00 2.570794059299591705e+00 2.575189599404808849e+00 2.53…
5.163296773859893385e+00 inf inf inf inf 4.731598763720732848e+00 inf 4.736431883078432215e+00 3.893838014543304915e+00 3.829245396771862264e+00 3.966207626920108975e+00 3.604187880093397300e+00 3.708009589732990108e+00 3.372156573214434516e+00 3.282641295404929327e+00 3.237585069094214951e+00 2.703937021626460879e+00 2.452064666715990437e+00 2.192140729634663110e+00 1.915426162240265295e+00 1.80…
5.134408660489923726e+00 inf inf inf inf 4.741304137431756160e+00 inf 4.736431883078432215e+00 3.885521908088892307e+00 3.816487601734065205e+00 3.968911991584702648e+00 3.604187880093397300e+00 3.713303349317231383e+00 3.377204590446912569e+00 3.286989003084471062e+00 3.244864030336966021e+00 2.702118385436439230e+00 2.456328713791439800e+00 2.149811103073394403e+00 1.825920240471703648e+00 1.64…
5.163296773859893385e+00 inf inf inf inf 4.722047450082241582e+00 inf 4.707998871299551524e+00 3.890259886308753856e+00 3.834642025994972503e+00 3.998066765772242626e+00 3.613124481855475967e+00 3.686440250841692468e+00 3.371654092913835665e+00 3.285246148498881524e+00 3.254708341932066151e+00 3.020039468607023103e+00 3.072065147042518429e+00 2.936270680700649116e+00 2.866644672660934479e+00 2.42…
5.125079479429479612e+00 inf inf inf inf 4.746216165729965297e+00 inf 4.712645381840435022e+00 3.887886233822386295e+00 3.836814303173721630e+00 3.984007244733617004e+00 3.613124481855475967e+00 3.715078336223808009e+00 3.373666536679327699e+00 3.284811222477054926e+00 3.249356023628008572e+00 2.695877782350802221e+00 2.455122971266664234e+00 2.150074870803645677e+00 1.828542959097389398e+00 1.64…
5.204106995006677394e+00 inf inf inf inf 4.717328052359996526e+00 inf 4.736431883078432215e+00 3.899849254597207437e+00 3.818595205027163431e+00 3.964859988898790100e+00 3.611625800819215026e+00 3.716858574578586261e+00 3.372156573214434516e+00 3.291808046952982902e+00 3.244457325269100245e+00 2.705761171121893849e+00 2.453701110816817188e+00 2.145802906147650901e+00 1.827808989091769476e+00 1.64…
5.320181013100063971e+00 inf inf inf inf 4.848082603130831281e+00 inf 4.848082603130831281e+00 4.040801693082874735e+00 3.977098786240412132e+00 4.117235871514269618e+00 3.747957416572503586e+00 3.850015274124576781e+00 3.517588614990622808e+00 3.411091246653333631e+00 3.381273719225406538e+00 3.146036564598803764e+00 3.176483018108077871e+00 2.540009484776574844e+00 2.040566222563199084e+00 1.88…
5.590323395626065839e+00 inf inf inf inf 5.225599284134760936e+00 inf 5.236640330147830369e+00 4.364690547744312532e+00 4.312116076053496450e+00 4.439829343409719797e+00 4.064157281755267803e+00 4.156648297579893736e+00 3.858979613105241402e+00 3.765096173666389934e+00 3.727652050077980395e+00 3.409484516392911502e+00 3.025100695759782354e+00 2.436364859344269718e+00 2.000321407119401762e+00 1.84…
5.134408660489923726e+00 inf inf inf inf 4.726804155683409725e+00 inf 4.731598763720732848e+00 3.887886233822386295e+00 3.838994450939148262e+00 3.982619193080028541e+00 3.600503115822911493e+00 3.709769006556697946e+00 3.373666536679327699e+00 3.290051198624640350e+00 3.280479165428564325e+00 3.026231217698727605e+00 3.071759937741021407e+00 2.924211757573967674e+00 2.937978381370476733e+00 2.57…
5.134408660489923726e+00 inf inf inf inf 4.712645381840435022e+00 inf 4.771396413951243254e+00 3.886702909694708996e+00 3.819651781461941287e+00 3.974357459744977117e+00 3.604927548440993945e+00 3.697559773558492413e+00 3.377204590446912569e+00 3.295779811373413359e+00 3.280479165428564325e+00 3.031059774232491844e+00 3.052541693434852821e+00 2.934082162981960007e+00 2.772619490790956931e+00 2.34…
5.163296773859893385e+00 inf inf inf inf 4.736431883078432215e+00 inf 4.746216165729965297e+00 3.871527786080301237e+00 3.827100224713728238e+00 3.995228458033144747e+00 3.604927548440993945e+00 3.708009589732990108e+00 3.370650389386697032e+00 3.298887188898856238e+00 3.235578664684342076e+00 2.705429095989293486e+00 2.450432661036941795e+00 2.147573733451672240e+00 1.828388364678143363e+00 1.64…
5.163296773859893385e+00 inf inf inf inf 4.756162179366210552e+00 inf 4.689763532613054231e+00 3.907142921171899985e+00 3.828171854783261274e+00 3.975726561871472331e+00 3.594654028454248973e+00 3.731293332748200964e+00 3.378219295788556842e+00 3.290928981603062020e+00 3.233179777287769951e+00 2.707590867452247974e+00 2.448371787931788113e+00 2.151924489506708671e+00 1.825035725380975249e+00 1.64…
5.115892734190508051e+00 inf inf inf inf 4.741304137431756160e+00 inf 4.756162179366210552e+00 3.893838014543304915e+00 3.823896738220838198e+00 3.996645938370635864e+00 3.609384754932638995e+00 3.694116444419552003e+00 3.375685733624471663e+00 3.281775510903043092e+00 3.230393109472207147e+00 2.711602349809634216e+00 2.453045999021023160e+00 2.145017541504943281e+00 1.826035707921765283e+00 1.64…
5.143884763813336924e+00 inf inf inf inf 4.707998871299551524e+00 inf 4.726804155683409725e+00 3.884343219905919575e+00 3.818595205027163431e+00 3.968911991584702648e+00 3.602711265548694364e+00 3.703633424080401859e+00 3.378727290858830390e+00 3.297553490255319186e+00 3.225251861221310801e+00 2.704268274112118231e+00 2.449889641304213050e+00 2.151329348942229824e+00 1.826459278244506601e+00 1.64…
5.183355968830361427e+00 inf inf inf inf 4.731598763720732848e+00 inf 4.703387966553228772e+00 3.902270666818577372e+00 3.807093688262714881e+00 3.975726561871472331e+00 3.602711265548694364e+00 3.715078336223808009e+00 3.375685733624471663e+00 3.296665997284696115e+00 3.241618060900993470e+00 2.722090849200594409e+00 2.593926983683156440e+00 2.572788052480785126e+00 2.574922287039239421e+00 2.52…
5.173242787496137751e+00 inf inf inf inf 4.731598763720732848e+00 inf 4.746216165729965297e+00 3.902270666818577372e+00 3.823896738220838198e+00 3.974357459744977117e+00 3.601974314905443286e+00 3.694975431182132120e+00 3.380253854362612387e+00 3.285246148498881524e+00 3.231983910464867993e+00 2.722773846010587917e+00 2.649816918303090851e+00 2.801903278445658341e+00 3.011697558778947403e+00 2.92…
5.115892734190508051e+00 inf inf inf inf 4.741304137431756160e+00 inf 4.751168622699201372e+00 3.880820945701900726e+00 3.827100224713728238e+00 3.989591694330009819e+00 3.616887596841007912e+00 3.712417815492947692e+00 3.374675288172917398e+00 3.285681389114603501e+00 3.260526123268084664e+00 3.039676438779840506e+00 3.035065534033517753e+00 2.811527862985124582e+00 2.615263825853967994e+00 2.27…
5.115892734190508051e+00 inf inf inf inf 4.712645381840435022e+00 inf 4.722047450082241582e+00 3.903485036806938702e+00 3.808130243428609507e+00 4.005221667255515428e+00 3.613875224466899461e+00 3.718644095547499528e+00 3.370149164763796001e+00 3.288299464854707033e+00 3.245678266083674046e+00 2.706259627694648451e+00 2.455013478021889295e+00 2.149481555924021237e+00 1.826651908820470682e+00 1.64…
5.143884763813336924e+00 inf inf inf inf 4.731598763720732848e+00 inf 4.761197523603985182e+00 3.903485036806938702e+00 3.821770516485515579e+00 3.978474147124923643e+00 3.621434621942092313e+00 3.714190188276585758e+00 3.379235715160308295e+00 3.291368353747447628e+00 3.232382268721721630e+00 2.697513781523375176e+00 2.445455267838144930e+00 2.146982878445383491e+00 1.828311082360415840e+00 1.64…
5.115892734190508051e+00 inf inf inf inf 4.787026386876749307e+00 inf 4.736431883078432215e+00 3.899849254597207437e+00 3.830320857513920707e+00 3.968911991584702648e+00 3.603449119871684925e+00 3.703633424080401859e+00 3.380253854362612387e+00 3.299332412837038042e+00 3.266400703925127047e+00 3.031915909247683061e+00 3.060574664839003312e+00 2.939445992159000820e+00 2.867948038062229976e+00 2.46…
5.153512491208361190e+00 inf inf inf inf 4.731598763720732848e+00 inf 4.746216165729965297e+00 3.927036307344129007e+00 3.835727184314329907e+00 3.968911991584702648e+00 3.600503115822911493e+00 3.710650647923215750e+00 3.384856920690309856e+00 3.274893718950738997e+00 3.242833248372231747e+00 2.702779071887663420e+00 2.452282602294251213e+00 2.149152189160638660e+00 1.825458592120946966e+00 1.64…
5.125079479429479612e+00 inf inf inf inf 4.865868729310463436e+00 inf 4.842268836889282113e+00 3.992403475731561624e+00 3.917007406439346529e+00 4.051588258176524349e+00 3.695835645946220271e+00 3.790747144809255342e+00 3.463740337571973082e+00 3.379235715160308295e+00 3.333699581993051275e+00 3.112142055902936910e+00 3.100188028057621725e+00 2.529633665128840470e+00 2.048870523909658736e+00 1.90…
5.143884763813336924e+00 inf inf inf inf 4.703387966553228772e+00 inf 4.726804155683409725e+00 3.878484165580579734e+00 3.817540480611625320e+00 3.982619193080028541e+00 3.608639590595920765e+00 3.717750672777574206e+00 3.381784300609457894e+00 3.278755037816292184e+00 3.242833248372231747e+00 2.703771463742626668e+00 2.448371787931788113e+00 2.150668771287786551e+00 1.825881756245090637e+00 1.64…
5.183355968830361427e+00 inf inf inf inf 4.722047450082241582e+00 inf 4.731598763720732848e+00 3.898642192758125180e+00 3.838994450939148262e+00 3.966207626920108975e+00 3.591027012499498294e+00 3.705380072984635120e+00 3.367150553284032011e+00 3.263876000396045196e+00 3.234777972450425310e+00 2.703440484567614988e+00 2.458196899407729674e+00 2.150272772507452412e+00 1.825958727159810557e+00 1.64…
5.183355968830361427e+00 inf inf inf inf 4.756162179366210552e+00 inf 4.756162179366210552e+00 3.897437547460878005e+00 3.803994693644467517e+00 3.977098786240412132e+00 3.609384754932638995e+00 3.703633424080401859e+00 3.378219295788556842e+00 3.295337207363019605e+00 3.260943839442443704e+00 3.023972293881975748e+00 3.032773264118449053e+00 2.743455938217222112e+00 2.400016935448093580e+00 2.22…
5.204106995006677394e+00 inf inf inf inf 4.736431883078432215e+00 inf 4.707998871299551524e+00 3.886702909694708996e+00 3.834642025994972503e+00 3.993814309027367226e+00 3.605668127149864066e+00 3.687288341362638722e+00 3.384343726522741402e+00 3.299777966448658173e+00 3.230393109472207147e+00 2.707424301326616600e+00 2.454904004697653797e+00 2.147245409045097642e+00 1.825304788011220980e+00 1.64…
5.153512491208361190e+00 inf inf inf inf 4.703387966553228772e+00 inf 4.736431883078432215e+00 3.896235309048944107e+00 3.819651781461941287e+00 3.963515362361592409e+00 3.613124481855475967e+00 3.708009589732990108e+00 3.377204590446912569e+00 3.294894928677175816e+00 3.230790415610775401e+00 2.708257593420738907e+00 2.449455578075290685e+00 2.149086337436906913e+00 1.829432648621758473e+00 1.64…
5.115892734190508051e+00 inf inf inf inf 4.722047450082241582e+00 inf 4.736431883078432215e+00 3.903485036806938702e+00 3.816487601734065205e+00 3.995228458033144747e+00 3.609384754932638995e+00 3.711533582967918576e+00 3.387945311345347044e+00 3.299777966448658173e+00 3.230393109472207147e+00 2.713954791161143465e+00 2.451411333182749619e+00 2.145671940835348401e+00 1.824766783009866389e+00 1.64…
5.214757186751375784e+00 inf inf inf inf 4.707998871299551524e+00 inf 4.685289756428171692e+00 3.898642192758125180e+00 3.816487601734065205e+00 3.995228458033144747e+00 3.606409618463658262e+00 3.690692707586567423e+00 3.380253854362612387e+00 3.274893718950738997e+00 3.259691559854132947e+00 3.026231217698727605e+00 3.043740169493085901e+00 2.732244525671280844e+00 2.393359242497447248e+00 2.22…
5.183355968830361427e+00 inf inf inf inf 4.736431883078432215e+00 inf 4.766275360700433339e+00 3.870376168264662464e+00 3.829245396771862264e+00 4.008107620629425938e+00 3.610130843217935315e+00 3.705380072984635120e+00 3.365656832719688296e+00 3.285246148498881524e+00 3.231983910464867993e+00 2.701293546205151497e+00 2.450106790395345957e+00 2.150140830806452019e+00 1.830091091745296605e+00 1.64…
5.173242787496137751e+00 inf inf inf inf 4.736431883078432215e+00 inf 4.731598763720732848e+00 3.918251915931583618e+00 3.823896738220838198e+00 3.985398505758046550e+00 3.597571465078559960e+00 3.713303349317231383e+00 3.374170701036430575e+00 3.290489930051295531e+00 3.230790415610775401e+00 2.698825791037456678e+00 2.455232484439229701e+00 2.148099425414780050e+00 1.828427009559502769e+00 1.64…
5.134408660489923726e+00 inf inf inf inf 4.766275360700433339e+00 inf 4.712645381840435022e+00 3.905921154000877138e+00 3.826030499765323167e+00 4.011007482266076174e+00 3.588861250863268459e+00 3.708009589732990108e+00 3.365159748738506984e+00 3.287425506640065720e+00 3.240809297170365255e+00 3.023408885484071718e+00 3.066292478493652940e+00 2.939201141646975657e+00 2.866861704268337085e+00 2.39…
5.115892734190508051e+00 inf inf inf inf 4.726804155683409725e+00 inf 4.736431883078432215e+00 3.872681612176899879e+00 3.832477562779790681e+00 3.970268745541710942e+00 3.617643052213310728e+00 3.717750672777574206e+00 3.378727290858830390e+00 3.288299464854707033e+00 3.244050894909169536e+00 2.705263127121878330e+00 2.449672570549694228e+00 2.153315444237503318e+00 1.826651908820470682e+00 1.64…
5.225599284134760936e+00 inf inf inf inf 4.746216165729965297e+00 inf 4.703387966553228772e+00 3.895035467923569250e+00 3.836814303173721630e+00 3.964859988898790100e+00 3.585268881237878791e+00 3.709769006556697946e+00 3.379744569418963618e+00 3.290489930051295531e+00 3.233978344259658133e+00 2.702613832253232484e+00 2.452718710394515167e+00 2.152189185485902989e+00 1.828195177491522161e+00 1.64…
5.097929605472461212e+00 inf inf inf inf 4.736431883078432215e+00 inf 4.707998871299551524e+00 3.890259886308753856e+00 3.823896738220838198e+00 3.964859988898790100e+00 3.606409618463658262e+00 3.697559773558492413e+00 3.371654092913835665e+00 3.276178074027476850e+00 3.233578928297431432e+00 2.699154240895502710e+00 2.463614351918264500e+00 2.305522415984551987e+00 2.223202275537598194e+00 1.97…
5.173242787496137751e+00 inf inf inf inf 4.741304137431756160e+00 inf 4.781771155874240620e+00 3.899849254597207437e+00 3.809168587301458686e+00 3.962173733879360782e+00 3.588861250863268459e+00 3.688988116857371935e+00 3.375180298798448941e+00 3.283942312398264729e+00 3.269783538555290914e+00 3.032773264118449053e+00 3.039965796864281700e+00 2.807974387352673240e+00 2.612270541788377809e+00 2.28…
5.173242787496137751e+00 inf inf inf inf 4.736431883078432215e+00 inf 4.751168622699201372e+00 3.883166836100140351e+00 3.828171854783261274e+00 3.975726561871472331e+00 3.607152024634333376e+00 3.716858574578586261e+00 3.385370552923802290e+00 3.293570039793288107e+00 3.242427913143027585e+00 2.705263127121878330e+00 2.450324017879655258e+00 2.150932915332853135e+00 1.829355232072922277e+00 1.64…
5.134408660489923726e+00 inf inf inf inf 4.741304137431756160e+00 inf 4.717328052359996526e+00 3.889071889624728939e+00 3.852243869727682846e+00 3.990995942633613236e+00 3.604187880093397300e+00 3.701891830606983014e+00 3.368148431000291598e+00 3.287862327076672475e+00 3.231187984257547718e+00 2.729474010848702559e+00 2.595860888412588885e+00 2.647249655750146591e+00 2.908190071639267238e+00 2.92…
5.097929605472461212e+00 inf inf inf inf 4.722047450082241582e+00 inf 4.726804155683409725e+00 3.899849254597207437e+00 3.831398243880538512e+00 3.975726561871472331e+00 3.607895347922191132e+00 3.704506114769993808e+00 3.376191593364227028e+00 3.278324776714656608e+00 3.230790415610775401e+00 2.710931909489577851e+00 2.452827786824615330e+00 2.148625577049572577e+00 1.827924819588774286e+00 1.64…
5.080487221161646083e+00 inf inf inf inf 4.659123889436153299e+00 inf 4.736431883078432215e+00 3.885521908088892307e+00 3.832477562779790681e+00 3.979852658896229745e+00 3.619915125869467953e+00 3.693258682157404937e+00 3.373162794393733233e+00 3.266400703925127047e+00 3.237585069094214951e+00 2.708090842657582265e+00 2.451411333182749619e+00 2.337889720761926693e+00 2.251098553383273693e+00 1.99…
5.193642033408123027e+00 inf inf inf inf 4.722047450082241582e+00 inf 4.731598763720732848e+00 3.886702909694708996e+00 3.830320857513920707e+00 3.974357459744977117e+00 3.585985641447706040e+00 3.724032669992386690e+00 3.378219295788556842e+00 3.292248061689226901e+00 3.239598186144256431e+00 2.708424390407254023e+00 2.447073811246567754e+00 2.150074870803645677e+00 1.825573971008201068e+00 1.64…
5.143884763813336924e+00 inf inf inf inf 4.685289756428171692e+00 inf 4.736431883078432215e+00 3.910823178057359684e+00 3.812294413162101936e+00 3.974357459744977117e+00 3.596110978621263943e+00 3.702761997244530701e+00 3.381784300609457894e+00 3.293570039793288107e+00 3.233578928297431432e+00 2.701623346227110201e+00 2.445239790620086229e+00 2.149679262554681447e+00 1.829587511606785011e+00 1.66…
5.097929605472461212e+00 inf inf inf inf 4.698812126060579963e+00 inf 4.712645381840435022e+00 3.907142921171899985e+00 3.826030499765323167e+00 3.985398505758046550e+00 3.602711265548694364e+00 3.697559773558492413e+00 3.383318649400892664e+00 3.302906113764878970e+00 3.253468959156097018e+00 2.725685262569966127e+00 2.600583554449348966e+00 2.573720848786514637e+00 2.564194737557400128e+00 2.49…
5.153512491208361190e+00 inf inf inf inf 4.741304137431756160e+00 inf 4.707998871299551524e+00 3.878484165580579734e+00 3.836814303173721630e+00 3.966207626920108975e+00 3.618399457246922246e+00 3.694975431182132120e+00 3.384856920690309856e+00 3.286552815950473772e+00 3.242427913143027585e+00 2.726888187681435927e+00 2.593789085177911957e+00 2.579482826982261390e+00 2.546729851044865267e+00 2.40…
5.038972821906408051e+00 inf inf inf inf 4.726804155683409725e+00 inf 4.712645381840435022e+00 3.899849254597207437e+00 3.818595205027163431e+00 3.972991465685005608e+00 3.608639590595920765e+00 3.714190188276585758e+00 3.380253854362612387e+00 3.291368353747447628e+00 3.269359642711764824e+00 3.029635583922656750e+00 3.043157953555064132e+00 2.569865785644415812e+00 2.137413481285725947e+00 2.07…
5.125079479429479612e+00 inf inf inf inf 4.761197523603985182e+00 inf 4.722047450082241582e+00 3.903485036806938702e+00 3.815436561947183502e+00 3.989591694330009819e+00 3.574618689493180401e+00 3.711533582967918576e+00 3.386399134584523463e+00 3.283508327435348484e+00 3.260943839442443704e+00 3.011421477046643869e+00 3.054317553430205834e+00 2.948327631268728322e+00 2.871218856724779389e+00 2.52…
5.204106995006677394e+00 inf inf inf inf 4.808518676004832848e+00 inf 4.819559722017902281e+00 3.999490956082077719e+00 3.902270666818577372e+00 4.075374759414521542e+00 3.690692707586567423e+00 3.802965232101657378e+00 3.461403557450651647e+00 3.375685733624471663e+00 3.353838708966585092e+00 3.105650945220347570e+00 3.113775834058426284e+00 2.528890494851167681e+00 2.048369020789921446e+00 1.90…
5.153512491208361190e+00 inf inf inf inf 4.722047450082241582e+00 inf 4.746216165729965297e+00 3.904701862550234548e+00 3.851128540168316405e+00 3.988190715524832619e+00 3.595382062572102022e+00 3.712417815492947692e+00 3.373162794393733233e+00 3.278324776714656608e+00 3.232382268721721630e+00 2.702448637983148938e+00 2.445455267838144930e+00 2.148559782929448048e+00 1.824805195989866125e+00 1.64…
5.183355968830361427e+00 inf inf inf inf 4.712645381840435022e+00 inf 4.698812126060579963e+00 3.892642939423553550e+00 3.834642025994972503e+00 3.947609939614384444e+00 3.608639590595920765e+00 3.704506114769993808e+00 3.366652234311451775e+00 3.289174694281745026e+00 3.228410504301290729e+00 2.702283489052511367e+00 2.448371787931788113e+00 2.147967959361166024e+00 1.824958872436876822e+00 1.64…
5.236640330147830369e+00 inf inf inf inf 4.746216165729965297e+00 inf 4.751168622699201372e+00 3.891450233136117820e+00 3.817540480611625320e+00 3.942400209018340096e+00 3.606409618463658262e+00 3.687288341362638722e+00 3.371152031870940924e+00 3.283508327435348484e+00 3.243644738886323875e+00 2.704102625074595867e+00 2.449238663824564011e+00 2.146261509346397922e+00 1.825881756245090637e+00 1.64…
5.247887762760418795e+00 inf inf inf inf 4.787026386876749307e+00 inf 4.797676578621448584e+00 3.981234336024554121e+00 3.890259886308753856e+00 4.048486601179981825e+00 3.675522489185966357e+00 3.782737440849615940e+00 3.441899004975313758e+00 3.374170701036430575e+00 3.334643456892474322e+00 3.104683290026548192e+00 3.108238992758483921e+00 2.528766722326818872e+00 2.048591859464813147e+00 1.90…
5.106844140742981430e+00 inf inf inf inf 4.781771155874240620e+00 inf 4.766275360700433339e+00 3.899849254597207437e+00 3.835727184314329907e+00 3.984007244733617004e+00 3.601238265731094401e+00 3.716858574578586261e+00 3.382806764959133350e+00 3.271482114489153936e+00 3.244864030336966021e+00 2.710596969249924548e+00 2.445778628414668532e+00 2.145279215840443232e+00 1.831954124001834661e+00 1.64…
5.183355968830361427e+00 inf inf inf inf 4.761197523603985182e+00 inf 4.746216165729965297e+00 3.886702909694708996e+00 3.828171854783261274e+00 3.982619193080028541e+00 3.616133088748417546e+00 3.683059791810146422e+00 3.371654092913835665e+00 3.290928981603062020e+00 3.266822519662695878e+00 3.026231217698727605e+00 3.046074683090657320e+00 2.561575142105203096e+00 2.128820997601787113e+00 2.03…
5.183355968830361427e+00 inf inf inf inf 4.756162179366210552e+00 inf 4.741304137431756160e+00 3.895035467923569250e+00 3.819651781461941287e+00 3.978474147124923643e+00 3.604187880093397300e+00 3.690692707586567423e+00 3.385884623971729734e+00 3.300223850222303579e+00 3.258025897544829075e+00 3.015020457927658271e+00 3.027930993193461262e+00 2.740809459277290028e+00 2.355724512810581039e+00 2.16…
5.193642033408123027e+00 inf inf inf inf 4.722047450082241582e+00 inf 4.741304137431756160e+00 3.895035467923569250e+00 3.837903389670132004e+00 3.968911991584702648e+00 3.618399457246922246e+00 3.715967797028784325e+00 3.379235715160308295e+00 3.278324776714656608e+00 3.238389507883815188e+00 2.698169428687127613e+00 2.450215394334815944e+00 2.151527663733917795e+00 1.824037401927543822e+00 1.64…
5.173242787496137751e+00 inf inf inf inf 4.746216165729965297e+00 inf 4.722047450082241582e+00 3.883166836100140351e+00 3.817540480611625320e+00 3.984007244733617004e+00 3.624485174103240226e+00 3.700155263384341531e+00 3.372659473473545333e+00 3.272333203916759636e+00 3.237987154057388572e+00 2.700469836117586286e+00 2.449021827741136192e+00 2.152652683816936641e+00 1.829781146403307357e+00 1.64…
5.236640330147830369e+00 inf inf inf inf 4.731598763720732848e+00 inf 4.756162179366210552e+00 3.905921154000877138e+00 3.819651781461941287e+00 3.963515362361592409e+00 3.608639590595920765e+00 3.696697092227928749e+00 3.377204590446912569e+00 3.287425506640065720e+00 3.233179777287769951e+00 2.701128713955113891e+00 2.450867429932301889e+00 2.145802906147650901e+00 1.827808989091769476e+00 1.64…
5.115892734190508051e+00 inf inf inf inf 4.746216165729965297e+00 inf 4.698812126060579963e+00 3.904701862550234548e+00 3.831398243880538512e+00 3.971628565611963424e+00 3.605668127149864066e+00 3.692402140909566199e+00 3.390531134512613676e+00 3.295779811373413359e+00 3.236380423796966888e+00 2.691969437622357297e+00 2.446102162856552464e+00 2.147442382190508869e+00 1.828311082360415840e+00 1.64…
5.173242787496137751e+00 inf inf inf inf 4.736431883078432215e+00 inf 4.751168622699201372e+00 3.880820945701900726e+00 3.821770516485515579e+00 3.984007244733617004e+00 3.607895347922191132e+00 3.712417815492947692e+00 3.384856920690309856e+00 3.294011345368624610e+00 3.242833248372231747e+00 2.706592161621320880e+00 2.450432661036941795e+00 2.151659909915768942e+00 1.829548792123808054e+00 1.64…
7.219811701139563276e+00 inf inf inf inf 6.802731093009635188e+00 inf 6.668461127419905488e+00 5.865164118670588067e+00 5.750202337723826496e+00 5.776949857854418724e+00 5.570593099338289278e+00 5.653720938277757568e+00 5.333121729593898408e+00 5.183355968830361427e+00 5.143884763813336924e+00 4.422302275385443515e+00 3.330876808442575943e+00 2.546092638102756656e+00 2.030695926245964511e+00 1.78…
5.183355968830361427e+00 inf inf inf inf 4.736431883078432215e+00 inf 4.736431883078432215e+00 3.883166836100140351e+00 3.826030499765323167e+00 3.952865170616893575e+00 3.593200597493962256e+00 3.724032669992386690e+00 3.371654092913835665e+00 3.278755037816292184e+00 3.235578664684342076e+00 2.706758497524246021e+00 2.450867429932301889e+00 2.148428216267723734e+00 1.829742414458715549e+00 1.64…
5.173242787496137751e+00 inf inf inf inf 4.787026386876749307e+00 inf 4.726804155683409725e+00 3.897437547460878005e+00 3.813339974024654300e+00 3.984007244733617004e+00 3.599768862986224782e+00 3.715967797028784325e+00 3.376191593364227028e+00 3.280910970344834698e+00 3.244050894909169536e+00 2.698005449908350784e+00 2.447938817864537153e+00 2.145017541504943281e+00 1.825535508920872685e+00 1.64…
5.173242787496137751e+00 inf inf inf inf 4.667720037416850154e+00 inf 4.707998871299551524e+00 3.915765465595977268e+00 3.815436561947183502e+00 3.981234336024554121e+00 3.596110978621263943e+00 3.708009589732990108e+00 3.368148431000291598e+00 3.297997728093880365e+00 3.239598186144256431e+00 2.709259069588119129e+00 2.460512694921722421e+00 2.198826577586339592e+00 1.932502200876973886e+00 1.80…
5.204106995006677394e+00 inf inf inf inf 4.761197523603985182e+00 inf 4.659123889436153299e+00 3.897437547460878005e+00 3.829245396771862264e+00 3.984007244733617004e+00 3.601974314905443286e+00 3.709769006556697946e+00 3.368647991116159091e+00 3.280047670160880724e+00 3.242833248372231747e+00 2.710931909489577851e+00 2.448805069768691389e+00 2.152520219286957026e+00 1.827423048391603633e+00 1.64…
5.125079479429479612e+00 inf inf inf inf 4.707998871299551524e+00 inf 4.726804155683409725e+00 3.910823178057359684e+00 3.816487601734065205e+00 3.988190715524832619e+00 3.596840778741047462e+00 3.726745162001262823e+00 3.380763570720919819e+00 3.277465176389894541e+00 3.235979410703150538e+00 2.727060230606124680e+00 2.593237806967111148e+00 2.591312300924011769e+00 2.707590867452247974e+00 2.77…
5.134408660489923726e+00 inf inf inf inf 4.717328052359996526e+00 inf 4.726804155683409725e+00 3.897437547460878005e+00 3.818595205027163431e+00 3.972991465685005608e+00 3.593926874136148530e+00 3.692402140909566199e+00 3.369147966321493382e+00 3.285246148498881524e+00 3.236380423796966888e+00 2.701788314048568562e+00 2.450650006217199195e+00 2.148888825495202326e+00 1.828736257992366721e+00 1.64…
5.183355968830361427e+00 inf inf inf inf 4.741304137431756160e+00 inf 4.717328052359996526e+00 3.884343219905919575e+00 3.836814303173721630e+00 3.992403475731561624e+00 3.629090197536061435e+00 3.703633424080401859e+00 3.370149164763796001e+00 3.280479165428564325e+00 3.236380423796966888e+00 2.702283489052511367e+00 2.451955728519802591e+00 2.146917263688762123e+00 1.823500528413500632e+00 1.64…
5.183355968830361427e+00 inf inf inf inf 4.731598763720732848e+00 inf 4.756162179366210552e+00 3.895035467923569250e+00 3.832477562779790681e+00 3.975726561871472331e+00 3.605668127149864066e+00 3.694975431182132120e+00 3.373162794393733233e+00 3.290489930051295531e+00 3.226039968897826071e+00 2.713113577372519458e+00 2.448913438994558600e+00 2.158175837925508045e+00 1.828311082360415840e+00 1.64…
5.193642033408123027e+00 inf inf inf inf 4.751168622699201372e+00 inf 4.736431883078432215e+00 3.895035467923569250e+00 3.821770516485515579e+00 3.971628565611963424e+00 3.603449119871684925e+00 3.704506114769993808e+00 3.374170701036430575e+00 3.292688398426770302e+00 3.226829110158474734e+00 2.702613832253232484e+00 2.442016857767621119e+00 2.151858333701573311e+00 1.826497799426620272e+00 1.64…
5.153512491208361190e+00 inf inf inf inf 4.736431883078432215e+00 inf 4.712645381840435022e+00 3.904701862550234548e+00 3.822832688208812169e+00 3.984007244733617004e+00 3.610877857745908415e+00 3.701022920528192817e+00 3.380763570720919819e+00 3.291368353747447628e+00 3.247718688944259302e+00 2.700799184853230450e+00 2.449455578075290685e+00 2.152983972778121036e+00 1.828040672387322596e+00 1.64…
5.125079479429479612e+00 inf inf inf inf 4.703387966553228772e+00 inf 4.731598763720732848e+00 3.880820945701900726e+00 3.828171854783261274e+00 3.974357459744977117e+00 3.609384754932638995e+00 3.695835645946220271e+00 3.384856920690309856e+00 3.285681389114603501e+00 3.236380423796966888e+00 2.724656094488400182e+00 2.595860888412588885e+00 2.572921220595747016e+00 2.581370789479116912e+00 2.54…
5.204106995006677394e+00 inf inf inf inf 4.741304137431756160e+00 inf 4.707998871299551524e+00 3.901058742692874226e+00 3.821770516485515579e+00 3.978474147124923643e+00 3.601238265731094401e+00 3.703633424080401859e+00 3.380763570720919819e+00 3.282641295404929327e+00 3.240809297170365255e+00 2.701788314048568562e+00 2.455670736552557631e+00 2.151329348942229824e+00 1.826960246067801830e+00 1.63…
5.448083510540659979e+00 inf inf inf inf 4.963659639882730623e+00 inf 5.015372929485227615e+00 4.151119436705882570e+00 4.118972438736910213e+00 4.263768389212605037e+00 3.884343219905919575e+00 3.954186181301148295e+00 3.632179909716226618e+00 3.549127018790181332e+00 3.506803674588995445e+00 3.282208247437336190e+00 3.260108696872571432e+00 2.591724390969795788e+00 2.039577364288058803e+00 1.84…
5.153512491208361190e+00 inf inf inf inf 4.722047450082241582e+00 inf 4.746216165729965297e+00 3.902270666818577372e+00 3.826030499765323167e+00 3.971628565611963424e+00 3.604927548440993945e+00 3.709769006556697946e+00 3.379235715160308295e+00 3.296665997284696115e+00 3.231983910464867993e+00 2.708257593420738907e+00 2.457976811576088050e+00 2.148757186876212977e+00 1.827037355073481750e+00 1.64…
7.636892309269490475e+00 inf inf inf inf 7.219811701139563276e+00 inf 6.975835185605579802e+00 6.141673969345724515e+00 6.141673969345724515e+00 6.314778061941668241e+00 5.804941887477248486e+00 5.865164118670588067e+00 5.464130331508469496e+00 5.464130331508469496e+00 5.271033698068405826e+00 4.498960513334042233e+00 3.318335680318840186e+00 2.544947352544987496e+00 2.031182908074173010e+00 1.79…
[truncated: 4,013 more rows]
