# Supplementary material for: The SARS-CoV-2 spike protein is vulnerable to moderate electric fields
Source: Nat Commun. 2021 Sep 13;12:5407. doi: 10.1038/s41467-021-25478-7 (PMC8437970; doi:10.1038/s41467-021-25478-7)
Supplement: Supplementary file 6 — Source Data [file 41467_2021_25478_MOESM6_ESM.zip › FIGURES_compilation_source_data_NEW/supplementary_figure_3/free_energy_profile_1e6_wBarrier_nBooth_5000_energy.csv]

1.237930800000000033e-02 5.282949337440391524e+00
3.713592400000000071e-02 inf
6.189253999999999589e-02 inf
8.664915600000000495e-02 inf
1.114057719999999863e-01 inf
1.361623879999999953e-01 4.865868729310463436e+00
1.609190039999999766e-01 inf
1.856756199999999857e-01 4.865868729310463436e+00
2.104322359999999947e-01 4.031707513050608149e+00
2.351888520000000038e-01 3.960835090112569290e+00
2.599454679999999573e-01 4.112056039312059319e+00
2.847020839999999664e-01 3.739567689449966092e+00
3.094586999999999755e-01 3.840087494155246972e+00
3.342153159999999845e-01 3.511221146841488672e+00
3.589719319999999381e-01 3.423006886025319329e+00
3.837285479999999471e-01 3.369147966321493382e+00
4.084851639999999562e-01 2.838248383805592301e+00
4.332417799999999652e-01 2.585164579011228092e+00
4.579983959999999188e-01 2.283306918962839660e+00
4.827550119999999279e-01 1.961442285204687996e+00
5.075116279999999369e-01 1.777327824577413784e+00
5.322682439999999460e-01 1.810007120682263881e+00
5.570248600000000661e-01 1.834798589012294201e+00
5.817814759999999641e-01 2.052112498055037371e+00
6.065380920000000842e-01 2.419101427061886689e+00
6.312947079999999822e-01 2.946342573385937857e+00
6.560513239999999913e-01 3.306501166281224702e+00
6.808079400000000003e-01 3.304251742633540267e+00
7.055645559999998984e-01 3.373666536679327699e+00
7.303211720000000184e-01 2.869908394954542974e+00
7.550777879999999165e-01 2.498713687997647703e+00
7.798344040000000366e-01 2.516273814237221185e+00
8.045910199999999346e-01 2.681829203568111719e+00
8.293476360000000547e-01 2.610850385063533619e+00
8.541042519999999527e-01 2.272135698024141615e+00
8.788608680000000728e-01 1.935034406065848644e+00
9.036174839999999708e-01 1.699763582617758173e+00
9.283740999999999799e-01 1.637784477101646763e+00
9.531307159999999890e-01 1.648635787926316265e+00
9.778873319999998870e-01 1.726499755105213030e+00
1.002643948000000007e+00 1.750324143664690579e+00
1.027400563999999905e+00 1.713461868089746654e+00
1.052157179999999803e+00 1.671568746142565676e+00
1.076913795999999923e+00 1.765864802708325909e+00
1.101670411999999821e+00 1.956019400940853359e+00
1.126427027999999719e+00 2.282731070826060638e+00
1.151183643999999839e+00 2.752183125720081946e+00
1.175940259999999959e+00 3.280479165428564325e+00
1.200696875999999857e+00 3.924513368113391021e+00
1.225453491999999756e+00 4.717328052359996526e+00
