# Supplementary material for: The SARS-CoV-2 spike protein is vulnerable to moderate electric fields
Source: Nat Commun. 2021 Sep 13;12:5407. doi: 10.1038/s41467-021-25478-7 (PMC8437970; doi:10.1038/s41467-021-25478-7)
Supplement: Supplementary file 6 — Source Data [file 41467_2021_25478_MOESM6_ESM.zip › FIGURES_compilation_source_data_NEW/supplementary_figure_2/EF-on_E_10_6_energy_profile.csv]

3.027506000000000294e-02 5.327514621945312889e+00
9.082318000000000335e-02 inf
1.513713000000000142e-01 5.327514621945312889e+00
2.119194200000000250e-01 3.698026316431816340e+00
2.724675400000000081e-01 3.154752644184291910e+00
3.330156599999999911e-01 2.973571650116213938e+00
3.935637800000000297e-01 1.983859346055959927e+00
4.541119000000000128e-01 1.486430211664580225e+00
5.146600199999999958e-01 1.562150098756123651e+00
5.752081400000000899e-01 2.258822357511633072e+00
6.357562600000000730e-01 2.654281952558553481e+00
6.963043800000000561e-01 3.205632526278211269e+00
7.568525000000000391e-01 3.942002831965799370e+00
8.174006200000001332e-01 2.202807976508049936e+00
8.779487400000001163e-01 1.170979252006772109e+00
9.384968600000000993e-01 9.358933231601936908e-01
9.990449800000000824e-01 9.143010484913058900e-01
1.059593100000000065e+00 1.277325569145971951e+00
1.120141220000000049e+00 2.157738351991457915e+00
1.180689340000000032e+00 4.005400374617491543e+00
