# Supplementary material for: The SARS-CoV-2 spike protein is vulnerable to moderate electric fields
Source: Nat Commun. 2021 Sep 13;12:5407. doi: 10.1038/s41467-021-25478-7 (PMC8437970; doi:10.1038/s41467-021-25478-7)
Supplement: Supplementary file 6 — Source Data [file 41467_2021_25478_MOESM6_ESM.zip › FIGURES_compilation_source_data_NEW/supplementary_figure_2/EF-off_E_10_4_energy_profile.csv]

7.470312849999999338e-01 4.707916028912324080e+00
7.589228550000000073e-01 3.345402711888631142e+00
7.708144249999999698e-01 2.562178840371356348e+00
7.827059949999999322e-01 2.217301011956185786e+00
7.945975649999998947e-01 2.035568893349848363e+00
8.064891349999999681e-01 1.872067515361318879e+00
8.183807049999999306e-01 1.629217605895075138e+00
8.302722750000000040e-01 1.352185696475592058e+00
8.421638449999999665e-01 1.125143899867149910e+00
8.540554149999999289e-01 1.038582009587968980e+00
8.659469849999998914e-01 1.099356040842904836e+00
8.778385549999999649e-01 1.320852023048671331e+00
8.897301250000000383e-01 1.737122597233067944e+00
9.016216950000000008e-01 2.225750580839555237e+00
9.135132649999999632e-01 2.851402191474604386e+00
9.254048349999999257e-01 3.119942122654064676e+00
9.372964049999998881e-01 3.515907577440740006e+00
9.491879749999999616e-01 3.642446557132680951e+00
9.610795450000000351e-01 4.156565455192665404e+00
9.729711149999999975e-01 5.298100729638195894e+00
