# Supplementary material for: The SARS-CoV-2 spike protein is vulnerable to moderate electric fields
Source: Nat Commun. 2021 Sep 13;12:5407. doi: 10.1038/s41467-021-25478-7 (PMC8437970; doi:10.1038/s41467-021-25478-7)
Supplement: Supplementary file 6 — Source Data [file 41467_2021_25478_MOESM6_ESM.zip › FIGURES_compilation_source_data_NEW/supplementary_figure_2/EF-off_E_10_5_energy_profile.csv]

9.695678775000000638e-01 3.251802515613193556e+00
9.874104324999999349e-01 3.188404972961501826e+00
1.005252987500000028e+00 2.944428457427518797e+00
1.023095542500000121e+00 2.568862248552827854e+00
1.040938097499999992e+00 2.469997795991959677e+00
1.058780652500000086e+00 1.992260971705775763e+00
1.076623207499999957e+00 1.944732054973578039e+00
1.094465762500000050e+00 1.968027356082256984e+00
1.112308317500000143e+00 1.790977543610002387e+00
1.130150872500000014e+00 1.520082540441790364e+00
1.147993427500000108e+00 1.345101004435065306e+00
1.165835982499999979e+00 1.312271765612021079e+00
1.183678537500000072e+00 1.216481034582358012e+00
1.201521092500000165e+00 1.268631144621460649e+00
1.219363647500000036e+00 1.385812574852060219e+00
1.237206202500000130e+00 1.562941566234225865e+00
1.255048757500000001e+00 1.975997275577932699e+00
1.272891312500000094e+00 2.488513722291376684e+00
1.290733867500000187e+00 3.251802515613193556e+00
1.308576422500000058e+00 3.912859639277104229e+00
