# Supplementary material for: The SARS-CoV-2 spike protein is vulnerable to moderate electric fields
Source: Nat Commun. 2021 Sep 13;12:5407. doi: 10.1038/s41467-021-25478-7 (PMC8437970; doi:10.1038/s41467-021-25478-7)
Supplement: Supplementary file 6 — Source Data [file 41467_2021_25478_MOESM6_ESM.zip › FIGURES_compilation_source_data_NEW/supplementary_figure_2/EF-off_E_10_6_energy_profile.csv]

9.308650675000000874e-01 5.484703123783588374e+00
9.478734024999999619e-01 4.254332297681972186e+00
9.648817375000000585e-01 3.532715939105467218e+00
9.818900725000000440e-01 3.102967070961343499e+00
9.988984075000000296e-01 2.605799156511118930e+00
1.015906742499999904e+00 2.193308350383522232e+00
1.032915077500000223e+00 2.015328752287641745e+00
1.049923412500000097e+00 1.808159862496038883e+00
1.066931747499999972e+00 1.628382168878778957e+00
1.083940082500000068e+00 1.427053696794138737e+00
1.100948417500000165e+00 1.264830386214656377e+00
1.117956752500000039e+00 1.189754745116525569e+00
1.134965087499999914e+00 1.185855896972580759e+00
1.151973422500000233e+00 1.279129852419472302e+00
1.168981757500000107e+00 1.449249731653153184e+00
1.185990092499999982e+00 1.739586096793799941e+00
1.202998427500000078e+00 2.116425298041545666e+00
1.220006762500000175e+00 2.769227139092428569e+00
1.237015097500000049e+00 3.840801671087882063e+00
1.254023432499999924e+00 5.124972568959290875e+00
