# Supplementary material for: The SARS-CoV-2 spike protein is vulnerable to moderate electric fields
Source: Nat Commun. 2021 Sep 13;12:5407. doi: 10.1038/s41467-021-25478-7 (PMC8437970; doi:10.1038/s41467-021-25478-7)
Supplement: Supplementary file 6 — Source Data [file 41467_2021_25478_MOESM6_ESM.zip › FIGURES_compilation_source_data_NEW/supplementary_figure_2/EF-on_E_10_4_energy_profile.csv]

2.841590500000000519e-02 6.295877041674434516e+00
8.524611500000001119e-02 inf
1.420763250000000033e-01 4.556682186216684194e+00
1.989065350000000232e-01 5.044635217284651141e+00
2.557367450000000431e-01 3.495495438032605762e+00
3.125669550000000907e-01 2.457849641144329578e+00
3.693971650000000828e-01 2.215578199363913647e+00
4.262273750000000749e-01 2.195429437717310694e+00
4.830575850000000671e-01 2.209462414220151771e+00
5.398877950000000592e-01 2.542151568505084391e+00
5.967180050000000513e-01 2.675834203521096466e+00
6.535482150000000434e-01 2.252185329898905852e+00
7.103784250000001466e-01 2.359139995789285571e+00
7.672086350000001387e-01 1.370587082214577590e+00
8.240388450000001308e-01 6.679037673536307729e-01
8.808690550000001229e-01 6.658207877746127323e-01
9.376992650000001150e-01 1.728004730615352091e+00
9.945294750000001072e-01 2.832531117447141256e+00
1.051359684999999988e+00 3.395416615483376255e+00
1.108189895000000202e+00 4.173994946007332452e+00
