# Supplementary material for: The SARS-CoV-2 spike protein is vulnerable to moderate electric fields
Source: Nat Commun. 2021 Sep 13;12:5407. doi: 10.1038/s41467-021-25478-7 (PMC8437970; doi:10.1038/s41467-021-25478-7)
Supplement: Supplementary file 6 — Source Data [file 41467_2021_25478_MOESM6_ESM.zip › FIGURES_compilation_source_data_NEW/supplementary_figure_2/EF-on_E_10_5_energy_profile.csv]

3.366116000000000247e-02 6.793296505762391746e+00
1.009814800000000123e-01 5.249914857771966759e+00
1.683018000000000014e-01 4.164111797794953773e+00
2.356221199999999905e-01 3.626629907458270630e+00
3.029424399999999795e-01 3.289452601651612795e+00
3.702627600000000241e-01 3.275376635229811484e+00
4.375830800000000131e-01 4.156542891393094408e+00
5.049034000000000022e-01 3.959477404337459205e+00
5.722237199999999913e-01 3.902620362222866124e+00
6.395440400000000913e-01 3.445012590703129707e+00
7.068643599999999694e-01 3.239921436380764685e+00
7.741846800000000695e-01 3.182124395218748791e+00
8.415050000000001695e-01 3.572975760704906190e+00
9.088253200000000476e-01 3.258232452027766790e+00
9.761456399999999256e-01 2.445578890774645853e+00
1.043465959999999804e+00 1.427732541484341811e+00
1.110786280000000126e+00 6.855810532153844283e-01
1.178106600000000004e+00 5.740831211246449906e-01
1.245426919999999882e+00 1.187857820423981359e+00
1.312747239999999982e+00 2.801895308924119199e+00
