# Supplementary material for: The SARS-CoV-2 spike protein is vulnerable to moderate electric fields
Source: Nat Commun. 2021 Sep 13;12:5407. doi: 10.1038/s41467-021-25478-7 (PMC8437970; doi:10.1038/s41467-021-25478-7)
Supplement: Supplementary file 6 — Source Data [file 41467_2021_25478_MOESM6_ESM.zip › FIGURES_compilation_source_data_NEW/figure_3/b/FIGURE_3b_SourceData_rmsf_1e07.xvg]

@    title "RMS fluctuation"
@    xaxis  label "Residue"
@    yaxis  label "(nm)"
@TYPE xy
  319   0.2807
  320   0.1998
  321   0.2273
  322   0.1953
  323   0.1568
  324   0.1349
  325   0.1304
  326   0.1479
  327   0.1637
  328   0.2818
  329   0.2727
  330   0.2802
  331   0.3394
  332   0.3459
  333   0.2531
  334   0.2867
  335   0.2227
  336   0.1258
  337   0.1619
  338   0.1582
  339   0.1623
  340   0.2165
  341   0.1293
  342   0.1410
  343   0.1917
  344   0.1470
  345   0.1929
  346   0.2944
  347   0.1397
  348   0.0923
  349   0.0847
  350   0.0855
  351   0.0807
  352   0.0867
  353   0.0825
  354   0.1446
  355   0.1209
  356   0.1590
  357   0.2426
  358   0.1313
  359   0.1219
  360   0.1492
  361   0.1139
  362   0.1267
  363   0.1227
  364   0.1592
  365   0.2260
  366   0.2147
  367   0.2206
  368   0.1938
  369   0.3225
  370   0.2775
  371   0.2835
  372   0.2494
  373   0.2783
  374   0.2230
  375   0.2796
  376   0.2456
  377   0.1648
  378   0.1757
  379   0.0856
  380   0.0972
  381   0.1235
  382   0.1384
  383   0.1340
  384   0.1506
  385   0.1867
  386   0.2104
  387   0.1511
  388   0.1536
  389   0.1733
  390   0.1491
  391   0.1452
  392   0.1465
  393   0.1898
  394   0.1886
  395   0.1350
  396   0.1320
  397   0.1009
  398   0.0868
  399   0.0920
  400   0.0697
  401   0.1040
  402   0.0746
  403   0.0932
  404   0.0897
  405   0.1176
  406   0.1141
  407   0.0936
  408   0.3082
  409   0.1792
  410   0.0968
  411   0.0860
  412   0.1024
  413   0.1234
  414   0.1261
  415   0.1333
  416   0.0950
  417   0.1508
  418   0.0726
  419   0.0780
  420   0.1093
  421   0.0859
  422   0.0613
  423   0.0952
  424   0.1012
  425   0.0981
  426   0.1093
  427   0.1467
  428   0.1966
  429   0.1013
  430   0.1164
  431   0.0835
  432   0.0788
  433   0.0817
  434   0.0952
  435   0.0929
  436   0.1060
  437   0.1246
  438   0.1329
  439   0.2312
  440   0.2809
  441   0.2204
  442   0.1362
  443   0.1575
  444   0.2245
  445   0.2109
  446   0.1869
  447   0.1598
  448   0.1288
  449   0.1569
  450   0.1568
  451   0.1032
  452   0.0989
  453   0.0877
  454   0.0702
  455   0.1058
  456   0.1681
  457   0.0973
  458   0.2059
  459   0.1290
  460   0.1192
  461   0.1228
  462   0.1793
  463   0.1116
  464   0.1443
  465   0.1770
  466   0.1230
  467   0.1019
  468   0.1429
  469   0.1102
  470   0.1220
  471   0.1881
  472   0.1544
  473   0.1556
  474   0.2687
  475   0.3299
  476   0.3919
  477   0.4573
  478   0.3456
  479   0.3332
  480   0.2554
  481   0.4274
  482   0.5571
  483   0.7786
  484   0.7715
  485   0.4078
  486   0.3716
  487   0.2955
  488   0.1359
  489   0.1858
  490   0.1371
  491   0.0896
  492   0.0955
  493   0.1388
  494   0.1054
  495   0.0875
  496   0.1213
  497   0.1082
  498   0.1690
  499   0.1796
  500   0.1910
  501   0.1603
  502   0.1491
  503   0.1778
  504   0.1188
  505   0.1331
  506   0.1524
  507   0.1010
  508   0.0993
  509   0.1045
  510   0.0805
  511   0.0852
  512   0.0778
  513   0.1042
  514   0.1093
  515   0.1255
  516   0.1941
  517   0.2466
  518   0.2778
  519   0.4055
  520   0.3029
  521   0.2812
  522   0.1972
  523   0.2172
  524   0.1595
  525   0.1496
  526   0.1408
  527   0.1463
  528   0.1719
  529   0.2589
  530   0.2386
  531   0.2718
  532   0.2318
  533   0.1758
  534   0.2120
  535   0.2845
  536   0.2507
  537   0.2625
  538   0.2561
  539   0.3299
  540   0.3634
  541   0.4058
  542   0.4147
  543   0.5051
  544   0.5704
  545   0.5498
  546   0.5683
  547   0.4372
