# Supplementary material for: The SARS-CoV-2 spike protein is vulnerable to moderate electric fields
Source: Nat Commun. 2021 Sep 13;12:5407. doi: 10.1038/s41467-021-25478-7 (PMC8437970; doi:10.1038/s41467-021-25478-7)
Supplement: Supplementary file 6 — Source Data [file 41467_2021_25478_MOESM6_ESM.zip › FIGURES_compilation_source_data_NEW/figure_3/b/FIGURE_3b_SourceData_rmsf_no-EF.xvg]

@    title "RMS fluctuation"
@    xaxis  label "Residue"
@    yaxis  label "(nm)"
@TYPE xy
  319   0.3616
  320   0.2495
  321   0.2589
  322   0.2137
  323   0.2151
  324   0.2009
  325   0.1961
  326   0.2368
  327   0.2938
  328   0.4216
  329   0.3433
  330   0.3599
  331   0.3801
  332   0.3747
  333   0.2776
  334   0.3054
  335   0.2320
  336   0.1690
  337   0.1882
  338   0.2010
  339   0.1752
  340   0.2063
  341   0.1750
  342   0.1819
  343   0.1873
  344   0.1668
  345   0.2101
  346   0.3020
  347   0.1536
  348   0.1023
  349   0.0917
  350   0.0739
  351   0.0989
  352   0.0928
  353   0.0813
  354   0.1445
  355   0.1065
  356   0.1748
  357   0.2589
  358   0.1991
  359   0.1690
  360   0.1888
  361   0.1877
  362   0.2101
  363   0.1963
  364   0.2378
  365   0.3241
  366   0.2792
  367   0.2378
  368   0.2574
  369   0.3207
  370   0.2804
  371   0.2536
  372   0.2176
  373   0.2326
  374   0.1785
  375   0.1922
  376   0.1629
  377   0.1901
  378   0.2019
  379   0.1599
  380   0.1475
  381   0.1843
  382   0.2090
  383   0.2352
  384   0.2666
  385   0.3182
  386   0.2987
  387   0.2427
  388   0.2853
  389   0.2850
  390   0.2647
  391   0.2348
  392   0.2136
  393   0.2165
  394   0.1856
  395   0.1501
  396   0.1385
  397   0.1143
  398   0.0936
  399   0.0955
  400   0.0788
  401   0.1081
  402   0.0788
  403   0.0905
  404   0.0918
  405   0.1153
  406   0.1164
  407   0.1027
  408   0.2478
  409   0.1681
  410   0.1004
  411   0.1074
  412   0.1256
  413   0.1289
  414   0.1336
  415   0.1392
  416   0.1014
  417   0.1856
  418   0.0767
  419   0.0820
  420   0.1141
  421   0.1060
  422   0.0724
  423   0.0970
  424   0.0965
  425   0.1066
  426   0.1195
  427   0.1560
  428   0.2050
  429   0.1318
  430   0.1523
  431   0.1353
  432   0.1377
  433   0.1227
  434   0.1393
  435   0.1237
  436   0.1318
  437   0.1388
  438   0.1430
  439   0.2244
  440   0.2234
  441   0.1894
  442   0.1264
  443   0.1576
  444   0.2335
  445   0.2173
  446   0.1951
  447   0.1678
  448   0.1380
  449   0.2134
  450   0.1676
  451   0.1242
  452   0.1133
  453   0.0973
  454   0.1063
  455   0.1496
  456   0.1636
  457   0.1399
  458   0.2205
  459   0.1546
  460   0.1403
  461   0.1307
  462   0.1886
  463   0.1101
  464   0.1058
  465   0.1757
  466   0.1308
  467   0.1272
  468   0.1577
  469   0.1497
  470   0.1719
  471   0.2302
  472   0.2079
  473   0.1890
  474   0.2613
  475   0.2426
  476   0.2797
  477   0.3475
  478   0.3425
  479   0.3306
  480   0.2600
  481   0.3216
  482   0.2633
  483   0.2820
  484   0.2525
  485   0.2656
  486   0.3611
  487   0.2670
  488   0.2309
  489   0.2224
  490   0.1685
  491   0.1465
  492   0.1272
  493   0.1690
  494   0.1309
  495   0.0955
  496   0.1380
  497   0.1082
  498   0.1653
  499   0.1745
  500   0.1777
  501   0.1474
  502   0.1324
  503   0.1690
  504   0.1048
  505   0.1518
  506   0.1529
  507   0.1034
  508   0.1129
  509   0.1244
  510   0.0997
  511   0.1123
  512   0.1017
  513   0.1386
  514   0.1309
  515   0.1786
  516   0.2050
  517   0.2757
  518   0.3006
  519   0.4444
  520   0.3259
  521   0.3312
  522   0.2793
  523   0.3003
  524   0.2304
  525   0.2282
  526   0.2262
  527   0.2452
  528   0.2941
  529   0.4231
  530   0.4052
  531   0.4532
  532   0.3716
  533   0.3322
  534   0.4055
  535   0.4878
  536   0.4637
  537   0.5499
  538   0.5668
  539   0.6665
  540   0.7382
  541   0.8139
  542   0.8404
  543   0.9782
  544   1.0694
  545   1.1734
  546   1.3138
  547   1.3365
