# Supplementary material for: The SARS-CoV-2 spike protein is vulnerable to moderate electric fields
Source: Nat Commun. 2021 Sep 13;12:5407. doi: 10.1038/s41467-021-25478-7 (PMC8437970; doi:10.1038/s41467-021-25478-7)
Supplement: Supplementary file 6 — Source Data [file 41467_2021_25478_MOESM6_ESM.zip › FIGURES_compilation_source_data_NEW/figure_3/b/FIGURE_3b_SourceData_rmsf_1e06.xvg]

@    title "RMS fluctuation"
@    xaxis  label "Residue"
@    yaxis  label "(nm)"
@TYPE xy
  319   0.5135
  320   0.4082
  321   0.4614
  322   0.4720
  323   0.5182
  324   0.4443
  325   0.4605
  326   0.4666
  327   0.5366
  328   0.6834
  329   0.6855
  330   0.6650
  331   0.7110
  332   0.6782
  333   0.6596
  334   0.7132
  335   0.5212
  336   0.3488
  337   0.2980
  338   0.3132
  339   0.3162
  340   0.3491
  341   0.2335
  342   0.2446
  343   0.2977
  344   0.2437
  345   0.2703
  346   0.3436
  347   0.1896
  348   0.1409
  349   0.1391
  350   0.1043
  351   0.1243
  352   0.1287
  353   0.1276
  354   0.2008
  355   0.1882
  356   0.2597
  357   0.3642
  358   0.2894
  359   0.3507
  360   0.4037
  361   0.3592
  362   0.4023
  363   0.3884
  364   0.4017
  365   0.5710
  366   0.4303
  367   0.3563
  368   0.6075
  369   0.6968
  370   0.5031
  371   0.4228
  372   0.3508
  373   0.3200
  374   0.2540
  375   0.2265
  376   0.1927
  377   0.2105
  378   0.2180
  379   0.1728
  380   0.1674
  381   0.2106
  382   0.2260
  383   0.2447
  384   0.2293
  385   0.2855
  386   0.3213
  387   0.2610
  388   0.3174
  389   0.3255
  390   0.2765
  391   0.2912
  392   0.2613
  393   0.2998
  394   0.2940
  395   0.2496
  396   0.2367
  397   0.1851
  398   0.1510
  399   0.1479
  400   0.1092
  401   0.1472
  402   0.1350
  403   0.1889
  404   0.1712
  405   0.2357
  406   0.1697
  407   0.1468
  408   0.3116
  409   0.1717
  410   0.1165
  411   0.1250
  412   0.1464
  413   0.1719
  414   0.1703
  415   0.1973
  416   0.1672
  417   0.2221
  418   0.1230
  419   0.1257
  420   0.1715
  421   0.1599
  422   0.1033
  423   0.1202
  424   0.1336
  425   0.1330
  426   0.1527
  427   0.2066
  428   0.2599
  429   0.1513
  430   0.1988
  431   0.1593
  432   0.1594
  433   0.1374
  434   0.1727
  435   0.1674
  436   0.1969
  437   0.2255
  438   0.2102
  439   0.2524
  440   0.3063
  441   0.2650
  442   0.2142
  443   0.2404
  444   0.3221
  445   0.3334
  446   0.3039
  447   0.2663
  448   0.2159
  449   0.2596
  450   0.2274
  451   0.1808
  452   0.1522
  453   0.1403
  454   0.1365
  455   0.1925
  456   0.3023
  457   0.1875
  458   0.2890
  459   0.2180
  460   0.2042
  461   0.1713
  462   0.2305
  463   0.1682
  464   0.2845
  465   0.2203
  466   0.1706
  467   0.1603
  468   0.1868
  469   0.1624
  470   0.1781
  471   0.2577
  472   0.2444
  473   0.3994
  474   0.4811
  475   0.5606
  476   0.5853
  477   0.7165
  478   0.6079
  479   0.6360
  480   0.4225
  481   0.6332
  482   0.6846
  483   0.7986
  484   0.8703
  485   0.5791
  486   0.5447
  487   0.4509
  488   0.2579
  489   0.3208
  490   0.2244
  491   0.1686
  492   0.1518
  493   0.2012
  494   0.1952
  495   0.1654
  496   0.2212
  497   0.2023
  498   0.2877
  499   0.2903
  500   0.3126
  501   0.2840
  502   0.2522
  503   0.2634
  504   0.2057
  505   0.2935
  506   0.2600
  507   0.1821
  508   0.1914
  509   0.1814
  510   0.1432
  511   0.1569
  512   0.1321
  513   0.1802
  514   0.1796
  515   0.2255
  516   0.2726
  517   0.2980
  518   0.3862
  519   0.4537
  520   0.3481
  521   0.3613
  522   0.3365
  523   0.3637
  524   0.2957
  525   0.3487
  526   0.4145
  527   0.5212
  528   0.4924
  529   0.5367
  530   0.4575
  531   0.5797
  532   0.6349
  533   0.5439
  534   0.6572
  535   0.9159
  536   0.9313
  537   0.8961
  538   1.1521
  539   1.3479
  540   1.3469
  541   1.5036
  542   1.6956
  543   1.8331
  544   1.9929
  545   1.7000
  546   1.6415
  547   1.4596
