# Supplementary material for: The SARS-CoV-2 spike protein is vulnerable to moderate electric fields
Source: Nat Commun. 2021 Sep 13;12:5407. doi: 10.1038/s41467-021-25478-7 (PMC8437970; doi:10.1038/s41467-021-25478-7)
Supplement: Supplementary file 6 — Source Data [file 41467_2021_25478_MOESM6_ESM.zip › FIGURES_compilation_source_data_NEW/figure_3/b/FIGURE_3b_SourceData_rmsf_1e05.xvg]

@    title "RMS fluctuation"
@    xaxis  label "Residue"
@    yaxis  label "(nm)"
@TYPE xy
  319   0.2292
  320   0.2031
  321   0.2198
  322   0.2640
  323   0.2963
  324   0.2404
  325   0.1470
  326   0.1692
  327   0.1445
  328   0.2536
  329   0.2185
  330   0.3324
  331   0.4180
  332   0.3984
  333   0.2637
  334   0.2883
  335   0.2253
  336   0.1418
  337   0.1588
  338   0.2356
  339   0.1406
  340   0.1990
  341   0.1707
  342   0.1549
  343   0.1360
  344   0.1168
  345   0.1906
  346   0.2867
  347   0.1298
  348   0.0915
  349   0.0870
  350   0.0820
  351   0.0931
  352   0.0905
  353   0.0826
  354   0.1325
  355   0.0916
  356   0.1524
  357   0.2199
  358   0.1036
  359   0.1216
  360   0.1672
  361   0.1221
  362   0.1218
  363   0.1165
  364   0.1712
  365   0.2447
  366   0.2359
  367   0.2434
  368   0.2293
  369   0.3832
  370   0.2981
  371   0.3159
  372   0.2388
  373   0.2609
  374   0.1529
  375   0.1444
  376   0.1231
  377   0.2145
  378   0.1795
  379   0.0932
  380   0.1035
  381   0.1257
  382   0.1300
  383   0.1602
  384   0.1955
  385   0.2190
  386   0.2216
  387   0.1797
  388   0.1753
  389   0.1706
  390   0.1442
  391   0.1074
  392   0.1559
  393   0.1454
  394   0.1392
  395   0.1073
  396   0.1260
  397   0.0811
  398   0.0770
  399   0.0785
  400   0.0719
  401   0.1016
  402   0.0758
  403   0.0936
  404   0.0781
  405   0.1045
  406   0.1181
  407   0.0874
  408   0.2565
  409   0.1400
  410   0.0853
  411   0.0889
  412   0.1006
  413   0.1194
  414   0.1230
  415   0.1314
  416   0.1000
  417   0.1719
  418   0.0867
  419   0.0878
  420   0.1161
  421   0.1132
  422   0.0785
  423   0.1032
  424   0.1063
  425   0.1006
  426   0.1003
  427   0.1364
  428   0.1759
  429   0.0943
  430   0.1021
  431   0.0817
  432   0.0784
  433   0.0781
  434   0.0925
  435   0.0788
  436   0.0935
  437   0.1049
  438   0.1105
  439   0.1872
  440   0.2025
  441   0.1518
  442   0.0984
  443   0.1299
  444   0.2091
  445   0.1811
  446   0.1631
  447   0.1374
  448   0.1130
  449   0.1509
  450   0.1543
  451   0.1108
  452   0.1053
  453   0.0955
  454   0.0919
  455   0.1309
  456   0.2153
  457   0.1157
  458   0.2177
  459   0.1331
  460   0.1379
  461   0.1206
  462   0.1771
  463   0.1027
  464   0.0951
  465   0.1693
  466   0.1162
  467   0.1015
  468   0.1462
  469   0.1168
  470   0.1500
  471   0.2217
  472   0.1877
  473   0.2588
  474   0.3799
  475   0.4976
  476   0.5743
  477   0.6965
  478   0.5620
  479   0.5467
  480   0.3777
  481   0.5955
  482   0.6878
  483   0.8149
  484   0.9158
  485   0.5919
  486   0.4968
  487   0.3878
  488   0.2183
  489   0.2100
  490   0.1473
  491   0.1121
  492   0.1124
  493   0.1523
  494   0.1178
  495   0.0964
  496   0.1121
  497   0.0975
  498   0.1531
  499   0.1472
  500   0.1630
  501   0.1483
  502   0.1245
  503   0.1583
  504   0.0980
  505   0.1886
  506   0.1436
  507   0.0847
  508   0.0877
  509   0.0873
  510   0.0779
  511   0.0821
  512   0.0754
  513   0.1148
  514   0.0959
  515   0.1020
  516   0.1766
  517   0.2410
  518   0.3793
  519   0.5589
  520   0.4363
  521   0.3623
  522   0.1729
  523   0.1445
  524   0.1107
  525   0.1049
  526   0.1151
  527   0.1351
  528   0.1798
  529   0.2574
  530   0.2470
  531   0.2922
  532   0.2453
  533   0.1833
  534   0.2399
  535   0.3099
  536   0.2139
  537   0.2577
  538   0.2711
  539   0.2777
  540   0.2954
  541   0.3710
  542   0.3782
  543   0.4065
  544   0.5019
  545   0.6117
  546   0.6716
  547   0.9241
