# Supplementary material for: The SARS-CoV-2 spike protein is vulnerable to moderate electric fields
Source: Nat Commun. 2021 Sep 13;12:5407. doi: 10.1038/s41467-021-25478-7 (PMC8437970; doi:10.1038/s41467-021-25478-7)
Supplement: Supplementary file 6 — Source Data [file 41467_2021_25478_MOESM6_ESM.zip › FIGURES_compilation_source_data_NEW/figure_3/c/FIGURE_3c_Secondary_Structure_EF-off_1e06.txt]

# VMD Timeline data file
# DATA_TITLE= struct
# FILE_VERSION= 1.4
# NUM_FRAMES= 3001 
# NUM_ITEMS= 22
# FREE_SELECTION= 0
#
470 X emptyval 0 C
471 X emptyval 0 C
472 X emptyval 0 C
473 X emptyval 0 C
474 X emptyval 0 C
475 X emptyval 0 C
476 X emptyval 0 C
477 X emptyval 0 C
478 X emptyval 0 C
479 X emptyval 0 C
480 X emptyval 0 C
481 X emptyval 0 C
482 X emptyval 0 T
483 X emptyval 0 T
484 X emptyval 0 T
485 X emptyval 0 T
486 X emptyval 0 C
487 X emptyval 0 C
488 X emptyval 0 C
489 X emptyval 0 C
490 X emptyval 0 C
491 X emptyval 0 C
470 X emptyval 1 C
471 X emptyval 1 C
472 X emptyval 1 C
473 X emptyval 1 C
474 X emptyval 1 C
475 X emptyval 1 C
476 X emptyval 1 C
477 X emptyval 1 C
478 X emptyval 1 C
479 X emptyval 1 C
480 X emptyval 1 C
481 X emptyval 1 C
482 X emptyval 1 T
483 X emptyval 1 T
484 X emptyval 1 T
485 X emptyval 1 T
486 X emptyval 1 C
487 X emptyval 1 C
488 X emptyval 1 C
489 X emptyval 1 C
490 X emptyval 1 C
491 X emptyval 1 C
470 X emptyval 2 C
471 X emptyval 2 C
472 X emptyval 2 C
473 X emptyval 2 C
474 X emptyval 2 C
475 X emptyval 2 C
476 X emptyval 2 C
477 X emptyval 2 C
478 X emptyval 2 C
479 X emptyval 2 C
480 X emptyval 2 C
481 X emptyval 2 C
482 X emptyval 2 T
483 X emptyval 2 T
484 X emptyval 2 T
485 X emptyval 2 T
486 X emptyval 2 C
487 X emptyval 2 C
488 X emptyval 2 C
489 X emptyval 2 C
490 X emptyval 2 T
491 X emptyval 2 T
470 X emptyval 3 C
471 X emptyval 3 C
472 X emptyval 3 C
473 X emptyval 3 C
474 X emptyval 3 C
475 X emptyval 3 C
476 X emptyval 3 C
477 X emptyval 3 C
478 X emptyval 3 C
479 X emptyval 3 C
480 X emptyval 3 C
481 X emptyval 3 C
482 X emptyval 3 T
483 X emptyval 3 T
484 X emptyval 3 T
485 X emptyval 3 T
486 X emptyval 3 C
487 X emptyval 3 C
488 X emptyval 3 C
489 X emptyval 3 C
490 X emptyval 3 T
491 X emptyval 3 T
470 X emptyval 4 C
471 X emptyval 4 C
472 X emptyval 4 C
473 X emptyval 4 C
474 X emptyval 4 C
475 X emptyval 4 C
476 X emptyval 4 C
477 X emptyval 4 C
478 X emptyval 4 C
479 X emptyval 4 C
480 X emptyval 4 C
481 X emptyval 4 C
482 X emptyval 4 T
483 X emptyval 4 T
484 X emptyval 4 T
485 X emptyval 4 T
486 X emptyval 4 C
487 X emptyval 4 C
488 X emptyval 4 C
489 X emptyval 4 C
490 X emptyval 4 C
491 X emptyval 4 C
470 X emptyval 5 C
471 X emptyval 5 C
472 X emptyval 5 C
473 X emptyval 5 C
474 X emptyval 5 C
475 X emptyval 5 C
476 X emptyval 5 C
477 X emptyval 5 C
478 X emptyval 5 C
479 X emptyval 5 C
480 X emptyval 5 C
481 X emptyval 5 C
482 X emptyval 5 T
483 X emptyval 5 T
484 X emptyval 5 T
485 X emptyval 5 T
486 X emptyval 5 C
487 X emptyval 5 C
488 X emptyval 5 C
489 X emptyval 5 C
490 X emptyval 5 T
491 X emptyval 5 T
470 X emptyval 6 C
471 X emptyval 6 C
472 X emptyval 6 C
473 X emptyval 6 C
474 X emptyval 6 C
475 X emptyval 6 C
476 X emptyval 6 C
477 X emptyval 6 C
478 X emptyval 6 C
479 X emptyval 6 C
480 X emptyval 6 C
481 X emptyval 6 C
482 X emptyval 6 T
483 X emptyval 6 T
484 X emptyval 6 T
485 X emptyval 6 T
486 X emptyval 6 C
487 X emptyval 6 C
488 X emptyval 6 C
489 X emptyval 6 C
490 X emptyval 6 T
491 X emptyval 6 T
470 X emptyval 7 C
471 X emptyval 7 C
472 X emptyval 7 C
473 X emptyval 7 C
474 X emptyval 7 C
475 X emptyval 7 C
476 X emptyval 7 C
477 X emptyval 7 C
478 X emptyval 7 C
479 X emptyval 7 C
480 X emptyval 7 C
481 X emptyval 7 C
482 X emptyval 7 T
483 X emptyval 7 T
484 X emptyval 7 T
485 X emptyval 7 T
486 X emptyval 7 C
487 X emptyval 7 C
488 X emptyval 7 C
489 X emptyval 7 C
490 X emptyval 7 T
491 X emptyval 7 T
470 X emptyval 8 C
471 X emptyval 8 C
472 X emptyval 8 C
473 X emptyval 8 C
474 X emptyval 8 T
475 X emptyval 8 T
476 X emptyval 8 T
477 X emptyval 8 T
478 X emptyval 8 C
479 X emptyval 8 C
480 X emptyval 8 C
481 X emptyval 8 C
482 X emptyval 8 T
483 X emptyval 8 T
484 X emptyval 8 T
485 X emptyval 8 T
486 X emptyval 8 C
487 X emptyval 8 C
488 X emptyval 8 C
489 X emptyval 8 C
490 X emptyval 8 T
491 X emptyval 8 T
470 X emptyval 9 C
471 X emptyval 9 C
472 X emptyval 9 C
473 X emptyval 9 C
474 X emptyval 9 C
475 X emptyval 9 C
476 X emptyval 9 C
477 X emptyval 9 C
478 X emptyval 9 C
479 X emptyval 9 C
480 X emptyval 9 C
481 X emptyval 9 C
482 X emptyval 9 T
483 X emptyval 9 T
484 X emptyval 9 T
485 X emptyval 9 T
486 X emptyval 9 C
487 X emptyval 9 C
488 X emptyval 9 C
489 X emptyval 9 C
490 X emptyval 9 T
491 X emptyval 9 T
470 X emptyval 10 C
471 X emptyval 10 C
472 X emptyval 10 C
473 X emptyval 10 C
474 X emptyval 10 C
475 X emptyval 10 C
476 X emptyval 10 C
477 X emptyval 10 C
478 X emptyval 10 C
479 X emptyval 10 C
480 X emptyval 10 C
481 X emptyval 10 C
482 X emptyval 10 T
483 X emptyval 10 T
484 X emptyval 10 T
485 X emptyval 10 T
486 X emptyval 10 C
487 X emptyval 10 C
488 X emptyval 10 C
489 X emptyval 10 C
490 X emptyval 10 T
491 X emptyval 10 T
470 X emptyval 11 C
471 X emptyval 11 C
472 X emptyval 11 C
473 X emptyval 11 C
474 X emptyval 11 T
475 X emptyval 11 T
476 X emptyval 11 T
477 X emptyval 11 T
478 X emptyval 11 C
479 X emptyval 11 C
480 X emptyval 11 C
481 X emptyval 11 C
482 X emptyval 11 T
483 X emptyval 11 T
484 X emptyval 11 T
485 X emptyval 11 T
486 X emptyval 11 C
487 X emptyval 11 C
488 X emptyval 11 C
489 X emptyval 11 C
490 X emptyval 11 C
491 X emptyval 11 C
470 X emptyval 12 C
471 X emptyval 12 C
472 X emptyval 12 C
473 X emptyval 12 C
474 X emptyval 12 T
475 X emptyval 12 T
476 X emptyval 12 T
477 X emptyval 12 T
478 X emptyval 12 C
479 X emptyval 12 C
480 X emptyval 12 C
481 X emptyval 12 C
482 X emptyval 12 T
483 X emptyval 12 T
484 X emptyval 12 T
485 X emptyval 12 T
486 X emptyval 12 C
487 X emptyval 12 C
488 X emptyval 12 C
489 X emptyval 12 C
490 X emptyval 12 C
491 X emptyval 12 C
470 X emptyval 13 C
471 X emptyval 13 C
472 X emptyval 13 C
473 X emptyval 13 C
474 X emptyval 13 T
475 X emptyval 13 T
476 X emptyval 13 T
477 X emptyval 13 T
478 X emptyval 13 T
479 X emptyval 13 C
480 X emptyval 13 C
481 X emptyval 13 C
482 X emptyval 13 T
483 X emptyval 13 T
484 X emptyval 13 T
485 X emptyval 13 T
486 X emptyval 13 C
487 X emptyval 13 C
488 X emptyval 13 C
489 X emptyval 13 C
490 X emptyval 13 C
491 X emptyval 13 C
470 X emptyval 14 C
471 X emptyval 14 C
472 X emptyval 14 C
473 X emptyval 14 C
474 X emptyval 14 T
475 X emptyval 14 T
476 X emptyval 14 T
477 X emptyval 14 T
478 X emptyval 14 T
479 X emptyval 14 C
480 X emptyval 14 C
481 X emptyval 14 C
482 X emptyval 14 T
483 X emptyval 14 T
484 X emptyval 14 T
485 X emptyval 14 T
486 X emptyval 14 C
487 X emptyval 14 C
488 X emptyval 14 C
489 X emptyval 14 C
490 X emptyval 14 C
491 X emptyval 14 C
470 X emptyval 15 C
471 X emptyval 15 C
472 X emptyval 15 C
473 X emptyval 15 C
474 X emptyval 15 T
475 X emptyval 15 T
476 X emptyval 15 T
477 X emptyval 15 T
478 X emptyval 15 C
479 X emptyval 15 C
480 X emptyval 15 C
481 X emptyval 15 C
482 X emptyval 15 T
483 X emptyval 15 T
484 X emptyval 15 T
485 X emptyval 15 T
486 X emptyval 15 C
487 X emptyval 15 C
488 X emptyval 15 C
489 X emptyval 15 C
490 X emptyval 15 C
491 X emptyval 15 C
470 X emptyval 16 C
471 X emptyval 16 C
472 X emptyval 16 C
473 X emptyval 16 C
474 X emptyval 16 T
475 X emptyval 16 T
476 X emptyval 16 T
477 X emptyval 16 T
478 X emptyval 16 C
479 X emptyval 16 C
480 X emptyval 16 C
481 X emptyval 16 C
482 X emptyval 16 T
483 X emptyval 16 T
484 X emptyval 16 T
485 X emptyval 16 T
486 X emptyval 16 C
487 X emptyval 16 C
488 X emptyval 16 C
489 X emptyval 16 C
490 X emptyval 16 C
491 X emptyval 16 C
470 X emptyval 17 C
471 X emptyval 17 C
472 X emptyval 17 C
473 X emptyval 17 C
474 X emptyval 17 T
475 X emptyval 17 T
476 X emptyval 17 T
477 X emptyval 17 T
478 X emptyval 17 C
479 X emptyval 17 C
480 X emptyval 17 C
481 X emptyval 17 C
482 X emptyval 17 T
483 X emptyval 17 T
484 X emptyval 17 T
485 X emptyval 17 T
486 X emptyval 17 C
487 X emptyval 17 C
488 X emptyval 17 C
489 X emptyval 17 C
490 X emptyval 17 C
491 X emptyval 17 C
470 X emptyval 18 C
471 X emptyval 18 C
472 X emptyval 18 C
473 X emptyval 18 C
474 X emptyval 18 T
475 X emptyval 18 T
476 X emptyval 18 T
477 X emptyval 18 T
478 X emptyval 18 C
479 X emptyval 18 C
480 X emptyval 18 C
481 X emptyval 18 C
482 X emptyval 18 T
483 X emptyval 18 T
484 X emptyval 18 T
485 X emptyval 18 T
486 X emptyval 18 C
487 X emptyval 18 C
488 X emptyval 18 C
489 X emptyval 18 C
490 X emptyval 18 T
491 X emptyval 18 T
470 X emptyval 19 C
471 X emptyval 19 C
472 X emptyval 19 C
473 X emptyval 19 C
474 X emptyval 19 T
475 X emptyval 19 T
476 X emptyval 19 T
477 X emptyval 19 T
478 X emptyval 19 C
479 X emptyval 19 C
480 X emptyval 19 C
481 X emptyval 19 C
482 X emptyval 19 T
483 X emptyval 19 T
484 X emptyval 19 T
485 X emptyval 19 T
486 X emptyval 19 C
487 X emptyval 19 C
488 X emptyval 19 C
489 X emptyval 19 C
490 X emptyval 19 C
491 X emptyval 19 C
470 X emptyval 20 C
471 X emptyval 20 C
472 X emptyval 20 C
473 X emptyval 20 C
474 X emptyval 20 T
475 X emptyval 20 T
476 X emptyval 20 T
477 X emptyval 20 T
478 X emptyval 20 C
479 X emptyval 20 C
480 X emptyval 20 C
481 X emptyval 20 C
482 X emptyval 20 T
483 X emptyval 20 T
484 X emptyval 20 T
485 X emptyval 20 T
486 X emptyval 20 C
487 X emptyval 20 C
488 X emptyval 20 C
489 X emptyval 20 C
490 X emptyval 20 T
491 X emptyval 20 T
470 X emptyval 21 C
471 X emptyval 21 C
472 X emptyval 21 C
473 X emptyval 21 C
474 X emptyval 21 T
475 X emptyval 21 T
476 X emptyval 21 T
477 X emptyval 21 T
478 X emptyval 21 C
479 X emptyval 21 C
480 X emptyval 21 C
481 X emptyval 21 C
482 X emptyval 21 T
483 X emptyval 21 T
484 X emptyval 21 T
485 X emptyval 21 T
486 X emptyval 21 C
487 X emptyval 21 C
488 X emptyval 21 C
489 X emptyval 21 C
490 X emptyval 21 C
491 X emptyval 21 C
470 X emptyval 22 C
471 X emptyval 22 C
472 X emptyval 22 C
473 X emptyval 22 C
474 X emptyval 22 T
475 X emptyval 22 T
476 X emptyval 22 T
477 X emptyval 22 T
478 X emptyval 22 C
479 X emptyval 22 C
480 X emptyval 22 C
481 X emptyval 22 C
482 X emptyval 22 T
483 X emptyval 22 T
484 X emptyval 22 T
485 X emptyval 22 T
486 X emptyval 22 C
487 X emptyval 22 C
488 X emptyval 22 C
489 X emptyval 22 C
490 X emptyval 22 C
491 X emptyval 22 C
470 X emptyval 23 C
471 X emptyval 23 C
472 X emptyval 23 C
473 X emptyval 23 C
474 X emptyval 23 T
475 X emptyval 23 T
476 X emptyval 23 T
477 X emptyval 23 T
478 X emptyval 23 C
479 X emptyval 23 C
480 X emptyval 23 C
481 X emptyval 23 C
482 X emptyval 23 T
483 X emptyval 23 T
484 X emptyval 23 T
485 X emptyval 23 T
486 X emptyval 23 C
487 X emptyval 23 C
488 X emptyval 23 C
489 X emptyval 23 C
490 X emptyval 23 C
491 X emptyval 23 C
470 X emptyval 24 C
471 X emptyval 24 C
472 X emptyval 24 C
473 X emptyval 24 C
474 X emptyval 24 T
475 X emptyval 24 T
476 X emptyval 24 T
477 X emptyval 24 T
478 X emptyval 24 C
479 X emptyval 24 C
480 X emptyval 24 C
481 X emptyval 24 C
482 X emptyval 24 T
483 X emptyval 24 T
484 X emptyval 24 T
485 X emptyval 24 T
486 X emptyval 24 C
487 X emptyval 24 C
488 X emptyval 24 C
489 X emptyval 24 C
490 X emptyval 24 C
491 X emptyval 24 C
470 X emptyval 25 C
471 X emptyval 25 C
472 X emptyval 25 C
473 X emptyval 25 C
474 X emptyval 25 T
475 X emptyval 25 T
476 X emptyval 25 T
477 X emptyval 25 T
478 X emptyval 25 C
479 X emptyval 25 C
480 X emptyval 25 C
481 X emptyval 25 C
482 X emptyval 25 T
483 X emptyval 25 T
484 X emptyval 25 T
485 X emptyval 25 T
486 X emptyval 25 C
487 X emptyval 25 C
488 X emptyval 25 C
489 X emptyval 25 C
490 X emptyval 25 C
491 X emptyval 25 C
470 X emptyval 26 C
471 X emptyval 26 C
472 X emptyval 26 C
473 X emptyval 26 C
474 X emptyval 26 T
475 X emptyval 26 T
476 X emptyval 26 T
477 X emptyval 26 T
478 X emptyval 26 C
479 X emptyval 26 C
480 X emptyval 26 C
481 X emptyval 26 C
482 X emptyval 26 T
483 X emptyval 26 T
484 X emptyval 26 T
485 X emptyval 26 T
486 X emptyval 26 C
487 X emptyval 26 C
488 X emptyval 26 C
489 X emptyval 26 C
490 X emptyval 26 T
491 X emptyval 26 T
470 X emptyval 27 C
471 X emptyval 27 C
472 X emptyval 27 C
473 X emptyval 27 C
474 X emptyval 27 T
475 X emptyval 27 T
476 X emptyval 27 T
477 X emptyval 27 T
478 X emptyval 27 C
479 X emptyval 27 C
480 X emptyval 27 C
481 X emptyval 27 C
482 X emptyval 27 T
483 X emptyval 27 T
484 X emptyval 27 T
485 X emptyval 27 T
486 X emptyval 27 C
487 X emptyval 27 C
488 X emptyval 27 C
489 X emptyval 27 C
490 X emptyval 27 C
491 X emptyval 27 C
470 X emptyval 28 C
471 X emptyval 28 C
472 X emptyval 28 C
473 X emptyval 28 C
474 X emptyval 28 T
475 X emptyval 28 T
476 X emptyval 28 T
477 X emptyval 28 T
478 X emptyval 28 C
479 X emptyval 28 C
480 X emptyval 28 C
481 X emptyval 28 C
482 X emptyval 28 T
483 X emptyval 28 T
484 X emptyval 28 T
485 X emptyval 28 T
486 X emptyval 28 C
487 X emptyval 28 C
488 X emptyval 28 C
489 X emptyval 28 C
490 X emptyval 28 C
491 X emptyval 28 C
470 X emptyval 29 C
471 X emptyval 29 C
472 X emptyval 29 C
473 X emptyval 29 T
474 X emptyval 29 T
475 X emptyval 29 T
476 X emptyval 29 T
477 X emptyval 29 T
478 X emptyval 29 C
479 X emptyval 29 C
480 X emptyval 29 C
481 X emptyval 29 C
482 X emptyval 29 T
483 X emptyval 29 T
484 X emptyval 29 T
485 X emptyval 29 T
486 X emptyval 29 C
487 X emptyval 29 C
488 X emptyval 29 C
489 X emptyval 29 C
490 X emptyval 29 T
491 X emptyval 29 T
470 X emptyval 30 C
471 X emptyval 30 C
472 X emptyval 30 C
473 X emptyval 30 C
474 X emptyval 30 T
475 X emptyval 30 T
476 X emptyval 30 T
477 X emptyval 30 T
478 X emptyval 30 C
479 X emptyval 30 C
480 X emptyval 30 C
481 X emptyval 30 C
482 X emptyval 30 T
483 X emptyval 30 T
484 X emptyval 30 T
485 X emptyval 30 T
486 X emptyval 30 C
487 X emptyval 30 C
488 X emptyval 30 C
489 X emptyval 30 C
490 X emptyval 30 C
491 X emptyval 30 C
470 X emptyval 31 C
471 X emptyval 31 C
472 X emptyval 31 C
473 X emptyval 31 C
474 X emptyval 31 T
475 X emptyval 31 T
476 X emptyval 31 T
477 X emptyval 31 T
478 X emptyval 31 C
479 X emptyval 31 C
480 X emptyval 31 C
481 X emptyval 31 C
482 X emptyval 31 T
483 X emptyval 31 T
484 X emptyval 31 T
485 X emptyval 31 T
486 X emptyval 31 C
487 X emptyval 31 C
488 X emptyval 31 C
489 X emptyval 31 C
490 X emptyval 31 C
491 X emptyval 31 C
470 X emptyval 32 C
471 X emptyval 32 C
472 X emptyval 32 C
473 X emptyval 32 C
474 X emptyval 32 T
475 X emptyval 32 T
476 X emptyval 32 T
477 X emptyval 32 T
478 X emptyval 32 C
479 X emptyval 32 C
480 X emptyval 32 C
481 X emptyval 32 C
482 X emptyval 32 T
483 X emptyval 32 T
484 X emptyval 32 T
485 X emptyval 32 T
486 X emptyval 32 C
487 X emptyval 32 C
488 X emptyval 32 C
489 X emptyval 32 C
490 X emptyval 32 C
491 X emptyval 32 C
470 X emptyval 33 C
471 X emptyval 33 C
472 X emptyval 33 C
473 X emptyval 33 C
474 X emptyval 33 T
475 X emptyval 33 T
476 X emptyval 33 T
477 X emptyval 33 T
478 X emptyval 33 C
479 X emptyval 33 C
480 X emptyval 33 C
481 X emptyval 33 C
482 X emptyval 33 T
483 X emptyval 33 T
484 X emptyval 33 T
485 X emptyval 33 T
486 X emptyval 33 C
487 X emptyval 33 C
488 X emptyval 33 C
489 X emptyval 33 C
490 X emptyval 33 C
491 X emptyval 33 C
470 X emptyval 34 C
471 X emptyval 34 C
472 X emptyval 34 C
473 X emptyval 34 C
474 X emptyval 34 T
475 X emptyval 34 T
476 X emptyval 34 T
477 X emptyval 34 T
478 X emptyval 34 C
479 X emptyval 34 C
480 X emptyval 34 C
481 X emptyval 34 C
482 X emptyval 34 T
483 X emptyval 34 T
484 X emptyval 34 T
485 X emptyval 34 T
486 X emptyval 34 C
487 X emptyval 34 C
488 X emptyval 34 C
489 X emptyval 34 C
490 X emptyval 34 C
491 X emptyval 34 C
470 X emptyval 35 C
471 X emptyval 35 C
472 X emptyval 35 C
473 X emptyval 35 C
474 X emptyval 35 T
475 X emptyval 35 T
476 X emptyval 35 T
477 X emptyval 35 T
478 X emptyval 35 C
479 X emptyval 35 C
480 X emptyval 35 C
481 X emptyval 35 C
482 X emptyval 35 T
483 X emptyval 35 T
484 X emptyval 35 T
485 X emptyval 35 T
486 X emptyval 35 C
487 X emptyval 35 C
488 X emptyval 35 C
489 X emptyval 35 C
490 X emptyval 35 T
491 X emptyval 35 T
470 X emptyval 36 C
471 X emptyval 36 C
472 X emptyval 36 C
473 X emptyval 36 C
474 X emptyval 36 T
475 X emptyval 36 T
476 X emptyval 36 T
477 X emptyval 36 T
478 X emptyval 36 C
479 X emptyval 36 C
480 X emptyval 36 C
481 X emptyval 36 C
482 X emptyval 36 T
483 X emptyval 36 T
484 X emptyval 36 T
485 X emptyval 36 T
486 X emptyval 36 C
487 X emptyval 36 C
488 X emptyval 36 C
489 X emptyval 36 C
490 X emptyval 36 C
491 X emptyval 36 C
470 X emptyval 37 C
471 X emptyval 37 C
472 X emptyval 37 C
473 X emptyval 37 C
474 X emptyval 37 T
475 X emptyval 37 T
476 X emptyval 37 T
477 X emptyval 37 T
478 X emptyval 37 C
479 X emptyval 37 C
480 X emptyval 37 C
481 X emptyval 37 C
482 X emptyval 37 T
483 X emptyval 37 T
484 X emptyval 37 T
485 X emptyval 37 T
486 X emptyval 37 C
487 X emptyval 37 C
488 X emptyval 37 C
489 X emptyval 37 C
490 X emptyval 37 C
491 X emptyval 37 C
470 X emptyval 38 C
471 X emptyval 38 C
472 X emptyval 38 C
473 X emptyval 38 T
474 X emptyval 38 T
475 X emptyval 38 T
476 X emptyval 38 T
477 X emptyval 38 T
478 X emptyval 38 C
479 X emptyval 38 C
480 X emptyval 38 C
481 X emptyval 38 C
482 X emptyval 38 T
483 X emptyval 38 T
484 X emptyval 38 T
485 X emptyval 38 T
486 X emptyval 38 C
487 X emptyval 38 C
488 X emptyval 38 C
489 X emptyval 38 C
490 X emptyval 38 C
491 X emptyval 38 C
470 X emptyval 39 C
471 X emptyval 39 C
472 X emptyval 39 C
473 X emptyval 39 C
474 X emptyval 39 T
475 X emptyval 39 T
476 X emptyval 39 T
477 X emptyval 39 T
478 X emptyval 39 C
479 X emptyval 39 C
480 X emptyval 39 C
481 X emptyval 39 C
482 X emptyval 39 T
483 X emptyval 39 T
484 X emptyval 39 T
485 X emptyval 39 T
486 X emptyval 39 C
487 X emptyval 39 C
488 X emptyval 39 C
489 X emptyval 39 C
490 X emptyval 39 C
491 X emptyval 39 C
470 X emptyval 40 C
471 X emptyval 40 C
472 X emptyval 40 C
473 X emptyval 40 C
474 X emptyval 40 T
475 X emptyval 40 T
476 X emptyval 40 T
477 X emptyval 40 T
478 X emptyval 40 C
479 X emptyval 40 C
480 X emptyval 40 C
481 X emptyval 40 C
482 X emptyval 40 T
483 X emptyval 40 T
484 X emptyval 40 T
485 X emptyval 40 T
486 X emptyval 40 C
487 X emptyval 40 C
488 X emptyval 40 C
489 X emptyval 40 C
490 X emptyval 40 C
491 X emptyval 40 C
470 X emptyval 41 C
471 X emptyval 41 C
472 X emptyval 41 C
473 X emptyval 41 T
474 X emptyval 41 T
475 X emptyval 41 T
476 X emptyval 41 T
477 X emptyval 41 T
478 X emptyval 41 C
479 X emptyval 41 C
480 X emptyval 41 C
481 X emptyval 41 C
482 X emptyval 41 T
483 X emptyval 41 T
484 X emptyval 41 T
485 X emptyval 41 T
486 X emptyval 41 C
487 X emptyval 41 C
488 X emptyval 41 C
489 X emptyval 41 C
490 X emptyval 41 T
491 X emptyval 41 T
470 X emptyval 42 C
471 X emptyval 42 C
472 X emptyval 42 C
473 X emptyval 42 T
474 X emptyval 42 T
475 X emptyval 42 T
476 X emptyval 42 T
477 X emptyval 42 T
478 X emptyval 42 C
479 X emptyval 42 C
480 X emptyval 42 C
481 X emptyval 42 C
482 X emptyval 42 T
483 X emptyval 42 T
484 X emptyval 42 T
485 X emptyval 42 T
486 X emptyval 42 C
487 X emptyval 42 C
488 X emptyval 42 C
489 X emptyval 42 C
490 X emptyval 42 C
491 X emptyval 42 C
470 X emptyval 43 C
471 X emptyval 43 C
472 X emptyval 43 C
473 X emptyval 43 C
474 X emptyval 43 C
475 X emptyval 43 C
476 X emptyval 43 C
477 X emptyval 43 C
478 X emptyval 43 C
479 X emptyval 43 C
480 X emptyval 43 C
481 X emptyval 43 C
482 X emptyval 43 T
483 X emptyval 43 T
484 X emptyval 43 T
485 X emptyval 43 T
486 X emptyval 43 C
487 X emptyval 43 C
488 X emptyval 43 C
489 X emptyval 43 C
490 X emptyval 43 C
491 X emptyval 43 C
470 X emptyval 44 C
471 X emptyval 44 C
472 X emptyval 44 C
473 X emptyval 44 T
474 X emptyval 44 T
475 X emptyval 44 T
476 X emptyval 44 T
477 X emptyval 44 T
478 X emptyval 44 C
479 X emptyval 44 C
480 X emptyval 44 C
481 X emptyval 44 C
482 X emptyval 44 T
483 X emptyval 44 T
484 X emptyval 44 T
485 X emptyval 44 T
486 X emptyval 44 C
487 X emptyval 44 C
488 X emptyval 44 C
489 X emptyval 44 C
490 X emptyval 44 C
491 X emptyval 44 C
470 X emptyval 45 C
471 X emptyval 45 C
472 X emptyval 45 C
473 X emptyval 45 T
474 X emptyval 45 T
475 X emptyval 45 T
476 X emptyval 45 T
477 X emptyval 45 C
478 X emptyval 45 C
479 X emptyval 45 C
480 X emptyval 45 C
481 X emptyval 45 C
482 X emptyval 45 T
483 X emptyval 45 T
484 X emptyval 45 T
485 X emptyval 45 T
486 X emptyval 45 C
487 X emptyval 45 C
488 X emptyval 45 C
489 X emptyval 45 C
490 X emptyval 45 C
491 X emptyval 45 C
470 X emptyval 46 C
471 X emptyval 46 C
472 X emptyval 46 C
473 X emptyval 46 C
474 X emptyval 46 T
475 X emptyval 46 T
476 X emptyval 46 T
477 X emptyval 46 T
478 X emptyval 46 C
479 X emptyval 46 C
480 X emptyval 46 C
481 X emptyval 46 C
482 X emptyval 46 T
483 X emptyval 46 T
484 X emptyval 46 T
485 X emptyval 46 T
486 X emptyval 46 C
487 X emptyval 46 C
488 X emptyval 46 C
489 X emptyval 46 C
490 X emptyval 46 C
491 X emptyval 46 C
470 X emptyval 47 C
471 X emptyval 47 C
472 X emptyval 47 C
473 X emptyval 47 C
474 X emptyval 47 T
475 X emptyval 47 T
476 X emptyval 47 T
477 X emptyval 47 T
478 X emptyval 47 C
479 X emptyval 47 C
480 X emptyval 47 C
481 X emptyval 47 C
482 X emptyval 47 T
483 X emptyval 47 T
484 X emptyval 47 T
485 X emptyval 47 T
486 X emptyval 47 C
487 X emptyval 47 C
488 X emptyval 47 C
489 X emptyval 47 C
490 X emptyval 47 C
491 X emptyval 47 C
470 X emptyval 48 C
471 X emptyval 48 C
472 X emptyval 48 C
473 X emptyval 48 T
474 X emptyval 48 T
475 X emptyval 48 T
476 X emptyval 48 T
477 X emptyval 48 T
478 X emptyval 48 C
479 X emptyval 48 C
480 X emptyval 48 C
481 X emptyval 48 C
482 X emptyval 48 T
483 X emptyval 48 T
484 X emptyval 48 T
485 X emptyval 48 T
486 X emptyval 48 C
487 X emptyval 48 C
488 X emptyval 48 C
489 X emptyval 48 C
490 X emptyval 48 C
491 X emptyval 48 C
470 X emptyval 49 C
471 X emptyval 49 C
472 X emptyval 49 C
473 X emptyval 49 C
474 X emptyval 49 T
475 X emptyval 49 T
476 X emptyval 49 T
477 X emptyval 49 T
478 X emptyval 49 C
479 X emptyval 49 C
480 X emptyval 49 C
481 X emptyval 49 C
482 X emptyval 49 T
483 X emptyval 49 T
484 X emptyval 49 T
485 X emptyval 49 T
486 X emptyval 49 C
487 X emptyval 49 C
488 X emptyval 49 C
489 X emptyval 49 C
490 X emptyval 49 T
491 X emptyval 49 T
470 X emptyval 50 C
471 X emptyval 50 C
472 X emptyval 50 C
473 X emptyval 50 C
474 X emptyval 50 T
475 X emptyval 50 T
476 X emptyval 50 T
477 X emptyval 50 T
478 X emptyval 50 C
479 X emptyval 50 C
480 X emptyval 50 C
481 X emptyval 50 C
482 X emptyval 50 T
483 X emptyval 50 T
484 X emptyval 50 T
485 X emptyval 50 T
486 X emptyval 50 C
487 X emptyval 50 C
488 X emptyval 50 C
489 X emptyval 50 C
490 X emptyval 50 C
491 X emptyval 50 C
470 X emptyval 51 C
471 X emptyval 51 C
472 X emptyval 51 C
473 X emptyval 51 C
474 X emptyval 51 T
475 X emptyval 51 T
476 X emptyval 51 T
477 X emptyval 51 T
478 X emptyval 51 C
479 X emptyval 51 C
480 X emptyval 51 C
481 X emptyval 51 C
482 X emptyval 51 T
483 X emptyval 51 T
484 X emptyval 51 T
485 X emptyval 51 T
486 X emptyval 51 C
487 X emptyval 51 C
488 X emptyval 51 C
489 X emptyval 51 C
490 X emptyval 51 C
491 X emptyval 51 C
470 X emptyval 52 C
471 X emptyval 52 C
472 X emptyval 52 C
473 X emptyval 52 T
474 X emptyval 52 T
475 X emptyval 52 T
476 X emptyval 52 T
477 X emptyval 52 T
478 X emptyval 52 C
479 X emptyval 52 C
480 X emptyval 52 C
481 X emptyval 52 C
482 X emptyval 52 T
483 X emptyval 52 T
484 X emptyval 52 T
485 X emptyval 52 T
486 X emptyval 52 C
487 X emptyval 52 C
488 X emptyval 52 C
489 X emptyval 52 C
490 X emptyval 52 C
491 X emptyval 52 C
470 X emptyval 53 C
471 X emptyval 53 C
472 X emptyval 53 C
473 X emptyval 53 T
474 X emptyval 53 T
475 X emptyval 53 T
476 X emptyval 53 T
477 X emptyval 53 T
478 X emptyval 53 C
479 X emptyval 53 C
480 X emptyval 53 C
481 X emptyval 53 C
482 X emptyval 53 T
483 X emptyval 53 T
484 X emptyval 53 T
485 X emptyval 53 T
486 X emptyval 53 C
487 X emptyval 53 C
488 X emptyval 53 C
489 X emptyval 53 C
490 X emptyval 53 C
491 X emptyval 53 C
470 X emptyval 54 C
471 X emptyval 54 C
472 X emptyval 54 C
473 X emptyval 54 T
474 X emptyval 54 T
475 X emptyval 54 T
476 X emptyval 54 T
477 X emptyval 54 T
478 X emptyval 54 C
479 X emptyval 54 C
480 X emptyval 54 C
481 X emptyval 54 C
482 X emptyval 54 T
483 X emptyval 54 T
484 X emptyval 54 T
485 X emptyval 54 T
486 X emptyval 54 C
487 X emptyval 54 C
488 X emptyval 54 C
489 X emptyval 54 C
490 X emptyval 54 C
491 X emptyval 54 C
470 X emptyval 55 C
471 X emptyval 55 C
472 X emptyval 55 C
473 X emptyval 55 T
474 X emptyval 55 T
475 X emptyval 55 T
476 X emptyval 55 T
477 X emptyval 55 T
478 X emptyval 55 C
479 X emptyval 55 C
480 X emptyval 55 C
481 X emptyval 55 C
482 X emptyval 55 T
483 X emptyval 55 T
484 X emptyval 55 T
485 X emptyval 55 T
486 X emptyval 55 C
487 X emptyval 55 C
488 X emptyval 55 C
489 X emptyval 55 C
490 X emptyval 55 C
491 X emptyval 55 C
470 X emptyval 56 C
471 X emptyval 56 C
472 X emptyval 56 C
473 X emptyval 56 T
474 X emptyval 56 T
475 X emptyval 56 T
476 X emptyval 56 T
477 X emptyval 56 C
478 X emptyval 56 C
479 X emptyval 56 C
480 X emptyval 56 C
481 X emptyval 56 C
482 X emptyval 56 T
483 X emptyval 56 T
484 X emptyval 56 T
485 X emptyval 56 T
486 X emptyval 56 C
487 X emptyval 56 C
488 X emptyval 56 C
489 X emptyval 56 C
490 X emptyval 56 C
491 X emptyval 56 C
470 X emptyval 57 C
471 X emptyval 57 C
472 X emptyval 57 C
473 X emptyval 57 C
474 X emptyval 57 C
475 X emptyval 57 C
476 X emptyval 57 C
477 X emptyval 57 C
478 X emptyval 57 C
479 X emptyval 57 C
480 X emptyval 57 C
481 X emptyval 57 C
482 X emptyval 57 T
483 X emptyval 57 T
484 X emptyval 57 T
485 X emptyval 57 T
486 X emptyval 57 C
487 X emptyval 57 C
488 X emptyval 57 C
489 X emptyval 57 C
490 X emptyval 57 C
491 X emptyval 57 C
470 X emptyval 58 C
471 X emptyval 58 C
472 X emptyval 58 C
473 X emptyval 58 T
474 X emptyval 58 T
475 X emptyval 58 T
476 X emptyval 58 T
477 X emptyval 58 T
478 X emptyval 58 C
479 X emptyval 58 C
480 X emptyval 58 C
481 X emptyval 58 C
482 X emptyval 58 T
483 X emptyval 58 T
484 X emptyval 58 T
485 X emptyval 58 T
486 X emptyval 58 C
487 X emptyval 58 C
488 X emptyval 58 C
489 X emptyval 58 C
490 X emptyval 58 T
491 X emptyval 58 T
470 X emptyval 59 C
471 X emptyval 59 C
472 X emptyval 59 C
473 X emptyval 59 T
474 X emptyval 59 T
475 X emptyval 59 T
476 X emptyval 59 T
477 X emptyval 59 T
478 X emptyval 59 C
479 X emptyval 59 C
480 X emptyval 59 C
481 X emptyval 59 C
482 X emptyval 59 T
483 X emptyval 59 T
484 X emptyval 59 T
485 X emptyval 59 T
486 X emptyval 59 C
487 X emptyval 59 C
488 X emptyval 59 C
489 X emptyval 59 C
490 X emptyval 59 C
491 X emptyval 59 C
470 X emptyval 60 C
471 X emptyval 60 C
472 X emptyval 60 C
473 X emptyval 60 C
474 X emptyval 60 T
475 X emptyval 60 T
476 X emptyval 60 T
477 X emptyval 60 T
478 X emptyval 60 C
479 X emptyval 60 C
480 X emptyval 60 C
481 X emptyval 60 C
482 X emptyval 60 T
483 X emptyval 60 T
484 X emptyval 60 T
485 X emptyval 60 T
486 X emptyval 60 C
487 X emptyval 60 C
488 X emptyval 60 C
489 X emptyval 60 C
490 X emptyval 60 C
491 X emptyval 60 C
470 X emptyval 61 C
471 X emptyval 61 C
472 X emptyval 61 C
473 X emptyval 61 C
474 X emptyval 61 T
475 X emptyval 61 T
476 X emptyval 61 T
477 X emptyval 61 T
478 X emptyval 61 C
479 X emptyval 61 C
480 X emptyval 61 C
481 X emptyval 61 C
482 X emptyval 61 T
483 X emptyval 61 T
484 X emptyval 61 T
485 X emptyval 61 T
486 X emptyval 61 C
487 X emptyval 61 C
488 X emptyval 61 C
489 X emptyval 61 C
490 X emptyval 61 C
491 X emptyval 61 C
470 X emptyval 62 C
471 X emptyval 62 C
472 X emptyval 62 C
473 X emptyval 62 T
474 X emptyval 62 T
475 X emptyval 62 T
476 X emptyval 62 T
477 X emptyval 62 T
478 X emptyval 62 C
479 X emptyval 62 C
480 X emptyval 62 C
481 X emptyval 62 C
482 X emptyval 62 T
483 X emptyval 62 T
484 X emptyval 62 T
485 X emptyval 62 T
486 X emptyval 62 C
487 X emptyval 62 C
488 X emptyval 62 C
489 X emptyval 62 C
490 X emptyval 62 C
491 X emptyval 62 C
470 X emptyval 63 C
471 X emptyval 63 C
472 X emptyval 63 C
473 X emptyval 63 C
474 X emptyval 63 T
475 X emptyval 63 T
476 X emptyval 63 T
477 X emptyval 63 T
478 X emptyval 63 C
479 X emptyval 63 C
480 X emptyval 63 C
481 X emptyval 63 C
482 X emptyval 63 T
483 X emptyval 63 T
484 X emptyval 63 T
485 X emptyval 63 T
486 X emptyval 63 C
487 X emptyval 63 C
488 X emptyval 63 C
489 X emptyval 63 C
490 X emptyval 63 C
491 X emptyval 63 C
470 X emptyval 64 C
471 X emptyval 64 C
472 X emptyval 64 C
473 X emptyval 64 C
474 X emptyval 64 T
475 X emptyval 64 T
476 X emptyval 64 T
477 X emptyval 64 T
478 X emptyval 64 C
479 X emptyval 64 C
480 X emptyval 64 C
481 X emptyval 64 C
482 X emptyval 64 T
483 X emptyval 64 T
484 X emptyval 64 T
485 X emptyval 64 T
486 X emptyval 64 C
487 X emptyval 64 C
488 X emptyval 64 C
489 X emptyval 64 C
490 X emptyval 64 C
491 X emptyval 64 C
470 X emptyval 65 C
471 X emptyval 65 C
472 X emptyval 65 C
473 X emptyval 65 T
474 X emptyval 65 T
475 X emptyval 65 T
476 X emptyval 65 T
477 X emptyval 65 T
478 X emptyval 65 C
479 X emptyval 65 C
480 X emptyval 65 C
481 X emptyval 65 C
482 X emptyval 65 T
483 X emptyval 65 T
484 X emptyval 65 T
485 X emptyval 65 T
486 X emptyval 65 C
487 X emptyval 65 C
488 X emptyval 65 C
489 X emptyval 65 C
490 X emptyval 65 C
491 X emptyval 65 C
470 X emptyval 66 C
471 X emptyval 66 C
472 X emptyval 66 C
473 X emptyval 66 C
474 X emptyval 66 T
475 X emptyval 66 T
476 X emptyval 66 T
477 X emptyval 66 T
478 X emptyval 66 C
479 X emptyval 66 C
480 X emptyval 66 C
481 X emptyval 66 C
482 X emptyval 66 T
483 X emptyval 66 T
484 X emptyval 66 T
485 X emptyval 66 T
486 X emptyval 66 C
487 X emptyval 66 C
488 X emptyval 66 C
489 X emptyval 66 C
490 X emptyval 66 T
491 X emptyval 66 T
470 X emptyval 67 C
471 X emptyval 67 C
472 X emptyval 67 C
473 X emptyval 67 C
474 X emptyval 67 T
475 X emptyval 67 T
476 X emptyval 67 T
477 X emptyval 67 T
478 X emptyval 67 C
479 X emptyval 67 C
480 X emptyval 67 C
481 X emptyval 67 C
482 X emptyval 67 T
483 X emptyval 67 T
484 X emptyval 67 T
485 X emptyval 67 T
486 X emptyval 67 C
487 X emptyval 67 C
488 X emptyval 67 C
489 X emptyval 67 C
490 X emptyval 67 C
491 X emptyval 67 C
470 X emptyval 68 C
471 X emptyval 68 C
472 X emptyval 68 C
473 X emptyval 68 C
474 X emptyval 68 T
475 X emptyval 68 T
476 X emptyval 68 T
477 X emptyval 68 T
478 X emptyval 68 C
479 X emptyval 68 C
480 X emptyval 68 C
481 X emptyval 68 C
482 X emptyval 68 T
483 X emptyval 68 T
484 X emptyval 68 T
485 X emptyval 68 T
486 X emptyval 68 C
487 X emptyval 68 C
488 X emptyval 68 C
489 X emptyval 68 C
490 X emptyval 68 T
491 X emptyval 68 T
470 X emptyval 69 C
471 X emptyval 69 C
472 X emptyval 69 C
473 X emptyval 69 C
474 X emptyval 69 T
475 X emptyval 69 T
476 X emptyval 69 T
477 X emptyval 69 T
478 X emptyval 69 C
479 X emptyval 69 C
480 X emptyval 69 C
481 X emptyval 69 C
482 X emptyval 69 T
483 X emptyval 69 T
484 X emptyval 69 T
485 X emptyval 69 T
486 X emptyval 69 C
487 X emptyval 69 C
488 X emptyval 69 C
489 X emptyval 69 C
490 X emptyval 69 T
491 X emptyval 69 T
470 X emptyval 70 C
471 X emptyval 70 C
472 X emptyval 70 C
473 X emptyval 70 T
474 X emptyval 70 T
475 X emptyval 70 T
476 X emptyval 70 T
477 X emptyval 70 T
478 X emptyval 70 C
479 X emptyval 70 C
480 X emptyval 70 C
481 X emptyval 70 C
482 X emptyval 70 T
483 X emptyval 70 T
484 X emptyval 70 T
485 X emptyval 70 T
486 X emptyval 70 C
487 X emptyval 70 C
488 X emptyval 70 C
489 X emptyval 70 C
490 X emptyval 70 C
491 X emptyval 70 C
470 X emptyval 71 C
471 X emptyval 71 C
472 X emptyval 71 C
473 X emptyval 71 T
474 X emptyval 71 T
475 X emptyval 71 T
476 X emptyval 71 T
477 X emptyval 71 T
478 X emptyval 71 C
479 X emptyval 71 C
480 X emptyval 71 C
481 X emptyval 71 C
482 X emptyval 71 T
483 X emptyval 71 T
484 X emptyval 71 T
485 X emptyval 71 T
486 X emptyval 71 C
487 X emptyval 71 C
488 X emptyval 71 C
489 X emptyval 71 C
490 X emptyval 71 C
491 X emptyval 71 C
470 X emptyval 72 C
471 X emptyval 72 C
472 X emptyval 72 C
473 X emptyval 72 T
474 X emptyval 72 T
475 X emptyval 72 T
476 X emptyval 72 T
477 X emptyval 72 T
478 X emptyval 72 C
479 X emptyval 72 C
480 X emptyval 72 C
481 X emptyval 72 C
482 X emptyval 72 T
483 X emptyval 72 T
484 X emptyval 72 T
485 X emptyval 72 T
486 X emptyval 72 C
487 X emptyval 72 C
488 X emptyval 72 C
489 X emptyval 72 C
490 X emptyval 72 C
491 X emptyval 72 C
470 X emptyval 73 C
471 X emptyval 73 C
472 X emptyval 73 C
473 X emptyval 73 C
474 X emptyval 73 C
475 X emptyval 73 C
476 X emptyval 73 C
477 X emptyval 73 C
478 X emptyval 73 C
479 X emptyval 73 C
480 X emptyval 73 C
481 X emptyval 73 C
482 X emptyval 73 T
483 X emptyval 73 T
484 X emptyval 73 T
485 X emptyval 73 T
486 X emptyval 73 C
487 X emptyval 73 C
488 X emptyval 73 C
489 X emptyval 73 C
490 X emptyval 73 C
491 X emptyval 73 C
470 X emptyval 74 C
471 X emptyval 74 C
472 X emptyval 74 C
473 X emptyval 74 C
474 X emptyval 74 T
475 X emptyval 74 T
476 X emptyval 74 T
477 X emptyval 74 T
478 X emptyval 74 C
479 X emptyval 74 C
480 X emptyval 74 C
481 X emptyval 74 C
482 X emptyval 74 T
483 X emptyval 74 T
484 X emptyval 74 T
485 X emptyval 74 T
486 X emptyval 74 C
487 X emptyval 74 C
488 X emptyval 74 C
489 X emptyval 74 C
490 X emptyval 74 C
491 X emptyval 74 C
470 X emptyval 75 C
471 X emptyval 75 C
472 X emptyval 75 C
473 X emptyval 75 C
474 X emptyval 75 T
475 X emptyval 75 T
476 X emptyval 75 T
477 X emptyval 75 T
478 X emptyval 75 C
479 X emptyval 75 C
480 X emptyval 75 C
481 X emptyval 75 C
482 X emptyval 75 T
483 X emptyval 75 T
484 X emptyval 75 T
485 X emptyval 75 T
486 X emptyval 75 C
487 X emptyval 75 C
488 X emptyval 75 C
489 X emptyval 75 C
490 X emptyval 75 C
491 X emptyval 75 C
470 X emptyval 76 C
471 X emptyval 76 C
472 X emptyval 76 C
473 X emptyval 76 C
474 X emptyval 76 T
475 X emptyval 76 T
476 X emptyval 76 T
477 X emptyval 76 T
478 X emptyval 76 C
479 X emptyval 76 C
480 X emptyval 76 C
481 X emptyval 76 C
482 X emptyval 76 T
483 X emptyval 76 T
484 X emptyval 76 T
485 X emptyval 76 T
486 X emptyval 76 C
487 X emptyval 76 C
488 X emptyval 76 C
489 X emptyval 76 C
490 X emptyval 76 C
491 X emptyval 76 C
470 X emptyval 77 C
471 X emptyval 77 C
472 X emptyval 77 C
473 X emptyval 77 C
474 X emptyval 77 T
475 X emptyval 77 T
476 X emptyval 77 T
477 X emptyval 77 T
478 X emptyval 77 C
479 X emptyval 77 C
480 X emptyval 77 C
481 X emptyval 77 C
482 X emptyval 77 T
483 X emptyval 77 T
484 X emptyval 77 T
485 X emptyval 77 T
486 X emptyval 77 C
487 X emptyval 77 C
488 X emptyval 77 C
489 X emptyval 77 C
490 X emptyval 77 C
491 X emptyval 77 C
470 X emptyval 78 C
471 X emptyval 78 C
472 X emptyval 78 C
473 X emptyval 78 C
474 X emptyval 78 T
475 X emptyval 78 T
476 X emptyval 78 T
477 X emptyval 78 T
478 X emptyval 78 C
479 X emptyval 78 C
480 X emptyval 78 C
481 X emptyval 78 C
482 X emptyval 78 T
483 X emptyval 78 T
484 X emptyval 78 T
485 X emptyval 78 T
486 X emptyval 78 C
487 X emptyval 78 C
488 X emptyval 78 C
489 X emptyval 78 C
490 X emptyval 78 C
491 X emptyval 78 C
470 X emptyval 79 C
471 X emptyval 79 C
472 X emptyval 79 C
473 X emptyval 79 C
474 X emptyval 79 T
475 X emptyval 79 T
476 X emptyval 79 T
477 X emptyval 79 T
478 X emptyval 79 C
479 X emptyval 79 C
480 X emptyval 79 C
481 X emptyval 79 C
482 X emptyval 79 T
483 X emptyval 79 T
484 X emptyval 79 T
485 X emptyval 79 T
486 X emptyval 79 C
487 X emptyval 79 C
488 X emptyval 79 C
489 X emptyval 79 C
490 X emptyval 79 C
491 X emptyval 79 C
470 X emptyval 80 C
471 X emptyval 80 C
472 X emptyval 80 C
473 X emptyval 80 T
474 X emptyval 80 T
475 X emptyval 80 T
476 X emptyval 80 T
477 X emptyval 80 C
478 X emptyval 80 C
479 X emptyval 80 C
480 X emptyval 80 C
481 X emptyval 80 C
482 X emptyval 80 T
483 X emptyval 80 T
484 X emptyval 80 T
485 X emptyval 80 T
486 X emptyval 80 C
487 X emptyval 80 C
488 X emptyval 80 C
489 X emptyval 80 C
490 X emptyval 80 C
491 X emptyval 80 C
470 X emptyval 81 C
471 X emptyval 81 C
472 X emptyval 81 C
473 X emptyval 81 T
474 X emptyval 81 T
475 X emptyval 81 T
476 X emptyval 81 T
477 X emptyval 81 T
478 X emptyval 81 C
479 X emptyval 81 C
480 X emptyval 81 C
481 X emptyval 81 C
482 X emptyval 81 T
483 X emptyval 81 T
484 X emptyval 81 T
485 X emptyval 81 T
486 X emptyval 81 C
487 X emptyval 81 C
488 X emptyval 81 C
489 X emptyval 81 C
490 X emptyval 81 C
491 X emptyval 81 C
470 X emptyval 82 C
471 X emptyval 82 C
472 X emptyval 82 C
473 X emptyval 82 T
474 X emptyval 82 T
475 X emptyval 82 T
476 X emptyval 82 T
477 X emptyval 82 T
478 X emptyval 82 C
479 X emptyval 82 C
480 X emptyval 82 C
481 X emptyval 82 C
482 X emptyval 82 T
483 X emptyval 82 T
484 X emptyval 82 T
485 X emptyval 82 T
486 X emptyval 82 C
487 X emptyval 82 C
488 X emptyval 82 C
489 X emptyval 82 C
490 X emptyval 82 C
491 X emptyval 82 C
470 X emptyval 83 C
471 X emptyval 83 C
472 X emptyval 83 C
473 X emptyval 83 T
474 X emptyval 83 T
475 X emptyval 83 T
476 X emptyval 83 T
477 X emptyval 83 T
478 X emptyval 83 C
479 X emptyval 83 C
480 X emptyval 83 C
481 X emptyval 83 C
482 X emptyval 83 T
483 X emptyval 83 T
484 X emptyval 83 T
485 X emptyval 83 T
486 X emptyval 83 C
487 X emptyval 83 C
488 X emptyval 83 C
489 X emptyval 83 C
490 X emptyval 83 T
491 X emptyval 83 T
470 X emptyval 84 C
471 X emptyval 84 C
472 X emptyval 84 C
473 X emptyval 84 T
474 X emptyval 84 T
475 X emptyval 84 T
476 X emptyval 84 T
477 X emptyval 84 T
478 X emptyval 84 C
479 X emptyval 84 C
480 X emptyval 84 C
481 X emptyval 84 C
482 X emptyval 84 T
483 X emptyval 84 T
484 X emptyval 84 T
485 X emptyval 84 T
486 X emptyval 84 C
487 X emptyval 84 C
488 X emptyval 84 C
489 X emptyval 84 C
490 X emptyval 84 C
491 X emptyval 84 C
470 X emptyval 85 C
471 X emptyval 85 C
472 X emptyval 85 C
473 X emptyval 85 C
474 X emptyval 85 T
475 X emptyval 85 T
476 X emptyval 85 T
477 X emptyval 85 T
478 X emptyval 85 C
479 X emptyval 85 C
480 X emptyval 85 C
481 X emptyval 85 C
482 X emptyval 85 T
483 X emptyval 85 T
484 X emptyval 85 T
485 X emptyval 85 T
486 X emptyval 85 C
487 X emptyval 85 C
488 X emptyval 85 C
489 X emptyval 85 C
490 X emptyval 85 C
491 X emptyval 85 C
470 X emptyval 86 C
471 X emptyval 86 C
472 X emptyval 86 C
473 X emptyval 86 C
474 X emptyval 86 T
475 X emptyval 86 T
476 X emptyval 86 T
477 X emptyval 86 T
478 X emptyval 86 C
479 X emptyval 86 C
480 X emptyval 86 C
481 X emptyval 86 C
482 X emptyval 86 T
483 X emptyval 86 T
484 X emptyval 86 T
485 X emptyval 86 T
486 X emptyval 86 T
487 X emptyval 86 C
488 X emptyval 86 C
489 X emptyval 86 C
490 X emptyval 86 C
491 X emptyval 86 C
470 X emptyval 87 C
471 X emptyval 87 C
472 X emptyval 87 C
473 X emptyval 87 C
474 X emptyval 87 T
475 X emptyval 87 T
476 X emptyval 87 T
477 X emptyval 87 T
478 X emptyval 87 C
479 X emptyval 87 C
480 X emptyval 87 C
481 X emptyval 87 C
482 X emptyval 87 T
483 X emptyval 87 T
484 X emptyval 87 T
485 X emptyval 87 T
486 X emptyval 87 C
487 X emptyval 87 C
488 X emptyval 87 C
489 X emptyval 87 C
490 X emptyval 87 T
491 X emptyval 87 T
470 X emptyval 88 C
471 X emptyval 88 C
472 X emptyval 88 C
473 X emptyval 88 C
474 X emptyval 88 T
475 X emptyval 88 T
476 X emptyval 88 T
477 X emptyval 88 T
478 X emptyval 88 C
479 X emptyval 88 C
480 X emptyval 88 C
481 X emptyval 88 C
482 X emptyval 88 T
483 X emptyval 88 T
484 X emptyval 88 T
485 X emptyval 88 T
486 X emptyval 88 C
487 X emptyval 88 C
488 X emptyval 88 C
489 X emptyval 88 C
490 X emptyval 88 T
491 X emptyval 88 T
470 X emptyval 89 C
471 X emptyval 89 C
472 X emptyval 89 C
473 X emptyval 89 C
474 X emptyval 89 T
475 X emptyval 89 T
476 X emptyval 89 T
477 X emptyval 89 T
478 X emptyval 89 C
479 X emptyval 89 C
480 X emptyval 89 C
481 X emptyval 89 C
482 X emptyval 89 T
483 X emptyval 89 T
484 X emptyval 89 T
485 X emptyval 89 T
486 X emptyval 89 C
487 X emptyval 89 C
488 X emptyval 89 C
489 X emptyval 89 C
490 X emptyval 89 C
491 X emptyval 89 C
470 X emptyval 90 C
471 X emptyval 90 C
472 X emptyval 90 C
473 X emptyval 90 C
474 X emptyval 90 T
475 X emptyval 90 T
476 X emptyval 90 T
477 X emptyval 90 T
478 X emptyval 90 C
479 X emptyval 90 C
480 X emptyval 90 C
481 X emptyval 90 C
482 X emptyval 90 T
483 X emptyval 90 T
484 X emptyval 90 T
485 X emptyval 90 T
486 X emptyval 90 C
487 X emptyval 90 C
488 X emptyval 90 C
489 X emptyval 90 C
490 X emptyval 90 C
491 X emptyval 90 C
470 X emptyval 91 C
471 X emptyval 91 C
472 X emptyval 91 C
473 X emptyval 91 T
474 X emptyval 91 T
475 X emptyval 91 T
476 X emptyval 91 T
477 X emptyval 91 T
478 X emptyval 91 C
479 X emptyval 91 C
480 X emptyval 91 C
481 X emptyval 91 C
482 X emptyval 91 T
483 X emptyval 91 T
484 X emptyval 91 T
485 X emptyval 91 T
486 X emptyval 91 C
487 X emptyval 91 C
488 X emptyval 91 C
489 X emptyval 91 C
490 X emptyval 91 C
491 X emptyval 91 C
470 X emptyval 92 C
471 X emptyval 92 C
472 X emptyval 92 C
473 X emptyval 92 T
474 X emptyval 92 T
475 X emptyval 92 T
476 X emptyval 92 T
477 X emptyval 92 C
478 X emptyval 92 C
479 X emptyval 92 C
480 X emptyval 92 C
481 X emptyval 92 T
482 X emptyval 92 T
483 X emptyval 92 T
484 X emptyval 92 T
485 X emptyval 92 T
486 X emptyval 92 C
487 X emptyval 92 C
488 X emptyval 92 C
489 X emptyval 92 C
490 X emptyval 92 C
491 X emptyval 92 C
470 X emptyval 93 C
471 X emptyval 93 C
472 X emptyval 93 C
473 X emptyval 93 C
474 X emptyval 93 T
475 X emptyval 93 T
476 X emptyval 93 T
477 X emptyval 93 T
478 X emptyval 93 C
479 X emptyval 93 C
480 X emptyval 93 C
481 X emptyval 93 C
482 X emptyval 93 T
483 X emptyval 93 T
484 X emptyval 93 T
485 X emptyval 93 T
486 X emptyval 93 C
487 X emptyval 93 C
488 X emptyval 93 C
489 X emptyval 93 C
490 X emptyval 93 C
491 X emptyval 93 C
470 X emptyval 94 C
471 X emptyval 94 C
472 X emptyval 94 C
473 X emptyval 94 C
474 X emptyval 94 T
475 X emptyval 94 T
476 X emptyval 94 T
477 X emptyval 94 T
478 X emptyval 94 C
479 X emptyval 94 C
480 X emptyval 94 C
481 X emptyval 94 C
482 X emptyval 94 T
483 X emptyval 94 T
484 X emptyval 94 T
485 X emptyval 94 T
486 X emptyval 94 C
487 X emptyval 94 C
488 X emptyval 94 C
489 X emptyval 94 C
490 X emptyval 94 C
491 X emptyval 94 C
470 X emptyval 95 C
471 X emptyval 95 C
472 X emptyval 95 C
473 X emptyval 95 C
474 X emptyval 95 T
475 X emptyval 95 T
476 X emptyval 95 T
477 X emptyval 95 T
478 X emptyval 95 C
479 X emptyval 95 C
480 X emptyval 95 C
481 X emptyval 95 C
482 X emptyval 95 T
483 X emptyval 95 T
484 X emptyval 95 T
485 X emptyval 95 T
486 X emptyval 95 C
487 X emptyval 95 C
488 X emptyval 95 C
489 X emptyval 95 C
490 X emptyval 95 C
491 X emptyval 95 C
470 X emptyval 96 C
471 X emptyval 96 C
472 X emptyval 96 C
473 X emptyval 96 C
474 X emptyval 96 T
475 X emptyval 96 T
476 X emptyval 96 T
477 X emptyval 96 T
478 X emptyval 96 C
479 X emptyval 96 C
480 X emptyval 96 C
481 X emptyval 96 C
482 X emptyval 96 T
483 X emptyval 96 T
484 X emptyval 96 T
485 X emptyval 96 T
486 X emptyval 96 C
487 X emptyval 96 C
488 X emptyval 96 C
489 X emptyval 96 C
490 X emptyval 96 C
491 X emptyval 96 C
470 X emptyval 97 C
471 X emptyval 97 C
472 X emptyval 97 C
473 X emptyval 97 C
474 X emptyval 97 T
475 X emptyval 97 T
476 X emptyval 97 T
477 X emptyval 97 T
478 X emptyval 97 C
479 X emptyval 97 C
480 X emptyval 97 C
481 X emptyval 97 C
482 X emptyval 97 T
483 X emptyval 97 T
484 X emptyval 97 T
485 X emptyval 97 T
486 X emptyval 97 C
487 X emptyval 97 C
488 X emptyval 97 C
489 X emptyval 97 C
490 X emptyval 97 C
491 X emptyval 97 C
470 X emptyval 98 C
471 X emptyval 98 C
472 X emptyval 98 C
473 X emptyval 98 C
474 X emptyval 98 T
475 X emptyval 98 T
476 X emptyval 98 T
477 X emptyval 98 T
478 X emptyval 98 C
479 X emptyval 98 C
480 X emptyval 98 C
481 X emptyval 98 C
482 X emptyval 98 T
483 X emptyval 98 T
484 X emptyval 98 T
485 X emptyval 98 T
486 X emptyval 98 C
487 X emptyval 98 C
488 X emptyval 98 C
489 X emptyval 98 C
490 X emptyval 98 T
491 X emptyval 98 T
470 X emptyval 99 C
471 X emptyval 99 C
472 X emptyval 99 C
473 X emptyval 99 C
474 X emptyval 99 T
475 X emptyval 99 T
476 X emptyval 99 T
477 X emptyval 99 T
478 X emptyval 99 C
479 X emptyval 99 C
480 X emptyval 99 C
481 X emptyval 99 C
482 X emptyval 99 T
483 X emptyval 99 T
484 X emptyval 99 T
485 X emptyval 99 T
486 X emptyval 99 C
487 X emptyval 99 C
488 X emptyval 99 C
489 X emptyval 99 C
490 X emptyval 99 C
491 X emptyval 99 C
470 X emptyval 100 C
471 X emptyval 100 C
472 X emptyval 100 C
473 X emptyval 100 C
474 X emptyval 100 T
475 X emptyval 100 T
476 X emptyval 100 T
477 X emptyval 100 T
478 X emptyval 100 C
479 X emptyval 100 C
480 X emptyval 100 C
481 X emptyval 100 C
482 X emptyval 100 T
483 X emptyval 100 T
484 X emptyval 100 T
485 X emptyval 100 T
486 X emptyval 100 C
487 X emptyval 100 C
488 X emptyval 100 C
489 X emptyval 100 C
490 X emptyval 100 C
491 X emptyval 100 C
470 X emptyval 101 C
471 X emptyval 101 C
472 X emptyval 101 C
473 X emptyval 101 C
474 X emptyval 101 T
475 X emptyval 101 T
476 X emptyval 101 T
477 X emptyval 101 T
478 X emptyval 101 C
479 X emptyval 101 C
480 X emptyval 101 C
481 X emptyval 101 C
482 X emptyval 101 T
483 X emptyval 101 T
484 X emptyval 101 T
485 X emptyval 101 T
486 X emptyval 101 C
487 X emptyval 101 C
488 X emptyval 101 C
489 X emptyval 101 C
490 X emptyval 101 T
491 X emptyval 101 T
470 X emptyval 102 C
471 X emptyval 102 C
472 X emptyval 102 C
473 X emptyval 102 T
474 X emptyval 102 T
475 X emptyval 102 T
476 X emptyval 102 T
477 X emptyval 102 T
478 X emptyval 102 C
479 X emptyval 102 C
480 X emptyval 102 C
481 X emptyval 102 C
482 X emptyval 102 T
483 X emptyval 102 T
484 X emptyval 102 T
485 X emptyval 102 T
486 X emptyval 102 C
487 X emptyval 102 C
488 X emptyval 102 C
489 X emptyval 102 C
490 X emptyval 102 C
491 X emptyval 102 C
470 X emptyval 103 C
471 X emptyval 103 C
472 X emptyval 103 C
473 X emptyval 103 T
474 X emptyval 103 T
475 X emptyval 103 T
476 X emptyval 103 T
477 X emptyval 103 C
478 X emptyval 103 C
479 X emptyval 103 C
480 X emptyval 103 C
481 X emptyval 103 C
482 X emptyval 103 T
483 X emptyval 103 T
484 X emptyval 103 T
485 X emptyval 103 T
486 X emptyval 103 C
487 X emptyval 103 C
488 X emptyval 103 C
489 X emptyval 103 C
490 X emptyval 103 C
491 X emptyval 103 C
470 X emptyval 104 C
471 X emptyval 104 C
472 X emptyval 104 C
473 X emptyval 104 C
474 X emptyval 104 T
475 X emptyval 104 T
476 X emptyval 104 T
477 X emptyval 104 T
478 X emptyval 104 C
479 X emptyval 104 C
480 X emptyval 104 C
481 X emptyval 104 C
482 X emptyval 104 T
483 X emptyval 104 T
484 X emptyval 104 T
485 X emptyval 104 T
486 X emptyval 104 C
487 X emptyval 104 C
488 X emptyval 104 C
489 X emptyval 104 C
490 X emptyval 104 C
491 X emptyval 104 C
470 X emptyval 105 C
471 X emptyval 105 C
472 X emptyval 105 C
473 X emptyval 105 C
474 X emptyval 105 T
475 X emptyval 105 T
476 X emptyval 105 T
477 X emptyval 105 T
478 X emptyval 105 C
479 X emptyval 105 C
480 X emptyval 105 C
481 X emptyval 105 C
482 X emptyval 105 T
483 X emptyval 105 T
484 X emptyval 105 T
485 X emptyval 105 T
486 X emptyval 105 C
487 X emptyval 105 C
488 X emptyval 105 C
489 X emptyval 105 C
490 X emptyval 105 C
491 X emptyval 105 C
470 X emptyval 106 C
471 X emptyval 106 C
472 X emptyval 106 C
473 X emptyval 106 C
474 X emptyval 106 T
475 X emptyval 106 T
476 X emptyval 106 T
477 X emptyval 106 T
478 X emptyval 106 C
479 X emptyval 106 C
480 X emptyval 106 C
481 X emptyval 106 C
482 X emptyval 106 T
483 X emptyval 106 T
484 X emptyval 106 T
485 X emptyval 106 T
486 X emptyval 106 C
487 X emptyval 106 C
488 X emptyval 106 C
489 X emptyval 106 C
490 X emptyval 106 C
491 X emptyval 106 C
470 X emptyval 107 C
471 X emptyval 107 C
472 X emptyval 107 C
473 X emptyval 107 C
474 X emptyval 107 T
475 X emptyval 107 T
476 X emptyval 107 T
477 X emptyval 107 T
478 X emptyval 107 C
479 X emptyval 107 C
480 X emptyval 107 C
481 X emptyval 107 C
482 X emptyval 107 T
483 X emptyval 107 T
484 X emptyval 107 T
485 X emptyval 107 T
486 X emptyval 107 C
487 X emptyval 107 C
488 X emptyval 107 C
489 X emptyval 107 C
490 X emptyval 107 C
491 X emptyval 107 C
470 X emptyval 108 C
471 X emptyval 108 C
472 X emptyval 108 C
473 X emptyval 108 C
474 X emptyval 108 T
475 X emptyval 108 T
476 X emptyval 108 T
477 X emptyval 108 T
478 X emptyval 108 C
479 X emptyval 108 C
480 X emptyval 108 C
481 X emptyval 108 C
482 X emptyval 108 T
483 X emptyval 108 T
484 X emptyval 108 T
485 X emptyval 108 T
486 X emptyval 108 C
487 X emptyval 108 C
488 X emptyval 108 C
489 X emptyval 108 C
490 X emptyval 108 T
491 X emptyval 108 T
470 X emptyval 109 C
471 X emptyval 109 C
472 X emptyval 109 C
473 X emptyval 109 C
474 X emptyval 109 T
475 X emptyval 109 T
476 X emptyval 109 T
477 X emptyval 109 T
478 X emptyval 109 C
479 X emptyval 109 C
480 X emptyval 109 C
481 X emptyval 109 C
482 X emptyval 109 T
483 X emptyval 109 T
484 X emptyval 109 T
485 X emptyval 109 T
486 X emptyval 109 C
487 X emptyval 109 C
488 X emptyval 109 C
489 X emptyval 109 C
490 X emptyval 109 C
491 X emptyval 109 C
470 X emptyval 110 C
471 X emptyval 110 C
472 X emptyval 110 C
473 X emptyval 110 T
474 X emptyval 110 T
475 X emptyval 110 T
476 X emptyval 110 T
477 X emptyval 110 T
478 X emptyval 110 C
479 X emptyval 110 C
480 X emptyval 110 C
481 X emptyval 110 C
482 X emptyval 110 T
483 X emptyval 110 T
484 X emptyval 110 T
485 X emptyval 110 T
486 X emptyval 110 C
487 X emptyval 110 C
488 X emptyval 110 C
489 X emptyval 110 C
490 X emptyval 110 T
491 X emptyval 110 T
470 X emptyval 111 C
471 X emptyval 111 C
472 X emptyval 111 C
473 X emptyval 111 C
474 X emptyval 111 T
475 X emptyval 111 T
476 X emptyval 111 T
477 X emptyval 111 T
478 X emptyval 111 C
479 X emptyval 111 C
480 X emptyval 111 C
481 X emptyval 111 C
482 X emptyval 111 T
483 X emptyval 111 T
484 X emptyval 111 T
485 X emptyval 111 T
486 X emptyval 111 C
487 X emptyval 111 C
488 X emptyval 111 C
489 X emptyval 111 C
490 X emptyval 111 C
491 X emptyval 111 C
470 X emptyval 112 C
471 X emptyval 112 C
472 X emptyval 112 C
473 X emptyval 112 C
474 X emptyval 112 T
475 X emptyval 112 T
476 X emptyval 112 T
477 X emptyval 112 T
478 X emptyval 112 C
479 X emptyval 112 C
480 X emptyval 112 C
481 X emptyval 112 C
482 X emptyval 112 T
483 X emptyval 112 T
484 X emptyval 112 T
485 X emptyval 112 T
486 X emptyval 112 C
487 X emptyval 112 C
488 X emptyval 112 C
489 X emptyval 112 C
490 X emptyval 112 C
491 X emptyval 112 C
470 X emptyval 113 C
471 X emptyval 113 C
472 X emptyval 113 C
473 X emptyval 113 C
474 X emptyval 113 T
475 X emptyval 113 T
476 X emptyval 113 T
477 X emptyval 113 T
478 X emptyval 113 C
479 X emptyval 113 C
480 X emptyval 113 C
481 X emptyval 113 C
482 X emptyval 113 T
483 X emptyval 113 T
484 X emptyval 113 T
485 X emptyval 113 T
486 X emptyval 113 C
487 X emptyval 113 C
488 X emptyval 113 C
489 X emptyval 113 C
490 X emptyval 113 C
491 X emptyval 113 C
470 X emptyval 114 C
471 X emptyval 114 C
472 X emptyval 114 C
473 X emptyval 114 C
474 X emptyval 114 T
475 X emptyval 114 T
476 X emptyval 114 T
477 X emptyval 114 T
478 X emptyval 114 C
479 X emptyval 114 C
480 X emptyval 114 C
481 X emptyval 114 C
482 X emptyval 114 T
483 X emptyval 114 T
484 X emptyval 114 T
485 X emptyval 114 T
486 X emptyval 114 C
487 X emptyval 114 C
488 X emptyval 114 C
489 X emptyval 114 C
490 X emptyval 114 C
491 X emptyval 114 C
470 X emptyval 115 C
471 X emptyval 115 C
472 X emptyval 115 C
473 X emptyval 115 C
474 X emptyval 115 T
475 X emptyval 115 T
476 X emptyval 115 T
477 X emptyval 115 T
478 X emptyval 115 C
479 X emptyval 115 C
480 X emptyval 115 C
481 X emptyval 115 C
482 X emptyval 115 T
483 X emptyval 115 T
484 X emptyval 115 T
485 X emptyval 115 T
486 X emptyval 115 C
487 X emptyval 115 C
488 X emptyval 115 C
489 X emptyval 115 C
490 X emptyval 115 C
491 X emptyval 115 C
470 X emptyval 116 C
471 X emptyval 116 C
472 X emptyval 116 C
473 X emptyval 116 C
474 X emptyval 116 T
475 X emptyval 116 T
476 X emptyval 116 T
477 X emptyval 116 T
478 X emptyval 116 C
479 X emptyval 116 C
480 X emptyval 116 C
481 X emptyval 116 C
482 X emptyval 116 T
483 X emptyval 116 T
484 X emptyval 116 T
485 X emptyval 116 T
486 X emptyval 116 C
487 X emptyval 116 C
488 X emptyval 116 C
489 X emptyval 116 C
490 X emptyval 116 C
491 X emptyval 116 C
470 X emptyval 117 C
471 X emptyval 117 C
472 X emptyval 117 C
473 X emptyval 117 T
474 X emptyval 117 T
475 X emptyval 117 T
476 X emptyval 117 T
477 X emptyval 117 T
478 X emptyval 117 C
479 X emptyval 117 C
480 X emptyval 117 C
481 X emptyval 117 C
482 X emptyval 117 T
483 X emptyval 117 T
484 X emptyval 117 T
485 X emptyval 117 T
486 X emptyval 117 C
487 X emptyval 117 C
488 X emptyval 117 C
489 X emptyval 117 C
490 X emptyval 117 C
491 X emptyval 117 C
470 X emptyval 118 C
471 X emptyval 118 C
472 X emptyval 118 C
473 X emptyval 118 C
474 X emptyval 118 T
475 X emptyval 118 T
476 X emptyval 118 T
477 X emptyval 118 T
478 X emptyval 118 C
479 X emptyval 118 C
480 X emptyval 118 C
481 X emptyval 118 C
482 X emptyval 118 T
483 X emptyval 118 T
484 X emptyval 118 T
485 X emptyval 118 T
486 X emptyval 118 C
487 X emptyval 118 C
488 X emptyval 118 C
489 X emptyval 118 C
490 X emptyval 118 C
491 X emptyval 118 C
470 X emptyval 119 C
471 X emptyval 119 C
472 X emptyval 119 C
473 X emptyval 119 C
474 X emptyval 119 T
475 X emptyval 119 T
476 X emptyval 119 T
477 X emptyval 119 T
478 X emptyval 119 C
479 X emptyval 119 C
480 X emptyval 119 C
481 X emptyval 119 C
482 X emptyval 119 T
483 X emptyval 119 T
484 X emptyval 119 T
485 X emptyval 119 T
486 X emptyval 119 C
487 X emptyval 119 C
488 X emptyval 119 C
489 X emptyval 119 C
490 X emptyval 119 T
491 X emptyval 119 T
470 X emptyval 120 C
471 X emptyval 120 C
472 X emptyval 120 C
473 X emptyval 120 C
474 X emptyval 120 T
475 X emptyval 120 T
476 X emptyval 120 T
477 X emptyval 120 T
478 X emptyval 120 C
479 X emptyval 120 C
480 X emptyval 120 C
481 X emptyval 120 C
482 X emptyval 120 T
483 X emptyval 120 T
484 X emptyval 120 T
485 X emptyval 120 T
486 X emptyval 120 C
487 X emptyval 120 C
488 X emptyval 120 C
489 X emptyval 120 C
490 X emptyval 120 C
491 X emptyval 120 C
470 X emptyval 121 C
471 X emptyval 121 C
472 X emptyval 121 C
473 X emptyval 121 C
474 X emptyval 121 T
475 X emptyval 121 T
476 X emptyval 121 T
477 X emptyval 121 T
478 X emptyval 121 C
479 X emptyval 121 C
480 X emptyval 121 C
481 X emptyval 121 C
482 X emptyval 121 T
483 X emptyval 121 T
484 X emptyval 121 T
485 X emptyval 121 T
486 X emptyval 121 C
487 X emptyval 121 C
488 X emptyval 121 C
489 X emptyval 121 C
490 X emptyval 121 C
491 X emptyval 121 C
470 X emptyval 122 C
471 X emptyval 122 C
472 X emptyval 122 C
473 X emptyval 122 C
474 X emptyval 122 T
475 X emptyval 122 T
476 X emptyval 122 T
477 X emptyval 122 T
478 X emptyval 122 C
479 X emptyval 122 C
480 X emptyval 122 C
481 X emptyval 122 C
482 X emptyval 122 T
483 X emptyval 122 T
484 X emptyval 122 T
485 X emptyval 122 T
486 X emptyval 122 C
487 X emptyval 122 C
488 X emptyval 122 C
489 X emptyval 122 C
490 X emptyval 122 C
491 X emptyval 122 C
470 X emptyval 123 C
471 X emptyval 123 C
472 X emptyval 123 C
473 X emptyval 123 C
474 X emptyval 123 T
475 X emptyval 123 T
476 X emptyval 123 T
477 X emptyval 123 T
478 X emptyval 123 C
479 X emptyval 123 C
480 X emptyval 123 C
481 X emptyval 123 C
482 X emptyval 123 T
483 X emptyval 123 T
484 X emptyval 123 T
485 X emptyval 123 T
486 X emptyval 123 C
487 X emptyval 123 C
488 X emptyval 123 C
489 X emptyval 123 C
490 X emptyval 123 C
491 X emptyval 123 C
470 X emptyval 124 C
471 X emptyval 124 C
472 X emptyval 124 C
473 X emptyval 124 C
474 X emptyval 124 T
475 X emptyval 124 T
476 X emptyval 124 T
477 X emptyval 124 T
478 X emptyval 124 C
479 X emptyval 124 C
480 X emptyval 124 C
481 X emptyval 124 C
482 X emptyval 124 T
483 X emptyval 124 T
484 X emptyval 124 T
485 X emptyval 124 T
486 X emptyval 124 C
487 X emptyval 124 C
488 X emptyval 124 C
489 X emptyval 124 C
490 X emptyval 124 C
491 X emptyval 124 C
470 X emptyval 125 C
471 X emptyval 125 C
472 X emptyval 125 C
473 X emptyval 125 C
474 X emptyval 125 C
475 X emptyval 125 C
476 X emptyval 125 C
477 X emptyval 125 C
478 X emptyval 125 C
479 X emptyval 125 C
480 X emptyval 125 C
481 X emptyval 125 C
482 X emptyval 125 T
483 X emptyval 125 T
484 X emptyval 125 T
485 X emptyval 125 T
486 X emptyval 125 C
487 X emptyval 125 C
488 X emptyval 125 C
489 X emptyval 125 C
490 X emptyval 125 C
491 X emptyval 125 C
470 X emptyval 126 C
471 X emptyval 126 C
472 X emptyval 126 C
473 X emptyval 126 C
474 X emptyval 126 T
475 X emptyval 126 T
476 X emptyval 126 T
477 X emptyval 126 T
478 X emptyval 126 C
479 X emptyval 126 C
480 X emptyval 126 C
481 X emptyval 126 C
482 X emptyval 126 T
483 X emptyval 126 T
484 X emptyval 126 T
485 X emptyval 126 T
486 X emptyval 126 C
487 X emptyval 126 C
488 X emptyval 126 C
489 X emptyval 126 C
490 X emptyval 126 T
491 X emptyval 126 T
470 X emptyval 127 C
471 X emptyval 127 C
472 X emptyval 127 C
473 X emptyval 127 C
474 X emptyval 127 T
475 X emptyval 127 T
476 X emptyval 127 T
477 X emptyval 127 T
478 X emptyval 127 C
479 X emptyval 127 C
480 X emptyval 127 C
481 X emptyval 127 C
482 X emptyval 127 T
483 X emptyval 127 T
484 X emptyval 127 T
485 X emptyval 127 T
486 X emptyval 127 C
487 X emptyval 127 C
488 X emptyval 127 C
489 X emptyval 127 C
490 X emptyval 127 C
491 X emptyval 127 C
470 X emptyval 128 C
471 X emptyval 128 C
472 X emptyval 128 C
473 X emptyval 128 C
474 X emptyval 128 T
475 X emptyval 128 T
476 X emptyval 128 T
477 X emptyval 128 T
478 X emptyval 128 C
479 X emptyval 128 C
480 X emptyval 128 C
481 X emptyval 128 C
482 X emptyval 128 T
483 X emptyval 128 T
484 X emptyval 128 T
485 X emptyval 128 T
486 X emptyval 128 C
487 X emptyval 128 C
488 X emptyval 128 C
489 X emptyval 128 C
490 X emptyval 128 C
491 X emptyval 128 C
470 X emptyval 129 C
471 X emptyval 129 C
472 X emptyval 129 C
473 X emptyval 129 C
474 X emptyval 129 T
475 X emptyval 129 T
476 X emptyval 129 T
477 X emptyval 129 T
478 X emptyval 129 C
479 X emptyval 129 C
480 X emptyval 129 C
481 X emptyval 129 C
482 X emptyval 129 T
483 X emptyval 129 T
484 X emptyval 129 T
485 X emptyval 129 T
486 X emptyval 129 C
487 X emptyval 129 C
488 X emptyval 129 C
489 X emptyval 129 C
490 X emptyval 129 C
491 X emptyval 129 C
470 X emptyval 130 C
471 X emptyval 130 C
472 X emptyval 130 C
473 X emptyval 130 C
474 X emptyval 130 T
475 X emptyval 130 T
476 X emptyval 130 T
477 X emptyval 130 T
478 X emptyval 130 C
479 X emptyval 130 C
480 X emptyval 130 C
481 X emptyval 130 C
482 X emptyval 130 T
483 X emptyval 130 T
484 X emptyval 130 T
485 X emptyval 130 T
486 X emptyval 130 C
487 X emptyval 130 C
488 X emptyval 130 C
489 X emptyval 130 C
490 X emptyval 130 C
491 X emptyval 130 C
470 X emptyval 131 C
471 X emptyval 131 C
472 X emptyval 131 C
473 X emptyval 131 C
474 X emptyval 131 C
475 X emptyval 131 C
476 X emptyval 131 C
477 X emptyval 131 C
478 X emptyval 131 C
479 X emptyval 131 C
480 X emptyval 131 C
481 X emptyval 131 C
482 X emptyval 131 T
483 X emptyval 131 T
484 X emptyval 131 T
485 X emptyval 131 T
486 X emptyval 131 C
487 X emptyval 131 C
488 X emptyval 131 C
489 X emptyval 131 C
490 X emptyval 131 T
491 X emptyval 131 T
470 X emptyval 132 C
471 X emptyval 132 C
472 X emptyval 132 C
473 X emptyval 132 C
474 X emptyval 132 T
475 X emptyval 132 T
476 X emptyval 132 T
477 X emptyval 132 T
478 X emptyval 132 C
479 X emptyval 132 C
480 X emptyval 132 C
481 X emptyval 132 C
482 X emptyval 132 T
483 X emptyval 132 T
484 X emptyval 132 T
485 X emptyval 132 T
486 X emptyval 132 C
487 X emptyval 132 C
488 X emptyval 132 C
489 X emptyval 132 C
490 X emptyval 132 C
491 X emptyval 132 C
470 X emptyval 133 C
471 X emptyval 133 C
472 X emptyval 133 C
473 X emptyval 133 C
474 X emptyval 133 T
475 X emptyval 133 T
476 X emptyval 133 T
477 X emptyval 133 T
478 X emptyval 133 C
479 X emptyval 133 C
480 X emptyval 133 C
481 X emptyval 133 C
482 X emptyval 133 T
483 X emptyval 133 T
484 X emptyval 133 T
485 X emptyval 133 T
486 X emptyval 133 C
487 X emptyval 133 C
488 X emptyval 133 C
489 X emptyval 133 C
490 X emptyval 133 C
491 X emptyval 133 C
470 X emptyval 134 C
471 X emptyval 134 C
472 X emptyval 134 C
473 X emptyval 134 C
474 X emptyval 134 T
475 X emptyval 134 T
476 X emptyval 134 T
477 X emptyval 134 T
478 X emptyval 134 C
479 X emptyval 134 C
480 X emptyval 134 C
481 X emptyval 134 C
482 X emptyval 134 T
483 X emptyval 134 T
484 X emptyval 134 T
485 X emptyval 134 T
486 X emptyval 134 C
487 X emptyval 134 C
488 X emptyval 134 C
489 X emptyval 134 C
490 X emptyval 134 C
491 X emptyval 134 C
470 X emptyval 135 C
471 X emptyval 135 C
472 X emptyval 135 C
473 X emptyval 135 C
474 X emptyval 135 T
475 X emptyval 135 T
476 X emptyval 135 T
477 X emptyval 135 T
478 X emptyval 135 C
479 X emptyval 135 C
480 X emptyval 135 C
481 X emptyval 135 C
482 X emptyval 135 T
483 X emptyval 135 T
484 X emptyval 135 T
485 X emptyval 135 T
486 X emptyval 135 C
487 X emptyval 135 C
488 X emptyval 135 C
489 X emptyval 135 C
490 X emptyval 135 C
491 X emptyval 135 C
470 X emptyval 136 C
471 X emptyval 136 C
472 X emptyval 136 C
473 X emptyval 136 C
474 X emptyval 136 T
475 X emptyval 136 T
476 X emptyval 136 T
477 X emptyval 136 T
478 X emptyval 136 C
479 X emptyval 136 C
480 X emptyval 136 C
481 X emptyval 136 C
482 X emptyval 136 T
483 X emptyval 136 T
484 X emptyval 136 T
485 X emptyval 136 T
486 X emptyval 136 C
487 X emptyval 136 C
488 X emptyval 136 C
489 X emptyval 136 C
490 X emptyval 136 C
491 X emptyval 136 C
470 X emptyval 137 C
471 X emptyval 137 C
472 X emptyval 137 C
473 X emptyval 137 C
474 X emptyval 137 T
475 X emptyval 137 T
476 X emptyval 137 T
477 X emptyval 137 T
478 X emptyval 137 C
479 X emptyval 137 C
480 X emptyval 137 C
481 X emptyval 137 C
482 X emptyval 137 T
483 X emptyval 137 T
484 X emptyval 137 T
485 X emptyval 137 T
486 X emptyval 137 C
487 X emptyval 137 C
488 X emptyval 137 C
489 X emptyval 137 C
490 X emptyval 137 C
491 X emptyval 137 C
470 X emptyval 138 C
471 X emptyval 138 C
472 X emptyval 138 C
473 X emptyval 138 C
474 X emptyval 138 T
475 X emptyval 138 T
476 X emptyval 138 T
477 X emptyval 138 T
478 X emptyval 138 C
479 X emptyval 138 C
480 X emptyval 138 C
481 X emptyval 138 C
482 X emptyval 138 T
483 X emptyval 138 T
484 X emptyval 138 T
485 X emptyval 138 T
486 X emptyval 138 C
487 X emptyval 138 C
488 X emptyval 138 C
489 X emptyval 138 C
490 X emptyval 138 C
491 X emptyval 138 C
470 X emptyval 139 T
471 X emptyval 139 T
472 X emptyval 139 T
473 X emptyval 139 C
474 X emptyval 139 T
475 X emptyval 139 T
476 X emptyval 139 T
477 X emptyval 139 T
478 X emptyval 139 C
479 X emptyval 139 C
480 X emptyval 139 C
481 X emptyval 139 C
482 X emptyval 139 T
483 X emptyval 139 T
484 X emptyval 139 T
485 X emptyval 139 T
486 X emptyval 139 C
487 X emptyval 139 C
488 X emptyval 139 C
489 X emptyval 139 C
490 X emptyval 139 T
491 X emptyval 139 T
470 X emptyval 140 C
471 X emptyval 140 C
472 X emptyval 140 C
473 X emptyval 140 C
474 X emptyval 140 T
475 X emptyval 140 T
476 X emptyval 140 T
477 X emptyval 140 T
478 X emptyval 140 C
479 X emptyval 140 C
480 X emptyval 140 C
481 X emptyval 140 C
482 X emptyval 140 C
483 X emptyval 140 C
484 X emptyval 140 C
485 X emptyval 140 C
486 X emptyval 140 C
487 X emptyval 140 C
488 X emptyval 140 C
489 X emptyval 140 C
490 X emptyval 140 C
491 X emptyval 140 C
470 X emptyval 141 C
471 X emptyval 141 C
472 X emptyval 141 C
473 X emptyval 141 C
474 X emptyval 141 T
475 X emptyval 141 T
476 X emptyval 141 T
477 X emptyval 141 T
478 X emptyval 141 C
479 X emptyval 141 C
480 X emptyval 141 C
481 X emptyval 141 T
482 X emptyval 141 T
483 X emptyval 141 T
484 X emptyval 141 T
485 X emptyval 141 C
486 X emptyval 141 C
487 X emptyval 141 C
488 X emptyval 141 C
489 X emptyval 141 C
490 X emptyval 141 C
491 X emptyval 141 C
470 X emptyval 142 C
471 X emptyval 142 C
472 X emptyval 142 C
473 X emptyval 142 C
474 X emptyval 142 T
475 X emptyval 142 T
476 X emptyval 142 T
477 X emptyval 142 T
478 X emptyval 142 C
479 X emptyval 142 C
480 X emptyval 142 C
481 X emptyval 142 T
482 X emptyval 142 T
483 X emptyval 142 T
484 X emptyval 142 T
485 X emptyval 142 C
486 X emptyval 142 C
487 X emptyval 142 C
488 X emptyval 142 C
489 X emptyval 142 C
490 X emptyval 142 C
491 X emptyval 142 C
470 X emptyval 143 C
471 X emptyval 143 C
472 X emptyval 143 C
473 X emptyval 143 C
474 X emptyval 143 T
475 X emptyval 143 T
476 X emptyval 143 T
477 X emptyval 143 T
478 X emptyval 143 C
479 X emptyval 143 C
480 X emptyval 143 C
481 X emptyval 143 C
482 X emptyval 143 C
483 X emptyval 143 C
484 X emptyval 143 C
485 X emptyval 143 C
486 X emptyval 143 C
487 X emptyval 143 C
488 X emptyval 143 C
489 X emptyval 143 C
490 X emptyval 143 C
491 X emptyval 143 C
470 X emptyval 144 C
471 X emptyval 144 C
472 X emptyval 144 C
473 X emptyval 144 C
474 X emptyval 144 T
475 X emptyval 144 T
476 X emptyval 144 T
477 X emptyval 144 T
478 X emptyval 144 C
479 X emptyval 144 C
480 X emptyval 144 C
481 X emptyval 144 C
482 X emptyval 144 C
483 X emptyval 144 C
484 X emptyval 144 C
485 X emptyval 144 C
486 X emptyval 144 C
487 X emptyval 144 C
488 X emptyval 144 C
489 X emptyval 144 C
490 X emptyval 144 C
491 X emptyval 144 C
470 X emptyval 145 C
471 X emptyval 145 C
472 X emptyval 145 C
473 X emptyval 145 C
474 X emptyval 145 T
475 X emptyval 145 T
476 X emptyval 145 T
477 X emptyval 145 T
478 X emptyval 145 C
479 X emptyval 145 C
480 X emptyval 145 C
481 X emptyval 145 C
482 X emptyval 145 C
483 X emptyval 145 C
484 X emptyval 145 C
485 X emptyval 145 C
486 X emptyval 145 C
487 X emptyval 145 C
488 X emptyval 145 C
489 X emptyval 145 C
490 X emptyval 145 C
491 X emptyval 145 C
470 X emptyval 146 C
471 X emptyval 146 C
472 X emptyval 146 C
473 X emptyval 146 C
474 X emptyval 146 T
475 X emptyval 146 T
476 X emptyval 146 T
477 X emptyval 146 T
478 X emptyval 146 C
479 X emptyval 146 C
480 X emptyval 146 C
481 X emptyval 146 T
482 X emptyval 146 T
483 X emptyval 146 T
484 X emptyval 146 T
485 X emptyval 146 C
486 X emptyval 146 C
487 X emptyval 146 C
488 X emptyval 146 C
489 X emptyval 146 C
490 X emptyval 146 T
491 X emptyval 146 T
470 X emptyval 147 C
471 X emptyval 147 C
472 X emptyval 147 C
473 X emptyval 147 C
474 X emptyval 147 T
475 X emptyval 147 T
476 X emptyval 147 T
477 X emptyval 147 T
478 X emptyval 147 C
479 X emptyval 147 C
480 X emptyval 147 C
481 X emptyval 147 T
482 X emptyval 147 T
483 X emptyval 147 T
484 X emptyval 147 T
485 X emptyval 147 C
486 X emptyval 147 C
487 X emptyval 147 C
488 X emptyval 147 C
489 X emptyval 147 C
490 X emptyval 147 C
491 X emptyval 147 C
470 X emptyval 148 C
471 X emptyval 148 C
472 X emptyval 148 C
473 X emptyval 148 C
474 X emptyval 148 T
475 X emptyval 148 T
476 X emptyval 148 T
477 X emptyval 148 T
478 X emptyval 148 C
479 X emptyval 148 C
480 X emptyval 148 C
481 X emptyval 148 T
482 X emptyval 148 T
483 X emptyval 148 T
484 X emptyval 148 T
485 X emptyval 148 T
486 X emptyval 148 C
487 X emptyval 148 C
488 X emptyval 148 C
489 X emptyval 148 C
490 X emptyval 148 T
491 X emptyval 148 T
470 X emptyval 149 C
471 X emptyval 149 C
472 X emptyval 149 C
473 X emptyval 149 C
474 X emptyval 149 T
475 X emptyval 149 T
476 X emptyval 149 T
477 X emptyval 149 T
478 X emptyval 149 C
479 X emptyval 149 C
480 X emptyval 149 C
481 X emptyval 149 T
482 X emptyval 149 T
483 X emptyval 149 T
484 X emptyval 149 T
485 X emptyval 149 T
486 X emptyval 149 C
487 X emptyval 149 C
488 X emptyval 149 C
489 X emptyval 149 C
490 X emptyval 149 C
491 X emptyval 149 C
470 X emptyval 150 C
471 X emptyval 150 C
472 X emptyval 150 C
473 X emptyval 150 C
474 X emptyval 150 T
475 X emptyval 150 T
476 X emptyval 150 T
477 X emptyval 150 T
478 X emptyval 150 C
479 X emptyval 150 C
480 X emptyval 150 C
481 X emptyval 150 T
482 X emptyval 150 T
483 X emptyval 150 T
484 X emptyval 150 T
485 X emptyval 150 T
486 X emptyval 150 C
487 X emptyval 150 C
488 X emptyval 150 C
489 X emptyval 150 C
490 X emptyval 150 C
491 X emptyval 150 C
470 X emptyval 151 C
471 X emptyval 151 C
472 X emptyval 151 C
473 X emptyval 151 C
474 X emptyval 151 T
475 X emptyval 151 T
476 X emptyval 151 T
477 X emptyval 151 T
478 X emptyval 151 C
479 X emptyval 151 C
480 X emptyval 151 C
481 X emptyval 151 T
482 X emptyval 151 T
483 X emptyval 151 T
484 X emptyval 151 T
485 X emptyval 151 T
486 X emptyval 151 C
487 X emptyval 151 C
488 X emptyval 151 C
489 X emptyval 151 C
490 X emptyval 151 C
491 X emptyval 151 C
470 X emptyval 152 C
471 X emptyval 152 C
472 X emptyval 152 C
473 X emptyval 152 C
474 X emptyval 152 T
475 X emptyval 152 T
476 X emptyval 152 T
477 X emptyval 152 T
478 X emptyval 152 C
479 X emptyval 152 C
480 X emptyval 152 C
481 X emptyval 152 T
482 X emptyval 152 T
483 X emptyval 152 T
484 X emptyval 152 T
485 X emptyval 152 T
486 X emptyval 152 C
487 X emptyval 152 C
488 X emptyval 152 C
489 X emptyval 152 C
490 X emptyval 152 C
491 X emptyval 152 C
470 X emptyval 153 C
471 X emptyval 153 C
472 X emptyval 153 C
473 X emptyval 153 C
474 X emptyval 153 T
475 X emptyval 153 T
476 X emptyval 153 T
477 X emptyval 153 T
478 X emptyval 153 C
479 X emptyval 153 C
480 X emptyval 153 C
481 X emptyval 153 C
482 X emptyval 153 T
483 X emptyval 153 T
484 X emptyval 153 T
485 X emptyval 153 T
486 X emptyval 153 C
487 X emptyval 153 C
488 X emptyval 153 C
489 X emptyval 153 C
490 X emptyval 153 T
491 X emptyval 153 T
470 X emptyval 154 T
471 X emptyval 154 T
472 X emptyval 154 T
473 X emptyval 154 C
474 X emptyval 154 T
475 X emptyval 154 T
476 X emptyval 154 T
477 X emptyval 154 T
478 X emptyval 154 C
479 X emptyval 154 C
480 X emptyval 154 C
481 X emptyval 154 T
482 X emptyval 154 T
483 X emptyval 154 T
484 X emptyval 154 T
485 X emptyval 154 C
486 X emptyval 154 C
487 X emptyval 154 C
488 X emptyval 154 C
489 X emptyval 154 C
490 X emptyval 154 T
491 X emptyval 154 T
470 X emptyval 155 C
471 X emptyval 155 C
472 X emptyval 155 C
473 X emptyval 155 C
474 X emptyval 155 T
475 X emptyval 155 T
476 X emptyval 155 T
477 X emptyval 155 T
478 X emptyval 155 C
479 X emptyval 155 C
480 X emptyval 155 C
481 X emptyval 155 T
482 X emptyval 155 T
483 X emptyval 155 T
484 X emptyval 155 T
485 X emptyval 155 C
486 X emptyval 155 C
487 X emptyval 155 C
488 X emptyval 155 C
489 X emptyval 155 C
490 X emptyval 155 C
491 X emptyval 155 C
470 X emptyval 156 C
471 X emptyval 156 C
472 X emptyval 156 C
473 X emptyval 156 C
474 X emptyval 156 T
475 X emptyval 156 T
476 X emptyval 156 T
477 X emptyval 156 T
478 X emptyval 156 C
479 X emptyval 156 C
480 X emptyval 156 C
481 X emptyval 156 T
482 X emptyval 156 T
483 X emptyval 156 T
484 X emptyval 156 T
485 X emptyval 156 C
486 X emptyval 156 C
487 X emptyval 156 C
488 X emptyval 156 C
489 X emptyval 156 C
490 X emptyval 156 C
491 X emptyval 156 C
470 X emptyval 157 C
471 X emptyval 157 C
472 X emptyval 157 C
473 X emptyval 157 C
474 X emptyval 157 T
475 X emptyval 157 T
476 X emptyval 157 T
477 X emptyval 157 T
478 X emptyval 157 C
479 X emptyval 157 C
480 X emptyval 157 C
481 X emptyval 157 T
482 X emptyval 157 T
483 X emptyval 157 T
484 X emptyval 157 T
485 X emptyval 157 C
486 X emptyval 157 C
487 X emptyval 157 C
488 X emptyval 157 C
489 X emptyval 157 C
490 X emptyval 157 C
491 X emptyval 157 C
470 X emptyval 158 C
471 X emptyval 158 C
472 X emptyval 158 C
473 X emptyval 158 C
474 X emptyval 158 T
475 X emptyval 158 T
476 X emptyval 158 T
477 X emptyval 158 T
478 X emptyval 158 C
479 X emptyval 158 C
480 X emptyval 158 C
481 X emptyval 158 T
482 X emptyval 158 T
483 X emptyval 158 T
484 X emptyval 158 T
485 X emptyval 158 T
486 X emptyval 158 C
487 X emptyval 158 C
488 X emptyval 158 C
489 X emptyval 158 C
490 X emptyval 158 T
491 X emptyval 158 T
470 X emptyval 159 C
471 X emptyval 159 C
472 X emptyval 159 C
473 X emptyval 159 C
474 X emptyval 159 T
475 X emptyval 159 T
476 X emptyval 159 T
477 X emptyval 159 T
478 X emptyval 159 C
479 X emptyval 159 C
480 X emptyval 159 C
481 X emptyval 159 C
482 X emptyval 159 T
483 X emptyval 159 T
484 X emptyval 159 T
485 X emptyval 159 T
486 X emptyval 159 C
487 X emptyval 159 C
488 X emptyval 159 C
489 X emptyval 159 C
490 X emptyval 159 T
491 X emptyval 159 T
470 X emptyval 160 C
471 X emptyval 160 C
472 X emptyval 160 C
473 X emptyval 160 C
474 X emptyval 160 T
475 X emptyval 160 T
476 X emptyval 160 T
477 X emptyval 160 T
478 X emptyval 160 C
479 X emptyval 160 C
480 X emptyval 160 C
481 X emptyval 160 C
482 X emptyval 160 C
483 X emptyval 160 C
484 X emptyval 160 C
485 X emptyval 160 C
486 X emptyval 160 C
487 X emptyval 160 C
488 X emptyval 160 C
489 X emptyval 160 C
490 X emptyval 160 C
491 X emptyval 160 C
470 X emptyval 161 C
471 X emptyval 161 C
472 X emptyval 161 C
473 X emptyval 161 C
474 X emptyval 161 T
475 X emptyval 161 T
476 X emptyval 161 T
477 X emptyval 161 T
478 X emptyval 161 C
479 X emptyval 161 C
480 X emptyval 161 C
481 X emptyval 161 C
482 X emptyval 161 C
483 X emptyval 161 C
484 X emptyval 161 T
485 X emptyval 161 T
486 X emptyval 161 T
487 X emptyval 161 T
488 X emptyval 161 C
489 X emptyval 161 C
490 X emptyval 161 C
491 X emptyval 161 C
470 X emptyval 162 C
471 X emptyval 162 C
472 X emptyval 162 C
473 X emptyval 162 C
474 X emptyval 162 T
475 X emptyval 162 T
476 X emptyval 162 T
477 X emptyval 162 T
478 X emptyval 162 C
479 X emptyval 162 C
480 X emptyval 162 C
481 X emptyval 162 C
482 X emptyval 162 C
483 X emptyval 162 C
484 X emptyval 162 C
485 X emptyval 162 C
486 X emptyval 162 C
487 X emptyval 162 C
488 X emptyval 162 C
489 X emptyval 162 C
490 X emptyval 162 C
491 X emptyval 162 C
470 X emptyval 163 C
471 X emptyval 163 C
472 X emptyval 163 C
473 X emptyval 163 C
474 X emptyval 163 T
475 X emptyval 163 T
476 X emptyval 163 T
477 X emptyval 163 T
478 X emptyval 163 C
479 X emptyval 163 C
480 X emptyval 163 C
481 X emptyval 163 C
482 X emptyval 163 C
483 X emptyval 163 C
484 X emptyval 163 C
485 X emptyval 163 C
486 X emptyval 163 C
487 X emptyval 163 C
488 X emptyval 163 C
489 X emptyval 163 C
490 X emptyval 163 C
491 X emptyval 163 C
470 X emptyval 164 C
471 X emptyval 164 C
472 X emptyval 164 C
473 X emptyval 164 C
474 X emptyval 164 T
475 X emptyval 164 T
476 X emptyval 164 T
477 X emptyval 164 T
478 X emptyval 164 C
479 X emptyval 164 C
480 X emptyval 164 C
481 X emptyval 164 C
482 X emptyval 164 C
483 X emptyval 164 C
484 X emptyval 164 C
485 X emptyval 164 C
486 X emptyval 164 C
487 X emptyval 164 C
488 X emptyval 164 C
489 X emptyval 164 C
490 X emptyval 164 C
491 X emptyval 164 C
470 X emptyval 165 C
471 X emptyval 165 C
472 X emptyval 165 C
473 X emptyval 165 C
474 X emptyval 165 T
475 X emptyval 165 T
476 X emptyval 165 T
477 X emptyval 165 T
478 X emptyval 165 C
479 X emptyval 165 C
480 X emptyval 165 C
481 X emptyval 165 C
482 X emptyval 165 T
483 X emptyval 165 T
484 X emptyval 165 T
485 X emptyval 165 T
486 X emptyval 165 C
487 X emptyval 165 C
488 X emptyval 165 C
489 X emptyval 165 C
490 X emptyval 165 T
491 X emptyval 165 T
470 X emptyval 166 C
471 X emptyval 166 C
472 X emptyval 166 C
473 X emptyval 166 C
474 X emptyval 166 T
475 X emptyval 166 T
476 X emptyval 166 T
477 X emptyval 166 T
478 X emptyval 166 C
479 X emptyval 166 C
480 X emptyval 166 C
481 X emptyval 166 C
482 X emptyval 166 C
483 X emptyval 166 C
484 X emptyval 166 C
485 X emptyval 166 C
486 X emptyval 166 C
487 X emptyval 166 C
488 X emptyval 166 C
489 X emptyval 166 C
490 X emptyval 166 C
491 X emptyval 166 C
470 X emptyval 167 C
471 X emptyval 167 C
472 X emptyval 167 C
473 X emptyval 167 C
474 X emptyval 167 T
475 X emptyval 167 T
476 X emptyval 167 T
477 X emptyval 167 T
478 X emptyval 167 C
479 X emptyval 167 C
480 X emptyval 167 C
481 X emptyval 167 C
482 X emptyval 167 C
483 X emptyval 167 C
484 X emptyval 167 C
485 X emptyval 167 C
486 X emptyval 167 C
487 X emptyval 167 C
488 X emptyval 167 C
489 X emptyval 167 C
490 X emptyval 167 C
491 X emptyval 167 C
470 X emptyval 168 C
471 X emptyval 168 C
472 X emptyval 168 C
473 X emptyval 168 C
474 X emptyval 168 T
475 X emptyval 168 T
476 X emptyval 168 T
477 X emptyval 168 T
478 X emptyval 168 C
479 X emptyval 168 C
480 X emptyval 168 C
481 X emptyval 168 C
482 X emptyval 168 C
483 X emptyval 168 C
484 X emptyval 168 C
485 X emptyval 168 C
486 X emptyval 168 C
487 X emptyval 168 C
488 X emptyval 168 C
489 X emptyval 168 C
490 X emptyval 168 C
491 X emptyval 168 C
470 X emptyval 169 C
471 X emptyval 169 C
472 X emptyval 169 C
473 X emptyval 169 C
474 X emptyval 169 T
475 X emptyval 169 T
476 X emptyval 169 T
477 X emptyval 169 T
478 X emptyval 169 C
479 X emptyval 169 C
480 X emptyval 169 C
481 X emptyval 169 C
482 X emptyval 169 C
483 X emptyval 169 C
484 X emptyval 169 C
485 X emptyval 169 C
486 X emptyval 169 C
487 X emptyval 169 C
488 X emptyval 169 C
489 X emptyval 169 C
490 X emptyval 169 C
491 X emptyval 169 C
470 X emptyval 170 C
471 X emptyval 170 C
472 X emptyval 170 C
473 X emptyval 170 C
474 X emptyval 170 T
475 X emptyval 170 T
476 X emptyval 170 T
477 X emptyval 170 T
478 X emptyval 170 C
479 X emptyval 170 C
480 X emptyval 170 C
481 X emptyval 170 C
482 X emptyval 170 C
483 X emptyval 170 C
484 X emptyval 170 C
485 X emptyval 170 C
486 X emptyval 170 C
487 X emptyval 170 C
488 X emptyval 170 C
489 X emptyval 170 C
490 X emptyval 170 T
491 X emptyval 170 T
470 X emptyval 171 C
471 X emptyval 171 C
472 X emptyval 171 C
473 X emptyval 171 C
474 X emptyval 171 B
475 X emptyval 171 T
476 X emptyval 171 T
477 X emptyval 171 B
478 X emptyval 171 C
479 X emptyval 171 C
480 X emptyval 171 C
481 X emptyval 171 C
482 X emptyval 171 C
483 X emptyval 171 C
484 X emptyval 171 T
485 X emptyval 171 T
486 X emptyval 171 T
487 X emptyval 171 T
488 X emptyval 171 C
489 X emptyval 171 C
490 X emptyval 171 C
491 X emptyval 171 C
470 X emptyval 172 C
471 X emptyval 172 C
472 X emptyval 172 C
473 X emptyval 172 C
474 X emptyval 172 T
475 X emptyval 172 T
476 X emptyval 172 T
477 X emptyval 172 T
478 X emptyval 172 C
479 X emptyval 172 C
480 X emptyval 172 C
481 X emptyval 172 C
482 X emptyval 172 C
483 X emptyval 172 C
484 X emptyval 172 C
485 X emptyval 172 C
486 X emptyval 172 C
487 X emptyval 172 C
488 X emptyval 172 C
489 X emptyval 172 C
490 X emptyval 172 T
491 X emptyval 172 T
470 X emptyval 173 C
471 X emptyval 173 C
472 X emptyval 173 C
473 X emptyval 173 C
474 X emptyval 173 T
475 X emptyval 173 T
476 X emptyval 173 T
477 X emptyval 173 T
478 X emptyval 173 C
479 X emptyval 173 C
480 X emptyval 173 C
481 X emptyval 173 C
482 X emptyval 173 C
483 X emptyval 173 C
484 X emptyval 173 C
485 X emptyval 173 C
486 X emptyval 173 C
487 X emptyval 173 C
488 X emptyval 173 C
489 X emptyval 173 C
490 X emptyval 173 C
491 X emptyval 173 C
470 X emptyval 174 C
471 X emptyval 174 C
472 X emptyval 174 C
473 X emptyval 174 C
474 X emptyval 174 T
475 X emptyval 174 T
476 X emptyval 174 T
477 X emptyval 174 T
478 X emptyval 174 C
479 X emptyval 174 C
480 X emptyval 174 C
481 X emptyval 174 C
482 X emptyval 174 C
483 X emptyval 174 C
484 X emptyval 174 C
485 X emptyval 174 C
486 X emptyval 174 C
487 X emptyval 174 C
488 X emptyval 174 C
489 X emptyval 174 C
490 X emptyval 174 T
491 X emptyval 174 T
470 X emptyval 175 C
471 X emptyval 175 C
472 X emptyval 175 C
473 X emptyval 175 C
474 X emptyval 175 T
475 X emptyval 175 T
476 X emptyval 175 T
477 X emptyval 175 T
478 X emptyval 175 C
479 X emptyval 175 C
480 X emptyval 175 C
481 X emptyval 175 C
482 X emptyval 175 C
483 X emptyval 175 C
484 X emptyval 175 C
485 X emptyval 175 C
486 X emptyval 175 C
487 X emptyval 175 C
488 X emptyval 175 C
489 X emptyval 175 C
490 X emptyval 175 C
491 X emptyval 175 C
470 X emptyval 176 C
471 X emptyval 176 C
472 X emptyval 176 C
473 X emptyval 176 C
474 X emptyval 176 T
475 X emptyval 176 T
476 X emptyval 176 T
477 X emptyval 176 T
478 X emptyval 176 C
479 X emptyval 176 C
480 X emptyval 176 C
481 X emptyval 176 C
482 X emptyval 176 C
483 X emptyval 176 C
484 X emptyval 176 C
485 X emptyval 176 C
486 X emptyval 176 C
487 X emptyval 176 C
488 X emptyval 176 C
489 X emptyval 176 C
490 X emptyval 176 C
491 X emptyval 176 C
470 X emptyval 177 C
471 X emptyval 177 C
472 X emptyval 177 C
473 X emptyval 177 C
474 X emptyval 177 T
475 X emptyval 177 T
476 X emptyval 177 T
477 X emptyval 177 T
478 X emptyval 177 C
479 X emptyval 177 C
480 X emptyval 177 C
481 X emptyval 177 C
482 X emptyval 177 C
483 X emptyval 177 C
484 X emptyval 177 C
485 X emptyval 177 C
486 X emptyval 177 C
487 X emptyval 177 C
488 X emptyval 177 C
489 X emptyval 177 C
490 X emptyval 177 C
491 X emptyval 177 C
470 X emptyval 178 C
471 X emptyval 178 C
472 X emptyval 178 C
473 X emptyval 178 C
474 X emptyval 178 T
475 X emptyval 178 T
476 X emptyval 178 T
477 X emptyval 178 T
478 X emptyval 178 C
479 X emptyval 178 C
480 X emptyval 178 C
481 X emptyval 178 C
482 X emptyval 178 C
483 X emptyval 178 C
484 X emptyval 178 C
485 X emptyval 178 C
486 X emptyval 178 C
487 X emptyval 178 C
488 X emptyval 178 C
489 X emptyval 178 C
490 X emptyval 178 C
491 X emptyval 178 C
470 X emptyval 179 C
471 X emptyval 179 C
472 X emptyval 179 C
473 X emptyval 179 C
474 X emptyval 179 B
475 X emptyval 179 T
476 X emptyval 179 T
477 X emptyval 179 B
478 X emptyval 179 C
479 X emptyval 179 C
480 X emptyval 179 C
481 X emptyval 179 C
482 X emptyval 179 C
483 X emptyval 179 C
484 X emptyval 179 C
485 X emptyval 179 C
486 X emptyval 179 C
487 X emptyval 179 C
488 X emptyval 179 C
489 X emptyval 179 C
490 X emptyval 179 C
491 X emptyval 179 C
470 X emptyval 180 C
471 X emptyval 180 C
472 X emptyval 180 C
473 X emptyval 180 C
474 X emptyval 180 T
475 X emptyval 180 T
476 X emptyval 180 T
477 X emptyval 180 T
478 X emptyval 180 C
479 X emptyval 180 C
480 X emptyval 180 C
481 X emptyval 180 C
482 X emptyval 180 C
483 X emptyval 180 C
484 X emptyval 180 C
485 X emptyval 180 C
486 X emptyval 180 C
487 X emptyval 180 C
488 X emptyval 180 C
489 X emptyval 180 C
490 X emptyval 180 C
491 X emptyval 180 C
470 X emptyval 181 C
471 X emptyval 181 C
472 X emptyval 181 C
473 X emptyval 181 C
474 X emptyval 181 T
475 X emptyval 181 T
476 X emptyval 181 T
477 X emptyval 181 T
478 X emptyval 181 C
479 X emptyval 181 C
480 X emptyval 181 C
481 X emptyval 181 C
482 X emptyval 181 C
483 X emptyval 181 C
484 X emptyval 181 T
485 X emptyval 181 T
486 X emptyval 181 T
487 X emptyval 181 T
488 X emptyval 181 C
489 X emptyval 181 C
490 X emptyval 181 T
491 X emptyval 181 T
470 X emptyval 182 C
471 X emptyval 182 C
472 X emptyval 182 C
473 X emptyval 182 C
474 X emptyval 182 T
475 X emptyval 182 T
476 X emptyval 182 T
477 X emptyval 182 T
478 X emptyval 182 C
479 X emptyval 182 C
480 X emptyval 182 C
481 X emptyval 182 C
482 X emptyval 182 C
483 X emptyval 182 C
484 X emptyval 182 C
485 X emptyval 182 C
486 X emptyval 182 C
487 X emptyval 182 C
488 X emptyval 182 C
489 X emptyval 182 C
490 X emptyval 182 C
491 X emptyval 182 C
470 X emptyval 183 C
471 X emptyval 183 C
472 X emptyval 183 C
473 X emptyval 183 C
474 X emptyval 183 T
475 X emptyval 183 T
476 X emptyval 183 T
477 X emptyval 183 T
478 X emptyval 183 C
479 X emptyval 183 C
480 X emptyval 183 C
481 X emptyval 183 C
482 X emptyval 183 T
483 X emptyval 183 T
484 X emptyval 183 T
485 X emptyval 183 T
486 X emptyval 183 C
487 X emptyval 183 C
488 X emptyval 183 C
489 X emptyval 183 C
490 X emptyval 183 C
491 X emptyval 183 C
470 X emptyval 184 C
471 X emptyval 184 C
472 X emptyval 184 C
473 X emptyval 184 C
474 X emptyval 184 T
475 X emptyval 184 T
476 X emptyval 184 T
477 X emptyval 184 T
478 X emptyval 184 C
479 X emptyval 184 C
480 X emptyval 184 C
481 X emptyval 184 C
482 X emptyval 184 T
483 X emptyval 184 T
484 X emptyval 184 T
485 X emptyval 184 T
486 X emptyval 184 C
487 X emptyval 184 C
488 X emptyval 184 C
489 X emptyval 184 C
490 X emptyval 184 C
491 X emptyval 184 C
470 X emptyval 185 C
471 X emptyval 185 C
472 X emptyval 185 C
473 X emptyval 185 C
474 X emptyval 185 T
475 X emptyval 185 T
476 X emptyval 185 T
477 X emptyval 185 T
478 X emptyval 185 C
479 X emptyval 185 C
480 X emptyval 185 C
481 X emptyval 185 C
482 X emptyval 185 T
483 X emptyval 185 T
484 X emptyval 185 T
485 X emptyval 185 T
486 X emptyval 185 C
487 X emptyval 185 C
488 X emptyval 185 C
489 X emptyval 185 C
490 X emptyval 185 T
491 X emptyval 185 T
470 X emptyval 186 C
471 X emptyval 186 C
472 X emptyval 186 C
473 X emptyval 186 C
474 X emptyval 186 T
475 X emptyval 186 T
476 X emptyval 186 T
477 X emptyval 186 T
478 X emptyval 186 C
479 X emptyval 186 C
480 X emptyval 186 C
481 X emptyval 186 C
482 X emptyval 186 T
483 X emptyval 186 T
484 X emptyval 186 T
485 X emptyval 186 T
486 X emptyval 186 C
487 X emptyval 186 C
488 X emptyval 186 C
489 X emptyval 186 C
490 X emptyval 186 T
491 X emptyval 186 T
470 X emptyval 187 C
471 X emptyval 187 C
472 X emptyval 187 C
473 X emptyval 187 C
474 X emptyval 187 T
475 X emptyval 187 T
476 X emptyval 187 T
477 X emptyval 187 T
478 X emptyval 187 C
479 X emptyval 187 C
480 X emptyval 187 C
481 X emptyval 187 C
482 X emptyval 187 C
483 X emptyval 187 T
484 X emptyval 187 T
485 X emptyval 187 T
486 X emptyval 187 T
487 X emptyval 187 C
488 X emptyval 187 C
489 X emptyval 187 C
490 X emptyval 187 T
491 X emptyval 187 T
470 X emptyval 188 C
471 X emptyval 188 C
472 X emptyval 188 C
473 X emptyval 188 C
474 X emptyval 188 T
475 X emptyval 188 T
476 X emptyval 188 T
477 X emptyval 188 T
478 X emptyval 188 C
479 X emptyval 188 C
480 X emptyval 188 C
481 X emptyval 188 C
482 X emptyval 188 C
483 X emptyval 188 C
484 X emptyval 188 C
485 X emptyval 188 C
486 X emptyval 188 C
487 X emptyval 188 C
488 X emptyval 188 C
489 X emptyval 188 C
490 X emptyval 188 T
491 X emptyval 188 T
470 X emptyval 189 C
471 X emptyval 189 C
472 X emptyval 189 C
473 X emptyval 189 C
474 X emptyval 189 T
475 X emptyval 189 T
476 X emptyval 189 T
477 X emptyval 189 T
478 X emptyval 189 C
479 X emptyval 189 C
480 X emptyval 189 C
481 X emptyval 189 C
482 X emptyval 189 T
483 X emptyval 189 T
484 X emptyval 189 T
485 X emptyval 189 T
486 X emptyval 189 C
487 X emptyval 189 C
488 X emptyval 189 C
489 X emptyval 189 C
490 X emptyval 189 T
491 X emptyval 189 T
470 X emptyval 190 C
471 X emptyval 190 C
472 X emptyval 190 C
473 X emptyval 190 C
474 X emptyval 190 T
475 X emptyval 190 T
476 X emptyval 190 T
477 X emptyval 190 T
478 X emptyval 190 C
479 X emptyval 190 C
480 X emptyval 190 C
481 X emptyval 190 C
482 X emptyval 190 C
483 X emptyval 190 C
484 X emptyval 190 C
485 X emptyval 190 C
486 X emptyval 190 C
487 X emptyval 190 C
488 X emptyval 190 C
489 X emptyval 190 C
490 X emptyval 190 C
491 X emptyval 190 C
470 X emptyval 191 C
471 X emptyval 191 C
472 X emptyval 191 C
473 X emptyval 191 C
474 X emptyval 191 T
475 X emptyval 191 T
476 X emptyval 191 T
477 X emptyval 191 T
478 X emptyval 191 C
479 X emptyval 191 C
480 X emptyval 191 C
481 X emptyval 191 C
482 X emptyval 191 C
483 X emptyval 191 C
484 X emptyval 191 C
485 X emptyval 191 C
486 X emptyval 191 C
487 X emptyval 191 C
488 X emptyval 191 C
489 X emptyval 191 C
490 X emptyval 191 C
491 X emptyval 191 C
470 X emptyval 192 C
471 X emptyval 192 C
472 X emptyval 192 C
473 X emptyval 192 C
474 X emptyval 192 T
475 X emptyval 192 T
476 X emptyval 192 T
477 X emptyval 192 T
478 X emptyval 192 C
479 X emptyval 192 C
480 X emptyval 192 C
481 X emptyval 192 C
482 X emptyval 192 C
483 X emptyval 192 C
484 X emptyval 192 C
485 X emptyval 192 C
486 X emptyval 192 C
487 X emptyval 192 C
488 X emptyval 192 C
489 X emptyval 192 C
490 X emptyval 192 C
491 X emptyval 192 C
470 X emptyval 193 C
471 X emptyval 193 C
472 X emptyval 193 C
473 X emptyval 193 C
474 X emptyval 193 T
475 X emptyval 193 T
476 X emptyval 193 T
477 X emptyval 193 T
478 X emptyval 193 C
479 X emptyval 193 C
480 X emptyval 193 C
481 X emptyval 193 C
482 X emptyval 193 C
483 X emptyval 193 C
484 X emptyval 193 C
485 X emptyval 193 C
486 X emptyval 193 C
487 X emptyval 193 C
488 X emptyval 193 C
489 X emptyval 193 C
490 X emptyval 193 T
491 X emptyval 193 T
470 X emptyval 194 C
471 X emptyval 194 C
472 X emptyval 194 C
473 X emptyval 194 C
474 X emptyval 194 T
475 X emptyval 194 T
476 X emptyval 194 T
477 X emptyval 194 T
478 X emptyval 194 C
479 X emptyval 194 C
480 X emptyval 194 C
481 X emptyval 194 B
482 X emptyval 194 T
483 X emptyval 194 T
484 X emptyval 194 T
485 X emptyval 194 T
486 X emptyval 194 C
487 X emptyval 194 B
488 X emptyval 194 C
489 X emptyval 194 C
490 X emptyval 194 C
491 X emptyval 194 C
470 X emptyval 195 C
471 X emptyval 195 C
472 X emptyval 195 C
473 X emptyval 195 C
474 X emptyval 195 T
475 X emptyval 195 T
476 X emptyval 195 T
477 X emptyval 195 T
478 X emptyval 195 C
479 X emptyval 195 C
480 X emptyval 195 C
481 X emptyval 195 C
482 X emptyval 195 T
483 X emptyval 195 T
484 X emptyval 195 T
485 X emptyval 195 T
486 X emptyval 195 C
487 X emptyval 195 C
488 X emptyval 195 C
489 X emptyval 195 C
490 X emptyval 195 C
491 X emptyval 195 C
470 X emptyval 196 C
471 X emptyval 196 C
472 X emptyval 196 C
473 X emptyval 196 C
474 X emptyval 196 T
475 X emptyval 196 T
476 X emptyval 196 T
477 X emptyval 196 T
478 X emptyval 196 C
479 X emptyval 196 C
480 X emptyval 196 C
481 X emptyval 196 B
482 X emptyval 196 T
483 X emptyval 196 T
484 X emptyval 196 T
485 X emptyval 196 T
486 X emptyval 196 C
487 X emptyval 196 B
488 X emptyval 196 C
489 X emptyval 196 C
490 X emptyval 196 C
491 X emptyval 196 C
470 X emptyval 197 C
471 X emptyval 197 C
472 X emptyval 197 C
473 X emptyval 197 C
474 X emptyval 197 T
475 X emptyval 197 T
476 X emptyval 197 T
477 X emptyval 197 T
478 X emptyval 197 C
479 X emptyval 197 C
480 X emptyval 197 C
481 X emptyval 197 C
482 X emptyval 197 T
483 X emptyval 197 T
484 X emptyval 197 T
485 X emptyval 197 T
486 X emptyval 197 C
487 X emptyval 197 C
488 X emptyval 197 C
489 X emptyval 197 C
490 X emptyval 197 C
491 X emptyval 197 C
470 X emptyval 198 C
471 X emptyval 198 C
472 X emptyval 198 C
473 X emptyval 198 C
474 X emptyval 198 T
475 X emptyval 198 T
476 X emptyval 198 T
477 X emptyval 198 T
478 X emptyval 198 C
479 X emptyval 198 C
480 X emptyval 198 C
481 X emptyval 198 B
482 X emptyval 198 T
483 X emptyval 198 T
484 X emptyval 198 T
485 X emptyval 198 T
486 X emptyval 198 C
487 X emptyval 198 B
488 X emptyval 198 C
489 X emptyval 198 C
490 X emptyval 198 C
491 X emptyval 198 C
470 X emptyval 199 C
471 X emptyval 199 C
472 X emptyval 199 C
473 X emptyval 199 C
474 X emptyval 199 T
475 X emptyval 199 T
476 X emptyval 199 T
477 X emptyval 199 T
478 X emptyval 199 C
479 X emptyval 199 C
480 X emptyval 199 C
481 X emptyval 199 B
482 X emptyval 199 T
483 X emptyval 199 T
484 X emptyval 199 T
485 X emptyval 199 T
486 X emptyval 199 C
487 X emptyval 199 B
488 X emptyval 199 C
489 X emptyval 199 C
490 X emptyval 199 C
491 X emptyval 199 C
470 X emptyval 200 C
471 X emptyval 200 C
472 X emptyval 200 C
473 X emptyval 200 C
474 X emptyval 200 T
475 X emptyval 200 T
476 X emptyval 200 T
477 X emptyval 200 T
478 X emptyval 200 C
479 X emptyval 200 C
480 X emptyval 200 C
481 X emptyval 200 E
482 X emptyval 200 E
483 X emptyval 200 T
484 X emptyval 200 T
485 X emptyval 200 T
486 X emptyval 200 E
487 X emptyval 200 E
488 X emptyval 200 C
489 X emptyval 200 C
490 X emptyval 200 T
491 X emptyval 200 T
470 X emptyval 201 C
471 X emptyval 201 C
472 X emptyval 201 C
473 X emptyval 201 C
474 X emptyval 201 T
475 X emptyval 201 T
476 X emptyval 201 T
477 X emptyval 201 T
478 X emptyval 201 C
479 X emptyval 201 C
480 X emptyval 201 C
481 X emptyval 201 E
482 X emptyval 201 E
483 X emptyval 201 T
484 X emptyval 201 T
485 X emptyval 201 T
486 X emptyval 201 E
487 X emptyval 201 E
488 X emptyval 201 C
489 X emptyval 201 C
490 X emptyval 201 T
491 X emptyval 201 T
470 X emptyval 202 C
471 X emptyval 202 C
472 X emptyval 202 C
473 X emptyval 202 C
474 X emptyval 202 T
475 X emptyval 202 T
476 X emptyval 202 T
477 X emptyval 202 T
478 X emptyval 202 C
479 X emptyval 202 C
480 X emptyval 202 C
481 X emptyval 202 C
482 X emptyval 202 T
483 X emptyval 202 T
484 X emptyval 202 T
485 X emptyval 202 T
486 X emptyval 202 C
487 X emptyval 202 C
488 X emptyval 202 C
489 X emptyval 202 C
490 X emptyval 202 C
491 X emptyval 202 C
470 X emptyval 203 C
471 X emptyval 203 C
472 X emptyval 203 C
473 X emptyval 203 C
474 X emptyval 203 T
475 X emptyval 203 T
476 X emptyval 203 T
477 X emptyval 203 T
478 X emptyval 203 C
479 X emptyval 203 C
480 X emptyval 203 C
481 X emptyval 203 B
482 X emptyval 203 T
483 X emptyval 203 T
484 X emptyval 203 T
485 X emptyval 203 T
486 X emptyval 203 C
487 X emptyval 203 B
488 X emptyval 203 C
489 X emptyval 203 C
490 X emptyval 203 C
491 X emptyval 203 C
470 X emptyval 204 C
471 X emptyval 204 C
472 X emptyval 204 C
473 X emptyval 204 C
474 X emptyval 204 T
475 X emptyval 204 T
476 X emptyval 204 T
477 X emptyval 204 T
478 X emptyval 204 C
479 X emptyval 204 C
480 X emptyval 204 C
481 X emptyval 204 C
482 X emptyval 204 T
483 X emptyval 204 T
484 X emptyval 204 T
485 X emptyval 204 T
486 X emptyval 204 C
487 X emptyval 204 C
488 X emptyval 204 C
489 X emptyval 204 C
490 X emptyval 204 C
491 X emptyval 204 C
470 X emptyval 205 C
471 X emptyval 205 C
472 X emptyval 205 C
473 X emptyval 205 C
474 X emptyval 205 C
475 X emptyval 205 C
476 X emptyval 205 C
477 X emptyval 205 C
478 X emptyval 205 C
479 X emptyval 205 C
480 X emptyval 205 C
481 X emptyval 205 E
482 X emptyval 205 E
483 X emptyval 205 T
484 X emptyval 205 T
485 X emptyval 205 T
486 X emptyval 205 E
487 X emptyval 205 E
488 X emptyval 205 C
489 X emptyval 205 C
490 X emptyval 205 C
491 X emptyval 205 C
470 X emptyval 206 C
471 X emptyval 206 C
472 X emptyval 206 C
473 X emptyval 206 C
474 X emptyval 206 T
475 X emptyval 206 T
476 X emptyval 206 T
477 X emptyval 206 T
478 X emptyval 206 C
479 X emptyval 206 C
480 X emptyval 206 C
481 X emptyval 206 E
482 X emptyval 206 E
483 X emptyval 206 T
484 X emptyval 206 T
485 X emptyval 206 T
486 X emptyval 206 E
487 X emptyval 206 E
488 X emptyval 206 C
489 X emptyval 206 C
490 X emptyval 206 C
491 X emptyval 206 C
470 X emptyval 207 C
471 X emptyval 207 C
472 X emptyval 207 C
473 X emptyval 207 C
474 X emptyval 207 T
475 X emptyval 207 T
476 X emptyval 207 T
477 X emptyval 207 T
478 X emptyval 207 C
479 X emptyval 207 C
480 X emptyval 207 C
481 X emptyval 207 E
482 X emptyval 207 E
483 X emptyval 207 T
484 X emptyval 207 T
485 X emptyval 207 T
486 X emptyval 207 E
487 X emptyval 207 E
488 X emptyval 207 C
489 X emptyval 207 C
490 X emptyval 207 C
491 X emptyval 207 C
470 X emptyval 208 C
471 X emptyval 208 C
472 X emptyval 208 C
473 X emptyval 208 C
474 X emptyval 208 T
475 X emptyval 208 T
476 X emptyval 208 T
477 X emptyval 208 T
478 X emptyval 208 C
479 X emptyval 208 C
480 X emptyval 208 C
481 X emptyval 208 B
482 X emptyval 208 T
483 X emptyval 208 T
484 X emptyval 208 T
485 X emptyval 208 T
486 X emptyval 208 T
487 X emptyval 208 B
488 X emptyval 208 C
489 X emptyval 208 C
490 X emptyval 208 C
491 X emptyval 208 C
470 X emptyval 209 C
471 X emptyval 209 C
472 X emptyval 209 C
473 X emptyval 209 C
474 X emptyval 209 T
475 X emptyval 209 T
476 X emptyval 209 T
477 X emptyval 209 T
478 X emptyval 209 C
479 X emptyval 209 C
480 X emptyval 209 C
481 X emptyval 209 B
482 X emptyval 209 T
483 X emptyval 209 T
484 X emptyval 209 T
485 X emptyval 209 T
486 X emptyval 209 C
487 X emptyval 209 B
488 X emptyval 209 C
489 X emptyval 209 C
490 X emptyval 209 C
491 X emptyval 209 C
470 X emptyval 210 C
471 X emptyval 210 C
472 X emptyval 210 C
473 X emptyval 210 C
474 X emptyval 210 T
475 X emptyval 210 T
476 X emptyval 210 T
477 X emptyval 210 T
478 X emptyval 210 C
479 X emptyval 210 C
480 X emptyval 210 C
481 X emptyval 210 B
482 X emptyval 210 T
483 X emptyval 210 T
484 X emptyval 210 T
485 X emptyval 210 T
486 X emptyval 210 C
487 X emptyval 210 B
488 X emptyval 210 C
489 X emptyval 210 C
490 X emptyval 210 C
491 X emptyval 210 C
470 X emptyval 211 C
471 X emptyval 211 C
472 X emptyval 211 C
473 X emptyval 211 C
474 X emptyval 211 T
475 X emptyval 211 T
476 X emptyval 211 T
477 X emptyval 211 T
478 X emptyval 211 T
479 X emptyval 211 T
480 X emptyval 211 T
481 X emptyval 211 B
482 X emptyval 211 T
483 X emptyval 211 T
484 X emptyval 211 T
485 X emptyval 211 T
486 X emptyval 211 C
487 X emptyval 211 B
488 X emptyval 211 C
489 X emptyval 211 C
490 X emptyval 211 C
491 X emptyval 211 C
470 X emptyval 212 C
471 X emptyval 212 C
472 X emptyval 212 C
473 X emptyval 212 C
474 X emptyval 212 T
475 X emptyval 212 T
476 X emptyval 212 T
477 X emptyval 212 T
478 X emptyval 212 C
479 X emptyval 212 C
480 X emptyval 212 C
481 X emptyval 212 B
482 X emptyval 212 T
483 X emptyval 212 T
484 X emptyval 212 T
485 X emptyval 212 T
486 X emptyval 212 C
487 X emptyval 212 B
488 X emptyval 212 C
489 X emptyval 212 C
490 X emptyval 212 C
491 X emptyval 212 C
470 X emptyval 213 C
471 X emptyval 213 C
472 X emptyval 213 C
473 X emptyval 213 C
474 X emptyval 213 T
475 X emptyval 213 T
476 X emptyval 213 T
477 X emptyval 213 T
478 X emptyval 213 C
479 X emptyval 213 C
480 X emptyval 213 C
481 X emptyval 213 B
482 X emptyval 213 T
483 X emptyval 213 T
484 X emptyval 213 T
485 X emptyval 213 T
486 X emptyval 213 C
487 X emptyval 213 B
488 X emptyval 213 C
489 X emptyval 213 C
490 X emptyval 213 C
491 X emptyval 213 C
470 X emptyval 214 C
471 X emptyval 214 C
472 X emptyval 214 C
473 X emptyval 214 C
474 X emptyval 214 T
475 X emptyval 214 T
476 X emptyval 214 T
477 X emptyval 214 T
478 X emptyval 214 C
479 X emptyval 214 C
480 X emptyval 214 C
481 X emptyval 214 B
482 X emptyval 214 T
483 X emptyval 214 T
484 X emptyval 214 T
485 X emptyval 214 T
486 X emptyval 214 C
487 X emptyval 214 B
488 X emptyval 214 C
489 X emptyval 214 C
490 X emptyval 214 C
491 X emptyval 214 C
470 X emptyval 215 C
471 X emptyval 215 C
472 X emptyval 215 C
473 X emptyval 215 T
474 X emptyval 215 T
475 X emptyval 215 T
476 X emptyval 215 T
477 X emptyval 215 T
478 X emptyval 215 C
479 X emptyval 215 C
480 X emptyval 215 C
481 X emptyval 215 B
482 X emptyval 215 T
483 X emptyval 215 T
484 X emptyval 215 T
485 X emptyval 215 T
486 X emptyval 215 C
487 X emptyval 215 B
488 X emptyval 215 C
489 X emptyval 215 C
490 X emptyval 215 T
491 X emptyval 215 T
470 X emptyval 216 C
471 X emptyval 216 C
472 X emptyval 216 C
473 X emptyval 216 C
474 X emptyval 216 T
475 X emptyval 216 T
476 X emptyval 216 T
477 X emptyval 216 T
478 X emptyval 216 T
479 X emptyval 216 C
480 X emptyval 216 C
481 X emptyval 216 B
482 X emptyval 216 T
483 X emptyval 216 T
484 X emptyval 216 T
485 X emptyval 216 T
486 X emptyval 216 C
487 X emptyval 216 B
488 X emptyval 216 C
489 X emptyval 216 C
490 X emptyval 216 C
491 X emptyval 216 C
470 X emptyval 217 C
471 X emptyval 217 C
472 X emptyval 217 C
473 X emptyval 217 C
474 X emptyval 217 T
475 X emptyval 217 T
476 X emptyval 217 T
477 X emptyval 217 T
478 X emptyval 217 C
479 X emptyval 217 C
480 X emptyval 217 C
481 X emptyval 217 C
482 X emptyval 217 T
483 X emptyval 217 T
484 X emptyval 217 T
485 X emptyval 217 T
486 X emptyval 217 C
487 X emptyval 217 C
488 X emptyval 217 C
489 X emptyval 217 C
490 X emptyval 217 C
491 X emptyval 217 C
470 X emptyval 218 C
471 X emptyval 218 C
472 X emptyval 218 C
473 X emptyval 218 C
474 X emptyval 218 T
475 X emptyval 218 T
476 X emptyval 218 T
477 X emptyval 218 T
478 X emptyval 218 C
479 X emptyval 218 C
480 X emptyval 218 C
481 X emptyval 218 B
482 X emptyval 218 T
483 X emptyval 218 T
484 X emptyval 218 T
485 X emptyval 218 T
486 X emptyval 218 C
487 X emptyval 218 B
488 X emptyval 218 C
489 X emptyval 218 C
490 X emptyval 218 C
491 X emptyval 218 C
470 X emptyval 219 C
471 X emptyval 219 C
472 X emptyval 219 C
473 X emptyval 219 C
474 X emptyval 219 T
475 X emptyval 219 T
476 X emptyval 219 T
477 X emptyval 219 T
478 X emptyval 219 C
479 X emptyval 219 C
480 X emptyval 219 C
481 X emptyval 219 B
482 X emptyval 219 T
483 X emptyval 219 T
484 X emptyval 219 T
485 X emptyval 219 T
486 X emptyval 219 C
487 X emptyval 219 B
488 X emptyval 219 C
489 X emptyval 219 C
490 X emptyval 219 C
491 X emptyval 219 C
470 X emptyval 220 C
471 X emptyval 220 C
472 X emptyval 220 C
473 X emptyval 220 C
474 X emptyval 220 T
475 X emptyval 220 T
476 X emptyval 220 T
477 X emptyval 220 T
478 X emptyval 220 C
479 X emptyval 220 C
480 X emptyval 220 C
481 X emptyval 220 B
482 X emptyval 220 T
483 X emptyval 220 T
484 X emptyval 220 T
485 X emptyval 220 T
486 X emptyval 220 C
487 X emptyval 220 B
488 X emptyval 220 C
489 X emptyval 220 C
490 X emptyval 220 C
491 X emptyval 220 C
470 X emptyval 221 C
471 X emptyval 221 C
472 X emptyval 221 C
473 X emptyval 221 C
474 X emptyval 221 T
475 X emptyval 221 T
476 X emptyval 221 T
477 X emptyval 221 T
478 X emptyval 221 C
479 X emptyval 221 C
480 X emptyval 221 C
481 X emptyval 221 B
482 X emptyval 221 T
483 X emptyval 221 T
484 X emptyval 221 T
485 X emptyval 221 T
486 X emptyval 221 C
487 X emptyval 221 B
488 X emptyval 221 C
489 X emptyval 221 C
490 X emptyval 221 C
491 X emptyval 221 C
470 X emptyval 222 T
471 X emptyval 222 T
472 X emptyval 222 T
473 X emptyval 222 C
474 X emptyval 222 T
475 X emptyval 222 T
476 X emptyval 222 T
477 X emptyval 222 T
478 X emptyval 222 C
479 X emptyval 222 C
480 X emptyval 222 C
481 X emptyval 222 C
482 X emptyval 222 T
483 X emptyval 222 T
484 X emptyval 222 T
485 X emptyval 222 T
486 X emptyval 222 C
487 X emptyval 222 C
488 X emptyval 222 C
489 X emptyval 222 C
490 X emptyval 222 C
491 X emptyval 222 C
470 X emptyval 223 C
471 X emptyval 223 C
472 X emptyval 223 C
473 X emptyval 223 C
474 X emptyval 223 T
475 X emptyval 223 T
476 X emptyval 223 T
477 X emptyval 223 T
478 X emptyval 223 C
479 X emptyval 223 C
480 X emptyval 223 C
481 X emptyval 223 C
482 X emptyval 223 T
483 X emptyval 223 T
484 X emptyval 223 T
485 X emptyval 223 T
486 X emptyval 223 C
487 X emptyval 223 C
488 X emptyval 223 C
489 X emptyval 223 C
490 X emptyval 223 C
491 X emptyval 223 C
470 X emptyval 224 C
471 X emptyval 224 C
472 X emptyval 224 C
473 X emptyval 224 C
474 X emptyval 224 C
475 X emptyval 224 C
476 X emptyval 224 C
477 X emptyval 224 C
478 X emptyval 224 C
479 X emptyval 224 C
480 X emptyval 224 C
481 X emptyval 224 B
482 X emptyval 224 T
483 X emptyval 224 T
484 X emptyval 224 T
485 X emptyval 224 T
486 X emptyval 224 C
487 X emptyval 224 B
488 X emptyval 224 C
489 X emptyval 224 C
490 X emptyval 224 C
491 X emptyval 224 C
470 X emptyval 225 C
471 X emptyval 225 C
472 X emptyval 225 C
473 X emptyval 225 C
474 X emptyval 225 C
475 X emptyval 225 C
476 X emptyval 225 C
477 X emptyval 225 C
478 X emptyval 225 C
479 X emptyval 225 C
480 X emptyval 225 C
481 X emptyval 225 C
482 X emptyval 225 T
483 X emptyval 225 T
484 X emptyval 225 T
485 X emptyval 225 T
486 X emptyval 225 T
487 X emptyval 225 C
488 X emptyval 225 C
489 X emptyval 225 C
490 X emptyval 225 C
491 X emptyval 225 C
470 X emptyval 226 C
471 X emptyval 226 C
472 X emptyval 226 C
473 X emptyval 226 C
474 X emptyval 226 C
475 X emptyval 226 C
476 X emptyval 226 C
477 X emptyval 226 C
478 X emptyval 226 C
479 X emptyval 226 C
480 X emptyval 226 C
481 X emptyval 226 B
482 X emptyval 226 T
483 X emptyval 226 T
484 X emptyval 226 T
485 X emptyval 226 T
486 X emptyval 226 C
487 X emptyval 226 B
488 X emptyval 226 C
489 X emptyval 226 C
490 X emptyval 226 T
491 X emptyval 226 T
470 X emptyval 227 C
471 X emptyval 227 C
472 X emptyval 227 C
473 X emptyval 227 C
474 X emptyval 227 T
475 X emptyval 227 T
476 X emptyval 227 T
477 X emptyval 227 T
478 X emptyval 227 C
479 X emptyval 227 C
480 X emptyval 227 C
481 X emptyval 227 B
482 X emptyval 227 T
483 X emptyval 227 T
484 X emptyval 227 T
485 X emptyval 227 T
486 X emptyval 227 C
487 X emptyval 227 B
488 X emptyval 227 C
489 X emptyval 227 C
490 X emptyval 227 C
491 X emptyval 227 C
470 X emptyval 228 C
471 X emptyval 228 C
472 X emptyval 228 C
473 X emptyval 228 C
474 X emptyval 228 T
475 X emptyval 228 T
476 X emptyval 228 T
477 X emptyval 228 T
478 X emptyval 228 C
479 X emptyval 228 C
480 X emptyval 228 C
481 X emptyval 228 B
482 X emptyval 228 T
483 X emptyval 228 T
484 X emptyval 228 T
485 X emptyval 228 T
486 X emptyval 228 C
487 X emptyval 228 B
488 X emptyval 228 C
489 X emptyval 228 C
490 X emptyval 228 C
491 X emptyval 228 C
470 X emptyval 229 C
471 X emptyval 229 C
472 X emptyval 229 C
473 X emptyval 229 C
474 X emptyval 229 T
475 X emptyval 229 T
476 X emptyval 229 T
477 X emptyval 229 T
478 X emptyval 229 C
479 X emptyval 229 C
480 X emptyval 229 C
481 X emptyval 229 B
482 X emptyval 229 T
483 X emptyval 229 T
484 X emptyval 229 T
485 X emptyval 229 T
486 X emptyval 229 C
487 X emptyval 229 B
488 X emptyval 229 C
489 X emptyval 229 C
490 X emptyval 229 C
491 X emptyval 229 C
470 X emptyval 230 C
471 X emptyval 230 C
472 X emptyval 230 C
473 X emptyval 230 C
474 X emptyval 230 T
475 X emptyval 230 T
476 X emptyval 230 T
477 X emptyval 230 T
478 X emptyval 230 C
479 X emptyval 230 C
480 X emptyval 230 C
481 X emptyval 230 B
482 X emptyval 230 T
483 X emptyval 230 T
484 X emptyval 230 T
485 X emptyval 230 T
486 X emptyval 230 C
487 X emptyval 230 B
488 X emptyval 230 C
489 X emptyval 230 C
490 X emptyval 230 C
491 X emptyval 230 C
470 X emptyval 231 C
471 X emptyval 231 C
472 X emptyval 231 C
473 X emptyval 231 C
474 X emptyval 231 T
475 X emptyval 231 T
476 X emptyval 231 T
477 X emptyval 231 T
478 X emptyval 231 C
479 X emptyval 231 C
480 X emptyval 231 C
481 X emptyval 231 B
482 X emptyval 231 T
483 X emptyval 231 T
484 X emptyval 231 T
485 X emptyval 231 T
486 X emptyval 231 C
487 X emptyval 231 B
488 X emptyval 231 C
489 X emptyval 231 C
490 X emptyval 231 T
491 X emptyval 231 T
470 X emptyval 232 C
471 X emptyval 232 C
472 X emptyval 232 C
473 X emptyval 232 C
474 X emptyval 232 C
475 X emptyval 232 C
476 X emptyval 232 C
477 X emptyval 232 C
478 X emptyval 232 C
479 X emptyval 232 C
480 X emptyval 232 C
481 X emptyval 232 B
482 X emptyval 232 T
483 X emptyval 232 T
484 X emptyval 232 T
485 X emptyval 232 T
486 X emptyval 232 C
487 X emptyval 232 B
488 X emptyval 232 C
489 X emptyval 232 C
490 X emptyval 232 T
491 X emptyval 232 T
470 X emptyval 233 C
471 X emptyval 233 C
472 X emptyval 233 C
473 X emptyval 233 C
474 X emptyval 233 C
475 X emptyval 233 C
476 X emptyval 233 C
477 X emptyval 233 C
478 X emptyval 233 C
479 X emptyval 233 C
480 X emptyval 233 C
481 X emptyval 233 E
482 X emptyval 233 E
483 X emptyval 233 T
484 X emptyval 233 T
485 X emptyval 233 T
486 X emptyval 233 E
487 X emptyval 233 E
488 X emptyval 233 C
489 X emptyval 233 C
490 X emptyval 233 C
491 X emptyval 233 C
470 X emptyval 234 C
471 X emptyval 234 C
472 X emptyval 234 C
473 X emptyval 234 C
474 X emptyval 234 C
475 X emptyval 234 C
476 X emptyval 234 C
477 X emptyval 234 C
478 X emptyval 234 C
479 X emptyval 234 C
480 X emptyval 234 C
481 X emptyval 234 B
482 X emptyval 234 T
483 X emptyval 234 T
484 X emptyval 234 T
485 X emptyval 234 T
486 X emptyval 234 C
487 X emptyval 234 B
488 X emptyval 234 C
489 X emptyval 234 C
490 X emptyval 234 C
491 X emptyval 234 C
470 X emptyval 235 C
471 X emptyval 235 C
472 X emptyval 235 C
473 X emptyval 235 C
474 X emptyval 235 C
475 X emptyval 235 C
476 X emptyval 235 C
477 X emptyval 235 C
478 X emptyval 235 C
479 X emptyval 235 C
480 X emptyval 235 C
481 X emptyval 235 E
482 X emptyval 235 E
483 X emptyval 235 T
484 X emptyval 235 T
485 X emptyval 235 T
486 X emptyval 235 E
487 X emptyval 235 E
488 X emptyval 235 C
489 X emptyval 235 C
490 X emptyval 235 C
491 X emptyval 235 C
470 X emptyval 236 C
471 X emptyval 236 C
472 X emptyval 236 C
473 X emptyval 236 C
474 X emptyval 236 C
475 X emptyval 236 C
476 X emptyval 236 C
477 X emptyval 236 C
478 X emptyval 236 C
479 X emptyval 236 C
480 X emptyval 236 C
481 X emptyval 236 B
482 X emptyval 236 T
483 X emptyval 236 T
484 X emptyval 236 T
485 X emptyval 236 T
486 X emptyval 236 C
487 X emptyval 236 B
488 X emptyval 236 C
489 X emptyval 236 C
490 X emptyval 236 C
491 X emptyval 236 C
470 X emptyval 237 C
471 X emptyval 237 C
472 X emptyval 237 C
473 X emptyval 237 C
474 X emptyval 237 C
475 X emptyval 237 C
476 X emptyval 237 C
477 X emptyval 237 C
478 X emptyval 237 C
479 X emptyval 237 C
480 X emptyval 237 C
481 X emptyval 237 B
482 X emptyval 237 T
483 X emptyval 237 T
484 X emptyval 237 T
485 X emptyval 237 T
486 X emptyval 237 C
487 X emptyval 237 B
488 X emptyval 237 C
489 X emptyval 237 C
490 X emptyval 237 T
491 X emptyval 237 T
470 X emptyval 238 C
471 X emptyval 238 C
472 X emptyval 238 C
473 X emptyval 238 C
474 X emptyval 238 C
475 X emptyval 238 C
476 X emptyval 238 C
477 X emptyval 238 C
478 X emptyval 238 C
479 X emptyval 238 C
480 X emptyval 238 C
481 X emptyval 238 B
482 X emptyval 238 T
483 X emptyval 238 T
484 X emptyval 238 T
485 X emptyval 238 T
486 X emptyval 238 C
487 X emptyval 238 B
488 X emptyval 238 C
489 X emptyval 238 C
490 X emptyval 238 T
491 X emptyval 238 T
470 X emptyval 239 C
471 X emptyval 239 C
472 X emptyval 239 C
473 X emptyval 239 C
474 X emptyval 239 C
475 X emptyval 239 C
476 X emptyval 239 C
477 X emptyval 239 C
478 X emptyval 239 C
479 X emptyval 239 C
480 X emptyval 239 C
481 X emptyval 239 B
482 X emptyval 239 T
483 X emptyval 239 T
484 X emptyval 239 T
485 X emptyval 239 T
486 X emptyval 239 C
487 X emptyval 239 B
488 X emptyval 239 C
489 X emptyval 239 C
490 X emptyval 239 C
491 X emptyval 239 C
470 X emptyval 240 C
471 X emptyval 240 C
472 X emptyval 240 C
473 X emptyval 240 T
474 X emptyval 240 T
475 X emptyval 240 T
476 X emptyval 240 T
477 X emptyval 240 T
478 X emptyval 240 C
479 X emptyval 240 C
480 X emptyval 240 C
481 X emptyval 240 B
482 X emptyval 240 T
483 X emptyval 240 T
484 X emptyval 240 T
485 X emptyval 240 T
486 X emptyval 240 C
487 X emptyval 240 B
488 X emptyval 240 C
489 X emptyval 240 C
490 X emptyval 240 C
491 X emptyval 240 C
470 X emptyval 241 C
471 X emptyval 241 C
472 X emptyval 241 C
473 X emptyval 241 T
474 X emptyval 241 T
475 X emptyval 241 T
476 X emptyval 241 T
477 X emptyval 241 T
478 X emptyval 241 C
479 X emptyval 241 C
480 X emptyval 241 C
481 X emptyval 241 E
482 X emptyval 241 E
483 X emptyval 241 T
484 X emptyval 241 T
485 X emptyval 241 T
486 X emptyval 241 E
487 X emptyval 241 E
488 X emptyval 241 C
489 X emptyval 241 C
490 X emptyval 241 C
491 X emptyval 241 C
470 X emptyval 242 C
471 X emptyval 242 C
472 X emptyval 242 C
473 X emptyval 242 T
474 X emptyval 242 T
475 X emptyval 242 T
476 X emptyval 242 T
477 X emptyval 242 T
478 X emptyval 242 C
479 X emptyval 242 C
480 X emptyval 242 C
481 X emptyval 242 E
482 X emptyval 242 E
483 X emptyval 242 T
484 X emptyval 242 T
485 X emptyval 242 T
486 X emptyval 242 E
487 X emptyval 242 E
488 X emptyval 242 C
489 X emptyval 242 C
490 X emptyval 242 C
491 X emptyval 242 C
470 X emptyval 243 C
471 X emptyval 243 C
472 X emptyval 243 C
473 X emptyval 243 T
474 X emptyval 243 T
475 X emptyval 243 T
476 X emptyval 243 T
477 X emptyval 243 T
478 X emptyval 243 C
479 X emptyval 243 C
480 X emptyval 243 C
481 X emptyval 243 B
482 X emptyval 243 T
483 X emptyval 243 T
484 X emptyval 243 T
485 X emptyval 243 T
486 X emptyval 243 C
487 X emptyval 243 B
488 X emptyval 243 C
489 X emptyval 243 C
490 X emptyval 243 C
491 X emptyval 243 C
470 X emptyval 244 C
471 X emptyval 244 C
472 X emptyval 244 C
473 X emptyval 244 T
474 X emptyval 244 T
475 X emptyval 244 T
476 X emptyval 244 T
477 X emptyval 244 T
478 X emptyval 244 C
479 X emptyval 244 C
480 X emptyval 244 C
481 X emptyval 244 B
482 X emptyval 244 T
483 X emptyval 244 T
484 X emptyval 244 T
485 X emptyval 244 T
486 X emptyval 244 C
487 X emptyval 244 B
488 X emptyval 244 C
489 X emptyval 244 C
490 X emptyval 244 C
491 X emptyval 244 C
470 X emptyval 245 C
471 X emptyval 245 C
472 X emptyval 245 C
473 X emptyval 245 T
474 X emptyval 245 T
475 X emptyval 245 T
476 X emptyval 245 T
477 X emptyval 245 T
478 X emptyval 245 C
479 X emptyval 245 C
480 X emptyval 245 C
481 X emptyval 245 B
482 X emptyval 245 T
483 X emptyval 245 T
484 X emptyval 245 T
485 X emptyval 245 T
486 X emptyval 245 C
487 X emptyval 245 B
488 X emptyval 245 C
489 X emptyval 245 C
490 X emptyval 245 C
491 X emptyval 245 C
470 X emptyval 246 C
471 X emptyval 246 C
472 X emptyval 246 C
473 X emptyval 246 T
474 X emptyval 246 T
475 X emptyval 246 T
476 X emptyval 246 T
477 X emptyval 246 T
478 X emptyval 246 C
479 X emptyval 246 C
480 X emptyval 246 C
481 X emptyval 246 B
482 X emptyval 246 T
483 X emptyval 246 T
484 X emptyval 246 T
485 X emptyval 246 T
486 X emptyval 246 C
487 X emptyval 246 B
488 X emptyval 246 C
489 X emptyval 246 C
490 X emptyval 246 C
491 X emptyval 246 C
470 X emptyval 247 C
471 X emptyval 247 C
472 X emptyval 247 C
473 X emptyval 247 T
474 X emptyval 247 T
475 X emptyval 247 T
476 X emptyval 247 T
477 X emptyval 247 T
478 X emptyval 247 C
479 X emptyval 247 C
480 X emptyval 247 C
481 X emptyval 247 C
482 X emptyval 247 T
483 X emptyval 247 T
484 X emptyval 247 T
485 X emptyval 247 T
486 X emptyval 247 T
487 X emptyval 247 C
488 X emptyval 247 C
489 X emptyval 247 C
490 X emptyval 247 C
491 X emptyval 247 C
470 X emptyval 248 C
471 X emptyval 248 C
472 X emptyval 248 C
473 X emptyval 248 T
474 X emptyval 248 T
475 X emptyval 248 T
476 X emptyval 248 T
477 X emptyval 248 T
478 X emptyval 248 C
479 X emptyval 248 C
480 X emptyval 248 C
481 X emptyval 248 B
482 X emptyval 248 T
483 X emptyval 248 T
484 X emptyval 248 T
485 X emptyval 248 T
486 X emptyval 248 C
487 X emptyval 248 B
488 X emptyval 248 C
489 X emptyval 248 C
490 X emptyval 248 C
491 X emptyval 248 C
470 X emptyval 249 C
471 X emptyval 249 C
472 X emptyval 249 C
473 X emptyval 249 T
474 X emptyval 249 T
475 X emptyval 249 T
476 X emptyval 249 T
477 X emptyval 249 T
478 X emptyval 249 T
479 X emptyval 249 C
480 X emptyval 249 C
481 X emptyval 249 C
482 X emptyval 249 T
483 X emptyval 249 T
484 X emptyval 249 T
485 X emptyval 249 T
486 X emptyval 249 C
487 X emptyval 249 C
488 X emptyval 249 C
489 X emptyval 249 C
490 X emptyval 249 C
491 X emptyval 249 C
470 X emptyval 250 C
471 X emptyval 250 C
472 X emptyval 250 C
473 X emptyval 250 T
474 X emptyval 250 T
475 X emptyval 250 T
476 X emptyval 250 T
477 X emptyval 250 T
478 X emptyval 250 C
479 X emptyval 250 C
480 X emptyval 250 C
481 X emptyval 250 C
482 X emptyval 250 T
483 X emptyval 250 T
484 X emptyval 250 T
485 X emptyval 250 T
486 X emptyval 250 C
487 X emptyval 250 C
488 X emptyval 250 C
489 X emptyval 250 C
490 X emptyval 250 C
491 X emptyval 250 C
470 X emptyval 251 C
471 X emptyval 251 C
472 X emptyval 251 C
473 X emptyval 251 T
474 X emptyval 251 T
475 X emptyval 251 T
476 X emptyval 251 T
477 X emptyval 251 T
478 X emptyval 251 C
479 X emptyval 251 C
480 X emptyval 251 C
481 X emptyval 251 B
482 X emptyval 251 T
483 X emptyval 251 T
484 X emptyval 251 T
485 X emptyval 251 T
486 X emptyval 251 C
487 X emptyval 251 B
488 X emptyval 251 C
489 X emptyval 251 C
490 X emptyval 251 C
491 X emptyval 251 C
470 X emptyval 252 C
471 X emptyval 252 C
472 X emptyval 252 C
473 X emptyval 252 T
474 X emptyval 252 T
475 X emptyval 252 T
476 X emptyval 252 T
477 X emptyval 252 T
478 X emptyval 252 C
479 X emptyval 252 C
480 X emptyval 252 C
481 X emptyval 252 C
482 X emptyval 252 T
483 X emptyval 252 T
484 X emptyval 252 T
485 X emptyval 252 T
486 X emptyval 252 C
487 X emptyval 252 C
488 X emptyval 252 C
489 X emptyval 252 C
490 X emptyval 252 C
491 X emptyval 252 C
470 X emptyval 253 C
471 X emptyval 253 C
472 X emptyval 253 C
473 X emptyval 253 T
474 X emptyval 253 T
475 X emptyval 253 T
476 X emptyval 253 T
477 X emptyval 253 T
478 X emptyval 253 C
479 X emptyval 253 C
480 X emptyval 253 C
481 X emptyval 253 C
482 X emptyval 253 T
483 X emptyval 253 T
484 X emptyval 253 T
485 X emptyval 253 T
486 X emptyval 253 T
487 X emptyval 253 C
488 X emptyval 253 C
489 X emptyval 253 C
490 X emptyval 253 C
491 X emptyval 253 C
470 X emptyval 254 C
471 X emptyval 254 C
472 X emptyval 254 C
473 X emptyval 254 C
474 X emptyval 254 G
475 X emptyval 254 G
476 X emptyval 254 G
477 X emptyval 254 C
478 X emptyval 254 C
479 X emptyval 254 C
480 X emptyval 254 C
481 X emptyval 254 C
482 X emptyval 254 T
483 X emptyval 254 T
484 X emptyval 254 T
485 X emptyval 254 T
486 X emptyval 254 C
487 X emptyval 254 C
488 X emptyval 254 C
489 X emptyval 254 C
490 X emptyval 254 C
491 X emptyval 254 C
470 X emptyval 255 C
471 X emptyval 255 C
472 X emptyval 255 C
473 X emptyval 255 T
474 X emptyval 255 T
475 X emptyval 255 T
476 X emptyval 255 T
477 X emptyval 255 T
478 X emptyval 255 C
479 X emptyval 255 C
480 X emptyval 255 C
481 X emptyval 255 C
482 X emptyval 255 T
483 X emptyval 255 T
484 X emptyval 255 T
485 X emptyval 255 T
486 X emptyval 255 C
487 X emptyval 255 C
488 X emptyval 255 C
489 X emptyval 255 C
490 X emptyval 255 C
491 X emptyval 255 C
470 X emptyval 256 C
471 X emptyval 256 C
472 X emptyval 256 C
473 X emptyval 256 T
474 X emptyval 256 T
475 X emptyval 256 T
476 X emptyval 256 T
477 X emptyval 256 T
478 X emptyval 256 C
479 X emptyval 256 C
480 X emptyval 256 C
481 X emptyval 256 C
482 X emptyval 256 T
483 X emptyval 256 T
484 X emptyval 256 T
485 X emptyval 256 T
486 X emptyval 256 C
487 X emptyval 256 C
488 X emptyval 256 C
489 X emptyval 256 C
490 X emptyval 256 C
491 X emptyval 256 C
470 X emptyval 257 C
471 X emptyval 257 C
472 X emptyval 257 C
473 X emptyval 257 C
474 X emptyval 257 G
475 X emptyval 257 G
476 X emptyval 257 G
477 X emptyval 257 C
478 X emptyval 257 C
479 X emptyval 257 C
480 X emptyval 257 C
481 X emptyval 257 C
482 X emptyval 257 T
483 X emptyval 257 T
484 X emptyval 257 T
485 X emptyval 257 T
486 X emptyval 257 T
487 X emptyval 257 C
488 X emptyval 257 C
489 X emptyval 257 C
490 X emptyval 257 C
491 X emptyval 257 C
470 X emptyval 258 C
471 X emptyval 258 C
472 X emptyval 258 C
473 X emptyval 258 T
474 X emptyval 258 T
475 X emptyval 258 T
476 X emptyval 258 T
477 X emptyval 258 T
478 X emptyval 258 T
479 X emptyval 258 C
480 X emptyval 258 C
481 X emptyval 258 C
482 X emptyval 258 B
483 X emptyval 258 T
484 X emptyval 258 T
485 X emptyval 258 B
486 X emptyval 258 C
487 X emptyval 258 C
488 X emptyval 258 C
489 X emptyval 258 C
490 X emptyval 258 C
491 X emptyval 258 C
470 X emptyval 259 C
471 X emptyval 259 C
472 X emptyval 259 C
473 X emptyval 259 T
474 X emptyval 259 T
475 X emptyval 259 T
476 X emptyval 259 T
477 X emptyval 259 C
478 X emptyval 259 C
479 X emptyval 259 C
480 X emptyval 259 C
481 X emptyval 259 B
482 X emptyval 259 T
483 X emptyval 259 T
484 X emptyval 259 T
485 X emptyval 259 T
486 X emptyval 259 T
487 X emptyval 259 B
488 X emptyval 259 C
489 X emptyval 259 C
490 X emptyval 259 C
491 X emptyval 259 C
470 X emptyval 260 C
471 X emptyval 260 C
472 X emptyval 260 C
473 X emptyval 260 T
474 X emptyval 260 T
475 X emptyval 260 T
476 X emptyval 260 T
477 X emptyval 260 C
478 X emptyval 260 C
479 X emptyval 260 C
480 X emptyval 260 C
481 X emptyval 260 B
482 X emptyval 260 T
483 X emptyval 260 T
484 X emptyval 260 T
485 X emptyval 260 T
486 X emptyval 260 C
487 X emptyval 260 B
488 X emptyval 260 C
489 X emptyval 260 C
490 X emptyval 260 C
491 X emptyval 260 C
470 X emptyval 261 C
471 X emptyval 261 C
472 X emptyval 261 C
473 X emptyval 261 T
474 X emptyval 261 T
475 X emptyval 261 T
476 X emptyval 261 T
477 X emptyval 261 T
478 X emptyval 261 C
479 X emptyval 261 C
480 X emptyval 261 C
481 X emptyval 261 C
482 X emptyval 261 T
483 X emptyval 261 T
484 X emptyval 261 T
485 X emptyval 261 T
486 X emptyval 261 C
487 X emptyval 261 C
488 X emptyval 261 C
489 X emptyval 261 C
490 X emptyval 261 C
491 X emptyval 261 C
470 X emptyval 262 C
471 X emptyval 262 C
472 X emptyval 262 C
473 X emptyval 262 T
474 X emptyval 262 T
475 X emptyval 262 T
476 X emptyval 262 T
477 X emptyval 262 T
478 X emptyval 262 C
479 X emptyval 262 C
480 X emptyval 262 C
481 X emptyval 262 B
482 X emptyval 262 T
483 X emptyval 262 T
484 X emptyval 262 T
485 X emptyval 262 T
486 X emptyval 262 C
487 X emptyval 262 B
488 X emptyval 262 C
489 X emptyval 262 C
490 X emptyval 262 T
491 X emptyval 262 T
470 X emptyval 263 C
471 X emptyval 263 C
472 X emptyval 263 C
473 X emptyval 263 T
474 X emptyval 263 T
475 X emptyval 263 T
476 X emptyval 263 T
477 X emptyval 263 T
478 X emptyval 263 C
479 X emptyval 263 C
480 X emptyval 263 C
481 X emptyval 263 C
482 X emptyval 263 T
483 X emptyval 263 T
484 X emptyval 263 T
485 X emptyval 263 T
486 X emptyval 263 C
487 X emptyval 263 C
488 X emptyval 263 C
489 X emptyval 263 C
490 X emptyval 263 C
491 X emptyval 263 C
470 X emptyval 264 C
471 X emptyval 264 C
472 X emptyval 264 C
473 X emptyval 264 T
474 X emptyval 264 T
475 X emptyval 264 T
476 X emptyval 264 T
477 X emptyval 264 T
478 X emptyval 264 C
479 X emptyval 264 C
480 X emptyval 264 C
481 X emptyval 264 C
482 X emptyval 264 C
483 X emptyval 264 C
484 X emptyval 264 C
485 X emptyval 264 C
486 X emptyval 264 C
487 X emptyval 264 C
488 X emptyval 264 C
489 X emptyval 264 C
490 X emptyval 264 C
491 X emptyval 264 C
470 X emptyval 265 C
471 X emptyval 265 C
472 X emptyval 265 C
473 X emptyval 265 T
474 X emptyval 265 T
475 X emptyval 265 T
476 X emptyval 265 T
477 X emptyval 265 T
478 X emptyval 265 C
479 X emptyval 265 C
480 X emptyval 265 C
481 X emptyval 265 C
482 X emptyval 265 C
483 X emptyval 265 C
484 X emptyval 265 C
485 X emptyval 265 C
486 X emptyval 265 C
487 X emptyval 265 C
488 X emptyval 265 C
489 X emptyval 265 C
490 X emptyval 265 C
491 X emptyval 265 C
470 X emptyval 266 C
471 X emptyval 266 C
472 X emptyval 266 C
473 X emptyval 266 T
474 X emptyval 266 T
475 X emptyval 266 T
476 X emptyval 266 T
477 X emptyval 266 T
478 X emptyval 266 T
479 X emptyval 266 C
480 X emptyval 266 C
481 X emptyval 266 C
482 X emptyval 266 C
483 X emptyval 266 C
484 X emptyval 266 C
485 X emptyval 266 C
486 X emptyval 266 C
487 X emptyval 266 C
488 X emptyval 266 C
489 X emptyval 266 C
490 X emptyval 266 T
491 X emptyval 266 T
470 X emptyval 267 C
471 X emptyval 267 C
472 X emptyval 267 C
473 X emptyval 267 T
474 X emptyval 267 T
475 X emptyval 267 T
476 X emptyval 267 T
477 X emptyval 267 T
478 X emptyval 267 C
479 X emptyval 267 C
480 X emptyval 267 C
481 X emptyval 267 C
482 X emptyval 267 C
483 X emptyval 267 C
484 X emptyval 267 C
485 X emptyval 267 C
486 X emptyval 267 C
487 X emptyval 267 C
488 X emptyval 267 C
489 X emptyval 267 C
490 X emptyval 267 C
491 X emptyval 267 C
470 X emptyval 268 C
471 X emptyval 268 C
472 X emptyval 268 C
473 X emptyval 268 T
474 X emptyval 268 T
475 X emptyval 268 T
476 X emptyval 268 T
477 X emptyval 268 T
478 X emptyval 268 C
479 X emptyval 268 C
480 X emptyval 268 C
481 X emptyval 268 C
482 X emptyval 268 C
483 X emptyval 268 C
484 X emptyval 268 C
485 X emptyval 268 C
486 X emptyval 268 C
487 X emptyval 268 C
488 X emptyval 268 C
489 X emptyval 268 C
490 X emptyval 268 C
491 X emptyval 268 C
470 X emptyval 269 C
471 X emptyval 269 C
472 X emptyval 269 C
473 X emptyval 269 T
474 X emptyval 269 T
475 X emptyval 269 T
476 X emptyval 269 T
477 X emptyval 269 T
478 X emptyval 269 C
479 X emptyval 269 C
480 X emptyval 269 C
481 X emptyval 269 C
482 X emptyval 269 T
483 X emptyval 269 T
484 X emptyval 269 T
485 X emptyval 269 T
486 X emptyval 269 C
487 X emptyval 269 C
488 X emptyval 269 C
489 X emptyval 269 C
490 X emptyval 269 C
491 X emptyval 269 C
470 X emptyval 270 C
471 X emptyval 270 C
472 X emptyval 270 C
473 X emptyval 270 C
474 X emptyval 270 G
475 X emptyval 270 G
476 X emptyval 270 G
477 X emptyval 270 C
478 X emptyval 270 C
479 X emptyval 270 C
480 X emptyval 270 C
481 X emptyval 270 C
482 X emptyval 270 C
483 X emptyval 270 C
484 X emptyval 270 C
485 X emptyval 270 C
486 X emptyval 270 C
487 X emptyval 270 C
488 X emptyval 270 C
489 X emptyval 270 C
490 X emptyval 270 C
491 X emptyval 270 C
470 X emptyval 271 C
471 X emptyval 271 C
472 X emptyval 271 C
473 X emptyval 271 C
474 X emptyval 271 G
475 X emptyval 271 G
476 X emptyval 271 G
477 X emptyval 271 C
478 X emptyval 271 C
479 X emptyval 271 C
480 X emptyval 271 C
481 X emptyval 271 C
482 X emptyval 271 T
483 X emptyval 271 T
484 X emptyval 271 T
485 X emptyval 271 T
486 X emptyval 271 C
487 X emptyval 271 C
488 X emptyval 271 C
489 X emptyval 271 C
490 X emptyval 271 C
491 X emptyval 271 C
470 X emptyval 272 C
471 X emptyval 272 C
472 X emptyval 272 C
473 X emptyval 272 T
474 X emptyval 272 T
475 X emptyval 272 T
476 X emptyval 272 T
477 X emptyval 272 T
478 X emptyval 272 C
479 X emptyval 272 C
480 X emptyval 272 C
481 X emptyval 272 C
482 X emptyval 272 T
483 X emptyval 272 T
484 X emptyval 272 T
485 X emptyval 272 T
486 X emptyval 272 C
487 X emptyval 272 C
488 X emptyval 272 C
489 X emptyval 272 C
490 X emptyval 272 T
491 X emptyval 272 T
470 X emptyval 273 C
471 X emptyval 273 C
472 X emptyval 273 C
473 X emptyval 273 T
474 X emptyval 273 T
475 X emptyval 273 T
476 X emptyval 273 T
477 X emptyval 273 T
478 X emptyval 273 C
479 X emptyval 273 C
480 X emptyval 273 C
481 X emptyval 273 C
482 X emptyval 273 T
483 X emptyval 273 T
484 X emptyval 273 T
485 X emptyval 273 T
486 X emptyval 273 C
487 X emptyval 273 C
488 X emptyval 273 C
489 X emptyval 273 C
490 X emptyval 273 C
491 X emptyval 273 C
470 X emptyval 274 C
471 X emptyval 274 C
472 X emptyval 274 C
473 X emptyval 274 T
474 X emptyval 274 T
475 X emptyval 274 T
476 X emptyval 274 T
477 X emptyval 274 T
478 X emptyval 274 C
479 X emptyval 274 C
480 X emptyval 274 C
481 X emptyval 274 C
482 X emptyval 274 T
483 X emptyval 274 T
484 X emptyval 274 T
485 X emptyval 274 T
486 X emptyval 274 C
487 X emptyval 274 C
488 X emptyval 274 C
489 X emptyval 274 C
490 X emptyval 274 C
491 X emptyval 274 C
470 X emptyval 275 C
471 X emptyval 275 C
472 X emptyval 275 C
473 X emptyval 275 T
474 X emptyval 275 T
475 X emptyval 275 T
476 X emptyval 275 T
477 X emptyval 275 T
478 X emptyval 275 C
479 X emptyval 275 C
480 X emptyval 275 C
481 X emptyval 275 C
482 X emptyval 275 T
483 X emptyval 275 T
484 X emptyval 275 T
485 X emptyval 275 T
486 X emptyval 275 C
487 X emptyval 275 C
488 X emptyval 275 C
489 X emptyval 275 C
490 X emptyval 275 T
491 X emptyval 275 T
470 X emptyval 276 C
471 X emptyval 276 C
472 X emptyval 276 C
473 X emptyval 276 C
474 X emptyval 276 G
475 X emptyval 276 G
476 X emptyval 276 G
477 X emptyval 276 C
478 X emptyval 276 C
479 X emptyval 276 C
480 X emptyval 276 C
481 X emptyval 276 C
482 X emptyval 276 T
483 X emptyval 276 T
484 X emptyval 276 T
485 X emptyval 276 T
486 X emptyval 276 C
487 X emptyval 276 C
488 X emptyval 276 C
489 X emptyval 276 C
490 X emptyval 276 C
491 X emptyval 276 C
470 X emptyval 277 C
471 X emptyval 277 C
472 X emptyval 277 C
473 X emptyval 277 T
474 X emptyval 277 T
475 X emptyval 277 T
476 X emptyval 277 T
477 X emptyval 277 T
478 X emptyval 277 C
479 X emptyval 277 C
480 X emptyval 277 C
481 X emptyval 277 C
482 X emptyval 277 T
483 X emptyval 277 T
484 X emptyval 277 T
485 X emptyval 277 T
486 X emptyval 277 C
487 X emptyval 277 C
488 X emptyval 277 C
489 X emptyval 277 C
490 X emptyval 277 T
491 X emptyval 277 T
470 X emptyval 278 C
471 X emptyval 278 C
472 X emptyval 278 C
473 X emptyval 278 T
474 X emptyval 278 T
475 X emptyval 278 T
476 X emptyval 278 T
477 X emptyval 278 T
478 X emptyval 278 C
479 X emptyval 278 C
480 X emptyval 278 C
481 X emptyval 278 C
482 X emptyval 278 T
483 X emptyval 278 T
484 X emptyval 278 T
485 X emptyval 278 T
486 X emptyval 278 C
487 X emptyval 278 C
488 X emptyval 278 C
489 X emptyval 278 C
490 X emptyval 278 T
491 X emptyval 278 T
470 X emptyval 279 C
471 X emptyval 279 C
472 X emptyval 279 C
473 X emptyval 279 C
474 X emptyval 279 G
475 X emptyval 279 G
476 X emptyval 279 G
477 X emptyval 279 C
478 X emptyval 279 C
479 X emptyval 279 C
480 X emptyval 279 C
481 X emptyval 279 C
482 X emptyval 279 T
483 X emptyval 279 T
484 X emptyval 279 T
485 X emptyval 279 T
486 X emptyval 279 C
487 X emptyval 279 C
488 X emptyval 279 C
489 X emptyval 279 C
490 X emptyval 279 C
491 X emptyval 279 C
470 X emptyval 280 C
471 X emptyval 280 C
472 X emptyval 280 C
473 X emptyval 280 C
474 X emptyval 280 G
475 X emptyval 280 G
476 X emptyval 280 G
477 X emptyval 280 C
478 X emptyval 280 C
479 X emptyval 280 C
480 X emptyval 280 C
481 X emptyval 280 C
482 X emptyval 280 T
483 X emptyval 280 T
484 X emptyval 280 T
485 X emptyval 280 T
486 X emptyval 280 C
487 X emptyval 280 C
488 X emptyval 280 C
489 X emptyval 280 C
490 X emptyval 280 C
491 X emptyval 280 C
470 X emptyval 281 C
471 X emptyval 281 C
472 X emptyval 281 C
473 X emptyval 281 C
474 X emptyval 281 G
475 X emptyval 281 G
476 X emptyval 281 G
477 X emptyval 281 C
478 X emptyval 281 C
479 X emptyval 281 C
480 X emptyval 281 C
481 X emptyval 281 C
482 X emptyval 281 C
483 X emptyval 281 C
484 X emptyval 281 C
485 X emptyval 281 C
486 X emptyval 281 C
487 X emptyval 281 C
488 X emptyval 281 C
489 X emptyval 281 C
490 X emptyval 281 C
491 X emptyval 281 C
470 X emptyval 282 C
471 X emptyval 282 C
472 X emptyval 282 C
473 X emptyval 282 C
474 X emptyval 282 G
475 X emptyval 282 G
476 X emptyval 282 G
477 X emptyval 282 C
478 X emptyval 282 C
479 X emptyval 282 C
480 X emptyval 282 C
481 X emptyval 282 C
482 X emptyval 282 T
483 X emptyval 282 T
484 X emptyval 282 T
485 X emptyval 282 T
486 X emptyval 282 C
487 X emptyval 282 C
488 X emptyval 282 C
489 X emptyval 282 C
490 X emptyval 282 C
491 X emptyval 282 C
470 X emptyval 283 C
471 X emptyval 283 C
472 X emptyval 283 C
473 X emptyval 283 T
474 X emptyval 283 T
475 X emptyval 283 T
476 X emptyval 283 T
477 X emptyval 283 T
478 X emptyval 283 C
479 X emptyval 283 C
480 X emptyval 283 C
481 X emptyval 283 C
482 X emptyval 283 T
483 X emptyval 283 T
484 X emptyval 283 T
485 X emptyval 283 T
486 X emptyval 283 C
487 X emptyval 283 C
488 X emptyval 283 C
489 X emptyval 283 C
490 X emptyval 283 C
491 X emptyval 283 C
470 X emptyval 284 C
471 X emptyval 284 C
472 X emptyval 284 C
473 X emptyval 284 T
474 X emptyval 284 T
475 X emptyval 284 T
476 X emptyval 284 T
477 X emptyval 284 C
478 X emptyval 284 C
479 X emptyval 284 C
480 X emptyval 284 C
481 X emptyval 284 C
482 X emptyval 284 C
483 X emptyval 284 C
484 X emptyval 284 C
485 X emptyval 284 C
486 X emptyval 284 C
487 X emptyval 284 C
488 X emptyval 284 C
489 X emptyval 284 C
490 X emptyval 284 C
491 X emptyval 284 C
470 X emptyval 285 C
471 X emptyval 285 C
472 X emptyval 285 C
473 X emptyval 285 T
474 X emptyval 285 T
475 X emptyval 285 T
476 X emptyval 285 T
477 X emptyval 285 C
478 X emptyval 285 C
479 X emptyval 285 C
480 X emptyval 285 C
481 X emptyval 285 C
482 X emptyval 285 T
483 X emptyval 285 T
484 X emptyval 285 T
485 X emptyval 285 T
486 X emptyval 285 C
487 X emptyval 285 C
488 X emptyval 285 C
489 X emptyval 285 C
490 X emptyval 285 C
491 X emptyval 285 C
470 X emptyval 286 C
471 X emptyval 286 C
472 X emptyval 286 C
473 X emptyval 286 T
474 X emptyval 286 T
475 X emptyval 286 T
476 X emptyval 286 T
477 X emptyval 286 C
478 X emptyval 286 C
479 X emptyval 286 C
480 X emptyval 286 C
481 X emptyval 286 C
482 X emptyval 286 C
483 X emptyval 286 C
484 X emptyval 286 C
485 X emptyval 286 C
486 X emptyval 286 C
487 X emptyval 286 C
488 X emptyval 286 C
489 X emptyval 286 C
490 X emptyval 286 C
491 X emptyval 286 C
470 X emptyval 287 C
471 X emptyval 287 C
472 X emptyval 287 C
473 X emptyval 287 T
474 X emptyval 287 T
475 X emptyval 287 T
476 X emptyval 287 T
477 X emptyval 287 T
478 X emptyval 287 C
479 X emptyval 287 C
480 X emptyval 287 C
481 X emptyval 287 C
482 X emptyval 287 C
483 X emptyval 287 C
484 X emptyval 287 C
485 X emptyval 287 C
486 X emptyval 287 C
487 X emptyval 287 C
488 X emptyval 287 C
489 X emptyval 287 C
490 X emptyval 287 C
491 X emptyval 287 C
470 X emptyval 288 C
471 X emptyval 288 C
472 X emptyval 288 C
473 X emptyval 288 T
474 X emptyval 288 T
475 X emptyval 288 T
476 X emptyval 288 T
477 X emptyval 288 T
478 X emptyval 288 C
479 X emptyval 288 C
480 X emptyval 288 C
481 X emptyval 288 C
482 X emptyval 288 C
483 X emptyval 288 C
484 X emptyval 288 C
485 X emptyval 288 C
486 X emptyval 288 C
487 X emptyval 288 C
488 X emptyval 288 C
489 X emptyval 288 C
490 X emptyval 288 C
491 X emptyval 288 C
470 X emptyval 289 C
471 X emptyval 289 C
472 X emptyval 289 C
473 X emptyval 289 T
474 X emptyval 289 T
475 X emptyval 289 T
476 X emptyval 289 T
477 X emptyval 289 T
478 X emptyval 289 C
479 X emptyval 289 C
480 X emptyval 289 C
481 X emptyval 289 C
482 X emptyval 289 T
483 X emptyval 289 T
484 X emptyval 289 T
485 X emptyval 289 T
486 X emptyval 289 C
487 X emptyval 289 C
488 X emptyval 289 C
489 X emptyval 289 C
490 X emptyval 289 T
491 X emptyval 289 T
470 X emptyval 290 C
471 X emptyval 290 C
472 X emptyval 290 C
473 X emptyval 290 T
474 X emptyval 290 T
475 X emptyval 290 T
476 X emptyval 290 T
477 X emptyval 290 T
478 X emptyval 290 C
479 X emptyval 290 C
480 X emptyval 290 C
481 X emptyval 290 C
482 X emptyval 290 C
483 X emptyval 290 C
484 X emptyval 290 C
485 X emptyval 290 C
486 X emptyval 290 C
487 X emptyval 290 C
488 X emptyval 290 C
489 X emptyval 290 C
490 X emptyval 290 T
491 X emptyval 290 T
470 X emptyval 291 C
471 X emptyval 291 C
472 X emptyval 291 C
473 X emptyval 291 C
474 X emptyval 291 G
475 X emptyval 291 G
476 X emptyval 291 G
477 X emptyval 291 C
478 X emptyval 291 C
479 X emptyval 291 C
480 X emptyval 291 C
481 X emptyval 291 C
482 X emptyval 291 T
483 X emptyval 291 T
484 X emptyval 291 T
485 X emptyval 291 T
486 X emptyval 291 C
487 X emptyval 291 C
488 X emptyval 291 C
489 X emptyval 291 C
490 X emptyval 291 T
491 X emptyval 291 T
470 X emptyval 292 C
471 X emptyval 292 C
472 X emptyval 292 C
473 X emptyval 292 C
474 X emptyval 292 G
475 X emptyval 292 G
476 X emptyval 292 G
477 X emptyval 292 C
478 X emptyval 292 C
479 X emptyval 292 C
480 X emptyval 292 C
481 X emptyval 292 C
482 X emptyval 292 T
483 X emptyval 292 T
484 X emptyval 292 T
485 X emptyval 292 T
486 X emptyval 292 C
487 X emptyval 292 C
488 X emptyval 292 C
489 X emptyval 292 C
490 X emptyval 292 T
491 X emptyval 292 T
470 X emptyval 293 C
471 X emptyval 293 C
472 X emptyval 293 C
473 X emptyval 293 C
474 X emptyval 293 G
475 X emptyval 293 G
476 X emptyval 293 G
477 X emptyval 293 C
478 X emptyval 293 C
479 X emptyval 293 C
480 X emptyval 293 C
481 X emptyval 293 C
482 X emptyval 293 T
483 X emptyval 293 T
484 X emptyval 293 T
485 X emptyval 293 T
486 X emptyval 293 C
487 X emptyval 293 C
488 X emptyval 293 C
489 X emptyval 293 C
490 X emptyval 293 T
491 X emptyval 293 T
470 X emptyval 294 C
471 X emptyval 294 C
472 X emptyval 294 C
473 X emptyval 294 C
474 X emptyval 294 H
475 X emptyval 294 H
476 X emptyval 294 H
477 X emptyval 294 H
478 X emptyval 294 C
479 X emptyval 294 C
480 X emptyval 294 C
481 X emptyval 294 C
482 X emptyval 294 C
483 X emptyval 294 C
484 X emptyval 294 C
485 X emptyval 294 C
486 X emptyval 294 C
487 X emptyval 294 C
488 X emptyval 294 C
489 X emptyval 294 C
490 X emptyval 294 T
491 X emptyval 294 T
470 X emptyval 295 C
471 X emptyval 295 C
472 X emptyval 295 C
473 X emptyval 295 C
474 X emptyval 295 G
475 X emptyval 295 G
476 X emptyval 295 G
477 X emptyval 295 G
478 X emptyval 295 C
479 X emptyval 295 C
480 X emptyval 295 C
481 X emptyval 295 C
482 X emptyval 295 T
483 X emptyval 295 T
484 X emptyval 295 T
485 X emptyval 295 T
486 X emptyval 295 C
487 X emptyval 295 C
488 X emptyval 295 C
489 X emptyval 295 C
490 X emptyval 295 T
491 X emptyval 295 T
470 X emptyval 296 C
471 X emptyval 296 C
472 X emptyval 296 C
473 X emptyval 296 C
474 X emptyval 296 G
475 X emptyval 296 G
476 X emptyval 296 G
477 X emptyval 296 G
478 X emptyval 296 C
479 X emptyval 296 C
480 X emptyval 296 C
481 X emptyval 296 C
482 X emptyval 296 T
483 X emptyval 296 T
484 X emptyval 296 T
485 X emptyval 296 T
486 X emptyval 296 C
487 X emptyval 296 C
488 X emptyval 296 C
489 X emptyval 296 C
490 X emptyval 296 C
491 X emptyval 296 C
470 X emptyval 297 C
471 X emptyval 297 C
472 X emptyval 297 C
473 X emptyval 297 C
474 X emptyval 297 C
475 X emptyval 297 G
476 X emptyval 297 G
477 X emptyval 297 G
478 X emptyval 297 C
479 X emptyval 297 C
480 X emptyval 297 C
481 X emptyval 297 C
482 X emptyval 297 T
483 X emptyval 297 T
484 X emptyval 297 T
485 X emptyval 297 T
486 X emptyval 297 C
487 X emptyval 297 C
488 X emptyval 297 C
489 X emptyval 297 C
490 X emptyval 297 T
491 X emptyval 297 T
470 X emptyval 298 C
471 X emptyval 298 C
472 X emptyval 298 C
473 X emptyval 298 T
474 X emptyval 298 T
475 X emptyval 298 T
476 X emptyval 298 T
477 X emptyval 298 T
478 X emptyval 298 T
479 X emptyval 298 C
480 X emptyval 298 C
481 X emptyval 298 C
482 X emptyval 298 T
483 X emptyval 298 T
484 X emptyval 298 T
485 X emptyval 298 T
486 X emptyval 298 C
487 X emptyval 298 C
488 X emptyval 298 C
489 X emptyval 298 C
490 X emptyval 298 T
491 X emptyval 298 T
470 X emptyval 299 C
471 X emptyval 299 C
472 X emptyval 299 C
473 X emptyval 299 C
474 X emptyval 299 C
475 X emptyval 299 G
476 X emptyval 299 G
477 X emptyval 299 G
478 X emptyval 299 C
479 X emptyval 299 C
480 X emptyval 299 C
481 X emptyval 299 C
482 X emptyval 299 T
483 X emptyval 299 T
484 X emptyval 299 T
485 X emptyval 299 T
486 X emptyval 299 C
487 X emptyval 299 C
488 X emptyval 299 C
489 X emptyval 299 C
490 X emptyval 299 T
491 X emptyval 299 T
470 X emptyval 300 C
471 X emptyval 300 C
472 X emptyval 300 C
473 X emptyval 300 C
474 X emptyval 300 H
475 X emptyval 300 H
476 X emptyval 300 H
477 X emptyval 300 H
478 X emptyval 300 C
479 X emptyval 300 C
480 X emptyval 300 C
481 X emptyval 300 C
482 X emptyval 300 T
483 X emptyval 300 T
484 X emptyval 300 T
485 X emptyval 300 T
486 X emptyval 300 C
487 X emptyval 300 C
488 X emptyval 300 C
489 X emptyval 300 C
490 X emptyval 300 T
491 X emptyval 300 T
470 X emptyval 301 C
471 X emptyval 301 C
472 X emptyval 301 C
473 X emptyval 301 T
474 X emptyval 301 T
475 X emptyval 301 T
476 X emptyval 301 T
477 X emptyval 301 T
478 X emptyval 301 T
479 X emptyval 301 C
480 X emptyval 301 C
481 X emptyval 301 C
482 X emptyval 301 T
483 X emptyval 301 T
484 X emptyval 301 T
485 X emptyval 301 T
486 X emptyval 301 C
487 X emptyval 301 C
488 X emptyval 301 C
489 X emptyval 301 C
490 X emptyval 301 T
491 X emptyval 301 T
470 X emptyval 302 C
471 X emptyval 302 C
472 X emptyval 302 C
473 X emptyval 302 C
474 X emptyval 302 G
475 X emptyval 302 G
476 X emptyval 302 G
477 X emptyval 302 C
478 X emptyval 302 C
479 X emptyval 302 C
480 X emptyval 302 C
481 X emptyval 302 C
482 X emptyval 302 T
483 X emptyval 302 T
484 X emptyval 302 T
485 X emptyval 302 T
486 X emptyval 302 C
487 X emptyval 302 C
488 X emptyval 302 C
489 X emptyval 302 C
490 X emptyval 302 T
491 X emptyval 302 T
470 X emptyval 303 C
471 X emptyval 303 C
472 X emptyval 303 C
473 X emptyval 303 T
474 X emptyval 303 T
475 X emptyval 303 T
476 X emptyval 303 T
477 X emptyval 303 T
478 X emptyval 303 T
479 X emptyval 303 C
480 X emptyval 303 C
481 X emptyval 303 C
482 X emptyval 303 T
483 X emptyval 303 T
484 X emptyval 303 T
485 X emptyval 303 T
486 X emptyval 303 C
487 X emptyval 303 C
488 X emptyval 303 C
489 X emptyval 303 C
490 X emptyval 303 T
491 X emptyval 303 T
470 X emptyval 304 C
471 X emptyval 304 C
472 X emptyval 304 C
473 X emptyval 304 C
474 X emptyval 304 H
475 X emptyval 304 H
476 X emptyval 304 H
477 X emptyval 304 H
478 X emptyval 304 C
479 X emptyval 304 C
480 X emptyval 304 C
481 X emptyval 304 C
482 X emptyval 304 T
483 X emptyval 304 T
484 X emptyval 304 T
485 X emptyval 304 T
486 X emptyval 304 C
487 X emptyval 304 C
488 X emptyval 304 C
489 X emptyval 304 C
490 X emptyval 304 T
491 X emptyval 304 T
470 X emptyval 305 C
471 X emptyval 305 C
472 X emptyval 305 C
473 X emptyval 305 C
474 X emptyval 305 H
475 X emptyval 305 H
476 X emptyval 305 H
477 X emptyval 305 H
478 X emptyval 305 C
479 X emptyval 305 C
480 X emptyval 305 C
481 X emptyval 305 C
482 X emptyval 305 T
483 X emptyval 305 T
484 X emptyval 305 T
485 X emptyval 305 T
486 X emptyval 305 C
487 X emptyval 305 C
488 X emptyval 305 C
489 X emptyval 305 C
490 X emptyval 305 T
491 X emptyval 305 T
470 X emptyval 306 C
471 X emptyval 306 C
472 X emptyval 306 C
473 X emptyval 306 C
474 X emptyval 306 G
475 X emptyval 306 G
476 X emptyval 306 G
477 X emptyval 306 C
478 X emptyval 306 C
479 X emptyval 306 C
480 X emptyval 306 C
481 X emptyval 306 C
482 X emptyval 306 T
483 X emptyval 306 T
484 X emptyval 306 T
485 X emptyval 306 T
486 X emptyval 306 C
487 X emptyval 306 C
488 X emptyval 306 C
489 X emptyval 306 C
490 X emptyval 306 C
491 X emptyval 306 C
470 X emptyval 307 C
471 X emptyval 307 C
472 X emptyval 307 C
473 X emptyval 307 C
474 X emptyval 307 G
475 X emptyval 307 G
476 X emptyval 307 G
477 X emptyval 307 C
478 X emptyval 307 C
479 X emptyval 307 C
480 X emptyval 307 C
481 X emptyval 307 C
482 X emptyval 307 T
483 X emptyval 307 T
484 X emptyval 307 T
485 X emptyval 307 T
486 X emptyval 307 C
487 X emptyval 307 C
488 X emptyval 307 C
489 X emptyval 307 C
490 X emptyval 307 T
491 X emptyval 307 T
470 X emptyval 308 C
471 X emptyval 308 C
472 X emptyval 308 C
473 X emptyval 308 C
474 X emptyval 308 G
475 X emptyval 308 G
476 X emptyval 308 G
477 X emptyval 308 C
478 X emptyval 308 C
479 X emptyval 308 C
480 X emptyval 308 C
481 X emptyval 308 C
482 X emptyval 308 T
483 X emptyval 308 T
484 X emptyval 308 T
485 X emptyval 308 T
486 X emptyval 308 C
487 X emptyval 308 C
488 X emptyval 308 C
489 X emptyval 308 C
490 X emptyval 308 T
491 X emptyval 308 T
470 X emptyval 309 C
471 X emptyval 309 C
472 X emptyval 309 C
473 X emptyval 309 C
474 X emptyval 309 G
475 X emptyval 309 G
476 X emptyval 309 G
477 X emptyval 309 C
478 X emptyval 309 C
479 X emptyval 309 C
480 X emptyval 309 C
481 X emptyval 309 C
482 X emptyval 309 T
483 X emptyval 309 T
484 X emptyval 309 T
485 X emptyval 309 T
486 X emptyval 309 T
487 X emptyval 309 C
488 X emptyval 309 C
489 X emptyval 309 C
490 X emptyval 309 T
491 X emptyval 309 T
470 X emptyval 310 C
471 X emptyval 310 C
472 X emptyval 310 C
473 X emptyval 310 C
474 X emptyval 310 H
475 X emptyval 310 H
476 X emptyval 310 H
477 X emptyval 310 H
478 X emptyval 310 C
479 X emptyval 310 C
480 X emptyval 310 C
481 X emptyval 310 C
482 X emptyval 310 T
483 X emptyval 310 T
484 X emptyval 310 T
485 X emptyval 310 T
486 X emptyval 310 C
487 X emptyval 310 C
488 X emptyval 310 C
489 X emptyval 310 C
490 X emptyval 310 C
491 X emptyval 310 C
470 X emptyval 311 C
471 X emptyval 311 C
472 X emptyval 311 C
473 X emptyval 311 C
474 X emptyval 311 G
475 X emptyval 311 G
476 X emptyval 311 G
477 X emptyval 311 C
478 X emptyval 311 C
479 X emptyval 311 C
480 X emptyval 311 C
481 X emptyval 311 C
482 X emptyval 311 T
483 X emptyval 311 T
484 X emptyval 311 T
485 X emptyval 311 T
486 X emptyval 311 C
487 X emptyval 311 C
488 X emptyval 311 C
489 X emptyval 311 C
490 X emptyval 311 C
491 X emptyval 311 C
470 X emptyval 312 C
471 X emptyval 312 C
472 X emptyval 312 C
473 X emptyval 312 C
474 X emptyval 312 G
475 X emptyval 312 G
476 X emptyval 312 G
477 X emptyval 312 C
478 X emptyval 312 C
479 X emptyval 312 C
480 X emptyval 312 C
481 X emptyval 312 C
482 X emptyval 312 T
483 X emptyval 312 T
484 X emptyval 312 T
485 X emptyval 312 T
486 X emptyval 312 C
487 X emptyval 312 C
488 X emptyval 312 C
489 X emptyval 312 C
490 X emptyval 312 T
491 X emptyval 312 T
470 X emptyval 313 C
471 X emptyval 313 C
472 X emptyval 313 C
473 X emptyval 313 C
474 X emptyval 313 G
475 X emptyval 313 G
476 X emptyval 313 G
477 X emptyval 313 C
478 X emptyval 313 C
479 X emptyval 313 C
480 X emptyval 313 C
481 X emptyval 313 C
482 X emptyval 313 T
483 X emptyval 313 T
484 X emptyval 313 T
485 X emptyval 313 T
486 X emptyval 313 C
487 X emptyval 313 C
488 X emptyval 313 C
489 X emptyval 313 C
490 X emptyval 313 T
491 X emptyval 313 T
470 X emptyval 314 C
471 X emptyval 314 C
472 X emptyval 314 C
473 X emptyval 314 C
474 X emptyval 314 G
475 X emptyval 314 G
476 X emptyval 314 G
477 X emptyval 314 C
478 X emptyval 314 C
479 X emptyval 314 C
480 X emptyval 314 C
481 X emptyval 314 C
482 X emptyval 314 T
483 X emptyval 314 T
484 X emptyval 314 T
485 X emptyval 314 T
486 X emptyval 314 C
487 X emptyval 314 C
488 X emptyval 314 C
489 X emptyval 314 C
490 X emptyval 314 T
491 X emptyval 314 T
470 X emptyval 315 C
471 X emptyval 315 C
472 X emptyval 315 C
473 X emptyval 315 C
474 X emptyval 315 H
475 X emptyval 315 H
476 X emptyval 315 H
477 X emptyval 315 H
478 X emptyval 315 C
479 X emptyval 315 C
480 X emptyval 315 C
481 X emptyval 315 C
482 X emptyval 315 T
483 X emptyval 315 T
484 X emptyval 315 T
485 X emptyval 315 T
486 X emptyval 315 C
487 X emptyval 315 C
488 X emptyval 315 C
489 X emptyval 315 C
490 X emptyval 315 T
491 X emptyval 315 T
470 X emptyval 316 C
471 X emptyval 316 C
472 X emptyval 316 C
473 X emptyval 316 C
474 X emptyval 316 H
475 X emptyval 316 H
476 X emptyval 316 H
477 X emptyval 316 H
478 X emptyval 316 C
479 X emptyval 316 C
480 X emptyval 316 C
481 X emptyval 316 C
482 X emptyval 316 T
483 X emptyval 316 T
484 X emptyval 316 T
485 X emptyval 316 T
486 X emptyval 316 C
487 X emptyval 316 T
488 X emptyval 316 T
489 X emptyval 316 T
490 X emptyval 316 T
491 X emptyval 316 T
470 X emptyval 317 C
471 X emptyval 317 C
472 X emptyval 317 C
473 X emptyval 317 C
474 X emptyval 317 H
475 X emptyval 317 H
476 X emptyval 317 H
477 X emptyval 317 H
478 X emptyval 317 C
479 X emptyval 317 C
480 X emptyval 317 C
481 X emptyval 317 C
482 X emptyval 317 T
483 X emptyval 317 T
484 X emptyval 317 T
485 X emptyval 317 T
486 X emptyval 317 C
487 X emptyval 317 C
488 X emptyval 317 C
489 X emptyval 317 C
490 X emptyval 317 T
491 X emptyval 317 T
470 X emptyval 318 C
471 X emptyval 318 C
472 X emptyval 318 C
473 X emptyval 318 C
474 X emptyval 318 H
475 X emptyval 318 H
476 X emptyval 318 H
477 X emptyval 318 H
478 X emptyval 318 C
479 X emptyval 318 C
480 X emptyval 318 C
481 X emptyval 318 C
482 X emptyval 318 T
483 X emptyval 318 T
484 X emptyval 318 T
485 X emptyval 318 T
486 X emptyval 318 C
487 X emptyval 318 C
488 X emptyval 318 C
489 X emptyval 318 C
490 X emptyval 318 C
491 X emptyval 318 C
470 X emptyval 319 C
471 X emptyval 319 C
472 X emptyval 319 C
473 X emptyval 319 T
474 X emptyval 319 T
475 X emptyval 319 T
476 X emptyval 319 T
477 X emptyval 319 T
478 X emptyval 319 T
479 X emptyval 319 C
480 X emptyval 319 C
481 X emptyval 319 C
482 X emptyval 319 T
483 X emptyval 319 T
484 X emptyval 319 T
485 X emptyval 319 T
486 X emptyval 319 C
487 X emptyval 319 C
488 X emptyval 319 C
489 X emptyval 319 C
490 X emptyval 319 T
491 X emptyval 319 T
470 X emptyval 320 C
471 X emptyval 320 C
472 X emptyval 320 C
473 X emptyval 320 C
474 X emptyval 320 G
475 X emptyval 320 G
476 X emptyval 320 G
477 X emptyval 320 C
478 X emptyval 320 C
479 X emptyval 320 C
480 X emptyval 320 C
481 X emptyval 320 C
482 X emptyval 320 T
483 X emptyval 320 T
484 X emptyval 320 T
485 X emptyval 320 T
486 X emptyval 320 C
487 X emptyval 320 C
488 X emptyval 320 C
489 X emptyval 320 C
490 X emptyval 320 C
491 X emptyval 320 C
470 X emptyval 321 C
471 X emptyval 321 C
472 X emptyval 321 C
473 X emptyval 321 T
474 X emptyval 321 T
475 X emptyval 321 T
476 X emptyval 321 T
477 X emptyval 321 T
478 X emptyval 321 C
479 X emptyval 321 C
480 X emptyval 321 C
481 X emptyval 321 C
482 X emptyval 321 T
483 X emptyval 321 T
484 X emptyval 321 T
485 X emptyval 321 T
486 X emptyval 321 C
487 X emptyval 321 C
488 X emptyval 321 C
489 X emptyval 321 C
490 X emptyval 321 T
491 X emptyval 321 T
470 X emptyval 322 C
471 X emptyval 322 C
472 X emptyval 322 C
473 X emptyval 322 T
474 X emptyval 322 T
475 X emptyval 322 T
476 X emptyval 322 T
477 X emptyval 322 T
478 X emptyval 322 T
479 X emptyval 322 C
480 X emptyval 322 C
481 X emptyval 322 C
482 X emptyval 322 T
483 X emptyval 322 T
484 X emptyval 322 T
485 X emptyval 322 T
486 X emptyval 322 C
487 X emptyval 322 C
488 X emptyval 322 C
489 X emptyval 322 C
490 X emptyval 322 T
491 X emptyval 322 T
470 X emptyval 323 C
471 X emptyval 323 C
472 X emptyval 323 C
473 X emptyval 323 T
474 X emptyval 323 T
475 X emptyval 323 T
476 X emptyval 323 T
477 X emptyval 323 T
478 X emptyval 323 T
479 X emptyval 323 C
480 X emptyval 323 C
481 X emptyval 323 C
482 X emptyval 323 T
483 X emptyval 323 T
484 X emptyval 323 T
485 X emptyval 323 T
486 X emptyval 323 C
487 X emptyval 323 C
488 X emptyval 323 C
489 X emptyval 323 C
490 X emptyval 323 T
491 X emptyval 323 T
470 X emptyval 324 C
471 X emptyval 324 C
472 X emptyval 324 C
473 X emptyval 324 T
474 X emptyval 324 T
475 X emptyval 324 T
476 X emptyval 324 T
477 X emptyval 324 T
478 X emptyval 324 C
479 X emptyval 324 C
480 X emptyval 324 C
481 X emptyval 324 C
482 X emptyval 324 T
483 X emptyval 324 T
484 X emptyval 324 T
485 X emptyval 324 T
486 X emptyval 324 C
487 X emptyval 324 C
488 X emptyval 324 C
489 X emptyval 324 C
490 X emptyval 324 T
491 X emptyval 324 T
470 X emptyval 325 C
471 X emptyval 325 C
472 X emptyval 325 C
473 X emptyval 325 T
474 X emptyval 325 T
475 X emptyval 325 T
476 X emptyval 325 T
477 X emptyval 325 T
478 X emptyval 325 C
479 X emptyval 325 C
480 X emptyval 325 C
481 X emptyval 325 C
482 X emptyval 325 T
483 X emptyval 325 T
484 X emptyval 325 T
485 X emptyval 325 T
486 X emptyval 325 C
487 X emptyval 325 C
488 X emptyval 325 C
489 X emptyval 325 C
490 X emptyval 325 T
491 X emptyval 325 T
470 X emptyval 326 C
471 X emptyval 326 C
472 X emptyval 326 C
473 X emptyval 326 T
474 X emptyval 326 T
475 X emptyval 326 T
476 X emptyval 326 T
477 X emptyval 326 C
478 X emptyval 326 C
479 X emptyval 326 C
480 X emptyval 326 C
481 X emptyval 326 C
482 X emptyval 326 T
483 X emptyval 326 T
484 X emptyval 326 T
485 X emptyval 326 T
486 X emptyval 326 C
487 X emptyval 326 C
488 X emptyval 326 C
489 X emptyval 326 C
490 X emptyval 326 C
491 X emptyval 326 C
470 X emptyval 327 C
471 X emptyval 327 C
472 X emptyval 327 C
473 X emptyval 327 T
474 X emptyval 327 T
475 X emptyval 327 T
476 X emptyval 327 T
477 X emptyval 327 T
478 X emptyval 327 C
479 X emptyval 327 C
480 X emptyval 327 C
481 X emptyval 327 C
482 X emptyval 327 T
483 X emptyval 327 T
484 X emptyval 327 T
485 X emptyval 327 T
486 X emptyval 327 C
487 X emptyval 327 T
488 X emptyval 327 T
489 X emptyval 327 T
490 X emptyval 327 T
491 X emptyval 327 T
470 X emptyval 328 C
471 X emptyval 328 C
472 X emptyval 328 C
473 X emptyval 328 C
474 X emptyval 328 G
475 X emptyval 328 G
476 X emptyval 328 G
477 X emptyval 328 C
478 X emptyval 328 C
479 X emptyval 328 C
480 X emptyval 328 C
481 X emptyval 328 C
482 X emptyval 328 T
483 X emptyval 328 T
484 X emptyval 328 T
485 X emptyval 328 T
486 X emptyval 328 C
487 X emptyval 328 C
488 X emptyval 328 C
489 X emptyval 328 C
490 X emptyval 328 T
491 X emptyval 328 T
470 X emptyval 329 C
471 X emptyval 329 C
472 X emptyval 329 C
473 X emptyval 329 C
474 X emptyval 329 G
475 X emptyval 329 G
476 X emptyval 329 G
477 X emptyval 329 C
478 X emptyval 329 C
479 X emptyval 329 C
480 X emptyval 329 C
481 X emptyval 329 C
482 X emptyval 329 T
483 X emptyval 329 T
484 X emptyval 329 T
485 X emptyval 329 T
486 X emptyval 329 C
487 X emptyval 329 T
488 X emptyval 329 T
489 X emptyval 329 T
490 X emptyval 329 T
491 X emptyval 329 T
470 X emptyval 330 C
471 X emptyval 330 C
472 X emptyval 330 C
473 X emptyval 330 T
474 X emptyval 330 T
475 X emptyval 330 T
476 X emptyval 330 T
477 X emptyval 330 T
478 X emptyval 330 C
479 X emptyval 330 C
480 X emptyval 330 C
481 X emptyval 330 C
482 X emptyval 330 T
483 X emptyval 330 T
484 X emptyval 330 T
485 X emptyval 330 T
486 X emptyval 330 C
487 X emptyval 330 C
488 X emptyval 330 C
489 X emptyval 330 C
490 X emptyval 330 T
491 X emptyval 330 T
470 X emptyval 331 C
471 X emptyval 331 C
472 X emptyval 331 C
473 X emptyval 331 T
474 X emptyval 331 T
475 X emptyval 331 T
476 X emptyval 331 T
477 X emptyval 331 T
478 X emptyval 331 C
479 X emptyval 331 C
480 X emptyval 331 C
481 X emptyval 331 C
482 X emptyval 331 T
483 X emptyval 331 T
484 X emptyval 331 T
485 X emptyval 331 T
486 X emptyval 331 C
487 X emptyval 331 C
488 X emptyval 331 C
489 X emptyval 331 C
490 X emptyval 331 T
491 X emptyval 331 T
470 X emptyval 332 C
471 X emptyval 332 C
472 X emptyval 332 C
473 X emptyval 332 C
474 X emptyval 332 G
475 X emptyval 332 G
476 X emptyval 332 G
477 X emptyval 332 C
478 X emptyval 332 C
479 X emptyval 332 C
480 X emptyval 332 C
481 X emptyval 332 C
482 X emptyval 332 T
483 X emptyval 332 T
484 X emptyval 332 T
485 X emptyval 332 T
486 X emptyval 332 C
487 X emptyval 332 C
488 X emptyval 332 C
489 X emptyval 332 C
490 X emptyval 332 T
491 X emptyval 332 T
470 X emptyval 333 C
471 X emptyval 333 C
472 X emptyval 333 C
473 X emptyval 333 T
474 X emptyval 333 T
475 X emptyval 333 T
476 X emptyval 333 T
477 X emptyval 333 T
478 X emptyval 333 T
479 X emptyval 333 C
480 X emptyval 333 C
481 X emptyval 333 C
482 X emptyval 333 T
483 X emptyval 333 T
484 X emptyval 333 T
485 X emptyval 333 T
486 X emptyval 333 C
487 X emptyval 333 C
488 X emptyval 333 C
489 X emptyval 333 C
490 X emptyval 333 C
491 X emptyval 333 C
470 X emptyval 334 C
471 X emptyval 334 C
472 X emptyval 334 C
473 X emptyval 334 T
474 X emptyval 334 T
475 X emptyval 334 T
476 X emptyval 334 T
477 X emptyval 334 T
478 X emptyval 334 C
479 X emptyval 334 C
480 X emptyval 334 C
481 X emptyval 334 C
482 X emptyval 334 T
483 X emptyval 334 T
484 X emptyval 334 T
485 X emptyval 334 T
486 X emptyval 334 C
487 X emptyval 334 T
488 X emptyval 334 T
489 X emptyval 334 T
490 X emptyval 334 T
491 X emptyval 334 T
470 X emptyval 335 C
471 X emptyval 335 C
472 X emptyval 335 C
473 X emptyval 335 T
474 X emptyval 335 T
475 X emptyval 335 T
476 X emptyval 335 T
477 X emptyval 335 T
478 X emptyval 335 T
479 X emptyval 335 C
480 X emptyval 335 C
481 X emptyval 335 C
482 X emptyval 335 T
483 X emptyval 335 T
484 X emptyval 335 T
485 X emptyval 335 T
486 X emptyval 335 C
487 X emptyval 335 C
488 X emptyval 335 C
489 X emptyval 335 C
490 X emptyval 335 T
491 X emptyval 335 T
470 X emptyval 336 C
471 X emptyval 336 C
472 X emptyval 336 C
473 X emptyval 336 C
474 X emptyval 336 C
475 X emptyval 336 G
476 X emptyval 336 G
477 X emptyval 336 G
478 X emptyval 336 C
479 X emptyval 336 C
480 X emptyval 336 C
481 X emptyval 336 C
482 X emptyval 336 T
483 X emptyval 336 T
484 X emptyval 336 T
485 X emptyval 336 T
486 X emptyval 336 C
487 X emptyval 336 C
488 X emptyval 336 C
489 X emptyval 336 C
490 X emptyval 336 T
491 X emptyval 336 T
470 X emptyval 337 C
471 X emptyval 337 C
472 X emptyval 337 C
473 X emptyval 337 C
474 X emptyval 337 H
475 X emptyval 337 H
476 X emptyval 337 H
477 X emptyval 337 H
478 X emptyval 337 C
479 X emptyval 337 C
480 X emptyval 337 C
481 X emptyval 337 C
482 X emptyval 337 T
483 X emptyval 337 T
484 X emptyval 337 T
485 X emptyval 337 T
486 X emptyval 337 C
487 X emptyval 337 C
488 X emptyval 337 C
489 X emptyval 337 C
490 X emptyval 337 T
491 X emptyval 337 T
470 X emptyval 338 C
471 X emptyval 338 C
472 X emptyval 338 C
473 X emptyval 338 T
474 X emptyval 338 T
475 X emptyval 338 T
476 X emptyval 338 T
477 X emptyval 338 T
478 X emptyval 338 T
479 X emptyval 338 C
480 X emptyval 338 C
481 X emptyval 338 C
482 X emptyval 338 T
483 X emptyval 338 T
484 X emptyval 338 T
485 X emptyval 338 T
486 X emptyval 338 C
487 X emptyval 338 C
488 X emptyval 338 C
489 X emptyval 338 C
490 X emptyval 338 T
491 X emptyval 338 T
470 X emptyval 339 C
471 X emptyval 339 C
472 X emptyval 339 C
473 X emptyval 339 C
474 X emptyval 339 G
475 X emptyval 339 G
476 X emptyval 339 G
477 X emptyval 339 T
478 X emptyval 339 T
479 X emptyval 339 C
480 X emptyval 339 C
481 X emptyval 339 C
482 X emptyval 339 T
483 X emptyval 339 T
484 X emptyval 339 T
485 X emptyval 339 T
486 X emptyval 339 C
487 X emptyval 339 C
488 X emptyval 339 C
489 X emptyval 339 C
490 X emptyval 339 T
491 X emptyval 339 T
470 X emptyval 340 C
471 X emptyval 340 C
472 X emptyval 340 C
473 X emptyval 340 C
474 X emptyval 340 G
475 X emptyval 340 G
476 X emptyval 340 G
477 X emptyval 340 C
478 X emptyval 340 C
479 X emptyval 340 C
480 X emptyval 340 C
481 X emptyval 340 C
482 X emptyval 340 T
483 X emptyval 340 T
484 X emptyval 340 T
485 X emptyval 340 T
486 X emptyval 340 C
487 X emptyval 340 C
488 X emptyval 340 C
489 X emptyval 340 C
490 X emptyval 340 T
491 X emptyval 340 T
470 X emptyval 341 C
471 X emptyval 341 C
472 X emptyval 341 C
473 X emptyval 341 T
474 X emptyval 341 T
475 X emptyval 341 T
476 X emptyval 341 T
477 X emptyval 341 T
478 X emptyval 341 C
479 X emptyval 341 C
480 X emptyval 341 C
481 X emptyval 341 C
482 X emptyval 341 T
483 X emptyval 341 T
484 X emptyval 341 T
485 X emptyval 341 T
486 X emptyval 341 C
487 X emptyval 341 C
488 X emptyval 341 C
489 X emptyval 341 C
490 X emptyval 341 T
491 X emptyval 341 T
470 X emptyval 342 C
471 X emptyval 342 C
472 X emptyval 342 C
473 X emptyval 342 C
474 X emptyval 342 G
475 X emptyval 342 G
476 X emptyval 342 G
477 X emptyval 342 C
478 X emptyval 342 C
479 X emptyval 342 C
480 X emptyval 342 C
481 X emptyval 342 C
482 X emptyval 342 T
483 X emptyval 342 T
484 X emptyval 342 T
485 X emptyval 342 T
486 X emptyval 342 C
487 X emptyval 342 C
488 X emptyval 342 C
489 X emptyval 342 C
490 X emptyval 342 C
491 X emptyval 342 C
470 X emptyval 343 C
471 X emptyval 343 C
472 X emptyval 343 C
473 X emptyval 343 T
474 X emptyval 343 T
475 X emptyval 343 T
476 X emptyval 343 T
477 X emptyval 343 T
478 X emptyval 343 C
479 X emptyval 343 C
480 X emptyval 343 C
481 X emptyval 343 C
482 X emptyval 343 T
483 X emptyval 343 T
484 X emptyval 343 T
485 X emptyval 343 T
486 X emptyval 343 C
487 X emptyval 343 C
488 X emptyval 343 C
489 X emptyval 343 C
490 X emptyval 343 T
491 X emptyval 343 T
470 X emptyval 344 C
471 X emptyval 344 C
472 X emptyval 344 C
473 X emptyval 344 C
474 X emptyval 344 G
475 X emptyval 344 G
476 X emptyval 344 G
477 X emptyval 344 C
478 X emptyval 344 C
479 X emptyval 344 C
480 X emptyval 344 C
481 X emptyval 344 C
482 X emptyval 344 T
483 X emptyval 344 T
484 X emptyval 344 T
485 X emptyval 344 T
486 X emptyval 344 C
487 X emptyval 344 C
488 X emptyval 344 C
489 X emptyval 344 C
490 X emptyval 344 T
491 X emptyval 344 T
470 X emptyval 345 C
471 X emptyval 345 C
472 X emptyval 345 C
473 X emptyval 345 C
474 X emptyval 345 G
475 X emptyval 345 G
476 X emptyval 345 G
477 X emptyval 345 C
478 X emptyval 345 C
479 X emptyval 345 C
480 X emptyval 345 C
481 X emptyval 345 C
482 X emptyval 345 T
483 X emptyval 345 T
484 X emptyval 345 T
485 X emptyval 345 T
486 X emptyval 345 C
487 X emptyval 345 C
488 X emptyval 345 C
489 X emptyval 345 C
490 X emptyval 345 T
491 X emptyval 345 T
470 X emptyval 346 C
471 X emptyval 346 C
472 X emptyval 346 C
473 X emptyval 346 C
474 X emptyval 346 G
475 X emptyval 346 G
476 X emptyval 346 G
477 X emptyval 346 C
478 X emptyval 346 C
479 X emptyval 346 C
480 X emptyval 346 C
481 X emptyval 346 C
482 X emptyval 346 T
483 X emptyval 346 T
484 X emptyval 346 T
485 X emptyval 346 T
486 X emptyval 346 C
487 X emptyval 346 C
488 X emptyval 346 C
489 X emptyval 346 C
490 X emptyval 346 T
491 X emptyval 346 T
470 X emptyval 347 C
471 X emptyval 347 C
472 X emptyval 347 C
473 X emptyval 347 C
474 X emptyval 347 G
475 X emptyval 347 G
476 X emptyval 347 G
477 X emptyval 347 C
478 X emptyval 347 C
479 X emptyval 347 C
480 X emptyval 347 C
481 X emptyval 347 C
482 X emptyval 347 T
483 X emptyval 347 T
484 X emptyval 347 T
485 X emptyval 347 T
486 X emptyval 347 C
487 X emptyval 347 C
488 X emptyval 347 C
489 X emptyval 347 C
490 X emptyval 347 T
491 X emptyval 347 T
470 X emptyval 348 C
471 X emptyval 348 C
472 X emptyval 348 C
473 X emptyval 348 T
474 X emptyval 348 T
475 X emptyval 348 T
476 X emptyval 348 T
477 X emptyval 348 T
478 X emptyval 348 T
479 X emptyval 348 C
480 X emptyval 348 C
481 X emptyval 348 C
482 X emptyval 348 T
483 X emptyval 348 T
484 X emptyval 348 T
485 X emptyval 348 T
486 X emptyval 348 C
487 X emptyval 348 C
488 X emptyval 348 C
489 X emptyval 348 C
490 X emptyval 348 T
491 X emptyval 348 T
470 X emptyval 349 C
471 X emptyval 349 C
472 X emptyval 349 C
473 X emptyval 349 T
474 X emptyval 349 T
475 X emptyval 349 T
476 X emptyval 349 T
477 X emptyval 349 T
478 X emptyval 349 C
479 X emptyval 349 C
480 X emptyval 349 C
481 X emptyval 349 C
482 X emptyval 349 T
483 X emptyval 349 T
484 X emptyval 349 T
485 X emptyval 349 T
486 X emptyval 349 C
487 X emptyval 349 C
488 X emptyval 349 C
489 X emptyval 349 C
490 X emptyval 349 T
491 X emptyval 349 T
470 X emptyval 350 C
471 X emptyval 350 C
472 X emptyval 350 C
473 X emptyval 350 C
474 X emptyval 350 G
475 X emptyval 350 G
476 X emptyval 350 G
477 X emptyval 350 C
478 X emptyval 350 C
479 X emptyval 350 C
480 X emptyval 350 C
481 X emptyval 350 C
482 X emptyval 350 T
483 X emptyval 350 T
484 X emptyval 350 T
485 X emptyval 350 T
486 X emptyval 350 C
487 X emptyval 350 C
488 X emptyval 350 C
489 X emptyval 350 C
490 X emptyval 350 T
491 X emptyval 350 T
470 X emptyval 351 C
471 X emptyval 351 C
472 X emptyval 351 C
473 X emptyval 351 T
474 X emptyval 351 T
475 X emptyval 351 T
476 X emptyval 351 T
477 X emptyval 351 T
478 X emptyval 351 C
479 X emptyval 351 C
480 X emptyval 351 C
481 X emptyval 351 C
482 X emptyval 351 T
483 X emptyval 351 T
484 X emptyval 351 T
485 X emptyval 351 T
486 X emptyval 351 C
487 X emptyval 351 C
488 X emptyval 351 C
489 X emptyval 351 C
490 X emptyval 351 T
491 X emptyval 351 T
470 X emptyval 352 C
471 X emptyval 352 C
472 X emptyval 352 C
473 X emptyval 352 C
474 X emptyval 352 G
475 X emptyval 352 G
476 X emptyval 352 G
477 X emptyval 352 T
478 X emptyval 352 T
479 X emptyval 352 C
480 X emptyval 352 C
481 X emptyval 352 C
482 X emptyval 352 T
483 X emptyval 352 T
484 X emptyval 352 T
485 X emptyval 352 T
486 X emptyval 352 C
487 X emptyval 352 C
488 X emptyval 352 C
489 X emptyval 352 C
490 X emptyval 352 C
491 X emptyval 352 C
470 X emptyval 353 C
471 X emptyval 353 C
472 X emptyval 353 C
473 X emptyval 353 T
474 X emptyval 353 T
475 X emptyval 353 T
476 X emptyval 353 T
477 X emptyval 353 T
478 X emptyval 353 C
479 X emptyval 353 C
480 X emptyval 353 C
481 X emptyval 353 C
482 X emptyval 353 T
483 X emptyval 353 T
484 X emptyval 353 T
485 X emptyval 353 T
486 X emptyval 353 C
487 X emptyval 353 C
488 X emptyval 353 C
489 X emptyval 353 C
490 X emptyval 353 C
491 X emptyval 353 C
470 X emptyval 354 C
471 X emptyval 354 C
472 X emptyval 354 C
473 X emptyval 354 C
474 X emptyval 354 G
475 X emptyval 354 G
476 X emptyval 354 G
477 X emptyval 354 C
478 X emptyval 354 C
479 X emptyval 354 C
480 X emptyval 354 C
481 X emptyval 354 C
482 X emptyval 354 T
483 X emptyval 354 T
484 X emptyval 354 T
485 X emptyval 354 T
486 X emptyval 354 C
487 X emptyval 354 C
488 X emptyval 354 C
489 X emptyval 354 C
490 X emptyval 354 T
491 X emptyval 354 T
470 X emptyval 355 C
471 X emptyval 355 C
472 X emptyval 355 C
473 X emptyval 355 T
474 X emptyval 355 T
475 X emptyval 355 T
476 X emptyval 355 T
477 X emptyval 355 T
478 X emptyval 355 C
479 X emptyval 355 C
480 X emptyval 355 C
481 X emptyval 355 C
482 X emptyval 355 T
483 X emptyval 355 T
484 X emptyval 355 T
485 X emptyval 355 T
486 X emptyval 355 C
487 X emptyval 355 C
488 X emptyval 355 C
489 X emptyval 355 C
490 X emptyval 355 T
491 X emptyval 355 T
470 X emptyval 356 C
471 X emptyval 356 C
472 X emptyval 356 C
473 X emptyval 356 T
474 X emptyval 356 T
475 X emptyval 356 T
476 X emptyval 356 T
477 X emptyval 356 T
478 X emptyval 356 C
479 X emptyval 356 B
480 X emptyval 356 C
481 X emptyval 356 C
482 X emptyval 356 T
483 X emptyval 356 T
484 X emptyval 356 T
485 X emptyval 356 T
486 X emptyval 356 C
487 X emptyval 356 B
488 X emptyval 356 C
489 X emptyval 356 C
490 X emptyval 356 C
491 X emptyval 356 C
470 X emptyval 357 C
471 X emptyval 357 C
472 X emptyval 357 C
473 X emptyval 357 T
474 X emptyval 357 T
475 X emptyval 357 T
476 X emptyval 357 T
477 X emptyval 357 T
478 X emptyval 357 C
479 X emptyval 357 C
480 X emptyval 357 C
481 X emptyval 357 C
482 X emptyval 357 T
483 X emptyval 357 T
484 X emptyval 357 T
485 X emptyval 357 T
486 X emptyval 357 C
487 X emptyval 357 C
488 X emptyval 357 C
489 X emptyval 357 C
490 X emptyval 357 C
491 X emptyval 357 C
470 X emptyval 358 C
471 X emptyval 358 C
472 X emptyval 358 C
473 X emptyval 358 C
474 X emptyval 358 G
475 X emptyval 358 G
476 X emptyval 358 G
477 X emptyval 358 C
478 X emptyval 358 C
479 X emptyval 358 C
480 X emptyval 358 C
481 X emptyval 358 C
482 X emptyval 358 T
483 X emptyval 358 T
484 X emptyval 358 T
485 X emptyval 358 T
486 X emptyval 358 C
487 X emptyval 358 C
488 X emptyval 358 C
489 X emptyval 358 C
490 X emptyval 358 T
491 X emptyval 358 T
470 X emptyval 359 C
471 X emptyval 359 C
472 X emptyval 359 C
473 X emptyval 359 C
474 X emptyval 359 G
475 X emptyval 359 G
476 X emptyval 359 G
477 X emptyval 359 C
478 X emptyval 359 C
479 X emptyval 359 C
480 X emptyval 359 C
481 X emptyval 359 C
482 X emptyval 359 T
483 X emptyval 359 T
484 X emptyval 359 T
485 X emptyval 359 T
486 X emptyval 359 C
487 X emptyval 359 C
488 X emptyval 359 C
489 X emptyval 359 C
490 X emptyval 359 T
491 X emptyval 359 T
470 X emptyval 360 C
471 X emptyval 360 C
472 X emptyval 360 C
473 X emptyval 360 C
474 X emptyval 360 G
475 X emptyval 360 G
476 X emptyval 360 G
477 X emptyval 360 C
478 X emptyval 360 C
479 X emptyval 360 C
480 X emptyval 360 C
481 X emptyval 360 C
482 X emptyval 360 T
483 X emptyval 360 T
484 X emptyval 360 T
485 X emptyval 360 T
486 X emptyval 360 C
487 X emptyval 360 C
488 X emptyval 360 C
489 X emptyval 360 C
490 X emptyval 360 T
491 X emptyval 360 T
470 X emptyval 361 C
471 X emptyval 361 C
472 X emptyval 361 C
473 X emptyval 361 C
474 X emptyval 361 G
475 X emptyval 361 G
476 X emptyval 361 G
477 X emptyval 361 T
478 X emptyval 361 T
479 X emptyval 361 C
480 X emptyval 361 C
481 X emptyval 361 C
482 X emptyval 361 T
483 X emptyval 361 T
484 X emptyval 361 T
485 X emptyval 361 T
486 X emptyval 361 C
487 X emptyval 361 C
488 X emptyval 361 C
489 X emptyval 361 C
490 X emptyval 361 T
491 X emptyval 361 T
470 X emptyval 362 C
471 X emptyval 362 C
472 X emptyval 362 C
473 X emptyval 362 T
474 X emptyval 362 T
475 X emptyval 362 T
476 X emptyval 362 T
477 X emptyval 362 T
478 X emptyval 362 T
479 X emptyval 362 C
480 X emptyval 362 C
481 X emptyval 362 C
482 X emptyval 362 T
483 X emptyval 362 T
484 X emptyval 362 T
485 X emptyval 362 T
486 X emptyval 362 C
487 X emptyval 362 C
488 X emptyval 362 C
489 X emptyval 362 C
490 X emptyval 362 T
491 X emptyval 362 T
470 X emptyval 363 C
471 X emptyval 363 C
472 X emptyval 363 C
473 X emptyval 363 C
474 X emptyval 363 G
475 X emptyval 363 G
476 X emptyval 363 G
477 X emptyval 363 C
478 X emptyval 363 C
479 X emptyval 363 C
480 X emptyval 363 C
481 X emptyval 363 C
482 X emptyval 363 T
483 X emptyval 363 T
484 X emptyval 363 T
485 X emptyval 363 T
486 X emptyval 363 C
487 X emptyval 363 C
488 X emptyval 363 C
489 X emptyval 363 C
490 X emptyval 363 T
491 X emptyval 363 T
470 X emptyval 364 C
471 X emptyval 364 C
472 X emptyval 364 C
473 X emptyval 364 C
474 X emptyval 364 G
475 X emptyval 364 G
476 X emptyval 364 G
477 X emptyval 364 T
478 X emptyval 364 T
479 X emptyval 364 C
480 X emptyval 364 C
481 X emptyval 364 C
482 X emptyval 364 T
483 X emptyval 364 T
484 X emptyval 364 T
485 X emptyval 364 T
486 X emptyval 364 C
487 X emptyval 364 C
488 X emptyval 364 C
489 X emptyval 364 C
490 X emptyval 364 C
491 X emptyval 364 C
470 X emptyval 365 C
471 X emptyval 365 C
472 X emptyval 365 C
473 X emptyval 365 T
474 X emptyval 365 T
475 X emptyval 365 T
476 X emptyval 365 T
477 X emptyval 365 T
478 X emptyval 365 C
479 X emptyval 365 E
480 X emptyval 365 E
481 X emptyval 365 B
482 X emptyval 365 T
483 X emptyval 365 T
484 X emptyval 365 T
485 X emptyval 365 T
486 X emptyval 365 E
487 X emptyval 365 E
488 X emptyval 365 C
489 X emptyval 365 C
490 X emptyval 365 C
491 X emptyval 365 C
470 X emptyval 366 C
471 X emptyval 366 C
472 X emptyval 366 C
473 X emptyval 366 T
474 X emptyval 366 T
475 X emptyval 366 T
476 X emptyval 366 T
477 X emptyval 366 T
478 X emptyval 366 C
479 X emptyval 366 E
480 X emptyval 366 E
481 X emptyval 366 B
482 X emptyval 366 T
483 X emptyval 366 T
484 X emptyval 366 T
485 X emptyval 366 T
486 X emptyval 366 E
487 X emptyval 366 E
488 X emptyval 366 C
489 X emptyval 366 C
490 X emptyval 366 T
491 X emptyval 366 T
470 X emptyval 367 C
471 X emptyval 367 C
472 X emptyval 367 C
473 X emptyval 367 C
474 X emptyval 367 G
475 X emptyval 367 G
476 X emptyval 367 G
477 X emptyval 367 C
478 X emptyval 367 C
479 X emptyval 367 C
480 X emptyval 367 C
481 X emptyval 367 C
482 X emptyval 367 T
483 X emptyval 367 T
484 X emptyval 367 T
485 X emptyval 367 T
486 X emptyval 367 C
487 X emptyval 367 C
488 X emptyval 367 C
489 X emptyval 367 C
490 X emptyval 367 C
491 X emptyval 367 C
470 X emptyval 368 C
471 X emptyval 368 C
472 X emptyval 368 C
473 X emptyval 368 T
474 X emptyval 368 T
475 X emptyval 368 T
476 X emptyval 368 T
477 X emptyval 368 T
478 X emptyval 368 C
479 X emptyval 368 C
480 X emptyval 368 C
481 X emptyval 368 C
482 X emptyval 368 T
483 X emptyval 368 T
484 X emptyval 368 T
485 X emptyval 368 T
486 X emptyval 368 C
487 X emptyval 368 C
488 X emptyval 368 C
489 X emptyval 368 C
490 X emptyval 368 T
491 X emptyval 368 T
470 X emptyval 369 C
471 X emptyval 369 C
472 X emptyval 369 C
473 X emptyval 369 T
474 X emptyval 369 T
475 X emptyval 369 T
476 X emptyval 369 T
477 X emptyval 369 T
478 X emptyval 369 C
479 X emptyval 369 C
480 X emptyval 369 C
481 X emptyval 369 C
482 X emptyval 369 T
483 X emptyval 369 T
484 X emptyval 369 T
485 X emptyval 369 T
486 X emptyval 369 C
487 X emptyval 369 C
488 X emptyval 369 C
489 X emptyval 369 C
490 X emptyval 369 T
491 X emptyval 369 T
470 X emptyval 370 C
471 X emptyval 370 C
472 X emptyval 370 C
473 X emptyval 370 T
474 X emptyval 370 T
475 X emptyval 370 T
476 X emptyval 370 T
477 X emptyval 370 T
478 X emptyval 370 C
479 X emptyval 370 C
480 X emptyval 370 C
481 X emptyval 370 C
482 X emptyval 370 T
483 X emptyval 370 T
484 X emptyval 370 T
485 X emptyval 370 T
486 X emptyval 370 C
487 X emptyval 370 C
488 X emptyval 370 C
489 X emptyval 370 C
490 X emptyval 370 T
491 X emptyval 370 T
470 X emptyval 371 C
471 X emptyval 371 C
472 X emptyval 371 C
473 X emptyval 371 T
474 X emptyval 371 T
475 X emptyval 371 T
476 X emptyval 371 T
477 X emptyval 371 T
478 X emptyval 371 C
479 X emptyval 371 T
480 X emptyval 371 T
481 X emptyval 371 T
482 X emptyval 371 G
483 X emptyval 371 G
484 X emptyval 371 G
485 X emptyval 371 C
486 X emptyval 371 C
487 X emptyval 371 C
488 X emptyval 371 C
489 X emptyval 371 C
490 X emptyval 371 T
491 X emptyval 371 T
470 X emptyval 372 C
471 X emptyval 372 C
472 X emptyval 372 C
473 X emptyval 372 T
474 X emptyval 372 T
475 X emptyval 372 T
476 X emptyval 372 T
477 X emptyval 372 T
478 X emptyval 372 C
479 X emptyval 372 T
480 X emptyval 372 T
481 X emptyval 372 T
482 X emptyval 372 T
483 X emptyval 372 T
484 X emptyval 372 T
485 X emptyval 372 T
486 X emptyval 372 C
487 X emptyval 372 C
488 X emptyval 372 C
489 X emptyval 372 C
490 X emptyval 372 C
491 X emptyval 372 C
470 X emptyval 373 C
471 X emptyval 373 C
472 X emptyval 373 C
473 X emptyval 373 C
474 X emptyval 373 G
475 X emptyval 373 G
476 X emptyval 373 G
477 X emptyval 373 C
478 X emptyval 373 C
479 X emptyval 373 C
480 X emptyval 373 C
481 X emptyval 373 T
482 X emptyval 373 T
483 X emptyval 373 T
484 X emptyval 373 T
485 X emptyval 373 C
486 X emptyval 373 T
487 X emptyval 373 T
488 X emptyval 373 T
489 X emptyval 373 C
490 X emptyval 373 C
491 X emptyval 373 C
470 X emptyval 374 C
471 X emptyval 374 C
472 X emptyval 374 C
473 X emptyval 374 T
474 X emptyval 374 T
475 X emptyval 374 T
476 X emptyval 374 T
477 X emptyval 374 T
478 X emptyval 374 T
479 X emptyval 374 T
480 X emptyval 374 T
481 X emptyval 374 T
482 X emptyval 374 T
483 X emptyval 374 T
484 X emptyval 374 T
485 X emptyval 374 T
486 X emptyval 374 C
487 X emptyval 374 C
488 X emptyval 374 C
489 X emptyval 374 C
490 X emptyval 374 T
491 X emptyval 374 T
470 X emptyval 375 C
471 X emptyval 375 C
472 X emptyval 375 C
473 X emptyval 375 C
474 X emptyval 375 G
475 X emptyval 375 G
476 X emptyval 375 G
477 X emptyval 375 C
478 X emptyval 375 C
479 X emptyval 375 T
480 X emptyval 375 B
481 X emptyval 375 T
482 X emptyval 375 T
483 X emptyval 375 T
484 X emptyval 375 T
485 X emptyval 375 T
486 X emptyval 375 B
487 X emptyval 375 C
488 X emptyval 375 C
489 X emptyval 375 C
490 X emptyval 375 T
491 X emptyval 375 T
470 X emptyval 376 C
471 X emptyval 376 C
472 X emptyval 376 C
473 X emptyval 376 T
474 X emptyval 376 T
475 X emptyval 376 T
476 X emptyval 376 T
477 X emptyval 376 T
478 X emptyval 376 T
479 X emptyval 376 C
480 X emptyval 376 C
481 X emptyval 376 C
482 X emptyval 376 C
483 X emptyval 376 C
484 X emptyval 376 C
485 X emptyval 376 C
486 X emptyval 376 C
487 X emptyval 376 C
488 X emptyval 376 C
489 X emptyval 376 C
490 X emptyval 376 T
491 X emptyval 376 T
470 X emptyval 377 C
471 X emptyval 377 C
472 X emptyval 377 C
473 X emptyval 377 T
474 X emptyval 377 T
475 X emptyval 377 T
476 X emptyval 377 T
477 X emptyval 377 T
478 X emptyval 377 C
479 X emptyval 377 T
480 X emptyval 377 T
481 X emptyval 377 T
482 X emptyval 377 T
483 X emptyval 377 C
484 X emptyval 377 C
485 X emptyval 377 C
486 X emptyval 377 C
487 X emptyval 377 C
488 X emptyval 377 C
489 X emptyval 377 C
490 X emptyval 377 T
491 X emptyval 377 T
470 X emptyval 378 C
471 X emptyval 378 C
472 X emptyval 378 C
473 X emptyval 378 C
474 X emptyval 378 G
475 X emptyval 378 G
476 X emptyval 378 G
477 X emptyval 378 C
478 X emptyval 378 C
479 X emptyval 378 B
480 X emptyval 378 C
481 X emptyval 378 C
482 X emptyval 378 C
483 X emptyval 378 C
484 X emptyval 378 C
485 X emptyval 378 C
486 X emptyval 378 C
487 X emptyval 378 B
488 X emptyval 378 C
489 X emptyval 378 C
490 X emptyval 378 T
491 X emptyval 378 T
470 X emptyval 379 C
471 X emptyval 379 C
472 X emptyval 379 C
473 X emptyval 379 T
474 X emptyval 379 T
475 X emptyval 379 T
476 X emptyval 379 T
477 X emptyval 379 C
478 X emptyval 379 C
479 X emptyval 379 B
480 X emptyval 379 T
481 X emptyval 379 T
482 X emptyval 379 T
483 X emptyval 379 T
484 X emptyval 379 C
485 X emptyval 379 C
486 X emptyval 379 C
487 X emptyval 379 B
488 X emptyval 379 C
489 X emptyval 379 C
490 X emptyval 379 T
491 X emptyval 379 T
470 X emptyval 380 C
471 X emptyval 380 C
472 X emptyval 380 C
473 X emptyval 380 T
474 X emptyval 380 T
475 X emptyval 380 T
476 X emptyval 380 T
477 X emptyval 380 T
478 X emptyval 380 T
479 X emptyval 380 T
480 X emptyval 380 T
481 X emptyval 380 T
482 X emptyval 380 T
483 X emptyval 380 C
484 X emptyval 380 C
485 X emptyval 380 C
486 X emptyval 380 C
487 X emptyval 380 C
488 X emptyval 380 C
489 X emptyval 380 C
490 X emptyval 380 T
491 X emptyval 380 T
470 X emptyval 381 C
471 X emptyval 381 C
472 X emptyval 381 C
473 X emptyval 381 T
474 X emptyval 381 T
475 X emptyval 381 T
476 X emptyval 381 T
477 X emptyval 381 C
478 X emptyval 381 C
479 X emptyval 381 T
480 X emptyval 381 B
481 X emptyval 381 T
482 X emptyval 381 T
483 X emptyval 381 C
484 X emptyval 381 C
485 X emptyval 381 C
486 X emptyval 381 B
487 X emptyval 381 C
488 X emptyval 381 C
489 X emptyval 381 C
490 X emptyval 381 T
491 X emptyval 381 T
470 X emptyval 382 C
471 X emptyval 382 C
472 X emptyval 382 C
473 X emptyval 382 T
474 X emptyval 382 T
475 X emptyval 382 T
476 X emptyval 382 T
477 X emptyval 382 C
478 X emptyval 382 C
479 X emptyval 382 E
480 X emptyval 382 E
481 X emptyval 382 T
482 X emptyval 382 T
483 X emptyval 382 C
484 X emptyval 382 C
485 X emptyval 382 C
486 X emptyval 382 E
487 X emptyval 382 E
488 X emptyval 382 C
489 X emptyval 382 C
490 X emptyval 382 T
491 X emptyval 382 T
470 X emptyval 383 C
471 X emptyval 383 C
472 X emptyval 383 C
473 X emptyval 383 T
474 X emptyval 383 T
475 X emptyval 383 T
476 X emptyval 383 T
477 X emptyval 383 T
478 X emptyval 383 C
479 X emptyval 383 C
480 X emptyval 383 B
481 X emptyval 383 C
482 X emptyval 383 C
483 X emptyval 383 C
484 X emptyval 383 C
485 X emptyval 383 C
486 X emptyval 383 B
487 X emptyval 383 C
488 X emptyval 383 C
489 X emptyval 383 C
490 X emptyval 383 T
491 X emptyval 383 T
470 X emptyval 384 C
471 X emptyval 384 C
472 X emptyval 384 C
473 X emptyval 384 C
474 X emptyval 384 G
475 X emptyval 384 G
476 X emptyval 384 G
477 X emptyval 384 C
478 X emptyval 384 C
479 X emptyval 384 T
480 X emptyval 384 T
481 X emptyval 384 T
482 X emptyval 384 T
483 X emptyval 384 T
484 X emptyval 384 C
485 X emptyval 384 C
486 X emptyval 384 C
487 X emptyval 384 C
488 X emptyval 384 C
489 X emptyval 384 C
490 X emptyval 384 C
491 X emptyval 384 C
470 X emptyval 385 C
471 X emptyval 385 C
472 X emptyval 385 C
473 X emptyval 385 C
474 X emptyval 385 G
475 X emptyval 385 G
476 X emptyval 385 G
477 X emptyval 385 T
478 X emptyval 385 T
479 X emptyval 385 T
480 X emptyval 385 T
481 X emptyval 385 T
482 X emptyval 385 T
483 X emptyval 385 T
484 X emptyval 385 T
485 X emptyval 385 T
486 X emptyval 385 C
487 X emptyval 385 C
488 X emptyval 385 C
489 X emptyval 385 C
490 X emptyval 385 T
491 X emptyval 385 T
470 X emptyval 386 C
471 X emptyval 386 C
472 X emptyval 386 C
473 X emptyval 386 C
474 X emptyval 386 G
475 X emptyval 386 G
476 X emptyval 386 G
477 X emptyval 386 T
478 X emptyval 386 T
479 X emptyval 386 T
480 X emptyval 386 T
481 X emptyval 386 T
482 X emptyval 386 T
483 X emptyval 386 T
484 X emptyval 386 C
485 X emptyval 386 C
486 X emptyval 386 C
487 X emptyval 386 C
488 X emptyval 386 C
489 X emptyval 386 C
490 X emptyval 386 T
491 X emptyval 386 T
470 X emptyval 387 C
471 X emptyval 387 C
472 X emptyval 387 C
473 X emptyval 387 C
474 X emptyval 387 G
475 X emptyval 387 G
476 X emptyval 387 G
477 X emptyval 387 C
478 X emptyval 387 C
479 X emptyval 387 T
480 X emptyval 387 T
481 X emptyval 387 T
482 X emptyval 387 T
483 X emptyval 387 C
484 X emptyval 387 C
485 X emptyval 387 C
486 X emptyval 387 C
487 X emptyval 387 C
488 X emptyval 387 C
489 X emptyval 387 C
490 X emptyval 387 T
491 X emptyval 387 T
470 X emptyval 388 C
471 X emptyval 388 C
472 X emptyval 388 C
473 X emptyval 388 C
474 X emptyval 388 G
475 X emptyval 388 G
476 X emptyval 388 G
477 X emptyval 388 T
478 X emptyval 388 T
479 X emptyval 388 T
480 X emptyval 388 T
481 X emptyval 388 T
482 X emptyval 388 T
483 X emptyval 388 T
484 X emptyval 388 C
485 X emptyval 388 C
486 X emptyval 388 C
487 X emptyval 388 C
488 X emptyval 388 C
489 X emptyval 388 C
490 X emptyval 388 T
491 X emptyval 388 T
470 X emptyval 389 C
471 X emptyval 389 C
472 X emptyval 389 C
473 X emptyval 389 C
474 X emptyval 389 G
475 X emptyval 389 G
476 X emptyval 389 G
477 X emptyval 389 C
478 X emptyval 389 C
479 X emptyval 389 T
480 X emptyval 389 T
481 X emptyval 389 T
482 X emptyval 389 T
483 X emptyval 389 T
484 X emptyval 389 C
485 X emptyval 389 C
486 X emptyval 389 C
487 X emptyval 389 C
488 X emptyval 389 C
489 X emptyval 389 C
490 X emptyval 389 T
491 X emptyval 389 T
470 X emptyval 390 C
471 X emptyval 390 C
472 X emptyval 390 C
473 X emptyval 390 T
474 X emptyval 390 T
475 X emptyval 390 T
476 X emptyval 390 T
477 X emptyval 390 T
478 X emptyval 390 C
479 X emptyval 390 B
480 X emptyval 390 T
481 X emptyval 390 T
482 X emptyval 390 T
483 X emptyval 390 T
484 X emptyval 390 C
485 X emptyval 390 C
486 X emptyval 390 C
487 X emptyval 390 B
488 X emptyval 390 C
489 X emptyval 390 C
490 X emptyval 390 T
491 X emptyval 390 T
470 X emptyval 391 C
471 X emptyval 391 C
472 X emptyval 391 C
473 X emptyval 391 C
474 X emptyval 391 G
475 X emptyval 391 G
476 X emptyval 391 G
477 X emptyval 391 C
478 X emptyval 391 C
479 X emptyval 391 E
480 X emptyval 391 E
481 X emptyval 391 C
482 X emptyval 391 C
483 X emptyval 391 C
484 X emptyval 391 C
485 X emptyval 391 C
486 X emptyval 391 E
487 X emptyval 391 E
488 X emptyval 391 C
489 X emptyval 391 C
490 X emptyval 391 C
491 X emptyval 391 C
470 X emptyval 392 C
471 X emptyval 392 C
472 X emptyval 392 C
473 X emptyval 392 T
474 X emptyval 392 T
475 X emptyval 392 T
476 X emptyval 392 T
477 X emptyval 392 T
478 X emptyval 392 C
479 X emptyval 392 C
480 X emptyval 392 C
481 X emptyval 392 C
482 X emptyval 392 C
483 X emptyval 392 C
484 X emptyval 392 C
485 X emptyval 392 C
486 X emptyval 392 C
487 X emptyval 392 C
488 X emptyval 392 C
489 X emptyval 392 C
490 X emptyval 392 C
491 X emptyval 392 C
470 X emptyval 393 C
471 X emptyval 393 C
472 X emptyval 393 C
473 X emptyval 393 T
474 X emptyval 393 T
475 X emptyval 393 T
476 X emptyval 393 T
477 X emptyval 393 T
478 X emptyval 393 T
479 X emptyval 393 B
480 X emptyval 393 C
481 X emptyval 393 C
482 X emptyval 393 C
483 X emptyval 393 C
484 X emptyval 393 C
485 X emptyval 393 C
486 X emptyval 393 C
487 X emptyval 393 B
488 X emptyval 393 C
489 X emptyval 393 C
490 X emptyval 393 C
491 X emptyval 393 C
470 X emptyval 394 C
471 X emptyval 394 C
472 X emptyval 394 C
473 X emptyval 394 T
474 X emptyval 394 T
475 X emptyval 394 T
476 X emptyval 394 T
477 X emptyval 394 T
478 X emptyval 394 T
479 X emptyval 394 C
480 X emptyval 394 C
481 X emptyval 394 C
482 X emptyval 394 C
483 X emptyval 394 C
484 X emptyval 394 C
485 X emptyval 394 C
486 X emptyval 394 C
487 X emptyval 394 C
488 X emptyval 394 C
489 X emptyval 394 C
490 X emptyval 394 C
491 X emptyval 394 C
470 X emptyval 395 C
471 X emptyval 395 C
472 X emptyval 395 C
473 X emptyval 395 T
474 X emptyval 395 T
475 X emptyval 395 T
476 X emptyval 395 T
477 X emptyval 395 T
478 X emptyval 395 C
479 X emptyval 395 C
480 X emptyval 395 T
481 X emptyval 395 T
482 X emptyval 395 T
483 X emptyval 395 T
484 X emptyval 395 T
485 X emptyval 395 T
486 X emptyval 395 T
487 X emptyval 395 C
488 X emptyval 395 C
489 X emptyval 395 C
490 X emptyval 395 C
491 X emptyval 395 C
470 X emptyval 396 C
471 X emptyval 396 C
472 X emptyval 396 C
473 X emptyval 396 T
474 X emptyval 396 T
475 X emptyval 396 T
476 X emptyval 396 T
477 X emptyval 396 C
478 X emptyval 396 C
479 X emptyval 396 T
480 X emptyval 396 T
481 X emptyval 396 T
482 X emptyval 396 C
483 X emptyval 396 C
484 X emptyval 396 C
485 X emptyval 396 C
486 X emptyval 396 C
487 X emptyval 396 C
488 X emptyval 396 C
489 X emptyval 396 C
490 X emptyval 396 T
491 X emptyval 396 T
470 X emptyval 397 C
471 X emptyval 397 C
472 X emptyval 397 C
473 X emptyval 397 T
474 X emptyval 397 T
475 X emptyval 397 T
476 X emptyval 397 T
477 X emptyval 397 T
478 X emptyval 397 C
479 X emptyval 397 C
480 X emptyval 397 C
481 X emptyval 397 C
482 X emptyval 397 C
483 X emptyval 397 C
484 X emptyval 397 C
485 X emptyval 397 C
486 X emptyval 397 C
487 X emptyval 397 C
488 X emptyval 397 C
489 X emptyval 397 C
490 X emptyval 397 T
491 X emptyval 397 T
470 X emptyval 398 C
471 X emptyval 398 C
472 X emptyval 398 C
473 X emptyval 398 T
474 X emptyval 398 T
475 X emptyval 398 T
476 X emptyval 398 T
477 X emptyval 398 T
478 X emptyval 398 T
479 X emptyval 398 B
480 X emptyval 398 T
481 X emptyval 398 T
482 X emptyval 398 T
483 X emptyval 398 T
484 X emptyval 398 C
485 X emptyval 398 C
486 X emptyval 398 C
487 X emptyval 398 B
488 X emptyval 398 C
489 X emptyval 398 C
490 X emptyval 398 T
491 X emptyval 398 T
470 X emptyval 399 C
471 X emptyval 399 C
472 X emptyval 399 C
473 X emptyval 399 C
474 X emptyval 399 G
475 X emptyval 399 G
476 X emptyval 399 G
477 X emptyval 399 C
478 X emptyval 399 C
479 X emptyval 399 C
480 X emptyval 399 C
481 X emptyval 399 C
482 X emptyval 399 C
483 X emptyval 399 C
484 X emptyval 399 C
485 X emptyval 399 C
486 X emptyval 399 C
487 X emptyval 399 C
488 X emptyval 399 C
489 X emptyval 399 C
490 X emptyval 399 T
491 X emptyval 399 T
470 X emptyval 400 C
471 X emptyval 400 C
472 X emptyval 400 C
473 X emptyval 400 T
474 X emptyval 400 T
475 X emptyval 400 T
476 X emptyval 400 T
477 X emptyval 400 T
478 X emptyval 400 T
479 X emptyval 400 B
480 X emptyval 400 C
481 X emptyval 400 C
482 X emptyval 400 T
483 X emptyval 400 T
484 X emptyval 400 T
485 X emptyval 400 T
486 X emptyval 400 C
487 X emptyval 400 B
488 X emptyval 400 C
489 X emptyval 400 C
490 X emptyval 400 C
491 X emptyval 400 C
470 X emptyval 401 C
471 X emptyval 401 C
472 X emptyval 401 C
473 X emptyval 401 T
474 X emptyval 401 T
475 X emptyval 401 T
476 X emptyval 401 T
477 X emptyval 401 T
478 X emptyval 401 T
479 X emptyval 401 T
480 X emptyval 401 T
481 X emptyval 401 T
482 X emptyval 401 T
483 X emptyval 401 T
484 X emptyval 401 C
485 X emptyval 401 C
486 X emptyval 401 C
487 X emptyval 401 C
488 X emptyval 401 C
489 X emptyval 401 C
490 X emptyval 401 T
491 X emptyval 401 T
470 X emptyval 402 C
471 X emptyval 402 C
472 X emptyval 402 C
473 X emptyval 402 T
474 X emptyval 402 T
475 X emptyval 402 T
476 X emptyval 402 T
477 X emptyval 402 T
478 X emptyval 402 T
479 X emptyval 402 T
480 X emptyval 402 T
481 X emptyval 402 T
482 X emptyval 402 T
483 X emptyval 402 C
484 X emptyval 402 C
485 X emptyval 402 C
486 X emptyval 402 C
487 X emptyval 402 C
488 X emptyval 402 C
489 X emptyval 402 C
490 X emptyval 402 T
491 X emptyval 402 T
470 X emptyval 403 C
471 X emptyval 403 C
472 X emptyval 403 C
473 X emptyval 403 C
474 X emptyval 403 G
475 X emptyval 403 G
476 X emptyval 403 G
477 X emptyval 403 C
478 X emptyval 403 C
479 X emptyval 403 T
480 X emptyval 403 T
481 X emptyval 403 T
482 X emptyval 403 T
483 X emptyval 403 C
484 X emptyval 403 C
485 X emptyval 403 C
486 X emptyval 403 C
487 X emptyval 403 C
488 X emptyval 403 C
489 X emptyval 403 C
490 X emptyval 403 C
491 X emptyval 403 C
470 X emptyval 404 C
471 X emptyval 404 C
472 X emptyval 404 C
473 X emptyval 404 T
474 X emptyval 404 T
475 X emptyval 404 T
476 X emptyval 404 T
477 X emptyval 404 T
478 X emptyval 404 T
479 X emptyval 404 T
480 X emptyval 404 T
481 X emptyval 404 T
482 X emptyval 404 T
483 X emptyval 404 C
484 X emptyval 404 C
485 X emptyval 404 C
486 X emptyval 404 C
487 X emptyval 404 C
488 X emptyval 404 C
489 X emptyval 404 C
490 X emptyval 404 T
491 X emptyval 404 T
470 X emptyval 405 C
471 X emptyval 405 C
472 X emptyval 405 C
473 X emptyval 405 C
474 X emptyval 405 G
475 X emptyval 405 G
476 X emptyval 405 G
477 X emptyval 405 C
478 X emptyval 405 C
479 X emptyval 405 T
480 X emptyval 405 T
481 X emptyval 405 T
482 X emptyval 405 T
483 X emptyval 405 C
484 X emptyval 405 C
485 X emptyval 405 C
486 X emptyval 405 C
487 X emptyval 405 T
488 X emptyval 405 T
489 X emptyval 405 T
490 X emptyval 405 T
491 X emptyval 405 T
470 X emptyval 406 C
471 X emptyval 406 C
472 X emptyval 406 C
473 X emptyval 406 C
474 X emptyval 406 G
475 X emptyval 406 G
476 X emptyval 406 G
477 X emptyval 406 C
478 X emptyval 406 C
479 X emptyval 406 T
480 X emptyval 406 T
481 X emptyval 406 T
482 X emptyval 406 T
483 X emptyval 406 T
484 X emptyval 406 T
485 X emptyval 406 T
486 X emptyval 406 C
487 X emptyval 406 C
488 X emptyval 406 C
489 X emptyval 406 C
490 X emptyval 406 T
491 X emptyval 406 T
470 X emptyval 407 C
471 X emptyval 407 C
472 X emptyval 407 C
473 X emptyval 407 T
474 X emptyval 407 T
475 X emptyval 407 T
476 X emptyval 407 T
477 X emptyval 407 T
478 X emptyval 407 T
479 X emptyval 407 T
480 X emptyval 407 T
481 X emptyval 407 T
482 X emptyval 407 T
483 X emptyval 407 C
484 X emptyval 407 C
485 X emptyval 407 C
486 X emptyval 407 C
487 X emptyval 407 C
488 X emptyval 407 C
489 X emptyval 407 C
490 X emptyval 407 C
491 X emptyval 407 C
470 X emptyval 408 C
471 X emptyval 408 C
472 X emptyval 408 C
473 X emptyval 408 C
474 X emptyval 408 G
475 X emptyval 408 G
476 X emptyval 408 G
477 X emptyval 408 C
478 X emptyval 408 C
479 X emptyval 408 T
480 X emptyval 408 T
481 X emptyval 408 T
482 X emptyval 408 T
483 X emptyval 408 C
484 X emptyval 408 C
485 X emptyval 408 C
486 X emptyval 408 C
487 X emptyval 408 C
488 X emptyval 408 C
489 X emptyval 408 C
490 X emptyval 408 C
491 X emptyval 408 C
470 X emptyval 409 C
471 X emptyval 409 C
472 X emptyval 409 C
473 X emptyval 409 C
474 X emptyval 409 G
475 X emptyval 409 G
476 X emptyval 409 G
477 X emptyval 409 G
478 X emptyval 409 C
479 X emptyval 409 T
480 X emptyval 409 T
481 X emptyval 409 T
482 X emptyval 409 T
483 X emptyval 409 C
484 X emptyval 409 C
485 X emptyval 409 C
486 X emptyval 409 C
487 X emptyval 409 C
488 X emptyval 409 C
489 X emptyval 409 C
490 X emptyval 409 T
491 X emptyval 409 T
470 X emptyval 410 C
471 X emptyval 410 C
472 X emptyval 410 C
473 X emptyval 410 C
474 X emptyval 410 H
475 X emptyval 410 H
476 X emptyval 410 H
477 X emptyval 410 H
478 X emptyval 410 C
479 X emptyval 410 T
480 X emptyval 410 T
481 X emptyval 410 T
482 X emptyval 410 T
483 X emptyval 410 C
484 X emptyval 410 C
485 X emptyval 410 C
486 X emptyval 410 C
487 X emptyval 410 C
488 X emptyval 410 C
489 X emptyval 410 C
490 X emptyval 410 T
491 X emptyval 410 T
470 X emptyval 411 C
471 X emptyval 411 C
472 X emptyval 411 C
473 X emptyval 411 T
474 X emptyval 411 T
475 X emptyval 411 T
476 X emptyval 411 T
477 X emptyval 411 T
478 X emptyval 411 C
479 X emptyval 411 T
480 X emptyval 411 T
481 X emptyval 411 T
482 X emptyval 411 T
483 X emptyval 411 C
484 X emptyval 411 C
485 X emptyval 411 C
486 X emptyval 411 C
487 X emptyval 411 C
488 X emptyval 411 C
489 X emptyval 411 C
490 X emptyval 411 C
491 X emptyval 411 C
470 X emptyval 412 C
471 X emptyval 412 C
472 X emptyval 412 C
473 X emptyval 412 C
474 X emptyval 412 C
475 X emptyval 412 G
476 X emptyval 412 G
477 X emptyval 412 G
478 X emptyval 412 C
479 X emptyval 412 T
480 X emptyval 412 T
481 X emptyval 412 T
482 X emptyval 412 T
483 X emptyval 412 C
484 X emptyval 412 C
485 X emptyval 412 C
486 X emptyval 412 C
487 X emptyval 412 C
488 X emptyval 412 C
489 X emptyval 412 C
490 X emptyval 412 T
491 X emptyval 412 T
470 X emptyval 413 C
471 X emptyval 413 C
472 X emptyval 413 C
473 X emptyval 413 T
474 X emptyval 413 T
475 X emptyval 413 T
476 X emptyval 413 T
477 X emptyval 413 T
478 X emptyval 413 C
479 X emptyval 413 C
480 X emptyval 413 C
481 X emptyval 413 C
482 X emptyval 413 C
483 X emptyval 413 C
484 X emptyval 413 C
485 X emptyval 413 C
486 X emptyval 413 C
487 X emptyval 413 C
488 X emptyval 413 C
489 X emptyval 413 C
490 X emptyval 413 C
491 X emptyval 413 C
470 X emptyval 414 C
471 X emptyval 414 C
472 X emptyval 414 C
473 X emptyval 414 C
474 X emptyval 414 G
475 X emptyval 414 G
476 X emptyval 414 G
477 X emptyval 414 C
478 X emptyval 414 C
479 X emptyval 414 B
480 X emptyval 414 C
481 X emptyval 414 C
482 X emptyval 414 C
483 X emptyval 414 C
484 X emptyval 414 C
485 X emptyval 414 C
486 X emptyval 414 C
487 X emptyval 414 B
488 X emptyval 414 C
489 X emptyval 414 C
490 X emptyval 414 T
491 X emptyval 414 T
470 X emptyval 415 C
471 X emptyval 415 C
472 X emptyval 415 C
473 X emptyval 415 C
474 X emptyval 415 G
475 X emptyval 415 G
476 X emptyval 415 G
477 X emptyval 415 G
478 X emptyval 415 C
479 X emptyval 415 T
480 X emptyval 415 T
481 X emptyval 415 T
482 X emptyval 415 T
483 X emptyval 415 C
484 X emptyval 415 C
485 X emptyval 415 C
486 X emptyval 415 C
487 X emptyval 415 C
488 X emptyval 415 C
489 X emptyval 415 C
490 X emptyval 415 C
491 X emptyval 415 C
470 X emptyval 416 C
471 X emptyval 416 C
472 X emptyval 416 C
473 X emptyval 416 C
474 X emptyval 416 G
475 X emptyval 416 G
476 X emptyval 416 G
477 X emptyval 416 C
478 X emptyval 416 C
479 X emptyval 416 T
480 X emptyval 416 T
481 X emptyval 416 T
482 X emptyval 416 T
483 X emptyval 416 C
484 X emptyval 416 C
485 X emptyval 416 C
486 X emptyval 416 C
487 X emptyval 416 C
488 X emptyval 416 C
489 X emptyval 416 C
490 X emptyval 416 C
491 X emptyval 416 C
470 X emptyval 417 C
471 X emptyval 417 C
472 X emptyval 417 C
473 X emptyval 417 C
474 X emptyval 417 G
475 X emptyval 417 G
476 X emptyval 417 G
477 X emptyval 417 C
478 X emptyval 417 C
479 X emptyval 417 C
480 X emptyval 417 B
481 X emptyval 417 T
482 X emptyval 417 T
483 X emptyval 417 T
484 X emptyval 417 T
485 X emptyval 417 C
486 X emptyval 417 B
487 X emptyval 417 C
488 X emptyval 417 C
489 X emptyval 417 C
490 X emptyval 417 T
491 X emptyval 417 T
470 X emptyval 418 C
471 X emptyval 418 C
472 X emptyval 418 C
473 X emptyval 418 C
474 X emptyval 418 G
475 X emptyval 418 G
476 X emptyval 418 G
477 X emptyval 418 C
478 X emptyval 418 C
479 X emptyval 418 T
480 X emptyval 418 T
481 X emptyval 418 T
482 X emptyval 418 T
483 X emptyval 418 C
484 X emptyval 418 C
485 X emptyval 418 C
486 X emptyval 418 C
487 X emptyval 418 C
488 X emptyval 418 C
489 X emptyval 418 C
490 X emptyval 418 C
491 X emptyval 418 C
470 X emptyval 419 C
471 X emptyval 419 C
472 X emptyval 419 C
473 X emptyval 419 T
474 X emptyval 419 T
475 X emptyval 419 T
476 X emptyval 419 T
477 X emptyval 419 T
478 X emptyval 419 C
479 X emptyval 419 T
480 X emptyval 419 T
481 X emptyval 419 T
482 X emptyval 419 T
483 X emptyval 419 C
484 X emptyval 419 C
485 X emptyval 419 C
486 X emptyval 419 C
487 X emptyval 419 C
488 X emptyval 419 C
489 X emptyval 419 C
490 X emptyval 419 C
491 X emptyval 419 C
470 X emptyval 420 C
471 X emptyval 420 C
472 X emptyval 420 C
473 X emptyval 420 C
474 X emptyval 420 G
475 X emptyval 420 G
476 X emptyval 420 G
477 X emptyval 420 C
478 X emptyval 420 C
479 X emptyval 420 T
480 X emptyval 420 T
481 X emptyval 420 T
482 X emptyval 420 T
483 X emptyval 420 T
484 X emptyval 420 C
485 X emptyval 420 C
486 X emptyval 420 C
487 X emptyval 420 C
488 X emptyval 420 C
489 X emptyval 420 C
490 X emptyval 420 T
491 X emptyval 420 T
470 X emptyval 421 C
471 X emptyval 421 C
472 X emptyval 421 C
473 X emptyval 421 T
474 X emptyval 421 T
475 X emptyval 421 T
476 X emptyval 421 T
477 X emptyval 421 T
478 X emptyval 421 C
479 X emptyval 421 T
480 X emptyval 421 T
481 X emptyval 421 T
482 X emptyval 421 T
483 X emptyval 421 C
484 X emptyval 421 C
485 X emptyval 421 C
486 X emptyval 421 C
487 X emptyval 421 C
488 X emptyval 421 C
489 X emptyval 421 C
490 X emptyval 421 T
491 X emptyval 421 T
470 X emptyval 422 C
471 X emptyval 422 C
472 X emptyval 422 C
473 X emptyval 422 C
474 X emptyval 422 G
475 X emptyval 422 G
476 X emptyval 422 G
477 X emptyval 422 C
478 X emptyval 422 C
479 X emptyval 422 B
480 X emptyval 422 T
481 X emptyval 422 T
482 X emptyval 422 T
483 X emptyval 422 T
484 X emptyval 422 C
485 X emptyval 422 C
486 X emptyval 422 C
487 X emptyval 422 B
488 X emptyval 422 C
489 X emptyval 422 C
490 X emptyval 422 T
491 X emptyval 422 T
470 X emptyval 423 C
471 X emptyval 423 C
472 X emptyval 423 C
473 X emptyval 423 C
474 X emptyval 423 G
475 X emptyval 423 G
476 X emptyval 423 G
477 X emptyval 423 T
478 X emptyval 423 T
479 X emptyval 423 T
480 X emptyval 423 T
481 X emptyval 423 T
482 X emptyval 423 T
483 X emptyval 423 T
484 X emptyval 423 C
485 X emptyval 423 C
486 X emptyval 423 C
487 X emptyval 423 C
488 X emptyval 423 C
489 X emptyval 423 C
490 X emptyval 423 T
491 X emptyval 423 T
470 X emptyval 424 C
471 X emptyval 424 C
472 X emptyval 424 C
473 X emptyval 424 C
474 X emptyval 424 H
475 X emptyval 424 H
476 X emptyval 424 H
477 X emptyval 424 H
478 X emptyval 424 C
479 X emptyval 424 T
480 X emptyval 424 T
481 X emptyval 424 T
482 X emptyval 424 T
483 X emptyval 424 T
484 X emptyval 424 C
485 X emptyval 424 C
486 X emptyval 424 C
487 X emptyval 424 C
488 X emptyval 424 C
489 X emptyval 424 C
490 X emptyval 424 T
491 X emptyval 424 T
470 X emptyval 425 C
471 X emptyval 425 C
472 X emptyval 425 C
473 X emptyval 425 T
474 X emptyval 425 T
475 X emptyval 425 T
476 X emptyval 425 T
477 X emptyval 425 T
478 X emptyval 425 T
479 X emptyval 425 T
480 X emptyval 425 B
481 X emptyval 425 T
482 X emptyval 425 T
483 X emptyval 425 C
484 X emptyval 425 C
485 X emptyval 425 C
486 X emptyval 425 B
487 X emptyval 425 C
488 X emptyval 425 C
489 X emptyval 425 C
490 X emptyval 425 T
491 X emptyval 425 T
470 X emptyval 426 C
471 X emptyval 426 C
472 X emptyval 426 C
473 X emptyval 426 C
474 X emptyval 426 H
475 X emptyval 426 H
476 X emptyval 426 H
477 X emptyval 426 H
478 X emptyval 426 C
479 X emptyval 426 T
480 X emptyval 426 T
481 X emptyval 426 T
482 X emptyval 426 T
483 X emptyval 426 C
484 X emptyval 426 C
485 X emptyval 426 C
486 X emptyval 426 C
487 X emptyval 426 C
488 X emptyval 426 C
489 X emptyval 426 C
490 X emptyval 426 T
491 X emptyval 426 T
470 X emptyval 427 C
471 X emptyval 427 C
472 X emptyval 427 C
473 X emptyval 427 C
474 X emptyval 427 G
475 X emptyval 427 G
476 X emptyval 427 G
477 X emptyval 427 G
478 X emptyval 427 C
479 X emptyval 427 C
480 X emptyval 427 C
481 X emptyval 427 C
482 X emptyval 427 C
483 X emptyval 427 C
484 X emptyval 427 C
485 X emptyval 427 C
486 X emptyval 427 C
487 X emptyval 427 C
488 X emptyval 427 C
489 X emptyval 427 C
490 X emptyval 427 T
491 X emptyval 427 T
470 X emptyval 428 C
471 X emptyval 428 C
472 X emptyval 428 C
473 X emptyval 428 C
474 X emptyval 428 G
475 X emptyval 428 G
476 X emptyval 428 G
477 X emptyval 428 G
478 X emptyval 428 C
479 X emptyval 428 T
480 X emptyval 428 T
481 X emptyval 428 T
482 X emptyval 428 T
483 X emptyval 428 C
484 X emptyval 428 C
485 X emptyval 428 C
486 X emptyval 428 C
487 X emptyval 428 C
488 X emptyval 428 C
489 X emptyval 428 C
490 X emptyval 428 T
491 X emptyval 428 T
470 X emptyval 429 C
471 X emptyval 429 C
472 X emptyval 429 C
473 X emptyval 429 C
474 X emptyval 429 G
475 X emptyval 429 G
476 X emptyval 429 G
477 X emptyval 429 C
478 X emptyval 429 C
479 X emptyval 429 T
480 X emptyval 429 T
481 X emptyval 429 T
482 X emptyval 429 T
483 X emptyval 429 C
484 X emptyval 429 C
485 X emptyval 429 C
486 X emptyval 429 C
487 X emptyval 429 C
488 X emptyval 429 C
489 X emptyval 429 C
490 X emptyval 429 C
491 X emptyval 429 C
470 X emptyval 430 C
471 X emptyval 430 C
472 X emptyval 430 C
473 X emptyval 430 T
474 X emptyval 430 T
475 X emptyval 430 T
476 X emptyval 430 T
477 X emptyval 430 T
478 X emptyval 430 T
479 X emptyval 430 C
480 X emptyval 430 C
481 X emptyval 430 C
482 X emptyval 430 C
483 X emptyval 430 C
484 X emptyval 430 C
485 X emptyval 430 C
486 X emptyval 430 C
487 X emptyval 430 C
488 X emptyval 430 C
489 X emptyval 430 C
490 X emptyval 430 T
491 X emptyval 430 T
470 X emptyval 431 C
471 X emptyval 431 C
472 X emptyval 431 C
473 X emptyval 431 C
474 X emptyval 431 H
475 X emptyval 431 H
476 X emptyval 431 H
477 X emptyval 431 H
478 X emptyval 431 C
479 X emptyval 431 T
480 X emptyval 431 T
481 X emptyval 431 T
482 X emptyval 431 T
483 X emptyval 431 C
484 X emptyval 431 C
485 X emptyval 431 C
486 X emptyval 431 C
487 X emptyval 431 C
488 X emptyval 431 C
489 X emptyval 431 C
490 X emptyval 431 T
491 X emptyval 431 T
470 X emptyval 432 C
471 X emptyval 432 C
472 X emptyval 432 C
473 X emptyval 432 C
474 X emptyval 432 H
475 X emptyval 432 H
476 X emptyval 432 H
477 X emptyval 432 H
478 X emptyval 432 C
479 X emptyval 432 T
480 X emptyval 432 T
481 X emptyval 432 T
482 X emptyval 432 T
483 X emptyval 432 T
484 X emptyval 432 C
485 X emptyval 432 C
486 X emptyval 432 C
487 X emptyval 432 C
488 X emptyval 432 C
489 X emptyval 432 C
490 X emptyval 432 T
491 X emptyval 432 T
470 X emptyval 433 C
471 X emptyval 433 C
472 X emptyval 433 C
473 X emptyval 433 C
474 X emptyval 433 G
475 X emptyval 433 G
476 X emptyval 433 G
477 X emptyval 433 C
478 X emptyval 433 C
479 X emptyval 433 T
480 X emptyval 433 T
481 X emptyval 433 T
482 X emptyval 433 T
483 X emptyval 433 T
484 X emptyval 433 C
485 X emptyval 433 C
486 X emptyval 433 C
487 X emptyval 433 C
488 X emptyval 433 C
489 X emptyval 433 C
490 X emptyval 433 T
491 X emptyval 433 T
470 X emptyval 434 C
471 X emptyval 434 C
472 X emptyval 434 C
473 X emptyval 434 C
474 X emptyval 434 H
475 X emptyval 434 H
476 X emptyval 434 H
477 X emptyval 434 H
478 X emptyval 434 C
479 X emptyval 434 T
480 X emptyval 434 T
481 X emptyval 434 T
482 X emptyval 434 T
483 X emptyval 434 T
484 X emptyval 434 C
485 X emptyval 434 C
486 X emptyval 434 C
487 X emptyval 434 C
488 X emptyval 434 C
489 X emptyval 434 C
490 X emptyval 434 T
491 X emptyval 434 T
470 X emptyval 435 C
471 X emptyval 435 C
472 X emptyval 435 C
473 X emptyval 435 T
474 X emptyval 435 T
475 X emptyval 435 T
476 X emptyval 435 T
477 X emptyval 435 T
478 X emptyval 435 T
479 X emptyval 435 T
480 X emptyval 435 T
481 X emptyval 435 T
482 X emptyval 435 T
483 X emptyval 435 C
484 X emptyval 435 C
485 X emptyval 435 C
486 X emptyval 435 C
487 X emptyval 435 C
488 X emptyval 435 C
489 X emptyval 435 C
490 X emptyval 435 T
491 X emptyval 435 T
470 X emptyval 436 C
471 X emptyval 436 C
472 X emptyval 436 C
473 X emptyval 436 C
474 X emptyval 436 H
475 X emptyval 436 H
476 X emptyval 436 H
477 X emptyval 436 H
478 X emptyval 436 C
479 X emptyval 436 T
480 X emptyval 436 T
481 X emptyval 436 T
482 X emptyval 436 T
483 X emptyval 436 T
484 X emptyval 436 C
485 X emptyval 436 C
486 X emptyval 436 C
487 X emptyval 436 C
488 X emptyval 436 C
489 X emptyval 436 C
490 X emptyval 436 C
491 X emptyval 436 C
470 X emptyval 437 C
471 X emptyval 437 C
472 X emptyval 437 C
473 X emptyval 437 C
474 X emptyval 437 H
475 X emptyval 437 H
476 X emptyval 437 H
477 X emptyval 437 H
478 X emptyval 437 C
479 X emptyval 437 T
480 X emptyval 437 T
481 X emptyval 437 T
482 X emptyval 437 T
483 X emptyval 437 T
484 X emptyval 437 C
485 X emptyval 437 C
486 X emptyval 437 C
487 X emptyval 437 C
488 X emptyval 437 C
489 X emptyval 437 C
490 X emptyval 437 T
491 X emptyval 437 T
470 X emptyval 438 C
471 X emptyval 438 C
472 X emptyval 438 C
473 X emptyval 438 C
474 X emptyval 438 C
475 X emptyval 438 G
476 X emptyval 438 G
477 X emptyval 438 G
478 X emptyval 438 C
479 X emptyval 438 T
480 X emptyval 438 T
481 X emptyval 438 T
482 X emptyval 438 T
483 X emptyval 438 T
484 X emptyval 438 C
485 X emptyval 438 C
486 X emptyval 438 C
487 X emptyval 438 C
488 X emptyval 438 C
489 X emptyval 438 C
490 X emptyval 438 C
491 X emptyval 438 C
470 X emptyval 439 C
471 X emptyval 439 C
472 X emptyval 439 C
473 X emptyval 439 C
474 X emptyval 439 H
475 X emptyval 439 H
476 X emptyval 439 H
477 X emptyval 439 H
478 X emptyval 439 C
479 X emptyval 439 T
480 X emptyval 439 T
481 X emptyval 439 T
482 X emptyval 439 T
483 X emptyval 439 T
484 X emptyval 439 C
485 X emptyval 439 C
486 X emptyval 439 C
487 X emptyval 439 C
488 X emptyval 439 C
489 X emptyval 439 C
490 X emptyval 439 T
491 X emptyval 439 T
470 X emptyval 440 C
471 X emptyval 440 C
472 X emptyval 440 C
473 X emptyval 440 C
474 X emptyval 440 G
475 X emptyval 440 G
476 X emptyval 440 G
477 X emptyval 440 C
478 X emptyval 440 C
479 X emptyval 440 T
480 X emptyval 440 T
481 X emptyval 440 T
482 X emptyval 440 T
483 X emptyval 440 T
484 X emptyval 440 T
485 X emptyval 440 T
486 X emptyval 440 C
487 X emptyval 440 C
488 X emptyval 440 C
489 X emptyval 440 C
490 X emptyval 440 T
491 X emptyval 440 T
470 X emptyval 441 C
471 X emptyval 441 C
472 X emptyval 441 C
473 X emptyval 441 C
474 X emptyval 441 G
475 X emptyval 441 G
476 X emptyval 441 G
477 X emptyval 441 C
478 X emptyval 441 C
479 X emptyval 441 T
480 X emptyval 441 T
481 X emptyval 441 T
482 X emptyval 441 T
483 X emptyval 441 C
484 X emptyval 441 C
485 X emptyval 441 C
486 X emptyval 441 C
487 X emptyval 441 C
488 X emptyval 441 C
489 X emptyval 441 C
490 X emptyval 441 C
491 X emptyval 441 C
470 X emptyval 442 C
471 X emptyval 442 C
472 X emptyval 442 C
473 X emptyval 442 C
474 X emptyval 442 H
475 X emptyval 442 H
476 X emptyval 442 H
477 X emptyval 442 H
478 X emptyval 442 C
479 X emptyval 442 T
480 X emptyval 442 T
481 X emptyval 442 T
482 X emptyval 442 T
483 X emptyval 442 C
484 X emptyval 442 C
485 X emptyval 442 C
486 X emptyval 442 C
487 X emptyval 442 T
488 X emptyval 442 T
489 X emptyval 442 T
490 X emptyval 442 T
491 X emptyval 442 C
470 X emptyval 443 C
471 X emptyval 443 C
472 X emptyval 443 C
473 X emptyval 443 C
474 X emptyval 443 G
475 X emptyval 443 G
476 X emptyval 443 G
477 X emptyval 443 C
478 X emptyval 443 C
479 X emptyval 443 C
480 X emptyval 443 C
481 X emptyval 443 C
482 X emptyval 443 C
483 X emptyval 443 C
484 X emptyval 443 C
485 X emptyval 443 C
486 X emptyval 443 C
487 X emptyval 443 C
488 X emptyval 443 C
489 X emptyval 443 C
490 X emptyval 443 T
491 X emptyval 443 T
470 X emptyval 444 C
471 X emptyval 444 C
472 X emptyval 444 C
473 X emptyval 444 C
474 X emptyval 444 G
475 X emptyval 444 G
476 X emptyval 444 G
477 X emptyval 444 C
478 X emptyval 444 C
479 X emptyval 444 T
480 X emptyval 444 T
481 X emptyval 444 T
482 X emptyval 444 T
483 X emptyval 444 C
484 X emptyval 444 C
485 X emptyval 444 C
486 X emptyval 444 C
487 X emptyval 444 C
488 X emptyval 444 C
489 X emptyval 444 C
490 X emptyval 444 C
491 X emptyval 444 C
470 X emptyval 445 C
471 X emptyval 445 C
472 X emptyval 445 C
473 X emptyval 445 C
474 X emptyval 445 C
475 X emptyval 445 G
476 X emptyval 445 G
477 X emptyval 445 G
478 X emptyval 445 C
479 X emptyval 445 T
480 X emptyval 445 T
481 X emptyval 445 B
482 X emptyval 445 T
483 X emptyval 445 T
484 X emptyval 445 T
485 X emptyval 445 C
486 X emptyval 445 B
487 X emptyval 445 C
488 X emptyval 445 C
489 X emptyval 445 C
490 X emptyval 445 C
491 X emptyval 445 C
470 X emptyval 446 C
471 X emptyval 446 C
472 X emptyval 446 C
473 X emptyval 446 T
474 X emptyval 446 T
475 X emptyval 446 T
476 X emptyval 446 T
477 X emptyval 446 T
478 X emptyval 446 C
479 X emptyval 446 B
480 X emptyval 446 T
481 X emptyval 446 T
482 X emptyval 446 T
483 X emptyval 446 T
484 X emptyval 446 T
485 X emptyval 446 C
486 X emptyval 446 C
487 X emptyval 446 B
488 X emptyval 446 C
489 X emptyval 446 C
490 X emptyval 446 C
491 X emptyval 446 C
470 X emptyval 447 C
471 X emptyval 447 C
472 X emptyval 447 C
473 X emptyval 447 C
474 X emptyval 447 G
475 X emptyval 447 G
476 X emptyval 447 G
477 X emptyval 447 C
478 X emptyval 447 C
479 X emptyval 447 C
480 X emptyval 447 B
481 X emptyval 447 T
482 X emptyval 447 T
483 X emptyval 447 T
484 X emptyval 447 T
485 X emptyval 447 C
486 X emptyval 447 B
487 X emptyval 447 C
488 X emptyval 447 C
489 X emptyval 447 C
490 X emptyval 447 C
491 X emptyval 447 C
470 X emptyval 448 C
471 X emptyval 448 C
472 X emptyval 448 C
473 X emptyval 448 C
474 X emptyval 448 G
475 X emptyval 448 G
476 X emptyval 448 G
477 X emptyval 448 C
478 X emptyval 448 C
479 X emptyval 448 T
480 X emptyval 448 B
481 X emptyval 448 T
482 X emptyval 448 T
483 X emptyval 448 T
484 X emptyval 448 T
485 X emptyval 448 C
486 X emptyval 448 B
487 X emptyval 448 C
488 X emptyval 448 C
489 X emptyval 448 C
490 X emptyval 448 C
491 X emptyval 448 C
470 X emptyval 449 C
471 X emptyval 449 C
472 X emptyval 449 C
473 X emptyval 449 C
474 X emptyval 449 H
475 X emptyval 449 H
476 X emptyval 449 H
477 X emptyval 449 H
478 X emptyval 449 C
479 X emptyval 449 B
480 X emptyval 449 T
481 X emptyval 449 T
482 X emptyval 449 T
483 X emptyval 449 C
484 X emptyval 449 C
485 X emptyval 449 C
486 X emptyval 449 C
487 X emptyval 449 B
488 X emptyval 449 C
489 X emptyval 449 C
490 X emptyval 449 C
491 X emptyval 449 C
470 X emptyval 450 C
471 X emptyval 450 C
472 X emptyval 450 C
473 X emptyval 450 C
474 X emptyval 450 H
475 X emptyval 450 H
476 X emptyval 450 H
477 X emptyval 450 H
478 X emptyval 450 C
479 X emptyval 450 T
480 X emptyval 450 T
481 X emptyval 450 T
482 X emptyval 450 T
483 X emptyval 450 C
484 X emptyval 450 C
485 X emptyval 450 C
486 X emptyval 450 C
487 X emptyval 450 C
488 X emptyval 450 C
489 X emptyval 450 C
490 X emptyval 450 C
491 X emptyval 450 C
470 X emptyval 451 C
471 X emptyval 451 C
472 X emptyval 451 C
473 X emptyval 451 C
474 X emptyval 451 G
475 X emptyval 451 G
476 X emptyval 451 G
477 X emptyval 451 C
478 X emptyval 451 C
479 X emptyval 451 T
480 X emptyval 451 T
481 X emptyval 451 T
482 X emptyval 451 T
483 X emptyval 451 C
484 X emptyval 451 C
485 X emptyval 451 C
486 X emptyval 451 C
487 X emptyval 451 C
488 X emptyval 451 C
489 X emptyval 451 C
490 X emptyval 451 C
491 X emptyval 451 C
470 X emptyval 452 C
471 X emptyval 452 C
472 X emptyval 452 C
473 X emptyval 452 C
474 X emptyval 452 H
475 X emptyval 452 H
476 X emptyval 452 H
477 X emptyval 452 H
478 X emptyval 452 C
479 X emptyval 452 T
480 X emptyval 452 T
481 X emptyval 452 T
482 X emptyval 452 T
483 X emptyval 452 C
484 X emptyval 452 C
485 X emptyval 452 C
486 X emptyval 452 C
487 X emptyval 452 C
488 X emptyval 452 C
489 X emptyval 452 C
490 X emptyval 452 C
491 X emptyval 452 C
470 X emptyval 453 C
471 X emptyval 453 C
472 X emptyval 453 C
473 X emptyval 453 T
474 X emptyval 453 T
475 X emptyval 453 T
476 X emptyval 453 T
477 X emptyval 453 T
478 X emptyval 453 T
479 X emptyval 453 T
480 X emptyval 453 T
481 X emptyval 453 T
482 X emptyval 453 T
483 X emptyval 453 T
484 X emptyval 453 C
485 X emptyval 453 C
486 X emptyval 453 C
487 X emptyval 453 C
488 X emptyval 453 C
489 X emptyval 453 C
490 X emptyval 453 C
491 X emptyval 453 C
470 X emptyval 454 C
471 X emptyval 454 C
472 X emptyval 454 C
473 X emptyval 454 C
474 X emptyval 454 G
475 X emptyval 454 G
476 X emptyval 454 G
477 X emptyval 454 C
478 X emptyval 454 C
479 X emptyval 454 T
480 X emptyval 454 T
481 X emptyval 454 T
482 X emptyval 454 T
483 X emptyval 454 C
484 X emptyval 454 C
485 X emptyval 454 C
486 X emptyval 454 C
487 X emptyval 454 C
488 X emptyval 454 C
489 X emptyval 454 C
490 X emptyval 454 C
491 X emptyval 454 C
470 X emptyval 455 C
471 X emptyval 455 C
472 X emptyval 455 C
473 X emptyval 455 C
474 X emptyval 455 H
475 X emptyval 455 H
476 X emptyval 455 H
477 X emptyval 455 H
478 X emptyval 455 C
479 X emptyval 455 T
480 X emptyval 455 T
481 X emptyval 455 T
482 X emptyval 455 T
483 X emptyval 455 T
484 X emptyval 455 C
485 X emptyval 455 C
486 X emptyval 455 C
487 X emptyval 455 C
488 X emptyval 455 C
489 X emptyval 455 C
490 X emptyval 455 C
491 X emptyval 455 C
470 X emptyval 456 C
471 X emptyval 456 C
472 X emptyval 456 C
473 X emptyval 456 C
474 X emptyval 456 G
475 X emptyval 456 G
476 X emptyval 456 G
477 X emptyval 456 C
478 X emptyval 456 C
479 X emptyval 456 T
480 X emptyval 456 B
481 X emptyval 456 T
482 X emptyval 456 T
483 X emptyval 456 C
484 X emptyval 456 C
485 X emptyval 456 C
486 X emptyval 456 B
487 X emptyval 456 C
488 X emptyval 456 C
489 X emptyval 456 C
490 X emptyval 456 C
491 X emptyval 456 C
470 X emptyval 457 C
471 X emptyval 457 C
472 X emptyval 457 C
473 X emptyval 457 C
474 X emptyval 457 G
475 X emptyval 457 G
476 X emptyval 457 G
477 X emptyval 457 C
478 X emptyval 457 C
479 X emptyval 457 C
480 X emptyval 457 C
481 X emptyval 457 C
482 X emptyval 457 C
483 X emptyval 457 C
484 X emptyval 457 C
485 X emptyval 457 C
486 X emptyval 457 C
487 X emptyval 457 C
488 X emptyval 457 C
489 X emptyval 457 C
490 X emptyval 457 C
491 X emptyval 457 C
470 X emptyval 458 C
471 X emptyval 458 C
472 X emptyval 458 C
473 X emptyval 458 C
474 X emptyval 458 G
475 X emptyval 458 G
476 X emptyval 458 G
477 X emptyval 458 C
478 X emptyval 458 C
479 X emptyval 458 T
480 X emptyval 458 T
481 X emptyval 458 T
482 X emptyval 458 T
483 X emptyval 458 C
484 X emptyval 458 C
485 X emptyval 458 C
486 X emptyval 458 C
487 X emptyval 458 C
488 X emptyval 458 C
489 X emptyval 458 C
490 X emptyval 458 C
491 X emptyval 458 C
470 X emptyval 459 C
471 X emptyval 459 C
472 X emptyval 459 C
473 X emptyval 459 C
474 X emptyval 459 H
475 X emptyval 459 H
476 X emptyval 459 H
477 X emptyval 459 H
478 X emptyval 459 C
479 X emptyval 459 T
480 X emptyval 459 T
481 X emptyval 459 T
482 X emptyval 459 T
483 X emptyval 459 C
484 X emptyval 459 C
485 X emptyval 459 C
486 X emptyval 459 C
487 X emptyval 459 C
488 X emptyval 459 C
489 X emptyval 459 C
490 X emptyval 459 C
491 X emptyval 459 C
470 X emptyval 460 C
471 X emptyval 460 C
472 X emptyval 460 C
473 X emptyval 460 C
474 X emptyval 460 H
475 X emptyval 460 H
476 X emptyval 460 H
477 X emptyval 460 H
478 X emptyval 460 C
479 X emptyval 460 T
480 X emptyval 460 T
481 X emptyval 460 T
482 X emptyval 460 T
483 X emptyval 460 T
484 X emptyval 460 T
485 X emptyval 460 T
486 X emptyval 460 C
487 X emptyval 460 C
488 X emptyval 460 C
489 X emptyval 460 C
490 X emptyval 460 C
491 X emptyval 460 C
470 X emptyval 461 C
471 X emptyval 461 C
472 X emptyval 461 C
473 X emptyval 461 C
474 X emptyval 461 H
475 X emptyval 461 H
476 X emptyval 461 H
477 X emptyval 461 H
478 X emptyval 461 C
479 X emptyval 461 E
480 X emptyval 461 E
481 X emptyval 461 C
482 X emptyval 461 C
483 X emptyval 461 C
484 X emptyval 461 C
485 X emptyval 461 C
486 X emptyval 461 E
487 X emptyval 461 E
488 X emptyval 461 C
489 X emptyval 461 C
490 X emptyval 461 C
491 X emptyval 461 C
470 X emptyval 462 C
471 X emptyval 462 C
472 X emptyval 462 C
473 X emptyval 462 C
474 X emptyval 462 G
475 X emptyval 462 G
476 X emptyval 462 G
477 X emptyval 462 G
478 X emptyval 462 C
479 X emptyval 462 C
480 X emptyval 462 B
481 X emptyval 462 T
482 X emptyval 462 T
483 X emptyval 462 T
484 X emptyval 462 T
485 X emptyval 462 T
486 X emptyval 462 B
487 X emptyval 462 C
488 X emptyval 462 C
489 X emptyval 462 C
490 X emptyval 462 C
491 X emptyval 462 C
470 X emptyval 463 C
471 X emptyval 463 C
472 X emptyval 463 C
473 X emptyval 463 C
474 X emptyval 463 G
475 X emptyval 463 G
476 X emptyval 463 G
477 X emptyval 463 C
478 X emptyval 463 C
479 X emptyval 463 C
480 X emptyval 463 C
481 X emptyval 463 C
482 X emptyval 463 C
483 X emptyval 463 C
484 X emptyval 463 C
485 X emptyval 463 C
486 X emptyval 463 C
487 X emptyval 463 C
488 X emptyval 463 C
489 X emptyval 463 C
490 X emptyval 463 T
491 X emptyval 463 T
470 X emptyval 464 C
471 X emptyval 464 C
472 X emptyval 464 C
473 X emptyval 464 C
474 X emptyval 464 G
475 X emptyval 464 G
476 X emptyval 464 G
477 X emptyval 464 C
478 X emptyval 464 C
479 X emptyval 464 C
480 X emptyval 464 C
481 X emptyval 464 C
482 X emptyval 464 C
483 X emptyval 464 C
484 X emptyval 464 C
485 X emptyval 464 C
486 X emptyval 464 C
487 X emptyval 464 C
488 X emptyval 464 C
489 X emptyval 464 C
490 X emptyval 464 C
491 X emptyval 464 C
470 X emptyval 465 C
471 X emptyval 465 C
472 X emptyval 465 C
473 X emptyval 465 C
474 X emptyval 465 H
475 X emptyval 465 H
476 X emptyval 465 H
477 X emptyval 465 H
478 X emptyval 465 C
479 X emptyval 465 C
480 X emptyval 465 C
481 X emptyval 465 C
482 X emptyval 465 C
483 X emptyval 465 C
484 X emptyval 465 C
485 X emptyval 465 C
486 X emptyval 465 C
487 X emptyval 465 C
488 X emptyval 465 C
489 X emptyval 465 C
490 X emptyval 465 C
491 X emptyval 465 C
470 X emptyval 466 C
471 X emptyval 466 C
472 X emptyval 466 C
473 X emptyval 466 C
474 X emptyval 466 H
475 X emptyval 466 H
476 X emptyval 466 H
477 X emptyval 466 H
478 X emptyval 466 C
479 X emptyval 466 C
480 X emptyval 466 C
481 X emptyval 466 C
482 X emptyval 466 C
483 X emptyval 466 T
484 X emptyval 466 T
485 X emptyval 466 T
486 X emptyval 466 T
487 X emptyval 466 C
488 X emptyval 466 C
489 X emptyval 466 C
490 X emptyval 466 C
491 X emptyval 466 C
470 X emptyval 467 C
471 X emptyval 467 C
472 X emptyval 467 C
473 X emptyval 467 C
474 X emptyval 467 G
475 X emptyval 467 G
476 X emptyval 467 G
477 X emptyval 467 C
478 X emptyval 467 C
479 X emptyval 467 C
480 X emptyval 467 C
481 X emptyval 467 C
482 X emptyval 467 T
483 X emptyval 467 T
484 X emptyval 467 T
485 X emptyval 467 T
486 X emptyval 467 T
487 X emptyval 467 C
488 X emptyval 467 C
489 X emptyval 467 C
490 X emptyval 467 C
491 X emptyval 467 C
470 X emptyval 468 C
471 X emptyval 468 C
472 X emptyval 468 C
473 X emptyval 468 C
474 X emptyval 468 G
475 X emptyval 468 G
476 X emptyval 468 G
477 X emptyval 468 C
478 X emptyval 468 C
479 X emptyval 468 C
480 X emptyval 468 C
481 X emptyval 468 C
482 X emptyval 468 T
483 X emptyval 468 T
484 X emptyval 468 T
485 X emptyval 468 T
486 X emptyval 468 T
487 X emptyval 468 C
488 X emptyval 468 C
489 X emptyval 468 C
490 X emptyval 468 C
491 X emptyval 468 C
470 X emptyval 469 C
471 X emptyval 469 C
472 X emptyval 469 C
473 X emptyval 469 C
474 X emptyval 469 G
475 X emptyval 469 G
476 X emptyval 469 G
477 X emptyval 469 C
478 X emptyval 469 C
479 X emptyval 469 B
480 X emptyval 469 C
481 X emptyval 469 C
482 X emptyval 469 C
483 X emptyval 469 T
484 X emptyval 469 T
485 X emptyval 469 T
486 X emptyval 469 T
487 X emptyval 469 B
488 X emptyval 469 C
489 X emptyval 469 C
490 X emptyval 469 C
491 X emptyval 469 C
470 X emptyval 470 C
471 X emptyval 470 C
472 X emptyval 470 C
473 X emptyval 470 C
474 X emptyval 470 G
475 X emptyval 470 G
476 X emptyval 470 G
477 X emptyval 470 C
478 X emptyval 470 C
479 X emptyval 470 B
480 X emptyval 470 C
481 X emptyval 470 C
482 X emptyval 470 C
483 X emptyval 470 T
484 X emptyval 470 T
485 X emptyval 470 T
486 X emptyval 470 T
487 X emptyval 470 B
488 X emptyval 470 C
489 X emptyval 470 C
490 X emptyval 470 C
491 X emptyval 470 C
470 X emptyval 471 C
471 X emptyval 471 C
472 X emptyval 471 C
473 X emptyval 471 C
474 X emptyval 471 G
475 X emptyval 471 G
476 X emptyval 471 G
477 X emptyval 471 C
478 X emptyval 471 C
479 X emptyval 471 C
480 X emptyval 471 C
481 X emptyval 471 C
482 X emptyval 471 C
483 X emptyval 471 T
484 X emptyval 471 T
485 X emptyval 471 T
486 X emptyval 471 T
487 X emptyval 471 C
488 X emptyval 471 C
489 X emptyval 471 C
490 X emptyval 471 C
491 X emptyval 471 C
470 X emptyval 472 C
471 X emptyval 472 C
472 X emptyval 472 C
473 X emptyval 472 C
474 X emptyval 472 G
475 X emptyval 472 G
476 X emptyval 472 G
477 X emptyval 472 G
478 X emptyval 472 C
479 X emptyval 472 B
480 X emptyval 472 C
481 X emptyval 472 C
482 X emptyval 472 C
483 X emptyval 472 T
484 X emptyval 472 T
485 X emptyval 472 T
486 X emptyval 472 T
487 X emptyval 472 B
488 X emptyval 472 C
489 X emptyval 472 C
490 X emptyval 472 C
491 X emptyval 472 C
470 X emptyval 473 C
471 X emptyval 473 C
472 X emptyval 473 C
473 X emptyval 473 C
474 X emptyval 473 G
475 X emptyval 473 G
476 X emptyval 473 G
477 X emptyval 473 G
478 X emptyval 473 C
479 X emptyval 473 C
480 X emptyval 473 C
481 X emptyval 473 C
482 X emptyval 473 C
483 X emptyval 473 T
484 X emptyval 473 T
485 X emptyval 473 T
486 X emptyval 473 T
487 X emptyval 473 C
488 X emptyval 473 C
489 X emptyval 473 C
490 X emptyval 473 T
491 X emptyval 473 T
470 X emptyval 474 C
471 X emptyval 474 C
472 X emptyval 474 C
473 X emptyval 474 C
474 X emptyval 474 G
475 X emptyval 474 G
476 X emptyval 474 G
477 X emptyval 474 C
478 X emptyval 474 C
479 X emptyval 474 C
480 X emptyval 474 C
481 X emptyval 474 C
482 X emptyval 474 C
483 X emptyval 474 T
484 X emptyval 474 T
485 X emptyval 474 T
486 X emptyval 474 T
487 X emptyval 474 C
488 X emptyval 474 C
489 X emptyval 474 C
490 X emptyval 474 T
491 X emptyval 474 T
470 X emptyval 475 C
471 X emptyval 475 C
472 X emptyval 475 C
473 X emptyval 475 T
474 X emptyval 475 T
475 X emptyval 475 T
476 X emptyval 475 T
477 X emptyval 475 T
478 X emptyval 475 T
479 X emptyval 475 C
480 X emptyval 475 C
481 X emptyval 475 C
482 X emptyval 475 C
483 X emptyval 475 T
484 X emptyval 475 T
485 X emptyval 475 T
486 X emptyval 475 T
487 X emptyval 475 C
488 X emptyval 475 C
489 X emptyval 475 C
490 X emptyval 475 T
491 X emptyval 475 T
470 X emptyval 476 C
471 X emptyval 476 C
472 X emptyval 476 C
473 X emptyval 476 T
474 X emptyval 476 T
475 X emptyval 476 T
476 X emptyval 476 T
477 X emptyval 476 T
478 X emptyval 476 C
479 X emptyval 476 B
480 X emptyval 476 C
481 X emptyval 476 C
482 X emptyval 476 C
483 X emptyval 476 T
484 X emptyval 476 T
485 X emptyval 476 T
486 X emptyval 476 T
487 X emptyval 476 B
488 X emptyval 476 C
489 X emptyval 476 C
490 X emptyval 476 C
491 X emptyval 476 C
470 X emptyval 477 C
471 X emptyval 477 C
472 X emptyval 477 C
473 X emptyval 477 C
474 X emptyval 477 G
475 X emptyval 477 G
476 X emptyval 477 G
477 X emptyval 477 C
478 X emptyval 477 C
479 X emptyval 477 C
480 X emptyval 477 C
481 X emptyval 477 C
482 X emptyval 477 C
483 X emptyval 477 T
484 X emptyval 477 T
485 X emptyval 477 T
486 X emptyval 477 T
487 X emptyval 477 C
488 X emptyval 477 C
489 X emptyval 477 C
490 X emptyval 477 T
491 X emptyval 477 T
470 X emptyval 478 C
471 X emptyval 478 C
472 X emptyval 478 C
473 X emptyval 478 C
474 X emptyval 478 G
475 X emptyval 478 G
476 X emptyval 478 G
477 X emptyval 478 C
478 X emptyval 478 C
479 X emptyval 478 C
480 X emptyval 478 C
481 X emptyval 478 C
482 X emptyval 478 C
483 X emptyval 478 T
484 X emptyval 478 T
485 X emptyval 478 T
486 X emptyval 478 T
487 X emptyval 478 C
488 X emptyval 478 C
489 X emptyval 478 C
490 X emptyval 478 C
491 X emptyval 478 C
470 X emptyval 479 C
471 X emptyval 479 C
472 X emptyval 479 C
473 X emptyval 479 C
474 X emptyval 479 G
475 X emptyval 479 G
476 X emptyval 479 G
477 X emptyval 479 C
478 X emptyval 479 C
479 X emptyval 479 C
480 X emptyval 479 C
481 X emptyval 479 C
482 X emptyval 479 C
483 X emptyval 479 T
484 X emptyval 479 T
485 X emptyval 479 T
486 X emptyval 479 T
487 X emptyval 479 C
488 X emptyval 479 C
489 X emptyval 479 C
490 X emptyval 479 C
491 X emptyval 479 C
470 X emptyval 480 C
471 X emptyval 480 C
472 X emptyval 480 C
473 X emptyval 480 C
474 X emptyval 480 G
475 X emptyval 480 G
476 X emptyval 480 G
477 X emptyval 480 C
478 X emptyval 480 C
479 X emptyval 480 C
480 X emptyval 480 C
481 X emptyval 480 C
482 X emptyval 480 C
483 X emptyval 480 T
484 X emptyval 480 T
485 X emptyval 480 T
486 X emptyval 480 T
487 X emptyval 480 C
488 X emptyval 480 C
489 X emptyval 480 C
490 X emptyval 480 C
491 X emptyval 480 C
470 X emptyval 481 C
471 X emptyval 481 C
472 X emptyval 481 C
473 X emptyval 481 T
474 X emptyval 481 T
475 X emptyval 481 T
476 X emptyval 481 T
477 X emptyval 481 T
478 X emptyval 481 C
479 X emptyval 481 C
480 X emptyval 481 C
481 X emptyval 481 C
482 X emptyval 481 C
483 X emptyval 481 T
484 X emptyval 481 T
485 X emptyval 481 T
486 X emptyval 481 T
487 X emptyval 481 C
488 X emptyval 481 C
489 X emptyval 481 C
490 X emptyval 481 C
491 X emptyval 481 C
470 X emptyval 482 C
471 X emptyval 482 C
472 X emptyval 482 C
473 X emptyval 482 C
474 X emptyval 482 G
475 X emptyval 482 G
476 X emptyval 482 G
477 X emptyval 482 C
478 X emptyval 482 C
479 X emptyval 482 C
480 X emptyval 482 C
481 X emptyval 482 C
482 X emptyval 482 C
483 X emptyval 482 T
484 X emptyval 482 T
485 X emptyval 482 T
486 X emptyval 482 T
487 X emptyval 482 C
488 X emptyval 482 C
489 X emptyval 482 C
490 X emptyval 482 C
491 X emptyval 482 C
470 X emptyval 483 C
471 X emptyval 483 C
472 X emptyval 483 C
473 X emptyval 483 T
474 X emptyval 483 T
475 X emptyval 483 T
476 X emptyval 483 T
477 X emptyval 483 T
478 X emptyval 483 C
479 X emptyval 483 C
480 X emptyval 483 C
481 X emptyval 483 C
482 X emptyval 483 C
483 X emptyval 483 T
484 X emptyval 483 T
485 X emptyval 483 T
486 X emptyval 483 T
487 X emptyval 483 C
488 X emptyval 483 C
489 X emptyval 483 C
490 X emptyval 483 C
491 X emptyval 483 C
470 X emptyval 484 C
471 X emptyval 484 C
472 X emptyval 484 C
473 X emptyval 484 T
474 X emptyval 484 T
475 X emptyval 484 T
476 X emptyval 484 T
477 X emptyval 484 T
478 X emptyval 484 C
479 X emptyval 484 C
480 X emptyval 484 C
481 X emptyval 484 C
482 X emptyval 484 C
483 X emptyval 484 T
484 X emptyval 484 T
485 X emptyval 484 T
486 X emptyval 484 T
487 X emptyval 484 C
488 X emptyval 484 C
489 X emptyval 484 C
490 X emptyval 484 C
491 X emptyval 484 C
470 X emptyval 485 C
471 X emptyval 485 C
472 X emptyval 485 C
473 X emptyval 485 C
474 X emptyval 485 G
475 X emptyval 485 G
476 X emptyval 485 G
477 X emptyval 485 C
478 X emptyval 485 C
479 X emptyval 485 C
480 X emptyval 485 C
481 X emptyval 485 C
482 X emptyval 485 C
483 X emptyval 485 T
484 X emptyval 485 T
485 X emptyval 485 T
486 X emptyval 485 T
487 X emptyval 485 C
488 X emptyval 485 C
489 X emptyval 485 C
490 X emptyval 485 C
491 X emptyval 485 C
470 X emptyval 486 C
471 X emptyval 486 C
472 X emptyval 486 C
473 X emptyval 486 T
474 X emptyval 486 T
475 X emptyval 486 T
476 X emptyval 486 T
477 X emptyval 486 T
478 X emptyval 486 C
479 X emptyval 486 C
480 X emptyval 486 C
481 X emptyval 486 C
482 X emptyval 486 C
483 X emptyval 486 T
484 X emptyval 486 T
485 X emptyval 486 T
486 X emptyval 486 T
487 X emptyval 486 C
488 X emptyval 486 C
489 X emptyval 486 C
490 X emptyval 486 T
491 X emptyval 486 T
470 X emptyval 487 C
471 X emptyval 487 C
472 X emptyval 487 C
473 X emptyval 487 C
474 X emptyval 487 G
475 X emptyval 487 G
476 X emptyval 487 G
477 X emptyval 487 C
478 X emptyval 487 C
479 X emptyval 487 C
480 X emptyval 487 C
481 X emptyval 487 C
482 X emptyval 487 C
483 X emptyval 487 T
484 X emptyval 487 T
485 X emptyval 487 T
486 X emptyval 487 T
487 X emptyval 487 C
488 X emptyval 487 C
489 X emptyval 487 C
490 X emptyval 487 C
491 X emptyval 487 C
470 X emptyval 488 C
471 X emptyval 488 C
472 X emptyval 488 C
473 X emptyval 488 C
474 X emptyval 488 G
475 X emptyval 488 G
476 X emptyval 488 G
477 X emptyval 488 C
478 X emptyval 488 C
479 X emptyval 488 B
480 X emptyval 488 C
481 X emptyval 488 C
482 X emptyval 488 C
483 X emptyval 488 T
484 X emptyval 488 T
485 X emptyval 488 T
486 X emptyval 488 T
487 X emptyval 488 B
488 X emptyval 488 C
489 X emptyval 488 C
490 X emptyval 488 T
491 X emptyval 488 T
470 X emptyval 489 C
471 X emptyval 489 C
472 X emptyval 489 C
473 X emptyval 489 C
474 X emptyval 489 G
475 X emptyval 489 G
476 X emptyval 489 G
477 X emptyval 489 C
478 X emptyval 489 C
479 X emptyval 489 C
480 X emptyval 489 C
481 X emptyval 489 C
482 X emptyval 489 C
483 X emptyval 489 T
484 X emptyval 489 T
485 X emptyval 489 T
486 X emptyval 489 T
487 X emptyval 489 C
488 X emptyval 489 C
489 X emptyval 489 C
490 X emptyval 489 T
491 X emptyval 489 T
470 X emptyval 490 C
471 X emptyval 490 C
472 X emptyval 490 C
473 X emptyval 490 T
474 X emptyval 490 T
475 X emptyval 490 T
476 X emptyval 490 T
477 X emptyval 490 T
478 X emptyval 490 C
479 X emptyval 490 C
480 X emptyval 490 C
481 X emptyval 490 C
482 X emptyval 490 C
483 X emptyval 490 C
484 X emptyval 490 C
485 X emptyval 490 C
486 X emptyval 490 C
487 X emptyval 490 C
488 X emptyval 490 C
489 X emptyval 490 C
490 X emptyval 490 C
491 X emptyval 490 C
470 X emptyval 491 C
471 X emptyval 491 C
472 X emptyval 491 C
473 X emptyval 491 T
474 X emptyval 491 T
475 X emptyval 491 T
476 X emptyval 491 T
477 X emptyval 491 T
478 X emptyval 491 C
479 X emptyval 491 C
480 X emptyval 491 C
481 X emptyval 491 C
482 X emptyval 491 C
483 X emptyval 491 C
484 X emptyval 491 C
485 X emptyval 491 C
486 X emptyval 491 C
487 X emptyval 491 C
488 X emptyval 491 C
489 X emptyval 491 C
490 X emptyval 491 C
491 X emptyval 491 C
470 X emptyval 492 C
471 X emptyval 492 C
472 X emptyval 492 C
473 X emptyval 492 C
474 X emptyval 492 G
475 X emptyval 492 G
476 X emptyval 492 G
477 X emptyval 492 C
478 X emptyval 492 C
479 X emptyval 492 C
480 X emptyval 492 C
481 X emptyval 492 C
482 X emptyval 492 C
483 X emptyval 492 T
484 X emptyval 492 T
485 X emptyval 492 T
486 X emptyval 492 T
487 X emptyval 492 C
488 X emptyval 492 C
489 X emptyval 492 C
490 X emptyval 492 C
491 X emptyval 492 C
470 X emptyval 493 C
471 X emptyval 493 C
472 X emptyval 493 C
473 X emptyval 493 T
474 X emptyval 493 T
475 X emptyval 493 T
476 X emptyval 493 T
477 X emptyval 493 T
478 X emptyval 493 C
479 X emptyval 493 B
480 X emptyval 493 C
481 X emptyval 493 C
482 X emptyval 493 C
483 X emptyval 493 T
484 X emptyval 493 T
485 X emptyval 493 T
486 X emptyval 493 T
487 X emptyval 493 B
488 X emptyval 493 C
489 X emptyval 493 C
490 X emptyval 493 C
491 X emptyval 493 C
470 X emptyval 494 C
471 X emptyval 494 C
472 X emptyval 494 C
473 X emptyval 494 C
474 X emptyval 494 G
475 X emptyval 494 G
476 X emptyval 494 G
477 X emptyval 494 C
478 X emptyval 494 C
479 X emptyval 494 C
480 X emptyval 494 C
481 X emptyval 494 C
482 X emptyval 494 C
483 X emptyval 494 T
484 X emptyval 494 T
485 X emptyval 494 T
486 X emptyval 494 T
487 X emptyval 494 T
488 X emptyval 494 T
489 X emptyval 494 T
490 X emptyval 494 T
491 X emptyval 494 C
470 X emptyval 495 C
471 X emptyval 495 C
472 X emptyval 495 C
473 X emptyval 495 T
474 X emptyval 495 T
475 X emptyval 495 T
476 X emptyval 495 T
477 X emptyval 495 T
478 X emptyval 495 C
479 X emptyval 495 C
480 X emptyval 495 C
481 X emptyval 495 C
482 X emptyval 495 C
483 X emptyval 495 T
484 X emptyval 495 T
485 X emptyval 495 T
486 X emptyval 495 T
487 X emptyval 495 C
488 X emptyval 495 C
489 X emptyval 495 C
490 X emptyval 495 T
491 X emptyval 495 T
470 X emptyval 496 C
471 X emptyval 496 C
472 X emptyval 496 C
473 X emptyval 496 C
474 X emptyval 496 G
475 X emptyval 496 G
476 X emptyval 496 G
477 X emptyval 496 C
478 X emptyval 496 C
479 X emptyval 496 C
480 X emptyval 496 C
481 X emptyval 496 C
482 X emptyval 496 C
483 X emptyval 496 T
484 X emptyval 496 T
485 X emptyval 496 T
486 X emptyval 496 T
487 X emptyval 496 C
488 X emptyval 496 C
489 X emptyval 496 C
490 X emptyval 496 T
491 X emptyval 496 T
470 X emptyval 497 C
471 X emptyval 497 C
472 X emptyval 497 C
473 X emptyval 497 T
474 X emptyval 497 T
475 X emptyval 497 T
476 X emptyval 497 T
477 X emptyval 497 T
478 X emptyval 497 C
479 X emptyval 497 C
480 X emptyval 497 C
481 X emptyval 497 C
482 X emptyval 497 C
483 X emptyval 497 T
484 X emptyval 497 T
485 X emptyval 497 T
486 X emptyval 497 T
487 X emptyval 497 C
488 X emptyval 497 C
489 X emptyval 497 C
490 X emptyval 497 C
491 X emptyval 497 C
470 X emptyval 498 C
471 X emptyval 498 C
472 X emptyval 498 C
473 X emptyval 498 T
474 X emptyval 498 T
475 X emptyval 498 T
476 X emptyval 498 T
477 X emptyval 498 T
478 X emptyval 498 C
479 X emptyval 498 C
480 X emptyval 498 C
481 X emptyval 498 C
482 X emptyval 498 C
483 X emptyval 498 T
484 X emptyval 498 T
485 X emptyval 498 T
486 X emptyval 498 T
487 X emptyval 498 C
488 X emptyval 498 C
489 X emptyval 498 C
490 X emptyval 498 C
491 X emptyval 498 C
470 X emptyval 499 C
471 X emptyval 499 C
472 X emptyval 499 C
473 X emptyval 499 T
474 X emptyval 499 T
475 X emptyval 499 T
476 X emptyval 499 T
477 X emptyval 499 T
478 X emptyval 499 C
479 X emptyval 499 C
480 X emptyval 499 C
481 X emptyval 499 C
482 X emptyval 499 C
483 X emptyval 499 C
484 X emptyval 499 C
485 X emptyval 499 C
486 X emptyval 499 C
487 X emptyval 499 C
488 X emptyval 499 C
489 X emptyval 499 C
490 X emptyval 499 C
491 X emptyval 499 C
470 X emptyval 500 C
471 X emptyval 500 C
472 X emptyval 500 C
473 X emptyval 500 T
474 X emptyval 500 T
475 X emptyval 500 T
476 X emptyval 500 T
477 X emptyval 500 T
478 X emptyval 500 C
479 X emptyval 500 C
480 X emptyval 500 C
481 X emptyval 500 C
482 X emptyval 500 C
483 X emptyval 500 C
484 X emptyval 500 C
485 X emptyval 500 C
486 X emptyval 500 C
487 X emptyval 500 C
488 X emptyval 500 C
489 X emptyval 500 C
490 X emptyval 500 C
491 X emptyval 500 C
470 X emptyval 501 C
471 X emptyval 501 C
472 X emptyval 501 C
473 X emptyval 501 C
474 X emptyval 501 G
475 X emptyval 501 G
476 X emptyval 501 G
477 X emptyval 501 C
478 X emptyval 501 C
479 X emptyval 501 C
480 X emptyval 501 C
481 X emptyval 501 C
482 X emptyval 501 C
483 X emptyval 501 C
484 X emptyval 501 C
485 X emptyval 501 C
486 X emptyval 501 C
487 X emptyval 501 T
488 X emptyval 501 T
489 X emptyval 501 T
490 X emptyval 501 T
491 X emptyval 501 T
470 X emptyval 502 C
471 X emptyval 502 C
472 X emptyval 502 C
473 X emptyval 502 T
474 X emptyval 502 T
475 X emptyval 502 T
476 X emptyval 502 T
477 X emptyval 502 T
478 X emptyval 502 C
479 X emptyval 502 C
480 X emptyval 502 C
481 X emptyval 502 C
482 X emptyval 502 C
483 X emptyval 502 T
484 X emptyval 502 T
485 X emptyval 502 T
486 X emptyval 502 T
487 X emptyval 502 C
488 X emptyval 502 C
489 X emptyval 502 C
490 X emptyval 502 C
491 X emptyval 502 C
470 X emptyval 503 C
471 X emptyval 503 C
472 X emptyval 503 C
473 X emptyval 503 T
474 X emptyval 503 T
475 X emptyval 503 T
476 X emptyval 503 T
477 X emptyval 503 T
478 X emptyval 503 C
479 X emptyval 503 C
480 X emptyval 503 C
481 X emptyval 503 C
482 X emptyval 503 C
483 X emptyval 503 T
484 X emptyval 503 T
485 X emptyval 503 T
486 X emptyval 503 T
487 X emptyval 503 C
488 X emptyval 503 C
489 X emptyval 503 C
490 X emptyval 503 C
491 X emptyval 503 C
470 X emptyval 504 C
471 X emptyval 504 C
472 X emptyval 504 C
473 X emptyval 504 C
474 X emptyval 504 G
475 X emptyval 504 G
476 X emptyval 504 G
477 X emptyval 504 C
478 X emptyval 504 C
479 X emptyval 504 C
480 X emptyval 504 C
481 X emptyval 504 C
482 X emptyval 504 C
483 X emptyval 504 T
484 X emptyval 504 T
485 X emptyval 504 T
486 X emptyval 504 T
487 X emptyval 504 T
488 X emptyval 504 T
489 X emptyval 504 T
490 X emptyval 504 T
491 X emptyval 504 C
470 X emptyval 505 C
471 X emptyval 505 C
472 X emptyval 505 C
473 X emptyval 505 T
474 X emptyval 505 T
475 X emptyval 505 T
476 X emptyval 505 T
477 X emptyval 505 T
478 X emptyval 505 C
479 X emptyval 505 C
480 X emptyval 505 C
481 X emptyval 505 C
482 X emptyval 505 C
483 X emptyval 505 T
484 X emptyval 505 T
485 X emptyval 505 T
486 X emptyval 505 T
487 X emptyval 505 C
488 X emptyval 505 C
489 X emptyval 505 C
490 X emptyval 505 C
491 X emptyval 505 C
470 X emptyval 506 C
471 X emptyval 506 C
472 X emptyval 506 C
473 X emptyval 506 T
474 X emptyval 506 T
475 X emptyval 506 T
476 X emptyval 506 T
477 X emptyval 506 T
478 X emptyval 506 C
479 X emptyval 506 C
480 X emptyval 506 C
481 X emptyval 506 C
482 X emptyval 506 C
483 X emptyval 506 T
484 X emptyval 506 T
485 X emptyval 506 T
486 X emptyval 506 T
487 X emptyval 506 C
488 X emptyval 506 C
489 X emptyval 506 C
490 X emptyval 506 C
491 X emptyval 506 C
470 X emptyval 507 C
471 X emptyval 507 C
472 X emptyval 507 C
473 X emptyval 507 C
474 X emptyval 507 G
475 X emptyval 507 G
476 X emptyval 507 G
477 X emptyval 507 C
478 X emptyval 507 C
479 X emptyval 507 C
480 X emptyval 507 C
481 X emptyval 507 C
482 X emptyval 507 C
483 X emptyval 507 T
484 X emptyval 507 T
485 X emptyval 507 T
486 X emptyval 507 T
487 X emptyval 507 C
488 X emptyval 507 C
489 X emptyval 507 C
490 X emptyval 507 T
491 X emptyval 507 T
470 X emptyval 508 C
471 X emptyval 508 C
472 X emptyval 508 C
473 X emptyval 508 C
474 X emptyval 508 G
475 X emptyval 508 G
476 X emptyval 508 G
477 X emptyval 508 C
478 X emptyval 508 C
479 X emptyval 508 C
480 X emptyval 508 C
481 X emptyval 508 C
482 X emptyval 508 C
483 X emptyval 508 T
484 X emptyval 508 T
485 X emptyval 508 T
486 X emptyval 508 T
487 X emptyval 508 C
488 X emptyval 508 C
489 X emptyval 508 C
490 X emptyval 508 C
491 X emptyval 508 C
470 X emptyval 509 C
471 X emptyval 509 C
472 X emptyval 509 C
473 X emptyval 509 C
474 X emptyval 509 G
475 X emptyval 509 G
476 X emptyval 509 G
477 X emptyval 509 C
478 X emptyval 509 C
479 X emptyval 509 C
480 X emptyval 509 C
481 X emptyval 509 C
482 X emptyval 509 C
483 X emptyval 509 T
484 X emptyval 509 T
485 X emptyval 509 T
486 X emptyval 509 T
487 X emptyval 509 C
488 X emptyval 509 C
489 X emptyval 509 C
490 X emptyval 509 C
491 X emptyval 509 C
470 X emptyval 510 C
471 X emptyval 510 C
472 X emptyval 510 C
473 X emptyval 510 C
474 X emptyval 510 G
475 X emptyval 510 G
476 X emptyval 510 G
477 X emptyval 510 C
478 X emptyval 510 C
479 X emptyval 510 C
480 X emptyval 510 C
481 X emptyval 510 C
482 X emptyval 510 C
483 X emptyval 510 T
484 X emptyval 510 T
485 X emptyval 510 T
486 X emptyval 510 T
487 X emptyval 510 C
488 X emptyval 510 C
489 X emptyval 510 C
490 X emptyval 510 C
491 X emptyval 510 C
470 X emptyval 511 C
471 X emptyval 511 C
472 X emptyval 511 C
473 X emptyval 511 C
474 X emptyval 511 G
475 X emptyval 511 G
476 X emptyval 511 G
477 X emptyval 511 C
478 X emptyval 511 C
479 X emptyval 511 C
480 X emptyval 511 C
481 X emptyval 511 C
482 X emptyval 511 C
483 X emptyval 511 T
484 X emptyval 511 T
485 X emptyval 511 T
486 X emptyval 511 T
487 X emptyval 511 C
488 X emptyval 511 C
489 X emptyval 511 C
490 X emptyval 511 C
491 X emptyval 511 C
470 X emptyval 512 C
471 X emptyval 512 C
472 X emptyval 512 C
473 X emptyval 512 C
474 X emptyval 512 G
475 X emptyval 512 G
476 X emptyval 512 G
477 X emptyval 512 C
478 X emptyval 512 C
479 X emptyval 512 C
480 X emptyval 512 C
481 X emptyval 512 C
482 X emptyval 512 C
483 X emptyval 512 C
484 X emptyval 512 C
485 X emptyval 512 C
486 X emptyval 512 C
487 X emptyval 512 C
488 X emptyval 512 C
489 X emptyval 512 C
490 X emptyval 512 C
491 X emptyval 512 C
470 X emptyval 513 C
471 X emptyval 513 C
472 X emptyval 513 C
473 X emptyval 513 T
474 X emptyval 513 T
475 X emptyval 513 T
476 X emptyval 513 T
477 X emptyval 513 T
478 X emptyval 513 C
479 X emptyval 513 C
480 X emptyval 513 C
481 X emptyval 513 C
482 X emptyval 513 C
483 X emptyval 513 T
484 X emptyval 513 T
485 X emptyval 513 T
486 X emptyval 513 T
487 X emptyval 513 C
488 X emptyval 513 C
489 X emptyval 513 C
490 X emptyval 513 C
491 X emptyval 513 C
470 X emptyval 514 C
471 X emptyval 514 C
472 X emptyval 514 C
473 X emptyval 514 T
474 X emptyval 514 T
475 X emptyval 514 T
476 X emptyval 514 T
477 X emptyval 514 T
478 X emptyval 514 C
479 X emptyval 514 C
480 X emptyval 514 C
481 X emptyval 514 C
482 X emptyval 514 C
483 X emptyval 514 T
484 X emptyval 514 T
485 X emptyval 514 T
486 X emptyval 514 T
487 X emptyval 514 C
488 X emptyval 514 C
489 X emptyval 514 C
490 X emptyval 514 T
491 X emptyval 514 T
470 X emptyval 515 C
471 X emptyval 515 C
472 X emptyval 515 C
473 X emptyval 515 C
474 X emptyval 515 G
475 X emptyval 515 G
476 X emptyval 515 G
477 X emptyval 515 C
478 X emptyval 515 C
479 X emptyval 515 C
480 X emptyval 515 C
481 X emptyval 515 C
482 X emptyval 515 C
483 X emptyval 515 T
484 X emptyval 515 T
485 X emptyval 515 T
486 X emptyval 515 T
487 X emptyval 515 C
488 X emptyval 515 C
489 X emptyval 515 C
490 X emptyval 515 T
491 X emptyval 515 T
470 X emptyval 516 C
471 X emptyval 516 C
472 X emptyval 516 C
473 X emptyval 516 T
474 X emptyval 516 T
475 X emptyval 516 T
476 X emptyval 516 T
477 X emptyval 516 T
478 X emptyval 516 C
479 X emptyval 516 C
480 X emptyval 516 C
481 X emptyval 516 C
482 X emptyval 516 C
483 X emptyval 516 T
484 X emptyval 516 T
485 X emptyval 516 T
486 X emptyval 516 T
487 X emptyval 516 C
488 X emptyval 516 C
489 X emptyval 516 C
490 X emptyval 516 C
491 X emptyval 516 C
470 X emptyval 517 C
471 X emptyval 517 C
472 X emptyval 517 C
473 X emptyval 517 C
474 X emptyval 517 G
475 X emptyval 517 G
476 X emptyval 517 G
477 X emptyval 517 C
478 X emptyval 517 C
479 X emptyval 517 C
480 X emptyval 517 C
481 X emptyval 517 C
482 X emptyval 517 C
483 X emptyval 517 T
484 X emptyval 517 T
485 X emptyval 517 T
486 X emptyval 517 T
487 X emptyval 517 C
488 X emptyval 517 C
489 X emptyval 517 C
490 X emptyval 517 C
491 X emptyval 517 C
470 X emptyval 518 C
471 X emptyval 518 C
472 X emptyval 518 C
473 X emptyval 518 C
474 X emptyval 518 G
475 X emptyval 518 G
476 X emptyval 518 G
477 X emptyval 518 C
478 X emptyval 518 C
479 X emptyval 518 C
480 X emptyval 518 C
481 X emptyval 518 C
482 X emptyval 518 C
483 X emptyval 518 T
484 X emptyval 518 T
485 X emptyval 518 T
486 X emptyval 518 T
487 X emptyval 518 T
488 X emptyval 518 T
489 X emptyval 518 T
490 X emptyval 518 T
491 X emptyval 518 C
470 X emptyval 519 C
471 X emptyval 519 C
472 X emptyval 519 C
473 X emptyval 519 T
474 X emptyval 519 T
475 X emptyval 519 T
476 X emptyval 519 T
477 X emptyval 519 T
478 X emptyval 519 T
479 X emptyval 519 C
480 X emptyval 519 C
481 X emptyval 519 C
482 X emptyval 519 C
483 X emptyval 519 T
484 X emptyval 519 T
485 X emptyval 519 T
486 X emptyval 519 T
487 X emptyval 519 T
488 X emptyval 519 T
489 X emptyval 519 T
490 X emptyval 519 T
491 X emptyval 519 C
470 X emptyval 520 T
471 X emptyval 520 T
472 X emptyval 520 T
473 X emptyval 520 T
474 X emptyval 520 T
475 X emptyval 520 T
476 X emptyval 520 T
477 X emptyval 520 T
478 X emptyval 520 C
479 X emptyval 520 C
480 X emptyval 520 C
481 X emptyval 520 C
482 X emptyval 520 C
483 X emptyval 520 T
484 X emptyval 520 T
485 X emptyval 520 T
486 X emptyval 520 T
487 X emptyval 520 C
488 X emptyval 520 C
489 X emptyval 520 C
490 X emptyval 520 C
491 X emptyval 520 C
470 X emptyval 521 C
471 X emptyval 521 C
472 X emptyval 521 C
473 X emptyval 521 T
474 X emptyval 521 T
475 X emptyval 521 T
476 X emptyval 521 T
477 X emptyval 521 T
478 X emptyval 521 C
479 X emptyval 521 C
480 X emptyval 521 C
481 X emptyval 521 C
482 X emptyval 521 C
483 X emptyval 521 T
484 X emptyval 521 T
485 X emptyval 521 T
486 X emptyval 521 T
487 X emptyval 521 T
488 X emptyval 521 T
489 X emptyval 521 T
490 X emptyval 521 T
491 X emptyval 521 C
470 X emptyval 522 C
471 X emptyval 522 C
472 X emptyval 522 C
473 X emptyval 522 T
474 X emptyval 522 T
475 X emptyval 522 T
476 X emptyval 522 T
477 X emptyval 522 T
478 X emptyval 522 C
479 X emptyval 522 C
480 X emptyval 522 C
481 X emptyval 522 C
482 X emptyval 522 C
483 X emptyval 522 T
484 X emptyval 522 T
485 X emptyval 522 T
486 X emptyval 522 T
487 X emptyval 522 T
488 X emptyval 522 T
489 X emptyval 522 T
490 X emptyval 522 T
491 X emptyval 522 T
470 X emptyval 523 C
471 X emptyval 523 C
472 X emptyval 523 C
473 X emptyval 523 T
474 X emptyval 523 T
475 X emptyval 523 T
476 X emptyval 523 T
477 X emptyval 523 T
478 X emptyval 523 C
479 X emptyval 523 C
480 X emptyval 523 C
481 X emptyval 523 C
482 X emptyval 523 C
483 X emptyval 523 T
484 X emptyval 523 T
485 X emptyval 523 T
486 X emptyval 523 T
487 X emptyval 523 T
488 X emptyval 523 T
489 X emptyval 523 T
490 X emptyval 523 T
491 X emptyval 523 C
470 X emptyval 524 C
471 X emptyval 524 C
472 X emptyval 524 C
473 X emptyval 524 C
474 X emptyval 524 G
475 X emptyval 524 G
476 X emptyval 524 G
477 X emptyval 524 C
478 X emptyval 524 C
479 X emptyval 524 C
480 X emptyval 524 C
481 X emptyval 524 C
482 X emptyval 524 C
483 X emptyval 524 T
484 X emptyval 524 T
485 X emptyval 524 T
486 X emptyval 524 T
487 X emptyval 524 T
488 X emptyval 524 T
489 X emptyval 524 T
490 X emptyval 524 T
491 X emptyval 524 C
470 X emptyval 525 C
471 X emptyval 525 C
472 X emptyval 525 C
473 X emptyval 525 C
474 X emptyval 525 G
475 X emptyval 525 G
476 X emptyval 525 G
477 X emptyval 525 C
478 X emptyval 525 C
479 X emptyval 525 C
480 X emptyval 525 C
481 X emptyval 525 C
482 X emptyval 525 C
483 X emptyval 525 T
484 X emptyval 525 T
485 X emptyval 525 T
486 X emptyval 525 T
487 X emptyval 525 T
488 X emptyval 525 T
489 X emptyval 525 T
490 X emptyval 525 T
491 X emptyval 525 T
470 X emptyval 526 C
471 X emptyval 526 C
472 X emptyval 526 C
473 X emptyval 526 C
474 X emptyval 526 G
475 X emptyval 526 G
476 X emptyval 526 G
477 X emptyval 526 C
478 X emptyval 526 C
479 X emptyval 526 C
480 X emptyval 526 C
481 X emptyval 526 C
482 X emptyval 526 C
483 X emptyval 526 T
484 X emptyval 526 T
485 X emptyval 526 T
486 X emptyval 526 T
487 X emptyval 526 T
488 X emptyval 526 T
489 X emptyval 526 T
490 X emptyval 526 T
491 X emptyval 526 C
470 X emptyval 527 C
471 X emptyval 527 C
472 X emptyval 527 C
473 X emptyval 527 C
474 X emptyval 527 G
475 X emptyval 527 G
476 X emptyval 527 G
477 X emptyval 527 C
478 X emptyval 527 C
479 X emptyval 527 C
480 X emptyval 527 C
481 X emptyval 527 C
482 X emptyval 527 C
483 X emptyval 527 T
484 X emptyval 527 T
485 X emptyval 527 T
486 X emptyval 527 T
487 X emptyval 527 T
488 X emptyval 527 T
489 X emptyval 527 T
490 X emptyval 527 T
491 X emptyval 527 C
470 X emptyval 528 C
471 X emptyval 528 C
472 X emptyval 528 C
473 X emptyval 528 C
474 X emptyval 528 G
475 X emptyval 528 G
476 X emptyval 528 G
477 X emptyval 528 C
478 X emptyval 528 C
479 X emptyval 528 C
480 X emptyval 528 C
481 X emptyval 528 C
482 X emptyval 528 C
483 X emptyval 528 T
484 X emptyval 528 T
485 X emptyval 528 T
486 X emptyval 528 T
487 X emptyval 528 T
488 X emptyval 528 T
489 X emptyval 528 T
490 X emptyval 528 T
491 X emptyval 528 C
470 X emptyval 529 C
471 X emptyval 529 C
472 X emptyval 529 C
473 X emptyval 529 C
474 X emptyval 529 G
475 X emptyval 529 G
476 X emptyval 529 G
477 X emptyval 529 C
478 X emptyval 529 C
479 X emptyval 529 C
480 X emptyval 529 C
481 X emptyval 529 C
482 X emptyval 529 C
483 X emptyval 529 T
484 X emptyval 529 T
485 X emptyval 529 T
486 X emptyval 529 T
487 X emptyval 529 T
488 X emptyval 529 T
489 X emptyval 529 T
490 X emptyval 529 T
491 X emptyval 529 C
470 X emptyval 530 C
471 X emptyval 530 C
472 X emptyval 530 C
473 X emptyval 530 T
474 X emptyval 530 T
475 X emptyval 530 T
476 X emptyval 530 T
477 X emptyval 530 T
478 X emptyval 530 C
479 X emptyval 530 C
480 X emptyval 530 C
481 X emptyval 530 C
482 X emptyval 530 C
483 X emptyval 530 T
484 X emptyval 530 T
485 X emptyval 530 T
486 X emptyval 530 T
487 X emptyval 530 T
488 X emptyval 530 T
489 X emptyval 530 T
490 X emptyval 530 T
491 X emptyval 530 C
470 X emptyval 531 C
471 X emptyval 531 C
472 X emptyval 531 C
473 X emptyval 531 T
474 X emptyval 531 T
475 X emptyval 531 T
476 X emptyval 531 T
477 X emptyval 531 T
478 X emptyval 531 C
479 X emptyval 531 C
480 X emptyval 531 C
481 X emptyval 531 C
482 X emptyval 531 C
483 X emptyval 531 T
484 X emptyval 531 T
485 X emptyval 531 T
486 X emptyval 531 T
487 X emptyval 531 C
488 X emptyval 531 C
489 X emptyval 531 C
490 X emptyval 531 C
491 X emptyval 531 C
470 X emptyval 532 C
471 X emptyval 532 C
472 X emptyval 532 C
473 X emptyval 532 T
474 X emptyval 532 T
475 X emptyval 532 T
476 X emptyval 532 T
477 X emptyval 532 T
478 X emptyval 532 C
479 X emptyval 532 C
480 X emptyval 532 C
481 X emptyval 532 C
482 X emptyval 532 C
483 X emptyval 532 T
484 X emptyval 532 T
485 X emptyval 532 T
486 X emptyval 532 T
487 X emptyval 532 T
488 X emptyval 532 T
489 X emptyval 532 T
490 X emptyval 532 T
491 X emptyval 532 T
470 X emptyval 533 C
471 X emptyval 533 C
472 X emptyval 533 C
473 X emptyval 533 T
474 X emptyval 533 T
475 X emptyval 533 T
476 X emptyval 533 T
477 X emptyval 533 T
478 X emptyval 533 C
479 X emptyval 533 C
480 X emptyval 533 C
481 X emptyval 533 C
482 X emptyval 533 C
483 X emptyval 533 T
484 X emptyval 533 T
485 X emptyval 533 T
486 X emptyval 533 T
487 X emptyval 533 T
488 X emptyval 533 T
489 X emptyval 533 T
490 X emptyval 533 T
491 X emptyval 533 C
470 X emptyval 534 C
471 X emptyval 534 C
472 X emptyval 534 C
473 X emptyval 534 T
474 X emptyval 534 T
475 X emptyval 534 T
476 X emptyval 534 T
477 X emptyval 534 T
478 X emptyval 534 C
479 X emptyval 534 C
480 X emptyval 534 C
481 X emptyval 534 C
482 X emptyval 534 C
483 X emptyval 534 T
484 X emptyval 534 T
485 X emptyval 534 T
486 X emptyval 534 T
487 X emptyval 534 T
488 X emptyval 534 T
489 X emptyval 534 T
490 X emptyval 534 T
491 X emptyval 534 T
470 X emptyval 535 C
471 X emptyval 535 C
472 X emptyval 535 C
473 X emptyval 535 T
474 X emptyval 535 T
475 X emptyval 535 T
476 X emptyval 535 T
477 X emptyval 535 T
478 X emptyval 535 C
479 X emptyval 535 C
480 X emptyval 535 C
481 X emptyval 535 C
482 X emptyval 535 C
483 X emptyval 535 T
484 X emptyval 535 T
485 X emptyval 535 T
486 X emptyval 535 T
487 X emptyval 535 C
488 X emptyval 535 C
489 X emptyval 535 C
490 X emptyval 535 C
491 X emptyval 535 C
470 X emptyval 536 C
471 X emptyval 536 C
472 X emptyval 536 C
473 X emptyval 536 C
474 X emptyval 536 G
475 X emptyval 536 G
476 X emptyval 536 G
477 X emptyval 536 C
478 X emptyval 536 C
479 X emptyval 536 C
480 X emptyval 536 C
481 X emptyval 536 C
482 X emptyval 536 C
483 X emptyval 536 T
484 X emptyval 536 T
485 X emptyval 536 T
486 X emptyval 536 T
487 X emptyval 536 T
488 X emptyval 536 T
489 X emptyval 536 T
490 X emptyval 536 T
491 X emptyval 536 C
470 X emptyval 537 C
471 X emptyval 537 C
472 X emptyval 537 C
473 X emptyval 537 C
474 X emptyval 537 G
475 X emptyval 537 G
476 X emptyval 537 G
477 X emptyval 537 C
478 X emptyval 537 C
479 X emptyval 537 C
480 X emptyval 537 C
481 X emptyval 537 C
482 X emptyval 537 C
483 X emptyval 537 T
484 X emptyval 537 T
485 X emptyval 537 T
486 X emptyval 537 T
487 X emptyval 537 T
488 X emptyval 537 T
489 X emptyval 537 T
490 X emptyval 537 T
491 X emptyval 537 C
470 X emptyval 538 C
471 X emptyval 538 C
472 X emptyval 538 C
473 X emptyval 538 C
474 X emptyval 538 G
475 X emptyval 538 G
476 X emptyval 538 G
477 X emptyval 538 C
478 X emptyval 538 C
479 X emptyval 538 C
480 X emptyval 538 C
481 X emptyval 538 C
482 X emptyval 538 C
483 X emptyval 538 T
484 X emptyval 538 T
485 X emptyval 538 T
486 X emptyval 538 T
487 X emptyval 538 T
488 X emptyval 538 T
489 X emptyval 538 T
490 X emptyval 538 T
491 X emptyval 538 C
470 X emptyval 539 C
471 X emptyval 539 C
472 X emptyval 539 C
473 X emptyval 539 C
474 X emptyval 539 G
475 X emptyval 539 G
476 X emptyval 539 G
477 X emptyval 539 C
478 X emptyval 539 C
479 X emptyval 539 C
480 X emptyval 539 C
481 X emptyval 539 C
482 X emptyval 539 C
483 X emptyval 539 T
484 X emptyval 539 T
485 X emptyval 539 T
486 X emptyval 539 T
487 X emptyval 539 T
488 X emptyval 539 T
489 X emptyval 539 T
490 X emptyval 539 T
491 X emptyval 539 C
470 X emptyval 540 C
471 X emptyval 540 C
472 X emptyval 540 C
473 X emptyval 540 T
474 X emptyval 540 T
475 X emptyval 540 T
476 X emptyval 540 T
477 X emptyval 540 T
478 X emptyval 540 C
479 X emptyval 540 C
480 X emptyval 540 C
481 X emptyval 540 C
482 X emptyval 540 C
483 X emptyval 540 T
484 X emptyval 540 T
485 X emptyval 540 T
486 X emptyval 540 T
487 X emptyval 540 T
488 X emptyval 540 T
489 X emptyval 540 T
490 X emptyval 540 T
491 X emptyval 540 C
470 X emptyval 541 C
471 X emptyval 541 C
472 X emptyval 541 C
473 X emptyval 541 T
474 X emptyval 541 T
475 X emptyval 541 T
476 X emptyval 541 T
477 X emptyval 541 T
478 X emptyval 541 C
479 X emptyval 541 C
480 X emptyval 541 C
481 X emptyval 541 C
482 X emptyval 541 C
483 X emptyval 541 T
484 X emptyval 541 T
485 X emptyval 541 T
486 X emptyval 541 T
487 X emptyval 541 T
488 X emptyval 541 T
489 X emptyval 541 T
490 X emptyval 541 T
491 X emptyval 541 C
470 X emptyval 542 C
471 X emptyval 542 C
472 X emptyval 542 C
473 X emptyval 542 T
474 X emptyval 542 T
475 X emptyval 542 T
476 X emptyval 542 T
477 X emptyval 542 T
478 X emptyval 542 C
479 X emptyval 542 C
480 X emptyval 542 C
481 X emptyval 542 C
482 X emptyval 542 C
483 X emptyval 542 C
484 X emptyval 542 C
485 X emptyval 542 C
486 X emptyval 542 C
487 X emptyval 542 T
488 X emptyval 542 T
489 X emptyval 542 T
490 X emptyval 542 T
491 X emptyval 542 C
470 X emptyval 543 C
471 X emptyval 543 C
472 X emptyval 543 C
473 X emptyval 543 T
474 X emptyval 543 T
475 X emptyval 543 T
476 X emptyval 543 T
477 X emptyval 543 T
478 X emptyval 543 C
479 X emptyval 543 C
480 X emptyval 543 C
481 X emptyval 543 C
482 X emptyval 543 C
483 X emptyval 543 C
484 X emptyval 543 C
485 X emptyval 543 C
486 X emptyval 543 C
487 X emptyval 543 C
488 X emptyval 543 C
489 X emptyval 543 C
490 X emptyval 543 C
491 X emptyval 543 C
470 X emptyval 544 C
471 X emptyval 544 C
472 X emptyval 544 C
473 X emptyval 544 T
474 X emptyval 544 T
475 X emptyval 544 T
476 X emptyval 544 T
477 X emptyval 544 T
478 X emptyval 544 C
479 X emptyval 544 C
480 X emptyval 544 C
481 X emptyval 544 C
482 X emptyval 544 C
483 X emptyval 544 T
484 X emptyval 544 T
485 X emptyval 544 T
486 X emptyval 544 T
487 X emptyval 544 T
488 X emptyval 544 T
489 X emptyval 544 T
490 X emptyval 544 T
491 X emptyval 544 C
470 X emptyval 545 C
471 X emptyval 545 C
472 X emptyval 545 C
473 X emptyval 545 C
474 X emptyval 545 G
475 X emptyval 545 G
476 X emptyval 545 G
477 X emptyval 545 C
478 X emptyval 545 C
479 X emptyval 545 C
480 X emptyval 545 C
481 X emptyval 545 C
482 X emptyval 545 C
483 X emptyval 545 T
484 X emptyval 545 T
485 X emptyval 545 T
486 X emptyval 545 T
487 X emptyval 545 C
488 X emptyval 545 C
489 X emptyval 545 C
490 X emptyval 545 T
491 X emptyval 545 T
470 X emptyval 546 C
471 X emptyval 546 C
472 X emptyval 546 C
473 X emptyval 546 T
474 X emptyval 546 T
475 X emptyval 546 T
476 X emptyval 546 T
477 X emptyval 546 T
478 X emptyval 546 C
479 X emptyval 546 C
480 X emptyval 546 C
481 X emptyval 546 C
482 X emptyval 546 C
483 X emptyval 546 T
484 X emptyval 546 T
485 X emptyval 546 T
486 X emptyval 546 T
487 X emptyval 546 C
488 X emptyval 546 C
489 X emptyval 546 C
490 X emptyval 546 T
491 X emptyval 546 T
470 X emptyval 547 C
471 X emptyval 547 C
472 X emptyval 547 C
473 X emptyval 547 C
474 X emptyval 547 G
475 X emptyval 547 G
476 X emptyval 547 G
477 X emptyval 547 C
478 X emptyval 547 C
479 X emptyval 547 C
480 X emptyval 547 C
481 X emptyval 547 C
482 X emptyval 547 C
483 X emptyval 547 T
484 X emptyval 547 T
485 X emptyval 547 T
486 X emptyval 547 T
487 X emptyval 547 T
488 X emptyval 547 T
489 X emptyval 547 T
490 X emptyval 547 T
491 X emptyval 547 C
470 X emptyval 548 T
471 X emptyval 548 T
472 X emptyval 548 T
473 X emptyval 548 T
474 X emptyval 548 T
475 X emptyval 548 T
476 X emptyval 548 T
477 X emptyval 548 T
478 X emptyval 548 C
479 X emptyval 548 C
480 X emptyval 548 C
481 X emptyval 548 C
482 X emptyval 548 C
483 X emptyval 548 T
484 X emptyval 548 T
485 X emptyval 548 T
486 X emptyval 548 T
487 X emptyval 548 C
488 X emptyval 548 C
489 X emptyval 548 C
490 X emptyval 548 C
491 X emptyval 548 C
470 X emptyval 549 C
471 X emptyval 549 C
472 X emptyval 549 C
473 X emptyval 549 C
474 X emptyval 549 G
475 X emptyval 549 G
476 X emptyval 549 G
477 X emptyval 549 C
478 X emptyval 549 C
479 X emptyval 549 C
480 X emptyval 549 C
481 X emptyval 549 C
482 X emptyval 549 C
483 X emptyval 549 T
484 X emptyval 549 T
485 X emptyval 549 T
486 X emptyval 549 T
487 X emptyval 549 C
488 X emptyval 549 C
489 X emptyval 549 C
490 X emptyval 549 C
491 X emptyval 549 C
470 X emptyval 550 C
471 X emptyval 550 C
472 X emptyval 550 C
473 X emptyval 550 C
474 X emptyval 550 G
475 X emptyval 550 G
476 X emptyval 550 G
477 X emptyval 550 C
478 X emptyval 550 C
479 X emptyval 550 C
480 X emptyval 550 C
481 X emptyval 550 C
482 X emptyval 550 C
483 X emptyval 550 T
484 X emptyval 550 T
485 X emptyval 550 T
486 X emptyval 550 T
487 X emptyval 550 C
488 X emptyval 550 C
489 X emptyval 550 C
490 X emptyval 550 C
491 X emptyval 550 C
470 X emptyval 551 C
471 X emptyval 551 C
472 X emptyval 551 C
473 X emptyval 551 C
474 X emptyval 551 G
475 X emptyval 551 G
476 X emptyval 551 G
477 X emptyval 551 C
478 X emptyval 551 C
479 X emptyval 551 C
480 X emptyval 551 C
481 X emptyval 551 C
482 X emptyval 551 C
483 X emptyval 551 T
484 X emptyval 551 T
485 X emptyval 551 T
486 X emptyval 551 T
487 X emptyval 551 C
488 X emptyval 551 C
489 X emptyval 551 C
490 X emptyval 551 C
491 X emptyval 551 C
470 X emptyval 552 C
471 X emptyval 552 C
472 X emptyval 552 C
473 X emptyval 552 T
474 X emptyval 552 T
475 X emptyval 552 T
476 X emptyval 552 T
477 X emptyval 552 T
478 X emptyval 552 C
479 X emptyval 552 C
480 X emptyval 552 C
481 X emptyval 552 C
482 X emptyval 552 C
483 X emptyval 552 T
484 X emptyval 552 T
485 X emptyval 552 T
486 X emptyval 552 T
487 X emptyval 552 C
488 X emptyval 552 C
489 X emptyval 552 C
490 X emptyval 552 T
491 X emptyval 552 T
470 X emptyval 553 C
471 X emptyval 553 C
472 X emptyval 553 C
473 X emptyval 553 C
474 X emptyval 553 G
475 X emptyval 553 G
476 X emptyval 553 G
477 X emptyval 553 C
478 X emptyval 553 C
479 X emptyval 553 C
480 X emptyval 553 C
481 X emptyval 553 C
482 X emptyval 553 C
483 X emptyval 553 T
484 X emptyval 553 T
485 X emptyval 553 T
486 X emptyval 553 T
487 X emptyval 553 T
488 X emptyval 553 T
489 X emptyval 553 T
490 X emptyval 553 T
491 X emptyval 553 C
470 X emptyval 554 C
471 X emptyval 554 C
472 X emptyval 554 C
473 X emptyval 554 T
474 X emptyval 554 T
475 X emptyval 554 T
476 X emptyval 554 T
477 X emptyval 554 T
478 X emptyval 554 C
479 X emptyval 554 C
480 X emptyval 554 C
481 X emptyval 554 C
482 X emptyval 554 C
483 X emptyval 554 T
484 X emptyval 554 T
485 X emptyval 554 T
486 X emptyval 554 T
487 X emptyval 554 T
488 X emptyval 554 T
489 X emptyval 554 T
490 X emptyval 554 T
491 X emptyval 554 C
470 X emptyval 555 C
471 X emptyval 555 C
472 X emptyval 555 C
473 X emptyval 555 T
474 X emptyval 555 T
475 X emptyval 555 T
476 X emptyval 555 T
477 X emptyval 555 T
478 X emptyval 555 C
479 X emptyval 555 C
480 X emptyval 555 C
481 X emptyval 555 C
482 X emptyval 555 C
483 X emptyval 555 T
484 X emptyval 555 T
485 X emptyval 555 T
486 X emptyval 555 T
487 X emptyval 555 C
488 X emptyval 555 C
489 X emptyval 555 C
490 X emptyval 555 C
491 X emptyval 555 C
470 X emptyval 556 C
471 X emptyval 556 C
472 X emptyval 556 C
473 X emptyval 556 T
474 X emptyval 556 T
475 X emptyval 556 T
476 X emptyval 556 T
477 X emptyval 556 T
478 X emptyval 556 C
479 X emptyval 556 C
480 X emptyval 556 C
481 X emptyval 556 C
482 X emptyval 556 C
483 X emptyval 556 T
484 X emptyval 556 T
485 X emptyval 556 T
486 X emptyval 556 T
487 X emptyval 556 C
488 X emptyval 556 C
489 X emptyval 556 C
490 X emptyval 556 C
491 X emptyval 556 C
470 X emptyval 557 C
471 X emptyval 557 C
472 X emptyval 557 C
473 X emptyval 557 T
474 X emptyval 557 T
475 X emptyval 557 T
476 X emptyval 557 T
477 X emptyval 557 T
478 X emptyval 557 C
479 X emptyval 557 C
480 X emptyval 557 C
481 X emptyval 557 C
482 X emptyval 557 C
483 X emptyval 557 T
484 X emptyval 557 T
485 X emptyval 557 T
486 X emptyval 557 T
487 X emptyval 557 C
488 X emptyval 557 C
489 X emptyval 557 C
490 X emptyval 557 C
491 X emptyval 557 C
470 X emptyval 558 C
471 X emptyval 558 C
472 X emptyval 558 C
473 X emptyval 558 T
474 X emptyval 558 T
475 X emptyval 558 T
476 X emptyval 558 T
477 X emptyval 558 T
478 X emptyval 558 C
479 X emptyval 558 C
480 X emptyval 558 C
481 X emptyval 558 C
482 X emptyval 558 C
483 X emptyval 558 T
484 X emptyval 558 T
485 X emptyval 558 T
486 X emptyval 558 T
487 X emptyval 558 C
488 X emptyval 558 C
489 X emptyval 558 C
490 X emptyval 558 T
491 X emptyval 558 T
470 X emptyval 559 C
471 X emptyval 559 C
472 X emptyval 559 C
473 X emptyval 559 T
474 X emptyval 559 T
475 X emptyval 559 T
476 X emptyval 559 T
477 X emptyval 559 T
478 X emptyval 559 C
479 X emptyval 559 C
480 X emptyval 559 C
481 X emptyval 559 C
482 X emptyval 559 C
483 X emptyval 559 C
484 X emptyval 559 C
485 X emptyval 559 C
486 X emptyval 559 C
487 X emptyval 559 C
488 X emptyval 559 C
489 X emptyval 559 C
490 X emptyval 559 C
491 X emptyval 559 C
470 X emptyval 560 C
471 X emptyval 560 C
472 X emptyval 560 C
473 X emptyval 560 C
474 X emptyval 560 G
475 X emptyval 560 G
476 X emptyval 560 G
477 X emptyval 560 C
478 X emptyval 560 C
479 X emptyval 560 C
480 X emptyval 560 C
481 X emptyval 560 C
482 X emptyval 560 C
483 X emptyval 560 T
484 X emptyval 560 T
485 X emptyval 560 T
486 X emptyval 560 T
487 X emptyval 560 C
488 X emptyval 560 C
489 X emptyval 560 C
490 X emptyval 560 C
491 X emptyval 560 C
470 X emptyval 561 C
471 X emptyval 561 C
472 X emptyval 561 C
473 X emptyval 561 T
474 X emptyval 561 T
475 X emptyval 561 T
476 X emptyval 561 T
477 X emptyval 561 T
478 X emptyval 561 C
479 X emptyval 561 C
480 X emptyval 561 C
481 X emptyval 561 C
482 X emptyval 561 C
483 X emptyval 561 T
484 X emptyval 561 T
485 X emptyval 561 T
486 X emptyval 561 T
487 X emptyval 561 C
488 X emptyval 561 C
489 X emptyval 561 C
490 X emptyval 561 T
491 X emptyval 561 T
470 X emptyval 562 C
471 X emptyval 562 C
472 X emptyval 562 C
473 X emptyval 562 C
474 X emptyval 562 G
475 X emptyval 562 G
476 X emptyval 562 G
477 X emptyval 562 C
478 X emptyval 562 C
479 X emptyval 562 C
480 X emptyval 562 C
481 X emptyval 562 C
482 X emptyval 562 C
483 X emptyval 562 T
484 X emptyval 562 T
485 X emptyval 562 T
486 X emptyval 562 T
487 X emptyval 562 C
488 X emptyval 562 C
489 X emptyval 562 C
490 X emptyval 562 C
491 X emptyval 562 C
470 X emptyval 563 C
471 X emptyval 563 C
472 X emptyval 563 C
473 X emptyval 563 C
474 X emptyval 563 G
475 X emptyval 563 G
476 X emptyval 563 G
477 X emptyval 563 C
478 X emptyval 563 C
479 X emptyval 563 C
480 X emptyval 563 C
481 X emptyval 563 C
482 X emptyval 563 C
483 X emptyval 563 T
484 X emptyval 563 T
485 X emptyval 563 T
486 X emptyval 563 T
487 X emptyval 563 C
488 X emptyval 563 C
489 X emptyval 563 C
490 X emptyval 563 T
491 X emptyval 563 T
470 X emptyval 564 C
471 X emptyval 564 C
472 X emptyval 564 C
473 X emptyval 564 T
474 X emptyval 564 T
475 X emptyval 564 T
476 X emptyval 564 T
477 X emptyval 564 T
478 X emptyval 564 C
479 X emptyval 564 C
480 X emptyval 564 C
481 X emptyval 564 C
482 X emptyval 564 C
483 X emptyval 564 T
484 X emptyval 564 T
485 X emptyval 564 T
486 X emptyval 564 T
487 X emptyval 564 C
488 X emptyval 564 C
489 X emptyval 564 C
490 X emptyval 564 C
491 X emptyval 564 C
470 X emptyval 565 C
471 X emptyval 565 C
472 X emptyval 565 C
473 X emptyval 565 C
474 X emptyval 565 G
475 X emptyval 565 G
476 X emptyval 565 G
477 X emptyval 565 C
478 X emptyval 565 C
479 X emptyval 565 C
480 X emptyval 565 C
481 X emptyval 565 C
482 X emptyval 565 C
483 X emptyval 565 T
484 X emptyval 565 T
485 X emptyval 565 T
486 X emptyval 565 T
487 X emptyval 565 C
488 X emptyval 565 C
489 X emptyval 565 C
490 X emptyval 565 C
491 X emptyval 565 C
470 X emptyval 566 C
471 X emptyval 566 C
472 X emptyval 566 C
473 X emptyval 566 C
474 X emptyval 566 G
475 X emptyval 566 G
476 X emptyval 566 G
477 X emptyval 566 C
478 X emptyval 566 C
479 X emptyval 566 C
480 X emptyval 566 C
481 X emptyval 566 C
482 X emptyval 566 C
483 X emptyval 566 T
484 X emptyval 566 T
485 X emptyval 566 T
486 X emptyval 566 T
487 X emptyval 566 C
488 X emptyval 566 C
489 X emptyval 566 C
490 X emptyval 566 C
491 X emptyval 566 C
470 X emptyval 567 C
471 X emptyval 567 C
472 X emptyval 567 C
473 X emptyval 567 C
474 X emptyval 567 G
475 X emptyval 567 G
476 X emptyval 567 G
477 X emptyval 567 C
478 X emptyval 567 C
479 X emptyval 567 C
480 X emptyval 567 C
481 X emptyval 567 C
482 X emptyval 567 C
483 X emptyval 567 T
484 X emptyval 567 T
485 X emptyval 567 T
486 X emptyval 567 T
487 X emptyval 567 C
488 X emptyval 567 C
489 X emptyval 567 C
490 X emptyval 567 T
491 X emptyval 567 T
470 X emptyval 568 C
471 X emptyval 568 C
472 X emptyval 568 C
473 X emptyval 568 C
474 X emptyval 568 G
475 X emptyval 568 G
476 X emptyval 568 G
477 X emptyval 568 C
478 X emptyval 568 C
479 X emptyval 568 C
480 X emptyval 568 C
481 X emptyval 568 C
482 X emptyval 568 C
483 X emptyval 568 T
484 X emptyval 568 T
485 X emptyval 568 T
486 X emptyval 568 T
487 X emptyval 568 C
488 X emptyval 568 C
489 X emptyval 568 C
490 X emptyval 568 T
491 X emptyval 568 T
470 X emptyval 569 C
471 X emptyval 569 C
472 X emptyval 569 C
473 X emptyval 569 C
474 X emptyval 569 G
475 X emptyval 569 G
476 X emptyval 569 G
477 X emptyval 569 C
478 X emptyval 569 C
479 X emptyval 569 C
480 X emptyval 569 C
481 X emptyval 569 C
482 X emptyval 569 C
483 X emptyval 569 T
484 X emptyval 569 T
485 X emptyval 569 T
486 X emptyval 569 T
487 X emptyval 569 C
488 X emptyval 569 C
489 X emptyval 569 C
490 X emptyval 569 C
491 X emptyval 569 C
470 X emptyval 570 C
471 X emptyval 570 C
472 X emptyval 570 C
473 X emptyval 570 C
474 X emptyval 570 G
475 X emptyval 570 G
476 X emptyval 570 G
477 X emptyval 570 C
478 X emptyval 570 C
479 X emptyval 570 C
480 X emptyval 570 C
481 X emptyval 570 C
482 X emptyval 570 C
483 X emptyval 570 T
484 X emptyval 570 T
485 X emptyval 570 T
486 X emptyval 570 T
487 X emptyval 570 C
488 X emptyval 570 C
489 X emptyval 570 C
490 X emptyval 570 C
491 X emptyval 570 C
470 X emptyval 571 C
471 X emptyval 571 C
472 X emptyval 571 C
473 X emptyval 571 C
474 X emptyval 571 G
475 X emptyval 571 G
476 X emptyval 571 G
477 X emptyval 571 C
478 X emptyval 571 C
479 X emptyval 571 C
480 X emptyval 571 C
481 X emptyval 571 C
482 X emptyval 571 C
483 X emptyval 571 T
484 X emptyval 571 T
485 X emptyval 571 T
486 X emptyval 571 T
487 X emptyval 571 T
488 X emptyval 571 T
489 X emptyval 571 T
490 X emptyval 571 T
491 X emptyval 571 C
470 X emptyval 572 C
471 X emptyval 572 C
472 X emptyval 572 C
473 X emptyval 572 T
474 X emptyval 572 T
475 X emptyval 572 T
476 X emptyval 572 T
477 X emptyval 572 T
478 X emptyval 572 C
479 X emptyval 572 C
480 X emptyval 572 C
481 X emptyval 572 C
482 X emptyval 572 C
483 X emptyval 572 T
484 X emptyval 572 T
485 X emptyval 572 T
486 X emptyval 572 T
487 X emptyval 572 C
488 X emptyval 572 C
489 X emptyval 572 C
490 X emptyval 572 T
491 X emptyval 572 T
470 X emptyval 573 C
471 X emptyval 573 C
472 X emptyval 573 C
473 X emptyval 573 C
474 X emptyval 573 G
475 X emptyval 573 G
476 X emptyval 573 G
477 X emptyval 573 C
478 X emptyval 573 C
479 X emptyval 573 C
480 X emptyval 573 C
481 X emptyval 573 C
482 X emptyval 573 C
483 X emptyval 573 T
484 X emptyval 573 T
485 X emptyval 573 T
486 X emptyval 573 T
487 X emptyval 573 C
488 X emptyval 573 C
489 X emptyval 573 C
490 X emptyval 573 T
491 X emptyval 573 T
470 X emptyval 574 C
471 X emptyval 574 C
472 X emptyval 574 C
473 X emptyval 574 T
474 X emptyval 574 T
475 X emptyval 574 T
476 X emptyval 574 T
477 X emptyval 574 T
478 X emptyval 574 C
479 X emptyval 574 C
480 X emptyval 574 C
481 X emptyval 574 C
482 X emptyval 574 C
483 X emptyval 574 T
484 X emptyval 574 T
485 X emptyval 574 T
486 X emptyval 574 T
487 X emptyval 574 C
488 X emptyval 574 C
489 X emptyval 574 C
490 X emptyval 574 T
491 X emptyval 574 T
470 X emptyval 575 C
471 X emptyval 575 C
472 X emptyval 575 C
473 X emptyval 575 C
474 X emptyval 575 G
475 X emptyval 575 G
476 X emptyval 575 G
477 X emptyval 575 C
478 X emptyval 575 C
479 X emptyval 575 C
480 X emptyval 575 C
481 X emptyval 575 C
482 X emptyval 575 C
483 X emptyval 575 T
484 X emptyval 575 T
485 X emptyval 575 T
486 X emptyval 575 T
487 X emptyval 575 C
488 X emptyval 575 C
489 X emptyval 575 C
490 X emptyval 575 C
491 X emptyval 575 C
470 X emptyval 576 C
471 X emptyval 576 C
472 X emptyval 576 C
473 X emptyval 576 T
474 X emptyval 576 T
475 X emptyval 576 T
476 X emptyval 576 T
477 X emptyval 576 T
478 X emptyval 576 C
479 X emptyval 576 C
480 X emptyval 576 C
481 X emptyval 576 C
482 X emptyval 576 C
483 X emptyval 576 T
484 X emptyval 576 T
485 X emptyval 576 T
486 X emptyval 576 T
487 X emptyval 576 C
488 X emptyval 576 C
489 X emptyval 576 C
490 X emptyval 576 C
491 X emptyval 576 C
470 X emptyval 577 C
471 X emptyval 577 C
472 X emptyval 577 C
473 X emptyval 577 T
474 X emptyval 577 T
475 X emptyval 577 T
476 X emptyval 577 T
477 X emptyval 577 T
478 X emptyval 577 C
479 X emptyval 577 C
480 X emptyval 577 C
481 X emptyval 577 C
482 X emptyval 577 C
483 X emptyval 577 T
484 X emptyval 577 T
485 X emptyval 577 T
486 X emptyval 577 T
487 X emptyval 577 C
488 X emptyval 577 C
489 X emptyval 577 C
490 X emptyval 577 C
491 X emptyval 577 C
470 X emptyval 578 C
471 X emptyval 578 C
472 X emptyval 578 C
473 X emptyval 578 C
474 X emptyval 578 G
475 X emptyval 578 G
476 X emptyval 578 G
477 X emptyval 578 C
478 X emptyval 578 C
479 X emptyval 578 C
480 X emptyval 578 C
481 X emptyval 578 C
482 X emptyval 578 C
483 X emptyval 578 T
484 X emptyval 578 T
485 X emptyval 578 T
486 X emptyval 578 T
487 X emptyval 578 C
488 X emptyval 578 C
489 X emptyval 578 C
490 X emptyval 578 C
491 X emptyval 578 C
470 X emptyval 579 C
471 X emptyval 579 C
472 X emptyval 579 C
473 X emptyval 579 C
474 X emptyval 579 G
475 X emptyval 579 G
476 X emptyval 579 G
477 X emptyval 579 C
478 X emptyval 579 C
479 X emptyval 579 C
480 X emptyval 579 C
481 X emptyval 579 C
482 X emptyval 579 C
483 X emptyval 579 T
484 X emptyval 579 T
485 X emptyval 579 T
486 X emptyval 579 T
487 X emptyval 579 C
488 X emptyval 579 C
489 X emptyval 579 C
490 X emptyval 579 C
491 X emptyval 579 C
470 X emptyval 580 C
471 X emptyval 580 C
472 X emptyval 580 C
473 X emptyval 580 T
474 X emptyval 580 T
475 X emptyval 580 T
476 X emptyval 580 T
477 X emptyval 580 T
478 X emptyval 580 C
479 X emptyval 580 C
480 X emptyval 580 C
481 X emptyval 580 C
482 X emptyval 580 C
483 X emptyval 580 T
484 X emptyval 580 T
485 X emptyval 580 T
486 X emptyval 580 T
487 X emptyval 580 C
488 X emptyval 580 C
489 X emptyval 580 C
490 X emptyval 580 C
491 X emptyval 580 C
470 X emptyval 581 C
471 X emptyval 581 C
472 X emptyval 581 C
473 X emptyval 581 C
474 X emptyval 581 G
475 X emptyval 581 G
476 X emptyval 581 G
477 X emptyval 581 C
478 X emptyval 581 C
479 X emptyval 581 C
480 X emptyval 581 C
481 X emptyval 581 C
482 X emptyval 581 C
483 X emptyval 581 T
484 X emptyval 581 T
485 X emptyval 581 T
486 X emptyval 581 T
487 X emptyval 581 C
488 X emptyval 581 C
489 X emptyval 581 C
490 X emptyval 581 C
491 X emptyval 581 C
470 X emptyval 582 C
471 X emptyval 582 C
472 X emptyval 582 C
473 X emptyval 582 T
474 X emptyval 582 T
475 X emptyval 582 T
476 X emptyval 582 T
477 X emptyval 582 T
478 X emptyval 582 C
479 X emptyval 582 C
480 X emptyval 582 C
481 X emptyval 582 C
482 X emptyval 582 C
483 X emptyval 582 T
484 X emptyval 582 T
485 X emptyval 582 T
486 X emptyval 582 T
487 X emptyval 582 C
488 X emptyval 582 C
489 X emptyval 582 C
490 X emptyval 582 C
491 X emptyval 582 C
470 X emptyval 583 C
471 X emptyval 583 C
472 X emptyval 583 C
473 X emptyval 583 C
474 X emptyval 583 G
475 X emptyval 583 G
476 X emptyval 583 G
477 X emptyval 583 C
478 X emptyval 583 C
479 X emptyval 583 C
480 X emptyval 583 C
481 X emptyval 583 C
482 X emptyval 583 C
483 X emptyval 583 C
484 X emptyval 583 C
485 X emptyval 583 C
486 X emptyval 583 C
487 X emptyval 583 C
488 X emptyval 583 C
489 X emptyval 583 C
490 X emptyval 583 C
491 X emptyval 583 C
470 X emptyval 584 C
471 X emptyval 584 C
472 X emptyval 584 C
473 X emptyval 584 T
474 X emptyval 584 T
475 X emptyval 584 T
476 X emptyval 584 T
477 X emptyval 584 T
478 X emptyval 584 C
479 X emptyval 584 C
480 X emptyval 584 C
481 X emptyval 584 C
482 X emptyval 584 C
483 X emptyval 584 C
484 X emptyval 584 C
485 X emptyval 584 C
486 X emptyval 584 C
487 X emptyval 584 C
488 X emptyval 584 C
489 X emptyval 584 C
490 X emptyval 584 C
491 X emptyval 584 C
470 X emptyval 585 C
471 X emptyval 585 C
472 X emptyval 585 C
473 X emptyval 585 C
474 X emptyval 585 G
475 X emptyval 585 G
476 X emptyval 585 G
477 X emptyval 585 C
478 X emptyval 585 C
479 X emptyval 585 C
480 X emptyval 585 C
481 X emptyval 585 C
482 X emptyval 585 C
483 X emptyval 585 T
484 X emptyval 585 T
485 X emptyval 585 T
486 X emptyval 585 T
487 X emptyval 585 C
488 X emptyval 585 C
489 X emptyval 585 C
490 X emptyval 585 C
491 X emptyval 585 C
470 X emptyval 586 C
471 X emptyval 586 C
472 X emptyval 586 C
473 X emptyval 586 C
474 X emptyval 586 G
475 X emptyval 586 G
476 X emptyval 586 G
477 X emptyval 586 C
478 X emptyval 586 C
479 X emptyval 586 C
480 X emptyval 586 C
481 X emptyval 586 C
482 X emptyval 586 C
483 X emptyval 586 T
484 X emptyval 586 T
485 X emptyval 586 T
486 X emptyval 586 T
487 X emptyval 586 C
488 X emptyval 586 C
489 X emptyval 586 C
490 X emptyval 586 T
491 X emptyval 586 T
470 X emptyval 587 C
471 X emptyval 587 C
472 X emptyval 587 C
473 X emptyval 587 C
474 X emptyval 587 G
475 X emptyval 587 G
476 X emptyval 587 G
477 X emptyval 587 C
478 X emptyval 587 C
479 X emptyval 587 C
480 X emptyval 587 C
481 X emptyval 587 C
482 X emptyval 587 C
483 X emptyval 587 T
484 X emptyval 587 T
485 X emptyval 587 T
486 X emptyval 587 T
487 X emptyval 587 C
488 X emptyval 587 C
489 X emptyval 587 C
490 X emptyval 587 C
491 X emptyval 587 C
470 X emptyval 588 C
471 X emptyval 588 C
472 X emptyval 588 C
473 X emptyval 588 T
474 X emptyval 588 T
475 X emptyval 588 T
476 X emptyval 588 T
477 X emptyval 588 T
478 X emptyval 588 C
479 X emptyval 588 C
480 X emptyval 588 C
481 X emptyval 588 C
482 X emptyval 588 C
483 X emptyval 588 T
484 X emptyval 588 T
485 X emptyval 588 T
486 X emptyval 588 T
487 X emptyval 588 C
488 X emptyval 588 C
489 X emptyval 588 C
490 X emptyval 588 C
491 X emptyval 588 C
470 X emptyval 589 C
471 X emptyval 589 C
472 X emptyval 589 C
473 X emptyval 589 T
474 X emptyval 589 T
475 X emptyval 589 T
476 X emptyval 589 T
477 X emptyval 589 T
478 X emptyval 589 C
479 X emptyval 589 C
480 X emptyval 589 C
481 X emptyval 589 C
482 X emptyval 589 C
483 X emptyval 589 T
484 X emptyval 589 T
485 X emptyval 589 T
486 X emptyval 589 T
487 X emptyval 589 C
488 X emptyval 589 C
489 X emptyval 589 C
490 X emptyval 589 T
491 X emptyval 589 T
470 X emptyval 590 C
471 X emptyval 590 C
472 X emptyval 590 C
473 X emptyval 590 C
474 X emptyval 590 G
475 X emptyval 590 G
476 X emptyval 590 G
477 X emptyval 590 C
478 X emptyval 590 C
479 X emptyval 590 C
480 X emptyval 590 C
481 X emptyval 590 C
482 X emptyval 590 C
483 X emptyval 590 T
484 X emptyval 590 T
485 X emptyval 590 T
486 X emptyval 590 T
487 X emptyval 590 C
488 X emptyval 590 C
489 X emptyval 590 C
490 X emptyval 590 C
491 X emptyval 590 C
470 X emptyval 591 C
471 X emptyval 591 C
472 X emptyval 591 C
473 X emptyval 591 C
474 X emptyval 591 G
475 X emptyval 591 G
476 X emptyval 591 G
477 X emptyval 591 C
478 X emptyval 591 C
479 X emptyval 591 C
480 X emptyval 591 C
481 X emptyval 591 C
482 X emptyval 591 C
483 X emptyval 591 T
484 X emptyval 591 T
485 X emptyval 591 T
486 X emptyval 591 T
487 X emptyval 591 T
488 X emptyval 591 C
489 X emptyval 591 C
490 X emptyval 591 T
491 X emptyval 591 T
470 X emptyval 592 C
471 X emptyval 592 C
472 X emptyval 592 C
473 X emptyval 592 T
474 X emptyval 592 T
475 X emptyval 592 T
476 X emptyval 592 T
477 X emptyval 592 T
478 X emptyval 592 C
479 X emptyval 592 C
480 X emptyval 592 C
481 X emptyval 592 C
482 X emptyval 592 C
483 X emptyval 592 C
484 X emptyval 592 T
485 X emptyval 592 T
486 X emptyval 592 T
487 X emptyval 592 T
488 X emptyval 592 C
489 X emptyval 592 C
490 X emptyval 592 C
491 X emptyval 592 C
470 X emptyval 593 T
471 X emptyval 593 T
472 X emptyval 593 T
473 X emptyval 593 C
474 X emptyval 593 G
475 X emptyval 593 G
476 X emptyval 593 G
477 X emptyval 593 C
478 X emptyval 593 C
479 X emptyval 593 C
480 X emptyval 593 C
481 X emptyval 593 C
482 X emptyval 593 C
483 X emptyval 593 C
484 X emptyval 593 C
485 X emptyval 593 C
486 X emptyval 593 C
487 X emptyval 593 C
488 X emptyval 593 C
489 X emptyval 593 C
490 X emptyval 593 C
491 X emptyval 593 C
470 X emptyval 594 C
471 X emptyval 594 C
472 X emptyval 594 C
473 X emptyval 594 T
474 X emptyval 594 T
475 X emptyval 594 T
476 X emptyval 594 T
477 X emptyval 594 T
478 X emptyval 594 C
479 X emptyval 594 C
480 X emptyval 594 C
481 X emptyval 594 C
482 X emptyval 594 C
483 X emptyval 594 C
484 X emptyval 594 C
485 X emptyval 594 C
486 X emptyval 594 C
487 X emptyval 594 T
488 X emptyval 594 T
489 X emptyval 594 T
490 X emptyval 594 T
491 X emptyval 594 T
470 X emptyval 595 C
471 X emptyval 595 C
472 X emptyval 595 C
473 X emptyval 595 T
474 X emptyval 595 T
475 X emptyval 595 T
476 X emptyval 595 T
477 X emptyval 595 T
478 X emptyval 595 C
479 X emptyval 595 C
480 X emptyval 595 C
481 X emptyval 595 C
482 X emptyval 595 C
483 X emptyval 595 C
484 X emptyval 595 C
485 X emptyval 595 C
486 X emptyval 595 C
487 X emptyval 595 T
488 X emptyval 595 T
489 X emptyval 595 T
490 X emptyval 595 T
491 X emptyval 595 T
470 X emptyval 596 C
471 X emptyval 596 C
472 X emptyval 596 C
473 X emptyval 596 T
474 X emptyval 596 T
475 X emptyval 596 T
476 X emptyval 596 T
477 X emptyval 596 T
478 X emptyval 596 C
479 X emptyval 596 C
480 X emptyval 596 C
481 X emptyval 596 C
482 X emptyval 596 C
483 X emptyval 596 C
484 X emptyval 596 C
485 X emptyval 596 C
486 X emptyval 596 C
487 X emptyval 596 T
488 X emptyval 596 T
489 X emptyval 596 T
490 X emptyval 596 T
491 X emptyval 596 C
470 X emptyval 597 C
471 X emptyval 597 C
472 X emptyval 597 C
473 X emptyval 597 T
474 X emptyval 597 T
475 X emptyval 597 T
476 X emptyval 597 T
477 X emptyval 597 T
478 X emptyval 597 C
479 X emptyval 597 C
480 X emptyval 597 T
481 X emptyval 597 T
482 X emptyval 597 T
483 X emptyval 597 T
484 X emptyval 597 C
485 X emptyval 597 C
486 X emptyval 597 C
487 X emptyval 597 T
488 X emptyval 597 T
489 X emptyval 597 T
490 X emptyval 597 T
491 X emptyval 597 C
470 X emptyval 598 C
471 X emptyval 598 C
472 X emptyval 598 C
473 X emptyval 598 T
474 X emptyval 598 T
475 X emptyval 598 T
476 X emptyval 598 T
477 X emptyval 598 T
478 X emptyval 598 C
479 X emptyval 598 C
480 X emptyval 598 C
481 X emptyval 598 C
482 X emptyval 598 C
483 X emptyval 598 C
484 X emptyval 598 C
485 X emptyval 598 C
486 X emptyval 598 C
487 X emptyval 598 T
488 X emptyval 598 T
489 X emptyval 598 T
490 X emptyval 598 T
491 X emptyval 598 C
470 X emptyval 599 C
471 X emptyval 599 C
472 X emptyval 599 C
473 X emptyval 599 T
474 X emptyval 599 T
475 X emptyval 599 T
476 X emptyval 599 T
477 X emptyval 599 T
478 X emptyval 599 C
479 X emptyval 599 C
480 X emptyval 599 C
481 X emptyval 599 C
482 X emptyval 599 C
483 X emptyval 599 T
484 X emptyval 599 T
485 X emptyval 599 T
486 X emptyval 599 T
487 X emptyval 599 T
488 X emptyval 599 T
489 X emptyval 599 T
490 X emptyval 599 T
491 X emptyval 599 C
470 X emptyval 600 C
471 X emptyval 600 C
472 X emptyval 600 C
473 X emptyval 600 T
474 X emptyval 600 T
475 X emptyval 600 T
476 X emptyval 600 T
477 X emptyval 600 T
478 X emptyval 600 C
479 X emptyval 600 C
480 X emptyval 600 C
481 X emptyval 600 C
482 X emptyval 600 C
483 X emptyval 600 T
484 X emptyval 600 T
485 X emptyval 600 T
486 X emptyval 600 T
487 X emptyval 600 T
488 X emptyval 600 T
489 X emptyval 600 T
490 X emptyval 600 T
491 X emptyval 600 C
470 X emptyval 601 C
471 X emptyval 601 C
472 X emptyval 601 C
473 X emptyval 601 T
474 X emptyval 601 T
475 X emptyval 601 T
476 X emptyval 601 T
477 X emptyval 601 T
478 X emptyval 601 C
479 X emptyval 601 C
480 X emptyval 601 C
481 X emptyval 601 C
482 X emptyval 601 C
483 X emptyval 601 T
484 X emptyval 601 T
485 X emptyval 601 T
486 X emptyval 601 T
487 X emptyval 601 T
488 X emptyval 601 T
489 X emptyval 601 T
490 X emptyval 601 T
491 X emptyval 601 C
470 X emptyval 602 C
471 X emptyval 602 C
472 X emptyval 602 C
473 X emptyval 602 T
474 X emptyval 602 T
475 X emptyval 602 T
476 X emptyval 602 T
477 X emptyval 602 T
478 X emptyval 602 C
479 X emptyval 602 C
480 X emptyval 602 C
481 X emptyval 602 C
482 X emptyval 602 C
483 X emptyval 602 T
484 X emptyval 602 T
485 X emptyval 602 T
486 X emptyval 602 T
487 X emptyval 602 T
488 X emptyval 602 T
489 X emptyval 602 T
490 X emptyval 602 T
491 X emptyval 602 C
470 X emptyval 603 C
471 X emptyval 603 C
472 X emptyval 603 C
473 X emptyval 603 C
474 X emptyval 603 G
475 X emptyval 603 G
476 X emptyval 603 G
477 X emptyval 603 C
478 X emptyval 603 C
479 X emptyval 603 C
480 X emptyval 603 C
481 X emptyval 603 C
482 X emptyval 603 C
483 X emptyval 603 T
484 X emptyval 603 T
485 X emptyval 603 T
486 X emptyval 603 T
487 X emptyval 603 T
488 X emptyval 603 T
489 X emptyval 603 T
490 X emptyval 603 T
491 X emptyval 603 C
470 X emptyval 604 C
471 X emptyval 604 C
472 X emptyval 604 C
473 X emptyval 604 C
474 X emptyval 604 G
475 X emptyval 604 G
476 X emptyval 604 G
477 X emptyval 604 C
478 X emptyval 604 C
479 X emptyval 604 C
480 X emptyval 604 C
481 X emptyval 604 C
482 X emptyval 604 C
483 X emptyval 604 T
484 X emptyval 604 T
485 X emptyval 604 T
486 X emptyval 604 T
487 X emptyval 604 T
488 X emptyval 604 T
489 X emptyval 604 T
490 X emptyval 604 T
491 X emptyval 604 C
470 X emptyval 605 C
471 X emptyval 605 C
472 X emptyval 605 C
473 X emptyval 605 C
474 X emptyval 605 G
475 X emptyval 605 G
476 X emptyval 605 G
477 X emptyval 605 C
478 X emptyval 605 C
479 X emptyval 605 C
480 X emptyval 605 C
481 X emptyval 605 C
482 X emptyval 605 C
483 X emptyval 605 T
484 X emptyval 605 T
485 X emptyval 605 T
486 X emptyval 605 T
487 X emptyval 605 T
488 X emptyval 605 T
489 X emptyval 605 T
490 X emptyval 605 T
491 X emptyval 605 C
470 X emptyval 606 C
471 X emptyval 606 C
472 X emptyval 606 C
473 X emptyval 606 C
474 X emptyval 606 G
475 X emptyval 606 G
476 X emptyval 606 G
477 X emptyval 606 C
478 X emptyval 606 C
479 X emptyval 606 C
480 X emptyval 606 C
481 X emptyval 606 C
482 X emptyval 606 C
483 X emptyval 606 T
484 X emptyval 606 T
485 X emptyval 606 T
486 X emptyval 606 T
487 X emptyval 606 T
488 X emptyval 606 T
489 X emptyval 606 T
490 X emptyval 606 T
491 X emptyval 606 C
470 X emptyval 607 C
471 X emptyval 607 C
472 X emptyval 607 C
473 X emptyval 607 T
474 X emptyval 607 T
475 X emptyval 607 T
476 X emptyval 607 T
477 X emptyval 607 T
478 X emptyval 607 C
479 X emptyval 607 C
480 X emptyval 607 C
481 X emptyval 607 C
482 X emptyval 607 C
483 X emptyval 607 T
484 X emptyval 607 T
485 X emptyval 607 T
486 X emptyval 607 T
487 X emptyval 607 T
488 X emptyval 607 T
489 X emptyval 607 T
490 X emptyval 607 T
491 X emptyval 607 C
470 X emptyval 608 C
471 X emptyval 608 C
472 X emptyval 608 C
473 X emptyval 608 C
474 X emptyval 608 G
475 X emptyval 608 G
476 X emptyval 608 G
477 X emptyval 608 C
478 X emptyval 608 T
479 X emptyval 608 T
480 X emptyval 608 T
481 X emptyval 608 C
482 X emptyval 608 C
483 X emptyval 608 T
484 X emptyval 608 T
485 X emptyval 608 T
486 X emptyval 608 T
487 X emptyval 608 C
488 X emptyval 608 C
489 X emptyval 608 C
490 X emptyval 608 C
491 X emptyval 608 C
470 X emptyval 609 C
471 X emptyval 609 C
472 X emptyval 609 C
473 X emptyval 609 T
474 X emptyval 609 T
475 X emptyval 609 T
476 X emptyval 609 T
477 X emptyval 609 T
478 X emptyval 609 C
479 X emptyval 609 C
480 X emptyval 609 C
481 X emptyval 609 C
482 X emptyval 609 C
483 X emptyval 609 T
484 X emptyval 609 T
485 X emptyval 609 T
486 X emptyval 609 T
487 X emptyval 609 T
488 X emptyval 609 T
489 X emptyval 609 T
490 X emptyval 609 T
491 X emptyval 609 C
470 X emptyval 610 C
471 X emptyval 610 C
472 X emptyval 610 C
473 X emptyval 610 C
474 X emptyval 610 G
475 X emptyval 610 G
476 X emptyval 610 G
477 X emptyval 610 C
478 X emptyval 610 C
479 X emptyval 610 C
480 X emptyval 610 C
481 X emptyval 610 C
482 X emptyval 610 C
483 X emptyval 610 T
484 X emptyval 610 T
485 X emptyval 610 T
486 X emptyval 610 T
487 X emptyval 610 T
488 X emptyval 610 T
489 X emptyval 610 T
490 X emptyval 610 T
491 X emptyval 610 C
470 X emptyval 611 C
471 X emptyval 611 C
472 X emptyval 611 C
473 X emptyval 611 T
474 X emptyval 611 T
475 X emptyval 611 T
476 X emptyval 611 T
477 X emptyval 611 T
478 X emptyval 611 C
479 X emptyval 611 C
480 X emptyval 611 C
481 X emptyval 611 C
482 X emptyval 611 C
483 X emptyval 611 T
484 X emptyval 611 T
485 X emptyval 611 T
486 X emptyval 611 T
487 X emptyval 611 C
488 X emptyval 611 C
489 X emptyval 611 C
490 X emptyval 611 C
491 X emptyval 611 C
470 X emptyval 612 C
471 X emptyval 612 C
472 X emptyval 612 C
473 X emptyval 612 T
474 X emptyval 612 T
475 X emptyval 612 T
476 X emptyval 612 T
477 X emptyval 612 T
478 X emptyval 612 C
479 X emptyval 612 C
480 X emptyval 612 C
481 X emptyval 612 C
482 X emptyval 612 C
483 X emptyval 612 T
484 X emptyval 612 T
485 X emptyval 612 T
486 X emptyval 612 T
487 X emptyval 612 C
488 X emptyval 612 C
489 X emptyval 612 C
490 X emptyval 612 C
491 X emptyval 612 C
470 X emptyval 613 C
471 X emptyval 613 C
472 X emptyval 613 C
473 X emptyval 613 C
474 X emptyval 613 G
475 X emptyval 613 G
476 X emptyval 613 G
477 X emptyval 613 C
478 X emptyval 613 C
479 X emptyval 613 C
480 X emptyval 613 C
481 X emptyval 613 C
482 X emptyval 613 C
483 X emptyval 613 C
484 X emptyval 613 C
485 X emptyval 613 C
486 X emptyval 613 C
487 X emptyval 613 C
488 X emptyval 613 C
489 X emptyval 613 C
490 X emptyval 613 C
491 X emptyval 613 C
470 X emptyval 614 C
471 X emptyval 614 C
472 X emptyval 614 C
473 X emptyval 614 C
474 X emptyval 614 G
475 X emptyval 614 G
476 X emptyval 614 G
477 X emptyval 614 C
478 X emptyval 614 C
479 X emptyval 614 C
480 X emptyval 614 C
481 X emptyval 614 C
482 X emptyval 614 C
483 X emptyval 614 T
484 X emptyval 614 T
485 X emptyval 614 T
486 X emptyval 614 T
487 X emptyval 614 T
488 X emptyval 614 T
489 X emptyval 614 T
490 X emptyval 614 T
491 X emptyval 614 C
470 X emptyval 615 T
471 X emptyval 615 T
472 X emptyval 615 T
473 X emptyval 615 C
474 X emptyval 615 G
475 X emptyval 615 G
476 X emptyval 615 G
477 X emptyval 615 C
478 X emptyval 615 C
479 X emptyval 615 C
480 X emptyval 615 C
481 X emptyval 615 C
482 X emptyval 615 C
483 X emptyval 615 T
484 X emptyval 615 T
485 X emptyval 615 T
486 X emptyval 615 T
487 X emptyval 615 T
488 X emptyval 615 T
489 X emptyval 615 T
490 X emptyval 615 T
491 X emptyval 615 C
470 X emptyval 616 C
471 X emptyval 616 C
472 X emptyval 616 C
473 X emptyval 616 T
474 X emptyval 616 T
475 X emptyval 616 T
476 X emptyval 616 T
477 X emptyval 616 T
478 X emptyval 616 C
479 X emptyval 616 C
480 X emptyval 616 C
481 X emptyval 616 C
482 X emptyval 616 C
483 X emptyval 616 T
484 X emptyval 616 T
485 X emptyval 616 T
486 X emptyval 616 T
487 X emptyval 616 C
488 X emptyval 616 C
489 X emptyval 616 C
490 X emptyval 616 C
491 X emptyval 616 C
470 X emptyval 617 C
471 X emptyval 617 C
472 X emptyval 617 C
473 X emptyval 617 T
474 X emptyval 617 T
475 X emptyval 617 T
476 X emptyval 617 T
477 X emptyval 617 T
478 X emptyval 617 C
479 X emptyval 617 C
480 X emptyval 617 C
481 X emptyval 617 C
482 X emptyval 617 C
483 X emptyval 617 T
484 X emptyval 617 T
485 X emptyval 617 T
486 X emptyval 617 T
487 X emptyval 617 C
488 X emptyval 617 C
489 X emptyval 617 C
490 X emptyval 617 C
491 X emptyval 617 C
470 X emptyval 618 C
471 X emptyval 618 C
472 X emptyval 618 C
473 X emptyval 618 T
474 X emptyval 618 T
475 X emptyval 618 T
476 X emptyval 618 T
477 X emptyval 618 T
478 X emptyval 618 C
479 X emptyval 618 C
480 X emptyval 618 C
481 X emptyval 618 C
482 X emptyval 618 C
483 X emptyval 618 T
484 X emptyval 618 T
485 X emptyval 618 T
486 X emptyval 618 T
487 X emptyval 618 C
488 X emptyval 618 C
489 X emptyval 618 C
490 X emptyval 618 C
491 X emptyval 618 C
470 X emptyval 619 C
471 X emptyval 619 C
472 X emptyval 619 C
473 X emptyval 619 T
474 X emptyval 619 T
475 X emptyval 619 T
476 X emptyval 619 T
477 X emptyval 619 T
478 X emptyval 619 C
479 X emptyval 619 C
480 X emptyval 619 C
481 X emptyval 619 C
482 X emptyval 619 C
483 X emptyval 619 T
484 X emptyval 619 T
485 X emptyval 619 T
486 X emptyval 619 T
487 X emptyval 619 C
488 X emptyval 619 C
489 X emptyval 619 C
490 X emptyval 619 C
491 X emptyval 619 C
470 X emptyval 620 C
471 X emptyval 620 C
472 X emptyval 620 C
473 X emptyval 620 T
474 X emptyval 620 T
475 X emptyval 620 T
476 X emptyval 620 T
477 X emptyval 620 T
478 X emptyval 620 T
479 X emptyval 620 C
480 X emptyval 620 C
481 X emptyval 620 C
482 X emptyval 620 C
483 X emptyval 620 T
484 X emptyval 620 T
485 X emptyval 620 T
486 X emptyval 620 T
487 X emptyval 620 C
488 X emptyval 620 C
489 X emptyval 620 C
490 X emptyval 620 T
491 X emptyval 620 T
470 X emptyval 621 C
471 X emptyval 621 C
472 X emptyval 621 C
473 X emptyval 621 T
474 X emptyval 621 T
475 X emptyval 621 T
476 X emptyval 621 T
477 X emptyval 621 T
478 X emptyval 621 C
479 X emptyval 621 C
480 X emptyval 621 C
481 X emptyval 621 C
482 X emptyval 621 C
483 X emptyval 621 T
484 X emptyval 621 T
485 X emptyval 621 T
486 X emptyval 621 T
487 X emptyval 621 C
488 X emptyval 621 C
489 X emptyval 621 C
490 X emptyval 621 C
491 X emptyval 621 C
470 X emptyval 622 C
471 X emptyval 622 C
472 X emptyval 622 C
473 X emptyval 622 T
474 X emptyval 622 T
475 X emptyval 622 T
476 X emptyval 622 T
477 X emptyval 622 T
478 X emptyval 622 C
479 X emptyval 622 C
480 X emptyval 622 C
481 X emptyval 622 C
482 X emptyval 622 C
483 X emptyval 622 T
484 X emptyval 622 T
485 X emptyval 622 T
486 X emptyval 622 T
487 X emptyval 622 C
488 X emptyval 622 C
489 X emptyval 622 C
490 X emptyval 622 T
491 X emptyval 622 T
470 X emptyval 623 T
471 X emptyval 623 T
472 X emptyval 623 T
473 X emptyval 623 T
474 X emptyval 623 T
475 X emptyval 623 T
476 X emptyval 623 T
477 X emptyval 623 T
478 X emptyval 623 C
479 X emptyval 623 C
480 X emptyval 623 C
481 X emptyval 623 C
482 X emptyval 623 C
483 X emptyval 623 T
484 X emptyval 623 T
485 X emptyval 623 T
486 X emptyval 623 T
487 X emptyval 623 C
488 X emptyval 623 C
489 X emptyval 623 C
490 X emptyval 623 T
491 X emptyval 623 T
470 X emptyval 624 C
471 X emptyval 624 C
472 X emptyval 624 C
473 X emptyval 624 C
474 X emptyval 624 G
475 X emptyval 624 G
476 X emptyval 624 G
477 X emptyval 624 C
478 X emptyval 624 C
479 X emptyval 624 C
480 X emptyval 624 C
481 X emptyval 624 C
482 X emptyval 624 C
483 X emptyval 624 T
484 X emptyval 624 T
485 X emptyval 624 T
486 X emptyval 624 T
487 X emptyval 624 C
488 X emptyval 624 C
489 X emptyval 624 C
490 X emptyval 624 C
491 X emptyval 624 C
470 X emptyval 625 C
471 X emptyval 625 C
472 X emptyval 625 C
473 X emptyval 625 C
474 X emptyval 625 G
475 X emptyval 625 G
476 X emptyval 625 G
477 X emptyval 625 C
478 X emptyval 625 C
479 X emptyval 625 C
480 X emptyval 625 C
481 X emptyval 625 C
482 X emptyval 625 C
483 X emptyval 625 T
484 X emptyval 625 T
485 X emptyval 625 T
486 X emptyval 625 T
487 X emptyval 625 C
488 X emptyval 625 C
489 X emptyval 625 C
490 X emptyval 625 T
491 X emptyval 625 T
470 X emptyval 626 C
471 X emptyval 626 C
472 X emptyval 626 C
473 X emptyval 626 C
474 X emptyval 626 G
475 X emptyval 626 G
476 X emptyval 626 G
477 X emptyval 626 C
478 X emptyval 626 C
479 X emptyval 626 C
480 X emptyval 626 C
481 X emptyval 626 C
482 X emptyval 626 C
483 X emptyval 626 T
484 X emptyval 626 T
485 X emptyval 626 T
486 X emptyval 626 T
487 X emptyval 626 C
488 X emptyval 626 C
489 X emptyval 626 C
490 X emptyval 626 T
491 X emptyval 626 T
470 X emptyval 627 C
471 X emptyval 627 C
472 X emptyval 627 C
473 X emptyval 627 C
474 X emptyval 627 G
475 X emptyval 627 G
476 X emptyval 627 G
477 X emptyval 627 C
478 X emptyval 627 C
479 X emptyval 627 C
480 X emptyval 627 C
481 X emptyval 627 C
482 X emptyval 627 C
483 X emptyval 627 T
484 X emptyval 627 T
485 X emptyval 627 T
486 X emptyval 627 T
487 X emptyval 627 C
488 X emptyval 627 C
489 X emptyval 627 C
490 X emptyval 627 C
491 X emptyval 627 C
470 X emptyval 628 C
471 X emptyval 628 C
472 X emptyval 628 C
473 X emptyval 628 T
474 X emptyval 628 T
475 X emptyval 628 T
476 X emptyval 628 T
477 X emptyval 628 T
478 X emptyval 628 C
479 X emptyval 628 C
480 X emptyval 628 C
481 X emptyval 628 C
482 X emptyval 628 C
483 X emptyval 628 T
484 X emptyval 628 T
485 X emptyval 628 T
486 X emptyval 628 T
487 X emptyval 628 C
488 X emptyval 628 C
489 X emptyval 628 C
490 X emptyval 628 T
491 X emptyval 628 T
470 X emptyval 629 C
471 X emptyval 629 C
472 X emptyval 629 C
473 X emptyval 629 C
474 X emptyval 629 G
475 X emptyval 629 G
476 X emptyval 629 G
477 X emptyval 629 C
478 X emptyval 629 C
479 X emptyval 629 C
480 X emptyval 629 C
481 X emptyval 629 C
482 X emptyval 629 C
483 X emptyval 629 T
484 X emptyval 629 T
485 X emptyval 629 T
486 X emptyval 629 T
487 X emptyval 629 C
488 X emptyval 629 C
489 X emptyval 629 C
490 X emptyval 629 C
491 X emptyval 629 C
470 X emptyval 630 C
471 X emptyval 630 C
472 X emptyval 630 C
473 X emptyval 630 T
474 X emptyval 630 T
475 X emptyval 630 T
476 X emptyval 630 T
477 X emptyval 630 T
478 X emptyval 630 C
479 X emptyval 630 C
480 X emptyval 630 C
481 X emptyval 630 C
482 X emptyval 630 C
483 X emptyval 630 T
484 X emptyval 630 T
485 X emptyval 630 T
486 X emptyval 630 T
487 X emptyval 630 T
488 X emptyval 630 T
489 X emptyval 630 T
490 X emptyval 630 T
491 X emptyval 630 C
470 X emptyval 631 C
471 X emptyval 631 C
472 X emptyval 631 C
473 X emptyval 631 C
474 X emptyval 631 G
475 X emptyval 631 G
476 X emptyval 631 G
477 X emptyval 631 C
478 X emptyval 631 C
479 X emptyval 631 C
480 X emptyval 631 C
481 X emptyval 631 C
482 X emptyval 631 C
483 X emptyval 631 T
484 X emptyval 631 T
485 X emptyval 631 T
486 X emptyval 631 T
487 X emptyval 631 C
488 X emptyval 631 C
489 X emptyval 631 C
490 X emptyval 631 C
491 X emptyval 631 C
470 X emptyval 632 C
471 X emptyval 632 C
472 X emptyval 632 C
473 X emptyval 632 T
474 X emptyval 632 T
475 X emptyval 632 T
476 X emptyval 632 T
477 X emptyval 632 C
478 X emptyval 632 C
479 X emptyval 632 C
480 X emptyval 632 C
481 X emptyval 632 C
482 X emptyval 632 C
483 X emptyval 632 C
484 X emptyval 632 T
485 X emptyval 632 T
486 X emptyval 632 T
487 X emptyval 632 T
488 X emptyval 632 C
489 X emptyval 632 C
490 X emptyval 632 T
491 X emptyval 632 T
470 X emptyval 633 C
471 X emptyval 633 C
472 X emptyval 633 C
473 X emptyval 633 C
474 X emptyval 633 G
475 X emptyval 633 G
476 X emptyval 633 G
477 X emptyval 633 C
478 X emptyval 633 C
479 X emptyval 633 C
480 X emptyval 633 C
481 X emptyval 633 C
482 X emptyval 633 C
483 X emptyval 633 T
484 X emptyval 633 T
485 X emptyval 633 T
486 X emptyval 633 T
487 X emptyval 633 C
488 X emptyval 633 C
489 X emptyval 633 C
490 X emptyval 633 T
491 X emptyval 633 T
470 X emptyval 634 C
471 X emptyval 634 C
472 X emptyval 634 C
473 X emptyval 634 T
474 X emptyval 634 T
475 X emptyval 634 T
476 X emptyval 634 T
477 X emptyval 634 T
478 X emptyval 634 C
479 X emptyval 634 C
480 X emptyval 634 C
481 X emptyval 634 C
482 X emptyval 634 C
483 X emptyval 634 T
484 X emptyval 634 T
485 X emptyval 634 T
486 X emptyval 634 T
487 X emptyval 634 C
488 X emptyval 634 C
489 X emptyval 634 C
490 X emptyval 634 C
491 X emptyval 634 C
470 X emptyval 635 C
471 X emptyval 635 C
472 X emptyval 635 C
473 X emptyval 635 T
474 X emptyval 635 T
475 X emptyval 635 T
476 X emptyval 635 T
477 X emptyval 635 T
478 X emptyval 635 C
479 X emptyval 635 C
480 X emptyval 635 C
481 X emptyval 635 C
482 X emptyval 635 C
483 X emptyval 635 T
484 X emptyval 635 T
485 X emptyval 635 T
486 X emptyval 635 T
487 X emptyval 635 C
488 X emptyval 635 C
489 X emptyval 635 C
490 X emptyval 635 T
491 X emptyval 635 T
470 X emptyval 636 C
471 X emptyval 636 C
472 X emptyval 636 C
473 X emptyval 636 C
474 X emptyval 636 G
475 X emptyval 636 G
476 X emptyval 636 G
477 X emptyval 636 C
478 X emptyval 636 C
479 X emptyval 636 C
480 X emptyval 636 C
481 X emptyval 636 C
482 X emptyval 636 C
483 X emptyval 636 T
484 X emptyval 636 T
485 X emptyval 636 T
486 X emptyval 636 T
487 X emptyval 636 C
488 X emptyval 636 C
489 X emptyval 636 C
490 X emptyval 636 T
491 X emptyval 636 T
470 X emptyval 637 C
471 X emptyval 637 C
472 X emptyval 637 C
473 X emptyval 637 C
474 X emptyval 637 G
475 X emptyval 637 G
476 X emptyval 637 G
477 X emptyval 637 C
478 X emptyval 637 T
479 X emptyval 637 T
480 X emptyval 637 T
481 X emptyval 637 C
482 X emptyval 637 C
483 X emptyval 637 T
484 X emptyval 637 T
485 X emptyval 637 T
486 X emptyval 637 T
487 X emptyval 637 C
488 X emptyval 637 C
489 X emptyval 637 C
490 X emptyval 637 C
491 X emptyval 637 C
470 X emptyval 638 C
471 X emptyval 638 C
472 X emptyval 638 C
473 X emptyval 638 C
474 X emptyval 638 G
475 X emptyval 638 G
476 X emptyval 638 G
477 X emptyval 638 C
478 X emptyval 638 C
479 X emptyval 638 C
480 X emptyval 638 C
481 X emptyval 638 C
482 X emptyval 638 C
483 X emptyval 638 T
484 X emptyval 638 T
485 X emptyval 638 T
486 X emptyval 638 T
487 X emptyval 638 C
488 X emptyval 638 C
489 X emptyval 638 C
490 X emptyval 638 C
491 X emptyval 638 C
470 X emptyval 639 C
471 X emptyval 639 C
472 X emptyval 639 C
473 X emptyval 639 T
474 X emptyval 639 T
475 X emptyval 639 T
476 X emptyval 639 T
477 X emptyval 639 T
478 X emptyval 639 C
479 X emptyval 639 C
480 X emptyval 639 C
481 X emptyval 639 C
482 X emptyval 639 C
483 X emptyval 639 T
484 X emptyval 639 T
485 X emptyval 639 T
486 X emptyval 639 T
487 X emptyval 639 C
488 X emptyval 639 C
489 X emptyval 639 C
490 X emptyval 639 T
491 X emptyval 639 T
470 X emptyval 640 C
471 X emptyval 640 C
472 X emptyval 640 C
473 X emptyval 640 T
474 X emptyval 640 T
475 X emptyval 640 T
476 X emptyval 640 T
477 X emptyval 640 T
478 X emptyval 640 C
479 X emptyval 640 C
480 X emptyval 640 C
481 X emptyval 640 C
482 X emptyval 640 C
483 X emptyval 640 T
484 X emptyval 640 T
485 X emptyval 640 T
486 X emptyval 640 T
487 X emptyval 640 C
488 X emptyval 640 C
489 X emptyval 640 C
490 X emptyval 640 C
491 X emptyval 640 C
470 X emptyval 641 C
471 X emptyval 641 C
472 X emptyval 641 C
473 X emptyval 641 C
474 X emptyval 641 G
475 X emptyval 641 G
476 X emptyval 641 G
477 X emptyval 641 C
478 X emptyval 641 C
479 X emptyval 641 C
480 X emptyval 641 C
481 X emptyval 641 C
482 X emptyval 641 C
483 X emptyval 641 T
484 X emptyval 641 T
485 X emptyval 641 T
486 X emptyval 641 T
487 X emptyval 641 C
488 X emptyval 641 C
489 X emptyval 641 C
490 X emptyval 641 T
491 X emptyval 641 T
470 X emptyval 642 C
471 X emptyval 642 C
472 X emptyval 642 C
473 X emptyval 642 T
474 X emptyval 642 T
475 X emptyval 642 T
476 X emptyval 642 T
477 X emptyval 642 T
478 X emptyval 642 C
479 X emptyval 642 C
480 X emptyval 642 C
481 X emptyval 642 C
482 X emptyval 642 C
483 X emptyval 642 T
484 X emptyval 642 T
485 X emptyval 642 T
486 X emptyval 642 T
487 X emptyval 642 T
488 X emptyval 642 T
489 X emptyval 642 T
490 X emptyval 642 T
491 X emptyval 642 C
470 X emptyval 643 C
471 X emptyval 643 C
472 X emptyval 643 C
473 X emptyval 643 C
474 X emptyval 643 G
475 X emptyval 643 G
476 X emptyval 643 G
477 X emptyval 643 C
478 X emptyval 643 C
479 X emptyval 643 C
480 X emptyval 643 C
481 X emptyval 643 C
482 X emptyval 643 C
483 X emptyval 643 T
484 X emptyval 643 T
485 X emptyval 643 T
486 X emptyval 643 T
487 X emptyval 643 C
488 X emptyval 643 C
489 X emptyval 643 C
490 X emptyval 643 C
491 X emptyval 643 C
470 X emptyval 644 C
471 X emptyval 644 C
472 X emptyval 644 C
473 X emptyval 644 T
474 X emptyval 644 T
475 X emptyval 644 T
476 X emptyval 644 T
477 X emptyval 644 T
478 X emptyval 644 C
479 X emptyval 644 C
480 X emptyval 644 C
481 X emptyval 644 C
482 X emptyval 644 C
483 X emptyval 644 B
484 X emptyval 644 T
485 X emptyval 644 T
486 X emptyval 644 B
487 X emptyval 644 C
488 X emptyval 644 C
489 X emptyval 644 C
490 X emptyval 644 C
491 X emptyval 644 C
470 X emptyval 645 T
471 X emptyval 645 T
472 X emptyval 645 T
473 X emptyval 645 T
474 X emptyval 645 T
475 X emptyval 645 T
476 X emptyval 645 T
477 X emptyval 645 T
478 X emptyval 645 C
479 X emptyval 645 C
480 X emptyval 645 C
481 X emptyval 645 C
482 X emptyval 645 C
483 X emptyval 645 T
484 X emptyval 645 T
485 X emptyval 645 T
486 X emptyval 645 T
487 X emptyval 645 C
488 X emptyval 645 C
489 X emptyval 645 C
490 X emptyval 645 C
491 X emptyval 645 C
470 X emptyval 646 C
471 X emptyval 646 C
472 X emptyval 646 C
473 X emptyval 646 C
474 X emptyval 646 G
475 X emptyval 646 G
476 X emptyval 646 G
477 X emptyval 646 C
478 X emptyval 646 C
479 X emptyval 646 C
480 X emptyval 646 C
481 X emptyval 646 C
482 X emptyval 646 C
483 X emptyval 646 T
484 X emptyval 646 T
485 X emptyval 646 T
486 X emptyval 646 T
487 X emptyval 646 T
488 X emptyval 646 T
489 X emptyval 646 T
490 X emptyval 646 T
491 X emptyval 646 C
470 X emptyval 647 C
471 X emptyval 647 C
472 X emptyval 647 C
473 X emptyval 647 T
474 X emptyval 647 T
475 X emptyval 647 T
476 X emptyval 647 T
477 X emptyval 647 T
478 X emptyval 647 C
479 X emptyval 647 C
480 X emptyval 647 C
481 X emptyval 647 C
482 X emptyval 647 C
483 X emptyval 647 T
484 X emptyval 647 T
485 X emptyval 647 T
486 X emptyval 647 T
487 X emptyval 647 T
488 X emptyval 647 T
489 X emptyval 647 T
490 X emptyval 647 T
491 X emptyval 647 C
470 X emptyval 648 C
471 X emptyval 648 C
472 X emptyval 648 C
473 X emptyval 648 T
474 X emptyval 648 T
475 X emptyval 648 T
476 X emptyval 648 T
477 X emptyval 648 T
478 X emptyval 648 C
479 X emptyval 648 C
480 X emptyval 648 C
481 X emptyval 648 C
482 X emptyval 648 C
483 X emptyval 648 T
484 X emptyval 648 T
485 X emptyval 648 T
486 X emptyval 648 T
487 X emptyval 648 T
488 X emptyval 648 T
489 X emptyval 648 T
490 X emptyval 648 T
491 X emptyval 648 T
470 X emptyval 649 C
471 X emptyval 649 C
472 X emptyval 649 C
473 X emptyval 649 C
474 X emptyval 649 G
475 X emptyval 649 G
476 X emptyval 649 G
477 X emptyval 649 C
478 X emptyval 649 C
479 X emptyval 649 C
480 X emptyval 649 C
481 X emptyval 649 C
482 X emptyval 649 C
483 X emptyval 649 T
484 X emptyval 649 T
485 X emptyval 649 T
486 X emptyval 649 T
487 X emptyval 649 C
488 X emptyval 649 C
489 X emptyval 649 C
490 X emptyval 649 C
491 X emptyval 649 C
470 X emptyval 650 C
471 X emptyval 650 C
472 X emptyval 650 C
473 X emptyval 650 T
474 X emptyval 650 T
475 X emptyval 650 T
476 X emptyval 650 T
477 X emptyval 650 T
478 X emptyval 650 C
479 X emptyval 650 C
480 X emptyval 650 C
481 X emptyval 650 C
482 X emptyval 650 C
483 X emptyval 650 T
484 X emptyval 650 T
485 X emptyval 650 T
486 X emptyval 650 T
487 X emptyval 650 C
488 X emptyval 650 C
489 X emptyval 650 C
490 X emptyval 650 C
491 X emptyval 650 C
470 X emptyval 651 T
471 X emptyval 651 T
472 X emptyval 651 T
473 X emptyval 651 T
474 X emptyval 651 T
475 X emptyval 651 T
476 X emptyval 651 T
477 X emptyval 651 T
478 X emptyval 651 C
479 X emptyval 651 C
480 X emptyval 651 C
481 X emptyval 651 C
482 X emptyval 651 C
483 X emptyval 651 T
484 X emptyval 651 T
485 X emptyval 651 T
486 X emptyval 651 T
487 X emptyval 651 C
488 X emptyval 651 C
489 X emptyval 651 C
490 X emptyval 651 T
491 X emptyval 651 T
470 X emptyval 652 C
471 X emptyval 652 C
472 X emptyval 652 C
473 X emptyval 652 T
474 X emptyval 652 T
475 X emptyval 652 T
476 X emptyval 652 T
477 X emptyval 652 T
478 X emptyval 652 C
479 X emptyval 652 C
480 X emptyval 652 C
481 X emptyval 652 C
482 X emptyval 652 C
483 X emptyval 652 T
484 X emptyval 652 T
485 X emptyval 652 T
486 X emptyval 652 T
487 X emptyval 652 C
488 X emptyval 652 C
489 X emptyval 652 C
490 X emptyval 652 C
491 X emptyval 652 C
470 X emptyval 653 C
471 X emptyval 653 C
472 X emptyval 653 C
473 X emptyval 653 T
474 X emptyval 653 T
475 X emptyval 653 T
476 X emptyval 653 T
477 X emptyval 653 T
478 X emptyval 653 C
479 X emptyval 653 C
480 X emptyval 653 C
481 X emptyval 653 C
482 X emptyval 653 C
483 X emptyval 653 T
484 X emptyval 653 T
485 X emptyval 653 T
486 X emptyval 653 T
487 X emptyval 653 C
488 X emptyval 653 C
489 X emptyval 653 C
490 X emptyval 653 T
491 X emptyval 653 T
470 X emptyval 654 C
471 X emptyval 654 C
472 X emptyval 654 C
473 X emptyval 654 T
474 X emptyval 654 T
475 X emptyval 654 T
476 X emptyval 654 T
477 X emptyval 654 T
478 X emptyval 654 C
479 X emptyval 654 C
480 X emptyval 654 C
481 X emptyval 654 C
482 X emptyval 654 C
483 X emptyval 654 T
484 X emptyval 654 T
485 X emptyval 654 T
486 X emptyval 654 T
487 X emptyval 654 C
488 X emptyval 654 C
489 X emptyval 654 C
490 X emptyval 654 C
491 X emptyval 654 C
470 X emptyval 655 C
471 X emptyval 655 C
472 X emptyval 655 C
473 X emptyval 655 C
474 X emptyval 655 G
475 X emptyval 655 G
476 X emptyval 655 G
477 X emptyval 655 C
478 X emptyval 655 C
479 X emptyval 655 C
480 X emptyval 655 C
481 X emptyval 655 C
482 X emptyval 655 C
483 X emptyval 655 T
484 X emptyval 655 T
485 X emptyval 655 T
486 X emptyval 655 T
487 X emptyval 655 T
488 X emptyval 655 T
489 X emptyval 655 T
490 X emptyval 655 T
491 X emptyval 655 C
470 X emptyval 656 C
471 X emptyval 656 C
472 X emptyval 656 C
473 X emptyval 656 C
474 X emptyval 656 G
475 X emptyval 656 G
476 X emptyval 656 G
477 X emptyval 656 C
478 X emptyval 656 C
479 X emptyval 656 C
480 X emptyval 656 C
481 X emptyval 656 C
482 X emptyval 656 C
483 X emptyval 656 T
484 X emptyval 656 T
485 X emptyval 656 T
486 X emptyval 656 T
487 X emptyval 656 C
488 X emptyval 656 C
489 X emptyval 656 C
490 X emptyval 656 C
491 X emptyval 656 C
470 X emptyval 657 C
471 X emptyval 657 C
472 X emptyval 657 C
473 X emptyval 657 C
474 X emptyval 657 G
475 X emptyval 657 G
476 X emptyval 657 G
477 X emptyval 657 C
478 X emptyval 657 C
479 X emptyval 657 C
480 X emptyval 657 C
481 X emptyval 657 C
482 X emptyval 657 C
483 X emptyval 657 T
484 X emptyval 657 T
485 X emptyval 657 T
486 X emptyval 657 T
487 X emptyval 657 C
488 X emptyval 657 C
489 X emptyval 657 C
490 X emptyval 657 C
491 X emptyval 657 C
470 X emptyval 658 C
471 X emptyval 658 C
472 X emptyval 658 C
473 X emptyval 658 T
474 X emptyval 658 T
475 X emptyval 658 T
476 X emptyval 658 T
477 X emptyval 658 T
478 X emptyval 658 C
479 X emptyval 658 C
480 X emptyval 658 C
481 X emptyval 658 C
482 X emptyval 658 C
483 X emptyval 658 T
484 X emptyval 658 T
485 X emptyval 658 T
486 X emptyval 658 T
487 X emptyval 658 C
488 X emptyval 658 C
489 X emptyval 658 C
490 X emptyval 658 C
491 X emptyval 658 C
470 X emptyval 659 C
471 X emptyval 659 C
472 X emptyval 659 C
473 X emptyval 659 C
474 X emptyval 659 G
475 X emptyval 659 G
476 X emptyval 659 G
477 X emptyval 659 C
478 X emptyval 659 C
479 X emptyval 659 C
480 X emptyval 659 C
481 X emptyval 659 C
482 X emptyval 659 C
483 X emptyval 659 T
484 X emptyval 659 T
485 X emptyval 659 T
486 X emptyval 659 T
487 X emptyval 659 C
488 X emptyval 659 C
489 X emptyval 659 C
490 X emptyval 659 T
491 X emptyval 659 T
470 X emptyval 660 C
471 X emptyval 660 C
472 X emptyval 660 C
473 X emptyval 660 T
474 X emptyval 660 T
475 X emptyval 660 T
476 X emptyval 660 T
477 X emptyval 660 T
478 X emptyval 660 C
479 X emptyval 660 C
480 X emptyval 660 C
481 X emptyval 660 C
482 X emptyval 660 C
483 X emptyval 660 T
484 X emptyval 660 T
485 X emptyval 660 T
486 X emptyval 660 T
487 X emptyval 660 C
488 X emptyval 660 C
489 X emptyval 660 C
490 X emptyval 660 C
491 X emptyval 660 C
470 X emptyval 661 C
471 X emptyval 661 C
472 X emptyval 661 C
473 X emptyval 661 C
474 X emptyval 661 G
475 X emptyval 661 G
476 X emptyval 661 G
477 X emptyval 661 C
478 X emptyval 661 C
479 X emptyval 661 C
480 X emptyval 661 C
481 X emptyval 661 C
482 X emptyval 661 C
483 X emptyval 661 T
484 X emptyval 661 T
485 X emptyval 661 T
486 X emptyval 661 T
487 X emptyval 661 C
488 X emptyval 661 C
489 X emptyval 661 C
490 X emptyval 661 T
491 X emptyval 661 T
470 X emptyval 662 C
471 X emptyval 662 C
472 X emptyval 662 C
473 X emptyval 662 C
474 X emptyval 662 G
475 X emptyval 662 G
476 X emptyval 662 G
477 X emptyval 662 C
478 X emptyval 662 C
479 X emptyval 662 C
480 X emptyval 662 C
481 X emptyval 662 C
482 X emptyval 662 C
483 X emptyval 662 T
484 X emptyval 662 T
485 X emptyval 662 T
486 X emptyval 662 T
487 X emptyval 662 T
488 X emptyval 662 T
489 X emptyval 662 T
490 X emptyval 662 T
491 X emptyval 662 C
470 X emptyval 663 C
471 X emptyval 663 C
472 X emptyval 663 C
473 X emptyval 663 T
474 X emptyval 663 T
475 X emptyval 663 T
476 X emptyval 663 T
477 X emptyval 663 T
478 X emptyval 663 C
479 X emptyval 663 C
480 X emptyval 663 C
481 X emptyval 663 C
482 X emptyval 663 C
483 X emptyval 663 T
484 X emptyval 663 T
485 X emptyval 663 T
486 X emptyval 663 T
487 X emptyval 663 T
488 X emptyval 663 T
489 X emptyval 663 T
490 X emptyval 663 T
491 X emptyval 663 C
470 X emptyval 664 C
471 X emptyval 664 C
472 X emptyval 664 C
473 X emptyval 664 C
474 X emptyval 664 G
475 X emptyval 664 G
476 X emptyval 664 G
477 X emptyval 664 C
478 X emptyval 664 C
479 X emptyval 664 C
480 X emptyval 664 C
481 X emptyval 664 C
482 X emptyval 664 C
483 X emptyval 664 T
484 X emptyval 664 T
485 X emptyval 664 T
486 X emptyval 664 T
487 X emptyval 664 T
488 X emptyval 664 T
489 X emptyval 664 T
490 X emptyval 664 T
491 X emptyval 664 C
470 X emptyval 665 C
471 X emptyval 665 C
472 X emptyval 665 C
473 X emptyval 665 T
474 X emptyval 665 T
475 X emptyval 665 T
476 X emptyval 665 T
477 X emptyval 665 T
478 X emptyval 665 C
479 X emptyval 665 C
480 X emptyval 665 C
481 X emptyval 665 C
482 X emptyval 665 C
483 X emptyval 665 T
484 X emptyval 665 T
485 X emptyval 665 T
486 X emptyval 665 T
487 X emptyval 665 T
488 X emptyval 665 T
489 X emptyval 665 T
490 X emptyval 665 T
491 X emptyval 665 C
470 X emptyval 666 C
471 X emptyval 666 C
472 X emptyval 666 C
473 X emptyval 666 T
474 X emptyval 666 T
475 X emptyval 666 T
476 X emptyval 666 T
477 X emptyval 666 T
478 X emptyval 666 C
479 X emptyval 666 C
480 X emptyval 666 C
481 X emptyval 666 C
482 X emptyval 666 C
483 X emptyval 666 T
484 X emptyval 666 T
485 X emptyval 666 T
486 X emptyval 666 T
487 X emptyval 666 C
488 X emptyval 666 C
489 X emptyval 666 C
490 X emptyval 666 C
491 X emptyval 666 C
470 X emptyval 667 C
471 X emptyval 667 C
472 X emptyval 667 C
473 X emptyval 667 C
474 X emptyval 667 G
475 X emptyval 667 G
476 X emptyval 667 G
477 X emptyval 667 C
478 X emptyval 667 C
479 X emptyval 667 C
480 X emptyval 667 C
481 X emptyval 667 C
482 X emptyval 667 C
483 X emptyval 667 T
484 X emptyval 667 T
485 X emptyval 667 T
486 X emptyval 667 T
487 X emptyval 667 C
488 X emptyval 667 C
489 X emptyval 667 C
490 X emptyval 667 C
491 X emptyval 667 C
470 X emptyval 668 T
471 X emptyval 668 T
472 X emptyval 668 T
473 X emptyval 668 C
474 X emptyval 668 G
475 X emptyval 668 G
476 X emptyval 668 G
477 X emptyval 668 C
478 X emptyval 668 C
479 X emptyval 668 C
480 X emptyval 668 C
481 X emptyval 668 C
482 X emptyval 668 C
483 X emptyval 668 T
484 X emptyval 668 T
485 X emptyval 668 T
486 X emptyval 668 T
487 X emptyval 668 T
488 X emptyval 668 T
489 X emptyval 668 T
490 X emptyval 668 T
491 X emptyval 668 C
470 X emptyval 669 C
471 X emptyval 669 C
472 X emptyval 669 C
473 X emptyval 669 T
474 X emptyval 669 T
475 X emptyval 669 T
476 X emptyval 669 T
477 X emptyval 669 T
478 X emptyval 669 C
479 X emptyval 669 C
480 X emptyval 669 C
481 X emptyval 669 C
482 X emptyval 669 C
483 X emptyval 669 T
484 X emptyval 669 T
485 X emptyval 669 T
486 X emptyval 669 T
487 X emptyval 669 C
488 X emptyval 669 C
489 X emptyval 669 C
490 X emptyval 669 C
491 X emptyval 669 C
470 X emptyval 670 C
471 X emptyval 670 C
472 X emptyval 670 C
473 X emptyval 670 C
474 X emptyval 670 G
475 X emptyval 670 G
476 X emptyval 670 G
477 X emptyval 670 C
478 X emptyval 670 C
479 X emptyval 670 C
480 X emptyval 670 C
481 X emptyval 670 C
482 X emptyval 670 C
483 X emptyval 670 T
484 X emptyval 670 T
485 X emptyval 670 T
486 X emptyval 670 T
487 X emptyval 670 C
488 X emptyval 670 C
489 X emptyval 670 C
490 X emptyval 670 C
491 X emptyval 670 C
470 X emptyval 671 C
471 X emptyval 671 C
472 X emptyval 671 C
473 X emptyval 671 T
474 X emptyval 671 T
475 X emptyval 671 T
476 X emptyval 671 T
477 X emptyval 671 T
478 X emptyval 671 C
479 X emptyval 671 C
480 X emptyval 671 C
481 X emptyval 671 C
482 X emptyval 671 C
483 X emptyval 671 C
484 X emptyval 671 C
485 X emptyval 671 C
486 X emptyval 671 C
487 X emptyval 671 C
488 X emptyval 671 C
489 X emptyval 671 C
490 X emptyval 671 C
491 X emptyval 671 C
470 X emptyval 672 C
471 X emptyval 672 C
472 X emptyval 672 C
473 X emptyval 672 T
474 X emptyval 672 T
475 X emptyval 672 T
476 X emptyval 672 T
477 X emptyval 672 T
478 X emptyval 672 C
479 X emptyval 672 C
480 X emptyval 672 C
481 X emptyval 672 C
482 X emptyval 672 C
483 X emptyval 672 C
484 X emptyval 672 C
485 X emptyval 672 C
486 X emptyval 672 C
487 X emptyval 672 C
488 X emptyval 672 C
489 X emptyval 672 C
490 X emptyval 672 T
491 X emptyval 672 T
470 X emptyval 673 C
471 X emptyval 673 C
472 X emptyval 673 C
473 X emptyval 673 C
474 X emptyval 673 G
475 X emptyval 673 G
476 X emptyval 673 G
477 X emptyval 673 C
478 X emptyval 673 C
479 X emptyval 673 C
480 X emptyval 673 C
481 X emptyval 673 C
482 X emptyval 673 C
483 X emptyval 673 T
484 X emptyval 673 T
485 X emptyval 673 T
486 X emptyval 673 T
487 X emptyval 673 T
488 X emptyval 673 T
489 X emptyval 673 T
490 X emptyval 673 T
491 X emptyval 673 T
470 X emptyval 674 C
471 X emptyval 674 C
472 X emptyval 674 C
473 X emptyval 674 T
474 X emptyval 674 T
475 X emptyval 674 T
476 X emptyval 674 T
477 X emptyval 674 T
478 X emptyval 674 C
479 X emptyval 674 C
480 X emptyval 674 C
481 X emptyval 674 C
482 X emptyval 674 C
483 X emptyval 674 T
484 X emptyval 674 T
485 X emptyval 674 T
486 X emptyval 674 T
487 X emptyval 674 C
488 X emptyval 674 C
489 X emptyval 674 C
490 X emptyval 674 T
491 X emptyval 674 T
470 X emptyval 675 C
471 X emptyval 675 C
472 X emptyval 675 C
473 X emptyval 675 T
474 X emptyval 675 T
475 X emptyval 675 T
476 X emptyval 675 T
477 X emptyval 675 T
478 X emptyval 675 C
479 X emptyval 675 C
480 X emptyval 675 C
481 X emptyval 675 C
482 X emptyval 675 C
483 X emptyval 675 C
484 X emptyval 675 C
485 X emptyval 675 C
486 X emptyval 675 C
487 X emptyval 675 C
488 X emptyval 675 C
489 X emptyval 675 C
490 X emptyval 675 T
491 X emptyval 675 T
470 X emptyval 676 C
471 X emptyval 676 C
472 X emptyval 676 C
473 X emptyval 676 T
474 X emptyval 676 T
475 X emptyval 676 T
476 X emptyval 676 T
477 X emptyval 676 T
478 X emptyval 676 C
479 X emptyval 676 C
480 X emptyval 676 C
481 X emptyval 676 C
482 X emptyval 676 C
483 X emptyval 676 T
484 X emptyval 676 T
485 X emptyval 676 T
486 X emptyval 676 T
487 X emptyval 676 C
488 X emptyval 676 C
489 X emptyval 676 C
490 X emptyval 676 C
491 X emptyval 676 C
470 X emptyval 677 C
471 X emptyval 677 C
472 X emptyval 677 C
473 X emptyval 677 T
474 X emptyval 677 T
475 X emptyval 677 T
476 X emptyval 677 T
477 X emptyval 677 T
478 X emptyval 677 C
479 X emptyval 677 C
480 X emptyval 677 C
481 X emptyval 677 C
482 X emptyval 677 C
483 X emptyval 677 T
484 X emptyval 677 T
485 X emptyval 677 T
486 X emptyval 677 T
487 X emptyval 677 T
488 X emptyval 677 T
489 X emptyval 677 T
490 X emptyval 677 T
491 X emptyval 677 C
470 X emptyval 678 C
471 X emptyval 678 C
472 X emptyval 678 C
473 X emptyval 678 T
474 X emptyval 678 T
475 X emptyval 678 T
476 X emptyval 678 T
477 X emptyval 678 T
478 X emptyval 678 T
479 X emptyval 678 C
480 X emptyval 678 C
481 X emptyval 678 C
482 X emptyval 678 C
483 X emptyval 678 T
484 X emptyval 678 T
485 X emptyval 678 T
486 X emptyval 678 T
487 X emptyval 678 T
488 X emptyval 678 T
489 X emptyval 678 T
490 X emptyval 678 T
491 X emptyval 678 T
470 X emptyval 679 C
471 X emptyval 679 C
472 X emptyval 679 C
473 X emptyval 679 T
474 X emptyval 679 T
475 X emptyval 679 T
476 X emptyval 679 T
477 X emptyval 679 T
478 X emptyval 679 C
479 X emptyval 679 C
480 X emptyval 679 C
481 X emptyval 679 C
482 X emptyval 679 C
483 X emptyval 679 T
484 X emptyval 679 T
485 X emptyval 679 T
486 X emptyval 679 T
487 X emptyval 679 T
488 X emptyval 679 T
489 X emptyval 679 T
490 X emptyval 679 T
491 X emptyval 679 C
470 X emptyval 680 C
471 X emptyval 680 C
472 X emptyval 680 C
473 X emptyval 680 T
474 X emptyval 680 T
475 X emptyval 680 T
476 X emptyval 680 T
477 X emptyval 680 T
478 X emptyval 680 C
479 X emptyval 680 C
480 X emptyval 680 C
481 X emptyval 680 C
482 X emptyval 680 C
483 X emptyval 680 T
484 X emptyval 680 T
485 X emptyval 680 T
486 X emptyval 680 T
487 X emptyval 680 T
488 X emptyval 680 T
489 X emptyval 680 T
490 X emptyval 680 T
491 X emptyval 680 C
470 X emptyval 681 C
471 X emptyval 681 C
472 X emptyval 681 C
473 X emptyval 681 T
474 X emptyval 681 T
475 X emptyval 681 T
476 X emptyval 681 T
477 X emptyval 681 T
478 X emptyval 681 C
479 X emptyval 681 C
480 X emptyval 681 C
481 X emptyval 681 C
482 X emptyval 681 C
483 X emptyval 681 T
484 X emptyval 681 T
485 X emptyval 681 T
486 X emptyval 681 T
487 X emptyval 681 T
488 X emptyval 681 T
489 X emptyval 681 T
490 X emptyval 681 T
491 X emptyval 681 C
470 X emptyval 682 C
471 X emptyval 682 C
472 X emptyval 682 C
473 X emptyval 682 T
474 X emptyval 682 T
475 X emptyval 682 T
476 X emptyval 682 T
477 X emptyval 682 T
478 X emptyval 682 C
479 X emptyval 682 C
480 X emptyval 682 C
481 X emptyval 682 C
482 X emptyval 682 C
483 X emptyval 682 T
484 X emptyval 682 T
485 X emptyval 682 T
486 X emptyval 682 T
487 X emptyval 682 C
488 X emptyval 682 C
489 X emptyval 682 C
490 X emptyval 682 C
491 X emptyval 682 C
470 X emptyval 683 C
471 X emptyval 683 C
472 X emptyval 683 C
473 X emptyval 683 T
474 X emptyval 683 T
475 X emptyval 683 T
476 X emptyval 683 T
477 X emptyval 683 T
478 X emptyval 683 C
479 X emptyval 683 C
480 X emptyval 683 C
481 X emptyval 683 C
482 X emptyval 683 C
483 X emptyval 683 C
484 X emptyval 683 C
485 X emptyval 683 C
486 X emptyval 683 C
487 X emptyval 683 C
488 X emptyval 683 C
489 X emptyval 683 C
490 X emptyval 683 C
491 X emptyval 683 C
470 X emptyval 684 C
471 X emptyval 684 C
472 X emptyval 684 C
473 X emptyval 684 T
474 X emptyval 684 T
475 X emptyval 684 T
476 X emptyval 684 T
477 X emptyval 684 T
478 X emptyval 684 C
479 X emptyval 684 C
480 X emptyval 684 C
481 X emptyval 684 C
482 X emptyval 684 C
483 X emptyval 684 T
484 X emptyval 684 T
485 X emptyval 684 T
486 X emptyval 684 T
487 X emptyval 684 C
488 X emptyval 684 C
489 X emptyval 684 C
490 X emptyval 684 C
491 X emptyval 684 C
470 X emptyval 685 C
471 X emptyval 685 C
472 X emptyval 685 C
473 X emptyval 685 T
474 X emptyval 685 T
475 X emptyval 685 T
476 X emptyval 685 T
477 X emptyval 685 T
478 X emptyval 685 C
479 X emptyval 685 C
480 X emptyval 685 C
481 X emptyval 685 C
482 X emptyval 685 C
483 X emptyval 685 C
484 X emptyval 685 C
485 X emptyval 685 C
486 X emptyval 685 C
487 X emptyval 685 T
488 X emptyval 685 T
489 X emptyval 685 T
490 X emptyval 685 T
491 X emptyval 685 C
470 X emptyval 686 C
471 X emptyval 686 C
472 X emptyval 686 C
473 X emptyval 686 T
474 X emptyval 686 T
475 X emptyval 686 T
476 X emptyval 686 T
477 X emptyval 686 T
478 X emptyval 686 T
479 X emptyval 686 C
480 X emptyval 686 C
481 X emptyval 686 C
482 X emptyval 686 C
483 X emptyval 686 C
484 X emptyval 686 C
485 X emptyval 686 C
486 X emptyval 686 C
487 X emptyval 686 C
488 X emptyval 686 C
489 X emptyval 686 C
490 X emptyval 686 C
491 X emptyval 686 C
470 X emptyval 687 C
471 X emptyval 687 C
472 X emptyval 687 C
473 X emptyval 687 C
474 X emptyval 687 G
475 X emptyval 687 G
476 X emptyval 687 G
477 X emptyval 687 C
478 X emptyval 687 C
479 X emptyval 687 C
480 X emptyval 687 C
481 X emptyval 687 C
482 X emptyval 687 C
483 X emptyval 687 C
484 X emptyval 687 C
485 X emptyval 687 C
486 X emptyval 687 C
487 X emptyval 687 T
488 X emptyval 687 T
489 X emptyval 687 T
490 X emptyval 687 T
491 X emptyval 687 T
470 X emptyval 688 C
471 X emptyval 688 C
472 X emptyval 688 C
473 X emptyval 688 T
474 X emptyval 688 T
475 X emptyval 688 T
476 X emptyval 688 T
477 X emptyval 688 C
478 X emptyval 688 C
479 X emptyval 688 C
480 X emptyval 688 C
481 X emptyval 688 C
482 X emptyval 688 C
483 X emptyval 688 C
484 X emptyval 688 C
485 X emptyval 688 C
486 X emptyval 688 C
487 X emptyval 688 C
488 X emptyval 688 C
489 X emptyval 688 C
490 X emptyval 688 C
491 X emptyval 688 C
470 X emptyval 689 C
471 X emptyval 689 C
472 X emptyval 689 C
473 X emptyval 689 T
474 X emptyval 689 T
475 X emptyval 689 T
476 X emptyval 689 T
477 X emptyval 689 T
478 X emptyval 689 C
479 X emptyval 689 C
480 X emptyval 689 C
481 X emptyval 689 C
482 X emptyval 689 C
483 X emptyval 689 T
484 X emptyval 689 T
485 X emptyval 689 T
486 X emptyval 689 T
487 X emptyval 689 C
488 X emptyval 689 C
489 X emptyval 689 C
490 X emptyval 689 C
491 X emptyval 689 C
470 X emptyval 690 T
471 X emptyval 690 T
472 X emptyval 690 T
473 X emptyval 690 T
474 X emptyval 690 T
475 X emptyval 690 T
476 X emptyval 690 T
477 X emptyval 690 T
478 X emptyval 690 T
479 X emptyval 690 C
480 X emptyval 690 C
481 X emptyval 690 C
482 X emptyval 690 C
483 X emptyval 690 T
484 X emptyval 690 T
485 X emptyval 690 T
486 X emptyval 690 T
487 X emptyval 690 C
488 X emptyval 690 C
489 X emptyval 690 C
490 X emptyval 690 C
491 X emptyval 690 C
470 X emptyval 691 C
471 X emptyval 691 C
472 X emptyval 691 C
473 X emptyval 691 T
474 X emptyval 691 T
475 X emptyval 691 T
476 X emptyval 691 T
477 X emptyval 691 C
478 X emptyval 691 C
479 X emptyval 691 C
480 X emptyval 691 C
481 X emptyval 691 C
482 X emptyval 691 C
483 X emptyval 691 T
484 X emptyval 691 T
485 X emptyval 691 T
486 X emptyval 691 T
487 X emptyval 691 T
488 X emptyval 691 T
489 X emptyval 691 T
490 X emptyval 691 T
491 X emptyval 691 C
470 X emptyval 692 C
471 X emptyval 692 C
472 X emptyval 692 C
473 X emptyval 692 T
474 X emptyval 692 T
475 X emptyval 692 T
476 X emptyval 692 T
477 X emptyval 692 T
478 X emptyval 692 C
479 X emptyval 692 C
480 X emptyval 692 C
481 X emptyval 692 C
482 X emptyval 692 C
483 X emptyval 692 T
484 X emptyval 692 T
485 X emptyval 692 T
486 X emptyval 692 T
487 X emptyval 692 C
488 X emptyval 692 C
489 X emptyval 692 C
490 X emptyval 692 C
491 X emptyval 692 C
470 X emptyval 693 C
471 X emptyval 693 C
472 X emptyval 693 C
473 X emptyval 693 T
474 X emptyval 693 T
475 X emptyval 693 T
476 X emptyval 693 T
477 X emptyval 693 T
478 X emptyval 693 C
479 X emptyval 693 C
480 X emptyval 693 C
481 X emptyval 693 C
482 X emptyval 693 C
483 X emptyval 693 C
484 X emptyval 693 C
485 X emptyval 693 C
486 X emptyval 693 C
487 X emptyval 693 T
488 X emptyval 693 T
489 X emptyval 693 T
490 X emptyval 693 T
491 X emptyval 693 T
470 X emptyval 694 C
471 X emptyval 694 C
472 X emptyval 694 C
473 X emptyval 694 T
474 X emptyval 694 T
475 X emptyval 694 T
476 X emptyval 694 T
477 X emptyval 694 T
478 X emptyval 694 C
479 X emptyval 694 C
480 X emptyval 694 T
481 X emptyval 694 T
482 X emptyval 694 T
483 X emptyval 694 T
484 X emptyval 694 T
485 X emptyval 694 T
486 X emptyval 694 T
487 X emptyval 694 C
488 X emptyval 694 C
489 X emptyval 694 C
490 X emptyval 694 C
491 X emptyval 694 C
470 X emptyval 695 C
471 X emptyval 695 C
472 X emptyval 695 C
473 X emptyval 695 T
474 X emptyval 695 T
475 X emptyval 695 T
476 X emptyval 695 T
477 X emptyval 695 T
478 X emptyval 695 C
479 X emptyval 695 C
480 X emptyval 695 C
481 X emptyval 695 C
482 X emptyval 695 C
483 X emptyval 695 C
484 X emptyval 695 C
485 X emptyval 695 C
486 X emptyval 695 C
487 X emptyval 695 C
488 X emptyval 695 C
489 X emptyval 695 C
490 X emptyval 695 C
491 X emptyval 695 C
470 X emptyval 696 C
471 X emptyval 696 C
472 X emptyval 696 C
473 X emptyval 696 T
474 X emptyval 696 T
475 X emptyval 696 T
476 X emptyval 696 T
477 X emptyval 696 T
478 X emptyval 696 T
479 X emptyval 696 C
480 X emptyval 696 C
481 X emptyval 696 C
482 X emptyval 696 C
483 X emptyval 696 T
484 X emptyval 696 T
485 X emptyval 696 T
486 X emptyval 696 T
487 X emptyval 696 C
488 X emptyval 696 C
489 X emptyval 696 C
490 X emptyval 696 C
491 X emptyval 696 C
470 X emptyval 697 C
471 X emptyval 697 C
472 X emptyval 697 C
473 X emptyval 697 T
474 X emptyval 697 T
475 X emptyval 697 T
476 X emptyval 697 T
477 X emptyval 697 T
478 X emptyval 697 C
479 X emptyval 697 C
480 X emptyval 697 C
481 X emptyval 697 C
482 X emptyval 697 C
483 X emptyval 697 T
484 X emptyval 697 T
485 X emptyval 697 T
486 X emptyval 697 T
487 X emptyval 697 C
488 X emptyval 697 C
489 X emptyval 697 C
490 X emptyval 697 C
491 X emptyval 697 C
470 X emptyval 698 C
471 X emptyval 698 C
472 X emptyval 698 C
473 X emptyval 698 T
474 X emptyval 698 T
475 X emptyval 698 T
476 X emptyval 698 T
477 X emptyval 698 T
478 X emptyval 698 C
479 X emptyval 698 C
480 X emptyval 698 C
481 X emptyval 698 C
482 X emptyval 698 C
483 X emptyval 698 T
484 X emptyval 698 T
485 X emptyval 698 T
486 X emptyval 698 T
487 X emptyval 698 T
488 X emptyval 698 T
489 X emptyval 698 T
490 X emptyval 698 T
491 X emptyval 698 C
470 X emptyval 699 C
471 X emptyval 699 C
472 X emptyval 699 C
473 X emptyval 699 T
474 X emptyval 699 T
475 X emptyval 699 T
476 X emptyval 699 T
477 X emptyval 699 T
478 X emptyval 699 C
479 X emptyval 699 C
480 X emptyval 699 C
481 X emptyval 699 C
482 X emptyval 699 C
483 X emptyval 699 T
484 X emptyval 699 T
485 X emptyval 699 T
486 X emptyval 699 T
487 X emptyval 699 T
488 X emptyval 699 T
489 X emptyval 699 T
490 X emptyval 699 T
491 X emptyval 699 C
470 X emptyval 700 C
471 X emptyval 700 C
472 X emptyval 700 C
473 X emptyval 700 T
474 X emptyval 700 T
475 X emptyval 700 T
476 X emptyval 700 T
477 X emptyval 700 T
478 X emptyval 700 C
479 X emptyval 700 C
480 X emptyval 700 C
481 X emptyval 700 C
482 X emptyval 700 C
483 X emptyval 700 T
484 X emptyval 700 T
485 X emptyval 700 T
486 X emptyval 700 T
487 X emptyval 700 T
488 X emptyval 700 T
489 X emptyval 700 T
490 X emptyval 700 T
491 X emptyval 700 C
470 X emptyval 701 C
471 X emptyval 701 C
472 X emptyval 701 C
473 X emptyval 701 T
474 X emptyval 701 T
475 X emptyval 701 T
476 X emptyval 701 T
477 X emptyval 701 T
478 X emptyval 701 C
479 X emptyval 701 C
480 X emptyval 701 C
481 X emptyval 701 C
482 X emptyval 701 C
483 X emptyval 701 T
484 X emptyval 701 T
485 X emptyval 701 T
486 X emptyval 701 T
487 X emptyval 701 C
488 X emptyval 701 C
489 X emptyval 701 C
490 X emptyval 701 T
491 X emptyval 701 T
470 X emptyval 702 T
471 X emptyval 702 T
472 X emptyval 702 T
473 X emptyval 702 C
474 X emptyval 702 G
475 X emptyval 702 G
476 X emptyval 702 G
477 X emptyval 702 C
478 X emptyval 702 C
479 X emptyval 702 C
480 X emptyval 702 C
481 X emptyval 702 C
482 X emptyval 702 C
483 X emptyval 702 C
484 X emptyval 702 C
485 X emptyval 702 C
486 X emptyval 702 C
487 X emptyval 702 C
488 X emptyval 702 C
489 X emptyval 702 C
490 X emptyval 702 T
491 X emptyval 702 T
470 X emptyval 703 C
471 X emptyval 703 C
472 X emptyval 703 C
473 X emptyval 703 T
474 X emptyval 703 T
475 X emptyval 703 T
476 X emptyval 703 T
477 X emptyval 703 T
478 X emptyval 703 C
479 X emptyval 703 C
480 X emptyval 703 C
481 X emptyval 703 C
482 X emptyval 703 C
483 X emptyval 703 C
484 X emptyval 703 C
485 X emptyval 703 C
486 X emptyval 703 C
487 X emptyval 703 C
488 X emptyval 703 C
489 X emptyval 703 C
490 X emptyval 703 C
491 X emptyval 703 C
470 X emptyval 704 C
471 X emptyval 704 C
472 X emptyval 704 C
473 X emptyval 704 C
474 X emptyval 704 G
475 X emptyval 704 G
476 X emptyval 704 G
477 X emptyval 704 C
478 X emptyval 704 C
479 X emptyval 704 C
480 X emptyval 704 C
481 X emptyval 704 C
482 X emptyval 704 C
483 X emptyval 704 C
484 X emptyval 704 C
485 X emptyval 704 C
486 X emptyval 704 C
487 X emptyval 704 T
488 X emptyval 704 T
489 X emptyval 704 T
490 X emptyval 704 T
491 X emptyval 704 C
470 X emptyval 705 C
471 X emptyval 705 C
472 X emptyval 705 C
473 X emptyval 705 T
474 X emptyval 705 T
475 X emptyval 705 T
476 X emptyval 705 T
477 X emptyval 705 T
478 X emptyval 705 C
479 X emptyval 705 C
480 X emptyval 705 C
481 X emptyval 705 C
482 X emptyval 705 C
483 X emptyval 705 T
484 X emptyval 705 T
485 X emptyval 705 T
486 X emptyval 705 T
487 X emptyval 705 C
488 X emptyval 705 C
489 X emptyval 705 C
490 X emptyval 705 C
491 X emptyval 705 C
470 X emptyval 706 C
471 X emptyval 706 C
472 X emptyval 706 C
473 X emptyval 706 T
474 X emptyval 706 T
475 X emptyval 706 T
476 X emptyval 706 T
477 X emptyval 706 T
478 X emptyval 706 C
479 X emptyval 706 C
480 X emptyval 706 C
481 X emptyval 706 C
482 X emptyval 706 C
483 X emptyval 706 C
484 X emptyval 706 C
485 X emptyval 706 C
486 X emptyval 706 C
487 X emptyval 706 C
488 X emptyval 706 C
489 X emptyval 706 C
490 X emptyval 706 C
491 X emptyval 706 C
470 X emptyval 707 C
471 X emptyval 707 C
472 X emptyval 707 C
473 X emptyval 707 T
474 X emptyval 707 T
475 X emptyval 707 T
476 X emptyval 707 T
477 X emptyval 707 T
478 X emptyval 707 C
479 X emptyval 707 C
480 X emptyval 707 C
481 X emptyval 707 C
482 X emptyval 707 C
483 X emptyval 707 T
484 X emptyval 707 T
485 X emptyval 707 T
486 X emptyval 707 T
487 X emptyval 707 C
488 X emptyval 707 C
489 X emptyval 707 C
490 X emptyval 707 C
491 X emptyval 707 C
470 X emptyval 708 C
471 X emptyval 708 C
472 X emptyval 708 C
473 X emptyval 708 T
474 X emptyval 708 T
475 X emptyval 708 T
476 X emptyval 708 T
477 X emptyval 708 T
478 X emptyval 708 C
479 X emptyval 708 C
480 X emptyval 708 C
481 X emptyval 708 C
482 X emptyval 708 C
483 X emptyval 708 T
484 X emptyval 708 T
485 X emptyval 708 T
486 X emptyval 708 T
487 X emptyval 708 C
488 X emptyval 708 C
489 X emptyval 708 C
490 X emptyval 708 T
491 X emptyval 708 T
470 X emptyval 709 C
471 X emptyval 709 C
472 X emptyval 709 C
473 X emptyval 709 T
474 X emptyval 709 T
475 X emptyval 709 T
476 X emptyval 709 T
477 X emptyval 709 C
478 X emptyval 709 C
479 X emptyval 709 C
480 X emptyval 709 C
481 X emptyval 709 C
482 X emptyval 709 C
483 X emptyval 709 C
484 X emptyval 709 C
485 X emptyval 709 C
486 X emptyval 709 C
487 X emptyval 709 C
488 X emptyval 709 C
489 X emptyval 709 C
490 X emptyval 709 T
491 X emptyval 709 T
470 X emptyval 710 C
471 X emptyval 710 C
472 X emptyval 710 C
473 X emptyval 710 T
474 X emptyval 710 T
475 X emptyval 710 T
476 X emptyval 710 T
477 X emptyval 710 T
478 X emptyval 710 T
479 X emptyval 710 C
480 X emptyval 710 C
481 X emptyval 710 C
482 X emptyval 710 C
483 X emptyval 710 C
484 X emptyval 710 C
485 X emptyval 710 C
486 X emptyval 710 C
487 X emptyval 710 C
488 X emptyval 710 C
489 X emptyval 710 C
490 X emptyval 710 C
491 X emptyval 710 C
470 X emptyval 711 C
471 X emptyval 711 C
472 X emptyval 711 C
473 X emptyval 711 T
474 X emptyval 711 T
475 X emptyval 711 T
476 X emptyval 711 T
477 X emptyval 711 T
478 X emptyval 711 C
479 X emptyval 711 C
480 X emptyval 711 C
481 X emptyval 711 C
482 X emptyval 711 C
483 X emptyval 711 C
484 X emptyval 711 C
485 X emptyval 711 C
486 X emptyval 711 C
487 X emptyval 711 C
488 X emptyval 711 C
489 X emptyval 711 C
490 X emptyval 711 T
491 X emptyval 711 T
470 X emptyval 712 C
471 X emptyval 712 C
472 X emptyval 712 C
473 X emptyval 712 T
474 X emptyval 712 T
475 X emptyval 712 T
476 X emptyval 712 T
477 X emptyval 712 C
478 X emptyval 712 C
479 X emptyval 712 C
480 X emptyval 712 C
481 X emptyval 712 C
482 X emptyval 712 C
483 X emptyval 712 C
484 X emptyval 712 C
485 X emptyval 712 C
486 X emptyval 712 C
487 X emptyval 712 C
488 X emptyval 712 C
489 X emptyval 712 C
490 X emptyval 712 C
491 X emptyval 712 C
470 X emptyval 713 C
471 X emptyval 713 C
472 X emptyval 713 C
473 X emptyval 713 T
474 X emptyval 713 T
475 X emptyval 713 T
476 X emptyval 713 T
477 X emptyval 713 T
478 X emptyval 713 C
479 X emptyval 713 C
480 X emptyval 713 C
481 X emptyval 713 C
482 X emptyval 713 C
483 X emptyval 713 C
484 X emptyval 713 C
485 X emptyval 713 C
486 X emptyval 713 C
487 X emptyval 713 C
488 X emptyval 713 C
489 X emptyval 713 C
490 X emptyval 713 C
491 X emptyval 713 C
470 X emptyval 714 C
471 X emptyval 714 C
472 X emptyval 714 C
473 X emptyval 714 T
474 X emptyval 714 T
475 X emptyval 714 T
476 X emptyval 714 T
477 X emptyval 714 T
478 X emptyval 714 C
479 X emptyval 714 C
480 X emptyval 714 C
481 X emptyval 714 C
482 X emptyval 714 C
483 X emptyval 714 C
484 X emptyval 714 C
485 X emptyval 714 C
486 X emptyval 714 C
487 X emptyval 714 C
488 X emptyval 714 C
489 X emptyval 714 C
490 X emptyval 714 C
491 X emptyval 714 C
470 X emptyval 715 C
471 X emptyval 715 C
472 X emptyval 715 C
473 X emptyval 715 T
474 X emptyval 715 T
475 X emptyval 715 T
476 X emptyval 715 T
477 X emptyval 715 T
478 X emptyval 715 C
479 X emptyval 715 T
480 X emptyval 715 T
481 X emptyval 715 T
482 X emptyval 715 T
483 X emptyval 715 C
484 X emptyval 715 C
485 X emptyval 715 C
486 X emptyval 715 C
487 X emptyval 715 C
488 X emptyval 715 C
489 X emptyval 715 C
490 X emptyval 715 C
491 X emptyval 715 C
470 X emptyval 716 C
471 X emptyval 716 C
472 X emptyval 716 C
473 X emptyval 716 T
474 X emptyval 716 T
475 X emptyval 716 T
476 X emptyval 716 T
477 X emptyval 716 C
478 X emptyval 716 C
479 X emptyval 716 T
480 X emptyval 716 T
481 X emptyval 716 T
482 X emptyval 716 T
483 X emptyval 716 C
484 X emptyval 716 C
485 X emptyval 716 C
486 X emptyval 716 C
487 X emptyval 716 C
488 X emptyval 716 C
489 X emptyval 716 C
490 X emptyval 716 T
491 X emptyval 716 T
470 X emptyval 717 C
471 X emptyval 717 C
472 X emptyval 717 C
473 X emptyval 717 T
474 X emptyval 717 T
475 X emptyval 717 T
476 X emptyval 717 T
477 X emptyval 717 T
478 X emptyval 717 T
479 X emptyval 717 C
480 X emptyval 717 C
481 X emptyval 717 C
482 X emptyval 717 C
483 X emptyval 717 C
484 X emptyval 717 C
485 X emptyval 717 C
486 X emptyval 717 C
487 X emptyval 717 C
488 X emptyval 717 C
489 X emptyval 717 C
490 X emptyval 717 C
491 X emptyval 717 C
470 X emptyval 718 C
471 X emptyval 718 C
472 X emptyval 718 C
473 X emptyval 718 T
474 X emptyval 718 T
475 X emptyval 718 T
476 X emptyval 718 T
477 X emptyval 718 T
478 X emptyval 718 T
479 X emptyval 718 T
480 X emptyval 718 T
481 X emptyval 718 T
482 X emptyval 718 T
483 X emptyval 718 C
484 X emptyval 718 C
485 X emptyval 718 C
486 X emptyval 718 C
487 X emptyval 718 C
488 X emptyval 718 C
489 X emptyval 718 C
490 X emptyval 718 C
491 X emptyval 718 C
470 X emptyval 719 C
471 X emptyval 719 C
472 X emptyval 719 C
473 X emptyval 719 T
474 X emptyval 719 T
475 X emptyval 719 T
476 X emptyval 719 T
477 X emptyval 719 T
478 X emptyval 719 C
479 X emptyval 719 T
480 X emptyval 719 T
481 X emptyval 719 T
482 X emptyval 719 T
483 X emptyval 719 T
484 X emptyval 719 C
485 X emptyval 719 C
486 X emptyval 719 C
487 X emptyval 719 C
488 X emptyval 719 C
489 X emptyval 719 C
490 X emptyval 719 C
491 X emptyval 719 C
470 X emptyval 720 C
471 X emptyval 720 C
472 X emptyval 720 C
473 X emptyval 720 T
474 X emptyval 720 T
475 X emptyval 720 T
476 X emptyval 720 T
477 X emptyval 720 C
478 X emptyval 720 C
479 X emptyval 720 C
480 X emptyval 720 G
481 X emptyval 720 G
482 X emptyval 720 G
483 X emptyval 720 C
484 X emptyval 720 C
485 X emptyval 720 C
486 X emptyval 720 C
487 X emptyval 720 C
488 X emptyval 720 C
489 X emptyval 720 C
490 X emptyval 720 C
491 X emptyval 720 C
470 X emptyval 721 C
471 X emptyval 721 C
472 X emptyval 721 C
473 X emptyval 721 T
474 X emptyval 721 T
475 X emptyval 721 T
476 X emptyval 721 T
477 X emptyval 721 T
478 X emptyval 721 C
479 X emptyval 721 T
480 X emptyval 721 T
481 X emptyval 721 T
482 X emptyval 721 T
483 X emptyval 721 T
484 X emptyval 721 C
485 X emptyval 721 C
486 X emptyval 721 C
487 X emptyval 721 C
488 X emptyval 721 C
489 X emptyval 721 C
490 X emptyval 721 C
491 X emptyval 721 C
470 X emptyval 722 C
471 X emptyval 722 C
472 X emptyval 722 C
473 X emptyval 722 T
474 X emptyval 722 T
475 X emptyval 722 T
476 X emptyval 722 T
477 X emptyval 722 T
478 X emptyval 722 T
479 X emptyval 722 C
480 X emptyval 722 G
481 X emptyval 722 G
482 X emptyval 722 G
483 X emptyval 722 C
484 X emptyval 722 C
485 X emptyval 722 C
486 X emptyval 722 C
487 X emptyval 722 C
488 X emptyval 722 C
489 X emptyval 722 C
490 X emptyval 722 C
491 X emptyval 722 C
470 X emptyval 723 C
471 X emptyval 723 C
472 X emptyval 723 C
473 X emptyval 723 T
474 X emptyval 723 T
475 X emptyval 723 T
476 X emptyval 723 T
477 X emptyval 723 T
478 X emptyval 723 T
479 X emptyval 723 T
480 X emptyval 723 T
481 X emptyval 723 T
482 X emptyval 723 T
483 X emptyval 723 T
484 X emptyval 723 C
485 X emptyval 723 C
486 X emptyval 723 C
487 X emptyval 723 C
488 X emptyval 723 C
489 X emptyval 723 C
490 X emptyval 723 C
491 X emptyval 723 C
470 X emptyval 724 C
471 X emptyval 724 C
472 X emptyval 724 C
473 X emptyval 724 T
474 X emptyval 724 T
475 X emptyval 724 T
476 X emptyval 724 T
477 X emptyval 724 C
478 X emptyval 724 C
479 X emptyval 724 T
480 X emptyval 724 T
481 X emptyval 724 T
482 X emptyval 724 T
483 X emptyval 724 T
484 X emptyval 724 C
485 X emptyval 724 C
486 X emptyval 724 C
487 X emptyval 724 C
488 X emptyval 724 C
489 X emptyval 724 C
490 X emptyval 724 C
491 X emptyval 724 C
470 X emptyval 725 C
471 X emptyval 725 C
472 X emptyval 725 C
473 X emptyval 725 T
474 X emptyval 725 T
475 X emptyval 725 T
476 X emptyval 725 T
477 X emptyval 725 T
478 X emptyval 725 T
479 X emptyval 725 C
480 X emptyval 725 G
481 X emptyval 725 G
482 X emptyval 725 G
483 X emptyval 725 C
484 X emptyval 725 C
485 X emptyval 725 C
486 X emptyval 725 T
487 X emptyval 725 T
488 X emptyval 725 T
489 X emptyval 725 C
490 X emptyval 725 C
491 X emptyval 725 C
470 X emptyval 726 C
471 X emptyval 726 C
472 X emptyval 726 C
473 X emptyval 726 C
474 X emptyval 726 G
475 X emptyval 726 G
476 X emptyval 726 G
477 X emptyval 726 C
478 X emptyval 726 C
479 X emptyval 726 T
480 X emptyval 726 T
481 X emptyval 726 T
482 X emptyval 726 T
483 X emptyval 726 T
484 X emptyval 726 C
485 X emptyval 726 C
486 X emptyval 726 C
487 X emptyval 726 C
488 X emptyval 726 C
489 X emptyval 726 C
490 X emptyval 726 C
491 X emptyval 726 C
470 X emptyval 727 C
471 X emptyval 727 C
472 X emptyval 727 C
473 X emptyval 727 T
474 X emptyval 727 T
475 X emptyval 727 T
476 X emptyval 727 T
477 X emptyval 727 T
478 X emptyval 727 C
479 X emptyval 727 T
480 X emptyval 727 T
481 X emptyval 727 T
482 X emptyval 727 T
483 X emptyval 727 T
484 X emptyval 727 C
485 X emptyval 727 C
486 X emptyval 727 C
487 X emptyval 727 C
488 X emptyval 727 C
489 X emptyval 727 C
490 X emptyval 727 T
491 X emptyval 727 T
470 X emptyval 728 C
471 X emptyval 728 C
472 X emptyval 728 C
473 X emptyval 728 C
474 X emptyval 728 G
475 X emptyval 728 G
476 X emptyval 728 G
477 X emptyval 728 C
478 X emptyval 728 C
479 X emptyval 728 C
480 X emptyval 728 G
481 X emptyval 728 G
482 X emptyval 728 G
483 X emptyval 728 C
484 X emptyval 728 C
485 X emptyval 728 C
486 X emptyval 728 C
487 X emptyval 728 C
488 X emptyval 728 C
489 X emptyval 728 C
490 X emptyval 728 C
491 X emptyval 728 C
470 X emptyval 729 C
471 X emptyval 729 C
472 X emptyval 729 C
473 X emptyval 729 T
474 X emptyval 729 T
475 X emptyval 729 T
476 X emptyval 729 T
477 X emptyval 729 T
478 X emptyval 729 C
479 X emptyval 729 T
480 X emptyval 729 T
481 X emptyval 729 T
482 X emptyval 729 T
483 X emptyval 729 T
484 X emptyval 729 C
485 X emptyval 729 C
486 X emptyval 729 C
487 X emptyval 729 C
488 X emptyval 729 C
489 X emptyval 729 C
490 X emptyval 729 C
491 X emptyval 729 C
470 X emptyval 730 C
471 X emptyval 730 C
472 X emptyval 730 C
473 X emptyval 730 T
474 X emptyval 730 T
475 X emptyval 730 T
476 X emptyval 730 T
477 X emptyval 730 T
478 X emptyval 730 C
479 X emptyval 730 C
480 X emptyval 730 G
481 X emptyval 730 G
482 X emptyval 730 G
483 X emptyval 730 T
484 X emptyval 730 T
485 X emptyval 730 T
486 X emptyval 730 T
487 X emptyval 730 T
488 X emptyval 730 C
489 X emptyval 730 C
490 X emptyval 730 C
491 X emptyval 730 C
470 X emptyval 731 C
471 X emptyval 731 C
472 X emptyval 731 C
473 X emptyval 731 T
474 X emptyval 731 T
475 X emptyval 731 T
476 X emptyval 731 T
477 X emptyval 731 T
478 X emptyval 731 C
479 X emptyval 731 C
480 X emptyval 731 G
481 X emptyval 731 G
482 X emptyval 731 G
483 X emptyval 731 C
484 X emptyval 731 C
485 X emptyval 731 C
486 X emptyval 731 C
487 X emptyval 731 C
488 X emptyval 731 C
489 X emptyval 731 C
490 X emptyval 731 T
491 X emptyval 731 T
470 X emptyval 732 C
471 X emptyval 732 C
472 X emptyval 732 C
473 X emptyval 732 T
474 X emptyval 732 T
475 X emptyval 732 T
476 X emptyval 732 T
477 X emptyval 732 C
478 X emptyval 732 C
479 X emptyval 732 T
480 X emptyval 732 T
481 X emptyval 732 T
482 X emptyval 732 T
483 X emptyval 732 T
484 X emptyval 732 T
485 X emptyval 732 T
486 X emptyval 732 T
487 X emptyval 732 C
488 X emptyval 732 C
489 X emptyval 732 C
490 X emptyval 732 T
491 X emptyval 732 T
470 X emptyval 733 C
471 X emptyval 733 C
472 X emptyval 733 C
473 X emptyval 733 T
474 X emptyval 733 T
475 X emptyval 733 T
476 X emptyval 733 T
477 X emptyval 733 C
478 X emptyval 733 C
479 X emptyval 733 C
480 X emptyval 733 G
481 X emptyval 733 G
482 X emptyval 733 G
483 X emptyval 733 T
484 X emptyval 733 T
485 X emptyval 733 T
486 X emptyval 733 T
487 X emptyval 733 C
488 X emptyval 733 C
489 X emptyval 733 C
490 X emptyval 733 C
491 X emptyval 733 C
470 X emptyval 734 C
471 X emptyval 734 C
472 X emptyval 734 C
473 X emptyval 734 T
474 X emptyval 734 T
475 X emptyval 734 T
476 X emptyval 734 T
477 X emptyval 734 T
478 X emptyval 734 C
479 X emptyval 734 T
480 X emptyval 734 B
481 X emptyval 734 T
482 X emptyval 734 T
483 X emptyval 734 B
484 X emptyval 734 T
485 X emptyval 734 T
486 X emptyval 734 T
487 X emptyval 734 C
488 X emptyval 734 C
489 X emptyval 734 C
490 X emptyval 734 C
491 X emptyval 734 C
470 X emptyval 735 C
471 X emptyval 735 C
472 X emptyval 735 C
473 X emptyval 735 C
474 X emptyval 735 C
475 X emptyval 735 C
476 X emptyval 735 C
477 X emptyval 735 C
478 X emptyval 735 C
479 X emptyval 735 C
480 X emptyval 735 G
481 X emptyval 735 G
482 X emptyval 735 G
483 X emptyval 735 T
484 X emptyval 735 T
485 X emptyval 735 T
486 X emptyval 735 T
487 X emptyval 735 C
488 X emptyval 735 C
489 X emptyval 735 C
490 X emptyval 735 C
491 X emptyval 735 C
470 X emptyval 736 C
471 X emptyval 736 C
472 X emptyval 736 C
473 X emptyval 736 T
474 X emptyval 736 T
475 X emptyval 736 T
476 X emptyval 736 T
477 X emptyval 736 T
478 X emptyval 736 C
479 X emptyval 736 C
480 X emptyval 736 G
481 X emptyval 736 G
482 X emptyval 736 G
483 X emptyval 736 T
484 X emptyval 736 T
485 X emptyval 736 T
486 X emptyval 736 T
487 X emptyval 736 C
488 X emptyval 736 C
489 X emptyval 736 C
490 X emptyval 736 T
491 X emptyval 736 T
470 X emptyval 737 C
471 X emptyval 737 C
472 X emptyval 737 C
473 X emptyval 737 C
474 X emptyval 737 C
475 X emptyval 737 C
476 X emptyval 737 C
477 X emptyval 737 C
478 X emptyval 737 C
479 X emptyval 737 T
480 X emptyval 737 T
481 X emptyval 737 T
482 X emptyval 737 T
483 X emptyval 737 T
484 X emptyval 737 T
485 X emptyval 737 T
486 X emptyval 737 T
487 X emptyval 737 C
488 X emptyval 737 C
489 X emptyval 737 C
490 X emptyval 737 C
491 X emptyval 737 C
470 X emptyval 738 C
471 X emptyval 738 C
472 X emptyval 738 C
473 X emptyval 738 C
474 X emptyval 738 C
475 X emptyval 738 C
476 X emptyval 738 C
477 X emptyval 738 C
478 X emptyval 738 C
479 X emptyval 738 T
480 X emptyval 738 T
481 X emptyval 738 T
482 X emptyval 738 T
483 X emptyval 738 T
484 X emptyval 738 T
485 X emptyval 738 T
486 X emptyval 738 T
487 X emptyval 738 C
488 X emptyval 738 C
489 X emptyval 738 C
490 X emptyval 738 T
491 X emptyval 738 T
470 X emptyval 739 C
471 X emptyval 739 C
472 X emptyval 739 C
473 X emptyval 739 C
474 X emptyval 739 T
475 X emptyval 739 T
476 X emptyval 739 T
477 X emptyval 739 T
478 X emptyval 739 C
479 X emptyval 739 T
480 X emptyval 739 B
481 X emptyval 739 T
482 X emptyval 739 T
483 X emptyval 739 B
484 X emptyval 739 T
485 X emptyval 739 T
486 X emptyval 739 T
487 X emptyval 739 C
488 X emptyval 739 C
489 X emptyval 739 C
490 X emptyval 739 T
491 X emptyval 739 T
470 X emptyval 740 C
471 X emptyval 740 C
472 X emptyval 740 C
473 X emptyval 740 T
474 X emptyval 740 T
475 X emptyval 740 T
476 X emptyval 740 T
477 X emptyval 740 C
478 X emptyval 740 C
479 X emptyval 740 T
480 X emptyval 740 T
481 X emptyval 740 T
482 X emptyval 740 T
483 X emptyval 740 T
484 X emptyval 740 T
485 X emptyval 740 T
486 X emptyval 740 T
487 X emptyval 740 C
488 X emptyval 740 C
489 X emptyval 740 C
490 X emptyval 740 T
491 X emptyval 740 T
470 X emptyval 741 C
471 X emptyval 741 C
472 X emptyval 741 C
473 X emptyval 741 C
474 X emptyval 741 C
475 X emptyval 741 C
476 X emptyval 741 C
477 X emptyval 741 C
478 X emptyval 741 C
479 X emptyval 741 T
480 X emptyval 741 B
481 X emptyval 741 T
482 X emptyval 741 T
483 X emptyval 741 B
484 X emptyval 741 T
485 X emptyval 741 T
486 X emptyval 741 T
487 X emptyval 741 C
488 X emptyval 741 C
489 X emptyval 741 C
490 X emptyval 741 T
491 X emptyval 741 T
470 X emptyval 742 C
471 X emptyval 742 C
472 X emptyval 742 C
473 X emptyval 742 C
474 X emptyval 742 C
475 X emptyval 742 C
476 X emptyval 742 C
477 X emptyval 742 C
478 X emptyval 742 C
479 X emptyval 742 T
480 X emptyval 742 B
481 X emptyval 742 T
482 X emptyval 742 T
483 X emptyval 742 B
484 X emptyval 742 T
485 X emptyval 742 T
486 X emptyval 742 T
487 X emptyval 742 C
488 X emptyval 742 C
489 X emptyval 742 C
490 X emptyval 742 C
491 X emptyval 742 C
470 X emptyval 743 C
471 X emptyval 743 C
472 X emptyval 743 C
473 X emptyval 743 C
474 X emptyval 743 C
475 X emptyval 743 C
476 X emptyval 743 C
477 X emptyval 743 C
478 X emptyval 743 C
479 X emptyval 743 C
480 X emptyval 743 G
481 X emptyval 743 G
482 X emptyval 743 G
483 X emptyval 743 T
484 X emptyval 743 T
485 X emptyval 743 T
486 X emptyval 743 T
487 X emptyval 743 C
488 X emptyval 743 C
489 X emptyval 743 C
490 X emptyval 743 T
491 X emptyval 743 T
470 X emptyval 744 C
471 X emptyval 744 C
472 X emptyval 744 C
473 X emptyval 744 C
474 X emptyval 744 T
475 X emptyval 744 T
476 X emptyval 744 T
477 X emptyval 744 T
478 X emptyval 744 C
479 X emptyval 744 T
480 X emptyval 744 B
481 X emptyval 744 T
482 X emptyval 744 T
483 X emptyval 744 B
484 X emptyval 744 T
485 X emptyval 744 T
486 X emptyval 744 T
487 X emptyval 744 C
488 X emptyval 744 C
489 X emptyval 744 C
490 X emptyval 744 C
491 X emptyval 744 C
470 X emptyval 745 C
471 X emptyval 745 C
472 X emptyval 745 C
473 X emptyval 745 C
474 X emptyval 745 T
475 X emptyval 745 T
476 X emptyval 745 T
477 X emptyval 745 T
478 X emptyval 745 C
479 X emptyval 745 C
480 X emptyval 745 G
481 X emptyval 745 G
482 X emptyval 745 G
483 X emptyval 745 T
484 X emptyval 745 T
485 X emptyval 745 T
486 X emptyval 745 T
487 X emptyval 745 C
488 X emptyval 745 C
489 X emptyval 745 C
490 X emptyval 745 C
491 X emptyval 745 C
470 X emptyval 746 C
471 X emptyval 746 C
472 X emptyval 746 C
473 X emptyval 746 C
474 X emptyval 746 T
475 X emptyval 746 T
476 X emptyval 746 T
477 X emptyval 746 T
478 X emptyval 746 C
479 X emptyval 746 T
480 X emptyval 746 T
481 X emptyval 746 T
482 X emptyval 746 T
483 X emptyval 746 T
484 X emptyval 746 T
485 X emptyval 746 T
486 X emptyval 746 T
487 X emptyval 746 C
488 X emptyval 746 C
489 X emptyval 746 C
490 X emptyval 746 C
491 X emptyval 746 C
470 X emptyval 747 C
471 X emptyval 747 C
472 X emptyval 747 C
473 X emptyval 747 T
474 X emptyval 747 T
475 X emptyval 747 T
476 X emptyval 747 T
477 X emptyval 747 T
478 X emptyval 747 C
479 X emptyval 747 C
480 X emptyval 747 G
481 X emptyval 747 G
482 X emptyval 747 G
483 X emptyval 747 T
484 X emptyval 747 T
485 X emptyval 747 T
486 X emptyval 747 T
487 X emptyval 747 C
488 X emptyval 747 C
489 X emptyval 747 C
490 X emptyval 747 C
491 X emptyval 747 C
470 X emptyval 748 C
471 X emptyval 748 C
472 X emptyval 748 C
473 X emptyval 748 C
474 X emptyval 748 T
475 X emptyval 748 T
476 X emptyval 748 T
477 X emptyval 748 T
478 X emptyval 748 C
479 X emptyval 748 T
480 X emptyval 748 B
481 X emptyval 748 T
482 X emptyval 748 T
483 X emptyval 748 B
484 X emptyval 748 T
485 X emptyval 748 T
486 X emptyval 748 T
487 X emptyval 748 C
488 X emptyval 748 C
489 X emptyval 748 C
490 X emptyval 748 C
491 X emptyval 748 C
470 X emptyval 749 C
471 X emptyval 749 C
472 X emptyval 749 C
473 X emptyval 749 C
474 X emptyval 749 C
475 X emptyval 749 C
476 X emptyval 749 C
477 X emptyval 749 C
478 X emptyval 749 C
479 X emptyval 749 T
480 X emptyval 749 B
481 X emptyval 749 T
482 X emptyval 749 T
483 X emptyval 749 B
484 X emptyval 749 T
485 X emptyval 749 T
486 X emptyval 749 T
487 X emptyval 749 C
488 X emptyval 749 C
489 X emptyval 749 C
490 X emptyval 749 C
491 X emptyval 749 C
470 X emptyval 750 C
471 X emptyval 750 C
472 X emptyval 750 C
473 X emptyval 750 T
474 X emptyval 750 T
475 X emptyval 750 T
476 X emptyval 750 T
477 X emptyval 750 C
478 X emptyval 750 C
479 X emptyval 750 T
480 X emptyval 750 B
481 X emptyval 750 T
482 X emptyval 750 T
483 X emptyval 750 B
484 X emptyval 750 T
485 X emptyval 750 T
486 X emptyval 750 T
487 X emptyval 750 C
488 X emptyval 750 C
489 X emptyval 750 C
490 X emptyval 750 C
491 X emptyval 750 C
470 X emptyval 751 C
471 X emptyval 751 C
472 X emptyval 751 C
473 X emptyval 751 C
474 X emptyval 751 C
475 X emptyval 751 C
476 X emptyval 751 C
477 X emptyval 751 C
478 X emptyval 751 C
479 X emptyval 751 E
480 X emptyval 751 E
481 X emptyval 751 T
482 X emptyval 751 T
483 X emptyval 751 E
484 X emptyval 751 E
485 X emptyval 751 E
486 X emptyval 751 E
487 X emptyval 751 E
488 X emptyval 751 C
489 X emptyval 751 C
490 X emptyval 751 C
491 X emptyval 751 C
470 X emptyval 752 C
471 X emptyval 752 C
472 X emptyval 752 C
473 X emptyval 752 C
474 X emptyval 752 T
475 X emptyval 752 T
476 X emptyval 752 T
477 X emptyval 752 T
478 X emptyval 752 C
479 X emptyval 752 T
480 X emptyval 752 B
481 X emptyval 752 T
482 X emptyval 752 T
483 X emptyval 752 B
484 X emptyval 752 T
485 X emptyval 752 T
486 X emptyval 752 T
487 X emptyval 752 C
488 X emptyval 752 C
489 X emptyval 752 C
490 X emptyval 752 C
491 X emptyval 752 C
470 X emptyval 753 C
471 X emptyval 753 C
472 X emptyval 753 C
473 X emptyval 753 C
474 X emptyval 753 T
475 X emptyval 753 T
476 X emptyval 753 T
477 X emptyval 753 T
478 X emptyval 753 C
479 X emptyval 753 T
480 X emptyval 753 T
481 X emptyval 753 T
482 X emptyval 753 T
483 X emptyval 753 T
484 X emptyval 753 T
485 X emptyval 753 T
486 X emptyval 753 T
487 X emptyval 753 C
488 X emptyval 753 C
489 X emptyval 753 C
490 X emptyval 753 C
491 X emptyval 753 C
470 X emptyval 754 C
471 X emptyval 754 C
472 X emptyval 754 C
473 X emptyval 754 C
474 X emptyval 754 T
475 X emptyval 754 T
476 X emptyval 754 T
477 X emptyval 754 T
478 X emptyval 754 C
479 X emptyval 754 T
480 X emptyval 754 B
481 X emptyval 754 T
482 X emptyval 754 T
483 X emptyval 754 B
484 X emptyval 754 T
485 X emptyval 754 T
486 X emptyval 754 T
487 X emptyval 754 C
488 X emptyval 754 C
489 X emptyval 754 C
490 X emptyval 754 C
491 X emptyval 754 C
470 X emptyval 755 C
471 X emptyval 755 C
472 X emptyval 755 C
473 X emptyval 755 C
474 X emptyval 755 T
475 X emptyval 755 T
476 X emptyval 755 T
477 X emptyval 755 T
478 X emptyval 755 C
479 X emptyval 755 T
480 X emptyval 755 B
481 X emptyval 755 T
482 X emptyval 755 T
483 X emptyval 755 B
484 X emptyval 755 T
485 X emptyval 755 T
486 X emptyval 755 T
487 X emptyval 755 C
488 X emptyval 755 C
489 X emptyval 755 C
490 X emptyval 755 C
491 X emptyval 755 C
470 X emptyval 756 C
471 X emptyval 756 C
472 X emptyval 756 C
473 X emptyval 756 T
474 X emptyval 756 T
475 X emptyval 756 T
476 X emptyval 756 T
477 X emptyval 756 T
478 X emptyval 756 C
479 X emptyval 756 C
480 X emptyval 756 G
481 X emptyval 756 G
482 X emptyval 756 G
483 X emptyval 756 T
484 X emptyval 756 T
485 X emptyval 756 T
486 X emptyval 756 T
487 X emptyval 756 C
488 X emptyval 756 C
489 X emptyval 756 C
490 X emptyval 756 C
491 X emptyval 756 C
470 X emptyval 757 C
471 X emptyval 757 C
472 X emptyval 757 C
473 X emptyval 757 C
474 X emptyval 757 T
475 X emptyval 757 T
476 X emptyval 757 T
477 X emptyval 757 T
478 X emptyval 757 C
479 X emptyval 757 C
480 X emptyval 757 G
481 X emptyval 757 G
482 X emptyval 757 G
483 X emptyval 757 T
484 X emptyval 757 T
485 X emptyval 757 T
486 X emptyval 757 T
487 X emptyval 757 C
488 X emptyval 757 C
489 X emptyval 757 C
490 X emptyval 757 C
491 X emptyval 757 C
470 X emptyval 758 C
471 X emptyval 758 C
472 X emptyval 758 C
473 X emptyval 758 C
474 X emptyval 758 T
475 X emptyval 758 T
476 X emptyval 758 T
477 X emptyval 758 T
478 X emptyval 758 C
479 X emptyval 758 T
480 X emptyval 758 T
481 X emptyval 758 T
482 X emptyval 758 T
483 X emptyval 758 T
484 X emptyval 758 T
485 X emptyval 758 T
486 X emptyval 758 T
487 X emptyval 758 C
488 X emptyval 758 C
489 X emptyval 758 C
490 X emptyval 758 T
491 X emptyval 758 T
470 X emptyval 759 C
471 X emptyval 759 C
472 X emptyval 759 C
473 X emptyval 759 T
474 X emptyval 759 T
475 X emptyval 759 T
476 X emptyval 759 T
477 X emptyval 759 C
478 X emptyval 759 C
479 X emptyval 759 T
480 X emptyval 759 T
481 X emptyval 759 T
482 X emptyval 759 T
483 X emptyval 759 T
484 X emptyval 759 T
485 X emptyval 759 T
486 X emptyval 759 T
487 X emptyval 759 C
488 X emptyval 759 C
489 X emptyval 759 C
490 X emptyval 759 C
491 X emptyval 759 C
470 X emptyval 760 C
471 X emptyval 760 C
472 X emptyval 760 C
473 X emptyval 760 T
474 X emptyval 760 T
475 X emptyval 760 T
476 X emptyval 760 T
477 X emptyval 760 C
478 X emptyval 760 C
479 X emptyval 760 C
480 X emptyval 760 G
481 X emptyval 760 G
482 X emptyval 760 G
483 X emptyval 760 C
484 X emptyval 760 C
485 X emptyval 760 C
486 X emptyval 760 C
487 X emptyval 760 C
488 X emptyval 760 C
489 X emptyval 760 C
490 X emptyval 760 C
491 X emptyval 760 C
470 X emptyval 761 C
471 X emptyval 761 C
472 X emptyval 761 C
473 X emptyval 761 T
474 X emptyval 761 T
475 X emptyval 761 T
476 X emptyval 761 T
477 X emptyval 761 C
478 X emptyval 761 C
479 X emptyval 761 C
480 X emptyval 761 G
481 X emptyval 761 G
482 X emptyval 761 G
483 X emptyval 761 T
484 X emptyval 761 T
485 X emptyval 761 T
486 X emptyval 761 T
487 X emptyval 761 C
488 X emptyval 761 C
489 X emptyval 761 C
490 X emptyval 761 C
491 X emptyval 761 C
470 X emptyval 762 C
471 X emptyval 762 C
472 X emptyval 762 C
473 X emptyval 762 C
474 X emptyval 762 C
475 X emptyval 762 C
476 X emptyval 762 C
477 X emptyval 762 C
478 X emptyval 762 C
479 X emptyval 762 T
480 X emptyval 762 B
481 X emptyval 762 T
482 X emptyval 762 T
483 X emptyval 762 B
484 X emptyval 762 T
485 X emptyval 762 T
486 X emptyval 762 T
487 X emptyval 762 C
488 X emptyval 762 C
489 X emptyval 762 C
490 X emptyval 762 C
491 X emptyval 762 C
470 X emptyval 763 C
471 X emptyval 763 C
472 X emptyval 763 C
473 X emptyval 763 C
474 X emptyval 763 C
475 X emptyval 763 C
476 X emptyval 763 C
477 X emptyval 763 C
478 X emptyval 763 C
479 X emptyval 763 T
480 X emptyval 763 T
481 X emptyval 763 T
482 X emptyval 763 T
483 X emptyval 763 T
484 X emptyval 763 T
485 X emptyval 763 T
486 X emptyval 763 T
487 X emptyval 763 C
488 X emptyval 763 C
489 X emptyval 763 C
490 X emptyval 763 T
491 X emptyval 763 T
470 X emptyval 764 C
471 X emptyval 764 C
472 X emptyval 764 C
473 X emptyval 764 C
474 X emptyval 764 C
475 X emptyval 764 C
476 X emptyval 764 C
477 X emptyval 764 C
478 X emptyval 764 C
479 X emptyval 764 T
480 X emptyval 764 B
481 X emptyval 764 T
482 X emptyval 764 T
483 X emptyval 764 B
484 X emptyval 764 T
485 X emptyval 764 T
486 X emptyval 764 T
487 X emptyval 764 C
488 X emptyval 764 C
489 X emptyval 764 C
490 X emptyval 764 C
491 X emptyval 764 C
470 X emptyval 765 C
471 X emptyval 765 C
472 X emptyval 765 C
473 X emptyval 765 C
474 X emptyval 765 T
475 X emptyval 765 T
476 X emptyval 765 T
477 X emptyval 765 T
478 X emptyval 765 C
479 X emptyval 765 T
480 X emptyval 765 B
481 X emptyval 765 T
482 X emptyval 765 T
483 X emptyval 765 B
484 X emptyval 765 T
485 X emptyval 765 T
486 X emptyval 765 T
487 X emptyval 765 C
488 X emptyval 765 C
489 X emptyval 765 C
490 X emptyval 765 T
491 X emptyval 765 T
470 X emptyval 766 C
471 X emptyval 766 C
472 X emptyval 766 C
473 X emptyval 766 C
474 X emptyval 766 T
475 X emptyval 766 T
476 X emptyval 766 T
477 X emptyval 766 T
478 X emptyval 766 C
479 X emptyval 766 T
480 X emptyval 766 B
481 X emptyval 766 T
482 X emptyval 766 T
483 X emptyval 766 B
484 X emptyval 766 T
485 X emptyval 766 T
486 X emptyval 766 T
487 X emptyval 766 C
488 X emptyval 766 C
489 X emptyval 766 C
490 X emptyval 766 C
491 X emptyval 766 C
470 X emptyval 767 C
471 X emptyval 767 C
472 X emptyval 767 C
473 X emptyval 767 C
474 X emptyval 767 T
475 X emptyval 767 T
476 X emptyval 767 T
477 X emptyval 767 T
478 X emptyval 767 C
479 X emptyval 767 C
480 X emptyval 767 G
481 X emptyval 767 G
482 X emptyval 767 G
483 X emptyval 767 T
484 X emptyval 767 T
485 X emptyval 767 T
486 X emptyval 767 T
487 X emptyval 767 C
488 X emptyval 767 C
489 X emptyval 767 C
490 X emptyval 767 C
491 X emptyval 767 C
470 X emptyval 768 C
471 X emptyval 768 C
472 X emptyval 768 C
473 X emptyval 768 C
474 X emptyval 768 T
475 X emptyval 768 T
476 X emptyval 768 T
477 X emptyval 768 T
478 X emptyval 768 C
479 X emptyval 768 T
480 X emptyval 768 T
481 X emptyval 768 T
482 X emptyval 768 T
483 X emptyval 768 T
484 X emptyval 768 T
485 X emptyval 768 T
486 X emptyval 768 T
487 X emptyval 768 C
488 X emptyval 768 C
489 X emptyval 768 C
490 X emptyval 768 T
491 X emptyval 768 T
470 X emptyval 769 C
471 X emptyval 769 C
472 X emptyval 769 C
473 X emptyval 769 C
474 X emptyval 769 T
475 X emptyval 769 T
476 X emptyval 769 T
477 X emptyval 769 T
478 X emptyval 769 C
479 X emptyval 769 T
480 X emptyval 769 T
481 X emptyval 769 T
482 X emptyval 769 T
483 X emptyval 769 T
484 X emptyval 769 T
485 X emptyval 769 T
486 X emptyval 769 T
487 X emptyval 769 C
488 X emptyval 769 C
489 X emptyval 769 C
490 X emptyval 769 C
491 X emptyval 769 C
470 X emptyval 770 C
471 X emptyval 770 C
472 X emptyval 770 C
473 X emptyval 770 C
474 X emptyval 770 T
475 X emptyval 770 T
476 X emptyval 770 T
477 X emptyval 770 T
478 X emptyval 770 C
479 X emptyval 770 T
480 X emptyval 770 B
481 X emptyval 770 T
482 X emptyval 770 T
483 X emptyval 770 B
484 X emptyval 770 T
485 X emptyval 770 T
486 X emptyval 770 T
487 X emptyval 770 C
488 X emptyval 770 C
489 X emptyval 770 C
490 X emptyval 770 T
491 X emptyval 770 T
470 X emptyval 771 C
471 X emptyval 771 C
472 X emptyval 771 C
473 X emptyval 771 C
474 X emptyval 771 T
475 X emptyval 771 T
476 X emptyval 771 T
477 X emptyval 771 T
478 X emptyval 771 C
479 X emptyval 771 T
480 X emptyval 771 B
481 X emptyval 771 T
482 X emptyval 771 T
483 X emptyval 771 B
484 X emptyval 771 T
485 X emptyval 771 T
486 X emptyval 771 T
487 X emptyval 771 C
488 X emptyval 771 C
489 X emptyval 771 C
490 X emptyval 771 C
491 X emptyval 771 C
470 X emptyval 772 C
471 X emptyval 772 C
472 X emptyval 772 C
473 X emptyval 772 C
474 X emptyval 772 C
475 X emptyval 772 C
476 X emptyval 772 C
477 X emptyval 772 C
478 X emptyval 772 C
479 X emptyval 772 C
480 X emptyval 772 G
481 X emptyval 772 G
482 X emptyval 772 G
483 X emptyval 772 T
484 X emptyval 772 T
485 X emptyval 772 T
486 X emptyval 772 T
487 X emptyval 772 C
488 X emptyval 772 C
489 X emptyval 772 C
490 X emptyval 772 C
491 X emptyval 772 C
470 X emptyval 773 C
471 X emptyval 773 C
472 X emptyval 773 C
473 X emptyval 773 C
474 X emptyval 773 T
475 X emptyval 773 T
476 X emptyval 773 T
477 X emptyval 773 T
478 X emptyval 773 C
479 X emptyval 773 T
480 X emptyval 773 B
481 X emptyval 773 T
482 X emptyval 773 T
483 X emptyval 773 B
484 X emptyval 773 T
485 X emptyval 773 T
486 X emptyval 773 T
487 X emptyval 773 C
488 X emptyval 773 C
489 X emptyval 773 C
490 X emptyval 773 C
491 X emptyval 773 C
470 X emptyval 774 C
471 X emptyval 774 C
472 X emptyval 774 C
473 X emptyval 774 C
474 X emptyval 774 T
475 X emptyval 774 T
476 X emptyval 774 T
477 X emptyval 774 T
478 X emptyval 774 C
479 X emptyval 774 T
480 X emptyval 774 B
481 X emptyval 774 T
482 X emptyval 774 T
483 X emptyval 774 B
484 X emptyval 774 T
485 X emptyval 774 T
486 X emptyval 774 T
487 X emptyval 774 C
488 X emptyval 774 C
489 X emptyval 774 C
490 X emptyval 774 C
491 X emptyval 774 C
470 X emptyval 775 C
471 X emptyval 775 C
472 X emptyval 775 C
473 X emptyval 775 C
474 X emptyval 775 T
475 X emptyval 775 T
476 X emptyval 775 T
477 X emptyval 775 T
478 X emptyval 775 C
479 X emptyval 775 C
480 X emptyval 775 G
481 X emptyval 775 G
482 X emptyval 775 G
483 X emptyval 775 T
484 X emptyval 775 T
485 X emptyval 775 T
486 X emptyval 775 T
487 X emptyval 775 C
488 X emptyval 775 C
489 X emptyval 775 C
490 X emptyval 775 T
491 X emptyval 775 T
470 X emptyval 776 C
471 X emptyval 776 C
472 X emptyval 776 C
473 X emptyval 776 T
474 X emptyval 776 T
475 X emptyval 776 T
476 X emptyval 776 T
477 X emptyval 776 T
478 X emptyval 776 C
479 X emptyval 776 C
480 X emptyval 776 G
481 X emptyval 776 G
482 X emptyval 776 G
483 X emptyval 776 T
484 X emptyval 776 T
485 X emptyval 776 T
486 X emptyval 776 T
487 X emptyval 776 C
488 X emptyval 776 C
489 X emptyval 776 C
490 X emptyval 776 C
491 X emptyval 776 C
470 X emptyval 777 C
471 X emptyval 777 C
472 X emptyval 777 C
473 X emptyval 777 C
474 X emptyval 777 T
475 X emptyval 777 T
476 X emptyval 777 T
477 X emptyval 777 T
478 X emptyval 777 C
479 X emptyval 777 T
480 X emptyval 777 B
481 X emptyval 777 T
482 X emptyval 777 T
483 X emptyval 777 B
484 X emptyval 777 T
485 X emptyval 777 T
486 X emptyval 777 T
487 X emptyval 777 C
488 X emptyval 777 C
489 X emptyval 777 C
490 X emptyval 777 C
491 X emptyval 777 C
470 X emptyval 778 C
471 X emptyval 778 C
472 X emptyval 778 C
473 X emptyval 778 T
474 X emptyval 778 T
475 X emptyval 778 T
476 X emptyval 778 T
477 X emptyval 778 T
478 X emptyval 778 C
479 X emptyval 778 T
480 X emptyval 778 B
481 X emptyval 778 T
482 X emptyval 778 T
483 X emptyval 778 B
484 X emptyval 778 T
485 X emptyval 778 T
486 X emptyval 778 T
487 X emptyval 778 C
488 X emptyval 778 C
489 X emptyval 778 C
490 X emptyval 778 C
491 X emptyval 778 C
470 X emptyval 779 C
471 X emptyval 779 C
472 X emptyval 779 C
473 X emptyval 779 C
474 X emptyval 779 T
475 X emptyval 779 T
476 X emptyval 779 T
477 X emptyval 779 T
478 X emptyval 779 C
479 X emptyval 779 T
480 X emptyval 779 B
481 X emptyval 779 T
482 X emptyval 779 T
483 X emptyval 779 B
484 X emptyval 779 T
485 X emptyval 779 T
486 X emptyval 779 T
487 X emptyval 779 C
488 X emptyval 779 C
489 X emptyval 779 C
490 X emptyval 779 C
491 X emptyval 779 C
470 X emptyval 780 C
471 X emptyval 780 C
472 X emptyval 780 C
473 X emptyval 780 C
474 X emptyval 780 C
475 X emptyval 780 C
476 X emptyval 780 C
477 X emptyval 780 C
478 X emptyval 780 C
479 X emptyval 780 T
480 X emptyval 780 T
481 X emptyval 780 T
482 X emptyval 780 T
483 X emptyval 780 T
484 X emptyval 780 T
485 X emptyval 780 T
486 X emptyval 780 T
487 X emptyval 780 C
488 X emptyval 780 C
489 X emptyval 780 C
490 X emptyval 780 C
491 X emptyval 780 C
470 X emptyval 781 C
471 X emptyval 781 C
472 X emptyval 781 C
473 X emptyval 781 C
474 X emptyval 781 T
475 X emptyval 781 T
476 X emptyval 781 T
477 X emptyval 781 T
478 X emptyval 781 C
479 X emptyval 781 C
480 X emptyval 781 G
481 X emptyval 781 G
482 X emptyval 781 G
483 X emptyval 781 T
484 X emptyval 781 T
485 X emptyval 781 T
486 X emptyval 781 T
487 X emptyval 781 C
488 X emptyval 781 C
489 X emptyval 781 C
490 X emptyval 781 C
491 X emptyval 781 C
470 X emptyval 782 C
471 X emptyval 782 C
472 X emptyval 782 C
473 X emptyval 782 C
474 X emptyval 782 C
475 X emptyval 782 C
476 X emptyval 782 C
477 X emptyval 782 C
478 X emptyval 782 C
479 X emptyval 782 T
480 X emptyval 782 B
481 X emptyval 782 T
482 X emptyval 782 T
483 X emptyval 782 B
484 X emptyval 782 T
485 X emptyval 782 T
486 X emptyval 782 T
487 X emptyval 782 C
488 X emptyval 782 C
489 X emptyval 782 C
490 X emptyval 782 C
491 X emptyval 782 C
470 X emptyval 783 C
471 X emptyval 783 C
472 X emptyval 783 C
473 X emptyval 783 C
474 X emptyval 783 C
475 X emptyval 783 C
476 X emptyval 783 T
477 X emptyval 783 T
478 X emptyval 783 T
479 X emptyval 783 T
480 X emptyval 783 B
481 X emptyval 783 T
482 X emptyval 783 T
483 X emptyval 783 B
484 X emptyval 783 T
485 X emptyval 783 T
486 X emptyval 783 T
487 X emptyval 783 C
488 X emptyval 783 C
489 X emptyval 783 C
490 X emptyval 783 C
491 X emptyval 783 C
470 X emptyval 784 C
471 X emptyval 784 C
472 X emptyval 784 C
473 X emptyval 784 C
474 X emptyval 784 C
475 X emptyval 784 C
476 X emptyval 784 C
477 X emptyval 784 C
478 X emptyval 784 C
479 X emptyval 784 E
480 X emptyval 784 E
481 X emptyval 784 T
482 X emptyval 784 T
483 X emptyval 784 E
484 X emptyval 784 E
485 X emptyval 784 E
486 X emptyval 784 E
487 X emptyval 784 E
488 X emptyval 784 C
489 X emptyval 784 C
490 X emptyval 784 C
491 X emptyval 784 C
470 X emptyval 785 C
471 X emptyval 785 C
472 X emptyval 785 C
473 X emptyval 785 C
474 X emptyval 785 T
475 X emptyval 785 T
476 X emptyval 785 T
477 X emptyval 785 T
478 X emptyval 785 C
479 X emptyval 785 C
480 X emptyval 785 G
481 X emptyval 785 G
482 X emptyval 785 G
483 X emptyval 785 T
484 X emptyval 785 T
485 X emptyval 785 T
486 X emptyval 785 T
487 X emptyval 785 C
488 X emptyval 785 C
489 X emptyval 785 C
490 X emptyval 785 C
491 X emptyval 785 C
470 X emptyval 786 C
471 X emptyval 786 C
472 X emptyval 786 C
473 X emptyval 786 C
474 X emptyval 786 C
475 X emptyval 786 C
476 X emptyval 786 C
477 X emptyval 786 C
478 X emptyval 786 C
479 X emptyval 786 T
480 X emptyval 786 B
481 X emptyval 786 T
482 X emptyval 786 T
483 X emptyval 786 B
484 X emptyval 786 T
485 X emptyval 786 T
486 X emptyval 786 T
487 X emptyval 786 C
488 X emptyval 786 C
489 X emptyval 786 C
490 X emptyval 786 C
491 X emptyval 786 C
470 X emptyval 787 C
471 X emptyval 787 C
472 X emptyval 787 C
473 X emptyval 787 C
474 X emptyval 787 T
475 X emptyval 787 T
476 X emptyval 787 T
477 X emptyval 787 T
478 X emptyval 787 C
479 X emptyval 787 T
480 X emptyval 787 B
481 X emptyval 787 T
482 X emptyval 787 T
483 X emptyval 787 B
484 X emptyval 787 T
485 X emptyval 787 T
486 X emptyval 787 T
487 X emptyval 787 C
488 X emptyval 787 C
489 X emptyval 787 C
490 X emptyval 787 C
491 X emptyval 787 C
470 X emptyval 788 C
471 X emptyval 788 C
472 X emptyval 788 C
473 X emptyval 788 C
474 X emptyval 788 T
475 X emptyval 788 T
476 X emptyval 788 T
477 X emptyval 788 T
478 X emptyval 788 C
479 X emptyval 788 T
480 X emptyval 788 T
481 X emptyval 788 T
482 X emptyval 788 T
483 X emptyval 788 T
484 X emptyval 788 T
485 X emptyval 788 T
486 X emptyval 788 T
487 X emptyval 788 C
488 X emptyval 788 C
489 X emptyval 788 C
490 X emptyval 788 T
491 X emptyval 788 T
470 X emptyval 789 C
471 X emptyval 789 C
472 X emptyval 789 C
473 X emptyval 789 C
474 X emptyval 789 C
475 X emptyval 789 C
476 X emptyval 789 C
477 X emptyval 789 C
478 X emptyval 789 C
479 X emptyval 789 C
480 X emptyval 789 G
481 X emptyval 789 G
482 X emptyval 789 G
483 X emptyval 789 T
484 X emptyval 789 T
485 X emptyval 789 T
486 X emptyval 789 T
487 X emptyval 789 C
488 X emptyval 789 C
489 X emptyval 789 C
490 X emptyval 789 T
491 X emptyval 789 T
470 X emptyval 790 C
471 X emptyval 790 C
472 X emptyval 790 C
473 X emptyval 790 C
474 X emptyval 790 C
475 X emptyval 790 C
476 X emptyval 790 C
477 X emptyval 790 C
478 X emptyval 790 C
479 X emptyval 790 C
480 X emptyval 790 G
481 X emptyval 790 G
482 X emptyval 790 G
483 X emptyval 790 T
484 X emptyval 790 T
485 X emptyval 790 T
486 X emptyval 790 T
487 X emptyval 790 C
488 X emptyval 790 C
489 X emptyval 790 C
490 X emptyval 790 C
491 X emptyval 790 C
470 X emptyval 791 C
471 X emptyval 791 C
472 X emptyval 791 C
473 X emptyval 791 C
474 X emptyval 791 C
475 X emptyval 791 C
476 X emptyval 791 C
477 X emptyval 791 C
478 X emptyval 791 C
479 X emptyval 791 E
480 X emptyval 791 E
481 X emptyval 791 T
482 X emptyval 791 T
483 X emptyval 791 E
484 X emptyval 791 E
485 X emptyval 791 T
486 X emptyval 791 T
487 X emptyval 791 C
488 X emptyval 791 C
489 X emptyval 791 C
490 X emptyval 791 C
491 X emptyval 791 C
470 X emptyval 792 C
471 X emptyval 792 C
472 X emptyval 792 C
473 X emptyval 792 C
474 X emptyval 792 C
475 X emptyval 792 C
476 X emptyval 792 C
477 X emptyval 792 C
478 X emptyval 792 C
479 X emptyval 792 T
480 X emptyval 792 B
481 X emptyval 792 T
482 X emptyval 792 T
483 X emptyval 792 B
484 X emptyval 792 T
485 X emptyval 792 T
486 X emptyval 792 T
487 X emptyval 792 C
488 X emptyval 792 C
489 X emptyval 792 C
490 X emptyval 792 C
491 X emptyval 792 C
470 X emptyval 793 C
471 X emptyval 793 C
472 X emptyval 793 C
473 X emptyval 793 C
474 X emptyval 793 C
475 X emptyval 793 C
476 X emptyval 793 C
477 X emptyval 793 C
478 X emptyval 793 C
479 X emptyval 793 T
480 X emptyval 793 B
481 X emptyval 793 T
482 X emptyval 793 T
483 X emptyval 793 B
484 X emptyval 793 T
485 X emptyval 793 T
486 X emptyval 793 T
487 X emptyval 793 C
488 X emptyval 793 C
489 X emptyval 793 C
490 X emptyval 793 T
491 X emptyval 793 T
470 X emptyval 794 C
471 X emptyval 794 C
472 X emptyval 794 C
473 X emptyval 794 C
474 X emptyval 794 C
475 X emptyval 794 C
476 X emptyval 794 C
477 X emptyval 794 C
478 X emptyval 794 C
479 X emptyval 794 T
480 X emptyval 794 B
481 X emptyval 794 T
482 X emptyval 794 T
483 X emptyval 794 B
484 X emptyval 794 T
485 X emptyval 794 T
486 X emptyval 794 T
487 X emptyval 794 C
488 X emptyval 794 C
489 X emptyval 794 C
490 X emptyval 794 C
491 X emptyval 794 C
470 X emptyval 795 C
471 X emptyval 795 C
472 X emptyval 795 C
473 X emptyval 795 C
474 X emptyval 795 C
475 X emptyval 795 C
476 X emptyval 795 C
477 X emptyval 795 C
478 X emptyval 795 C
479 X emptyval 795 C
480 X emptyval 795 G
481 X emptyval 795 G
482 X emptyval 795 G
483 X emptyval 795 T
484 X emptyval 795 T
485 X emptyval 795 T
486 X emptyval 795 T
487 X emptyval 795 C
488 X emptyval 795 C
489 X emptyval 795 C
490 X emptyval 795 T
491 X emptyval 795 T
470 X emptyval 796 C
471 X emptyval 796 C
472 X emptyval 796 C
473 X emptyval 796 C
474 X emptyval 796 C
475 X emptyval 796 C
476 X emptyval 796 C
477 X emptyval 796 C
478 X emptyval 796 C
479 X emptyval 796 C
480 X emptyval 796 G
481 X emptyval 796 G
482 X emptyval 796 G
483 X emptyval 796 T
484 X emptyval 796 T
485 X emptyval 796 T
486 X emptyval 796 T
487 X emptyval 796 C
488 X emptyval 796 C
489 X emptyval 796 C
490 X emptyval 796 C
491 X emptyval 796 C
470 X emptyval 797 C
471 X emptyval 797 C
472 X emptyval 797 C
473 X emptyval 797 C
474 X emptyval 797 C
475 X emptyval 797 C
476 X emptyval 797 C
477 X emptyval 797 C
478 X emptyval 797 C
479 X emptyval 797 T
480 X emptyval 797 B
481 X emptyval 797 T
482 X emptyval 797 T
483 X emptyval 797 B
484 X emptyval 797 T
485 X emptyval 797 T
486 X emptyval 797 T
487 X emptyval 797 C
488 X emptyval 797 C
489 X emptyval 797 C
490 X emptyval 797 C
491 X emptyval 797 C
470 X emptyval 798 C
471 X emptyval 798 C
472 X emptyval 798 C
473 X emptyval 798 C
474 X emptyval 798 C
475 X emptyval 798 C
476 X emptyval 798 C
477 X emptyval 798 C
478 X emptyval 798 C
479 X emptyval 798 T
480 X emptyval 798 B
481 X emptyval 798 T
482 X emptyval 798 T
483 X emptyval 798 B
484 X emptyval 798 T
485 X emptyval 798 T
486 X emptyval 798 T
487 X emptyval 798 C
488 X emptyval 798 C
489 X emptyval 798 C
490 X emptyval 798 C
491 X emptyval 798 C
470 X emptyval 799 C
471 X emptyval 799 C
472 X emptyval 799 C
473 X emptyval 799 C
474 X emptyval 799 C
475 X emptyval 799 C
476 X emptyval 799 C
477 X emptyval 799 C
478 X emptyval 799 C
479 X emptyval 799 T
480 X emptyval 799 B
481 X emptyval 799 T
482 X emptyval 799 T
483 X emptyval 799 B
484 X emptyval 799 T
485 X emptyval 799 T
486 X emptyval 799 T
487 X emptyval 799 C
488 X emptyval 799 C
489 X emptyval 799 C
490 X emptyval 799 C
491 X emptyval 799 C
470 X emptyval 800 C
471 X emptyval 800 C
472 X emptyval 800 C
473 X emptyval 800 C
474 X emptyval 800 C
475 X emptyval 800 C
476 X emptyval 800 C
477 X emptyval 800 C
478 X emptyval 800 C
479 X emptyval 800 T
480 X emptyval 800 B
481 X emptyval 800 T
482 X emptyval 800 T
483 X emptyval 800 B
484 X emptyval 800 T
485 X emptyval 800 T
486 X emptyval 800 T
487 X emptyval 800 C
488 X emptyval 800 C
489 X emptyval 800 C
490 X emptyval 800 C
491 X emptyval 800 C
470 X emptyval 801 C
471 X emptyval 801 C
472 X emptyval 801 C
473 X emptyval 801 C
474 X emptyval 801 C
475 X emptyval 801 C
476 X emptyval 801 C
477 X emptyval 801 C
478 X emptyval 801 C
479 X emptyval 801 T
480 X emptyval 801 B
481 X emptyval 801 T
482 X emptyval 801 T
483 X emptyval 801 B
484 X emptyval 801 T
485 X emptyval 801 T
486 X emptyval 801 T
487 X emptyval 801 C
488 X emptyval 801 C
489 X emptyval 801 C
490 X emptyval 801 T
491 X emptyval 801 T
470 X emptyval 802 C
471 X emptyval 802 C
472 X emptyval 802 C
473 X emptyval 802 C
474 X emptyval 802 C
475 X emptyval 802 C
476 X emptyval 802 C
477 X emptyval 802 C
478 X emptyval 802 C
479 X emptyval 802 C
480 X emptyval 802 G
481 X emptyval 802 G
482 X emptyval 802 G
483 X emptyval 802 T
484 X emptyval 802 T
485 X emptyval 802 T
486 X emptyval 802 T
487 X emptyval 802 C
488 X emptyval 802 C
489 X emptyval 802 C
490 X emptyval 802 C
491 X emptyval 802 C
470 X emptyval 803 C
471 X emptyval 803 C
472 X emptyval 803 C
473 X emptyval 803 C
474 X emptyval 803 C
475 X emptyval 803 C
476 X emptyval 803 C
477 X emptyval 803 C
478 X emptyval 803 C
479 X emptyval 803 C
480 X emptyval 803 B
481 X emptyval 803 G
482 X emptyval 803 G
483 X emptyval 803 B
484 X emptyval 803 T
485 X emptyval 803 T
486 X emptyval 803 T
487 X emptyval 803 C
488 X emptyval 803 C
489 X emptyval 803 C
490 X emptyval 803 C
491 X emptyval 803 C
470 X emptyval 804 C
471 X emptyval 804 C
472 X emptyval 804 C
473 X emptyval 804 C
474 X emptyval 804 C
475 X emptyval 804 C
476 X emptyval 804 C
477 X emptyval 804 C
478 X emptyval 804 C
479 X emptyval 804 T
480 X emptyval 804 B
481 X emptyval 804 T
482 X emptyval 804 T
483 X emptyval 804 B
484 X emptyval 804 C
485 X emptyval 804 C
486 X emptyval 804 C
487 X emptyval 804 C
488 X emptyval 804 C
489 X emptyval 804 C
490 X emptyval 804 C
491 X emptyval 804 C
470 X emptyval 805 C
471 X emptyval 805 C
472 X emptyval 805 C
473 X emptyval 805 C
474 X emptyval 805 C
475 X emptyval 805 C
476 X emptyval 805 C
477 X emptyval 805 C
478 X emptyval 805 C
479 X emptyval 805 E
480 X emptyval 805 E
481 X emptyval 805 T
482 X emptyval 805 T
483 X emptyval 805 E
484 X emptyval 805 E
485 X emptyval 805 C
486 X emptyval 805 C
487 X emptyval 805 C
488 X emptyval 805 C
489 X emptyval 805 C
490 X emptyval 805 T
491 X emptyval 805 T
470 X emptyval 806 C
471 X emptyval 806 C
472 X emptyval 806 C
473 X emptyval 806 T
474 X emptyval 806 T
475 X emptyval 806 T
476 X emptyval 806 C
477 X emptyval 806 C
478 X emptyval 806 C
479 X emptyval 806 T
480 X emptyval 806 T
481 X emptyval 806 T
482 X emptyval 806 T
483 X emptyval 806 T
484 X emptyval 806 T
485 X emptyval 806 T
486 X emptyval 806 T
487 X emptyval 806 C
488 X emptyval 806 C
489 X emptyval 806 C
490 X emptyval 806 C
491 X emptyval 806 C
470 X emptyval 807 C
471 X emptyval 807 C
472 X emptyval 807 C
473 X emptyval 807 C
474 X emptyval 807 C
475 X emptyval 807 C
476 X emptyval 807 C
477 X emptyval 807 C
478 X emptyval 807 C
479 X emptyval 807 T
480 X emptyval 807 B
481 X emptyval 807 T
482 X emptyval 807 T
483 X emptyval 807 B
484 X emptyval 807 T
485 X emptyval 807 T
486 X emptyval 807 T
487 X emptyval 807 C
488 X emptyval 807 C
489 X emptyval 807 C
490 X emptyval 807 C
491 X emptyval 807 C
470 X emptyval 808 C
471 X emptyval 808 C
472 X emptyval 808 C
473 X emptyval 808 C
474 X emptyval 808 C
475 X emptyval 808 C
476 X emptyval 808 C
477 X emptyval 808 C
478 X emptyval 808 C
479 X emptyval 808 T
480 X emptyval 808 B
481 X emptyval 808 T
482 X emptyval 808 T
483 X emptyval 808 B
484 X emptyval 808 T
485 X emptyval 808 T
486 X emptyval 808 T
487 X emptyval 808 C
488 X emptyval 808 C
489 X emptyval 808 C
490 X emptyval 808 C
491 X emptyval 808 C
470 X emptyval 809 C
471 X emptyval 809 C
472 X emptyval 809 C
473 X emptyval 809 C
474 X emptyval 809 C
475 X emptyval 809 C
476 X emptyval 809 C
477 X emptyval 809 C
478 X emptyval 809 C
479 X emptyval 809 T
480 X emptyval 809 B
481 X emptyval 809 T
482 X emptyval 809 T
483 X emptyval 809 B
484 X emptyval 809 T
485 X emptyval 809 T
486 X emptyval 809 T
487 X emptyval 809 C
488 X emptyval 809 C
489 X emptyval 809 C
490 X emptyval 809 T
491 X emptyval 809 T
470 X emptyval 810 C
471 X emptyval 810 C
472 X emptyval 810 C
473 X emptyval 810 C
474 X emptyval 810 C
475 X emptyval 810 C
476 X emptyval 810 C
477 X emptyval 810 C
478 X emptyval 810 C
479 X emptyval 810 C
480 X emptyval 810 G
481 X emptyval 810 G
482 X emptyval 810 G
483 X emptyval 810 T
484 X emptyval 810 T
485 X emptyval 810 T
486 X emptyval 810 T
487 X emptyval 810 C
488 X emptyval 810 C
489 X emptyval 810 C
490 X emptyval 810 C
491 X emptyval 810 C
470 X emptyval 811 C
471 X emptyval 811 C
472 X emptyval 811 C
473 X emptyval 811 C
474 X emptyval 811 C
475 X emptyval 811 C
476 X emptyval 811 C
477 X emptyval 811 C
478 X emptyval 811 C
479 X emptyval 811 T
480 X emptyval 811 T
481 X emptyval 811 T
482 X emptyval 811 T
483 X emptyval 811 T
484 X emptyval 811 T
485 X emptyval 811 T
486 X emptyval 811 T
487 X emptyval 811 C
488 X emptyval 811 C
489 X emptyval 811 C
490 X emptyval 811 C
491 X emptyval 811 C
470 X emptyval 812 C
471 X emptyval 812 C
472 X emptyval 812 C
473 X emptyval 812 C
474 X emptyval 812 C
475 X emptyval 812 C
476 X emptyval 812 C
477 X emptyval 812 C
478 X emptyval 812 C
479 X emptyval 812 T
480 X emptyval 812 B
481 X emptyval 812 T
482 X emptyval 812 T
483 X emptyval 812 B
484 X emptyval 812 T
485 X emptyval 812 T
486 X emptyval 812 T
487 X emptyval 812 C
488 X emptyval 812 C
489 X emptyval 812 C
490 X emptyval 812 C
491 X emptyval 812 C
470 X emptyval 813 C
471 X emptyval 813 C
472 X emptyval 813 C
473 X emptyval 813 C
474 X emptyval 813 C
475 X emptyval 813 C
476 X emptyval 813 C
477 X emptyval 813 C
478 X emptyval 813 C
479 X emptyval 813 E
480 X emptyval 813 E
481 X emptyval 813 T
482 X emptyval 813 T
483 X emptyval 813 E
484 X emptyval 813 E
485 X emptyval 813 T
486 X emptyval 813 T
487 X emptyval 813 C
488 X emptyval 813 C
489 X emptyval 813 C
490 X emptyval 813 C
491 X emptyval 813 C
470 X emptyval 814 C
471 X emptyval 814 C
472 X emptyval 814 C
473 X emptyval 814 C
474 X emptyval 814 C
475 X emptyval 814 C
476 X emptyval 814 C
477 X emptyval 814 C
478 X emptyval 814 C
479 X emptyval 814 T
480 X emptyval 814 B
481 X emptyval 814 T
482 X emptyval 814 T
483 X emptyval 814 B
484 X emptyval 814 T
485 X emptyval 814 T
486 X emptyval 814 T
487 X emptyval 814 C
488 X emptyval 814 C
489 X emptyval 814 C
490 X emptyval 814 C
491 X emptyval 814 C
470 X emptyval 815 C
471 X emptyval 815 C
472 X emptyval 815 C
473 X emptyval 815 C
474 X emptyval 815 C
475 X emptyval 815 C
476 X emptyval 815 C
477 X emptyval 815 C
478 X emptyval 815 C
479 X emptyval 815 T
480 X emptyval 815 B
481 X emptyval 815 T
482 X emptyval 815 T
483 X emptyval 815 B
484 X emptyval 815 T
485 X emptyval 815 T
486 X emptyval 815 T
487 X emptyval 815 C
488 X emptyval 815 C
489 X emptyval 815 C
490 X emptyval 815 T
491 X emptyval 815 T
470 X emptyval 816 C
471 X emptyval 816 C
472 X emptyval 816 C
473 X emptyval 816 C
474 X emptyval 816 C
475 X emptyval 816 C
476 X emptyval 816 C
477 X emptyval 816 C
478 X emptyval 816 C
479 X emptyval 816 T
480 X emptyval 816 B
481 X emptyval 816 T
482 X emptyval 816 T
483 X emptyval 816 B
484 X emptyval 816 C
485 X emptyval 816 C
486 X emptyval 816 C
487 X emptyval 816 C
488 X emptyval 816 C
489 X emptyval 816 C
490 X emptyval 816 C
491 X emptyval 816 C
470 X emptyval 817 C
471 X emptyval 817 C
472 X emptyval 817 C
473 X emptyval 817 C
474 X emptyval 817 C
475 X emptyval 817 C
476 X emptyval 817 C
477 X emptyval 817 C
478 X emptyval 817 C
479 X emptyval 817 T
480 X emptyval 817 B
481 X emptyval 817 T
482 X emptyval 817 T
483 X emptyval 817 B
484 X emptyval 817 C
485 X emptyval 817 C
486 X emptyval 817 C
487 X emptyval 817 C
488 X emptyval 817 C
489 X emptyval 817 C
490 X emptyval 817 C
491 X emptyval 817 C
470 X emptyval 818 C
471 X emptyval 818 C
472 X emptyval 818 C
473 X emptyval 818 C
474 X emptyval 818 C
475 X emptyval 818 C
476 X emptyval 818 C
477 X emptyval 818 C
478 X emptyval 818 C
479 X emptyval 818 T
480 X emptyval 818 B
481 X emptyval 818 T
482 X emptyval 818 T
483 X emptyval 818 B
484 X emptyval 818 C
485 X emptyval 818 C
486 X emptyval 818 C
487 X emptyval 818 C
488 X emptyval 818 C
489 X emptyval 818 C
490 X emptyval 818 C
491 X emptyval 818 C
470 X emptyval 819 C
471 X emptyval 819 C
472 X emptyval 819 C
473 X emptyval 819 C
474 X emptyval 819 C
475 X emptyval 819 C
476 X emptyval 819 C
477 X emptyval 819 C
478 X emptyval 819 C
479 X emptyval 819 T
480 X emptyval 819 B
481 X emptyval 819 T
482 X emptyval 819 T
483 X emptyval 819 B
484 X emptyval 819 C
485 X emptyval 819 C
486 X emptyval 819 C
487 X emptyval 819 C
488 X emptyval 819 C
489 X emptyval 819 C
490 X emptyval 819 C
491 X emptyval 819 C
470 X emptyval 820 C
471 X emptyval 820 C
472 X emptyval 820 C
473 X emptyval 820 C
474 X emptyval 820 C
475 X emptyval 820 C
476 X emptyval 820 C
477 X emptyval 820 C
478 X emptyval 820 C
479 X emptyval 820 T
480 X emptyval 820 B
481 X emptyval 820 T
482 X emptyval 820 T
483 X emptyval 820 B
484 X emptyval 820 C
485 X emptyval 820 C
486 X emptyval 820 C
487 X emptyval 820 C
488 X emptyval 820 C
489 X emptyval 820 C
490 X emptyval 820 C
491 X emptyval 820 C
470 X emptyval 821 C
471 X emptyval 821 C
472 X emptyval 821 C
473 X emptyval 821 C
474 X emptyval 821 C
475 X emptyval 821 C
476 X emptyval 821 C
477 X emptyval 821 C
478 X emptyval 821 C
479 X emptyval 821 T
480 X emptyval 821 B
481 X emptyval 821 T
482 X emptyval 821 T
483 X emptyval 821 B
484 X emptyval 821 C
485 X emptyval 821 C
486 X emptyval 821 C
487 X emptyval 821 C
488 X emptyval 821 C
489 X emptyval 821 C
490 X emptyval 821 C
491 X emptyval 821 C
470 X emptyval 822 C
471 X emptyval 822 C
472 X emptyval 822 C
473 X emptyval 822 C
474 X emptyval 822 C
475 X emptyval 822 C
476 X emptyval 822 C
477 X emptyval 822 C
478 X emptyval 822 C
479 X emptyval 822 T
480 X emptyval 822 B
481 X emptyval 822 T
482 X emptyval 822 T
483 X emptyval 822 B
484 X emptyval 822 T
485 X emptyval 822 T
486 X emptyval 822 T
487 X emptyval 822 C
488 X emptyval 822 C
489 X emptyval 822 C
490 X emptyval 822 C
491 X emptyval 822 C
470 X emptyval 823 C
471 X emptyval 823 C
472 X emptyval 823 C
473 X emptyval 823 C
474 X emptyval 823 C
475 X emptyval 823 C
476 X emptyval 823 C
477 X emptyval 823 C
478 X emptyval 823 C
479 X emptyval 823 T
480 X emptyval 823 T
481 X emptyval 823 T
482 X emptyval 823 T
483 X emptyval 823 T
484 X emptyval 823 C
485 X emptyval 823 C
486 X emptyval 823 C
487 X emptyval 823 C
488 X emptyval 823 C
489 X emptyval 823 C
490 X emptyval 823 C
491 X emptyval 823 C
470 X emptyval 824 C
471 X emptyval 824 C
472 X emptyval 824 C
473 X emptyval 824 T
474 X emptyval 824 T
475 X emptyval 824 T
476 X emptyval 824 C
477 X emptyval 824 C
478 X emptyval 824 C
479 X emptyval 824 T
480 X emptyval 824 B
481 X emptyval 824 T
482 X emptyval 824 T
483 X emptyval 824 B
484 X emptyval 824 T
485 X emptyval 824 T
486 X emptyval 824 T
487 X emptyval 824 C
488 X emptyval 824 C
489 X emptyval 824 C
490 X emptyval 824 C
491 X emptyval 824 C
470 X emptyval 825 C
471 X emptyval 825 C
472 X emptyval 825 C
473 X emptyval 825 C
474 X emptyval 825 C
475 X emptyval 825 C
476 X emptyval 825 C
477 X emptyval 825 C
478 X emptyval 825 C
479 X emptyval 825 T
480 X emptyval 825 B
481 X emptyval 825 T
482 X emptyval 825 T
483 X emptyval 825 B
484 X emptyval 825 T
485 X emptyval 825 T
486 X emptyval 825 T
487 X emptyval 825 C
488 X emptyval 825 C
489 X emptyval 825 C
490 X emptyval 825 C
491 X emptyval 825 C
470 X emptyval 826 C
471 X emptyval 826 C
472 X emptyval 826 C
473 X emptyval 826 C
474 X emptyval 826 C
475 X emptyval 826 C
476 X emptyval 826 C
477 X emptyval 826 C
478 X emptyval 826 C
479 X emptyval 826 T
480 X emptyval 826 B
481 X emptyval 826 T
482 X emptyval 826 T
483 X emptyval 826 B
484 X emptyval 826 T
485 X emptyval 826 T
486 X emptyval 826 T
487 X emptyval 826 C
488 X emptyval 826 C
489 X emptyval 826 C
490 X emptyval 826 C
491 X emptyval 826 C
470 X emptyval 827 C
471 X emptyval 827 C
472 X emptyval 827 C
473 X emptyval 827 C
474 X emptyval 827 C
475 X emptyval 827 C
476 X emptyval 827 C
477 X emptyval 827 C
478 X emptyval 827 C
479 X emptyval 827 T
480 X emptyval 827 B
481 X emptyval 827 T
482 X emptyval 827 T
483 X emptyval 827 B
484 X emptyval 827 T
485 X emptyval 827 T
486 X emptyval 827 T
487 X emptyval 827 C
488 X emptyval 827 C
489 X emptyval 827 C
490 X emptyval 827 C
491 X emptyval 827 C
470 X emptyval 828 C
471 X emptyval 828 C
472 X emptyval 828 C
473 X emptyval 828 C
474 X emptyval 828 C
475 X emptyval 828 C
476 X emptyval 828 C
477 X emptyval 828 C
478 X emptyval 828 C
479 X emptyval 828 T
480 X emptyval 828 B
481 X emptyval 828 T
482 X emptyval 828 T
483 X emptyval 828 B
484 X emptyval 828 T
485 X emptyval 828 T
486 X emptyval 828 T
487 X emptyval 828 C
488 X emptyval 828 C
489 X emptyval 828 C
490 X emptyval 828 C
491 X emptyval 828 C
470 X emptyval 829 C
471 X emptyval 829 C
472 X emptyval 829 C
473 X emptyval 829 C
474 X emptyval 829 C
475 X emptyval 829 C
476 X emptyval 829 C
477 X emptyval 829 C
478 X emptyval 829 C
479 X emptyval 829 T
480 X emptyval 829 B
481 X emptyval 829 T
482 X emptyval 829 T
483 X emptyval 829 B
484 X emptyval 829 T
485 X emptyval 829 T
486 X emptyval 829 T
487 X emptyval 829 C
488 X emptyval 829 C
489 X emptyval 829 C
490 X emptyval 829 C
491 X emptyval 829 C
470 X emptyval 830 C
471 X emptyval 830 C
472 X emptyval 830 C
473 X emptyval 830 C
474 X emptyval 830 C
475 X emptyval 830 C
476 X emptyval 830 C
477 X emptyval 830 C
478 X emptyval 830 C
479 X emptyval 830 T
480 X emptyval 830 B
481 X emptyval 830 T
482 X emptyval 830 T
483 X emptyval 830 B
484 X emptyval 830 T
485 X emptyval 830 T
486 X emptyval 830 T
487 X emptyval 830 C
488 X emptyval 830 C
489 X emptyval 830 C
490 X emptyval 830 C
491 X emptyval 830 C
470 X emptyval 831 C
471 X emptyval 831 C
472 X emptyval 831 C
473 X emptyval 831 C
474 X emptyval 831 C
475 X emptyval 831 C
476 X emptyval 831 C
477 X emptyval 831 C
478 X emptyval 831 C
479 X emptyval 831 C
480 X emptyval 831 G
481 X emptyval 831 G
482 X emptyval 831 G
483 X emptyval 831 T
484 X emptyval 831 T
485 X emptyval 831 T
486 X emptyval 831 T
487 X emptyval 831 C
488 X emptyval 831 C
489 X emptyval 831 C
490 X emptyval 831 C
491 X emptyval 831 C
470 X emptyval 832 C
471 X emptyval 832 C
472 X emptyval 832 C
473 X emptyval 832 C
474 X emptyval 832 C
475 X emptyval 832 C
476 X emptyval 832 C
477 X emptyval 832 C
478 X emptyval 832 C
479 X emptyval 832 T
480 X emptyval 832 B
481 X emptyval 832 T
482 X emptyval 832 T
483 X emptyval 832 B
484 X emptyval 832 T
485 X emptyval 832 T
486 X emptyval 832 T
487 X emptyval 832 C
488 X emptyval 832 C
489 X emptyval 832 C
490 X emptyval 832 C
491 X emptyval 832 C
470 X emptyval 833 C
471 X emptyval 833 C
472 X emptyval 833 C
473 X emptyval 833 C
474 X emptyval 833 C
475 X emptyval 833 C
476 X emptyval 833 C
477 X emptyval 833 C
478 X emptyval 833 C
479 X emptyval 833 T
480 X emptyval 833 B
481 X emptyval 833 T
482 X emptyval 833 T
483 X emptyval 833 B
484 X emptyval 833 T
485 X emptyval 833 T
486 X emptyval 833 T
487 X emptyval 833 C
488 X emptyval 833 C
489 X emptyval 833 C
490 X emptyval 833 T
491 X emptyval 833 T
470 X emptyval 834 C
471 X emptyval 834 C
472 X emptyval 834 C
473 X emptyval 834 C
474 X emptyval 834 C
475 X emptyval 834 C
476 X emptyval 834 C
477 X emptyval 834 C
478 X emptyval 834 C
479 X emptyval 834 T
480 X emptyval 834 B
481 X emptyval 834 T
482 X emptyval 834 T
483 X emptyval 834 B
484 X emptyval 834 T
485 X emptyval 834 T
486 X emptyval 834 T
487 X emptyval 834 C
488 X emptyval 834 C
489 X emptyval 834 C
490 X emptyval 834 T
491 X emptyval 834 T
470 X emptyval 835 C
471 X emptyval 835 C
472 X emptyval 835 C
473 X emptyval 835 C
474 X emptyval 835 C
475 X emptyval 835 C
476 X emptyval 835 C
477 X emptyval 835 C
478 X emptyval 835 C
479 X emptyval 835 T
480 X emptyval 835 B
481 X emptyval 835 T
482 X emptyval 835 T
483 X emptyval 835 B
484 X emptyval 835 T
485 X emptyval 835 T
486 X emptyval 835 T
487 X emptyval 835 C
488 X emptyval 835 C
489 X emptyval 835 C
490 X emptyval 835 C
491 X emptyval 835 C
470 X emptyval 836 C
471 X emptyval 836 C
472 X emptyval 836 C
473 X emptyval 836 C
474 X emptyval 836 C
475 X emptyval 836 C
476 X emptyval 836 C
477 X emptyval 836 C
478 X emptyval 836 C
479 X emptyval 836 T
480 X emptyval 836 B
481 X emptyval 836 T
482 X emptyval 836 T
483 X emptyval 836 B
484 X emptyval 836 T
485 X emptyval 836 T
486 X emptyval 836 T
487 X emptyval 836 C
488 X emptyval 836 C
489 X emptyval 836 C
490 X emptyval 836 T
491 X emptyval 836 T
470 X emptyval 837 C
471 X emptyval 837 C
472 X emptyval 837 C
473 X emptyval 837 C
474 X emptyval 837 C
475 X emptyval 837 C
476 X emptyval 837 C
477 X emptyval 837 C
478 X emptyval 837 C
479 X emptyval 837 E
480 X emptyval 837 E
481 X emptyval 837 T
482 X emptyval 837 T
483 X emptyval 837 E
484 X emptyval 837 E
485 X emptyval 837 E
486 X emptyval 837 E
487 X emptyval 837 E
488 X emptyval 837 C
489 X emptyval 837 C
490 X emptyval 837 C
491 X emptyval 837 C
470 X emptyval 838 C
471 X emptyval 838 C
472 X emptyval 838 C
473 X emptyval 838 C
474 X emptyval 838 C
475 X emptyval 838 C
476 X emptyval 838 C
477 X emptyval 838 C
478 X emptyval 838 C
479 X emptyval 838 T
480 X emptyval 838 B
481 X emptyval 838 T
482 X emptyval 838 T
483 X emptyval 838 B
484 X emptyval 838 T
485 X emptyval 838 T
486 X emptyval 838 T
487 X emptyval 838 C
488 X emptyval 838 C
489 X emptyval 838 C
490 X emptyval 838 C
491 X emptyval 838 C
470 X emptyval 839 C
471 X emptyval 839 C
472 X emptyval 839 C
473 X emptyval 839 C
474 X emptyval 839 C
475 X emptyval 839 C
476 X emptyval 839 C
477 X emptyval 839 C
478 X emptyval 839 C
479 X emptyval 839 C
480 X emptyval 839 G
481 X emptyval 839 G
482 X emptyval 839 G
483 X emptyval 839 T
484 X emptyval 839 T
485 X emptyval 839 T
486 X emptyval 839 T
487 X emptyval 839 C
488 X emptyval 839 C
489 X emptyval 839 C
490 X emptyval 839 C
491 X emptyval 839 C
470 X emptyval 840 C
471 X emptyval 840 C
472 X emptyval 840 C
473 X emptyval 840 C
474 X emptyval 840 C
475 X emptyval 840 C
476 X emptyval 840 C
477 X emptyval 840 C
478 X emptyval 840 C
479 X emptyval 840 T
480 X emptyval 840 T
481 X emptyval 840 T
482 X emptyval 840 T
483 X emptyval 840 T
484 X emptyval 840 T
485 X emptyval 840 T
486 X emptyval 840 T
487 X emptyval 840 C
488 X emptyval 840 C
489 X emptyval 840 C
490 X emptyval 840 C
491 X emptyval 840 C
470 X emptyval 841 C
471 X emptyval 841 C
472 X emptyval 841 C
473 X emptyval 841 C
474 X emptyval 841 C
475 X emptyval 841 C
476 X emptyval 841 C
477 X emptyval 841 C
478 X emptyval 841 C
479 X emptyval 841 T
480 X emptyval 841 T
481 X emptyval 841 T
482 X emptyval 841 T
483 X emptyval 841 T
484 X emptyval 841 T
485 X emptyval 841 T
486 X emptyval 841 T
487 X emptyval 841 C
488 X emptyval 841 C
489 X emptyval 841 C
490 X emptyval 841 T
491 X emptyval 841 T
470 X emptyval 842 C
471 X emptyval 842 C
472 X emptyval 842 C
473 X emptyval 842 C
474 X emptyval 842 C
475 X emptyval 842 C
476 X emptyval 842 C
477 X emptyval 842 C
478 X emptyval 842 C
479 X emptyval 842 T
480 X emptyval 842 B
481 X emptyval 842 T
482 X emptyval 842 T
483 X emptyval 842 B
484 X emptyval 842 T
485 X emptyval 842 T
486 X emptyval 842 T
487 X emptyval 842 C
488 X emptyval 842 C
489 X emptyval 842 C
490 X emptyval 842 C
491 X emptyval 842 C
470 X emptyval 843 C
471 X emptyval 843 C
472 X emptyval 843 C
473 X emptyval 843 C
474 X emptyval 843 C
475 X emptyval 843 C
476 X emptyval 843 C
477 X emptyval 843 C
478 X emptyval 843 C
479 X emptyval 843 T
480 X emptyval 843 B
481 X emptyval 843 T
482 X emptyval 843 T
483 X emptyval 843 B
484 X emptyval 843 T
485 X emptyval 843 T
486 X emptyval 843 T
487 X emptyval 843 C
488 X emptyval 843 C
489 X emptyval 843 C
490 X emptyval 843 C
491 X emptyval 843 C
470 X emptyval 844 C
471 X emptyval 844 C
472 X emptyval 844 C
473 X emptyval 844 C
474 X emptyval 844 C
475 X emptyval 844 C
476 X emptyval 844 C
477 X emptyval 844 C
478 X emptyval 844 C
479 X emptyval 844 T
480 X emptyval 844 B
481 X emptyval 844 T
482 X emptyval 844 T
483 X emptyval 844 B
484 X emptyval 844 T
485 X emptyval 844 T
486 X emptyval 844 T
487 X emptyval 844 C
488 X emptyval 844 C
489 X emptyval 844 C
490 X emptyval 844 C
491 X emptyval 844 C
470 X emptyval 845 C
471 X emptyval 845 C
472 X emptyval 845 C
473 X emptyval 845 C
474 X emptyval 845 C
475 X emptyval 845 C
476 X emptyval 845 C
477 X emptyval 845 C
478 X emptyval 845 C
479 X emptyval 845 T
480 X emptyval 845 B
481 X emptyval 845 T
482 X emptyval 845 T
483 X emptyval 845 B
484 X emptyval 845 T
485 X emptyval 845 T
486 X emptyval 845 T
487 X emptyval 845 C
488 X emptyval 845 C
489 X emptyval 845 C
490 X emptyval 845 T
491 X emptyval 845 T
470 X emptyval 846 C
471 X emptyval 846 C
472 X emptyval 846 C
473 X emptyval 846 C
474 X emptyval 846 C
475 X emptyval 846 C
476 X emptyval 846 C
477 X emptyval 846 C
478 X emptyval 846 C
479 X emptyval 846 T
480 X emptyval 846 B
481 X emptyval 846 T
482 X emptyval 846 T
483 X emptyval 846 B
484 X emptyval 846 T
485 X emptyval 846 T
486 X emptyval 846 T
487 X emptyval 846 C
488 X emptyval 846 C
489 X emptyval 846 C
490 X emptyval 846 C
491 X emptyval 846 C
470 X emptyval 847 C
471 X emptyval 847 C
472 X emptyval 847 C
473 X emptyval 847 C
474 X emptyval 847 C
475 X emptyval 847 C
476 X emptyval 847 C
477 X emptyval 847 C
478 X emptyval 847 C
479 X emptyval 847 C
480 X emptyval 847 G
481 X emptyval 847 G
482 X emptyval 847 G
483 X emptyval 847 T
484 X emptyval 847 T
485 X emptyval 847 T
486 X emptyval 847 T
487 X emptyval 847 C
488 X emptyval 847 C
489 X emptyval 847 C
490 X emptyval 847 C
491 X emptyval 847 C
470 X emptyval 848 C
471 X emptyval 848 C
472 X emptyval 848 C
473 X emptyval 848 C
474 X emptyval 848 C
475 X emptyval 848 C
476 X emptyval 848 C
477 X emptyval 848 C
478 X emptyval 848 C
479 X emptyval 848 C
480 X emptyval 848 G
481 X emptyval 848 G
482 X emptyval 848 G
483 X emptyval 848 T
484 X emptyval 848 T
485 X emptyval 848 T
486 X emptyval 848 T
487 X emptyval 848 C
488 X emptyval 848 C
489 X emptyval 848 C
490 X emptyval 848 C
491 X emptyval 848 C
470 X emptyval 849 C
471 X emptyval 849 C
472 X emptyval 849 C
473 X emptyval 849 C
474 X emptyval 849 C
475 X emptyval 849 C
476 X emptyval 849 C
477 X emptyval 849 C
478 X emptyval 849 C
479 X emptyval 849 T
480 X emptyval 849 B
481 X emptyval 849 T
482 X emptyval 849 T
483 X emptyval 849 B
484 X emptyval 849 T
485 X emptyval 849 T
486 X emptyval 849 T
487 X emptyval 849 C
488 X emptyval 849 C
489 X emptyval 849 C
490 X emptyval 849 C
491 X emptyval 849 C
470 X emptyval 850 C
471 X emptyval 850 C
472 X emptyval 850 C
473 X emptyval 850 C
474 X emptyval 850 C
475 X emptyval 850 C
476 X emptyval 850 C
477 X emptyval 850 C
478 X emptyval 850 C
479 X emptyval 850 T
480 X emptyval 850 B
481 X emptyval 850 T
482 X emptyval 850 T
483 X emptyval 850 B
484 X emptyval 850 T
485 X emptyval 850 T
486 X emptyval 850 T
487 X emptyval 850 C
488 X emptyval 850 C
489 X emptyval 850 C
490 X emptyval 850 C
491 X emptyval 850 C
470 X emptyval 851 C
471 X emptyval 851 C
472 X emptyval 851 C
473 X emptyval 851 C
474 X emptyval 851 C
475 X emptyval 851 C
476 X emptyval 851 C
477 X emptyval 851 C
478 X emptyval 851 C
479 X emptyval 851 T
480 X emptyval 851 B
481 X emptyval 851 T
482 X emptyval 851 T
483 X emptyval 851 B
484 X emptyval 851 T
485 X emptyval 851 T
486 X emptyval 851 T
487 X emptyval 851 C
488 X emptyval 851 C
489 X emptyval 851 C
490 X emptyval 851 T
491 X emptyval 851 T
470 X emptyval 852 C
471 X emptyval 852 C
472 X emptyval 852 C
473 X emptyval 852 C
474 X emptyval 852 C
475 X emptyval 852 C
476 X emptyval 852 C
477 X emptyval 852 C
478 X emptyval 852 C
479 X emptyval 852 T
480 X emptyval 852 B
481 X emptyval 852 T
482 X emptyval 852 T
483 X emptyval 852 B
484 X emptyval 852 T
485 X emptyval 852 T
486 X emptyval 852 T
487 X emptyval 852 C
488 X emptyval 852 C
489 X emptyval 852 C
490 X emptyval 852 C
491 X emptyval 852 C
470 X emptyval 853 T
471 X emptyval 853 T
472 X emptyval 853 T
473 X emptyval 853 C
474 X emptyval 853 C
475 X emptyval 853 C
476 X emptyval 853 C
477 X emptyval 853 C
478 X emptyval 853 C
479 X emptyval 853 T
480 X emptyval 853 B
481 X emptyval 853 T
482 X emptyval 853 T
483 X emptyval 853 B
484 X emptyval 853 T
485 X emptyval 853 T
486 X emptyval 853 T
487 X emptyval 853 C
488 X emptyval 853 C
489 X emptyval 853 C
490 X emptyval 853 C
491 X emptyval 853 C
470 X emptyval 854 C
471 X emptyval 854 C
472 X emptyval 854 C
473 X emptyval 854 C
474 X emptyval 854 C
475 X emptyval 854 C
476 X emptyval 854 C
477 X emptyval 854 C
478 X emptyval 854 C
479 X emptyval 854 C
480 X emptyval 854 G
481 X emptyval 854 G
482 X emptyval 854 G
483 X emptyval 854 T
484 X emptyval 854 T
485 X emptyval 854 T
486 X emptyval 854 T
487 X emptyval 854 C
488 X emptyval 854 C
489 X emptyval 854 C
490 X emptyval 854 C
491 X emptyval 854 C
470 X emptyval 855 C
471 X emptyval 855 C
472 X emptyval 855 C
473 X emptyval 855 C
474 X emptyval 855 C
475 X emptyval 855 C
476 X emptyval 855 C
477 X emptyval 855 C
478 X emptyval 855 C
479 X emptyval 855 C
480 X emptyval 855 B
481 X emptyval 855 G
482 X emptyval 855 G
483 X emptyval 855 B
484 X emptyval 855 T
485 X emptyval 855 T
486 X emptyval 855 T
487 X emptyval 855 C
488 X emptyval 855 C
489 X emptyval 855 C
490 X emptyval 855 T
491 X emptyval 855 T
470 X emptyval 856 C
471 X emptyval 856 C
472 X emptyval 856 C
473 X emptyval 856 C
474 X emptyval 856 C
475 X emptyval 856 C
476 X emptyval 856 C
477 X emptyval 856 C
478 X emptyval 856 C
479 X emptyval 856 T
480 X emptyval 856 B
481 X emptyval 856 T
482 X emptyval 856 T
483 X emptyval 856 B
484 X emptyval 856 T
485 X emptyval 856 T
486 X emptyval 856 T
487 X emptyval 856 C
488 X emptyval 856 C
489 X emptyval 856 C
490 X emptyval 856 T
491 X emptyval 856 T
470 X emptyval 857 C
471 X emptyval 857 C
472 X emptyval 857 C
473 X emptyval 857 C
474 X emptyval 857 C
475 X emptyval 857 C
476 X emptyval 857 C
477 X emptyval 857 C
478 X emptyval 857 C
479 X emptyval 857 T
480 X emptyval 857 T
481 X emptyval 857 T
482 X emptyval 857 T
483 X emptyval 857 T
484 X emptyval 857 T
485 X emptyval 857 T
486 X emptyval 857 T
487 X emptyval 857 C
488 X emptyval 857 C
489 X emptyval 857 C
490 X emptyval 857 T
491 X emptyval 857 T
470 X emptyval 858 C
471 X emptyval 858 C
472 X emptyval 858 C
473 X emptyval 858 C
474 X emptyval 858 C
475 X emptyval 858 C
476 X emptyval 858 C
477 X emptyval 858 C
478 X emptyval 858 C
479 X emptyval 858 T
480 X emptyval 858 B
481 X emptyval 858 T
482 X emptyval 858 T
483 X emptyval 858 B
484 X emptyval 858 T
485 X emptyval 858 T
486 X emptyval 858 T
487 X emptyval 858 C
488 X emptyval 858 C
489 X emptyval 858 C
490 X emptyval 858 C
491 X emptyval 858 C
470 X emptyval 859 C
471 X emptyval 859 C
472 X emptyval 859 C
473 X emptyval 859 C
474 X emptyval 859 C
475 X emptyval 859 C
476 X emptyval 859 C
477 X emptyval 859 C
478 X emptyval 859 C
479 X emptyval 859 T
480 X emptyval 859 B
481 X emptyval 859 T
482 X emptyval 859 T
483 X emptyval 859 B
484 X emptyval 859 T
485 X emptyval 859 T
486 X emptyval 859 T
487 X emptyval 859 C
488 X emptyval 859 C
489 X emptyval 859 C
490 X emptyval 859 C
491 X emptyval 859 C
470 X emptyval 860 C
471 X emptyval 860 C
472 X emptyval 860 C
473 X emptyval 860 C
474 X emptyval 860 C
475 X emptyval 860 C
476 X emptyval 860 C
477 X emptyval 860 C
478 X emptyval 860 C
479 X emptyval 860 T
480 X emptyval 860 T
481 X emptyval 860 T
482 X emptyval 860 T
483 X emptyval 860 T
484 X emptyval 860 T
485 X emptyval 860 T
486 X emptyval 860 T
487 X emptyval 860 C
488 X emptyval 860 C
489 X emptyval 860 C
490 X emptyval 860 T
491 X emptyval 860 T
470 X emptyval 861 C
471 X emptyval 861 C
472 X emptyval 861 C
473 X emptyval 861 C
474 X emptyval 861 C
475 X emptyval 861 C
476 X emptyval 861 C
477 X emptyval 861 C
478 X emptyval 861 C
479 X emptyval 861 B
480 X emptyval 861 T
481 X emptyval 861 T
482 X emptyval 861 T
483 X emptyval 861 T
484 X emptyval 861 T
485 X emptyval 861 T
486 X emptyval 861 B
487 X emptyval 861 C
488 X emptyval 861 C
489 X emptyval 861 C
490 X emptyval 861 C
491 X emptyval 861 C
470 X emptyval 862 C
471 X emptyval 862 C
472 X emptyval 862 C
473 X emptyval 862 C
474 X emptyval 862 C
475 X emptyval 862 C
476 X emptyval 862 C
477 X emptyval 862 C
478 X emptyval 862 C
479 X emptyval 862 T
480 X emptyval 862 B
481 X emptyval 862 T
482 X emptyval 862 T
483 X emptyval 862 B
484 X emptyval 862 T
485 X emptyval 862 T
486 X emptyval 862 T
487 X emptyval 862 C
488 X emptyval 862 C
489 X emptyval 862 C
490 X emptyval 862 C
491 X emptyval 862 C
470 X emptyval 863 C
471 X emptyval 863 C
472 X emptyval 863 C
473 X emptyval 863 C
474 X emptyval 863 C
475 X emptyval 863 C
476 X emptyval 863 C
477 X emptyval 863 C
478 X emptyval 863 C
479 X emptyval 863 T
480 X emptyval 863 T
481 X emptyval 863 T
482 X emptyval 863 T
483 X emptyval 863 T
484 X emptyval 863 T
485 X emptyval 863 T
486 X emptyval 863 T
487 X emptyval 863 C
488 X emptyval 863 C
489 X emptyval 863 C
490 X emptyval 863 C
491 X emptyval 863 C
470 X emptyval 864 C
471 X emptyval 864 C
472 X emptyval 864 C
473 X emptyval 864 C
474 X emptyval 864 C
475 X emptyval 864 C
476 X emptyval 864 C
477 X emptyval 864 C
478 X emptyval 864 C
479 X emptyval 864 T
480 X emptyval 864 T
481 X emptyval 864 T
482 X emptyval 864 T
483 X emptyval 864 T
484 X emptyval 864 T
485 X emptyval 864 T
486 X emptyval 864 T
487 X emptyval 864 C
488 X emptyval 864 C
489 X emptyval 864 C
490 X emptyval 864 T
491 X emptyval 864 T
470 X emptyval 865 C
471 X emptyval 865 C
472 X emptyval 865 C
473 X emptyval 865 C
474 X emptyval 865 C
475 X emptyval 865 C
476 X emptyval 865 C
477 X emptyval 865 C
478 X emptyval 865 C
479 X emptyval 865 C
480 X emptyval 865 G
481 X emptyval 865 G
482 X emptyval 865 G
483 X emptyval 865 T
484 X emptyval 865 T
485 X emptyval 865 T
486 X emptyval 865 T
487 X emptyval 865 C
488 X emptyval 865 C
489 X emptyval 865 C
490 X emptyval 865 T
491 X emptyval 865 T
470 X emptyval 866 C
471 X emptyval 866 C
472 X emptyval 866 C
473 X emptyval 866 C
474 X emptyval 866 C
475 X emptyval 866 C
476 X emptyval 866 C
477 X emptyval 866 C
478 X emptyval 866 C
479 X emptyval 866 T
480 X emptyval 866 B
481 X emptyval 866 T
482 X emptyval 866 T
483 X emptyval 866 B
484 X emptyval 866 T
485 X emptyval 866 T
486 X emptyval 866 T
487 X emptyval 866 C
488 X emptyval 866 C
489 X emptyval 866 C
490 X emptyval 866 C
491 X emptyval 866 C
470 X emptyval 867 C
471 X emptyval 867 C
472 X emptyval 867 C
473 X emptyval 867 C
474 X emptyval 867 C
475 X emptyval 867 C
476 X emptyval 867 C
477 X emptyval 867 C
478 X emptyval 867 C
479 X emptyval 867 T
480 X emptyval 867 B
481 X emptyval 867 T
482 X emptyval 867 T
483 X emptyval 867 B
484 X emptyval 867 T
485 X emptyval 867 T
486 X emptyval 867 T
487 X emptyval 867 C
488 X emptyval 867 C
489 X emptyval 867 C
490 X emptyval 867 C
491 X emptyval 867 C
470 X emptyval 868 C
471 X emptyval 868 C
472 X emptyval 868 C
473 X emptyval 868 C
474 X emptyval 868 C
475 X emptyval 868 C
476 X emptyval 868 C
477 X emptyval 868 C
478 X emptyval 868 C
479 X emptyval 868 T
480 X emptyval 868 B
481 X emptyval 868 T
482 X emptyval 868 T
483 X emptyval 868 B
484 X emptyval 868 T
485 X emptyval 868 T
486 X emptyval 868 T
487 X emptyval 868 C
488 X emptyval 868 C
489 X emptyval 868 C
490 X emptyval 868 T
491 X emptyval 868 T
470 X emptyval 869 C
471 X emptyval 869 C
472 X emptyval 869 C
473 X emptyval 869 C
474 X emptyval 869 C
475 X emptyval 869 C
476 X emptyval 869 C
477 X emptyval 869 C
478 X emptyval 869 C
479 X emptyval 869 T
480 X emptyval 869 B
481 X emptyval 869 T
482 X emptyval 869 T
483 X emptyval 869 B
484 X emptyval 869 T
485 X emptyval 869 T
486 X emptyval 869 T
487 X emptyval 869 C
488 X emptyval 869 C
489 X emptyval 869 C
490 X emptyval 869 T
491 X emptyval 869 T
470 X emptyval 870 C
471 X emptyval 870 C
472 X emptyval 870 C
473 X emptyval 870 C
474 X emptyval 870 C
475 X emptyval 870 C
476 X emptyval 870 C
477 X emptyval 870 C
478 X emptyval 870 C
479 X emptyval 870 T
480 X emptyval 870 B
481 X emptyval 870 T
482 X emptyval 870 T
483 X emptyval 870 B
484 X emptyval 870 T
485 X emptyval 870 T
[truncated: 1,028,209 more chars]
