# Supplementary material for: The SARS-CoV-2 spike protein is vulnerable to moderate electric fields
Source: Nat Commun. 2021 Sep 13;12:5407. doi: 10.1038/s41467-021-25478-7 (PMC8437970; doi:10.1038/s41467-021-25478-7)
Supplement: Supplementary file 6 — Source Data [file 41467_2021_25478_MOESM6_ESM.zip › FIGURES_compilation_source_data_NEW/figure_3/c/FIGURE_3c_Secondary_Structure_no-EF.txt]

# VMD Timeline data file
# DATA_TITLE= struct
# FILE_VERSION= 1.4
# NUM_FRAMES= 3001 
# NUM_ITEMS= 22
# FREE_SELECTION= 0
#
470 X emptyval 0 C
471 X emptyval 0 C
472 X emptyval 0 C
473 X emptyval 0 E
474 X emptyval 0 E
475 X emptyval 0 C
476 X emptyval 0 C
477 X emptyval 0 C
478 X emptyval 0 C
479 X emptyval 0 C
480 X emptyval 0 T
481 X emptyval 0 T
482 X emptyval 0 T
483 X emptyval 0 T
484 X emptyval 0 C
485 X emptyval 0 B
486 X emptyval 0 T
487 X emptyval 0 T
488 X emptyval 0 E
489 X emptyval 0 E
490 X emptyval 0 C
491 X emptyval 0 C
470 X emptyval 1 C
471 X emptyval 1 C
472 X emptyval 1 C
473 X emptyval 1 E
474 X emptyval 1 E
475 X emptyval 1 C
476 X emptyval 1 C
477 X emptyval 1 C
478 X emptyval 1 C
479 X emptyval 1 C
480 X emptyval 1 T
481 X emptyval 1 T
482 X emptyval 1 T
483 X emptyval 1 T
484 X emptyval 1 C
485 X emptyval 1 B
486 X emptyval 1 T
487 X emptyval 1 T
488 X emptyval 1 E
489 X emptyval 1 E
490 X emptyval 1 C
491 X emptyval 1 C
470 X emptyval 2 C
471 X emptyval 2 C
472 X emptyval 2 C
473 X emptyval 2 E
474 X emptyval 2 E
475 X emptyval 2 C
476 X emptyval 2 C
477 X emptyval 2 C
478 X emptyval 2 C
479 X emptyval 2 C
480 X emptyval 2 T
481 X emptyval 2 T
482 X emptyval 2 T
483 X emptyval 2 T
484 X emptyval 2 C
485 X emptyval 2 B
486 X emptyval 2 T
487 X emptyval 2 T
488 X emptyval 2 E
489 X emptyval 2 E
490 X emptyval 2 C
491 X emptyval 2 C
470 X emptyval 3 C
471 X emptyval 3 C
472 X emptyval 3 C
473 X emptyval 3 E
474 X emptyval 3 E
475 X emptyval 3 C
476 X emptyval 3 C
477 X emptyval 3 C
478 X emptyval 3 C
479 X emptyval 3 C
480 X emptyval 3 T
481 X emptyval 3 T
482 X emptyval 3 T
483 X emptyval 3 T
484 X emptyval 3 C
485 X emptyval 3 B
486 X emptyval 3 T
487 X emptyval 3 T
488 X emptyval 3 E
489 X emptyval 3 E
490 X emptyval 3 C
491 X emptyval 3 C
470 X emptyval 4 C
471 X emptyval 4 C
472 X emptyval 4 C
473 X emptyval 4 E
474 X emptyval 4 E
475 X emptyval 4 C
476 X emptyval 4 T
477 X emptyval 4 T
478 X emptyval 4 T
479 X emptyval 4 T
480 X emptyval 4 T
481 X emptyval 4 T
482 X emptyval 4 T
483 X emptyval 4 T
484 X emptyval 4 C
485 X emptyval 4 B
486 X emptyval 4 T
487 X emptyval 4 T
488 X emptyval 4 E
489 X emptyval 4 E
490 X emptyval 4 C
491 X emptyval 4 C
470 X emptyval 5 C
471 X emptyval 5 C
472 X emptyval 5 C
473 X emptyval 5 E
474 X emptyval 5 E
475 X emptyval 5 C
476 X emptyval 5 C
477 X emptyval 5 C
478 X emptyval 5 C
479 X emptyval 5 C
480 X emptyval 5 T
481 X emptyval 5 T
482 X emptyval 5 T
483 X emptyval 5 T
484 X emptyval 5 C
485 X emptyval 5 B
486 X emptyval 5 T
487 X emptyval 5 T
488 X emptyval 5 E
489 X emptyval 5 E
490 X emptyval 5 C
491 X emptyval 5 C
470 X emptyval 6 C
471 X emptyval 6 C
472 X emptyval 6 C
473 X emptyval 6 E
474 X emptyval 6 E
475 X emptyval 6 C
476 X emptyval 6 C
477 X emptyval 6 C
478 X emptyval 6 C
479 X emptyval 6 C
480 X emptyval 6 T
481 X emptyval 6 T
482 X emptyval 6 T
483 X emptyval 6 T
484 X emptyval 6 C
485 X emptyval 6 B
486 X emptyval 6 T
487 X emptyval 6 T
488 X emptyval 6 E
489 X emptyval 6 E
490 X emptyval 6 C
491 X emptyval 6 C
470 X emptyval 7 C
471 X emptyval 7 C
472 X emptyval 7 C
473 X emptyval 7 E
474 X emptyval 7 E
475 X emptyval 7 C
476 X emptyval 7 C
477 X emptyval 7 C
478 X emptyval 7 C
479 X emptyval 7 C
480 X emptyval 7 T
481 X emptyval 7 T
482 X emptyval 7 T
483 X emptyval 7 T
484 X emptyval 7 C
485 X emptyval 7 B
486 X emptyval 7 T
487 X emptyval 7 T
488 X emptyval 7 E
489 X emptyval 7 E
490 X emptyval 7 C
491 X emptyval 7 C
470 X emptyval 8 C
471 X emptyval 8 C
472 X emptyval 8 C
473 X emptyval 8 E
474 X emptyval 8 E
475 X emptyval 8 C
476 X emptyval 8 C
477 X emptyval 8 C
478 X emptyval 8 C
479 X emptyval 8 C
480 X emptyval 8 T
481 X emptyval 8 T
482 X emptyval 8 T
483 X emptyval 8 T
484 X emptyval 8 C
485 X emptyval 8 T
486 X emptyval 8 T
487 X emptyval 8 T
488 X emptyval 8 E
489 X emptyval 8 E
490 X emptyval 8 C
491 X emptyval 8 C
470 X emptyval 9 C
471 X emptyval 9 C
472 X emptyval 9 C
473 X emptyval 9 E
474 X emptyval 9 E
475 X emptyval 9 C
476 X emptyval 9 C
477 X emptyval 9 C
478 X emptyval 9 C
479 X emptyval 9 C
480 X emptyval 9 T
481 X emptyval 9 T
482 X emptyval 9 T
483 X emptyval 9 T
484 X emptyval 9 C
485 X emptyval 9 B
486 X emptyval 9 T
487 X emptyval 9 T
488 X emptyval 9 E
489 X emptyval 9 E
490 X emptyval 9 C
491 X emptyval 9 C
470 X emptyval 10 C
471 X emptyval 10 C
472 X emptyval 10 C
473 X emptyval 10 E
474 X emptyval 10 E
475 X emptyval 10 C
476 X emptyval 10 C
477 X emptyval 10 C
478 X emptyval 10 C
479 X emptyval 10 C
480 X emptyval 10 T
481 X emptyval 10 T
482 X emptyval 10 T
483 X emptyval 10 T
484 X emptyval 10 C
485 X emptyval 10 B
486 X emptyval 10 T
487 X emptyval 10 T
488 X emptyval 10 E
489 X emptyval 10 E
490 X emptyval 10 C
491 X emptyval 10 C
470 X emptyval 11 C
471 X emptyval 11 C
472 X emptyval 11 C
473 X emptyval 11 E
474 X emptyval 11 E
475 X emptyval 11 C
476 X emptyval 11 C
477 X emptyval 11 C
478 X emptyval 11 C
479 X emptyval 11 C
480 X emptyval 11 T
481 X emptyval 11 T
482 X emptyval 11 T
483 X emptyval 11 T
484 X emptyval 11 C
485 X emptyval 11 B
486 X emptyval 11 T
487 X emptyval 11 T
488 X emptyval 11 E
489 X emptyval 11 E
490 X emptyval 11 C
491 X emptyval 11 C
470 X emptyval 12 C
471 X emptyval 12 C
472 X emptyval 12 C
473 X emptyval 12 E
474 X emptyval 12 E
475 X emptyval 12 C
476 X emptyval 12 C
477 X emptyval 12 C
478 X emptyval 12 C
479 X emptyval 12 C
480 X emptyval 12 T
481 X emptyval 12 T
482 X emptyval 12 T
483 X emptyval 12 T
484 X emptyval 12 C
485 X emptyval 12 B
486 X emptyval 12 T
487 X emptyval 12 T
488 X emptyval 12 E
489 X emptyval 12 E
490 X emptyval 12 C
491 X emptyval 12 C
470 X emptyval 13 C
471 X emptyval 13 C
472 X emptyval 13 C
473 X emptyval 13 E
474 X emptyval 13 E
475 X emptyval 13 C
476 X emptyval 13 C
477 X emptyval 13 C
478 X emptyval 13 C
479 X emptyval 13 C
480 X emptyval 13 T
481 X emptyval 13 T
482 X emptyval 13 T
483 X emptyval 13 T
484 X emptyval 13 C
485 X emptyval 13 B
486 X emptyval 13 T
487 X emptyval 13 T
488 X emptyval 13 E
489 X emptyval 13 E
490 X emptyval 13 C
491 X emptyval 13 C
470 X emptyval 14 C
471 X emptyval 14 C
472 X emptyval 14 C
473 X emptyval 14 E
474 X emptyval 14 E
475 X emptyval 14 C
476 X emptyval 14 C
477 X emptyval 14 C
478 X emptyval 14 C
479 X emptyval 14 C
480 X emptyval 14 T
481 X emptyval 14 T
482 X emptyval 14 T
483 X emptyval 14 T
484 X emptyval 14 C
485 X emptyval 14 B
486 X emptyval 14 T
487 X emptyval 14 T
488 X emptyval 14 E
489 X emptyval 14 E
490 X emptyval 14 C
491 X emptyval 14 C
470 X emptyval 15 C
471 X emptyval 15 C
472 X emptyval 15 C
473 X emptyval 15 E
474 X emptyval 15 E
475 X emptyval 15 C
476 X emptyval 15 C
477 X emptyval 15 C
478 X emptyval 15 C
479 X emptyval 15 C
480 X emptyval 15 T
481 X emptyval 15 T
482 X emptyval 15 T
483 X emptyval 15 T
484 X emptyval 15 C
485 X emptyval 15 B
486 X emptyval 15 T
487 X emptyval 15 T
488 X emptyval 15 E
489 X emptyval 15 E
490 X emptyval 15 C
491 X emptyval 15 C
470 X emptyval 16 C
471 X emptyval 16 C
472 X emptyval 16 C
473 X emptyval 16 E
474 X emptyval 16 E
475 X emptyval 16 C
476 X emptyval 16 C
477 X emptyval 16 C
478 X emptyval 16 C
479 X emptyval 16 C
480 X emptyval 16 T
481 X emptyval 16 T
482 X emptyval 16 T
483 X emptyval 16 T
484 X emptyval 16 C
485 X emptyval 16 B
486 X emptyval 16 T
487 X emptyval 16 T
488 X emptyval 16 E
489 X emptyval 16 E
490 X emptyval 16 C
491 X emptyval 16 C
470 X emptyval 17 C
471 X emptyval 17 C
472 X emptyval 17 C
473 X emptyval 17 E
474 X emptyval 17 E
475 X emptyval 17 C
476 X emptyval 17 C
477 X emptyval 17 C
478 X emptyval 17 C
479 X emptyval 17 C
480 X emptyval 17 T
481 X emptyval 17 T
482 X emptyval 17 T
483 X emptyval 17 T
484 X emptyval 17 C
485 X emptyval 17 B
486 X emptyval 17 T
487 X emptyval 17 T
488 X emptyval 17 E
489 X emptyval 17 E
490 X emptyval 17 C
491 X emptyval 17 C
470 X emptyval 18 C
471 X emptyval 18 C
472 X emptyval 18 C
473 X emptyval 18 E
474 X emptyval 18 E
475 X emptyval 18 C
476 X emptyval 18 C
477 X emptyval 18 C
478 X emptyval 18 C
479 X emptyval 18 C
480 X emptyval 18 T
481 X emptyval 18 T
482 X emptyval 18 T
483 X emptyval 18 T
484 X emptyval 18 C
485 X emptyval 18 B
486 X emptyval 18 T
487 X emptyval 18 T
488 X emptyval 18 E
489 X emptyval 18 E
490 X emptyval 18 C
491 X emptyval 18 C
470 X emptyval 19 C
471 X emptyval 19 C
472 X emptyval 19 C
473 X emptyval 19 E
474 X emptyval 19 E
475 X emptyval 19 C
476 X emptyval 19 C
477 X emptyval 19 C
478 X emptyval 19 C
479 X emptyval 19 C
480 X emptyval 19 T
481 X emptyval 19 T
482 X emptyval 19 T
483 X emptyval 19 T
484 X emptyval 19 C
485 X emptyval 19 B
486 X emptyval 19 T
487 X emptyval 19 T
488 X emptyval 19 E
489 X emptyval 19 E
490 X emptyval 19 C
491 X emptyval 19 C
470 X emptyval 20 C
471 X emptyval 20 C
472 X emptyval 20 C
473 X emptyval 20 E
474 X emptyval 20 E
475 X emptyval 20 C
476 X emptyval 20 C
477 X emptyval 20 C
478 X emptyval 20 C
479 X emptyval 20 C
480 X emptyval 20 T
481 X emptyval 20 T
482 X emptyval 20 T
483 X emptyval 20 T
484 X emptyval 20 C
485 X emptyval 20 B
486 X emptyval 20 T
487 X emptyval 20 T
488 X emptyval 20 E
489 X emptyval 20 E
490 X emptyval 20 C
491 X emptyval 20 C
470 X emptyval 21 C
471 X emptyval 21 C
472 X emptyval 21 C
473 X emptyval 21 E
474 X emptyval 21 E
475 X emptyval 21 C
476 X emptyval 21 C
477 X emptyval 21 C
478 X emptyval 21 C
479 X emptyval 21 C
480 X emptyval 21 T
481 X emptyval 21 T
482 X emptyval 21 T
483 X emptyval 21 T
484 X emptyval 21 C
485 X emptyval 21 B
486 X emptyval 21 T
487 X emptyval 21 T
488 X emptyval 21 E
489 X emptyval 21 E
490 X emptyval 21 C
491 X emptyval 21 C
470 X emptyval 22 C
471 X emptyval 22 C
472 X emptyval 22 C
473 X emptyval 22 E
474 X emptyval 22 E
475 X emptyval 22 C
476 X emptyval 22 C
477 X emptyval 22 C
478 X emptyval 22 C
479 X emptyval 22 C
480 X emptyval 22 T
481 X emptyval 22 T
482 X emptyval 22 T
483 X emptyval 22 T
484 X emptyval 22 C
485 X emptyval 22 B
486 X emptyval 22 T
487 X emptyval 22 T
488 X emptyval 22 E
489 X emptyval 22 E
490 X emptyval 22 C
491 X emptyval 22 C
470 X emptyval 23 C
471 X emptyval 23 C
472 X emptyval 23 C
473 X emptyval 23 E
474 X emptyval 23 E
475 X emptyval 23 C
476 X emptyval 23 C
477 X emptyval 23 C
478 X emptyval 23 C
479 X emptyval 23 C
480 X emptyval 23 T
481 X emptyval 23 T
482 X emptyval 23 T
483 X emptyval 23 T
484 X emptyval 23 C
485 X emptyval 23 B
486 X emptyval 23 T
487 X emptyval 23 T
488 X emptyval 23 E
489 X emptyval 23 E
490 X emptyval 23 C
491 X emptyval 23 C
470 X emptyval 24 C
471 X emptyval 24 C
472 X emptyval 24 C
473 X emptyval 24 E
474 X emptyval 24 E
475 X emptyval 24 C
476 X emptyval 24 C
477 X emptyval 24 C
478 X emptyval 24 C
479 X emptyval 24 C
480 X emptyval 24 T
481 X emptyval 24 T
482 X emptyval 24 T
483 X emptyval 24 T
484 X emptyval 24 C
485 X emptyval 24 B
486 X emptyval 24 T
487 X emptyval 24 T
488 X emptyval 24 E
489 X emptyval 24 E
490 X emptyval 24 C
491 X emptyval 24 C
470 X emptyval 25 C
471 X emptyval 25 C
472 X emptyval 25 C
473 X emptyval 25 E
474 X emptyval 25 E
475 X emptyval 25 C
476 X emptyval 25 C
477 X emptyval 25 C
478 X emptyval 25 C
479 X emptyval 25 C
480 X emptyval 25 T
481 X emptyval 25 T
482 X emptyval 25 T
483 X emptyval 25 T
484 X emptyval 25 C
485 X emptyval 25 B
486 X emptyval 25 T
487 X emptyval 25 T
488 X emptyval 25 E
489 X emptyval 25 E
490 X emptyval 25 C
491 X emptyval 25 C
470 X emptyval 26 C
471 X emptyval 26 C
472 X emptyval 26 C
473 X emptyval 26 E
474 X emptyval 26 E
475 X emptyval 26 T
476 X emptyval 26 T
477 X emptyval 26 T
478 X emptyval 26 C
479 X emptyval 26 C
480 X emptyval 26 T
481 X emptyval 26 T
482 X emptyval 26 T
483 X emptyval 26 T
484 X emptyval 26 C
485 X emptyval 26 B
486 X emptyval 26 T
487 X emptyval 26 T
488 X emptyval 26 E
489 X emptyval 26 E
490 X emptyval 26 C
491 X emptyval 26 C
470 X emptyval 27 C
471 X emptyval 27 C
472 X emptyval 27 C
473 X emptyval 27 E
474 X emptyval 27 E
475 X emptyval 27 C
476 X emptyval 27 C
477 X emptyval 27 C
478 X emptyval 27 C
479 X emptyval 27 C
480 X emptyval 27 T
481 X emptyval 27 T
482 X emptyval 27 T
483 X emptyval 27 T
484 X emptyval 27 C
485 X emptyval 27 B
486 X emptyval 27 T
487 X emptyval 27 T
488 X emptyval 27 E
489 X emptyval 27 E
490 X emptyval 27 C
491 X emptyval 27 C
470 X emptyval 28 C
471 X emptyval 28 C
472 X emptyval 28 C
473 X emptyval 28 E
474 X emptyval 28 E
475 X emptyval 28 C
476 X emptyval 28 C
477 X emptyval 28 C
478 X emptyval 28 C
479 X emptyval 28 C
480 X emptyval 28 T
481 X emptyval 28 T
482 X emptyval 28 T
483 X emptyval 28 T
484 X emptyval 28 C
485 X emptyval 28 B
486 X emptyval 28 T
487 X emptyval 28 T
488 X emptyval 28 E
489 X emptyval 28 E
490 X emptyval 28 C
491 X emptyval 28 C
470 X emptyval 29 C
471 X emptyval 29 C
472 X emptyval 29 C
473 X emptyval 29 E
474 X emptyval 29 E
475 X emptyval 29 C
476 X emptyval 29 C
477 X emptyval 29 C
478 X emptyval 29 C
479 X emptyval 29 C
480 X emptyval 29 T
481 X emptyval 29 T
482 X emptyval 29 T
483 X emptyval 29 T
484 X emptyval 29 C
485 X emptyval 29 T
486 X emptyval 29 T
487 X emptyval 29 T
488 X emptyval 29 E
489 X emptyval 29 E
490 X emptyval 29 C
491 X emptyval 29 C
470 X emptyval 30 C
471 X emptyval 30 C
472 X emptyval 30 C
473 X emptyval 30 E
474 X emptyval 30 E
475 X emptyval 30 C
476 X emptyval 30 C
477 X emptyval 30 C
478 X emptyval 30 C
479 X emptyval 30 C
480 X emptyval 30 T
481 X emptyval 30 T
482 X emptyval 30 T
483 X emptyval 30 T
484 X emptyval 30 T
485 X emptyval 30 T
486 X emptyval 30 T
487 X emptyval 30 T
488 X emptyval 30 E
489 X emptyval 30 E
490 X emptyval 30 C
491 X emptyval 30 C
470 X emptyval 31 C
471 X emptyval 31 C
472 X emptyval 31 C
473 X emptyval 31 E
474 X emptyval 31 E
475 X emptyval 31 C
476 X emptyval 31 C
477 X emptyval 31 C
478 X emptyval 31 C
479 X emptyval 31 C
480 X emptyval 31 T
481 X emptyval 31 T
482 X emptyval 31 T
483 X emptyval 31 T
484 X emptyval 31 C
485 X emptyval 31 T
486 X emptyval 31 T
487 X emptyval 31 T
488 X emptyval 31 E
489 X emptyval 31 E
490 X emptyval 31 C
491 X emptyval 31 C
470 X emptyval 32 C
471 X emptyval 32 C
472 X emptyval 32 C
473 X emptyval 32 E
474 X emptyval 32 E
475 X emptyval 32 C
476 X emptyval 32 C
477 X emptyval 32 C
478 X emptyval 32 C
479 X emptyval 32 C
480 X emptyval 32 T
481 X emptyval 32 T
482 X emptyval 32 T
483 X emptyval 32 T
484 X emptyval 32 T
485 X emptyval 32 T
486 X emptyval 32 T
487 X emptyval 32 T
488 X emptyval 32 E
489 X emptyval 32 E
490 X emptyval 32 C
491 X emptyval 32 C
470 X emptyval 33 C
471 X emptyval 33 C
472 X emptyval 33 C
473 X emptyval 33 E
474 X emptyval 33 E
475 X emptyval 33 C
476 X emptyval 33 C
477 X emptyval 33 C
478 X emptyval 33 C
479 X emptyval 33 C
480 X emptyval 33 T
481 X emptyval 33 T
482 X emptyval 33 T
483 X emptyval 33 T
484 X emptyval 33 T
485 X emptyval 33 T
486 X emptyval 33 T
487 X emptyval 33 T
488 X emptyval 33 E
489 X emptyval 33 E
490 X emptyval 33 C
491 X emptyval 33 C
470 X emptyval 34 C
471 X emptyval 34 C
472 X emptyval 34 C
473 X emptyval 34 E
474 X emptyval 34 E
475 X emptyval 34 C
476 X emptyval 34 C
477 X emptyval 34 C
478 X emptyval 34 C
479 X emptyval 34 C
480 X emptyval 34 T
481 X emptyval 34 T
482 X emptyval 34 T
483 X emptyval 34 T
484 X emptyval 34 C
485 X emptyval 34 T
486 X emptyval 34 T
487 X emptyval 34 T
488 X emptyval 34 E
489 X emptyval 34 E
490 X emptyval 34 C
491 X emptyval 34 C
470 X emptyval 35 C
471 X emptyval 35 C
472 X emptyval 35 C
473 X emptyval 35 E
474 X emptyval 35 E
475 X emptyval 35 C
476 X emptyval 35 C
477 X emptyval 35 C
478 X emptyval 35 C
479 X emptyval 35 C
480 X emptyval 35 T
481 X emptyval 35 T
482 X emptyval 35 T
483 X emptyval 35 T
484 X emptyval 35 C
485 X emptyval 35 B
486 X emptyval 35 T
487 X emptyval 35 T
488 X emptyval 35 E
489 X emptyval 35 E
490 X emptyval 35 C
491 X emptyval 35 C
470 X emptyval 36 C
471 X emptyval 36 C
472 X emptyval 36 C
473 X emptyval 36 E
474 X emptyval 36 E
475 X emptyval 36 C
476 X emptyval 36 C
477 X emptyval 36 C
478 X emptyval 36 C
479 X emptyval 36 C
480 X emptyval 36 T
481 X emptyval 36 T
482 X emptyval 36 T
483 X emptyval 36 T
484 X emptyval 36 C
485 X emptyval 36 B
486 X emptyval 36 T
487 X emptyval 36 T
488 X emptyval 36 E
489 X emptyval 36 E
490 X emptyval 36 C
491 X emptyval 36 C
470 X emptyval 37 C
471 X emptyval 37 C
472 X emptyval 37 C
473 X emptyval 37 E
474 X emptyval 37 E
475 X emptyval 37 C
476 X emptyval 37 C
477 X emptyval 37 C
478 X emptyval 37 C
479 X emptyval 37 C
480 X emptyval 37 T
481 X emptyval 37 T
482 X emptyval 37 T
483 X emptyval 37 T
484 X emptyval 37 C
485 X emptyval 37 B
486 X emptyval 37 T
487 X emptyval 37 T
488 X emptyval 37 E
489 X emptyval 37 E
490 X emptyval 37 C
491 X emptyval 37 C
470 X emptyval 38 C
471 X emptyval 38 C
472 X emptyval 38 C
473 X emptyval 38 E
474 X emptyval 38 E
475 X emptyval 38 C
476 X emptyval 38 C
477 X emptyval 38 C
478 X emptyval 38 C
479 X emptyval 38 C
480 X emptyval 38 T
481 X emptyval 38 T
482 X emptyval 38 T
483 X emptyval 38 T
484 X emptyval 38 C
485 X emptyval 38 B
486 X emptyval 38 T
487 X emptyval 38 T
488 X emptyval 38 E
489 X emptyval 38 E
490 X emptyval 38 C
491 X emptyval 38 C
470 X emptyval 39 C
471 X emptyval 39 C
472 X emptyval 39 C
473 X emptyval 39 E
474 X emptyval 39 E
475 X emptyval 39 C
476 X emptyval 39 C
477 X emptyval 39 C
478 X emptyval 39 C
479 X emptyval 39 C
480 X emptyval 39 T
481 X emptyval 39 T
482 X emptyval 39 T
483 X emptyval 39 T
484 X emptyval 39 C
485 X emptyval 39 B
486 X emptyval 39 T
487 X emptyval 39 T
488 X emptyval 39 E
489 X emptyval 39 E
490 X emptyval 39 C
491 X emptyval 39 C
470 X emptyval 40 C
471 X emptyval 40 C
472 X emptyval 40 C
473 X emptyval 40 E
474 X emptyval 40 E
475 X emptyval 40 C
476 X emptyval 40 C
477 X emptyval 40 C
478 X emptyval 40 C
479 X emptyval 40 C
480 X emptyval 40 T
481 X emptyval 40 T
482 X emptyval 40 T
483 X emptyval 40 T
484 X emptyval 40 C
485 X emptyval 40 B
486 X emptyval 40 T
487 X emptyval 40 T
488 X emptyval 40 E
489 X emptyval 40 E
490 X emptyval 40 C
491 X emptyval 40 C
470 X emptyval 41 C
471 X emptyval 41 C
472 X emptyval 41 C
473 X emptyval 41 E
474 X emptyval 41 E
475 X emptyval 41 T
476 X emptyval 41 T
477 X emptyval 41 T
478 X emptyval 41 C
479 X emptyval 41 C
480 X emptyval 41 T
481 X emptyval 41 T
482 X emptyval 41 T
483 X emptyval 41 T
484 X emptyval 41 C
485 X emptyval 41 B
486 X emptyval 41 T
487 X emptyval 41 T
488 X emptyval 41 E
489 X emptyval 41 E
490 X emptyval 41 C
491 X emptyval 41 C
470 X emptyval 42 C
471 X emptyval 42 C
472 X emptyval 42 C
473 X emptyval 42 E
474 X emptyval 42 E
475 X emptyval 42 C
476 X emptyval 42 C
477 X emptyval 42 C
478 X emptyval 42 C
479 X emptyval 42 C
480 X emptyval 42 T
481 X emptyval 42 T
482 X emptyval 42 T
483 X emptyval 42 T
484 X emptyval 42 C
485 X emptyval 42 B
486 X emptyval 42 T
487 X emptyval 42 T
488 X emptyval 42 E
489 X emptyval 42 E
490 X emptyval 42 C
491 X emptyval 42 C
470 X emptyval 43 C
471 X emptyval 43 C
472 X emptyval 43 C
473 X emptyval 43 E
474 X emptyval 43 E
475 X emptyval 43 C
476 X emptyval 43 C
477 X emptyval 43 C
478 X emptyval 43 C
479 X emptyval 43 C
480 X emptyval 43 T
481 X emptyval 43 T
482 X emptyval 43 T
483 X emptyval 43 T
484 X emptyval 43 C
485 X emptyval 43 B
486 X emptyval 43 T
487 X emptyval 43 T
488 X emptyval 43 E
489 X emptyval 43 E
490 X emptyval 43 C
491 X emptyval 43 C
470 X emptyval 44 C
471 X emptyval 44 C
472 X emptyval 44 C
473 X emptyval 44 E
474 X emptyval 44 E
475 X emptyval 44 C
476 X emptyval 44 C
477 X emptyval 44 C
478 X emptyval 44 C
479 X emptyval 44 C
480 X emptyval 44 T
481 X emptyval 44 T
482 X emptyval 44 T
483 X emptyval 44 T
484 X emptyval 44 T
485 X emptyval 44 T
486 X emptyval 44 T
487 X emptyval 44 T
488 X emptyval 44 E
489 X emptyval 44 E
490 X emptyval 44 C
491 X emptyval 44 C
470 X emptyval 45 C
471 X emptyval 45 C
472 X emptyval 45 C
473 X emptyval 45 E
474 X emptyval 45 E
475 X emptyval 45 C
476 X emptyval 45 C
477 X emptyval 45 C
478 X emptyval 45 C
479 X emptyval 45 C
480 X emptyval 45 T
481 X emptyval 45 T
482 X emptyval 45 T
483 X emptyval 45 T
484 X emptyval 45 T
485 X emptyval 45 T
486 X emptyval 45 T
487 X emptyval 45 T
488 X emptyval 45 E
489 X emptyval 45 E
490 X emptyval 45 C
491 X emptyval 45 C
470 X emptyval 46 C
471 X emptyval 46 C
472 X emptyval 46 C
473 X emptyval 46 E
474 X emptyval 46 E
475 X emptyval 46 T
476 X emptyval 46 T
477 X emptyval 46 T
478 X emptyval 46 C
479 X emptyval 46 C
480 X emptyval 46 T
481 X emptyval 46 T
482 X emptyval 46 T
483 X emptyval 46 T
484 X emptyval 46 C
485 X emptyval 46 B
486 X emptyval 46 T
487 X emptyval 46 T
488 X emptyval 46 E
489 X emptyval 46 E
490 X emptyval 46 C
491 X emptyval 46 C
470 X emptyval 47 C
471 X emptyval 47 C
472 X emptyval 47 C
473 X emptyval 47 E
474 X emptyval 47 E
475 X emptyval 47 C
476 X emptyval 47 C
477 X emptyval 47 C
478 X emptyval 47 C
479 X emptyval 47 C
480 X emptyval 47 T
481 X emptyval 47 T
482 X emptyval 47 T
483 X emptyval 47 T
484 X emptyval 47 C
485 X emptyval 47 B
486 X emptyval 47 T
487 X emptyval 47 T
488 X emptyval 47 E
489 X emptyval 47 E
490 X emptyval 47 C
491 X emptyval 47 C
470 X emptyval 48 C
471 X emptyval 48 C
472 X emptyval 48 C
473 X emptyval 48 E
474 X emptyval 48 E
475 X emptyval 48 C
476 X emptyval 48 C
477 X emptyval 48 C
478 X emptyval 48 C
479 X emptyval 48 C
480 X emptyval 48 T
481 X emptyval 48 T
482 X emptyval 48 T
483 X emptyval 48 T
484 X emptyval 48 C
485 X emptyval 48 B
486 X emptyval 48 T
487 X emptyval 48 T
488 X emptyval 48 E
489 X emptyval 48 E
490 X emptyval 48 C
491 X emptyval 48 C
470 X emptyval 49 C
471 X emptyval 49 C
472 X emptyval 49 C
473 X emptyval 49 E
474 X emptyval 49 E
475 X emptyval 49 C
476 X emptyval 49 C
477 X emptyval 49 C
478 X emptyval 49 C
479 X emptyval 49 C
480 X emptyval 49 T
481 X emptyval 49 T
482 X emptyval 49 T
483 X emptyval 49 T
484 X emptyval 49 C
485 X emptyval 49 B
486 X emptyval 49 T
487 X emptyval 49 T
488 X emptyval 49 E
489 X emptyval 49 E
490 X emptyval 49 C
491 X emptyval 49 C
470 X emptyval 50 C
471 X emptyval 50 C
472 X emptyval 50 C
473 X emptyval 50 E
474 X emptyval 50 E
475 X emptyval 50 T
476 X emptyval 50 T
477 X emptyval 50 T
478 X emptyval 50 C
479 X emptyval 50 C
480 X emptyval 50 T
481 X emptyval 50 T
482 X emptyval 50 T
483 X emptyval 50 T
484 X emptyval 50 C
485 X emptyval 50 B
486 X emptyval 50 T
487 X emptyval 50 T
488 X emptyval 50 E
489 X emptyval 50 E
490 X emptyval 50 C
491 X emptyval 50 C
470 X emptyval 51 C
471 X emptyval 51 C
472 X emptyval 51 C
473 X emptyval 51 E
474 X emptyval 51 E
475 X emptyval 51 C
476 X emptyval 51 C
477 X emptyval 51 C
478 X emptyval 51 C
479 X emptyval 51 C
480 X emptyval 51 T
481 X emptyval 51 T
482 X emptyval 51 T
483 X emptyval 51 T
484 X emptyval 51 C
485 X emptyval 51 B
486 X emptyval 51 T
487 X emptyval 51 T
488 X emptyval 51 E
489 X emptyval 51 E
490 X emptyval 51 C
491 X emptyval 51 C
470 X emptyval 52 C
471 X emptyval 52 C
472 X emptyval 52 C
473 X emptyval 52 E
474 X emptyval 52 E
475 X emptyval 52 C
476 X emptyval 52 C
477 X emptyval 52 C
478 X emptyval 52 C
479 X emptyval 52 C
480 X emptyval 52 T
481 X emptyval 52 T
482 X emptyval 52 T
483 X emptyval 52 T
484 X emptyval 52 C
485 X emptyval 52 B
486 X emptyval 52 T
487 X emptyval 52 T
488 X emptyval 52 E
489 X emptyval 52 E
490 X emptyval 52 C
491 X emptyval 52 C
470 X emptyval 53 C
471 X emptyval 53 C
472 X emptyval 53 C
473 X emptyval 53 E
474 X emptyval 53 E
475 X emptyval 53 C
476 X emptyval 53 C
477 X emptyval 53 C
478 X emptyval 53 C
479 X emptyval 53 C
480 X emptyval 53 T
481 X emptyval 53 T
482 X emptyval 53 T
483 X emptyval 53 T
484 X emptyval 53 C
485 X emptyval 53 B
486 X emptyval 53 T
487 X emptyval 53 T
488 X emptyval 53 E
489 X emptyval 53 E
490 X emptyval 53 C
491 X emptyval 53 C
470 X emptyval 54 C
471 X emptyval 54 C
472 X emptyval 54 C
473 X emptyval 54 E
474 X emptyval 54 E
475 X emptyval 54 T
476 X emptyval 54 T
477 X emptyval 54 T
478 X emptyval 54 C
479 X emptyval 54 C
480 X emptyval 54 T
481 X emptyval 54 T
482 X emptyval 54 T
483 X emptyval 54 T
484 X emptyval 54 C
485 X emptyval 54 B
486 X emptyval 54 T
487 X emptyval 54 T
488 X emptyval 54 E
489 X emptyval 54 E
490 X emptyval 54 C
491 X emptyval 54 C
470 X emptyval 55 C
471 X emptyval 55 C
472 X emptyval 55 C
473 X emptyval 55 E
474 X emptyval 55 E
475 X emptyval 55 T
476 X emptyval 55 T
477 X emptyval 55 T
478 X emptyval 55 C
479 X emptyval 55 C
480 X emptyval 55 T
481 X emptyval 55 T
482 X emptyval 55 T
483 X emptyval 55 T
484 X emptyval 55 C
485 X emptyval 55 B
486 X emptyval 55 T
487 X emptyval 55 T
488 X emptyval 55 E
489 X emptyval 55 E
490 X emptyval 55 C
491 X emptyval 55 C
470 X emptyval 56 C
471 X emptyval 56 C
472 X emptyval 56 C
473 X emptyval 56 E
474 X emptyval 56 E
475 X emptyval 56 C
476 X emptyval 56 C
477 X emptyval 56 C
478 X emptyval 56 C
479 X emptyval 56 C
480 X emptyval 56 T
481 X emptyval 56 T
482 X emptyval 56 T
483 X emptyval 56 T
484 X emptyval 56 C
485 X emptyval 56 B
486 X emptyval 56 T
487 X emptyval 56 T
488 X emptyval 56 E
489 X emptyval 56 E
490 X emptyval 56 C
491 X emptyval 56 C
470 X emptyval 57 C
471 X emptyval 57 C
472 X emptyval 57 C
473 X emptyval 57 E
474 X emptyval 57 E
475 X emptyval 57 C
476 X emptyval 57 C
477 X emptyval 57 C
478 X emptyval 57 C
479 X emptyval 57 C
480 X emptyval 57 T
481 X emptyval 57 T
482 X emptyval 57 T
483 X emptyval 57 T
484 X emptyval 57 C
485 X emptyval 57 B
486 X emptyval 57 T
487 X emptyval 57 T
488 X emptyval 57 E
489 X emptyval 57 E
490 X emptyval 57 C
491 X emptyval 57 C
470 X emptyval 58 C
471 X emptyval 58 C
472 X emptyval 58 C
473 X emptyval 58 E
474 X emptyval 58 E
475 X emptyval 58 C
476 X emptyval 58 C
477 X emptyval 58 C
478 X emptyval 58 C
479 X emptyval 58 C
480 X emptyval 58 T
481 X emptyval 58 T
482 X emptyval 58 T
483 X emptyval 58 T
484 X emptyval 58 C
485 X emptyval 58 T
486 X emptyval 58 T
487 X emptyval 58 T
488 X emptyval 58 E
489 X emptyval 58 E
490 X emptyval 58 C
491 X emptyval 58 C
470 X emptyval 59 C
471 X emptyval 59 C
472 X emptyval 59 C
473 X emptyval 59 E
474 X emptyval 59 E
475 X emptyval 59 T
476 X emptyval 59 T
477 X emptyval 59 T
478 X emptyval 59 C
479 X emptyval 59 C
480 X emptyval 59 T
481 X emptyval 59 T
482 X emptyval 59 T
483 X emptyval 59 T
484 X emptyval 59 C
485 X emptyval 59 B
486 X emptyval 59 T
487 X emptyval 59 T
488 X emptyval 59 E
489 X emptyval 59 E
490 X emptyval 59 C
491 X emptyval 59 C
470 X emptyval 60 C
471 X emptyval 60 C
472 X emptyval 60 C
473 X emptyval 60 E
474 X emptyval 60 E
475 X emptyval 60 C
476 X emptyval 60 C
477 X emptyval 60 C
478 X emptyval 60 C
479 X emptyval 60 C
480 X emptyval 60 T
481 X emptyval 60 T
482 X emptyval 60 T
483 X emptyval 60 T
484 X emptyval 60 C
485 X emptyval 60 B
486 X emptyval 60 T
487 X emptyval 60 T
488 X emptyval 60 E
489 X emptyval 60 E
490 X emptyval 60 C
491 X emptyval 60 C
470 X emptyval 61 C
471 X emptyval 61 C
472 X emptyval 61 C
473 X emptyval 61 E
474 X emptyval 61 E
475 X emptyval 61 T
476 X emptyval 61 T
477 X emptyval 61 T
478 X emptyval 61 C
479 X emptyval 61 C
480 X emptyval 61 T
481 X emptyval 61 T
482 X emptyval 61 T
483 X emptyval 61 T
484 X emptyval 61 C
485 X emptyval 61 B
486 X emptyval 61 T
487 X emptyval 61 T
488 X emptyval 61 E
489 X emptyval 61 E
490 X emptyval 61 C
491 X emptyval 61 C
470 X emptyval 62 C
471 X emptyval 62 C
472 X emptyval 62 C
473 X emptyval 62 E
474 X emptyval 62 E
475 X emptyval 62 C
476 X emptyval 62 C
477 X emptyval 62 C
478 X emptyval 62 C
479 X emptyval 62 C
480 X emptyval 62 T
481 X emptyval 62 T
482 X emptyval 62 T
483 X emptyval 62 T
484 X emptyval 62 C
485 X emptyval 62 B
486 X emptyval 62 T
487 X emptyval 62 T
488 X emptyval 62 E
489 X emptyval 62 E
490 X emptyval 62 C
491 X emptyval 62 C
470 X emptyval 63 C
471 X emptyval 63 C
472 X emptyval 63 C
473 X emptyval 63 E
474 X emptyval 63 E
475 X emptyval 63 C
476 X emptyval 63 C
477 X emptyval 63 C
478 X emptyval 63 C
479 X emptyval 63 C
480 X emptyval 63 T
481 X emptyval 63 T
482 X emptyval 63 T
483 X emptyval 63 T
484 X emptyval 63 C
485 X emptyval 63 B
486 X emptyval 63 T
487 X emptyval 63 T
488 X emptyval 63 E
489 X emptyval 63 E
490 X emptyval 63 C
491 X emptyval 63 C
470 X emptyval 64 C
471 X emptyval 64 C
472 X emptyval 64 C
473 X emptyval 64 E
474 X emptyval 64 E
475 X emptyval 64 C
476 X emptyval 64 C
477 X emptyval 64 C
478 X emptyval 64 C
479 X emptyval 64 C
480 X emptyval 64 T
481 X emptyval 64 T
482 X emptyval 64 T
483 X emptyval 64 T
484 X emptyval 64 T
485 X emptyval 64 T
486 X emptyval 64 T
487 X emptyval 64 T
488 X emptyval 64 E
489 X emptyval 64 E
490 X emptyval 64 C
491 X emptyval 64 C
470 X emptyval 65 C
471 X emptyval 65 C
472 X emptyval 65 C
473 X emptyval 65 E
474 X emptyval 65 E
475 X emptyval 65 T
476 X emptyval 65 T
477 X emptyval 65 T
478 X emptyval 65 C
479 X emptyval 65 C
480 X emptyval 65 T
481 X emptyval 65 T
482 X emptyval 65 T
483 X emptyval 65 T
484 X emptyval 65 C
485 X emptyval 65 B
486 X emptyval 65 T
487 X emptyval 65 T
488 X emptyval 65 E
489 X emptyval 65 E
490 X emptyval 65 C
491 X emptyval 65 C
470 X emptyval 66 C
471 X emptyval 66 C
472 X emptyval 66 C
473 X emptyval 66 E
474 X emptyval 66 E
475 X emptyval 66 T
476 X emptyval 66 T
477 X emptyval 66 T
478 X emptyval 66 C
479 X emptyval 66 C
480 X emptyval 66 T
481 X emptyval 66 T
482 X emptyval 66 T
483 X emptyval 66 T
484 X emptyval 66 C
485 X emptyval 66 B
486 X emptyval 66 T
487 X emptyval 66 T
488 X emptyval 66 E
489 X emptyval 66 E
490 X emptyval 66 C
491 X emptyval 66 C
470 X emptyval 67 C
471 X emptyval 67 C
472 X emptyval 67 C
473 X emptyval 67 E
474 X emptyval 67 E
475 X emptyval 67 T
476 X emptyval 67 T
477 X emptyval 67 T
478 X emptyval 67 C
479 X emptyval 67 C
480 X emptyval 67 T
481 X emptyval 67 T
482 X emptyval 67 T
483 X emptyval 67 T
484 X emptyval 67 C
485 X emptyval 67 B
486 X emptyval 67 T
487 X emptyval 67 T
488 X emptyval 67 E
489 X emptyval 67 E
490 X emptyval 67 C
491 X emptyval 67 C
470 X emptyval 68 C
471 X emptyval 68 C
472 X emptyval 68 C
473 X emptyval 68 E
474 X emptyval 68 E
475 X emptyval 68 C
476 X emptyval 68 C
477 X emptyval 68 C
478 X emptyval 68 C
479 X emptyval 68 C
480 X emptyval 68 T
481 X emptyval 68 T
482 X emptyval 68 T
483 X emptyval 68 T
484 X emptyval 68 C
485 X emptyval 68 B
486 X emptyval 68 T
487 X emptyval 68 T
488 X emptyval 68 E
489 X emptyval 68 E
490 X emptyval 68 C
491 X emptyval 68 C
470 X emptyval 69 C
471 X emptyval 69 C
472 X emptyval 69 C
473 X emptyval 69 E
474 X emptyval 69 E
475 X emptyval 69 C
476 X emptyval 69 C
477 X emptyval 69 C
478 X emptyval 69 C
479 X emptyval 69 C
480 X emptyval 69 T
481 X emptyval 69 T
482 X emptyval 69 T
483 X emptyval 69 T
484 X emptyval 69 C
485 X emptyval 69 B
486 X emptyval 69 T
487 X emptyval 69 T
488 X emptyval 69 E
489 X emptyval 69 E
490 X emptyval 69 C
491 X emptyval 69 C
470 X emptyval 70 C
471 X emptyval 70 C
472 X emptyval 70 C
473 X emptyval 70 E
474 X emptyval 70 E
475 X emptyval 70 C
476 X emptyval 70 C
477 X emptyval 70 C
478 X emptyval 70 C
479 X emptyval 70 C
480 X emptyval 70 T
481 X emptyval 70 T
482 X emptyval 70 T
483 X emptyval 70 T
484 X emptyval 70 C
485 X emptyval 70 B
486 X emptyval 70 T
487 X emptyval 70 T
488 X emptyval 70 E
489 X emptyval 70 E
490 X emptyval 70 C
491 X emptyval 70 C
470 X emptyval 71 C
471 X emptyval 71 C
472 X emptyval 71 C
473 X emptyval 71 E
474 X emptyval 71 E
475 X emptyval 71 C
476 X emptyval 71 C
477 X emptyval 71 C
478 X emptyval 71 C
479 X emptyval 71 C
480 X emptyval 71 T
481 X emptyval 71 T
482 X emptyval 71 T
483 X emptyval 71 T
484 X emptyval 71 C
485 X emptyval 71 B
486 X emptyval 71 T
487 X emptyval 71 T
488 X emptyval 71 E
489 X emptyval 71 E
490 X emptyval 71 C
491 X emptyval 71 C
470 X emptyval 72 C
471 X emptyval 72 C
472 X emptyval 72 C
473 X emptyval 72 E
474 X emptyval 72 E
475 X emptyval 72 C
476 X emptyval 72 C
477 X emptyval 72 C
478 X emptyval 72 C
479 X emptyval 72 C
480 X emptyval 72 T
481 X emptyval 72 T
482 X emptyval 72 T
483 X emptyval 72 T
484 X emptyval 72 C
485 X emptyval 72 B
486 X emptyval 72 T
487 X emptyval 72 T
488 X emptyval 72 E
489 X emptyval 72 E
490 X emptyval 72 C
491 X emptyval 72 C
470 X emptyval 73 C
471 X emptyval 73 C
472 X emptyval 73 C
473 X emptyval 73 E
474 X emptyval 73 E
475 X emptyval 73 C
476 X emptyval 73 C
477 X emptyval 73 C
478 X emptyval 73 C
479 X emptyval 73 C
480 X emptyval 73 T
481 X emptyval 73 T
482 X emptyval 73 T
483 X emptyval 73 T
484 X emptyval 73 C
485 X emptyval 73 B
486 X emptyval 73 T
487 X emptyval 73 T
488 X emptyval 73 E
489 X emptyval 73 E
490 X emptyval 73 C
491 X emptyval 73 C
470 X emptyval 74 C
471 X emptyval 74 C
472 X emptyval 74 C
473 X emptyval 74 E
474 X emptyval 74 E
475 X emptyval 74 C
476 X emptyval 74 C
477 X emptyval 74 C
478 X emptyval 74 C
479 X emptyval 74 C
480 X emptyval 74 T
481 X emptyval 74 T
482 X emptyval 74 T
483 X emptyval 74 T
484 X emptyval 74 C
485 X emptyval 74 B
486 X emptyval 74 T
487 X emptyval 74 T
488 X emptyval 74 E
489 X emptyval 74 E
490 X emptyval 74 C
491 X emptyval 74 C
470 X emptyval 75 C
471 X emptyval 75 C
472 X emptyval 75 C
473 X emptyval 75 E
474 X emptyval 75 E
475 X emptyval 75 C
476 X emptyval 75 C
477 X emptyval 75 C
478 X emptyval 75 C
479 X emptyval 75 C
480 X emptyval 75 T
481 X emptyval 75 T
482 X emptyval 75 T
483 X emptyval 75 T
484 X emptyval 75 C
485 X emptyval 75 B
486 X emptyval 75 T
487 X emptyval 75 T
488 X emptyval 75 E
489 X emptyval 75 E
490 X emptyval 75 C
491 X emptyval 75 C
470 X emptyval 76 C
471 X emptyval 76 C
472 X emptyval 76 C
473 X emptyval 76 E
474 X emptyval 76 E
475 X emptyval 76 C
476 X emptyval 76 C
477 X emptyval 76 C
478 X emptyval 76 C
479 X emptyval 76 C
480 X emptyval 76 T
481 X emptyval 76 T
482 X emptyval 76 T
483 X emptyval 76 T
484 X emptyval 76 C
485 X emptyval 76 B
486 X emptyval 76 T
487 X emptyval 76 T
488 X emptyval 76 E
489 X emptyval 76 E
490 X emptyval 76 C
491 X emptyval 76 C
470 X emptyval 77 C
471 X emptyval 77 C
472 X emptyval 77 C
473 X emptyval 77 E
474 X emptyval 77 E
475 X emptyval 77 C
476 X emptyval 77 C
477 X emptyval 77 C
478 X emptyval 77 C
479 X emptyval 77 C
480 X emptyval 77 T
481 X emptyval 77 T
482 X emptyval 77 T
483 X emptyval 77 T
484 X emptyval 77 T
485 X emptyval 77 T
486 X emptyval 77 T
487 X emptyval 77 T
488 X emptyval 77 E
489 X emptyval 77 E
490 X emptyval 77 C
491 X emptyval 77 C
470 X emptyval 78 C
471 X emptyval 78 C
472 X emptyval 78 C
473 X emptyval 78 E
474 X emptyval 78 E
475 X emptyval 78 C
476 X emptyval 78 C
477 X emptyval 78 C
478 X emptyval 78 C
479 X emptyval 78 C
480 X emptyval 78 T
481 X emptyval 78 T
482 X emptyval 78 T
483 X emptyval 78 T
484 X emptyval 78 C
485 X emptyval 78 B
486 X emptyval 78 T
487 X emptyval 78 T
488 X emptyval 78 E
489 X emptyval 78 E
490 X emptyval 78 C
491 X emptyval 78 C
470 X emptyval 79 C
471 X emptyval 79 C
472 X emptyval 79 C
473 X emptyval 79 E
474 X emptyval 79 E
475 X emptyval 79 C
476 X emptyval 79 C
477 X emptyval 79 C
478 X emptyval 79 C
479 X emptyval 79 C
480 X emptyval 79 T
481 X emptyval 79 T
482 X emptyval 79 T
483 X emptyval 79 T
484 X emptyval 79 C
485 X emptyval 79 B
486 X emptyval 79 T
487 X emptyval 79 T
488 X emptyval 79 E
489 X emptyval 79 E
490 X emptyval 79 C
491 X emptyval 79 C
470 X emptyval 80 C
471 X emptyval 80 C
472 X emptyval 80 C
473 X emptyval 80 E
474 X emptyval 80 E
475 X emptyval 80 T
476 X emptyval 80 T
477 X emptyval 80 T
478 X emptyval 80 C
479 X emptyval 80 C
480 X emptyval 80 T
481 X emptyval 80 T
482 X emptyval 80 T
483 X emptyval 80 T
484 X emptyval 80 C
485 X emptyval 80 B
486 X emptyval 80 T
487 X emptyval 80 T
488 X emptyval 80 E
489 X emptyval 80 E
490 X emptyval 80 C
491 X emptyval 80 C
470 X emptyval 81 C
471 X emptyval 81 C
472 X emptyval 81 C
473 X emptyval 81 E
474 X emptyval 81 E
475 X emptyval 81 C
476 X emptyval 81 C
477 X emptyval 81 C
478 X emptyval 81 C
479 X emptyval 81 C
480 X emptyval 81 T
481 X emptyval 81 T
482 X emptyval 81 T
483 X emptyval 81 T
484 X emptyval 81 C
485 X emptyval 81 B
486 X emptyval 81 T
487 X emptyval 81 T
488 X emptyval 81 E
489 X emptyval 81 E
490 X emptyval 81 C
491 X emptyval 81 C
470 X emptyval 82 C
471 X emptyval 82 C
472 X emptyval 82 C
473 X emptyval 82 E
474 X emptyval 82 E
475 X emptyval 82 T
476 X emptyval 82 T
477 X emptyval 82 T
478 X emptyval 82 T
479 X emptyval 82 C
480 X emptyval 82 T
481 X emptyval 82 T
482 X emptyval 82 T
483 X emptyval 82 T
484 X emptyval 82 C
485 X emptyval 82 B
486 X emptyval 82 T
487 X emptyval 82 T
488 X emptyval 82 E
489 X emptyval 82 E
490 X emptyval 82 C
491 X emptyval 82 C
470 X emptyval 83 C
471 X emptyval 83 C
472 X emptyval 83 C
473 X emptyval 83 E
474 X emptyval 83 E
475 X emptyval 83 T
476 X emptyval 83 T
477 X emptyval 83 T
478 X emptyval 83 T
479 X emptyval 83 C
480 X emptyval 83 T
481 X emptyval 83 T
482 X emptyval 83 T
483 X emptyval 83 T
484 X emptyval 83 C
485 X emptyval 83 B
486 X emptyval 83 T
487 X emptyval 83 T
488 X emptyval 83 E
489 X emptyval 83 E
490 X emptyval 83 C
491 X emptyval 83 C
470 X emptyval 84 C
471 X emptyval 84 C
472 X emptyval 84 C
473 X emptyval 84 E
474 X emptyval 84 E
475 X emptyval 84 T
476 X emptyval 84 T
477 X emptyval 84 T
478 X emptyval 84 T
479 X emptyval 84 C
480 X emptyval 84 T
481 X emptyval 84 T
482 X emptyval 84 T
483 X emptyval 84 T
484 X emptyval 84 C
485 X emptyval 84 B
486 X emptyval 84 T
487 X emptyval 84 T
488 X emptyval 84 E
489 X emptyval 84 E
490 X emptyval 84 C
491 X emptyval 84 C
470 X emptyval 85 C
471 X emptyval 85 C
472 X emptyval 85 C
473 X emptyval 85 E
474 X emptyval 85 E
475 X emptyval 85 T
476 X emptyval 85 T
477 X emptyval 85 T
478 X emptyval 85 T
479 X emptyval 85 C
480 X emptyval 85 T
481 X emptyval 85 T
482 X emptyval 85 T
483 X emptyval 85 T
484 X emptyval 85 C
485 X emptyval 85 B
486 X emptyval 85 T
487 X emptyval 85 T
488 X emptyval 85 E
489 X emptyval 85 E
490 X emptyval 85 C
491 X emptyval 85 C
470 X emptyval 86 C
471 X emptyval 86 C
472 X emptyval 86 C
473 X emptyval 86 E
474 X emptyval 86 E
475 X emptyval 86 T
476 X emptyval 86 T
477 X emptyval 86 T
478 X emptyval 86 T
479 X emptyval 86 C
480 X emptyval 86 T
481 X emptyval 86 T
482 X emptyval 86 T
483 X emptyval 86 T
484 X emptyval 86 C
485 X emptyval 86 B
486 X emptyval 86 T
487 X emptyval 86 T
488 X emptyval 86 E
489 X emptyval 86 E
490 X emptyval 86 C
491 X emptyval 86 C
470 X emptyval 87 C
471 X emptyval 87 C
472 X emptyval 87 C
473 X emptyval 87 E
474 X emptyval 87 E
475 X emptyval 87 T
476 X emptyval 87 T
477 X emptyval 87 T
478 X emptyval 87 T
479 X emptyval 87 C
480 X emptyval 87 T
481 X emptyval 87 T
482 X emptyval 87 T
483 X emptyval 87 T
484 X emptyval 87 C
485 X emptyval 87 B
486 X emptyval 87 T
487 X emptyval 87 T
488 X emptyval 87 E
489 X emptyval 87 E
490 X emptyval 87 C
491 X emptyval 87 C
470 X emptyval 88 C
471 X emptyval 88 C
472 X emptyval 88 C
473 X emptyval 88 E
474 X emptyval 88 E
475 X emptyval 88 T
476 X emptyval 88 T
477 X emptyval 88 T
478 X emptyval 88 T
479 X emptyval 88 C
480 X emptyval 88 T
481 X emptyval 88 T
482 X emptyval 88 T
483 X emptyval 88 T
484 X emptyval 88 C
485 X emptyval 88 B
486 X emptyval 88 T
487 X emptyval 88 T
488 X emptyval 88 E
489 X emptyval 88 E
490 X emptyval 88 C
491 X emptyval 88 C
470 X emptyval 89 C
471 X emptyval 89 C
472 X emptyval 89 C
473 X emptyval 89 E
474 X emptyval 89 E
475 X emptyval 89 T
476 X emptyval 89 T
477 X emptyval 89 T
478 X emptyval 89 T
479 X emptyval 89 C
480 X emptyval 89 T
481 X emptyval 89 T
482 X emptyval 89 T
483 X emptyval 89 T
484 X emptyval 89 C
485 X emptyval 89 B
486 X emptyval 89 T
487 X emptyval 89 T
488 X emptyval 89 E
489 X emptyval 89 E
490 X emptyval 89 C
491 X emptyval 89 C
470 X emptyval 90 C
471 X emptyval 90 C
472 X emptyval 90 C
473 X emptyval 90 E
474 X emptyval 90 E
475 X emptyval 90 T
476 X emptyval 90 T
477 X emptyval 90 T
478 X emptyval 90 T
479 X emptyval 90 C
480 X emptyval 90 T
481 X emptyval 90 T
482 X emptyval 90 T
483 X emptyval 90 T
484 X emptyval 90 C
485 X emptyval 90 B
486 X emptyval 90 T
487 X emptyval 90 T
488 X emptyval 90 E
489 X emptyval 90 E
490 X emptyval 90 C
491 X emptyval 90 C
470 X emptyval 91 C
471 X emptyval 91 C
472 X emptyval 91 C
473 X emptyval 91 E
474 X emptyval 91 E
475 X emptyval 91 T
476 X emptyval 91 T
477 X emptyval 91 T
478 X emptyval 91 T
479 X emptyval 91 C
480 X emptyval 91 T
481 X emptyval 91 T
482 X emptyval 91 T
483 X emptyval 91 T
484 X emptyval 91 C
485 X emptyval 91 B
486 X emptyval 91 T
487 X emptyval 91 T
488 X emptyval 91 E
489 X emptyval 91 E
490 X emptyval 91 C
491 X emptyval 91 C
470 X emptyval 92 C
471 X emptyval 92 C
472 X emptyval 92 C
473 X emptyval 92 E
474 X emptyval 92 E
475 X emptyval 92 T
476 X emptyval 92 T
477 X emptyval 92 T
478 X emptyval 92 T
479 X emptyval 92 T
480 X emptyval 92 T
481 X emptyval 92 T
482 X emptyval 92 T
483 X emptyval 92 T
484 X emptyval 92 C
485 X emptyval 92 B
486 X emptyval 92 T
487 X emptyval 92 T
488 X emptyval 92 E
489 X emptyval 92 E
490 X emptyval 92 C
491 X emptyval 92 C
470 X emptyval 93 C
471 X emptyval 93 C
472 X emptyval 93 C
473 X emptyval 93 E
474 X emptyval 93 E
475 X emptyval 93 T
476 X emptyval 93 T
477 X emptyval 93 T
478 X emptyval 93 T
479 X emptyval 93 C
480 X emptyval 93 T
481 X emptyval 93 T
482 X emptyval 93 T
483 X emptyval 93 T
484 X emptyval 93 C
485 X emptyval 93 B
486 X emptyval 93 T
487 X emptyval 93 T
488 X emptyval 93 E
489 X emptyval 93 E
490 X emptyval 93 C
491 X emptyval 93 C
470 X emptyval 94 C
471 X emptyval 94 C
472 X emptyval 94 C
473 X emptyval 94 E
474 X emptyval 94 E
475 X emptyval 94 T
476 X emptyval 94 T
477 X emptyval 94 T
478 X emptyval 94 T
479 X emptyval 94 T
480 X emptyval 94 T
481 X emptyval 94 T
482 X emptyval 94 T
483 X emptyval 94 T
484 X emptyval 94 C
485 X emptyval 94 B
486 X emptyval 94 T
487 X emptyval 94 T
488 X emptyval 94 E
489 X emptyval 94 E
490 X emptyval 94 C
491 X emptyval 94 C
470 X emptyval 95 C
471 X emptyval 95 C
472 X emptyval 95 C
473 X emptyval 95 E
474 X emptyval 95 E
475 X emptyval 95 T
476 X emptyval 95 T
477 X emptyval 95 T
478 X emptyval 95 T
479 X emptyval 95 C
480 X emptyval 95 T
481 X emptyval 95 T
482 X emptyval 95 T
483 X emptyval 95 T
484 X emptyval 95 C
485 X emptyval 95 B
486 X emptyval 95 T
487 X emptyval 95 T
488 X emptyval 95 E
489 X emptyval 95 E
490 X emptyval 95 C
491 X emptyval 95 C
470 X emptyval 96 C
471 X emptyval 96 C
472 X emptyval 96 C
473 X emptyval 96 E
474 X emptyval 96 E
475 X emptyval 96 T
476 X emptyval 96 T
477 X emptyval 96 T
478 X emptyval 96 T
479 X emptyval 96 C
480 X emptyval 96 T
481 X emptyval 96 T
482 X emptyval 96 T
483 X emptyval 96 T
484 X emptyval 96 C
485 X emptyval 96 B
486 X emptyval 96 T
487 X emptyval 96 T
488 X emptyval 96 E
489 X emptyval 96 E
490 X emptyval 96 C
491 X emptyval 96 C
470 X emptyval 97 C
471 X emptyval 97 C
472 X emptyval 97 C
473 X emptyval 97 E
474 X emptyval 97 E
475 X emptyval 97 T
476 X emptyval 97 T
477 X emptyval 97 T
478 X emptyval 97 T
479 X emptyval 97 C
480 X emptyval 97 T
481 X emptyval 97 T
482 X emptyval 97 T
483 X emptyval 97 T
484 X emptyval 97 C
485 X emptyval 97 B
486 X emptyval 97 T
487 X emptyval 97 T
488 X emptyval 97 E
489 X emptyval 97 E
490 X emptyval 97 C
491 X emptyval 97 C
470 X emptyval 98 C
471 X emptyval 98 C
472 X emptyval 98 C
473 X emptyval 98 E
474 X emptyval 98 E
475 X emptyval 98 T
476 X emptyval 98 T
477 X emptyval 98 T
478 X emptyval 98 T
479 X emptyval 98 C
480 X emptyval 98 T
481 X emptyval 98 T
482 X emptyval 98 T
483 X emptyval 98 T
484 X emptyval 98 C
485 X emptyval 98 B
486 X emptyval 98 T
487 X emptyval 98 T
488 X emptyval 98 E
489 X emptyval 98 E
490 X emptyval 98 C
491 X emptyval 98 C
470 X emptyval 99 C
471 X emptyval 99 C
472 X emptyval 99 C
473 X emptyval 99 E
474 X emptyval 99 E
475 X emptyval 99 T
476 X emptyval 99 T
477 X emptyval 99 T
478 X emptyval 99 T
479 X emptyval 99 C
480 X emptyval 99 T
481 X emptyval 99 T
482 X emptyval 99 T
483 X emptyval 99 T
484 X emptyval 99 C
485 X emptyval 99 B
486 X emptyval 99 T
487 X emptyval 99 T
488 X emptyval 99 E
489 X emptyval 99 E
490 X emptyval 99 C
491 X emptyval 99 C
470 X emptyval 100 C
471 X emptyval 100 C
472 X emptyval 100 C
473 X emptyval 100 E
474 X emptyval 100 E
475 X emptyval 100 T
476 X emptyval 100 T
477 X emptyval 100 T
478 X emptyval 100 T
479 X emptyval 100 C
480 X emptyval 100 T
481 X emptyval 100 T
482 X emptyval 100 T
483 X emptyval 100 T
484 X emptyval 100 C
485 X emptyval 100 B
486 X emptyval 100 T
487 X emptyval 100 T
488 X emptyval 100 E
489 X emptyval 100 E
490 X emptyval 100 C
491 X emptyval 100 C
470 X emptyval 101 C
471 X emptyval 101 C
472 X emptyval 101 C
473 X emptyval 101 E
474 X emptyval 101 E
475 X emptyval 101 T
476 X emptyval 101 T
477 X emptyval 101 T
478 X emptyval 101 T
479 X emptyval 101 T
480 X emptyval 101 T
481 X emptyval 101 T
482 X emptyval 101 T
483 X emptyval 101 T
484 X emptyval 101 C
485 X emptyval 101 T
486 X emptyval 101 T
487 X emptyval 101 T
488 X emptyval 101 E
489 X emptyval 101 E
490 X emptyval 101 C
491 X emptyval 101 C
470 X emptyval 102 C
471 X emptyval 102 C
472 X emptyval 102 C
473 X emptyval 102 E
474 X emptyval 102 E
475 X emptyval 102 T
476 X emptyval 102 T
477 X emptyval 102 T
478 X emptyval 102 T
479 X emptyval 102 C
480 X emptyval 102 T
481 X emptyval 102 T
482 X emptyval 102 T
483 X emptyval 102 T
484 X emptyval 102 C
485 X emptyval 102 B
486 X emptyval 102 T
487 X emptyval 102 T
488 X emptyval 102 E
489 X emptyval 102 E
490 X emptyval 102 C
491 X emptyval 102 C
470 X emptyval 103 C
471 X emptyval 103 C
472 X emptyval 103 C
473 X emptyval 103 E
474 X emptyval 103 E
475 X emptyval 103 T
476 X emptyval 103 T
477 X emptyval 103 T
478 X emptyval 103 T
479 X emptyval 103 C
480 X emptyval 103 T
481 X emptyval 103 T
482 X emptyval 103 T
483 X emptyval 103 T
484 X emptyval 103 C
485 X emptyval 103 B
486 X emptyval 103 T
487 X emptyval 103 T
488 X emptyval 103 E
489 X emptyval 103 E
490 X emptyval 103 C
491 X emptyval 103 C
470 X emptyval 104 C
471 X emptyval 104 C
472 X emptyval 104 C
473 X emptyval 104 E
474 X emptyval 104 E
475 X emptyval 104 T
476 X emptyval 104 T
477 X emptyval 104 T
478 X emptyval 104 T
479 X emptyval 104 C
480 X emptyval 104 T
481 X emptyval 104 T
482 X emptyval 104 T
483 X emptyval 104 T
484 X emptyval 104 C
485 X emptyval 104 B
486 X emptyval 104 T
487 X emptyval 104 T
488 X emptyval 104 E
489 X emptyval 104 E
490 X emptyval 104 C
491 X emptyval 104 C
470 X emptyval 105 C
471 X emptyval 105 C
472 X emptyval 105 C
473 X emptyval 105 E
474 X emptyval 105 E
475 X emptyval 105 T
476 X emptyval 105 T
477 X emptyval 105 T
478 X emptyval 105 T
479 X emptyval 105 C
480 X emptyval 105 T
481 X emptyval 105 T
482 X emptyval 105 T
483 X emptyval 105 T
484 X emptyval 105 C
485 X emptyval 105 B
486 X emptyval 105 T
487 X emptyval 105 T
488 X emptyval 105 E
489 X emptyval 105 E
490 X emptyval 105 C
491 X emptyval 105 C
470 X emptyval 106 C
471 X emptyval 106 C
472 X emptyval 106 C
473 X emptyval 106 E
474 X emptyval 106 E
475 X emptyval 106 T
476 X emptyval 106 T
477 X emptyval 106 T
478 X emptyval 106 T
479 X emptyval 106 C
480 X emptyval 106 T
481 X emptyval 106 T
482 X emptyval 106 T
483 X emptyval 106 T
484 X emptyval 106 C
485 X emptyval 106 B
486 X emptyval 106 T
487 X emptyval 106 T
488 X emptyval 106 E
489 X emptyval 106 E
490 X emptyval 106 C
491 X emptyval 106 C
470 X emptyval 107 C
471 X emptyval 107 C
472 X emptyval 107 C
473 X emptyval 107 E
474 X emptyval 107 E
475 X emptyval 107 T
476 X emptyval 107 T
477 X emptyval 107 T
478 X emptyval 107 T
479 X emptyval 107 C
480 X emptyval 107 T
481 X emptyval 107 T
482 X emptyval 107 T
483 X emptyval 107 T
484 X emptyval 107 C
485 X emptyval 107 B
486 X emptyval 107 T
487 X emptyval 107 T
488 X emptyval 107 E
489 X emptyval 107 E
490 X emptyval 107 C
491 X emptyval 107 C
470 X emptyval 108 C
471 X emptyval 108 C
472 X emptyval 108 C
473 X emptyval 108 E
474 X emptyval 108 E
475 X emptyval 108 T
476 X emptyval 108 T
477 X emptyval 108 T
478 X emptyval 108 T
479 X emptyval 108 C
480 X emptyval 108 T
481 X emptyval 108 T
482 X emptyval 108 T
483 X emptyval 108 T
484 X emptyval 108 C
485 X emptyval 108 B
486 X emptyval 108 T
487 X emptyval 108 T
488 X emptyval 108 E
489 X emptyval 108 E
490 X emptyval 108 C
491 X emptyval 108 C
470 X emptyval 109 C
471 X emptyval 109 C
472 X emptyval 109 C
473 X emptyval 109 E
474 X emptyval 109 E
475 X emptyval 109 T
476 X emptyval 109 T
477 X emptyval 109 T
478 X emptyval 109 T
479 X emptyval 109 C
480 X emptyval 109 T
481 X emptyval 109 T
482 X emptyval 109 T
483 X emptyval 109 T
484 X emptyval 109 C
485 X emptyval 109 B
486 X emptyval 109 T
487 X emptyval 109 T
488 X emptyval 109 E
489 X emptyval 109 E
490 X emptyval 109 C
491 X emptyval 109 C
470 X emptyval 110 C
471 X emptyval 110 C
472 X emptyval 110 C
473 X emptyval 110 E
474 X emptyval 110 E
475 X emptyval 110 T
476 X emptyval 110 T
477 X emptyval 110 T
478 X emptyval 110 T
479 X emptyval 110 C
480 X emptyval 110 T
481 X emptyval 110 T
482 X emptyval 110 T
483 X emptyval 110 T
484 X emptyval 110 C
485 X emptyval 110 B
486 X emptyval 110 T
487 X emptyval 110 T
488 X emptyval 110 E
489 X emptyval 110 E
490 X emptyval 110 C
491 X emptyval 110 C
470 X emptyval 111 C
471 X emptyval 111 C
472 X emptyval 111 C
473 X emptyval 111 E
474 X emptyval 111 E
475 X emptyval 111 T
476 X emptyval 111 T
477 X emptyval 111 T
478 X emptyval 111 T
479 X emptyval 111 C
480 X emptyval 111 T
481 X emptyval 111 T
482 X emptyval 111 T
483 X emptyval 111 T
484 X emptyval 111 C
485 X emptyval 111 B
486 X emptyval 111 T
487 X emptyval 111 T
488 X emptyval 111 E
489 X emptyval 111 E
490 X emptyval 111 C
491 X emptyval 111 C
470 X emptyval 112 C
471 X emptyval 112 C
472 X emptyval 112 C
473 X emptyval 112 E
474 X emptyval 112 E
475 X emptyval 112 T
476 X emptyval 112 T
477 X emptyval 112 T
478 X emptyval 112 T
479 X emptyval 112 C
480 X emptyval 112 T
481 X emptyval 112 T
482 X emptyval 112 T
483 X emptyval 112 T
484 X emptyval 112 C
485 X emptyval 112 B
486 X emptyval 112 T
487 X emptyval 112 T
488 X emptyval 112 E
489 X emptyval 112 E
490 X emptyval 112 C
491 X emptyval 112 C
470 X emptyval 113 C
471 X emptyval 113 C
472 X emptyval 113 C
473 X emptyval 113 E
474 X emptyval 113 E
475 X emptyval 113 T
476 X emptyval 113 T
477 X emptyval 113 T
478 X emptyval 113 T
479 X emptyval 113 C
480 X emptyval 113 T
481 X emptyval 113 T
482 X emptyval 113 T
483 X emptyval 113 T
484 X emptyval 113 C
485 X emptyval 113 B
486 X emptyval 113 T
487 X emptyval 113 T
488 X emptyval 113 E
489 X emptyval 113 E
490 X emptyval 113 C
491 X emptyval 113 C
470 X emptyval 114 C
471 X emptyval 114 C
472 X emptyval 114 C
473 X emptyval 114 E
474 X emptyval 114 E
475 X emptyval 114 T
476 X emptyval 114 T
477 X emptyval 114 T
478 X emptyval 114 T
479 X emptyval 114 C
480 X emptyval 114 T
481 X emptyval 114 T
482 X emptyval 114 T
483 X emptyval 114 T
484 X emptyval 114 C
485 X emptyval 114 B
486 X emptyval 114 T
487 X emptyval 114 T
488 X emptyval 114 E
489 X emptyval 114 E
490 X emptyval 114 C
491 X emptyval 114 C
470 X emptyval 115 C
471 X emptyval 115 C
472 X emptyval 115 C
473 X emptyval 115 E
474 X emptyval 115 E
475 X emptyval 115 T
476 X emptyval 115 T
477 X emptyval 115 T
478 X emptyval 115 T
479 X emptyval 115 C
480 X emptyval 115 T
481 X emptyval 115 T
482 X emptyval 115 T
483 X emptyval 115 T
484 X emptyval 115 C
485 X emptyval 115 B
486 X emptyval 115 T
487 X emptyval 115 T
488 X emptyval 115 E
489 X emptyval 115 E
490 X emptyval 115 C
491 X emptyval 115 C
470 X emptyval 116 C
471 X emptyval 116 C
472 X emptyval 116 C
473 X emptyval 116 E
474 X emptyval 116 E
475 X emptyval 116 T
476 X emptyval 116 T
477 X emptyval 116 T
478 X emptyval 116 T
479 X emptyval 116 C
480 X emptyval 116 T
481 X emptyval 116 T
482 X emptyval 116 T
483 X emptyval 116 T
484 X emptyval 116 C
485 X emptyval 116 B
486 X emptyval 116 T
487 X emptyval 116 T
488 X emptyval 116 E
489 X emptyval 116 E
490 X emptyval 116 C
491 X emptyval 116 C
470 X emptyval 117 C
471 X emptyval 117 C
472 X emptyval 117 C
473 X emptyval 117 E
474 X emptyval 117 E
475 X emptyval 117 T
476 X emptyval 117 T
477 X emptyval 117 T
478 X emptyval 117 T
479 X emptyval 117 C
480 X emptyval 117 T
481 X emptyval 117 T
482 X emptyval 117 T
483 X emptyval 117 T
484 X emptyval 117 C
485 X emptyval 117 B
486 X emptyval 117 T
487 X emptyval 117 T
488 X emptyval 117 E
489 X emptyval 117 E
490 X emptyval 117 C
491 X emptyval 117 C
470 X emptyval 118 C
471 X emptyval 118 C
472 X emptyval 118 C
473 X emptyval 118 E
474 X emptyval 118 E
475 X emptyval 118 T
476 X emptyval 118 T
477 X emptyval 118 T
478 X emptyval 118 T
479 X emptyval 118 C
480 X emptyval 118 T
481 X emptyval 118 T
482 X emptyval 118 T
483 X emptyval 118 T
484 X emptyval 118 C
485 X emptyval 118 B
486 X emptyval 118 T
487 X emptyval 118 T
488 X emptyval 118 E
489 X emptyval 118 E
490 X emptyval 118 C
491 X emptyval 118 C
470 X emptyval 119 C
471 X emptyval 119 C
472 X emptyval 119 C
473 X emptyval 119 E
474 X emptyval 119 E
475 X emptyval 119 T
476 X emptyval 119 T
477 X emptyval 119 T
478 X emptyval 119 T
479 X emptyval 119 T
480 X emptyval 119 T
481 X emptyval 119 T
482 X emptyval 119 T
483 X emptyval 119 T
484 X emptyval 119 C
485 X emptyval 119 B
486 X emptyval 119 T
487 X emptyval 119 T
488 X emptyval 119 E
489 X emptyval 119 E
490 X emptyval 119 C
491 X emptyval 119 C
470 X emptyval 120 C
471 X emptyval 120 C
472 X emptyval 120 C
473 X emptyval 120 E
474 X emptyval 120 E
475 X emptyval 120 T
476 X emptyval 120 T
477 X emptyval 120 T
478 X emptyval 120 T
479 X emptyval 120 T
480 X emptyval 120 T
481 X emptyval 120 T
482 X emptyval 120 T
483 X emptyval 120 T
484 X emptyval 120 C
485 X emptyval 120 B
486 X emptyval 120 T
487 X emptyval 120 T
488 X emptyval 120 E
489 X emptyval 120 E
490 X emptyval 120 C
491 X emptyval 120 C
470 X emptyval 121 C
471 X emptyval 121 C
472 X emptyval 121 C
473 X emptyval 121 E
474 X emptyval 121 E
475 X emptyval 121 T
476 X emptyval 121 T
477 X emptyval 121 T
478 X emptyval 121 T
479 X emptyval 121 C
480 X emptyval 121 T
481 X emptyval 121 T
482 X emptyval 121 T
483 X emptyval 121 T
484 X emptyval 121 C
485 X emptyval 121 B
486 X emptyval 121 T
487 X emptyval 121 T
488 X emptyval 121 E
489 X emptyval 121 E
490 X emptyval 121 C
491 X emptyval 121 C
470 X emptyval 122 C
471 X emptyval 122 C
472 X emptyval 122 C
473 X emptyval 122 E
474 X emptyval 122 E
475 X emptyval 122 T
476 X emptyval 122 T
477 X emptyval 122 T
478 X emptyval 122 T
479 X emptyval 122 C
480 X emptyval 122 T
481 X emptyval 122 T
482 X emptyval 122 T
483 X emptyval 122 T
484 X emptyval 122 C
485 X emptyval 122 B
486 X emptyval 122 T
487 X emptyval 122 T
488 X emptyval 122 E
489 X emptyval 122 E
490 X emptyval 122 C
491 X emptyval 122 C
470 X emptyval 123 C
471 X emptyval 123 C
472 X emptyval 123 C
473 X emptyval 123 E
474 X emptyval 123 E
475 X emptyval 123 T
476 X emptyval 123 T
477 X emptyval 123 T
478 X emptyval 123 T
479 X emptyval 123 C
480 X emptyval 123 T
481 X emptyval 123 T
482 X emptyval 123 T
483 X emptyval 123 T
484 X emptyval 123 C
485 X emptyval 123 B
486 X emptyval 123 T
487 X emptyval 123 T
488 X emptyval 123 E
489 X emptyval 123 E
490 X emptyval 123 C
491 X emptyval 123 C
470 X emptyval 124 C
471 X emptyval 124 C
472 X emptyval 124 C
473 X emptyval 124 E
474 X emptyval 124 E
475 X emptyval 124 T
476 X emptyval 124 T
477 X emptyval 124 T
478 X emptyval 124 T
479 X emptyval 124 C
480 X emptyval 124 T
481 X emptyval 124 T
482 X emptyval 124 T
483 X emptyval 124 T
484 X emptyval 124 C
485 X emptyval 124 B
486 X emptyval 124 T
487 X emptyval 124 T
488 X emptyval 124 E
489 X emptyval 124 E
490 X emptyval 124 C
491 X emptyval 124 C
470 X emptyval 125 C
471 X emptyval 125 C
472 X emptyval 125 C
473 X emptyval 125 E
474 X emptyval 125 E
475 X emptyval 125 T
476 X emptyval 125 T
477 X emptyval 125 T
478 X emptyval 125 T
479 X emptyval 125 C
480 X emptyval 125 T
481 X emptyval 125 T
482 X emptyval 125 T
483 X emptyval 125 T
484 X emptyval 125 T
485 X emptyval 125 T
486 X emptyval 125 T
487 X emptyval 125 T
488 X emptyval 125 E
489 X emptyval 125 E
490 X emptyval 125 C
491 X emptyval 125 C
470 X emptyval 126 C
471 X emptyval 126 C
472 X emptyval 126 C
473 X emptyval 126 E
474 X emptyval 126 E
475 X emptyval 126 T
476 X emptyval 126 T
477 X emptyval 126 T
478 X emptyval 126 T
479 X emptyval 126 T
480 X emptyval 126 T
481 X emptyval 126 T
482 X emptyval 126 T
483 X emptyval 126 T
484 X emptyval 126 C
485 X emptyval 126 T
486 X emptyval 126 T
487 X emptyval 126 T
488 X emptyval 126 E
489 X emptyval 126 E
490 X emptyval 126 C
491 X emptyval 126 C
470 X emptyval 127 C
471 X emptyval 127 C
472 X emptyval 127 C
473 X emptyval 127 E
474 X emptyval 127 E
475 X emptyval 127 T
476 X emptyval 127 T
477 X emptyval 127 T
478 X emptyval 127 T
479 X emptyval 127 C
480 X emptyval 127 T
481 X emptyval 127 T
482 X emptyval 127 T
483 X emptyval 127 T
484 X emptyval 127 C
485 X emptyval 127 B
486 X emptyval 127 T
487 X emptyval 127 T
488 X emptyval 127 E
489 X emptyval 127 E
490 X emptyval 127 C
491 X emptyval 127 C
470 X emptyval 128 C
471 X emptyval 128 C
472 X emptyval 128 C
473 X emptyval 128 E
474 X emptyval 128 E
475 X emptyval 128 T
476 X emptyval 128 T
477 X emptyval 128 T
478 X emptyval 128 T
479 X emptyval 128 T
480 X emptyval 128 T
481 X emptyval 128 T
482 X emptyval 128 T
483 X emptyval 128 T
484 X emptyval 128 C
485 X emptyval 128 B
486 X emptyval 128 T
487 X emptyval 128 T
488 X emptyval 128 E
489 X emptyval 128 E
490 X emptyval 128 C
491 X emptyval 128 C
470 X emptyval 129 C
471 X emptyval 129 C
472 X emptyval 129 C
473 X emptyval 129 E
474 X emptyval 129 E
475 X emptyval 129 T
476 X emptyval 129 T
477 X emptyval 129 T
478 X emptyval 129 T
479 X emptyval 129 T
480 X emptyval 129 T
481 X emptyval 129 T
482 X emptyval 129 T
483 X emptyval 129 T
484 X emptyval 129 C
485 X emptyval 129 B
486 X emptyval 129 T
487 X emptyval 129 T
488 X emptyval 129 E
489 X emptyval 129 E
490 X emptyval 129 C
491 X emptyval 129 C
470 X emptyval 130 C
471 X emptyval 130 C
472 X emptyval 130 C
473 X emptyval 130 E
474 X emptyval 130 E
475 X emptyval 130 T
476 X emptyval 130 T
477 X emptyval 130 T
478 X emptyval 130 T
479 X emptyval 130 C
480 X emptyval 130 T
481 X emptyval 130 T
482 X emptyval 130 T
483 X emptyval 130 T
484 X emptyval 130 C
485 X emptyval 130 B
486 X emptyval 130 T
487 X emptyval 130 T
488 X emptyval 130 E
489 X emptyval 130 E
490 X emptyval 130 C
491 X emptyval 130 C
470 X emptyval 131 C
471 X emptyval 131 C
472 X emptyval 131 C
473 X emptyval 131 E
474 X emptyval 131 E
475 X emptyval 131 C
476 X emptyval 131 C
477 X emptyval 131 C
478 X emptyval 131 C
479 X emptyval 131 C
480 X emptyval 131 T
481 X emptyval 131 T
482 X emptyval 131 T
483 X emptyval 131 T
484 X emptyval 131 C
485 X emptyval 131 B
486 X emptyval 131 T
487 X emptyval 131 T
488 X emptyval 131 E
489 X emptyval 131 E
490 X emptyval 131 C
491 X emptyval 131 C
470 X emptyval 132 C
471 X emptyval 132 C
472 X emptyval 132 C
473 X emptyval 132 E
474 X emptyval 132 E
475 X emptyval 132 T
476 X emptyval 132 T
477 X emptyval 132 T
478 X emptyval 132 T
479 X emptyval 132 C
480 X emptyval 132 T
481 X emptyval 132 T
482 X emptyval 132 T
483 X emptyval 132 T
484 X emptyval 132 C
485 X emptyval 132 B
486 X emptyval 132 T
487 X emptyval 132 T
488 X emptyval 132 E
489 X emptyval 132 E
490 X emptyval 132 C
491 X emptyval 132 C
470 X emptyval 133 C
471 X emptyval 133 C
472 X emptyval 133 C
473 X emptyval 133 E
474 X emptyval 133 E
475 X emptyval 133 T
476 X emptyval 133 T
477 X emptyval 133 T
478 X emptyval 133 T
479 X emptyval 133 C
480 X emptyval 133 T
481 X emptyval 133 T
482 X emptyval 133 T
483 X emptyval 133 T
484 X emptyval 133 C
485 X emptyval 133 B
486 X emptyval 133 T
487 X emptyval 133 T
488 X emptyval 133 E
489 X emptyval 133 E
490 X emptyval 133 C
491 X emptyval 133 C
470 X emptyval 134 C
471 X emptyval 134 C
472 X emptyval 134 C
473 X emptyval 134 E
474 X emptyval 134 E
475 X emptyval 134 T
476 X emptyval 134 T
477 X emptyval 134 T
478 X emptyval 134 T
479 X emptyval 134 C
480 X emptyval 134 T
481 X emptyval 134 T
482 X emptyval 134 T
483 X emptyval 134 T
484 X emptyval 134 C
485 X emptyval 134 B
486 X emptyval 134 T
487 X emptyval 134 T
488 X emptyval 134 E
489 X emptyval 134 E
490 X emptyval 134 C
491 X emptyval 134 C
470 X emptyval 135 C
471 X emptyval 135 C
472 X emptyval 135 C
473 X emptyval 135 E
474 X emptyval 135 E
475 X emptyval 135 T
476 X emptyval 135 T
477 X emptyval 135 T
478 X emptyval 135 T
479 X emptyval 135 C
480 X emptyval 135 T
481 X emptyval 135 T
482 X emptyval 135 T
483 X emptyval 135 T
484 X emptyval 135 C
485 X emptyval 135 B
486 X emptyval 135 T
487 X emptyval 135 T
488 X emptyval 135 E
489 X emptyval 135 E
490 X emptyval 135 C
491 X emptyval 135 C
470 X emptyval 136 C
471 X emptyval 136 C
472 X emptyval 136 C
473 X emptyval 136 E
474 X emptyval 136 E
475 X emptyval 136 T
476 X emptyval 136 T
477 X emptyval 136 T
478 X emptyval 136 T
479 X emptyval 136 C
480 X emptyval 136 T
481 X emptyval 136 T
482 X emptyval 136 T
483 X emptyval 136 T
484 X emptyval 136 C
485 X emptyval 136 B
486 X emptyval 136 T
487 X emptyval 136 T
488 X emptyval 136 E
489 X emptyval 136 E
490 X emptyval 136 C
491 X emptyval 136 C
470 X emptyval 137 C
471 X emptyval 137 C
472 X emptyval 137 C
473 X emptyval 137 E
474 X emptyval 137 E
475 X emptyval 137 T
476 X emptyval 137 T
477 X emptyval 137 T
478 X emptyval 137 T
479 X emptyval 137 C
480 X emptyval 137 T
481 X emptyval 137 T
482 X emptyval 137 T
483 X emptyval 137 T
484 X emptyval 137 C
485 X emptyval 137 B
486 X emptyval 137 T
487 X emptyval 137 T
488 X emptyval 137 E
489 X emptyval 137 E
490 X emptyval 137 C
491 X emptyval 137 C
470 X emptyval 138 C
471 X emptyval 138 C
472 X emptyval 138 C
473 X emptyval 138 E
474 X emptyval 138 E
475 X emptyval 138 T
476 X emptyval 138 T
477 X emptyval 138 T
478 X emptyval 138 T
479 X emptyval 138 C
480 X emptyval 138 T
481 X emptyval 138 T
482 X emptyval 138 T
483 X emptyval 138 T
484 X emptyval 138 C
485 X emptyval 138 B
486 X emptyval 138 T
487 X emptyval 138 T
488 X emptyval 138 E
489 X emptyval 138 E
490 X emptyval 138 C
491 X emptyval 138 C
470 X emptyval 139 C
471 X emptyval 139 C
472 X emptyval 139 C
473 X emptyval 139 E
474 X emptyval 139 E
475 X emptyval 139 T
476 X emptyval 139 T
477 X emptyval 139 T
478 X emptyval 139 T
479 X emptyval 139 T
480 X emptyval 139 T
481 X emptyval 139 T
482 X emptyval 139 T
483 X emptyval 139 T
484 X emptyval 139 C
485 X emptyval 139 B
486 X emptyval 139 T
487 X emptyval 139 T
488 X emptyval 139 E
489 X emptyval 139 E
490 X emptyval 139 C
491 X emptyval 139 C
470 X emptyval 140 C
471 X emptyval 140 C
472 X emptyval 140 C
473 X emptyval 140 E
474 X emptyval 140 E
475 X emptyval 140 T
476 X emptyval 140 T
477 X emptyval 140 T
478 X emptyval 140 T
479 X emptyval 140 C
480 X emptyval 140 T
481 X emptyval 140 T
482 X emptyval 140 T
483 X emptyval 140 T
484 X emptyval 140 C
485 X emptyval 140 B
486 X emptyval 140 T
487 X emptyval 140 T
488 X emptyval 140 E
489 X emptyval 140 E
490 X emptyval 140 C
491 X emptyval 140 C
470 X emptyval 141 C
471 X emptyval 141 C
472 X emptyval 141 C
473 X emptyval 141 E
474 X emptyval 141 E
475 X emptyval 141 T
476 X emptyval 141 T
477 X emptyval 141 T
478 X emptyval 141 T
479 X emptyval 141 C
480 X emptyval 141 T
481 X emptyval 141 T
482 X emptyval 141 T
483 X emptyval 141 T
484 X emptyval 141 C
485 X emptyval 141 T
486 X emptyval 141 T
487 X emptyval 141 T
488 X emptyval 141 E
489 X emptyval 141 E
490 X emptyval 141 C
491 X emptyval 141 C
470 X emptyval 142 C
471 X emptyval 142 C
472 X emptyval 142 C
473 X emptyval 142 E
474 X emptyval 142 E
475 X emptyval 142 T
476 X emptyval 142 T
477 X emptyval 142 T
478 X emptyval 142 T
479 X emptyval 142 C
480 X emptyval 142 T
481 X emptyval 142 T
482 X emptyval 142 T
483 X emptyval 142 T
484 X emptyval 142 C
485 X emptyval 142 B
486 X emptyval 142 T
487 X emptyval 142 T
488 X emptyval 142 E
489 X emptyval 142 E
490 X emptyval 142 C
491 X emptyval 142 C
470 X emptyval 143 C
471 X emptyval 143 C
472 X emptyval 143 C
473 X emptyval 143 E
474 X emptyval 143 E
475 X emptyval 143 T
476 X emptyval 143 T
477 X emptyval 143 T
478 X emptyval 143 T
479 X emptyval 143 C
480 X emptyval 143 T
481 X emptyval 143 T
482 X emptyval 143 T
483 X emptyval 143 T
484 X emptyval 143 C
485 X emptyval 143 B
486 X emptyval 143 T
487 X emptyval 143 T
488 X emptyval 143 E
489 X emptyval 143 E
490 X emptyval 143 C
491 X emptyval 143 C
470 X emptyval 144 C
471 X emptyval 144 C
472 X emptyval 144 C
473 X emptyval 144 E
474 X emptyval 144 E
475 X emptyval 144 T
476 X emptyval 144 T
477 X emptyval 144 T
478 X emptyval 144 T
479 X emptyval 144 T
480 X emptyval 144 T
481 X emptyval 144 T
482 X emptyval 144 T
483 X emptyval 144 T
484 X emptyval 144 C
485 X emptyval 144 B
486 X emptyval 144 T
487 X emptyval 144 T
488 X emptyval 144 E
489 X emptyval 144 E
490 X emptyval 144 C
491 X emptyval 144 C
470 X emptyval 145 C
471 X emptyval 145 C
472 X emptyval 145 C
473 X emptyval 145 E
474 X emptyval 145 E
475 X emptyval 145 T
476 X emptyval 145 T
477 X emptyval 145 T
478 X emptyval 145 T
479 X emptyval 145 C
480 X emptyval 145 T
481 X emptyval 145 T
482 X emptyval 145 T
483 X emptyval 145 T
484 X emptyval 145 C
485 X emptyval 145 B
486 X emptyval 145 T
487 X emptyval 145 T
488 X emptyval 145 E
489 X emptyval 145 E
490 X emptyval 145 C
491 X emptyval 145 C
470 X emptyval 146 C
471 X emptyval 146 C
472 X emptyval 146 C
473 X emptyval 146 E
474 X emptyval 146 E
475 X emptyval 146 T
476 X emptyval 146 T
477 X emptyval 146 T
478 X emptyval 146 T
479 X emptyval 146 T
480 X emptyval 146 T
481 X emptyval 146 T
482 X emptyval 146 T
483 X emptyval 146 T
484 X emptyval 146 C
485 X emptyval 146 B
486 X emptyval 146 T
487 X emptyval 146 T
488 X emptyval 146 E
489 X emptyval 146 E
490 X emptyval 146 C
491 X emptyval 146 C
470 X emptyval 147 C
471 X emptyval 147 C
472 X emptyval 147 C
473 X emptyval 147 E
474 X emptyval 147 E
475 X emptyval 147 T
476 X emptyval 147 T
477 X emptyval 147 T
478 X emptyval 147 T
479 X emptyval 147 C
480 X emptyval 147 T
481 X emptyval 147 T
482 X emptyval 147 T
483 X emptyval 147 T
484 X emptyval 147 C
485 X emptyval 147 B
486 X emptyval 147 T
487 X emptyval 147 T
488 X emptyval 147 E
489 X emptyval 147 E
490 X emptyval 147 C
491 X emptyval 147 C
470 X emptyval 148 C
471 X emptyval 148 C
472 X emptyval 148 C
473 X emptyval 148 E
474 X emptyval 148 E
475 X emptyval 148 T
476 X emptyval 148 T
477 X emptyval 148 T
478 X emptyval 148 T
479 X emptyval 148 C
480 X emptyval 148 T
481 X emptyval 148 T
482 X emptyval 148 T
483 X emptyval 148 T
484 X emptyval 148 C
485 X emptyval 148 B
486 X emptyval 148 T
487 X emptyval 148 T
488 X emptyval 148 E
489 X emptyval 148 E
490 X emptyval 148 C
491 X emptyval 148 C
470 X emptyval 149 C
471 X emptyval 149 C
472 X emptyval 149 C
473 X emptyval 149 E
474 X emptyval 149 E
475 X emptyval 149 T
476 X emptyval 149 T
477 X emptyval 149 T
478 X emptyval 149 T
479 X emptyval 149 C
480 X emptyval 149 T
481 X emptyval 149 T
482 X emptyval 149 T
483 X emptyval 149 T
484 X emptyval 149 C
485 X emptyval 149 B
486 X emptyval 149 T
487 X emptyval 149 T
488 X emptyval 149 E
489 X emptyval 149 E
490 X emptyval 149 C
491 X emptyval 149 C
470 X emptyval 150 C
471 X emptyval 150 C
472 X emptyval 150 C
473 X emptyval 150 E
474 X emptyval 150 E
475 X emptyval 150 T
476 X emptyval 150 T
477 X emptyval 150 T
478 X emptyval 150 T
479 X emptyval 150 C
480 X emptyval 150 T
481 X emptyval 150 T
482 X emptyval 150 T
483 X emptyval 150 T
484 X emptyval 150 T
485 X emptyval 150 T
486 X emptyval 150 T
487 X emptyval 150 T
488 X emptyval 150 E
489 X emptyval 150 E
490 X emptyval 150 C
491 X emptyval 150 C
470 X emptyval 151 C
471 X emptyval 151 C
472 X emptyval 151 C
473 X emptyval 151 E
474 X emptyval 151 E
475 X emptyval 151 T
476 X emptyval 151 T
477 X emptyval 151 T
478 X emptyval 151 T
479 X emptyval 151 C
480 X emptyval 151 T
481 X emptyval 151 T
482 X emptyval 151 T
483 X emptyval 151 T
484 X emptyval 151 C
485 X emptyval 151 B
486 X emptyval 151 T
487 X emptyval 151 T
488 X emptyval 151 E
489 X emptyval 151 E
490 X emptyval 151 C
491 X emptyval 151 C
470 X emptyval 152 C
471 X emptyval 152 C
472 X emptyval 152 C
473 X emptyval 152 E
474 X emptyval 152 E
475 X emptyval 152 T
476 X emptyval 152 T
477 X emptyval 152 T
478 X emptyval 152 T
479 X emptyval 152 C
480 X emptyval 152 T
481 X emptyval 152 T
482 X emptyval 152 T
483 X emptyval 152 T
484 X emptyval 152 C
485 X emptyval 152 B
486 X emptyval 152 T
487 X emptyval 152 T
488 X emptyval 152 E
489 X emptyval 152 E
490 X emptyval 152 C
491 X emptyval 152 C
470 X emptyval 153 C
471 X emptyval 153 C
472 X emptyval 153 C
473 X emptyval 153 E
474 X emptyval 153 E
475 X emptyval 153 T
476 X emptyval 153 T
477 X emptyval 153 T
478 X emptyval 153 T
479 X emptyval 153 C
480 X emptyval 153 T
481 X emptyval 153 T
482 X emptyval 153 T
483 X emptyval 153 T
484 X emptyval 153 C
485 X emptyval 153 B
486 X emptyval 153 T
487 X emptyval 153 T
488 X emptyval 153 E
489 X emptyval 153 E
490 X emptyval 153 C
491 X emptyval 153 C
470 X emptyval 154 C
471 X emptyval 154 C
472 X emptyval 154 C
473 X emptyval 154 E
474 X emptyval 154 E
475 X emptyval 154 T
476 X emptyval 154 T
477 X emptyval 154 T
478 X emptyval 154 T
479 X emptyval 154 C
480 X emptyval 154 T
481 X emptyval 154 T
482 X emptyval 154 T
483 X emptyval 154 T
484 X emptyval 154 C
485 X emptyval 154 B
486 X emptyval 154 T
487 X emptyval 154 T
488 X emptyval 154 E
489 X emptyval 154 E
490 X emptyval 154 C
491 X emptyval 154 C
470 X emptyval 155 C
471 X emptyval 155 C
472 X emptyval 155 C
473 X emptyval 155 E
474 X emptyval 155 E
475 X emptyval 155 T
476 X emptyval 155 T
477 X emptyval 155 T
478 X emptyval 155 C
479 X emptyval 155 C
480 X emptyval 155 T
481 X emptyval 155 T
482 X emptyval 155 T
483 X emptyval 155 T
484 X emptyval 155 C
485 X emptyval 155 B
486 X emptyval 155 T
487 X emptyval 155 T
488 X emptyval 155 E
489 X emptyval 155 E
490 X emptyval 155 C
491 X emptyval 155 C
470 X emptyval 156 C
471 X emptyval 156 C
472 X emptyval 156 C
473 X emptyval 156 E
474 X emptyval 156 E
475 X emptyval 156 C
476 X emptyval 156 C
477 X emptyval 156 C
478 X emptyval 156 C
479 X emptyval 156 C
480 X emptyval 156 T
481 X emptyval 156 T
482 X emptyval 156 T
483 X emptyval 156 T
484 X emptyval 156 T
485 X emptyval 156 T
486 X emptyval 156 T
487 X emptyval 156 T
488 X emptyval 156 E
489 X emptyval 156 E
490 X emptyval 156 C
491 X emptyval 156 C
470 X emptyval 157 C
471 X emptyval 157 C
472 X emptyval 157 C
473 X emptyval 157 E
474 X emptyval 157 E
475 X emptyval 157 T
476 X emptyval 157 T
477 X emptyval 157 T
478 X emptyval 157 C
479 X emptyval 157 C
480 X emptyval 157 T
481 X emptyval 157 T
482 X emptyval 157 T
483 X emptyval 157 T
484 X emptyval 157 T
485 X emptyval 157 T
486 X emptyval 157 T
487 X emptyval 157 T
488 X emptyval 157 E
489 X emptyval 157 E
490 X emptyval 157 C
491 X emptyval 157 C
470 X emptyval 158 C
471 X emptyval 158 C
472 X emptyval 158 C
473 X emptyval 158 E
474 X emptyval 158 E
475 X emptyval 158 C
476 X emptyval 158 C
477 X emptyval 158 C
478 X emptyval 158 C
479 X emptyval 158 C
480 X emptyval 158 T
481 X emptyval 158 T
482 X emptyval 158 T
483 X emptyval 158 T
484 X emptyval 158 C
485 X emptyval 158 B
486 X emptyval 158 T
487 X emptyval 158 T
488 X emptyval 158 E
489 X emptyval 158 E
490 X emptyval 158 C
491 X emptyval 158 C
470 X emptyval 159 C
471 X emptyval 159 C
472 X emptyval 159 C
473 X emptyval 159 E
474 X emptyval 159 E
475 X emptyval 159 C
476 X emptyval 159 C
477 X emptyval 159 C
478 X emptyval 159 C
479 X emptyval 159 C
480 X emptyval 159 T
481 X emptyval 159 T
482 X emptyval 159 T
483 X emptyval 159 T
484 X emptyval 159 C
485 X emptyval 159 B
486 X emptyval 159 T
487 X emptyval 159 T
488 X emptyval 159 E
489 X emptyval 159 E
490 X emptyval 159 C
491 X emptyval 159 C
470 X emptyval 160 C
471 X emptyval 160 C
472 X emptyval 160 C
473 X emptyval 160 E
474 X emptyval 160 E
475 X emptyval 160 C
476 X emptyval 160 C
477 X emptyval 160 C
478 X emptyval 160 C
479 X emptyval 160 C
480 X emptyval 160 T
481 X emptyval 160 T
482 X emptyval 160 T
483 X emptyval 160 T
484 X emptyval 160 C
485 X emptyval 160 B
486 X emptyval 160 T
487 X emptyval 160 T
488 X emptyval 160 E
489 X emptyval 160 E
490 X emptyval 160 C
491 X emptyval 160 C
470 X emptyval 161 C
471 X emptyval 161 C
472 X emptyval 161 C
473 X emptyval 161 E
474 X emptyval 161 E
475 X emptyval 161 T
476 X emptyval 161 T
477 X emptyval 161 T
478 X emptyval 161 T
479 X emptyval 161 C
480 X emptyval 161 T
481 X emptyval 161 T
482 X emptyval 161 T
483 X emptyval 161 T
484 X emptyval 161 C
485 X emptyval 161 B
486 X emptyval 161 T
487 X emptyval 161 T
488 X emptyval 161 E
489 X emptyval 161 E
490 X emptyval 161 C
491 X emptyval 161 C
470 X emptyval 162 C
471 X emptyval 162 C
472 X emptyval 162 C
473 X emptyval 162 E
474 X emptyval 162 E
475 X emptyval 162 T
476 X emptyval 162 T
477 X emptyval 162 T
478 X emptyval 162 T
479 X emptyval 162 C
480 X emptyval 162 T
481 X emptyval 162 T
482 X emptyval 162 T
483 X emptyval 162 T
484 X emptyval 162 C
485 X emptyval 162 B
486 X emptyval 162 T
487 X emptyval 162 T
488 X emptyval 162 E
489 X emptyval 162 E
490 X emptyval 162 C
491 X emptyval 162 C
470 X emptyval 163 C
471 X emptyval 163 C
472 X emptyval 163 C
473 X emptyval 163 E
474 X emptyval 163 E
475 X emptyval 163 T
476 X emptyval 163 T
477 X emptyval 163 T
478 X emptyval 163 T
479 X emptyval 163 C
480 X emptyval 163 T
481 X emptyval 163 T
482 X emptyval 163 T
483 X emptyval 163 T
484 X emptyval 163 C
485 X emptyval 163 B
486 X emptyval 163 T
487 X emptyval 163 T
488 X emptyval 163 E
489 X emptyval 163 E
490 X emptyval 163 C
491 X emptyval 163 C
470 X emptyval 164 C
471 X emptyval 164 C
472 X emptyval 164 C
473 X emptyval 164 E
474 X emptyval 164 E
475 X emptyval 164 T
476 X emptyval 164 T
477 X emptyval 164 T
478 X emptyval 164 T
479 X emptyval 164 C
480 X emptyval 164 T
481 X emptyval 164 T
482 X emptyval 164 T
483 X emptyval 164 T
484 X emptyval 164 C
485 X emptyval 164 B
486 X emptyval 164 T
487 X emptyval 164 T
488 X emptyval 164 E
489 X emptyval 164 E
490 X emptyval 164 C
491 X emptyval 164 C
470 X emptyval 165 C
471 X emptyval 165 C
472 X emptyval 165 C
473 X emptyval 165 E
474 X emptyval 165 E
475 X emptyval 165 T
476 X emptyval 165 T
477 X emptyval 165 T
478 X emptyval 165 T
479 X emptyval 165 C
480 X emptyval 165 T
481 X emptyval 165 T
482 X emptyval 165 T
483 X emptyval 165 T
484 X emptyval 165 C
485 X emptyval 165 B
486 X emptyval 165 T
487 X emptyval 165 T
488 X emptyval 165 E
489 X emptyval 165 E
490 X emptyval 165 C
491 X emptyval 165 C
470 X emptyval 166 C
471 X emptyval 166 C
472 X emptyval 166 C
473 X emptyval 166 E
474 X emptyval 166 E
475 X emptyval 166 T
476 X emptyval 166 T
477 X emptyval 166 T
478 X emptyval 166 T
479 X emptyval 166 C
480 X emptyval 166 T
481 X emptyval 166 T
482 X emptyval 166 T
483 X emptyval 166 T
484 X emptyval 166 C
485 X emptyval 166 B
486 X emptyval 166 T
487 X emptyval 166 T
488 X emptyval 166 E
489 X emptyval 166 E
490 X emptyval 166 C
491 X emptyval 166 C
470 X emptyval 167 C
471 X emptyval 167 C
472 X emptyval 167 C
473 X emptyval 167 E
474 X emptyval 167 E
475 X emptyval 167 T
476 X emptyval 167 T
477 X emptyval 167 T
478 X emptyval 167 T
479 X emptyval 167 C
480 X emptyval 167 T
481 X emptyval 167 T
482 X emptyval 167 T
483 X emptyval 167 T
484 X emptyval 167 C
485 X emptyval 167 B
486 X emptyval 167 T
487 X emptyval 167 T
488 X emptyval 167 E
489 X emptyval 167 E
490 X emptyval 167 C
491 X emptyval 167 C
470 X emptyval 168 C
471 X emptyval 168 C
472 X emptyval 168 C
473 X emptyval 168 E
474 X emptyval 168 E
475 X emptyval 168 T
476 X emptyval 168 T
477 X emptyval 168 T
478 X emptyval 168 T
479 X emptyval 168 C
480 X emptyval 168 T
481 X emptyval 168 T
482 X emptyval 168 T
483 X emptyval 168 T
484 X emptyval 168 C
485 X emptyval 168 B
486 X emptyval 168 T
487 X emptyval 168 T
488 X emptyval 168 E
489 X emptyval 168 E
490 X emptyval 168 C
491 X emptyval 168 C
470 X emptyval 169 C
471 X emptyval 169 C
472 X emptyval 169 C
473 X emptyval 169 E
474 X emptyval 169 E
475 X emptyval 169 C
476 X emptyval 169 C
477 X emptyval 169 C
478 X emptyval 169 T
479 X emptyval 169 T
480 X emptyval 169 T
481 X emptyval 169 T
482 X emptyval 169 T
483 X emptyval 169 T
484 X emptyval 169 C
485 X emptyval 169 B
486 X emptyval 169 T
487 X emptyval 169 T
488 X emptyval 169 E
489 X emptyval 169 E
490 X emptyval 169 C
491 X emptyval 169 C
470 X emptyval 170 C
471 X emptyval 170 C
472 X emptyval 170 C
473 X emptyval 170 E
474 X emptyval 170 E
475 X emptyval 170 T
476 X emptyval 170 T
477 X emptyval 170 T
478 X emptyval 170 T
479 X emptyval 170 C
480 X emptyval 170 T
481 X emptyval 170 T
482 X emptyval 170 T
483 X emptyval 170 T
484 X emptyval 170 C
485 X emptyval 170 B
486 X emptyval 170 T
487 X emptyval 170 T
488 X emptyval 170 E
489 X emptyval 170 E
490 X emptyval 170 C
491 X emptyval 170 C
470 X emptyval 171 C
471 X emptyval 171 C
472 X emptyval 171 C
473 X emptyval 171 E
474 X emptyval 171 E
475 X emptyval 171 C
476 X emptyval 171 C
477 X emptyval 171 C
478 X emptyval 171 C
479 X emptyval 171 C
480 X emptyval 171 T
481 X emptyval 171 T
482 X emptyval 171 T
483 X emptyval 171 T
484 X emptyval 171 C
485 X emptyval 171 B
486 X emptyval 171 T
487 X emptyval 171 T
488 X emptyval 171 E
489 X emptyval 171 E
490 X emptyval 171 C
491 X emptyval 171 C
470 X emptyval 172 C
471 X emptyval 172 C
472 X emptyval 172 C
473 X emptyval 172 E
474 X emptyval 172 E
475 X emptyval 172 T
476 X emptyval 172 T
477 X emptyval 172 T
478 X emptyval 172 T
479 X emptyval 172 C
480 X emptyval 172 T
481 X emptyval 172 T
482 X emptyval 172 T
483 X emptyval 172 T
484 X emptyval 172 C
485 X emptyval 172 B
486 X emptyval 172 T
487 X emptyval 172 T
488 X emptyval 172 E
489 X emptyval 172 E
490 X emptyval 172 C
491 X emptyval 172 C
470 X emptyval 173 C
471 X emptyval 173 C
472 X emptyval 173 C
473 X emptyval 173 E
474 X emptyval 173 E
475 X emptyval 173 T
476 X emptyval 173 T
477 X emptyval 173 T
478 X emptyval 173 T
479 X emptyval 173 C
480 X emptyval 173 T
481 X emptyval 173 T
482 X emptyval 173 T
483 X emptyval 173 T
484 X emptyval 173 C
485 X emptyval 173 T
486 X emptyval 173 T
487 X emptyval 173 T
488 X emptyval 173 E
489 X emptyval 173 E
490 X emptyval 173 C
491 X emptyval 173 C
470 X emptyval 174 C
471 X emptyval 174 C
472 X emptyval 174 C
473 X emptyval 174 E
474 X emptyval 174 E
475 X emptyval 174 C
476 X emptyval 174 C
477 X emptyval 174 C
478 X emptyval 174 C
479 X emptyval 174 C
480 X emptyval 174 T
481 X emptyval 174 T
482 X emptyval 174 T
483 X emptyval 174 T
484 X emptyval 174 C
485 X emptyval 174 B
486 X emptyval 174 T
487 X emptyval 174 T
488 X emptyval 174 E
489 X emptyval 174 E
490 X emptyval 174 C
491 X emptyval 174 C
470 X emptyval 175 C
471 X emptyval 175 C
472 X emptyval 175 C
473 X emptyval 175 E
474 X emptyval 175 E
475 X emptyval 175 C
476 X emptyval 175 C
477 X emptyval 175 C
478 X emptyval 175 C
479 X emptyval 175 C
480 X emptyval 175 T
481 X emptyval 175 T
482 X emptyval 175 T
483 X emptyval 175 T
484 X emptyval 175 C
485 X emptyval 175 B
486 X emptyval 175 T
487 X emptyval 175 T
488 X emptyval 175 E
489 X emptyval 175 E
490 X emptyval 175 C
491 X emptyval 175 C
470 X emptyval 176 C
471 X emptyval 176 C
472 X emptyval 176 C
473 X emptyval 176 E
474 X emptyval 176 E
475 X emptyval 176 T
476 X emptyval 176 T
477 X emptyval 176 T
478 X emptyval 176 T
479 X emptyval 176 C
480 X emptyval 176 T
481 X emptyval 176 T
482 X emptyval 176 T
483 X emptyval 176 T
484 X emptyval 176 C
485 X emptyval 176 B
486 X emptyval 176 T
487 X emptyval 176 T
488 X emptyval 176 E
489 X emptyval 176 E
490 X emptyval 176 C
491 X emptyval 176 C
470 X emptyval 177 C
471 X emptyval 177 C
472 X emptyval 177 C
473 X emptyval 177 E
474 X emptyval 177 E
475 X emptyval 177 T
476 X emptyval 177 T
477 X emptyval 177 T
478 X emptyval 177 C
479 X emptyval 177 C
480 X emptyval 177 T
481 X emptyval 177 T
482 X emptyval 177 T
483 X emptyval 177 T
484 X emptyval 177 C
485 X emptyval 177 B
486 X emptyval 177 T
487 X emptyval 177 T
488 X emptyval 177 E
489 X emptyval 177 E
490 X emptyval 177 C
491 X emptyval 177 C
470 X emptyval 178 C
471 X emptyval 178 C
472 X emptyval 178 C
473 X emptyval 178 E
474 X emptyval 178 E
475 X emptyval 178 C
476 X emptyval 178 C
477 X emptyval 178 C
478 X emptyval 178 C
479 X emptyval 178 C
480 X emptyval 178 T
481 X emptyval 178 T
482 X emptyval 178 T
483 X emptyval 178 T
484 X emptyval 178 C
485 X emptyval 178 B
486 X emptyval 178 T
487 X emptyval 178 T
488 X emptyval 178 E
489 X emptyval 178 E
490 X emptyval 178 C
491 X emptyval 178 C
470 X emptyval 179 C
471 X emptyval 179 C
472 X emptyval 179 C
473 X emptyval 179 E
474 X emptyval 179 E
475 X emptyval 179 C
476 X emptyval 179 C
477 X emptyval 179 C
478 X emptyval 179 C
479 X emptyval 179 C
480 X emptyval 179 T
481 X emptyval 179 T
482 X emptyval 179 T
483 X emptyval 179 T
484 X emptyval 179 C
485 X emptyval 179 B
486 X emptyval 179 T
487 X emptyval 179 T
488 X emptyval 179 E
489 X emptyval 179 E
490 X emptyval 179 C
491 X emptyval 179 C
470 X emptyval 180 C
471 X emptyval 180 C
472 X emptyval 180 C
473 X emptyval 180 E
474 X emptyval 180 E
475 X emptyval 180 C
476 X emptyval 180 C
477 X emptyval 180 C
478 X emptyval 180 C
479 X emptyval 180 C
480 X emptyval 180 T
481 X emptyval 180 T
482 X emptyval 180 T
483 X emptyval 180 T
484 X emptyval 180 T
485 X emptyval 180 T
486 X emptyval 180 T
487 X emptyval 180 T
488 X emptyval 180 E
489 X emptyval 180 E
490 X emptyval 180 C
491 X emptyval 180 C
470 X emptyval 181 C
471 X emptyval 181 C
472 X emptyval 181 C
473 X emptyval 181 E
474 X emptyval 181 E
475 X emptyval 181 C
476 X emptyval 181 C
477 X emptyval 181 C
478 X emptyval 181 C
479 X emptyval 181 C
480 X emptyval 181 T
481 X emptyval 181 T
482 X emptyval 181 T
483 X emptyval 181 T
484 X emptyval 181 C
485 X emptyval 181 T
486 X emptyval 181 T
487 X emptyval 181 T
488 X emptyval 181 E
489 X emptyval 181 E
490 X emptyval 181 C
491 X emptyval 181 C
470 X emptyval 182 C
471 X emptyval 182 C
472 X emptyval 182 C
473 X emptyval 182 E
474 X emptyval 182 E
475 X emptyval 182 C
476 X emptyval 182 C
477 X emptyval 182 C
478 X emptyval 182 C
479 X emptyval 182 C
480 X emptyval 182 T
481 X emptyval 182 T
482 X emptyval 182 T
483 X emptyval 182 T
484 X emptyval 182 T
485 X emptyval 182 T
486 X emptyval 182 T
487 X emptyval 182 T
488 X emptyval 182 E
489 X emptyval 182 E
490 X emptyval 182 C
491 X emptyval 182 C
470 X emptyval 183 C
471 X emptyval 183 C
472 X emptyval 183 C
473 X emptyval 183 E
474 X emptyval 183 E
475 X emptyval 183 C
476 X emptyval 183 C
477 X emptyval 183 C
478 X emptyval 183 C
479 X emptyval 183 C
480 X emptyval 183 T
481 X emptyval 183 T
482 X emptyval 183 T
483 X emptyval 183 T
484 X emptyval 183 T
485 X emptyval 183 T
486 X emptyval 183 T
487 X emptyval 183 T
488 X emptyval 183 E
489 X emptyval 183 E
490 X emptyval 183 C
491 X emptyval 183 C
470 X emptyval 184 C
471 X emptyval 184 C
472 X emptyval 184 C
473 X emptyval 184 E
474 X emptyval 184 E
475 X emptyval 184 C
476 X emptyval 184 C
477 X emptyval 184 C
478 X emptyval 184 C
479 X emptyval 184 C
480 X emptyval 184 T
481 X emptyval 184 T
482 X emptyval 184 T
483 X emptyval 184 T
484 X emptyval 184 C
485 X emptyval 184 T
486 X emptyval 184 T
487 X emptyval 184 T
488 X emptyval 184 E
489 X emptyval 184 E
490 X emptyval 184 C
491 X emptyval 184 C
470 X emptyval 185 C
471 X emptyval 185 C
472 X emptyval 185 C
473 X emptyval 185 E
474 X emptyval 185 E
475 X emptyval 185 C
476 X emptyval 185 C
477 X emptyval 185 C
478 X emptyval 185 C
479 X emptyval 185 C
480 X emptyval 185 T
481 X emptyval 185 T
482 X emptyval 185 T
483 X emptyval 185 T
484 X emptyval 185 T
485 X emptyval 185 T
486 X emptyval 185 T
487 X emptyval 185 T
488 X emptyval 185 E
489 X emptyval 185 E
490 X emptyval 185 C
491 X emptyval 185 C
470 X emptyval 186 C
471 X emptyval 186 C
472 X emptyval 186 C
473 X emptyval 186 E
474 X emptyval 186 E
475 X emptyval 186 C
476 X emptyval 186 C
477 X emptyval 186 C
478 X emptyval 186 C
479 X emptyval 186 C
480 X emptyval 186 T
481 X emptyval 186 T
482 X emptyval 186 T
483 X emptyval 186 T
484 X emptyval 186 C
485 X emptyval 186 B
486 X emptyval 186 T
487 X emptyval 186 T
488 X emptyval 186 E
489 X emptyval 186 E
490 X emptyval 186 C
491 X emptyval 186 C
470 X emptyval 187 C
471 X emptyval 187 C
472 X emptyval 187 C
473 X emptyval 187 E
474 X emptyval 187 E
475 X emptyval 187 T
476 X emptyval 187 T
477 X emptyval 187 T
478 X emptyval 187 T
479 X emptyval 187 C
480 X emptyval 187 T
481 X emptyval 187 T
482 X emptyval 187 T
483 X emptyval 187 T
484 X emptyval 187 C
485 X emptyval 187 B
486 X emptyval 187 T
487 X emptyval 187 T
488 X emptyval 187 E
489 X emptyval 187 E
490 X emptyval 187 C
491 X emptyval 187 C
470 X emptyval 188 C
471 X emptyval 188 C
472 X emptyval 188 C
473 X emptyval 188 E
474 X emptyval 188 E
475 X emptyval 188 C
476 X emptyval 188 C
477 X emptyval 188 C
478 X emptyval 188 C
479 X emptyval 188 C
480 X emptyval 188 T
481 X emptyval 188 T
482 X emptyval 188 T
483 X emptyval 188 T
484 X emptyval 188 C
485 X emptyval 188 B
486 X emptyval 188 T
487 X emptyval 188 T
488 X emptyval 188 E
489 X emptyval 188 E
490 X emptyval 188 C
491 X emptyval 188 C
470 X emptyval 189 C
471 X emptyval 189 C
472 X emptyval 189 C
473 X emptyval 189 E
474 X emptyval 189 E
475 X emptyval 189 C
476 X emptyval 189 C
477 X emptyval 189 C
478 X emptyval 189 C
479 X emptyval 189 C
480 X emptyval 189 T
481 X emptyval 189 T
482 X emptyval 189 T
483 X emptyval 189 T
484 X emptyval 189 C
485 X emptyval 189 B
486 X emptyval 189 T
487 X emptyval 189 T
488 X emptyval 189 E
489 X emptyval 189 E
490 X emptyval 189 C
491 X emptyval 189 C
470 X emptyval 190 C
471 X emptyval 190 C
472 X emptyval 190 C
473 X emptyval 190 E
474 X emptyval 190 E
475 X emptyval 190 T
476 X emptyval 190 T
477 X emptyval 190 T
478 X emptyval 190 T
479 X emptyval 190 C
480 X emptyval 190 T
481 X emptyval 190 T
482 X emptyval 190 T
483 X emptyval 190 T
484 X emptyval 190 C
485 X emptyval 190 B
486 X emptyval 190 T
487 X emptyval 190 T
488 X emptyval 190 E
489 X emptyval 190 E
490 X emptyval 190 C
491 X emptyval 190 C
470 X emptyval 191 C
471 X emptyval 191 C
472 X emptyval 191 C
473 X emptyval 191 E
474 X emptyval 191 E
475 X emptyval 191 C
476 X emptyval 191 C
477 X emptyval 191 C
478 X emptyval 191 C
479 X emptyval 191 C
480 X emptyval 191 T
481 X emptyval 191 T
482 X emptyval 191 T
483 X emptyval 191 T
484 X emptyval 191 C
485 X emptyval 191 B
486 X emptyval 191 T
487 X emptyval 191 T
488 X emptyval 191 E
489 X emptyval 191 E
490 X emptyval 191 C
491 X emptyval 191 C
470 X emptyval 192 C
471 X emptyval 192 C
472 X emptyval 192 C
473 X emptyval 192 E
474 X emptyval 192 E
475 X emptyval 192 T
476 X emptyval 192 T
477 X emptyval 192 T
478 X emptyval 192 T
479 X emptyval 192 C
480 X emptyval 192 T
481 X emptyval 192 T
482 X emptyval 192 T
483 X emptyval 192 T
484 X emptyval 192 C
485 X emptyval 192 B
486 X emptyval 192 T
487 X emptyval 192 T
488 X emptyval 192 E
489 X emptyval 192 E
490 X emptyval 192 C
491 X emptyval 192 C
470 X emptyval 193 C
471 X emptyval 193 C
472 X emptyval 193 C
473 X emptyval 193 E
474 X emptyval 193 E
475 X emptyval 193 T
476 X emptyval 193 T
477 X emptyval 193 T
478 X emptyval 193 T
479 X emptyval 193 C
480 X emptyval 193 T
481 X emptyval 193 T
482 X emptyval 193 T
483 X emptyval 193 T
484 X emptyval 193 C
485 X emptyval 193 T
486 X emptyval 193 T
487 X emptyval 193 T
488 X emptyval 193 E
489 X emptyval 193 E
490 X emptyval 193 C
491 X emptyval 193 C
470 X emptyval 194 C
471 X emptyval 194 C
472 X emptyval 194 C
473 X emptyval 194 E
474 X emptyval 194 E
475 X emptyval 194 T
476 X emptyval 194 T
477 X emptyval 194 T
478 X emptyval 194 T
479 X emptyval 194 C
480 X emptyval 194 T
481 X emptyval 194 T
482 X emptyval 194 T
483 X emptyval 194 T
484 X emptyval 194 C
485 X emptyval 194 T
486 X emptyval 194 T
487 X emptyval 194 T
488 X emptyval 194 E
489 X emptyval 194 E
490 X emptyval 194 C
491 X emptyval 194 C
470 X emptyval 195 C
471 X emptyval 195 C
472 X emptyval 195 C
473 X emptyval 195 E
474 X emptyval 195 E
475 X emptyval 195 T
476 X emptyval 195 T
477 X emptyval 195 T
478 X emptyval 195 C
479 X emptyval 195 C
480 X emptyval 195 T
481 X emptyval 195 T
482 X emptyval 195 T
483 X emptyval 195 T
484 X emptyval 195 C
485 X emptyval 195 B
486 X emptyval 195 T
487 X emptyval 195 T
488 X emptyval 195 E
489 X emptyval 195 E
490 X emptyval 195 C
491 X emptyval 195 C
470 X emptyval 196 C
471 X emptyval 196 C
472 X emptyval 196 C
473 X emptyval 196 E
474 X emptyval 196 E
475 X emptyval 196 T
476 X emptyval 196 T
477 X emptyval 196 T
478 X emptyval 196 T
479 X emptyval 196 C
480 X emptyval 196 T
481 X emptyval 196 T
482 X emptyval 196 T
483 X emptyval 196 T
484 X emptyval 196 C
485 X emptyval 196 T
486 X emptyval 196 T
487 X emptyval 196 T
488 X emptyval 196 E
489 X emptyval 196 E
490 X emptyval 196 C
491 X emptyval 196 C
470 X emptyval 197 C
471 X emptyval 197 C
472 X emptyval 197 C
473 X emptyval 197 E
474 X emptyval 197 E
475 X emptyval 197 T
476 X emptyval 197 T
477 X emptyval 197 T
478 X emptyval 197 T
479 X emptyval 197 C
480 X emptyval 197 T
481 X emptyval 197 T
482 X emptyval 197 T
483 X emptyval 197 T
484 X emptyval 197 C
485 X emptyval 197 T
486 X emptyval 197 T
487 X emptyval 197 T
488 X emptyval 197 E
489 X emptyval 197 E
490 X emptyval 197 C
491 X emptyval 197 C
470 X emptyval 198 C
471 X emptyval 198 C
472 X emptyval 198 C
473 X emptyval 198 E
474 X emptyval 198 E
475 X emptyval 198 C
476 X emptyval 198 C
477 X emptyval 198 C
478 X emptyval 198 C
479 X emptyval 198 C
480 X emptyval 198 T
481 X emptyval 198 T
482 X emptyval 198 T
483 X emptyval 198 T
484 X emptyval 198 C
485 X emptyval 198 T
486 X emptyval 198 T
487 X emptyval 198 T
488 X emptyval 198 E
489 X emptyval 198 E
490 X emptyval 198 C
491 X emptyval 198 C
470 X emptyval 199 C
471 X emptyval 199 C
472 X emptyval 199 C
473 X emptyval 199 E
474 X emptyval 199 E
475 X emptyval 199 C
476 X emptyval 199 C
477 X emptyval 199 C
478 X emptyval 199 C
479 X emptyval 199 C
480 X emptyval 199 T
481 X emptyval 199 T
482 X emptyval 199 T
483 X emptyval 199 T
484 X emptyval 199 C
485 X emptyval 199 T
486 X emptyval 199 T
487 X emptyval 199 T
488 X emptyval 199 E
489 X emptyval 199 E
490 X emptyval 199 C
491 X emptyval 199 C
470 X emptyval 200 C
471 X emptyval 200 C
472 X emptyval 200 C
473 X emptyval 200 E
474 X emptyval 200 E
475 X emptyval 200 C
476 X emptyval 200 C
477 X emptyval 200 C
478 X emptyval 200 C
479 X emptyval 200 C
480 X emptyval 200 T
481 X emptyval 200 T
482 X emptyval 200 T
483 X emptyval 200 T
484 X emptyval 200 C
485 X emptyval 200 T
486 X emptyval 200 T
487 X emptyval 200 T
488 X emptyval 200 E
489 X emptyval 200 E
490 X emptyval 200 C
491 X emptyval 200 C
470 X emptyval 201 C
471 X emptyval 201 C
472 X emptyval 201 C
473 X emptyval 201 E
474 X emptyval 201 E
475 X emptyval 201 C
476 X emptyval 201 C
477 X emptyval 201 C
478 X emptyval 201 C
479 X emptyval 201 C
480 X emptyval 201 T
481 X emptyval 201 T
482 X emptyval 201 T
483 X emptyval 201 T
484 X emptyval 201 C
485 X emptyval 201 T
486 X emptyval 201 T
487 X emptyval 201 T
488 X emptyval 201 E
489 X emptyval 201 E
490 X emptyval 201 C
491 X emptyval 201 C
470 X emptyval 202 C
471 X emptyval 202 C
472 X emptyval 202 C
473 X emptyval 202 E
474 X emptyval 202 E
475 X emptyval 202 C
476 X emptyval 202 C
477 X emptyval 202 C
478 X emptyval 202 C
479 X emptyval 202 C
480 X emptyval 202 T
481 X emptyval 202 T
482 X emptyval 202 T
483 X emptyval 202 T
484 X emptyval 202 C
485 X emptyval 202 T
486 X emptyval 202 T
487 X emptyval 202 T
488 X emptyval 202 E
489 X emptyval 202 E
490 X emptyval 202 C
491 X emptyval 202 C
470 X emptyval 203 C
471 X emptyval 203 C
472 X emptyval 203 C
473 X emptyval 203 E
474 X emptyval 203 E
475 X emptyval 203 C
476 X emptyval 203 C
477 X emptyval 203 C
478 X emptyval 203 C
479 X emptyval 203 C
480 X emptyval 203 T
481 X emptyval 203 T
482 X emptyval 203 T
483 X emptyval 203 T
484 X emptyval 203 C
485 X emptyval 203 B
486 X emptyval 203 T
487 X emptyval 203 T
488 X emptyval 203 E
489 X emptyval 203 E
490 X emptyval 203 C
491 X emptyval 203 C
470 X emptyval 204 C
471 X emptyval 204 C
472 X emptyval 204 C
473 X emptyval 204 E
474 X emptyval 204 E
475 X emptyval 204 T
476 X emptyval 204 T
477 X emptyval 204 T
478 X emptyval 204 C
479 X emptyval 204 C
480 X emptyval 204 T
481 X emptyval 204 T
482 X emptyval 204 T
483 X emptyval 204 T
484 X emptyval 204 C
485 X emptyval 204 B
486 X emptyval 204 T
487 X emptyval 204 T
488 X emptyval 204 E
489 X emptyval 204 E
490 X emptyval 204 C
491 X emptyval 204 C
470 X emptyval 205 C
471 X emptyval 205 C
472 X emptyval 205 C
473 X emptyval 205 E
474 X emptyval 205 E
475 X emptyval 205 C
476 X emptyval 205 C
477 X emptyval 205 C
478 X emptyval 205 C
479 X emptyval 205 C
480 X emptyval 205 T
481 X emptyval 205 T
482 X emptyval 205 T
483 X emptyval 205 T
484 X emptyval 205 C
485 X emptyval 205 B
486 X emptyval 205 T
487 X emptyval 205 T
488 X emptyval 205 E
489 X emptyval 205 E
490 X emptyval 205 C
491 X emptyval 205 C
470 X emptyval 206 C
471 X emptyval 206 C
472 X emptyval 206 C
473 X emptyval 206 E
474 X emptyval 206 E
475 X emptyval 206 T
476 X emptyval 206 T
477 X emptyval 206 T
478 X emptyval 206 C
479 X emptyval 206 C
480 X emptyval 206 T
481 X emptyval 206 T
482 X emptyval 206 T
483 X emptyval 206 T
484 X emptyval 206 C
485 X emptyval 206 B
486 X emptyval 206 T
487 X emptyval 206 T
488 X emptyval 206 E
489 X emptyval 206 E
490 X emptyval 206 C
491 X emptyval 206 C
470 X emptyval 207 C
471 X emptyval 207 C
472 X emptyval 207 C
473 X emptyval 207 E
474 X emptyval 207 E
475 X emptyval 207 T
476 X emptyval 207 T
477 X emptyval 207 T
478 X emptyval 207 C
479 X emptyval 207 C
480 X emptyval 207 T
481 X emptyval 207 T
482 X emptyval 207 T
483 X emptyval 207 T
484 X emptyval 207 C
485 X emptyval 207 B
486 X emptyval 207 T
487 X emptyval 207 T
488 X emptyval 207 E
489 X emptyval 207 E
490 X emptyval 207 C
491 X emptyval 207 C
470 X emptyval 208 C
471 X emptyval 208 C
472 X emptyval 208 C
473 X emptyval 208 E
474 X emptyval 208 E
475 X emptyval 208 T
476 X emptyval 208 T
477 X emptyval 208 T
478 X emptyval 208 C
479 X emptyval 208 C
480 X emptyval 208 T
481 X emptyval 208 T
482 X emptyval 208 T
483 X emptyval 208 T
484 X emptyval 208 C
485 X emptyval 208 B
486 X emptyval 208 T
487 X emptyval 208 T
488 X emptyval 208 E
489 X emptyval 208 E
490 X emptyval 208 C
491 X emptyval 208 C
470 X emptyval 209 C
471 X emptyval 209 C
472 X emptyval 209 C
473 X emptyval 209 E
474 X emptyval 209 E
475 X emptyval 209 T
476 X emptyval 209 T
477 X emptyval 209 T
478 X emptyval 209 C
479 X emptyval 209 C
480 X emptyval 209 T
481 X emptyval 209 T
482 X emptyval 209 T
483 X emptyval 209 T
484 X emptyval 209 C
485 X emptyval 209 B
486 X emptyval 209 T
487 X emptyval 209 T
488 X emptyval 209 E
489 X emptyval 209 E
490 X emptyval 209 C
491 X emptyval 209 C
470 X emptyval 210 C
471 X emptyval 210 C
472 X emptyval 210 C
473 X emptyval 210 E
474 X emptyval 210 E
475 X emptyval 210 C
476 X emptyval 210 C
477 X emptyval 210 C
478 X emptyval 210 C
479 X emptyval 210 C
480 X emptyval 210 T
481 X emptyval 210 T
482 X emptyval 210 T
483 X emptyval 210 T
484 X emptyval 210 C
485 X emptyval 210 B
486 X emptyval 210 T
487 X emptyval 210 T
488 X emptyval 210 E
489 X emptyval 210 E
490 X emptyval 210 C
491 X emptyval 210 C
470 X emptyval 211 C
471 X emptyval 211 C
472 X emptyval 211 C
473 X emptyval 211 E
474 X emptyval 211 E
475 X emptyval 211 C
476 X emptyval 211 C
477 X emptyval 211 C
478 X emptyval 211 C
479 X emptyval 211 C
480 X emptyval 211 T
481 X emptyval 211 T
482 X emptyval 211 T
483 X emptyval 211 T
484 X emptyval 211 C
485 X emptyval 211 B
486 X emptyval 211 T
487 X emptyval 211 T
488 X emptyval 211 E
489 X emptyval 211 E
490 X emptyval 211 C
491 X emptyval 211 C
470 X emptyval 212 C
471 X emptyval 212 C
472 X emptyval 212 C
473 X emptyval 212 E
474 X emptyval 212 E
475 X emptyval 212 C
476 X emptyval 212 C
477 X emptyval 212 C
478 X emptyval 212 C
479 X emptyval 212 C
480 X emptyval 212 T
481 X emptyval 212 T
482 X emptyval 212 T
483 X emptyval 212 T
484 X emptyval 212 C
485 X emptyval 212 B
486 X emptyval 212 T
487 X emptyval 212 T
488 X emptyval 212 E
489 X emptyval 212 E
490 X emptyval 212 C
491 X emptyval 212 C
470 X emptyval 213 C
471 X emptyval 213 C
472 X emptyval 213 C
473 X emptyval 213 E
474 X emptyval 213 E
475 X emptyval 213 C
476 X emptyval 213 C
477 X emptyval 213 C
478 X emptyval 213 C
479 X emptyval 213 C
480 X emptyval 213 T
481 X emptyval 213 T
482 X emptyval 213 T
483 X emptyval 213 T
484 X emptyval 213 C
485 X emptyval 213 B
486 X emptyval 213 T
487 X emptyval 213 T
488 X emptyval 213 E
489 X emptyval 213 E
490 X emptyval 213 C
491 X emptyval 213 C
470 X emptyval 214 C
471 X emptyval 214 C
472 X emptyval 214 C
473 X emptyval 214 E
474 X emptyval 214 E
475 X emptyval 214 C
476 X emptyval 214 C
477 X emptyval 214 C
478 X emptyval 214 C
479 X emptyval 214 C
480 X emptyval 214 T
481 X emptyval 214 T
482 X emptyval 214 T
483 X emptyval 214 T
484 X emptyval 214 C
485 X emptyval 214 B
486 X emptyval 214 T
487 X emptyval 214 T
488 X emptyval 214 E
489 X emptyval 214 E
490 X emptyval 214 C
491 X emptyval 214 C
470 X emptyval 215 C
471 X emptyval 215 C
472 X emptyval 215 C
473 X emptyval 215 E
474 X emptyval 215 E
475 X emptyval 215 C
476 X emptyval 215 C
477 X emptyval 215 C
478 X emptyval 215 C
479 X emptyval 215 C
480 X emptyval 215 T
481 X emptyval 215 T
482 X emptyval 215 T
483 X emptyval 215 T
484 X emptyval 215 C
485 X emptyval 215 B
486 X emptyval 215 T
487 X emptyval 215 T
488 X emptyval 215 E
489 X emptyval 215 E
490 X emptyval 215 C
491 X emptyval 215 C
470 X emptyval 216 C
471 X emptyval 216 C
472 X emptyval 216 C
473 X emptyval 216 E
474 X emptyval 216 E
475 X emptyval 216 C
476 X emptyval 216 C
477 X emptyval 216 C
478 X emptyval 216 C
479 X emptyval 216 C
480 X emptyval 216 T
481 X emptyval 216 T
482 X emptyval 216 T
483 X emptyval 216 T
484 X emptyval 216 C
485 X emptyval 216 B
486 X emptyval 216 T
487 X emptyval 216 T
488 X emptyval 216 E
489 X emptyval 216 E
490 X emptyval 216 C
491 X emptyval 216 C
470 X emptyval 217 C
471 X emptyval 217 C
472 X emptyval 217 C
473 X emptyval 217 E
474 X emptyval 217 E
475 X emptyval 217 C
476 X emptyval 217 C
477 X emptyval 217 C
478 X emptyval 217 C
479 X emptyval 217 C
480 X emptyval 217 T
481 X emptyval 217 T
482 X emptyval 217 T
483 X emptyval 217 T
484 X emptyval 217 C
485 X emptyval 217 B
486 X emptyval 217 T
487 X emptyval 217 T
488 X emptyval 217 E
489 X emptyval 217 E
490 X emptyval 217 C
491 X emptyval 217 C
470 X emptyval 218 C
471 X emptyval 218 C
472 X emptyval 218 C
473 X emptyval 218 E
474 X emptyval 218 E
475 X emptyval 218 C
476 X emptyval 218 C
477 X emptyval 218 C
478 X emptyval 218 C
479 X emptyval 218 C
480 X emptyval 218 T
481 X emptyval 218 T
482 X emptyval 218 T
483 X emptyval 218 T
484 X emptyval 218 C
485 X emptyval 218 B
486 X emptyval 218 T
487 X emptyval 218 T
488 X emptyval 218 E
489 X emptyval 218 E
490 X emptyval 218 C
491 X emptyval 218 C
470 X emptyval 219 C
471 X emptyval 219 C
472 X emptyval 219 C
473 X emptyval 219 E
474 X emptyval 219 E
475 X emptyval 219 C
476 X emptyval 219 C
477 X emptyval 219 C
478 X emptyval 219 C
479 X emptyval 219 C
480 X emptyval 219 T
481 X emptyval 219 T
482 X emptyval 219 T
483 X emptyval 219 T
484 X emptyval 219 C
485 X emptyval 219 B
486 X emptyval 219 T
487 X emptyval 219 T
488 X emptyval 219 E
489 X emptyval 219 E
490 X emptyval 219 C
491 X emptyval 219 C
470 X emptyval 220 C
471 X emptyval 220 C
472 X emptyval 220 C
473 X emptyval 220 E
474 X emptyval 220 E
475 X emptyval 220 C
476 X emptyval 220 C
477 X emptyval 220 C
478 X emptyval 220 C
479 X emptyval 220 C
480 X emptyval 220 T
481 X emptyval 220 T
482 X emptyval 220 T
483 X emptyval 220 T
484 X emptyval 220 C
485 X emptyval 220 B
486 X emptyval 220 T
487 X emptyval 220 T
488 X emptyval 220 E
489 X emptyval 220 E
490 X emptyval 220 C
491 X emptyval 220 C
470 X emptyval 221 C
471 X emptyval 221 C
472 X emptyval 221 C
473 X emptyval 221 E
474 X emptyval 221 E
475 X emptyval 221 T
476 X emptyval 221 T
477 X emptyval 221 T
478 X emptyval 221 C
479 X emptyval 221 C
480 X emptyval 221 T
481 X emptyval 221 T
482 X emptyval 221 T
483 X emptyval 221 T
484 X emptyval 221 C
485 X emptyval 221 B
486 X emptyval 221 T
487 X emptyval 221 T
488 X emptyval 221 E
489 X emptyval 221 E
490 X emptyval 221 C
491 X emptyval 221 C
470 X emptyval 222 C
471 X emptyval 222 C
472 X emptyval 222 C
473 X emptyval 222 E
474 X emptyval 222 E
475 X emptyval 222 T
476 X emptyval 222 T
477 X emptyval 222 T
478 X emptyval 222 C
479 X emptyval 222 C
480 X emptyval 222 T
481 X emptyval 222 T
482 X emptyval 222 T
483 X emptyval 222 T
484 X emptyval 222 C
485 X emptyval 222 B
486 X emptyval 222 T
487 X emptyval 222 T
488 X emptyval 222 E
489 X emptyval 222 E
490 X emptyval 222 C
491 X emptyval 222 C
470 X emptyval 223 C
471 X emptyval 223 C
472 X emptyval 223 C
473 X emptyval 223 E
474 X emptyval 223 E
475 X emptyval 223 T
476 X emptyval 223 T
477 X emptyval 223 T
478 X emptyval 223 C
479 X emptyval 223 C
480 X emptyval 223 T
481 X emptyval 223 T
482 X emptyval 223 T
483 X emptyval 223 T
484 X emptyval 223 C
485 X emptyval 223 B
486 X emptyval 223 T
487 X emptyval 223 T
488 X emptyval 223 E
489 X emptyval 223 E
490 X emptyval 223 C
491 X emptyval 223 C
470 X emptyval 224 C
471 X emptyval 224 C
472 X emptyval 224 C
473 X emptyval 224 E
474 X emptyval 224 E
475 X emptyval 224 C
476 X emptyval 224 C
477 X emptyval 224 C
478 X emptyval 224 C
479 X emptyval 224 C
480 X emptyval 224 T
481 X emptyval 224 T
482 X emptyval 224 T
483 X emptyval 224 T
484 X emptyval 224 C
485 X emptyval 224 B
486 X emptyval 224 T
487 X emptyval 224 T
488 X emptyval 224 E
489 X emptyval 224 E
490 X emptyval 224 C
491 X emptyval 224 C
470 X emptyval 225 C
471 X emptyval 225 C
472 X emptyval 225 C
473 X emptyval 225 E
474 X emptyval 225 E
475 X emptyval 225 C
476 X emptyval 225 C
477 X emptyval 225 C
478 X emptyval 225 C
479 X emptyval 225 C
480 X emptyval 225 T
481 X emptyval 225 T
482 X emptyval 225 T
483 X emptyval 225 T
484 X emptyval 225 C
485 X emptyval 225 B
486 X emptyval 225 T
487 X emptyval 225 T
488 X emptyval 225 E
489 X emptyval 225 E
490 X emptyval 225 C
491 X emptyval 225 C
470 X emptyval 226 C
471 X emptyval 226 C
472 X emptyval 226 C
473 X emptyval 226 E
474 X emptyval 226 E
475 X emptyval 226 C
476 X emptyval 226 C
477 X emptyval 226 C
478 X emptyval 226 C
479 X emptyval 226 C
480 X emptyval 226 T
481 X emptyval 226 T
482 X emptyval 226 T
483 X emptyval 226 T
484 X emptyval 226 C
485 X emptyval 226 B
486 X emptyval 226 T
487 X emptyval 226 T
488 X emptyval 226 E
489 X emptyval 226 E
490 X emptyval 226 C
491 X emptyval 226 C
470 X emptyval 227 C
471 X emptyval 227 C
472 X emptyval 227 C
473 X emptyval 227 E
474 X emptyval 227 E
475 X emptyval 227 T
476 X emptyval 227 T
477 X emptyval 227 T
478 X emptyval 227 C
479 X emptyval 227 C
480 X emptyval 227 T
481 X emptyval 227 T
482 X emptyval 227 T
483 X emptyval 227 T
484 X emptyval 227 C
485 X emptyval 227 B
486 X emptyval 227 T
487 X emptyval 227 T
488 X emptyval 227 E
489 X emptyval 227 E
490 X emptyval 227 C
491 X emptyval 227 C
470 X emptyval 228 C
471 X emptyval 228 C
472 X emptyval 228 C
473 X emptyval 228 E
474 X emptyval 228 E
475 X emptyval 228 T
476 X emptyval 228 T
477 X emptyval 228 T
478 X emptyval 228 C
479 X emptyval 228 C
480 X emptyval 228 T
481 X emptyval 228 T
482 X emptyval 228 T
483 X emptyval 228 T
484 X emptyval 228 C
485 X emptyval 228 B
486 X emptyval 228 T
487 X emptyval 228 T
488 X emptyval 228 E
489 X emptyval 228 E
490 X emptyval 228 C
491 X emptyval 228 C
470 X emptyval 229 C
471 X emptyval 229 C
472 X emptyval 229 C
473 X emptyval 229 E
474 X emptyval 229 E
475 X emptyval 229 T
476 X emptyval 229 T
477 X emptyval 229 T
478 X emptyval 229 C
479 X emptyval 229 C
480 X emptyval 229 T
481 X emptyval 229 T
482 X emptyval 229 T
483 X emptyval 229 T
484 X emptyval 229 C
485 X emptyval 229 B
486 X emptyval 229 T
487 X emptyval 229 T
488 X emptyval 229 E
489 X emptyval 229 E
490 X emptyval 229 C
491 X emptyval 229 C
470 X emptyval 230 C
471 X emptyval 230 C
472 X emptyval 230 C
473 X emptyval 230 E
474 X emptyval 230 E
475 X emptyval 230 C
476 X emptyval 230 C
477 X emptyval 230 C
478 X emptyval 230 C
479 X emptyval 230 C
480 X emptyval 230 T
481 X emptyval 230 T
482 X emptyval 230 T
483 X emptyval 230 T
484 X emptyval 230 C
485 X emptyval 230 B
486 X emptyval 230 T
487 X emptyval 230 T
488 X emptyval 230 E
489 X emptyval 230 E
490 X emptyval 230 C
491 X emptyval 230 C
470 X emptyval 231 C
471 X emptyval 231 C
472 X emptyval 231 C
473 X emptyval 231 E
474 X emptyval 231 E
475 X emptyval 231 C
476 X emptyval 231 C
477 X emptyval 231 C
478 X emptyval 231 C
479 X emptyval 231 C
480 X emptyval 231 T
481 X emptyval 231 T
482 X emptyval 231 T
483 X emptyval 231 T
484 X emptyval 231 C
485 X emptyval 231 B
486 X emptyval 231 T
487 X emptyval 231 T
488 X emptyval 231 E
489 X emptyval 231 E
490 X emptyval 231 C
491 X emptyval 231 C
470 X emptyval 232 C
471 X emptyval 232 C
472 X emptyval 232 C
473 X emptyval 232 E
474 X emptyval 232 E
475 X emptyval 232 C
476 X emptyval 232 C
477 X emptyval 232 C
478 X emptyval 232 C
479 X emptyval 232 C
480 X emptyval 232 T
481 X emptyval 232 T
482 X emptyval 232 T
483 X emptyval 232 T
484 X emptyval 232 C
485 X emptyval 232 B
486 X emptyval 232 T
487 X emptyval 232 T
488 X emptyval 232 E
489 X emptyval 232 E
490 X emptyval 232 C
491 X emptyval 232 C
470 X emptyval 233 C
471 X emptyval 233 C
472 X emptyval 233 C
473 X emptyval 233 E
474 X emptyval 233 E
475 X emptyval 233 C
476 X emptyval 233 C
477 X emptyval 233 C
478 X emptyval 233 C
479 X emptyval 233 C
480 X emptyval 233 T
481 X emptyval 233 T
482 X emptyval 233 T
483 X emptyval 233 T
484 X emptyval 233 C
485 X emptyval 233 B
486 X emptyval 233 T
487 X emptyval 233 T
488 X emptyval 233 E
489 X emptyval 233 E
490 X emptyval 233 C
491 X emptyval 233 C
470 X emptyval 234 C
471 X emptyval 234 C
472 X emptyval 234 C
473 X emptyval 234 E
474 X emptyval 234 E
475 X emptyval 234 C
476 X emptyval 234 C
477 X emptyval 234 C
478 X emptyval 234 C
479 X emptyval 234 C
480 X emptyval 234 T
481 X emptyval 234 T
482 X emptyval 234 T
483 X emptyval 234 T
484 X emptyval 234 C
485 X emptyval 234 B
486 X emptyval 234 T
487 X emptyval 234 T
488 X emptyval 234 E
489 X emptyval 234 E
490 X emptyval 234 C
491 X emptyval 234 C
470 X emptyval 235 C
471 X emptyval 235 C
472 X emptyval 235 C
473 X emptyval 235 E
474 X emptyval 235 E
475 X emptyval 235 C
476 X emptyval 235 C
477 X emptyval 235 C
478 X emptyval 235 C
479 X emptyval 235 C
480 X emptyval 235 T
481 X emptyval 235 T
482 X emptyval 235 T
483 X emptyval 235 T
484 X emptyval 235 C
485 X emptyval 235 B
486 X emptyval 235 T
487 X emptyval 235 T
488 X emptyval 235 E
489 X emptyval 235 E
490 X emptyval 235 C
491 X emptyval 235 C
470 X emptyval 236 C
471 X emptyval 236 C
472 X emptyval 236 C
473 X emptyval 236 E
474 X emptyval 236 E
475 X emptyval 236 C
476 X emptyval 236 C
477 X emptyval 236 C
478 X emptyval 236 C
479 X emptyval 236 C
480 X emptyval 236 T
481 X emptyval 236 T
482 X emptyval 236 T
483 X emptyval 236 T
484 X emptyval 236 C
485 X emptyval 236 B
486 X emptyval 236 T
487 X emptyval 236 T
488 X emptyval 236 E
489 X emptyval 236 E
490 X emptyval 236 C
491 X emptyval 236 C
470 X emptyval 237 C
471 X emptyval 237 C
472 X emptyval 237 C
473 X emptyval 237 E
474 X emptyval 237 E
475 X emptyval 237 T
476 X emptyval 237 T
477 X emptyval 237 T
478 X emptyval 237 C
479 X emptyval 237 C
480 X emptyval 237 T
481 X emptyval 237 T
482 X emptyval 237 T
483 X emptyval 237 T
484 X emptyval 237 C
485 X emptyval 237 B
486 X emptyval 237 T
487 X emptyval 237 T
488 X emptyval 237 E
489 X emptyval 237 E
490 X emptyval 237 C
491 X emptyval 237 C
470 X emptyval 238 C
471 X emptyval 238 C
472 X emptyval 238 C
473 X emptyval 238 E
474 X emptyval 238 E
475 X emptyval 238 T
476 X emptyval 238 T
477 X emptyval 238 T
478 X emptyval 238 C
479 X emptyval 238 C
480 X emptyval 238 T
481 X emptyval 238 T
482 X emptyval 238 T
483 X emptyval 238 T
484 X emptyval 238 C
485 X emptyval 238 B
486 X emptyval 238 T
487 X emptyval 238 T
488 X emptyval 238 E
489 X emptyval 238 E
490 X emptyval 238 C
491 X emptyval 238 C
470 X emptyval 239 C
471 X emptyval 239 C
472 X emptyval 239 C
473 X emptyval 239 E
474 X emptyval 239 E
475 X emptyval 239 C
476 X emptyval 239 C
477 X emptyval 239 C
478 X emptyval 239 C
479 X emptyval 239 C
480 X emptyval 239 T
481 X emptyval 239 T
482 X emptyval 239 T
483 X emptyval 239 T
484 X emptyval 239 C
485 X emptyval 239 B
486 X emptyval 239 T
487 X emptyval 239 T
488 X emptyval 239 E
489 X emptyval 239 E
490 X emptyval 239 C
491 X emptyval 239 C
470 X emptyval 240 C
471 X emptyval 240 C
472 X emptyval 240 C
473 X emptyval 240 E
474 X emptyval 240 E
475 X emptyval 240 T
476 X emptyval 240 T
477 X emptyval 240 T
478 X emptyval 240 C
479 X emptyval 240 C
480 X emptyval 240 T
481 X emptyval 240 T
482 X emptyval 240 T
483 X emptyval 240 T
484 X emptyval 240 C
485 X emptyval 240 B
486 X emptyval 240 T
487 X emptyval 240 T
488 X emptyval 240 E
489 X emptyval 240 E
490 X emptyval 240 C
491 X emptyval 240 C
470 X emptyval 241 C
471 X emptyval 241 C
472 X emptyval 241 C
473 X emptyval 241 E
474 X emptyval 241 E
475 X emptyval 241 C
476 X emptyval 241 C
477 X emptyval 241 C
478 X emptyval 241 C
479 X emptyval 241 C
480 X emptyval 241 T
481 X emptyval 241 T
482 X emptyval 241 T
483 X emptyval 241 T
484 X emptyval 241 C
485 X emptyval 241 B
486 X emptyval 241 T
487 X emptyval 241 T
488 X emptyval 241 E
489 X emptyval 241 E
490 X emptyval 241 C
491 X emptyval 241 C
470 X emptyval 242 C
471 X emptyval 242 C
472 X emptyval 242 C
473 X emptyval 242 E
474 X emptyval 242 E
475 X emptyval 242 T
476 X emptyval 242 T
477 X emptyval 242 T
478 X emptyval 242 C
479 X emptyval 242 C
480 X emptyval 242 T
481 X emptyval 242 T
482 X emptyval 242 T
483 X emptyval 242 T
484 X emptyval 242 C
485 X emptyval 242 B
486 X emptyval 242 T
487 X emptyval 242 T
488 X emptyval 242 E
489 X emptyval 242 E
490 X emptyval 242 C
491 X emptyval 242 C
470 X emptyval 243 C
471 X emptyval 243 C
472 X emptyval 243 C
473 X emptyval 243 E
474 X emptyval 243 E
475 X emptyval 243 C
476 X emptyval 243 C
477 X emptyval 243 C
478 X emptyval 243 C
479 X emptyval 243 C
480 X emptyval 243 T
481 X emptyval 243 T
482 X emptyval 243 T
483 X emptyval 243 T
484 X emptyval 243 C
485 X emptyval 243 B
486 X emptyval 243 T
487 X emptyval 243 T
488 X emptyval 243 E
489 X emptyval 243 E
490 X emptyval 243 C
491 X emptyval 243 C
470 X emptyval 244 C
471 X emptyval 244 C
472 X emptyval 244 C
473 X emptyval 244 E
474 X emptyval 244 E
475 X emptyval 244 T
476 X emptyval 244 T
477 X emptyval 244 T
478 X emptyval 244 C
479 X emptyval 244 C
480 X emptyval 244 T
481 X emptyval 244 T
482 X emptyval 244 T
483 X emptyval 244 T
484 X emptyval 244 C
485 X emptyval 244 B
486 X emptyval 244 T
487 X emptyval 244 T
488 X emptyval 244 E
489 X emptyval 244 E
490 X emptyval 244 C
491 X emptyval 244 C
470 X emptyval 245 C
471 X emptyval 245 C
472 X emptyval 245 C
473 X emptyval 245 E
474 X emptyval 245 E
475 X emptyval 245 C
476 X emptyval 245 T
477 X emptyval 245 T
478 X emptyval 245 T
479 X emptyval 245 T
480 X emptyval 245 T
481 X emptyval 245 T
482 X emptyval 245 T
483 X emptyval 245 T
484 X emptyval 245 C
485 X emptyval 245 B
486 X emptyval 245 T
487 X emptyval 245 T
488 X emptyval 245 E
489 X emptyval 245 E
490 X emptyval 245 C
491 X emptyval 245 C
470 X emptyval 246 C
471 X emptyval 246 C
472 X emptyval 246 C
473 X emptyval 246 E
474 X emptyval 246 E
475 X emptyval 246 C
476 X emptyval 246 C
477 X emptyval 246 C
478 X emptyval 246 C
479 X emptyval 246 C
480 X emptyval 246 T
481 X emptyval 246 T
482 X emptyval 246 T
483 X emptyval 246 T
484 X emptyval 246 C
485 X emptyval 246 B
486 X emptyval 246 T
487 X emptyval 246 T
488 X emptyval 246 E
489 X emptyval 246 E
490 X emptyval 246 C
491 X emptyval 246 C
470 X emptyval 247 C
471 X emptyval 247 C
472 X emptyval 247 C
473 X emptyval 247 E
474 X emptyval 247 E
475 X emptyval 247 T
476 X emptyval 247 T
477 X emptyval 247 T
478 X emptyval 247 C
479 X emptyval 247 C
480 X emptyval 247 T
481 X emptyval 247 T
482 X emptyval 247 T
483 X emptyval 247 T
484 X emptyval 247 C
485 X emptyval 247 B
486 X emptyval 247 T
487 X emptyval 247 T
488 X emptyval 247 E
489 X emptyval 247 E
490 X emptyval 247 C
491 X emptyval 247 C
470 X emptyval 248 C
471 X emptyval 248 C
472 X emptyval 248 C
473 X emptyval 248 E
474 X emptyval 248 E
475 X emptyval 248 C
476 X emptyval 248 C
477 X emptyval 248 C
478 X emptyval 248 C
479 X emptyval 248 C
480 X emptyval 248 T
481 X emptyval 248 T
482 X emptyval 248 T
483 X emptyval 248 T
484 X emptyval 248 C
485 X emptyval 248 B
486 X emptyval 248 T
487 X emptyval 248 T
488 X emptyval 248 E
489 X emptyval 248 E
490 X emptyval 248 C
491 X emptyval 248 C
470 X emptyval 249 C
471 X emptyval 249 C
472 X emptyval 249 C
473 X emptyval 249 E
474 X emptyval 249 E
475 X emptyval 249 C
476 X emptyval 249 C
477 X emptyval 249 C
478 X emptyval 249 C
479 X emptyval 249 C
480 X emptyval 249 T
481 X emptyval 249 T
482 X emptyval 249 T
483 X emptyval 249 T
484 X emptyval 249 C
485 X emptyval 249 B
486 X emptyval 249 T
487 X emptyval 249 T
488 X emptyval 249 E
489 X emptyval 249 E
490 X emptyval 249 C
491 X emptyval 249 C
470 X emptyval 250 C
471 X emptyval 250 C
472 X emptyval 250 C
473 X emptyval 250 E
474 X emptyval 250 E
475 X emptyval 250 C
476 X emptyval 250 C
477 X emptyval 250 C
478 X emptyval 250 C
479 X emptyval 250 C
480 X emptyval 250 T
481 X emptyval 250 T
482 X emptyval 250 T
483 X emptyval 250 T
484 X emptyval 250 C
485 X emptyval 250 B
486 X emptyval 250 T
487 X emptyval 250 T
488 X emptyval 250 E
489 X emptyval 250 E
490 X emptyval 250 C
491 X emptyval 250 C
470 X emptyval 251 C
471 X emptyval 251 C
472 X emptyval 251 C
473 X emptyval 251 E
474 X emptyval 251 E
475 X emptyval 251 C
476 X emptyval 251 C
477 X emptyval 251 C
478 X emptyval 251 C
479 X emptyval 251 C
480 X emptyval 251 T
481 X emptyval 251 T
482 X emptyval 251 T
483 X emptyval 251 T
484 X emptyval 251 C
485 X emptyval 251 B
486 X emptyval 251 T
487 X emptyval 251 T
488 X emptyval 251 E
489 X emptyval 251 E
490 X emptyval 251 C
491 X emptyval 251 C
470 X emptyval 252 C
471 X emptyval 252 C
472 X emptyval 252 C
473 X emptyval 252 E
474 X emptyval 252 E
475 X emptyval 252 C
476 X emptyval 252 C
477 X emptyval 252 C
478 X emptyval 252 C
479 X emptyval 252 C
480 X emptyval 252 T
481 X emptyval 252 T
482 X emptyval 252 T
483 X emptyval 252 T
484 X emptyval 252 C
485 X emptyval 252 B
486 X emptyval 252 T
487 X emptyval 252 T
488 X emptyval 252 E
489 X emptyval 252 E
490 X emptyval 252 C
491 X emptyval 252 C
470 X emptyval 253 C
471 X emptyval 253 C
472 X emptyval 253 C
473 X emptyval 253 E
474 X emptyval 253 E
475 X emptyval 253 C
476 X emptyval 253 C
477 X emptyval 253 C
478 X emptyval 253 C
479 X emptyval 253 C
480 X emptyval 253 T
481 X emptyval 253 T
482 X emptyval 253 T
483 X emptyval 253 T
484 X emptyval 253 C
485 X emptyval 253 B
486 X emptyval 253 T
487 X emptyval 253 T
488 X emptyval 253 E
489 X emptyval 253 E
490 X emptyval 253 C
491 X emptyval 253 C
470 X emptyval 254 C
471 X emptyval 254 C
472 X emptyval 254 C
473 X emptyval 254 E
474 X emptyval 254 E
475 X emptyval 254 T
476 X emptyval 254 T
477 X emptyval 254 T
478 X emptyval 254 C
479 X emptyval 254 C
480 X emptyval 254 T
481 X emptyval 254 T
482 X emptyval 254 T
483 X emptyval 254 T
484 X emptyval 254 C
485 X emptyval 254 B
486 X emptyval 254 T
487 X emptyval 254 T
488 X emptyval 254 E
489 X emptyval 254 E
490 X emptyval 254 C
491 X emptyval 254 C
470 X emptyval 255 C
471 X emptyval 255 C
472 X emptyval 255 C
473 X emptyval 255 E
474 X emptyval 255 E
475 X emptyval 255 C
476 X emptyval 255 C
477 X emptyval 255 C
478 X emptyval 255 C
479 X emptyval 255 C
480 X emptyval 255 T
481 X emptyval 255 T
482 X emptyval 255 T
483 X emptyval 255 T
484 X emptyval 255 C
485 X emptyval 255 B
486 X emptyval 255 T
487 X emptyval 255 T
488 X emptyval 255 E
489 X emptyval 255 E
490 X emptyval 255 C
491 X emptyval 255 C
470 X emptyval 256 C
471 X emptyval 256 C
472 X emptyval 256 C
473 X emptyval 256 E
474 X emptyval 256 E
475 X emptyval 256 C
476 X emptyval 256 C
477 X emptyval 256 C
478 X emptyval 256 C
479 X emptyval 256 C
480 X emptyval 256 T
481 X emptyval 256 T
482 X emptyval 256 T
483 X emptyval 256 T
484 X emptyval 256 C
485 X emptyval 256 B
486 X emptyval 256 T
487 X emptyval 256 T
488 X emptyval 256 E
489 X emptyval 256 E
490 X emptyval 256 C
491 X emptyval 256 C
470 X emptyval 257 C
471 X emptyval 257 C
472 X emptyval 257 C
473 X emptyval 257 E
474 X emptyval 257 E
475 X emptyval 257 T
476 X emptyval 257 T
477 X emptyval 257 T
478 X emptyval 257 C
479 X emptyval 257 C
480 X emptyval 257 T
481 X emptyval 257 T
482 X emptyval 257 T
483 X emptyval 257 T
484 X emptyval 257 C
485 X emptyval 257 B
486 X emptyval 257 T
487 X emptyval 257 T
488 X emptyval 257 E
489 X emptyval 257 E
490 X emptyval 257 C
491 X emptyval 257 C
470 X emptyval 258 C
471 X emptyval 258 C
472 X emptyval 258 C
473 X emptyval 258 E
474 X emptyval 258 E
475 X emptyval 258 C
476 X emptyval 258 C
477 X emptyval 258 C
478 X emptyval 258 C
479 X emptyval 258 C
480 X emptyval 258 T
481 X emptyval 258 T
482 X emptyval 258 T
483 X emptyval 258 T
484 X emptyval 258 C
485 X emptyval 258 B
486 X emptyval 258 T
487 X emptyval 258 T
488 X emptyval 258 E
489 X emptyval 258 E
490 X emptyval 258 C
491 X emptyval 258 C
470 X emptyval 259 C
471 X emptyval 259 C
472 X emptyval 259 C
473 X emptyval 259 E
474 X emptyval 259 E
475 X emptyval 259 T
476 X emptyval 259 T
477 X emptyval 259 T
478 X emptyval 259 C
479 X emptyval 259 C
480 X emptyval 259 T
481 X emptyval 259 T
482 X emptyval 259 T
483 X emptyval 259 T
484 X emptyval 259 C
485 X emptyval 259 B
486 X emptyval 259 T
487 X emptyval 259 T
488 X emptyval 259 E
489 X emptyval 259 E
490 X emptyval 259 C
491 X emptyval 259 C
470 X emptyval 260 C
471 X emptyval 260 C
472 X emptyval 260 C
473 X emptyval 260 E
474 X emptyval 260 E
475 X emptyval 260 C
476 X emptyval 260 C
477 X emptyval 260 C
478 X emptyval 260 C
479 X emptyval 260 C
480 X emptyval 260 T
481 X emptyval 260 T
482 X emptyval 260 T
483 X emptyval 260 T
484 X emptyval 260 C
485 X emptyval 260 B
486 X emptyval 260 T
487 X emptyval 260 T
488 X emptyval 260 E
489 X emptyval 260 E
490 X emptyval 260 C
491 X emptyval 260 C
470 X emptyval 261 C
471 X emptyval 261 C
472 X emptyval 261 C
473 X emptyval 261 E
474 X emptyval 261 E
475 X emptyval 261 C
476 X emptyval 261 C
477 X emptyval 261 C
478 X emptyval 261 C
479 X emptyval 261 C
480 X emptyval 261 T
481 X emptyval 261 T
482 X emptyval 261 T
483 X emptyval 261 T
484 X emptyval 261 C
485 X emptyval 261 B
486 X emptyval 261 T
487 X emptyval 261 T
488 X emptyval 261 E
489 X emptyval 261 E
490 X emptyval 261 C
491 X emptyval 261 C
470 X emptyval 262 C
471 X emptyval 262 C
472 X emptyval 262 C
473 X emptyval 262 E
474 X emptyval 262 E
475 X emptyval 262 C
476 X emptyval 262 C
477 X emptyval 262 C
478 X emptyval 262 C
479 X emptyval 262 C
480 X emptyval 262 T
481 X emptyval 262 T
482 X emptyval 262 T
483 X emptyval 262 T
484 X emptyval 262 C
485 X emptyval 262 B
486 X emptyval 262 T
487 X emptyval 262 T
488 X emptyval 262 E
489 X emptyval 262 E
490 X emptyval 262 C
491 X emptyval 262 C
470 X emptyval 263 C
471 X emptyval 263 C
472 X emptyval 263 C
473 X emptyval 263 E
474 X emptyval 263 E
475 X emptyval 263 C
476 X emptyval 263 C
477 X emptyval 263 C
478 X emptyval 263 C
479 X emptyval 263 C
480 X emptyval 263 T
481 X emptyval 263 T
482 X emptyval 263 T
483 X emptyval 263 T
484 X emptyval 263 C
485 X emptyval 263 B
486 X emptyval 263 T
487 X emptyval 263 T
488 X emptyval 263 E
489 X emptyval 263 E
490 X emptyval 263 C
491 X emptyval 263 C
470 X emptyval 264 C
471 X emptyval 264 C
472 X emptyval 264 C
473 X emptyval 264 E
474 X emptyval 264 E
475 X emptyval 264 T
476 X emptyval 264 T
477 X emptyval 264 T
478 X emptyval 264 C
479 X emptyval 264 C
480 X emptyval 264 T
481 X emptyval 264 T
482 X emptyval 264 T
483 X emptyval 264 T
484 X emptyval 264 C
485 X emptyval 264 B
486 X emptyval 264 T
487 X emptyval 264 T
488 X emptyval 264 E
489 X emptyval 264 E
490 X emptyval 264 C
491 X emptyval 264 C
470 X emptyval 265 C
471 X emptyval 265 C
472 X emptyval 265 C
473 X emptyval 265 E
474 X emptyval 265 E
475 X emptyval 265 C
476 X emptyval 265 C
477 X emptyval 265 C
478 X emptyval 265 C
479 X emptyval 265 C
480 X emptyval 265 T
481 X emptyval 265 T
482 X emptyval 265 T
483 X emptyval 265 T
484 X emptyval 265 C
485 X emptyval 265 B
486 X emptyval 265 T
487 X emptyval 265 T
488 X emptyval 265 E
489 X emptyval 265 E
490 X emptyval 265 C
491 X emptyval 265 C
470 X emptyval 266 C
471 X emptyval 266 C
472 X emptyval 266 C
473 X emptyval 266 E
474 X emptyval 266 E
475 X emptyval 266 T
476 X emptyval 266 T
477 X emptyval 266 T
478 X emptyval 266 C
479 X emptyval 266 C
480 X emptyval 266 T
481 X emptyval 266 T
482 X emptyval 266 T
483 X emptyval 266 T
484 X emptyval 266 C
485 X emptyval 266 B
486 X emptyval 266 T
487 X emptyval 266 T
488 X emptyval 266 E
489 X emptyval 266 E
490 X emptyval 266 C
491 X emptyval 266 C
470 X emptyval 267 C
471 X emptyval 267 C
472 X emptyval 267 C
473 X emptyval 267 E
474 X emptyval 267 E
475 X emptyval 267 C
476 X emptyval 267 C
477 X emptyval 267 C
478 X emptyval 267 C
479 X emptyval 267 C
480 X emptyval 267 T
481 X emptyval 267 T
482 X emptyval 267 T
483 X emptyval 267 T
484 X emptyval 267 C
485 X emptyval 267 B
486 X emptyval 267 T
487 X emptyval 267 T
488 X emptyval 267 E
489 X emptyval 267 E
490 X emptyval 267 C
491 X emptyval 267 C
470 X emptyval 268 C
471 X emptyval 268 C
472 X emptyval 268 C
473 X emptyval 268 E
474 X emptyval 268 E
475 X emptyval 268 T
476 X emptyval 268 T
477 X emptyval 268 T
478 X emptyval 268 C
479 X emptyval 268 C
480 X emptyval 268 T
481 X emptyval 268 T
482 X emptyval 268 T
483 X emptyval 268 T
484 X emptyval 268 C
485 X emptyval 268 B
486 X emptyval 268 T
487 X emptyval 268 T
488 X emptyval 268 E
489 X emptyval 268 E
490 X emptyval 268 C
491 X emptyval 268 C
470 X emptyval 269 C
471 X emptyval 269 C
472 X emptyval 269 C
473 X emptyval 269 E
474 X emptyval 269 E
475 X emptyval 269 C
476 X emptyval 269 C
477 X emptyval 269 C
478 X emptyval 269 C
479 X emptyval 269 C
480 X emptyval 269 T
481 X emptyval 269 T
482 X emptyval 269 T
483 X emptyval 269 T
484 X emptyval 269 C
485 X emptyval 269 B
486 X emptyval 269 T
487 X emptyval 269 T
488 X emptyval 269 E
489 X emptyval 269 E
490 X emptyval 269 C
491 X emptyval 269 C
470 X emptyval 270 C
471 X emptyval 270 C
472 X emptyval 270 C
473 X emptyval 270 E
474 X emptyval 270 E
475 X emptyval 270 C
476 X emptyval 270 C
477 X emptyval 270 C
478 X emptyval 270 C
479 X emptyval 270 C
480 X emptyval 270 T
481 X emptyval 270 T
482 X emptyval 270 T
483 X emptyval 270 T
484 X emptyval 270 C
485 X emptyval 270 B
486 X emptyval 270 T
487 X emptyval 270 T
488 X emptyval 270 E
489 X emptyval 270 E
490 X emptyval 270 C
491 X emptyval 270 C
470 X emptyval 271 C
471 X emptyval 271 C
472 X emptyval 271 C
473 X emptyval 271 E
474 X emptyval 271 E
475 X emptyval 271 C
476 X emptyval 271 C
477 X emptyval 271 C
478 X emptyval 271 C
479 X emptyval 271 C
480 X emptyval 271 T
481 X emptyval 271 T
482 X emptyval 271 T
483 X emptyval 271 T
484 X emptyval 271 C
485 X emptyval 271 B
486 X emptyval 271 T
487 X emptyval 271 T
488 X emptyval 271 E
489 X emptyval 271 E
490 X emptyval 271 C
491 X emptyval 271 C
470 X emptyval 272 C
471 X emptyval 272 C
472 X emptyval 272 C
473 X emptyval 272 E
474 X emptyval 272 E
475 X emptyval 272 T
476 X emptyval 272 T
477 X emptyval 272 T
478 X emptyval 272 C
479 X emptyval 272 C
480 X emptyval 272 T
481 X emptyval 272 T
482 X emptyval 272 T
483 X emptyval 272 T
484 X emptyval 272 C
485 X emptyval 272 B
486 X emptyval 272 T
487 X emptyval 272 T
488 X emptyval 272 E
489 X emptyval 272 E
490 X emptyval 272 C
491 X emptyval 272 C
470 X emptyval 273 C
471 X emptyval 273 C
472 X emptyval 273 C
473 X emptyval 273 E
474 X emptyval 273 E
475 X emptyval 273 T
476 X emptyval 273 T
477 X emptyval 273 T
478 X emptyval 273 C
479 X emptyval 273 C
480 X emptyval 273 T
481 X emptyval 273 T
482 X emptyval 273 T
483 X emptyval 273 T
484 X emptyval 273 C
485 X emptyval 273 B
486 X emptyval 273 T
487 X emptyval 273 T
488 X emptyval 273 E
489 X emptyval 273 E
490 X emptyval 273 C
491 X emptyval 273 C
470 X emptyval 274 C
471 X emptyval 274 C
472 X emptyval 274 C
473 X emptyval 274 E
474 X emptyval 274 E
475 X emptyval 274 T
476 X emptyval 274 T
477 X emptyval 274 T
478 X emptyval 274 C
479 X emptyval 274 C
480 X emptyval 274 T
481 X emptyval 274 T
482 X emptyval 274 T
483 X emptyval 274 T
484 X emptyval 274 C
485 X emptyval 274 B
486 X emptyval 274 T
487 X emptyval 274 T
488 X emptyval 274 E
489 X emptyval 274 E
490 X emptyval 274 C
491 X emptyval 274 C
470 X emptyval 275 C
471 X emptyval 275 C
472 X emptyval 275 C
473 X emptyval 275 E
474 X emptyval 275 E
475 X emptyval 275 C
476 X emptyval 275 C
477 X emptyval 275 C
478 X emptyval 275 C
479 X emptyval 275 C
480 X emptyval 275 T
481 X emptyval 275 T
482 X emptyval 275 T
483 X emptyval 275 T
484 X emptyval 275 C
485 X emptyval 275 B
486 X emptyval 275 T
487 X emptyval 275 T
488 X emptyval 275 E
489 X emptyval 275 E
490 X emptyval 275 C
491 X emptyval 275 C
470 X emptyval 276 C
471 X emptyval 276 C
472 X emptyval 276 C
473 X emptyval 276 E
474 X emptyval 276 E
475 X emptyval 276 C
476 X emptyval 276 C
477 X emptyval 276 C
478 X emptyval 276 C
479 X emptyval 276 C
480 X emptyval 276 T
481 X emptyval 276 T
482 X emptyval 276 T
483 X emptyval 276 T
484 X emptyval 276 C
485 X emptyval 276 B
486 X emptyval 276 T
487 X emptyval 276 T
488 X emptyval 276 E
489 X emptyval 276 E
490 X emptyval 276 C
491 X emptyval 276 C
470 X emptyval 277 C
471 X emptyval 277 C
472 X emptyval 277 C
473 X emptyval 277 E
474 X emptyval 277 E
475 X emptyval 277 C
476 X emptyval 277 C
477 X emptyval 277 C
478 X emptyval 277 C
479 X emptyval 277 C
480 X emptyval 277 T
481 X emptyval 277 T
482 X emptyval 277 T
483 X emptyval 277 T
484 X emptyval 277 C
485 X emptyval 277 B
486 X emptyval 277 T
487 X emptyval 277 T
488 X emptyval 277 E
489 X emptyval 277 E
490 X emptyval 277 C
491 X emptyval 277 C
470 X emptyval 278 C
471 X emptyval 278 C
472 X emptyval 278 C
473 X emptyval 278 E
474 X emptyval 278 E
475 X emptyval 278 C
476 X emptyval 278 C
477 X emptyval 278 C
478 X emptyval 278 C
479 X emptyval 278 C
480 X emptyval 278 T
481 X emptyval 278 T
482 X emptyval 278 T
483 X emptyval 278 T
484 X emptyval 278 C
485 X emptyval 278 B
486 X emptyval 278 T
487 X emptyval 278 T
488 X emptyval 278 E
489 X emptyval 278 E
490 X emptyval 278 C
491 X emptyval 278 C
470 X emptyval 279 C
471 X emptyval 279 C
472 X emptyval 279 C
473 X emptyval 279 E
474 X emptyval 279 E
475 X emptyval 279 C
476 X emptyval 279 C
477 X emptyval 279 C
478 X emptyval 279 C
479 X emptyval 279 C
480 X emptyval 279 T
481 X emptyval 279 T
482 X emptyval 279 T
483 X emptyval 279 T
484 X emptyval 279 C
485 X emptyval 279 B
486 X emptyval 279 T
487 X emptyval 279 T
488 X emptyval 279 E
489 X emptyval 279 E
490 X emptyval 279 C
491 X emptyval 279 C
470 X emptyval 280 C
471 X emptyval 280 C
472 X emptyval 280 C
473 X emptyval 280 E
474 X emptyval 280 E
475 X emptyval 280 C
476 X emptyval 280 C
477 X emptyval 280 C
478 X emptyval 280 C
479 X emptyval 280 C
480 X emptyval 280 T
481 X emptyval 280 T
482 X emptyval 280 T
483 X emptyval 280 T
484 X emptyval 280 C
485 X emptyval 280 B
486 X emptyval 280 T
487 X emptyval 280 T
488 X emptyval 280 E
489 X emptyval 280 E
490 X emptyval 280 C
491 X emptyval 280 C
470 X emptyval 281 C
471 X emptyval 281 C
472 X emptyval 281 C
473 X emptyval 281 E
474 X emptyval 281 E
475 X emptyval 281 C
476 X emptyval 281 C
477 X emptyval 281 C
478 X emptyval 281 C
479 X emptyval 281 C
480 X emptyval 281 T
481 X emptyval 281 T
482 X emptyval 281 T
483 X emptyval 281 T
484 X emptyval 281 C
485 X emptyval 281 B
486 X emptyval 281 T
487 X emptyval 281 T
488 X emptyval 281 E
489 X emptyval 281 E
490 X emptyval 281 C
491 X emptyval 281 C
470 X emptyval 282 C
471 X emptyval 282 C
472 X emptyval 282 C
473 X emptyval 282 E
474 X emptyval 282 E
475 X emptyval 282 C
476 X emptyval 282 C
477 X emptyval 282 C
478 X emptyval 282 C
479 X emptyval 282 C
480 X emptyval 282 T
481 X emptyval 282 T
482 X emptyval 282 T
483 X emptyval 282 T
484 X emptyval 282 C
485 X emptyval 282 B
486 X emptyval 282 T
487 X emptyval 282 T
488 X emptyval 282 E
489 X emptyval 282 E
490 X emptyval 282 C
491 X emptyval 282 C
470 X emptyval 283 C
471 X emptyval 283 C
472 X emptyval 283 C
473 X emptyval 283 E
474 X emptyval 283 E
475 X emptyval 283 C
476 X emptyval 283 C
477 X emptyval 283 C
478 X emptyval 283 C
479 X emptyval 283 C
480 X emptyval 283 T
481 X emptyval 283 T
482 X emptyval 283 T
483 X emptyval 283 T
484 X emptyval 283 C
485 X emptyval 283 B
486 X emptyval 283 T
487 X emptyval 283 T
488 X emptyval 283 E
489 X emptyval 283 E
490 X emptyval 283 C
491 X emptyval 283 C
470 X emptyval 284 C
471 X emptyval 284 C
472 X emptyval 284 C
473 X emptyval 284 E
474 X emptyval 284 E
475 X emptyval 284 C
476 X emptyval 284 C
477 X emptyval 284 C
478 X emptyval 284 C
479 X emptyval 284 C
480 X emptyval 284 T
481 X emptyval 284 T
482 X emptyval 284 T
483 X emptyval 284 T
484 X emptyval 284 T
485 X emptyval 284 T
486 X emptyval 284 T
487 X emptyval 284 T
488 X emptyval 284 E
489 X emptyval 284 E
490 X emptyval 284 C
491 X emptyval 284 C
470 X emptyval 285 C
471 X emptyval 285 C
472 X emptyval 285 C
473 X emptyval 285 E
474 X emptyval 285 E
475 X emptyval 285 T
476 X emptyval 285 T
477 X emptyval 285 T
478 X emptyval 285 C
479 X emptyval 285 C
480 X emptyval 285 T
481 X emptyval 285 T
482 X emptyval 285 T
483 X emptyval 285 T
484 X emptyval 285 C
485 X emptyval 285 B
486 X emptyval 285 T
487 X emptyval 285 T
488 X emptyval 285 E
489 X emptyval 285 E
490 X emptyval 285 C
491 X emptyval 285 C
470 X emptyval 286 C
471 X emptyval 286 C
472 X emptyval 286 C
473 X emptyval 286 E
474 X emptyval 286 E
475 X emptyval 286 T
476 X emptyval 286 T
477 X emptyval 286 T
478 X emptyval 286 C
479 X emptyval 286 C
480 X emptyval 286 T
481 X emptyval 286 T
482 X emptyval 286 T
483 X emptyval 286 T
484 X emptyval 286 T
485 X emptyval 286 T
486 X emptyval 286 T
487 X emptyval 286 T
488 X emptyval 286 E
489 X emptyval 286 E
490 X emptyval 286 C
491 X emptyval 286 C
470 X emptyval 287 C
471 X emptyval 287 C
472 X emptyval 287 C
473 X emptyval 287 E
474 X emptyval 287 E
475 X emptyval 287 T
476 X emptyval 287 T
477 X emptyval 287 T
478 X emptyval 287 C
479 X emptyval 287 C
480 X emptyval 287 T
481 X emptyval 287 T
482 X emptyval 287 T
483 X emptyval 287 T
484 X emptyval 287 C
485 X emptyval 287 B
486 X emptyval 287 T
487 X emptyval 287 T
488 X emptyval 287 E
489 X emptyval 287 E
490 X emptyval 287 C
491 X emptyval 287 C
470 X emptyval 288 C
471 X emptyval 288 C
472 X emptyval 288 C
473 X emptyval 288 E
474 X emptyval 288 E
475 X emptyval 288 T
476 X emptyval 288 T
477 X emptyval 288 T
478 X emptyval 288 C
479 X emptyval 288 C
480 X emptyval 288 T
481 X emptyval 288 T
482 X emptyval 288 T
483 X emptyval 288 T
484 X emptyval 288 C
485 X emptyval 288 B
486 X emptyval 288 T
487 X emptyval 288 T
488 X emptyval 288 E
489 X emptyval 288 E
490 X emptyval 288 C
491 X emptyval 288 C
470 X emptyval 289 C
471 X emptyval 289 C
472 X emptyval 289 C
473 X emptyval 289 E
474 X emptyval 289 E
475 X emptyval 289 T
476 X emptyval 289 T
477 X emptyval 289 T
478 X emptyval 289 C
479 X emptyval 289 C
480 X emptyval 289 T
481 X emptyval 289 T
482 X emptyval 289 T
483 X emptyval 289 T
484 X emptyval 289 C
485 X emptyval 289 B
486 X emptyval 289 T
487 X emptyval 289 T
488 X emptyval 289 E
489 X emptyval 289 E
490 X emptyval 289 C
491 X emptyval 289 C
470 X emptyval 290 C
471 X emptyval 290 C
472 X emptyval 290 C
473 X emptyval 290 E
474 X emptyval 290 E
475 X emptyval 290 T
476 X emptyval 290 T
477 X emptyval 290 T
478 X emptyval 290 C
479 X emptyval 290 C
480 X emptyval 290 T
481 X emptyval 290 T
482 X emptyval 290 T
483 X emptyval 290 T
484 X emptyval 290 C
485 X emptyval 290 B
486 X emptyval 290 T
487 X emptyval 290 T
488 X emptyval 290 E
489 X emptyval 290 E
490 X emptyval 290 C
491 X emptyval 290 C
470 X emptyval 291 C
471 X emptyval 291 C
472 X emptyval 291 C
473 X emptyval 291 E
474 X emptyval 291 E
475 X emptyval 291 T
476 X emptyval 291 T
477 X emptyval 291 T
478 X emptyval 291 C
479 X emptyval 291 C
480 X emptyval 291 T
481 X emptyval 291 T
482 X emptyval 291 T
483 X emptyval 291 T
484 X emptyval 291 C
485 X emptyval 291 B
486 X emptyval 291 T
487 X emptyval 291 T
488 X emptyval 291 E
489 X emptyval 291 E
490 X emptyval 291 C
491 X emptyval 291 C
470 X emptyval 292 C
471 X emptyval 292 C
472 X emptyval 292 C
473 X emptyval 292 E
474 X emptyval 292 E
475 X emptyval 292 T
476 X emptyval 292 T
477 X emptyval 292 T
478 X emptyval 292 C
479 X emptyval 292 C
480 X emptyval 292 T
481 X emptyval 292 T
482 X emptyval 292 T
483 X emptyval 292 T
484 X emptyval 292 C
485 X emptyval 292 B
486 X emptyval 292 T
487 X emptyval 292 T
488 X emptyval 292 E
489 X emptyval 292 E
490 X emptyval 292 C
491 X emptyval 292 C
470 X emptyval 293 C
471 X emptyval 293 C
472 X emptyval 293 C
473 X emptyval 293 E
474 X emptyval 293 E
475 X emptyval 293 C
476 X emptyval 293 C
477 X emptyval 293 C
478 X emptyval 293 C
479 X emptyval 293 C
480 X emptyval 293 T
481 X emptyval 293 T
482 X emptyval 293 T
483 X emptyval 293 T
484 X emptyval 293 C
485 X emptyval 293 B
486 X emptyval 293 T
487 X emptyval 293 T
488 X emptyval 293 E
489 X emptyval 293 E
490 X emptyval 293 C
491 X emptyval 293 C
470 X emptyval 294 C
471 X emptyval 294 C
472 X emptyval 294 C
473 X emptyval 294 E
474 X emptyval 294 E
475 X emptyval 294 C
476 X emptyval 294 C
477 X emptyval 294 C
478 X emptyval 294 C
479 X emptyval 294 C
480 X emptyval 294 T
481 X emptyval 294 T
482 X emptyval 294 T
483 X emptyval 294 T
484 X emptyval 294 C
485 X emptyval 294 B
486 X emptyval 294 T
487 X emptyval 294 T
488 X emptyval 294 E
489 X emptyval 294 E
490 X emptyval 294 C
491 X emptyval 294 C
470 X emptyval 295 C
471 X emptyval 295 C
472 X emptyval 295 C
473 X emptyval 295 E
474 X emptyval 295 E
475 X emptyval 295 C
476 X emptyval 295 C
477 X emptyval 295 C
478 X emptyval 295 C
479 X emptyval 295 C
480 X emptyval 295 T
481 X emptyval 295 T
482 X emptyval 295 T
483 X emptyval 295 T
484 X emptyval 295 C
485 X emptyval 295 B
486 X emptyval 295 T
487 X emptyval 295 T
488 X emptyval 295 E
489 X emptyval 295 E
490 X emptyval 295 C
491 X emptyval 295 C
470 X emptyval 296 C
471 X emptyval 296 C
472 X emptyval 296 C
473 X emptyval 296 E
474 X emptyval 296 E
475 X emptyval 296 C
476 X emptyval 296 C
477 X emptyval 296 C
478 X emptyval 296 C
479 X emptyval 296 C
480 X emptyval 296 T
481 X emptyval 296 T
482 X emptyval 296 T
483 X emptyval 296 T
484 X emptyval 296 C
485 X emptyval 296 B
486 X emptyval 296 T
487 X emptyval 296 T
488 X emptyval 296 E
489 X emptyval 296 E
490 X emptyval 296 C
491 X emptyval 296 C
470 X emptyval 297 C
471 X emptyval 297 C
472 X emptyval 297 C
473 X emptyval 297 E
474 X emptyval 297 E
475 X emptyval 297 C
476 X emptyval 297 C
477 X emptyval 297 C
478 X emptyval 297 C
479 X emptyval 297 C
480 X emptyval 297 T
481 X emptyval 297 T
482 X emptyval 297 T
483 X emptyval 297 T
484 X emptyval 297 C
485 X emptyval 297 B
486 X emptyval 297 T
487 X emptyval 297 T
488 X emptyval 297 E
489 X emptyval 297 E
490 X emptyval 297 C
491 X emptyval 297 C
470 X emptyval 298 C
471 X emptyval 298 C
472 X emptyval 298 C
473 X emptyval 298 E
474 X emptyval 298 E
475 X emptyval 298 C
476 X emptyval 298 C
477 X emptyval 298 C
478 X emptyval 298 C
479 X emptyval 298 C
480 X emptyval 298 T
481 X emptyval 298 T
482 X emptyval 298 T
483 X emptyval 298 T
484 X emptyval 298 C
485 X emptyval 298 B
486 X emptyval 298 T
487 X emptyval 298 T
488 X emptyval 298 E
489 X emptyval 298 E
490 X emptyval 298 T
491 X emptyval 298 T
470 X emptyval 299 C
471 X emptyval 299 C
472 X emptyval 299 C
473 X emptyval 299 E
474 X emptyval 299 E
475 X emptyval 299 C
476 X emptyval 299 C
477 X emptyval 299 C
478 X emptyval 299 C
479 X emptyval 299 C
480 X emptyval 299 T
481 X emptyval 299 T
482 X emptyval 299 T
483 X emptyval 299 T
484 X emptyval 299 C
485 X emptyval 299 B
486 X emptyval 299 T
487 X emptyval 299 T
488 X emptyval 299 E
489 X emptyval 299 E
490 X emptyval 299 C
491 X emptyval 299 C
470 X emptyval 300 C
471 X emptyval 300 C
472 X emptyval 300 C
473 X emptyval 300 E
474 X emptyval 300 E
475 X emptyval 300 C
476 X emptyval 300 C
477 X emptyval 300 C
478 X emptyval 300 C
479 X emptyval 300 C
480 X emptyval 300 T
481 X emptyval 300 T
482 X emptyval 300 T
483 X emptyval 300 T
484 X emptyval 300 C
485 X emptyval 300 B
486 X emptyval 300 T
487 X emptyval 300 T
488 X emptyval 300 E
489 X emptyval 300 E
490 X emptyval 300 C
491 X emptyval 300 C
470 X emptyval 301 C
471 X emptyval 301 C
472 X emptyval 301 C
473 X emptyval 301 E
474 X emptyval 301 E
475 X emptyval 301 C
476 X emptyval 301 C
477 X emptyval 301 C
478 X emptyval 301 C
479 X emptyval 301 C
480 X emptyval 301 T
481 X emptyval 301 T
482 X emptyval 301 T
483 X emptyval 301 T
484 X emptyval 301 C
485 X emptyval 301 B
486 X emptyval 301 T
487 X emptyval 301 T
488 X emptyval 301 E
489 X emptyval 301 E
490 X emptyval 301 C
491 X emptyval 301 C
470 X emptyval 302 C
471 X emptyval 302 C
472 X emptyval 302 C
473 X emptyval 302 E
474 X emptyval 302 E
475 X emptyval 302 C
476 X emptyval 302 C
477 X emptyval 302 C
478 X emptyval 302 C
479 X emptyval 302 C
480 X emptyval 302 T
481 X emptyval 302 T
482 X emptyval 302 T
483 X emptyval 302 T
484 X emptyval 302 C
485 X emptyval 302 B
486 X emptyval 302 T
487 X emptyval 302 T
488 X emptyval 302 E
489 X emptyval 302 E
490 X emptyval 302 C
491 X emptyval 302 C
470 X emptyval 303 C
471 X emptyval 303 C
472 X emptyval 303 C
473 X emptyval 303 E
474 X emptyval 303 E
475 X emptyval 303 C
476 X emptyval 303 C
477 X emptyval 303 C
478 X emptyval 303 C
479 X emptyval 303 C
480 X emptyval 303 T
481 X emptyval 303 T
482 X emptyval 303 T
483 X emptyval 303 T
484 X emptyval 303 C
485 X emptyval 303 B
486 X emptyval 303 T
487 X emptyval 303 T
488 X emptyval 303 E
489 X emptyval 303 E
490 X emptyval 303 C
491 X emptyval 303 C
470 X emptyval 304 C
471 X emptyval 304 C
472 X emptyval 304 C
473 X emptyval 304 E
474 X emptyval 304 E
475 X emptyval 304 C
476 X emptyval 304 C
477 X emptyval 304 C
478 X emptyval 304 C
479 X emptyval 304 C
480 X emptyval 304 T
481 X emptyval 304 T
482 X emptyval 304 T
483 X emptyval 304 T
484 X emptyval 304 C
485 X emptyval 304 B
486 X emptyval 304 T
487 X emptyval 304 T
488 X emptyval 304 E
489 X emptyval 304 E
490 X emptyval 304 C
491 X emptyval 304 C
470 X emptyval 305 C
471 X emptyval 305 C
472 X emptyval 305 C
473 X emptyval 305 E
474 X emptyval 305 E
475 X emptyval 305 C
476 X emptyval 305 C
477 X emptyval 305 C
478 X emptyval 305 C
479 X emptyval 305 C
480 X emptyval 305 T
481 X emptyval 305 T
482 X emptyval 305 T
483 X emptyval 305 T
484 X emptyval 305 C
485 X emptyval 305 B
486 X emptyval 305 T
487 X emptyval 305 T
488 X emptyval 305 E
489 X emptyval 305 E
490 X emptyval 305 C
491 X emptyval 305 C
470 X emptyval 306 C
471 X emptyval 306 C
472 X emptyval 306 C
473 X emptyval 306 E
474 X emptyval 306 E
475 X emptyval 306 T
476 X emptyval 306 T
477 X emptyval 306 T
478 X emptyval 306 C
479 X emptyval 306 C
480 X emptyval 306 T
481 X emptyval 306 T
482 X emptyval 306 T
483 X emptyval 306 T
484 X emptyval 306 C
485 X emptyval 306 T
486 X emptyval 306 T
487 X emptyval 306 T
488 X emptyval 306 E
489 X emptyval 306 E
490 X emptyval 306 C
491 X emptyval 306 C
470 X emptyval 307 C
471 X emptyval 307 C
472 X emptyval 307 C
473 X emptyval 307 E
474 X emptyval 307 E
475 X emptyval 307 C
476 X emptyval 307 C
477 X emptyval 307 C
478 X emptyval 307 C
479 X emptyval 307 C
480 X emptyval 307 T
481 X emptyval 307 T
482 X emptyval 307 T
483 X emptyval 307 T
484 X emptyval 307 C
485 X emptyval 307 B
486 X emptyval 307 T
487 X emptyval 307 T
488 X emptyval 307 E
489 X emptyval 307 E
490 X emptyval 307 C
491 X emptyval 307 C
470 X emptyval 308 C
471 X emptyval 308 C
472 X emptyval 308 C
473 X emptyval 308 E
474 X emptyval 308 E
475 X emptyval 308 T
476 X emptyval 308 T
477 X emptyval 308 T
478 X emptyval 308 C
479 X emptyval 308 C
480 X emptyval 308 T
481 X emptyval 308 T
482 X emptyval 308 T
483 X emptyval 308 T
484 X emptyval 308 C
485 X emptyval 308 B
486 X emptyval 308 T
487 X emptyval 308 T
488 X emptyval 308 E
489 X emptyval 308 E
490 X emptyval 308 C
491 X emptyval 308 C
470 X emptyval 309 C
471 X emptyval 309 C
472 X emptyval 309 C
473 X emptyval 309 E
474 X emptyval 309 E
475 X emptyval 309 C
476 X emptyval 309 C
477 X emptyval 309 C
478 X emptyval 309 C
479 X emptyval 309 C
480 X emptyval 309 T
481 X emptyval 309 T
482 X emptyval 309 T
483 X emptyval 309 T
484 X emptyval 309 C
485 X emptyval 309 T
486 X emptyval 309 T
487 X emptyval 309 T
488 X emptyval 309 E
489 X emptyval 309 E
490 X emptyval 309 C
491 X emptyval 309 C
470 X emptyval 310 C
471 X emptyval 310 C
472 X emptyval 310 C
473 X emptyval 310 E
474 X emptyval 310 E
475 X emptyval 310 C
476 X emptyval 310 C
477 X emptyval 310 C
478 X emptyval 310 C
479 X emptyval 310 C
480 X emptyval 310 T
481 X emptyval 310 T
482 X emptyval 310 T
483 X emptyval 310 T
484 X emptyval 310 C
485 X emptyval 310 T
486 X emptyval 310 T
487 X emptyval 310 T
488 X emptyval 310 E
489 X emptyval 310 E
490 X emptyval 310 C
491 X emptyval 310 C
470 X emptyval 311 C
471 X emptyval 311 C
472 X emptyval 311 C
473 X emptyval 311 E
474 X emptyval 311 E
475 X emptyval 311 C
476 X emptyval 311 C
477 X emptyval 311 C
478 X emptyval 311 C
479 X emptyval 311 C
480 X emptyval 311 T
481 X emptyval 311 T
482 X emptyval 311 T
483 X emptyval 311 T
484 X emptyval 311 C
485 X emptyval 311 T
486 X emptyval 311 T
487 X emptyval 311 T
488 X emptyval 311 E
489 X emptyval 311 E
490 X emptyval 311 C
491 X emptyval 311 C
470 X emptyval 312 C
471 X emptyval 312 C
472 X emptyval 312 C
473 X emptyval 312 B
474 X emptyval 312 C
475 X emptyval 312 C
476 X emptyval 312 C
477 X emptyval 312 C
478 X emptyval 312 C
479 X emptyval 312 C
480 X emptyval 312 T
481 X emptyval 312 T
482 X emptyval 312 T
483 X emptyval 312 T
484 X emptyval 312 C
485 X emptyval 312 T
486 X emptyval 312 T
487 X emptyval 312 T
488 X emptyval 312 T
489 X emptyval 312 B
490 X emptyval 312 C
491 X emptyval 312 C
470 X emptyval 313 C
471 X emptyval 313 C
472 X emptyval 313 C
473 X emptyval 313 E
474 X emptyval 313 E
475 X emptyval 313 C
476 X emptyval 313 C
477 X emptyval 313 C
478 X emptyval 313 C
479 X emptyval 313 C
480 X emptyval 313 T
481 X emptyval 313 T
482 X emptyval 313 T
483 X emptyval 313 T
484 X emptyval 313 C
485 X emptyval 313 T
486 X emptyval 313 T
487 X emptyval 313 T
488 X emptyval 313 E
489 X emptyval 313 E
490 X emptyval 313 C
491 X emptyval 313 C
470 X emptyval 314 C
471 X emptyval 314 C
472 X emptyval 314 C
473 X emptyval 314 E
474 X emptyval 314 E
475 X emptyval 314 C
476 X emptyval 314 C
477 X emptyval 314 C
478 X emptyval 314 C
479 X emptyval 314 C
480 X emptyval 314 T
481 X emptyval 314 T
482 X emptyval 314 T
483 X emptyval 314 T
484 X emptyval 314 C
485 X emptyval 314 T
486 X emptyval 314 T
487 X emptyval 314 T
488 X emptyval 314 E
489 X emptyval 314 E
490 X emptyval 314 C
491 X emptyval 314 C
470 X emptyval 315 C
471 X emptyval 315 C
472 X emptyval 315 C
473 X emptyval 315 E
474 X emptyval 315 E
475 X emptyval 315 C
476 X emptyval 315 C
477 X emptyval 315 C
478 X emptyval 315 C
479 X emptyval 315 C
480 X emptyval 315 T
481 X emptyval 315 T
482 X emptyval 315 T
483 X emptyval 315 T
484 X emptyval 315 C
485 X emptyval 315 T
486 X emptyval 315 T
487 X emptyval 315 T
488 X emptyval 315 E
489 X emptyval 315 E
490 X emptyval 315 C
491 X emptyval 315 C
470 X emptyval 316 C
471 X emptyval 316 C
472 X emptyval 316 C
473 X emptyval 316 E
474 X emptyval 316 E
475 X emptyval 316 C
476 X emptyval 316 C
477 X emptyval 316 C
478 X emptyval 316 C
479 X emptyval 316 C
480 X emptyval 316 T
481 X emptyval 316 T
482 X emptyval 316 T
483 X emptyval 316 T
484 X emptyval 316 C
485 X emptyval 316 T
486 X emptyval 316 T
487 X emptyval 316 T
488 X emptyval 316 E
489 X emptyval 316 E
490 X emptyval 316 C
491 X emptyval 316 C
470 X emptyval 317 C
471 X emptyval 317 C
472 X emptyval 317 C
473 X emptyval 317 E
474 X emptyval 317 E
475 X emptyval 317 C
476 X emptyval 317 T
477 X emptyval 317 T
478 X emptyval 317 T
479 X emptyval 317 T
480 X emptyval 317 T
481 X emptyval 317 T
482 X emptyval 317 T
483 X emptyval 317 T
484 X emptyval 317 C
485 X emptyval 317 T
486 X emptyval 317 T
487 X emptyval 317 T
488 X emptyval 317 E
489 X emptyval 317 E
490 X emptyval 317 T
491 X emptyval 317 T
470 X emptyval 318 C
471 X emptyval 318 C
472 X emptyval 318 C
473 X emptyval 318 E
474 X emptyval 318 E
475 X emptyval 318 C
476 X emptyval 318 C
477 X emptyval 318 C
478 X emptyval 318 C
479 X emptyval 318 C
480 X emptyval 318 T
481 X emptyval 318 T
482 X emptyval 318 T
483 X emptyval 318 T
484 X emptyval 318 C
485 X emptyval 318 T
486 X emptyval 318 T
487 X emptyval 318 T
488 X emptyval 318 E
489 X emptyval 318 E
490 X emptyval 318 C
491 X emptyval 318 C
470 X emptyval 319 C
471 X emptyval 319 C
472 X emptyval 319 C
473 X emptyval 319 E
474 X emptyval 319 E
475 X emptyval 319 C
476 X emptyval 319 C
477 X emptyval 319 C
478 X emptyval 319 C
479 X emptyval 319 C
480 X emptyval 319 T
481 X emptyval 319 T
482 X emptyval 319 T
483 X emptyval 319 T
484 X emptyval 319 C
485 X emptyval 319 T
486 X emptyval 319 T
487 X emptyval 319 T
488 X emptyval 319 E
489 X emptyval 319 E
490 X emptyval 319 C
491 X emptyval 319 C
470 X emptyval 320 C
471 X emptyval 320 C
472 X emptyval 320 C
473 X emptyval 320 E
474 X emptyval 320 E
475 X emptyval 320 C
476 X emptyval 320 T
477 X emptyval 320 T
478 X emptyval 320 T
479 X emptyval 320 T
480 X emptyval 320 T
481 X emptyval 320 T
482 X emptyval 320 T
483 X emptyval 320 T
484 X emptyval 320 C
485 X emptyval 320 B
486 X emptyval 320 T
487 X emptyval 320 T
488 X emptyval 320 E
489 X emptyval 320 E
490 X emptyval 320 C
491 X emptyval 320 C
470 X emptyval 321 C
471 X emptyval 321 C
472 X emptyval 321 C
473 X emptyval 321 E
474 X emptyval 321 E
475 X emptyval 321 C
476 X emptyval 321 C
477 X emptyval 321 C
478 X emptyval 321 C
479 X emptyval 321 C
480 X emptyval 321 T
481 X emptyval 321 T
482 X emptyval 321 T
483 X emptyval 321 T
484 X emptyval 321 C
485 X emptyval 321 B
486 X emptyval 321 T
487 X emptyval 321 T
488 X emptyval 321 E
489 X emptyval 321 E
490 X emptyval 321 C
491 X emptyval 321 C
470 X emptyval 322 C
471 X emptyval 322 C
472 X emptyval 322 C
473 X emptyval 322 E
474 X emptyval 322 E
475 X emptyval 322 C
476 X emptyval 322 C
477 X emptyval 322 C
478 X emptyval 322 C
479 X emptyval 322 C
480 X emptyval 322 T
481 X emptyval 322 T
482 X emptyval 322 T
483 X emptyval 322 T
484 X emptyval 322 C
485 X emptyval 322 B
486 X emptyval 322 T
487 X emptyval 322 T
488 X emptyval 322 E
489 X emptyval 322 E
490 X emptyval 322 C
491 X emptyval 322 C
470 X emptyval 323 C
471 X emptyval 323 C
472 X emptyval 323 C
473 X emptyval 323 E
474 X emptyval 323 E
475 X emptyval 323 C
476 X emptyval 323 C
477 X emptyval 323 C
478 X emptyval 323 C
479 X emptyval 323 C
480 X emptyval 323 T
481 X emptyval 323 T
482 X emptyval 323 T
483 X emptyval 323 T
484 X emptyval 323 C
485 X emptyval 323 T
486 X emptyval 323 T
487 X emptyval 323 T
488 X emptyval 323 E
489 X emptyval 323 E
490 X emptyval 323 C
491 X emptyval 323 C
470 X emptyval 324 C
471 X emptyval 324 C
472 X emptyval 324 C
473 X emptyval 324 E
474 X emptyval 324 E
475 X emptyval 324 C
476 X emptyval 324 C
477 X emptyval 324 C
478 X emptyval 324 C
479 X emptyval 324 C
480 X emptyval 324 T
481 X emptyval 324 T
482 X emptyval 324 T
483 X emptyval 324 T
484 X emptyval 324 C
485 X emptyval 324 T
486 X emptyval 324 T
487 X emptyval 324 T
488 X emptyval 324 E
489 X emptyval 324 E
490 X emptyval 324 C
491 X emptyval 324 C
470 X emptyval 325 C
471 X emptyval 325 C
472 X emptyval 325 C
473 X emptyval 325 E
474 X emptyval 325 E
475 X emptyval 325 C
476 X emptyval 325 C
477 X emptyval 325 C
478 X emptyval 325 C
479 X emptyval 325 C
480 X emptyval 325 T
481 X emptyval 325 T
482 X emptyval 325 T
483 X emptyval 325 T
484 X emptyval 325 C
485 X emptyval 325 T
486 X emptyval 325 T
487 X emptyval 325 T
488 X emptyval 325 E
489 X emptyval 325 E
490 X emptyval 325 C
491 X emptyval 325 C
470 X emptyval 326 C
471 X emptyval 326 C
472 X emptyval 326 C
473 X emptyval 326 E
474 X emptyval 326 E
475 X emptyval 326 C
476 X emptyval 326 C
477 X emptyval 326 C
478 X emptyval 326 C
479 X emptyval 326 C
480 X emptyval 326 T
481 X emptyval 326 T
482 X emptyval 326 T
483 X emptyval 326 T
484 X emptyval 326 C
485 X emptyval 326 T
486 X emptyval 326 T
487 X emptyval 326 T
488 X emptyval 326 E
489 X emptyval 326 E
490 X emptyval 326 C
491 X emptyval 326 C
470 X emptyval 327 C
471 X emptyval 327 C
472 X emptyval 327 C
473 X emptyval 327 E
474 X emptyval 327 E
475 X emptyval 327 C
476 X emptyval 327 C
477 X emptyval 327 C
478 X emptyval 327 C
479 X emptyval 327 C
480 X emptyval 327 T
481 X emptyval 327 T
482 X emptyval 327 T
483 X emptyval 327 T
484 X emptyval 327 C
485 X emptyval 327 T
486 X emptyval 327 T
487 X emptyval 327 T
488 X emptyval 327 E
489 X emptyval 327 E
490 X emptyval 327 C
491 X emptyval 327 C
470 X emptyval 328 C
471 X emptyval 328 C
472 X emptyval 328 C
473 X emptyval 328 E
474 X emptyval 328 E
475 X emptyval 328 C
476 X emptyval 328 C
477 X emptyval 328 C
478 X emptyval 328 C
479 X emptyval 328 C
480 X emptyval 328 T
481 X emptyval 328 T
482 X emptyval 328 T
483 X emptyval 328 T
484 X emptyval 328 C
485 X emptyval 328 T
486 X emptyval 328 T
487 X emptyval 328 T
488 X emptyval 328 E
489 X emptyval 328 E
490 X emptyval 328 C
491 X emptyval 328 C
470 X emptyval 329 C
471 X emptyval 329 C
472 X emptyval 329 C
473 X emptyval 329 E
474 X emptyval 329 E
475 X emptyval 329 C
476 X emptyval 329 C
477 X emptyval 329 C
478 X emptyval 329 C
479 X emptyval 329 C
480 X emptyval 329 T
481 X emptyval 329 T
482 X emptyval 329 T
483 X emptyval 329 T
484 X emptyval 329 C
485 X emptyval 329 T
486 X emptyval 329 T
487 X emptyval 329 T
488 X emptyval 329 E
489 X emptyval 329 E
490 X emptyval 329 C
491 X emptyval 329 C
470 X emptyval 330 C
471 X emptyval 330 C
472 X emptyval 330 C
473 X emptyval 330 E
474 X emptyval 330 E
475 X emptyval 330 C
476 X emptyval 330 C
477 X emptyval 330 C
478 X emptyval 330 C
479 X emptyval 330 C
480 X emptyval 330 T
481 X emptyval 330 T
482 X emptyval 330 T
483 X emptyval 330 T
484 X emptyval 330 C
485 X emptyval 330 T
486 X emptyval 330 T
487 X emptyval 330 T
488 X emptyval 330 E
489 X emptyval 330 E
490 X emptyval 330 C
491 X emptyval 330 C
470 X emptyval 331 C
471 X emptyval 331 C
472 X emptyval 331 C
473 X emptyval 331 E
474 X emptyval 331 E
475 X emptyval 331 C
476 X emptyval 331 C
477 X emptyval 331 C
478 X emptyval 331 C
479 X emptyval 331 C
480 X emptyval 331 T
481 X emptyval 331 T
482 X emptyval 331 T
483 X emptyval 331 T
484 X emptyval 331 C
485 X emptyval 331 T
486 X emptyval 331 T
487 X emptyval 331 T
488 X emptyval 331 E
489 X emptyval 331 E
490 X emptyval 331 C
491 X emptyval 331 C
470 X emptyval 332 C
471 X emptyval 332 C
472 X emptyval 332 C
473 X emptyval 332 E
474 X emptyval 332 E
475 X emptyval 332 C
476 X emptyval 332 C
477 X emptyval 332 C
478 X emptyval 332 C
479 X emptyval 332 C
480 X emptyval 332 T
481 X emptyval 332 T
482 X emptyval 332 T
483 X emptyval 332 T
484 X emptyval 332 C
485 X emptyval 332 T
486 X emptyval 332 T
487 X emptyval 332 T
488 X emptyval 332 E
489 X emptyval 332 E
490 X emptyval 332 C
491 X emptyval 332 C
470 X emptyval 333 C
471 X emptyval 333 C
472 X emptyval 333 C
473 X emptyval 333 E
474 X emptyval 333 E
475 X emptyval 333 C
476 X emptyval 333 C
477 X emptyval 333 C
478 X emptyval 333 C
479 X emptyval 333 C
480 X emptyval 333 T
481 X emptyval 333 T
482 X emptyval 333 T
483 X emptyval 333 T
484 X emptyval 333 C
485 X emptyval 333 T
486 X emptyval 333 T
487 X emptyval 333 T
488 X emptyval 333 E
489 X emptyval 333 E
490 X emptyval 333 C
491 X emptyval 333 C
470 X emptyval 334 C
471 X emptyval 334 C
472 X emptyval 334 C
473 X emptyval 334 E
474 X emptyval 334 E
475 X emptyval 334 T
476 X emptyval 334 T
477 X emptyval 334 T
478 X emptyval 334 C
479 X emptyval 334 C
480 X emptyval 334 T
481 X emptyval 334 T
482 X emptyval 334 T
483 X emptyval 334 T
484 X emptyval 334 C
485 X emptyval 334 T
486 X emptyval 334 T
487 X emptyval 334 T
488 X emptyval 334 E
489 X emptyval 334 E
490 X emptyval 334 C
491 X emptyval 334 C
470 X emptyval 335 C
471 X emptyval 335 C
472 X emptyval 335 C
473 X emptyval 335 E
474 X emptyval 335 E
475 X emptyval 335 C
476 X emptyval 335 C
477 X emptyval 335 C
478 X emptyval 335 C
479 X emptyval 335 C
480 X emptyval 335 T
481 X emptyval 335 T
482 X emptyval 335 T
483 X emptyval 335 T
484 X emptyval 335 C
485 X emptyval 335 T
486 X emptyval 335 T
487 X emptyval 335 T
488 X emptyval 335 E
489 X emptyval 335 E
490 X emptyval 335 C
491 X emptyval 335 C
470 X emptyval 336 C
471 X emptyval 336 C
472 X emptyval 336 C
473 X emptyval 336 E
474 X emptyval 336 E
475 X emptyval 336 T
476 X emptyval 336 T
477 X emptyval 336 T
478 X emptyval 336 C
479 X emptyval 336 C
480 X emptyval 336 T
481 X emptyval 336 T
482 X emptyval 336 T
483 X emptyval 336 T
484 X emptyval 336 C
485 X emptyval 336 B
486 X emptyval 336 T
487 X emptyval 336 T
488 X emptyval 336 E
489 X emptyval 336 E
490 X emptyval 336 C
491 X emptyval 336 C
470 X emptyval 337 C
471 X emptyval 337 C
472 X emptyval 337 C
473 X emptyval 337 E
474 X emptyval 337 E
475 X emptyval 337 C
476 X emptyval 337 C
477 X emptyval 337 C
478 X emptyval 337 C
479 X emptyval 337 C
480 X emptyval 337 T
481 X emptyval 337 T
482 X emptyval 337 T
483 X emptyval 337 T
484 X emptyval 337 C
485 X emptyval 337 T
486 X emptyval 337 T
487 X emptyval 337 T
488 X emptyval 337 E
489 X emptyval 337 E
490 X emptyval 337 C
491 X emptyval 337 C
470 X emptyval 338 C
471 X emptyval 338 C
472 X emptyval 338 C
473 X emptyval 338 E
474 X emptyval 338 E
475 X emptyval 338 C
476 X emptyval 338 C
477 X emptyval 338 C
478 X emptyval 338 C
479 X emptyval 338 C
480 X emptyval 338 T
481 X emptyval 338 T
482 X emptyval 338 T
483 X emptyval 338 T
484 X emptyval 338 C
485 X emptyval 338 B
486 X emptyval 338 T
487 X emptyval 338 T
488 X emptyval 338 E
489 X emptyval 338 E
490 X emptyval 338 C
491 X emptyval 338 C
470 X emptyval 339 C
471 X emptyval 339 C
472 X emptyval 339 C
473 X emptyval 339 E
474 X emptyval 339 E
475 X emptyval 339 C
476 X emptyval 339 C
477 X emptyval 339 C
478 X emptyval 339 C
479 X emptyval 339 C
480 X emptyval 339 T
481 X emptyval 339 T
482 X emptyval 339 T
483 X emptyval 339 T
484 X emptyval 339 C
485 X emptyval 339 T
486 X emptyval 339 T
487 X emptyval 339 T
488 X emptyval 339 E
489 X emptyval 339 E
490 X emptyval 339 C
491 X emptyval 339 C
470 X emptyval 340 C
471 X emptyval 340 C
472 X emptyval 340 C
473 X emptyval 340 E
474 X emptyval 340 E
475 X emptyval 340 T
476 X emptyval 340 T
477 X emptyval 340 T
478 X emptyval 340 C
479 X emptyval 340 C
480 X emptyval 340 T
481 X emptyval 340 T
482 X emptyval 340 T
483 X emptyval 340 T
484 X emptyval 340 C
485 X emptyval 340 T
486 X emptyval 340 T
487 X emptyval 340 T
488 X emptyval 340 E
489 X emptyval 340 E
490 X emptyval 340 C
491 X emptyval 340 C
470 X emptyval 341 C
471 X emptyval 341 C
472 X emptyval 341 C
473 X emptyval 341 E
474 X emptyval 341 E
475 X emptyval 341 T
476 X emptyval 341 T
477 X emptyval 341 T
478 X emptyval 341 C
479 X emptyval 341 C
480 X emptyval 341 T
481 X emptyval 341 T
482 X emptyval 341 T
483 X emptyval 341 T
484 X emptyval 341 C
485 X emptyval 341 T
486 X emptyval 341 T
487 X emptyval 341 T
488 X emptyval 341 E
489 X emptyval 341 E
490 X emptyval 341 C
491 X emptyval 341 C
470 X emptyval 342 C
471 X emptyval 342 C
472 X emptyval 342 C
473 X emptyval 342 E
474 X emptyval 342 E
475 X emptyval 342 C
476 X emptyval 342 C
477 X emptyval 342 C
478 X emptyval 342 C
479 X emptyval 342 C
480 X emptyval 342 T
481 X emptyval 342 T
482 X emptyval 342 T
483 X emptyval 342 T
484 X emptyval 342 C
485 X emptyval 342 T
486 X emptyval 342 T
487 X emptyval 342 T
488 X emptyval 342 E
489 X emptyval 342 E
490 X emptyval 342 C
491 X emptyval 342 C
470 X emptyval 343 C
471 X emptyval 343 C
472 X emptyval 343 C
473 X emptyval 343 E
474 X emptyval 343 E
475 X emptyval 343 C
476 X emptyval 343 C
477 X emptyval 343 C
478 X emptyval 343 C
479 X emptyval 343 C
480 X emptyval 343 T
481 X emptyval 343 T
482 X emptyval 343 T
483 X emptyval 343 T
484 X emptyval 343 C
485 X emptyval 343 T
486 X emptyval 343 T
487 X emptyval 343 T
488 X emptyval 343 E
489 X emptyval 343 E
490 X emptyval 343 C
491 X emptyval 343 C
470 X emptyval 344 C
471 X emptyval 344 C
472 X emptyval 344 C
473 X emptyval 344 E
474 X emptyval 344 E
475 X emptyval 344 C
476 X emptyval 344 C
477 X emptyval 344 C
478 X emptyval 344 C
479 X emptyval 344 C
480 X emptyval 344 T
481 X emptyval 344 T
482 X emptyval 344 T
483 X emptyval 344 T
484 X emptyval 344 C
485 X emptyval 344 T
486 X emptyval 344 T
487 X emptyval 344 T
488 X emptyval 344 E
489 X emptyval 344 E
490 X emptyval 344 C
491 X emptyval 344 C
470 X emptyval 345 C
471 X emptyval 345 C
472 X emptyval 345 C
473 X emptyval 345 E
474 X emptyval 345 E
475 X emptyval 345 C
476 X emptyval 345 C
477 X emptyval 345 C
478 X emptyval 345 C
479 X emptyval 345 C
480 X emptyval 345 T
481 X emptyval 345 T
482 X emptyval 345 T
483 X emptyval 345 T
484 X emptyval 345 C
485 X emptyval 345 B
486 X emptyval 345 T
487 X emptyval 345 T
488 X emptyval 345 E
489 X emptyval 345 E
490 X emptyval 345 C
491 X emptyval 345 C
470 X emptyval 346 C
471 X emptyval 346 C
472 X emptyval 346 C
473 X emptyval 346 E
474 X emptyval 346 E
475 X emptyval 346 C
476 X emptyval 346 C
477 X emptyval 346 C
478 X emptyval 346 C
479 X emptyval 346 C
480 X emptyval 346 T
481 X emptyval 346 T
482 X emptyval 346 T
483 X emptyval 346 T
484 X emptyval 346 C
485 X emptyval 346 B
486 X emptyval 346 T
487 X emptyval 346 T
488 X emptyval 346 E
489 X emptyval 346 E
490 X emptyval 346 C
491 X emptyval 346 C
470 X emptyval 347 C
471 X emptyval 347 C
472 X emptyval 347 C
473 X emptyval 347 E
474 X emptyval 347 E
475 X emptyval 347 T
476 X emptyval 347 T
477 X emptyval 347 T
478 X emptyval 347 C
479 X emptyval 347 C
480 X emptyval 347 T
481 X emptyval 347 T
482 X emptyval 347 T
483 X emptyval 347 T
484 X emptyval 347 C
485 X emptyval 347 B
486 X emptyval 347 T
487 X emptyval 347 T
488 X emptyval 347 E
489 X emptyval 347 E
490 X emptyval 347 C
491 X emptyval 347 C
470 X emptyval 348 C
471 X emptyval 348 C
472 X emptyval 348 C
473 X emptyval 348 E
474 X emptyval 348 E
475 X emptyval 348 T
476 X emptyval 348 T
477 X emptyval 348 T
478 X emptyval 348 C
479 X emptyval 348 C
480 X emptyval 348 T
481 X emptyval 348 T
482 X emptyval 348 T
483 X emptyval 348 T
484 X emptyval 348 C
485 X emptyval 348 T
486 X emptyval 348 T
487 X emptyval 348 T
488 X emptyval 348 E
489 X emptyval 348 E
490 X emptyval 348 C
491 X emptyval 348 C
470 X emptyval 349 C
471 X emptyval 349 C
472 X emptyval 349 C
473 X emptyval 349 E
474 X emptyval 349 E
475 X emptyval 349 C
476 X emptyval 349 C
477 X emptyval 349 C
478 X emptyval 349 C
479 X emptyval 349 C
480 X emptyval 349 T
481 X emptyval 349 T
482 X emptyval 349 T
483 X emptyval 349 T
484 X emptyval 349 C
485 X emptyval 349 T
486 X emptyval 349 T
487 X emptyval 349 T
488 X emptyval 349 E
489 X emptyval 349 E
490 X emptyval 349 C
491 X emptyval 349 C
470 X emptyval 350 C
471 X emptyval 350 C
472 X emptyval 350 C
473 X emptyval 350 E
474 X emptyval 350 E
475 X emptyval 350 T
476 X emptyval 350 T
477 X emptyval 350 T
478 X emptyval 350 C
479 X emptyval 350 C
480 X emptyval 350 T
481 X emptyval 350 T
482 X emptyval 350 T
483 X emptyval 350 T
484 X emptyval 350 C
485 X emptyval 350 T
486 X emptyval 350 T
487 X emptyval 350 T
488 X emptyval 350 E
489 X emptyval 350 E
490 X emptyval 350 C
491 X emptyval 350 C
470 X emptyval 351 C
471 X emptyval 351 C
472 X emptyval 351 C
473 X emptyval 351 E
474 X emptyval 351 E
475 X emptyval 351 C
476 X emptyval 351 C
477 X emptyval 351 C
478 X emptyval 351 C
479 X emptyval 351 C
480 X emptyval 351 T
481 X emptyval 351 T
482 X emptyval 351 T
483 X emptyval 351 T
484 X emptyval 351 C
485 X emptyval 351 T
486 X emptyval 351 T
487 X emptyval 351 T
488 X emptyval 351 E
489 X emptyval 351 E
490 X emptyval 351 C
491 X emptyval 351 C
470 X emptyval 352 C
471 X emptyval 352 C
472 X emptyval 352 C
473 X emptyval 352 E
474 X emptyval 352 E
475 X emptyval 352 C
476 X emptyval 352 C
477 X emptyval 352 C
478 X emptyval 352 C
479 X emptyval 352 C
480 X emptyval 352 T
481 X emptyval 352 T
482 X emptyval 352 T
483 X emptyval 352 T
484 X emptyval 352 C
485 X emptyval 352 T
486 X emptyval 352 T
487 X emptyval 352 T
488 X emptyval 352 E
489 X emptyval 352 E
490 X emptyval 352 C
491 X emptyval 352 C
470 X emptyval 353 C
471 X emptyval 353 C
472 X emptyval 353 C
473 X emptyval 353 E
474 X emptyval 353 E
475 X emptyval 353 C
476 X emptyval 353 C
477 X emptyval 353 C
478 X emptyval 353 C
479 X emptyval 353 C
480 X emptyval 353 T
481 X emptyval 353 T
482 X emptyval 353 T
483 X emptyval 353 T
484 X emptyval 353 C
485 X emptyval 353 T
486 X emptyval 353 T
487 X emptyval 353 T
488 X emptyval 353 E
489 X emptyval 353 E
490 X emptyval 353 C
491 X emptyval 353 C
470 X emptyval 354 C
471 X emptyval 354 C
472 X emptyval 354 C
473 X emptyval 354 E
474 X emptyval 354 E
475 X emptyval 354 C
476 X emptyval 354 C
477 X emptyval 354 C
478 X emptyval 354 C
479 X emptyval 354 C
480 X emptyval 354 T
481 X emptyval 354 T
482 X emptyval 354 T
483 X emptyval 354 T
484 X emptyval 354 C
485 X emptyval 354 T
486 X emptyval 354 T
487 X emptyval 354 T
488 X emptyval 354 E
489 X emptyval 354 E
490 X emptyval 354 C
491 X emptyval 354 C
470 X emptyval 355 C
471 X emptyval 355 C
472 X emptyval 355 C
473 X emptyval 355 E
474 X emptyval 355 E
475 X emptyval 355 C
476 X emptyval 355 C
477 X emptyval 355 C
478 X emptyval 355 C
479 X emptyval 355 C
480 X emptyval 355 T
481 X emptyval 355 T
482 X emptyval 355 T
483 X emptyval 355 T
484 X emptyval 355 C
485 X emptyval 355 T
486 X emptyval 355 T
487 X emptyval 355 T
488 X emptyval 355 E
489 X emptyval 355 E
490 X emptyval 355 C
491 X emptyval 355 C
470 X emptyval 356 C
471 X emptyval 356 C
472 X emptyval 356 C
473 X emptyval 356 E
474 X emptyval 356 E
475 X emptyval 356 T
476 X emptyval 356 T
477 X emptyval 356 T
478 X emptyval 356 C
479 X emptyval 356 C
480 X emptyval 356 T
481 X emptyval 356 T
482 X emptyval 356 T
483 X emptyval 356 T
484 X emptyval 356 C
485 X emptyval 356 T
486 X emptyval 356 T
487 X emptyval 356 T
488 X emptyval 356 E
489 X emptyval 356 E
490 X emptyval 356 C
491 X emptyval 356 C
470 X emptyval 357 C
471 X emptyval 357 C
472 X emptyval 357 C
473 X emptyval 357 E
474 X emptyval 357 E
475 X emptyval 357 T
476 X emptyval 357 T
477 X emptyval 357 T
478 X emptyval 357 C
479 X emptyval 357 C
480 X emptyval 357 T
481 X emptyval 357 T
482 X emptyval 357 T
483 X emptyval 357 T
484 X emptyval 357 C
485 X emptyval 357 B
486 X emptyval 357 T
487 X emptyval 357 T
488 X emptyval 357 E
489 X emptyval 357 E
490 X emptyval 357 C
491 X emptyval 357 C
470 X emptyval 358 C
471 X emptyval 358 C
472 X emptyval 358 C
473 X emptyval 358 E
474 X emptyval 358 E
475 X emptyval 358 T
476 X emptyval 358 T
477 X emptyval 358 T
478 X emptyval 358 C
479 X emptyval 358 C
480 X emptyval 358 T
481 X emptyval 358 T
482 X emptyval 358 T
483 X emptyval 358 T
484 X emptyval 358 C
485 X emptyval 358 T
486 X emptyval 358 T
487 X emptyval 358 T
488 X emptyval 358 E
489 X emptyval 358 E
490 X emptyval 358 C
491 X emptyval 358 C
470 X emptyval 359 C
471 X emptyval 359 C
472 X emptyval 359 C
473 X emptyval 359 E
474 X emptyval 359 E
475 X emptyval 359 T
476 X emptyval 359 T
477 X emptyval 359 T
478 X emptyval 359 C
479 X emptyval 359 C
480 X emptyval 359 T
481 X emptyval 359 T
482 X emptyval 359 T
483 X emptyval 359 T
484 X emptyval 359 C
485 X emptyval 359 T
486 X emptyval 359 T
487 X emptyval 359 T
488 X emptyval 359 E
489 X emptyval 359 E
490 X emptyval 359 C
491 X emptyval 359 C
470 X emptyval 360 C
471 X emptyval 360 C
472 X emptyval 360 C
473 X emptyval 360 E
474 X emptyval 360 E
475 X emptyval 360 T
476 X emptyval 360 T
477 X emptyval 360 T
478 X emptyval 360 C
479 X emptyval 360 C
480 X emptyval 360 T
481 X emptyval 360 T
482 X emptyval 360 T
483 X emptyval 360 T
484 X emptyval 360 C
485 X emptyval 360 B
486 X emptyval 360 T
487 X emptyval 360 T
488 X emptyval 360 E
489 X emptyval 360 E
490 X emptyval 360 C
491 X emptyval 360 C
470 X emptyval 361 C
471 X emptyval 361 C
472 X emptyval 361 C
473 X emptyval 361 E
474 X emptyval 361 E
475 X emptyval 361 T
476 X emptyval 361 T
477 X emptyval 361 T
478 X emptyval 361 C
479 X emptyval 361 C
480 X emptyval 361 T
481 X emptyval 361 T
482 X emptyval 361 T
483 X emptyval 361 T
484 X emptyval 361 C
485 X emptyval 361 T
486 X emptyval 361 T
487 X emptyval 361 T
488 X emptyval 361 E
489 X emptyval 361 E
490 X emptyval 361 C
491 X emptyval 361 C
470 X emptyval 362 C
471 X emptyval 362 C
472 X emptyval 362 C
473 X emptyval 362 E
474 X emptyval 362 E
475 X emptyval 362 C
476 X emptyval 362 C
477 X emptyval 362 C
478 X emptyval 362 C
479 X emptyval 362 C
480 X emptyval 362 T
481 X emptyval 362 T
482 X emptyval 362 T
483 X emptyval 362 T
484 X emptyval 362 C
485 X emptyval 362 T
486 X emptyval 362 T
487 X emptyval 362 T
488 X emptyval 362 E
489 X emptyval 362 E
490 X emptyval 362 C
491 X emptyval 362 C
470 X emptyval 363 C
471 X emptyval 363 C
472 X emptyval 363 C
473 X emptyval 363 E
474 X emptyval 363 E
475 X emptyval 363 T
476 X emptyval 363 T
477 X emptyval 363 T
478 X emptyval 363 C
479 X emptyval 363 C
480 X emptyval 363 T
481 X emptyval 363 T
482 X emptyval 363 T
483 X emptyval 363 T
484 X emptyval 363 C
485 X emptyval 363 B
486 X emptyval 363 T
487 X emptyval 363 T
488 X emptyval 363 E
489 X emptyval 363 E
490 X emptyval 363 C
491 X emptyval 363 C
470 X emptyval 364 C
471 X emptyval 364 C
472 X emptyval 364 C
473 X emptyval 364 E
474 X emptyval 364 E
475 X emptyval 364 C
476 X emptyval 364 C
477 X emptyval 364 C
478 X emptyval 364 C
479 X emptyval 364 C
480 X emptyval 364 T
481 X emptyval 364 T
482 X emptyval 364 T
483 X emptyval 364 T
484 X emptyval 364 C
485 X emptyval 364 T
486 X emptyval 364 T
487 X emptyval 364 T
488 X emptyval 364 E
489 X emptyval 364 E
490 X emptyval 364 C
491 X emptyval 364 C
470 X emptyval 365 C
471 X emptyval 365 C
472 X emptyval 365 C
473 X emptyval 365 E
474 X emptyval 365 E
475 X emptyval 365 T
476 X emptyval 365 T
477 X emptyval 365 T
478 X emptyval 365 C
479 X emptyval 365 C
480 X emptyval 365 T
481 X emptyval 365 T
482 X emptyval 365 T
483 X emptyval 365 T
484 X emptyval 365 C
485 X emptyval 365 T
486 X emptyval 365 T
487 X emptyval 365 T
488 X emptyval 365 E
489 X emptyval 365 E
490 X emptyval 365 C
491 X emptyval 365 C
470 X emptyval 366 C
471 X emptyval 366 C
472 X emptyval 366 C
473 X emptyval 366 E
474 X emptyval 366 E
475 X emptyval 366 C
476 X emptyval 366 C
477 X emptyval 366 C
478 X emptyval 366 C
479 X emptyval 366 C
480 X emptyval 366 T
481 X emptyval 366 T
482 X emptyval 366 T
483 X emptyval 366 T
484 X emptyval 366 C
485 X emptyval 366 T
486 X emptyval 366 T
487 X emptyval 366 T
488 X emptyval 366 E
489 X emptyval 366 E
490 X emptyval 366 C
491 X emptyval 366 C
470 X emptyval 367 C
471 X emptyval 367 C
472 X emptyval 367 C
473 X emptyval 367 E
474 X emptyval 367 E
475 X emptyval 367 C
476 X emptyval 367 C
477 X emptyval 367 C
478 X emptyval 367 C
479 X emptyval 367 C
480 X emptyval 367 T
481 X emptyval 367 T
482 X emptyval 367 T
483 X emptyval 367 T
484 X emptyval 367 C
485 X emptyval 367 B
486 X emptyval 367 T
487 X emptyval 367 T
488 X emptyval 367 E
489 X emptyval 367 E
490 X emptyval 367 C
491 X emptyval 367 C
470 X emptyval 368 C
471 X emptyval 368 C
472 X emptyval 368 C
473 X emptyval 368 E
474 X emptyval 368 E
475 X emptyval 368 C
476 X emptyval 368 C
477 X emptyval 368 C
478 X emptyval 368 C
479 X emptyval 368 C
480 X emptyval 368 T
481 X emptyval 368 T
482 X emptyval 368 T
483 X emptyval 368 T
484 X emptyval 368 C
485 X emptyval 368 B
486 X emptyval 368 T
487 X emptyval 368 T
488 X emptyval 368 E
489 X emptyval 368 E
490 X emptyval 368 C
491 X emptyval 368 C
470 X emptyval 369 C
471 X emptyval 369 C
472 X emptyval 369 C
473 X emptyval 369 E
474 X emptyval 369 E
475 X emptyval 369 C
476 X emptyval 369 C
477 X emptyval 369 C
478 X emptyval 369 C
479 X emptyval 369 C
480 X emptyval 369 T
481 X emptyval 369 T
482 X emptyval 369 T
483 X emptyval 369 T
484 X emptyval 369 C
485 X emptyval 369 T
486 X emptyval 369 T
487 X emptyval 369 T
488 X emptyval 369 E
489 X emptyval 369 E
490 X emptyval 369 C
491 X emptyval 369 C
470 X emptyval 370 C
471 X emptyval 370 C
472 X emptyval 370 C
473 X emptyval 370 E
474 X emptyval 370 E
475 X emptyval 370 T
476 X emptyval 370 T
477 X emptyval 370 T
478 X emptyval 370 C
479 X emptyval 370 C
480 X emptyval 370 T
481 X emptyval 370 T
482 X emptyval 370 T
483 X emptyval 370 T
484 X emptyval 370 C
485 X emptyval 370 B
486 X emptyval 370 T
487 X emptyval 370 T
488 X emptyval 370 E
489 X emptyval 370 E
490 X emptyval 370 C
491 X emptyval 370 C
470 X emptyval 371 C
471 X emptyval 371 C
472 X emptyval 371 C
473 X emptyval 371 E
474 X emptyval 371 E
475 X emptyval 371 C
476 X emptyval 371 C
477 X emptyval 371 C
478 X emptyval 371 C
479 X emptyval 371 C
480 X emptyval 371 T
481 X emptyval 371 T
482 X emptyval 371 T
483 X emptyval 371 T
484 X emptyval 371 C
485 X emptyval 371 T
486 X emptyval 371 T
487 X emptyval 371 T
488 X emptyval 371 E
489 X emptyval 371 E
490 X emptyval 371 C
491 X emptyval 371 C
470 X emptyval 372 C
471 X emptyval 372 C
472 X emptyval 372 C
473 X emptyval 372 E
474 X emptyval 372 E
475 X emptyval 372 C
476 X emptyval 372 C
477 X emptyval 372 C
478 X emptyval 372 C
479 X emptyval 372 C
480 X emptyval 372 T
481 X emptyval 372 T
482 X emptyval 372 T
483 X emptyval 372 T
484 X emptyval 372 C
485 X emptyval 372 B
486 X emptyval 372 T
487 X emptyval 372 T
488 X emptyval 372 E
489 X emptyval 372 E
490 X emptyval 372 C
491 X emptyval 372 C
470 X emptyval 373 C
471 X emptyval 373 C
472 X emptyval 373 C
473 X emptyval 373 E
474 X emptyval 373 E
475 X emptyval 373 T
476 X emptyval 373 T
477 X emptyval 373 T
478 X emptyval 373 C
479 X emptyval 373 C
480 X emptyval 373 T
481 X emptyval 373 T
482 X emptyval 373 T
483 X emptyval 373 T
484 X emptyval 373 C
485 X emptyval 373 T
486 X emptyval 373 T
487 X emptyval 373 T
488 X emptyval 373 E
489 X emptyval 373 E
490 X emptyval 373 C
491 X emptyval 373 C
470 X emptyval 374 C
471 X emptyval 374 C
472 X emptyval 374 C
473 X emptyval 374 E
474 X emptyval 374 E
475 X emptyval 374 C
476 X emptyval 374 C
477 X emptyval 374 C
478 X emptyval 374 C
479 X emptyval 374 C
480 X emptyval 374 T
481 X emptyval 374 T
482 X emptyval 374 T
483 X emptyval 374 T
484 X emptyval 374 C
485 X emptyval 374 B
486 X emptyval 374 T
487 X emptyval 374 T
488 X emptyval 374 E
489 X emptyval 374 E
490 X emptyval 374 C
491 X emptyval 374 C
470 X emptyval 375 C
471 X emptyval 375 C
472 X emptyval 375 C
473 X emptyval 375 E
474 X emptyval 375 E
475 X emptyval 375 T
476 X emptyval 375 T
477 X emptyval 375 T
478 X emptyval 375 C
479 X emptyval 375 C
480 X emptyval 375 T
481 X emptyval 375 T
482 X emptyval 375 T
483 X emptyval 375 T
484 X emptyval 375 C
485 X emptyval 375 T
486 X emptyval 375 T
487 X emptyval 375 T
488 X emptyval 375 E
489 X emptyval 375 E
490 X emptyval 375 C
491 X emptyval 375 C
470 X emptyval 376 C
471 X emptyval 376 C
472 X emptyval 376 C
473 X emptyval 376 E
474 X emptyval 376 E
475 X emptyval 376 C
476 X emptyval 376 C
477 X emptyval 376 C
478 X emptyval 376 C
479 X emptyval 376 C
480 X emptyval 376 T
481 X emptyval 376 T
482 X emptyval 376 T
483 X emptyval 376 T
484 X emptyval 376 C
485 X emptyval 376 B
486 X emptyval 376 T
487 X emptyval 376 T
488 X emptyval 376 E
489 X emptyval 376 E
490 X emptyval 376 C
491 X emptyval 376 C
470 X emptyval 377 C
471 X emptyval 377 C
472 X emptyval 377 C
473 X emptyval 377 E
474 X emptyval 377 E
475 X emptyval 377 C
476 X emptyval 377 C
477 X emptyval 377 C
478 X emptyval 377 C
479 X emptyval 377 C
480 X emptyval 377 T
481 X emptyval 377 T
482 X emptyval 377 T
483 X emptyval 377 T
484 X emptyval 377 C
485 X emptyval 377 T
486 X emptyval 377 T
487 X emptyval 377 T
488 X emptyval 377 E
489 X emptyval 377 E
490 X emptyval 377 C
491 X emptyval 377 C
470 X emptyval 378 C
471 X emptyval 378 C
472 X emptyval 378 C
473 X emptyval 378 E
474 X emptyval 378 E
475 X emptyval 378 T
476 X emptyval 378 T
477 X emptyval 378 T
478 X emptyval 378 C
479 X emptyval 378 C
480 X emptyval 378 T
481 X emptyval 378 T
482 X emptyval 378 T
483 X emptyval 378 T
484 X emptyval 378 C
485 X emptyval 378 B
486 X emptyval 378 T
487 X emptyval 378 T
488 X emptyval 378 E
489 X emptyval 378 E
490 X emptyval 378 C
491 X emptyval 378 C
470 X emptyval 379 C
471 X emptyval 379 C
472 X emptyval 379 C
473 X emptyval 379 E
474 X emptyval 379 E
475 X emptyval 379 C
476 X emptyval 379 C
477 X emptyval 379 C
478 X emptyval 379 C
479 X emptyval 379 C
480 X emptyval 379 T
481 X emptyval 379 T
482 X emptyval 379 T
483 X emptyval 379 T
484 X emptyval 379 C
485 X emptyval 379 T
486 X emptyval 379 T
487 X emptyval 379 T
488 X emptyval 379 E
489 X emptyval 379 E
490 X emptyval 379 C
491 X emptyval 379 C
470 X emptyval 380 C
471 X emptyval 380 C
472 X emptyval 380 C
473 X emptyval 380 E
474 X emptyval 380 E
475 X emptyval 380 C
476 X emptyval 380 C
477 X emptyval 380 C
478 X emptyval 380 C
479 X emptyval 380 C
480 X emptyval 380 T
481 X emptyval 380 T
482 X emptyval 380 T
483 X emptyval 380 T
484 X emptyval 380 C
485 X emptyval 380 B
486 X emptyval 380 T
487 X emptyval 380 T
488 X emptyval 380 E
489 X emptyval 380 E
490 X emptyval 380 C
491 X emptyval 380 C
470 X emptyval 381 C
471 X emptyval 381 C
472 X emptyval 381 C
473 X emptyval 381 E
474 X emptyval 381 E
475 X emptyval 381 C
476 X emptyval 381 C
477 X emptyval 381 C
478 X emptyval 381 C
479 X emptyval 381 C
480 X emptyval 381 T
481 X emptyval 381 T
482 X emptyval 381 T
483 X emptyval 381 T
484 X emptyval 381 C
485 X emptyval 381 B
486 X emptyval 381 T
487 X emptyval 381 T
488 X emptyval 381 E
489 X emptyval 381 E
490 X emptyval 381 C
491 X emptyval 381 C
470 X emptyval 382 C
471 X emptyval 382 C
472 X emptyval 382 C
473 X emptyval 382 E
474 X emptyval 382 E
475 X emptyval 382 T
476 X emptyval 382 T
477 X emptyval 382 T
478 X emptyval 382 C
479 X emptyval 382 C
480 X emptyval 382 T
481 X emptyval 382 T
482 X emptyval 382 T
483 X emptyval 382 T
484 X emptyval 382 C
485 X emptyval 382 T
486 X emptyval 382 T
487 X emptyval 382 T
488 X emptyval 382 E
489 X emptyval 382 E
490 X emptyval 382 C
491 X emptyval 382 C
470 X emptyval 383 C
471 X emptyval 383 C
472 X emptyval 383 C
473 X emptyval 383 E
474 X emptyval 383 E
475 X emptyval 383 T
476 X emptyval 383 T
477 X emptyval 383 T
478 X emptyval 383 C
479 X emptyval 383 C
480 X emptyval 383 T
481 X emptyval 383 T
482 X emptyval 383 T
483 X emptyval 383 T
484 X emptyval 383 C
485 X emptyval 383 T
486 X emptyval 383 T
487 X emptyval 383 T
488 X emptyval 383 E
489 X emptyval 383 E
490 X emptyval 383 C
491 X emptyval 383 C
470 X emptyval 384 C
471 X emptyval 384 C
472 X emptyval 384 C
473 X emptyval 384 E
474 X emptyval 384 E
475 X emptyval 384 T
476 X emptyval 384 T
477 X emptyval 384 T
478 X emptyval 384 C
479 X emptyval 384 C
480 X emptyval 384 T
481 X emptyval 384 T
482 X emptyval 384 T
483 X emptyval 384 T
484 X emptyval 384 C
485 X emptyval 384 B
486 X emptyval 384 T
487 X emptyval 384 T
488 X emptyval 384 E
489 X emptyval 384 E
490 X emptyval 384 C
491 X emptyval 384 C
470 X emptyval 385 C
471 X emptyval 385 C
472 X emptyval 385 C
473 X emptyval 385 E
474 X emptyval 385 E
475 X emptyval 385 T
476 X emptyval 385 T
477 X emptyval 385 T
478 X emptyval 385 C
479 X emptyval 385 C
480 X emptyval 385 T
481 X emptyval 385 T
482 X emptyval 385 T
483 X emptyval 385 T
484 X emptyval 385 C
485 X emptyval 385 B
486 X emptyval 385 T
487 X emptyval 385 T
488 X emptyval 385 E
489 X emptyval 385 E
490 X emptyval 385 C
491 X emptyval 385 C
470 X emptyval 386 C
471 X emptyval 386 C
472 X emptyval 386 C
473 X emptyval 386 E
474 X emptyval 386 E
475 X emptyval 386 T
476 X emptyval 386 T
477 X emptyval 386 T
478 X emptyval 386 C
479 X emptyval 386 C
480 X emptyval 386 T
481 X emptyval 386 T
482 X emptyval 386 T
483 X emptyval 386 T
484 X emptyval 386 C
485 X emptyval 386 T
486 X emptyval 386 T
487 X emptyval 386 T
488 X emptyval 386 E
489 X emptyval 386 E
490 X emptyval 386 C
491 X emptyval 386 C
470 X emptyval 387 C
471 X emptyval 387 C
472 X emptyval 387 C
473 X emptyval 387 E
474 X emptyval 387 E
475 X emptyval 387 T
476 X emptyval 387 T
477 X emptyval 387 T
478 X emptyval 387 C
479 X emptyval 387 C
480 X emptyval 387 T
481 X emptyval 387 T
482 X emptyval 387 T
483 X emptyval 387 T
484 X emptyval 387 C
485 X emptyval 387 B
486 X emptyval 387 T
487 X emptyval 387 T
488 X emptyval 387 E
489 X emptyval 387 E
490 X emptyval 387 C
491 X emptyval 387 C
470 X emptyval 388 C
471 X emptyval 388 C
472 X emptyval 388 C
473 X emptyval 388 E
474 X emptyval 388 E
475 X emptyval 388 T
476 X emptyval 388 T
477 X emptyval 388 T
478 X emptyval 388 C
479 X emptyval 388 C
480 X emptyval 388 T
481 X emptyval 388 T
482 X emptyval 388 T
483 X emptyval 388 T
484 X emptyval 388 C
485 X emptyval 388 B
486 X emptyval 388 T
487 X emptyval 388 T
488 X emptyval 388 E
489 X emptyval 388 E
490 X emptyval 388 C
491 X emptyval 388 C
470 X emptyval 389 C
471 X emptyval 389 C
472 X emptyval 389 C
473 X emptyval 389 E
474 X emptyval 389 E
475 X emptyval 389 T
476 X emptyval 389 T
477 X emptyval 389 T
478 X emptyval 389 C
479 X emptyval 389 C
480 X emptyval 389 T
481 X emptyval 389 T
482 X emptyval 389 T
483 X emptyval 389 T
484 X emptyval 389 C
485 X emptyval 389 T
486 X emptyval 389 T
487 X emptyval 389 T
488 X emptyval 389 E
489 X emptyval 389 E
490 X emptyval 389 C
491 X emptyval 389 C
470 X emptyval 390 C
471 X emptyval 390 C
472 X emptyval 390 C
473 X emptyval 390 E
474 X emptyval 390 E
475 X emptyval 390 T
476 X emptyval 390 T
477 X emptyval 390 T
478 X emptyval 390 C
479 X emptyval 390 C
480 X emptyval 390 T
481 X emptyval 390 T
482 X emptyval 390 T
483 X emptyval 390 T
484 X emptyval 390 C
485 X emptyval 390 T
486 X emptyval 390 T
487 X emptyval 390 T
488 X emptyval 390 E
489 X emptyval 390 E
490 X emptyval 390 C
491 X emptyval 390 C
470 X emptyval 391 C
471 X emptyval 391 C
472 X emptyval 391 C
473 X emptyval 391 E
474 X emptyval 391 E
475 X emptyval 391 T
476 X emptyval 391 T
477 X emptyval 391 T
478 X emptyval 391 C
479 X emptyval 391 C
480 X emptyval 391 T
481 X emptyval 391 T
482 X emptyval 391 T
483 X emptyval 391 T
484 X emptyval 391 C
485 X emptyval 391 T
486 X emptyval 391 T
487 X emptyval 391 T
488 X emptyval 391 E
489 X emptyval 391 E
490 X emptyval 391 C
491 X emptyval 391 C
470 X emptyval 392 C
471 X emptyval 392 C
472 X emptyval 392 C
473 X emptyval 392 E
474 X emptyval 392 E
475 X emptyval 392 T
476 X emptyval 392 T
477 X emptyval 392 T
478 X emptyval 392 C
479 X emptyval 392 C
480 X emptyval 392 T
481 X emptyval 392 T
482 X emptyval 392 T
483 X emptyval 392 T
484 X emptyval 392 C
485 X emptyval 392 T
486 X emptyval 392 T
487 X emptyval 392 T
488 X emptyval 392 E
489 X emptyval 392 E
490 X emptyval 392 C
491 X emptyval 392 C
470 X emptyval 393 C
471 X emptyval 393 C
472 X emptyval 393 C
473 X emptyval 393 E
474 X emptyval 393 E
475 X emptyval 393 T
476 X emptyval 393 T
477 X emptyval 393 T
478 X emptyval 393 C
479 X emptyval 393 C
480 X emptyval 393 T
481 X emptyval 393 T
482 X emptyval 393 T
483 X emptyval 393 T
484 X emptyval 393 C
485 X emptyval 393 B
486 X emptyval 393 T
487 X emptyval 393 T
488 X emptyval 393 E
489 X emptyval 393 E
490 X emptyval 393 C
491 X emptyval 393 C
470 X emptyval 394 C
471 X emptyval 394 C
472 X emptyval 394 C
473 X emptyval 394 E
474 X emptyval 394 E
475 X emptyval 394 T
476 X emptyval 394 T
477 X emptyval 394 T
478 X emptyval 394 C
479 X emptyval 394 C
480 X emptyval 394 T
481 X emptyval 394 T
482 X emptyval 394 T
483 X emptyval 394 T
484 X emptyval 394 C
485 X emptyval 394 B
486 X emptyval 394 T
487 X emptyval 394 T
488 X emptyval 394 E
489 X emptyval 394 E
490 X emptyval 394 C
491 X emptyval 394 C
470 X emptyval 395 C
471 X emptyval 395 C
472 X emptyval 395 C
473 X emptyval 395 E
474 X emptyval 395 E
475 X emptyval 395 T
476 X emptyval 395 T
477 X emptyval 395 T
478 X emptyval 395 C
479 X emptyval 395 C
480 X emptyval 395 T
481 X emptyval 395 T
482 X emptyval 395 T
483 X emptyval 395 T
484 X emptyval 395 C
485 X emptyval 395 T
486 X emptyval 395 T
487 X emptyval 395 T
488 X emptyval 395 E
489 X emptyval 395 E
490 X emptyval 395 C
491 X emptyval 395 C
470 X emptyval 396 C
471 X emptyval 396 C
472 X emptyval 396 C
473 X emptyval 396 E
474 X emptyval 396 E
475 X emptyval 396 T
476 X emptyval 396 T
477 X emptyval 396 T
478 X emptyval 396 C
479 X emptyval 396 C
480 X emptyval 396 T
481 X emptyval 396 T
482 X emptyval 396 T
483 X emptyval 396 T
484 X emptyval 396 C
485 X emptyval 396 B
486 X emptyval 396 T
487 X emptyval 396 T
488 X emptyval 396 E
489 X emptyval 396 E
490 X emptyval 396 C
491 X emptyval 396 C
470 X emptyval 397 C
471 X emptyval 397 C
472 X emptyval 397 C
473 X emptyval 397 E
474 X emptyval 397 E
475 X emptyval 397 T
476 X emptyval 397 T
477 X emptyval 397 T
478 X emptyval 397 C
479 X emptyval 397 C
480 X emptyval 397 T
481 X emptyval 397 T
482 X emptyval 397 T
483 X emptyval 397 T
484 X emptyval 397 C
485 X emptyval 397 B
486 X emptyval 397 T
487 X emptyval 397 T
488 X emptyval 397 E
489 X emptyval 397 E
490 X emptyval 397 C
491 X emptyval 397 C
470 X emptyval 398 C
471 X emptyval 398 C
472 X emptyval 398 C
473 X emptyval 398 E
474 X emptyval 398 E
475 X emptyval 398 T
476 X emptyval 398 T
477 X emptyval 398 T
478 X emptyval 398 C
479 X emptyval 398 C
480 X emptyval 398 T
481 X emptyval 398 T
482 X emptyval 398 T
483 X emptyval 398 T
484 X emptyval 398 C
485 X emptyval 398 B
486 X emptyval 398 T
487 X emptyval 398 T
488 X emptyval 398 E
489 X emptyval 398 E
490 X emptyval 398 C
491 X emptyval 398 C
470 X emptyval 399 C
471 X emptyval 399 C
472 X emptyval 399 C
473 X emptyval 399 E
474 X emptyval 399 E
475 X emptyval 399 T
476 X emptyval 399 T
477 X emptyval 399 T
478 X emptyval 399 C
479 X emptyval 399 C
480 X emptyval 399 T
481 X emptyval 399 T
482 X emptyval 399 T
483 X emptyval 399 T
484 X emptyval 399 C
485 X emptyval 399 B
486 X emptyval 399 T
487 X emptyval 399 T
488 X emptyval 399 E
489 X emptyval 399 E
490 X emptyval 399 C
491 X emptyval 399 C
470 X emptyval 400 C
471 X emptyval 400 C
472 X emptyval 400 C
473 X emptyval 400 E
474 X emptyval 400 E
475 X emptyval 400 T
476 X emptyval 400 T
477 X emptyval 400 T
478 X emptyval 400 C
479 X emptyval 400 C
480 X emptyval 400 T
481 X emptyval 400 T
482 X emptyval 400 T
483 X emptyval 400 T
484 X emptyval 400 C
485 X emptyval 400 B
486 X emptyval 400 T
487 X emptyval 400 T
488 X emptyval 400 E
489 X emptyval 400 E
490 X emptyval 400 C
491 X emptyval 400 C
470 X emptyval 401 C
471 X emptyval 401 C
472 X emptyval 401 C
473 X emptyval 401 E
474 X emptyval 401 E
475 X emptyval 401 T
476 X emptyval 401 T
477 X emptyval 401 T
478 X emptyval 401 C
479 X emptyval 401 C
480 X emptyval 401 T
481 X emptyval 401 T
482 X emptyval 401 T
483 X emptyval 401 T
484 X emptyval 401 C
485 X emptyval 401 B
486 X emptyval 401 T
487 X emptyval 401 T
488 X emptyval 401 E
489 X emptyval 401 E
490 X emptyval 401 C
491 X emptyval 401 C
470 X emptyval 402 C
471 X emptyval 402 C
472 X emptyval 402 C
473 X emptyval 402 E
474 X emptyval 402 E
475 X emptyval 402 T
476 X emptyval 402 T
477 X emptyval 402 T
478 X emptyval 402 C
479 X emptyval 402 C
480 X emptyval 402 T
481 X emptyval 402 T
482 X emptyval 402 T
483 X emptyval 402 T
484 X emptyval 402 C
485 X emptyval 402 B
486 X emptyval 402 T
487 X emptyval 402 T
488 X emptyval 402 E
489 X emptyval 402 E
490 X emptyval 402 C
491 X emptyval 402 C
470 X emptyval 403 C
471 X emptyval 403 C
472 X emptyval 403 C
473 X emptyval 403 E
474 X emptyval 403 E
475 X emptyval 403 T
476 X emptyval 403 T
477 X emptyval 403 T
478 X emptyval 403 C
479 X emptyval 403 C
480 X emptyval 403 T
481 X emptyval 403 T
482 X emptyval 403 T
483 X emptyval 403 T
484 X emptyval 403 C
485 X emptyval 403 T
486 X emptyval 403 T
487 X emptyval 403 T
488 X emptyval 403 E
489 X emptyval 403 E
490 X emptyval 403 C
491 X emptyval 403 C
470 X emptyval 404 C
471 X emptyval 404 C
472 X emptyval 404 C
473 X emptyval 404 E
474 X emptyval 404 E
475 X emptyval 404 T
476 X emptyval 404 T
477 X emptyval 404 T
478 X emptyval 404 C
479 X emptyval 404 C
480 X emptyval 404 T
481 X emptyval 404 T
482 X emptyval 404 T
483 X emptyval 404 T
484 X emptyval 404 C
485 X emptyval 404 T
486 X emptyval 404 T
487 X emptyval 404 T
488 X emptyval 404 E
489 X emptyval 404 E
490 X emptyval 404 C
491 X emptyval 404 C
470 X emptyval 405 C
471 X emptyval 405 C
472 X emptyval 405 C
473 X emptyval 405 E
474 X emptyval 405 E
475 X emptyval 405 T
476 X emptyval 405 T
477 X emptyval 405 T
478 X emptyval 405 C
479 X emptyval 405 C
480 X emptyval 405 T
481 X emptyval 405 T
482 X emptyval 405 T
483 X emptyval 405 T
484 X emptyval 405 C
485 X emptyval 405 T
486 X emptyval 405 T
487 X emptyval 405 T
488 X emptyval 405 E
489 X emptyval 405 E
490 X emptyval 405 C
491 X emptyval 405 C
470 X emptyval 406 C
471 X emptyval 406 C
472 X emptyval 406 C
473 X emptyval 406 E
474 X emptyval 406 E
475 X emptyval 406 T
476 X emptyval 406 T
477 X emptyval 406 T
478 X emptyval 406 C
479 X emptyval 406 C
480 X emptyval 406 T
481 X emptyval 406 T
482 X emptyval 406 T
483 X emptyval 406 T
484 X emptyval 406 C
485 X emptyval 406 T
486 X emptyval 406 T
487 X emptyval 406 T
488 X emptyval 406 E
489 X emptyval 406 E
490 X emptyval 406 C
491 X emptyval 406 C
470 X emptyval 407 C
471 X emptyval 407 C
472 X emptyval 407 C
473 X emptyval 407 E
474 X emptyval 407 E
475 X emptyval 407 T
476 X emptyval 407 T
477 X emptyval 407 T
478 X emptyval 407 C
479 X emptyval 407 C
480 X emptyval 407 T
481 X emptyval 407 T
482 X emptyval 407 T
483 X emptyval 407 T
484 X emptyval 407 C
485 X emptyval 407 T
486 X emptyval 407 T
487 X emptyval 407 T
488 X emptyval 407 E
489 X emptyval 407 E
490 X emptyval 407 C
491 X emptyval 407 C
470 X emptyval 408 C
471 X emptyval 408 C
472 X emptyval 408 C
473 X emptyval 408 E
474 X emptyval 408 E
475 X emptyval 408 T
476 X emptyval 408 T
477 X emptyval 408 T
478 X emptyval 408 C
479 X emptyval 408 C
480 X emptyval 408 T
481 X emptyval 408 T
482 X emptyval 408 T
483 X emptyval 408 T
484 X emptyval 408 C
485 X emptyval 408 T
486 X emptyval 408 T
487 X emptyval 408 T
488 X emptyval 408 E
489 X emptyval 408 E
490 X emptyval 408 C
491 X emptyval 408 C
470 X emptyval 409 C
471 X emptyval 409 C
472 X emptyval 409 C
473 X emptyval 409 E
474 X emptyval 409 E
475 X emptyval 409 T
476 X emptyval 409 T
477 X emptyval 409 T
478 X emptyval 409 C
479 X emptyval 409 C
480 X emptyval 409 T
481 X emptyval 409 T
482 X emptyval 409 T
483 X emptyval 409 T
484 X emptyval 409 C
485 X emptyval 409 T
486 X emptyval 409 T
487 X emptyval 409 T
488 X emptyval 409 E
489 X emptyval 409 E
490 X emptyval 409 C
491 X emptyval 409 C
470 X emptyval 410 C
471 X emptyval 410 C
472 X emptyval 410 C
473 X emptyval 410 E
474 X emptyval 410 E
475 X emptyval 410 T
476 X emptyval 410 T
477 X emptyval 410 T
478 X emptyval 410 C
479 X emptyval 410 C
480 X emptyval 410 T
481 X emptyval 410 T
482 X emptyval 410 T
483 X emptyval 410 T
484 X emptyval 410 C
485 X emptyval 410 B
486 X emptyval 410 T
487 X emptyval 410 T
488 X emptyval 410 E
489 X emptyval 410 E
490 X emptyval 410 C
491 X emptyval 410 C
470 X emptyval 411 C
471 X emptyval 411 C
472 X emptyval 411 C
473 X emptyval 411 E
474 X emptyval 411 E
475 X emptyval 411 T
476 X emptyval 411 T
477 X emptyval 411 T
478 X emptyval 411 C
479 X emptyval 411 C
480 X emptyval 411 T
481 X emptyval 411 T
482 X emptyval 411 T
483 X emptyval 411 T
484 X emptyval 411 C
485 X emptyval 411 T
486 X emptyval 411 T
487 X emptyval 411 T
488 X emptyval 411 E
489 X emptyval 411 E
490 X emptyval 411 C
491 X emptyval 411 C
470 X emptyval 412 C
471 X emptyval 412 C
472 X emptyval 412 C
473 X emptyval 412 E
474 X emptyval 412 E
475 X emptyval 412 T
476 X emptyval 412 T
477 X emptyval 412 T
478 X emptyval 412 C
479 X emptyval 412 C
480 X emptyval 412 T
481 X emptyval 412 T
482 X emptyval 412 T
483 X emptyval 412 T
484 X emptyval 412 C
485 X emptyval 412 T
486 X emptyval 412 T
487 X emptyval 412 T
488 X emptyval 412 E
489 X emptyval 412 E
490 X emptyval 412 C
491 X emptyval 412 C
470 X emptyval 413 C
471 X emptyval 413 C
472 X emptyval 413 C
473 X emptyval 413 E
474 X emptyval 413 E
475 X emptyval 413 T
476 X emptyval 413 T
477 X emptyval 413 T
478 X emptyval 413 C
479 X emptyval 413 C
480 X emptyval 413 T
481 X emptyval 413 T
482 X emptyval 413 T
483 X emptyval 413 T
484 X emptyval 413 C
485 X emptyval 413 B
486 X emptyval 413 T
487 X emptyval 413 T
488 X emptyval 413 E
489 X emptyval 413 E
490 X emptyval 413 C
491 X emptyval 413 C
470 X emptyval 414 C
471 X emptyval 414 C
472 X emptyval 414 C
473 X emptyval 414 E
474 X emptyval 414 E
475 X emptyval 414 T
476 X emptyval 414 T
477 X emptyval 414 T
478 X emptyval 414 C
479 X emptyval 414 C
480 X emptyval 414 T
481 X emptyval 414 T
482 X emptyval 414 T
483 X emptyval 414 T
484 X emptyval 414 C
485 X emptyval 414 T
486 X emptyval 414 T
487 X emptyval 414 T
488 X emptyval 414 E
489 X emptyval 414 E
490 X emptyval 414 C
491 X emptyval 414 C
470 X emptyval 415 C
471 X emptyval 415 C
472 X emptyval 415 C
473 X emptyval 415 E
474 X emptyval 415 E
475 X emptyval 415 T
476 X emptyval 415 T
477 X emptyval 415 T
478 X emptyval 415 C
479 X emptyval 415 C
480 X emptyval 415 T
481 X emptyval 415 T
482 X emptyval 415 T
483 X emptyval 415 T
484 X emptyval 415 C
485 X emptyval 415 T
486 X emptyval 415 T
487 X emptyval 415 T
488 X emptyval 415 E
489 X emptyval 415 E
490 X emptyval 415 C
491 X emptyval 415 C
470 X emptyval 416 C
471 X emptyval 416 C
472 X emptyval 416 C
473 X emptyval 416 E
474 X emptyval 416 E
475 X emptyval 416 T
476 X emptyval 416 T
477 X emptyval 416 T
478 X emptyval 416 C
479 X emptyval 416 C
480 X emptyval 416 T
481 X emptyval 416 T
482 X emptyval 416 T
483 X emptyval 416 T
484 X emptyval 416 C
485 X emptyval 416 T
486 X emptyval 416 T
487 X emptyval 416 T
488 X emptyval 416 E
489 X emptyval 416 E
490 X emptyval 416 C
491 X emptyval 416 C
470 X emptyval 417 C
471 X emptyval 417 C
472 X emptyval 417 C
473 X emptyval 417 E
474 X emptyval 417 E
475 X emptyval 417 T
476 X emptyval 417 T
477 X emptyval 417 T
478 X emptyval 417 C
479 X emptyval 417 C
480 X emptyval 417 T
481 X emptyval 417 T
482 X emptyval 417 T
483 X emptyval 417 T
484 X emptyval 417 C
485 X emptyval 417 B
486 X emptyval 417 T
487 X emptyval 417 T
488 X emptyval 417 E
489 X emptyval 417 E
490 X emptyval 417 C
491 X emptyval 417 C
470 X emptyval 418 C
471 X emptyval 418 C
472 X emptyval 418 C
473 X emptyval 418 E
474 X emptyval 418 E
475 X emptyval 418 T
476 X emptyval 418 T
477 X emptyval 418 T
478 X emptyval 418 C
479 X emptyval 418 C
480 X emptyval 418 T
481 X emptyval 418 T
482 X emptyval 418 T
483 X emptyval 418 T
484 X emptyval 418 C
485 X emptyval 418 B
486 X emptyval 418 T
487 X emptyval 418 T
488 X emptyval 418 E
489 X emptyval 418 E
490 X emptyval 418 C
491 X emptyval 418 C
470 X emptyval 419 C
471 X emptyval 419 C
472 X emptyval 419 C
473 X emptyval 419 E
474 X emptyval 419 E
475 X emptyval 419 T
476 X emptyval 419 T
477 X emptyval 419 T
478 X emptyval 419 C
479 X emptyval 419 C
480 X emptyval 419 T
481 X emptyval 419 T
482 X emptyval 419 T
483 X emptyval 419 T
484 X emptyval 419 C
485 X emptyval 419 B
486 X emptyval 419 T
487 X emptyval 419 T
488 X emptyval 419 E
489 X emptyval 419 E
490 X emptyval 419 C
491 X emptyval 419 C
470 X emptyval 420 C
471 X emptyval 420 C
472 X emptyval 420 C
473 X emptyval 420 E
474 X emptyval 420 E
475 X emptyval 420 T
476 X emptyval 420 T
477 X emptyval 420 T
478 X emptyval 420 C
479 X emptyval 420 C
480 X emptyval 420 T
481 X emptyval 420 T
482 X emptyval 420 T
483 X emptyval 420 T
484 X emptyval 420 C
485 X emptyval 420 B
486 X emptyval 420 T
487 X emptyval 420 T
488 X emptyval 420 E
489 X emptyval 420 E
490 X emptyval 420 C
491 X emptyval 420 C
470 X emptyval 421 C
471 X emptyval 421 C
472 X emptyval 421 C
473 X emptyval 421 E
474 X emptyval 421 E
475 X emptyval 421 T
476 X emptyval 421 T
477 X emptyval 421 T
478 X emptyval 421 C
479 X emptyval 421 C
480 X emptyval 421 T
481 X emptyval 421 T
482 X emptyval 421 T
483 X emptyval 421 T
484 X emptyval 421 C
485 X emptyval 421 T
486 X emptyval 421 T
487 X emptyval 421 T
488 X emptyval 421 E
489 X emptyval 421 E
490 X emptyval 421 C
491 X emptyval 421 C
470 X emptyval 422 C
471 X emptyval 422 C
472 X emptyval 422 C
473 X emptyval 422 E
474 X emptyval 422 E
475 X emptyval 422 T
476 X emptyval 422 T
477 X emptyval 422 T
478 X emptyval 422 C
479 X emptyval 422 C
480 X emptyval 422 T
481 X emptyval 422 T
482 X emptyval 422 T
483 X emptyval 422 T
484 X emptyval 422 C
485 X emptyval 422 B
486 X emptyval 422 T
487 X emptyval 422 T
488 X emptyval 422 E
489 X emptyval 422 E
490 X emptyval 422 C
491 X emptyval 422 C
470 X emptyval 423 C
471 X emptyval 423 C
472 X emptyval 423 C
473 X emptyval 423 E
474 X emptyval 423 E
475 X emptyval 423 T
476 X emptyval 423 T
477 X emptyval 423 T
478 X emptyval 423 C
479 X emptyval 423 C
480 X emptyval 423 T
481 X emptyval 423 T
482 X emptyval 423 T
483 X emptyval 423 T
484 X emptyval 423 C
485 X emptyval 423 B
486 X emptyval 423 T
487 X emptyval 423 T
488 X emptyval 423 E
489 X emptyval 423 E
490 X emptyval 423 C
491 X emptyval 423 C
470 X emptyval 424 C
471 X emptyval 424 C
472 X emptyval 424 C
473 X emptyval 424 E
474 X emptyval 424 E
475 X emptyval 424 C
476 X emptyval 424 C
477 X emptyval 424 C
478 X emptyval 424 C
479 X emptyval 424 C
480 X emptyval 424 T
481 X emptyval 424 T
482 X emptyval 424 T
483 X emptyval 424 T
484 X emptyval 424 C
485 X emptyval 424 B
486 X emptyval 424 T
487 X emptyval 424 T
488 X emptyval 424 E
489 X emptyval 424 E
490 X emptyval 424 C
491 X emptyval 424 C
470 X emptyval 425 C
471 X emptyval 425 C
472 X emptyval 425 C
473 X emptyval 425 E
474 X emptyval 425 E
475 X emptyval 425 T
476 X emptyval 425 T
477 X emptyval 425 T
478 X emptyval 425 C
479 X emptyval 425 C
480 X emptyval 425 T
481 X emptyval 425 T
482 X emptyval 425 T
483 X emptyval 425 T
484 X emptyval 425 C
485 X emptyval 425 B
486 X emptyval 425 T
487 X emptyval 425 T
488 X emptyval 425 E
489 X emptyval 425 E
490 X emptyval 425 C
491 X emptyval 425 C
470 X emptyval 426 C
471 X emptyval 426 C
472 X emptyval 426 C
473 X emptyval 426 E
474 X emptyval 426 E
475 X emptyval 426 T
476 X emptyval 426 T
477 X emptyval 426 T
478 X emptyval 426 C
479 X emptyval 426 C
480 X emptyval 426 T
481 X emptyval 426 T
482 X emptyval 426 T
483 X emptyval 426 T
484 X emptyval 426 C
485 X emptyval 426 T
486 X emptyval 426 T
487 X emptyval 426 T
488 X emptyval 426 E
489 X emptyval 426 E
490 X emptyval 426 C
491 X emptyval 426 C
470 X emptyval 427 C
471 X emptyval 427 C
472 X emptyval 427 C
473 X emptyval 427 B
474 X emptyval 427 C
475 X emptyval 427 C
476 X emptyval 427 C
477 X emptyval 427 C
478 X emptyval 427 C
479 X emptyval 427 C
480 X emptyval 427 T
481 X emptyval 427 T
482 X emptyval 427 T
483 X emptyval 427 T
484 X emptyval 427 C
485 X emptyval 427 T
486 X emptyval 427 T
487 X emptyval 427 T
488 X emptyval 427 T
489 X emptyval 427 B
490 X emptyval 427 C
491 X emptyval 427 C
470 X emptyval 428 C
471 X emptyval 428 C
472 X emptyval 428 C
473 X emptyval 428 E
474 X emptyval 428 E
475 X emptyval 428 T
476 X emptyval 428 T
477 X emptyval 428 T
478 X emptyval 428 C
479 X emptyval 428 C
480 X emptyval 428 T
481 X emptyval 428 T
482 X emptyval 428 T
483 X emptyval 428 T
484 X emptyval 428 C
485 X emptyval 428 T
486 X emptyval 428 T
487 X emptyval 428 T
488 X emptyval 428 E
489 X emptyval 428 E
490 X emptyval 428 C
491 X emptyval 428 C
470 X emptyval 429 C
471 X emptyval 429 C
472 X emptyval 429 C
473 X emptyval 429 E
474 X emptyval 429 E
475 X emptyval 429 T
476 X emptyval 429 T
477 X emptyval 429 T
478 X emptyval 429 C
479 X emptyval 429 C
480 X emptyval 429 T
481 X emptyval 429 T
482 X emptyval 429 T
483 X emptyval 429 T
484 X emptyval 429 C
485 X emptyval 429 T
486 X emptyval 429 T
487 X emptyval 429 T
488 X emptyval 429 E
489 X emptyval 429 E
490 X emptyval 429 C
491 X emptyval 429 C
470 X emptyval 430 C
471 X emptyval 430 C
472 X emptyval 430 C
473 X emptyval 430 E
474 X emptyval 430 E
475 X emptyval 430 C
476 X emptyval 430 C
477 X emptyval 430 C
478 X emptyval 430 C
479 X emptyval 430 C
480 X emptyval 430 T
481 X emptyval 430 T
482 X emptyval 430 T
483 X emptyval 430 T
484 X emptyval 430 C
485 X emptyval 430 T
486 X emptyval 430 T
487 X emptyval 430 T
488 X emptyval 430 E
489 X emptyval 430 E
490 X emptyval 430 C
491 X emptyval 430 C
470 X emptyval 431 C
471 X emptyval 431 C
472 X emptyval 431 C
473 X emptyval 431 E
474 X emptyval 431 E
475 X emptyval 431 C
476 X emptyval 431 C
477 X emptyval 431 C
478 X emptyval 431 C
479 X emptyval 431 C
480 X emptyval 431 T
481 X emptyval 431 T
482 X emptyval 431 T
483 X emptyval 431 T
484 X emptyval 431 C
485 X emptyval 431 B
486 X emptyval 431 T
487 X emptyval 431 T
488 X emptyval 431 E
489 X emptyval 431 E
490 X emptyval 431 C
491 X emptyval 431 C
470 X emptyval 432 C
471 X emptyval 432 C
472 X emptyval 432 C
473 X emptyval 432 E
474 X emptyval 432 E
475 X emptyval 432 C
476 X emptyval 432 C
477 X emptyval 432 C
478 X emptyval 432 C
479 X emptyval 432 C
480 X emptyval 432 T
481 X emptyval 432 T
482 X emptyval 432 T
483 X emptyval 432 T
484 X emptyval 432 C
485 X emptyval 432 T
486 X emptyval 432 T
487 X emptyval 432 T
488 X emptyval 432 E
489 X emptyval 432 E
490 X emptyval 432 C
491 X emptyval 432 C
470 X emptyval 433 C
471 X emptyval 433 C
472 X emptyval 433 C
473 X emptyval 433 E
474 X emptyval 433 E
475 X emptyval 433 T
476 X emptyval 433 T
477 X emptyval 433 T
478 X emptyval 433 C
479 X emptyval 433 C
480 X emptyval 433 T
481 X emptyval 433 T
482 X emptyval 433 T
483 X emptyval 433 T
484 X emptyval 433 C
485 X emptyval 433 T
486 X emptyval 433 T
487 X emptyval 433 T
488 X emptyval 433 E
489 X emptyval 433 E
490 X emptyval 433 C
491 X emptyval 433 C
470 X emptyval 434 C
471 X emptyval 434 C
472 X emptyval 434 C
473 X emptyval 434 E
474 X emptyval 434 E
475 X emptyval 434 C
476 X emptyval 434 C
477 X emptyval 434 C
478 X emptyval 434 C
479 X emptyval 434 C
480 X emptyval 434 T
481 X emptyval 434 T
482 X emptyval 434 T
483 X emptyval 434 T
484 X emptyval 434 C
485 X emptyval 434 T
486 X emptyval 434 T
487 X emptyval 434 T
488 X emptyval 434 E
489 X emptyval 434 E
490 X emptyval 434 C
491 X emptyval 434 C
470 X emptyval 435 C
471 X emptyval 435 C
472 X emptyval 435 C
473 X emptyval 435 E
474 X emptyval 435 E
475 X emptyval 435 C
476 X emptyval 435 C
477 X emptyval 435 C
478 X emptyval 435 C
479 X emptyval 435 C
480 X emptyval 435 T
481 X emptyval 435 T
482 X emptyval 435 T
483 X emptyval 435 T
484 X emptyval 435 C
485 X emptyval 435 T
486 X emptyval 435 T
487 X emptyval 435 T
488 X emptyval 435 E
489 X emptyval 435 E
490 X emptyval 435 C
491 X emptyval 435 C
470 X emptyval 436 C
471 X emptyval 436 C
472 X emptyval 436 C
473 X emptyval 436 C
474 X emptyval 436 B
475 X emptyval 436 C
476 X emptyval 436 C
477 X emptyval 436 C
478 X emptyval 436 C
479 X emptyval 436 C
480 X emptyval 436 T
481 X emptyval 436 T
482 X emptyval 436 T
483 X emptyval 436 T
484 X emptyval 436 C
485 X emptyval 436 B
486 X emptyval 436 T
487 X emptyval 436 T
488 X emptyval 436 B
489 X emptyval 436 C
490 X emptyval 436 C
491 X emptyval 436 C
470 X emptyval 437 C
471 X emptyval 437 C
472 X emptyval 437 C
473 X emptyval 437 E
474 X emptyval 437 E
475 X emptyval 437 C
476 X emptyval 437 C
477 X emptyval 437 C
478 X emptyval 437 C
479 X emptyval 437 C
480 X emptyval 437 T
481 X emptyval 437 T
482 X emptyval 437 T
483 X emptyval 437 T
484 X emptyval 437 C
485 X emptyval 437 T
486 X emptyval 437 T
487 X emptyval 437 T
488 X emptyval 437 E
489 X emptyval 437 E
490 X emptyval 437 C
491 X emptyval 437 C
470 X emptyval 438 C
471 X emptyval 438 C
472 X emptyval 438 C
473 X emptyval 438 E
474 X emptyval 438 E
475 X emptyval 438 C
476 X emptyval 438 C
477 X emptyval 438 C
478 X emptyval 438 C
479 X emptyval 438 C
480 X emptyval 438 T
481 X emptyval 438 T
482 X emptyval 438 T
483 X emptyval 438 T
484 X emptyval 438 C
485 X emptyval 438 T
486 X emptyval 438 T
487 X emptyval 438 T
488 X emptyval 438 E
489 X emptyval 438 E
490 X emptyval 438 C
491 X emptyval 438 C
470 X emptyval 439 C
471 X emptyval 439 C
472 X emptyval 439 C
473 X emptyval 439 E
474 X emptyval 439 E
475 X emptyval 439 C
476 X emptyval 439 C
477 X emptyval 439 C
478 X emptyval 439 C
479 X emptyval 439 C
480 X emptyval 439 T
481 X emptyval 439 T
482 X emptyval 439 T
483 X emptyval 439 T
484 X emptyval 439 C
485 X emptyval 439 B
486 X emptyval 439 T
487 X emptyval 439 T
488 X emptyval 439 E
489 X emptyval 439 E
490 X emptyval 439 C
491 X emptyval 439 C
470 X emptyval 440 C
471 X emptyval 440 C
472 X emptyval 440 C
473 X emptyval 440 E
474 X emptyval 440 E
475 X emptyval 440 C
476 X emptyval 440 C
477 X emptyval 440 C
478 X emptyval 440 C
479 X emptyval 440 C
480 X emptyval 440 T
481 X emptyval 440 T
482 X emptyval 440 T
483 X emptyval 440 T
484 X emptyval 440 C
485 X emptyval 440 T
486 X emptyval 440 T
487 X emptyval 440 T
488 X emptyval 440 E
489 X emptyval 440 E
490 X emptyval 440 C
491 X emptyval 440 C
470 X emptyval 441 C
471 X emptyval 441 C
472 X emptyval 441 C
473 X emptyval 441 E
474 X emptyval 441 E
475 X emptyval 441 C
476 X emptyval 441 C
477 X emptyval 441 C
478 X emptyval 441 C
479 X emptyval 441 C
480 X emptyval 441 T
481 X emptyval 441 T
482 X emptyval 441 T
483 X emptyval 441 T
484 X emptyval 441 C
485 X emptyval 441 B
486 X emptyval 441 T
487 X emptyval 441 T
488 X emptyval 441 E
489 X emptyval 441 E
490 X emptyval 441 C
491 X emptyval 441 C
470 X emptyval 442 C
471 X emptyval 442 C
472 X emptyval 442 C
473 X emptyval 442 E
474 X emptyval 442 E
475 X emptyval 442 C
476 X emptyval 442 C
477 X emptyval 442 C
478 X emptyval 442 C
479 X emptyval 442 C
480 X emptyval 442 T
481 X emptyval 442 T
482 X emptyval 442 T
483 X emptyval 442 T
484 X emptyval 442 C
485 X emptyval 442 B
486 X emptyval 442 T
487 X emptyval 442 T
488 X emptyval 442 E
489 X emptyval 442 E
490 X emptyval 442 C
491 X emptyval 442 C
470 X emptyval 443 C
471 X emptyval 443 C
472 X emptyval 443 C
473 X emptyval 443 E
474 X emptyval 443 E
475 X emptyval 443 C
476 X emptyval 443 C
477 X emptyval 443 C
478 X emptyval 443 C
479 X emptyval 443 C
480 X emptyval 443 T
481 X emptyval 443 T
482 X emptyval 443 T
483 X emptyval 443 T
484 X emptyval 443 C
485 X emptyval 443 B
486 X emptyval 443 T
487 X emptyval 443 T
488 X emptyval 443 E
489 X emptyval 443 E
490 X emptyval 443 C
491 X emptyval 443 C
470 X emptyval 444 C
471 X emptyval 444 C
472 X emptyval 444 C
473 X emptyval 444 E
474 X emptyval 444 E
475 X emptyval 444 C
476 X emptyval 444 C
477 X emptyval 444 C
478 X emptyval 444 C
479 X emptyval 444 C
480 X emptyval 444 T
481 X emptyval 444 T
482 X emptyval 444 T
483 X emptyval 444 T
484 X emptyval 444 C
485 X emptyval 444 B
486 X emptyval 444 T
487 X emptyval 444 T
488 X emptyval 444 E
489 X emptyval 444 E
490 X emptyval 444 C
491 X emptyval 444 C
470 X emptyval 445 C
471 X emptyval 445 C
472 X emptyval 445 C
473 X emptyval 445 E
474 X emptyval 445 E
475 X emptyval 445 C
476 X emptyval 445 C
477 X emptyval 445 C
478 X emptyval 445 C
479 X emptyval 445 C
480 X emptyval 445 T
481 X emptyval 445 T
482 X emptyval 445 T
483 X emptyval 445 T
484 X emptyval 445 C
485 X emptyval 445 B
486 X emptyval 445 T
487 X emptyval 445 T
488 X emptyval 445 E
489 X emptyval 445 E
490 X emptyval 445 C
491 X emptyval 445 C
470 X emptyval 446 C
471 X emptyval 446 C
472 X emptyval 446 C
473 X emptyval 446 E
474 X emptyval 446 E
475 X emptyval 446 C
476 X emptyval 446 C
477 X emptyval 446 C
478 X emptyval 446 C
479 X emptyval 446 C
480 X emptyval 446 T
481 X emptyval 446 T
482 X emptyval 446 T
483 X emptyval 446 T
484 X emptyval 446 C
485 X emptyval 446 T
486 X emptyval 446 T
487 X emptyval 446 T
488 X emptyval 446 E
489 X emptyval 446 E
490 X emptyval 446 C
491 X emptyval 446 C
470 X emptyval 447 C
471 X emptyval 447 C
472 X emptyval 447 C
473 X emptyval 447 E
474 X emptyval 447 E
475 X emptyval 447 C
476 X emptyval 447 C
477 X emptyval 447 C
478 X emptyval 447 C
479 X emptyval 447 C
480 X emptyval 447 T
481 X emptyval 447 T
482 X emptyval 447 T
483 X emptyval 447 T
484 X emptyval 447 C
485 X emptyval 447 T
486 X emptyval 447 T
487 X emptyval 447 T
488 X emptyval 447 E
489 X emptyval 447 E
490 X emptyval 447 C
491 X emptyval 447 C
470 X emptyval 448 C
471 X emptyval 448 C
472 X emptyval 448 C
473 X emptyval 448 E
474 X emptyval 448 E
475 X emptyval 448 C
476 X emptyval 448 C
477 X emptyval 448 C
478 X emptyval 448 C
479 X emptyval 448 C
480 X emptyval 448 T
481 X emptyval 448 T
482 X emptyval 448 T
483 X emptyval 448 T
484 X emptyval 448 C
485 X emptyval 448 T
486 X emptyval 448 T
487 X emptyval 448 T
488 X emptyval 448 E
489 X emptyval 448 E
490 X emptyval 448 C
491 X emptyval 448 C
470 X emptyval 449 C
471 X emptyval 449 C
472 X emptyval 449 C
473 X emptyval 449 E
474 X emptyval 449 E
475 X emptyval 449 C
476 X emptyval 449 C
477 X emptyval 449 C
478 X emptyval 449 C
479 X emptyval 449 C
480 X emptyval 449 T
481 X emptyval 449 T
482 X emptyval 449 T
483 X emptyval 449 T
484 X emptyval 449 C
485 X emptyval 449 B
486 X emptyval 449 T
487 X emptyval 449 T
488 X emptyval 449 E
489 X emptyval 449 E
490 X emptyval 449 C
491 X emptyval 449 C
470 X emptyval 450 C
471 X emptyval 450 C
472 X emptyval 450 C
473 X emptyval 450 E
474 X emptyval 450 E
475 X emptyval 450 C
476 X emptyval 450 C
477 X emptyval 450 C
478 X emptyval 450 C
479 X emptyval 450 C
480 X emptyval 450 T
481 X emptyval 450 T
482 X emptyval 450 T
483 X emptyval 450 T
484 X emptyval 450 C
485 X emptyval 450 T
486 X emptyval 450 T
487 X emptyval 450 T
488 X emptyval 450 E
489 X emptyval 450 E
490 X emptyval 450 C
491 X emptyval 450 C
470 X emptyval 451 C
471 X emptyval 451 C
472 X emptyval 451 C
473 X emptyval 451 E
474 X emptyval 451 E
475 X emptyval 451 C
476 X emptyval 451 C
477 X emptyval 451 C
478 X emptyval 451 C
479 X emptyval 451 C
480 X emptyval 451 T
481 X emptyval 451 T
482 X emptyval 451 T
483 X emptyval 451 T
484 X emptyval 451 C
485 X emptyval 451 B
486 X emptyval 451 T
487 X emptyval 451 T
488 X emptyval 451 E
489 X emptyval 451 E
490 X emptyval 451 C
491 X emptyval 451 C
470 X emptyval 452 C
471 X emptyval 452 C
472 X emptyval 452 C
473 X emptyval 452 E
474 X emptyval 452 E
475 X emptyval 452 C
476 X emptyval 452 C
477 X emptyval 452 C
478 X emptyval 452 C
479 X emptyval 452 C
480 X emptyval 452 T
481 X emptyval 452 T
482 X emptyval 452 T
483 X emptyval 452 T
484 X emptyval 452 C
485 X emptyval 452 B
486 X emptyval 452 T
487 X emptyval 452 T
488 X emptyval 452 E
489 X emptyval 452 E
490 X emptyval 452 C
491 X emptyval 452 C
470 X emptyval 453 C
471 X emptyval 453 C
472 X emptyval 453 C
473 X emptyval 453 E
474 X emptyval 453 E
475 X emptyval 453 C
476 X emptyval 453 C
477 X emptyval 453 C
478 X emptyval 453 C
479 X emptyval 453 C
480 X emptyval 453 T
481 X emptyval 453 T
482 X emptyval 453 T
483 X emptyval 453 T
484 X emptyval 453 C
485 X emptyval 453 B
486 X emptyval 453 T
487 X emptyval 453 T
488 X emptyval 453 E
489 X emptyval 453 E
490 X emptyval 453 C
491 X emptyval 453 C
470 X emptyval 454 C
471 X emptyval 454 C
472 X emptyval 454 C
473 X emptyval 454 E
474 X emptyval 454 E
475 X emptyval 454 C
476 X emptyval 454 C
477 X emptyval 454 C
478 X emptyval 454 C
479 X emptyval 454 C
480 X emptyval 454 T
481 X emptyval 454 T
482 X emptyval 454 T
483 X emptyval 454 T
484 X emptyval 454 C
485 X emptyval 454 B
486 X emptyval 454 T
487 X emptyval 454 T
488 X emptyval 454 E
489 X emptyval 454 E
490 X emptyval 454 C
491 X emptyval 454 C
470 X emptyval 455 C
471 X emptyval 455 C
472 X emptyval 455 C
473 X emptyval 455 E
474 X emptyval 455 E
475 X emptyval 455 T
476 X emptyval 455 T
477 X emptyval 455 T
478 X emptyval 455 C
479 X emptyval 455 C
480 X emptyval 455 T
481 X emptyval 455 T
482 X emptyval 455 T
483 X emptyval 455 T
484 X emptyval 455 C
485 X emptyval 455 T
486 X emptyval 455 T
487 X emptyval 455 T
488 X emptyval 455 E
489 X emptyval 455 E
490 X emptyval 455 C
491 X emptyval 455 C
470 X emptyval 456 C
471 X emptyval 456 C
472 X emptyval 456 C
473 X emptyval 456 E
474 X emptyval 456 E
475 X emptyval 456 T
476 X emptyval 456 T
477 X emptyval 456 T
478 X emptyval 456 C
479 X emptyval 456 C
480 X emptyval 456 T
481 X emptyval 456 T
482 X emptyval 456 T
483 X emptyval 456 T
484 X emptyval 456 C
485 X emptyval 456 B
486 X emptyval 456 T
487 X emptyval 456 T
488 X emptyval 456 E
489 X emptyval 456 E
490 X emptyval 456 C
491 X emptyval 456 C
470 X emptyval 457 C
471 X emptyval 457 C
472 X emptyval 457 C
473 X emptyval 457 E
474 X emptyval 457 E
475 X emptyval 457 T
476 X emptyval 457 T
477 X emptyval 457 T
478 X emptyval 457 C
479 X emptyval 457 C
480 X emptyval 457 T
481 X emptyval 457 T
482 X emptyval 457 T
483 X emptyval 457 T
484 X emptyval 457 C
485 X emptyval 457 B
486 X emptyval 457 T
487 X emptyval 457 T
488 X emptyval 457 E
489 X emptyval 457 E
490 X emptyval 457 C
491 X emptyval 457 C
470 X emptyval 458 C
471 X emptyval 458 C
472 X emptyval 458 C
473 X emptyval 458 E
474 X emptyval 458 E
475 X emptyval 458 C
476 X emptyval 458 C
477 X emptyval 458 C
478 X emptyval 458 C
479 X emptyval 458 C
480 X emptyval 458 T
481 X emptyval 458 T
482 X emptyval 458 T
483 X emptyval 458 T
484 X emptyval 458 C
485 X emptyval 458 T
486 X emptyval 458 T
487 X emptyval 458 T
488 X emptyval 458 E
489 X emptyval 458 E
490 X emptyval 458 C
491 X emptyval 458 C
470 X emptyval 459 C
471 X emptyval 459 C
472 X emptyval 459 C
473 X emptyval 459 E
474 X emptyval 459 E
475 X emptyval 459 C
476 X emptyval 459 C
477 X emptyval 459 C
478 X emptyval 459 C
479 X emptyval 459 C
480 X emptyval 459 T
481 X emptyval 459 T
482 X emptyval 459 T
483 X emptyval 459 T
484 X emptyval 459 C
485 X emptyval 459 B
486 X emptyval 459 T
487 X emptyval 459 T
488 X emptyval 459 E
489 X emptyval 459 E
490 X emptyval 459 C
491 X emptyval 459 C
470 X emptyval 460 C
471 X emptyval 460 C
472 X emptyval 460 C
473 X emptyval 460 E
474 X emptyval 460 E
475 X emptyval 460 C
476 X emptyval 460 C
477 X emptyval 460 C
478 X emptyval 460 C
479 X emptyval 460 C
480 X emptyval 460 T
481 X emptyval 460 T
482 X emptyval 460 T
483 X emptyval 460 T
484 X emptyval 460 C
485 X emptyval 460 B
486 X emptyval 460 T
487 X emptyval 460 T
488 X emptyval 460 E
489 X emptyval 460 E
490 X emptyval 460 C
491 X emptyval 460 C
470 X emptyval 461 C
471 X emptyval 461 C
472 X emptyval 461 C
473 X emptyval 461 E
474 X emptyval 461 E
475 X emptyval 461 C
476 X emptyval 461 C
477 X emptyval 461 C
478 X emptyval 461 C
479 X emptyval 461 C
480 X emptyval 461 T
481 X emptyval 461 T
482 X emptyval 461 T
483 X emptyval 461 T
484 X emptyval 461 C
485 X emptyval 461 B
486 X emptyval 461 T
487 X emptyval 461 T
488 X emptyval 461 E
489 X emptyval 461 E
490 X emptyval 461 C
491 X emptyval 461 C
470 X emptyval 462 C
471 X emptyval 462 C
472 X emptyval 462 C
473 X emptyval 462 E
474 X emptyval 462 E
475 X emptyval 462 C
476 X emptyval 462 C
477 X emptyval 462 C
478 X emptyval 462 C
479 X emptyval 462 C
480 X emptyval 462 T
481 X emptyval 462 T
482 X emptyval 462 T
483 X emptyval 462 T
484 X emptyval 462 C
485 X emptyval 462 T
486 X emptyval 462 T
487 X emptyval 462 T
488 X emptyval 462 E
489 X emptyval 462 E
490 X emptyval 462 C
491 X emptyval 462 C
470 X emptyval 463 C
471 X emptyval 463 C
472 X emptyval 463 C
473 X emptyval 463 E
474 X emptyval 463 E
475 X emptyval 463 C
476 X emptyval 463 C
477 X emptyval 463 C
478 X emptyval 463 C
479 X emptyval 463 C
480 X emptyval 463 T
481 X emptyval 463 T
482 X emptyval 463 T
483 X emptyval 463 T
484 X emptyval 463 C
485 X emptyval 463 T
486 X emptyval 463 T
487 X emptyval 463 T
488 X emptyval 463 E
489 X emptyval 463 E
490 X emptyval 463 C
491 X emptyval 463 C
470 X emptyval 464 C
471 X emptyval 464 C
472 X emptyval 464 C
473 X emptyval 464 E
474 X emptyval 464 E
475 X emptyval 464 C
476 X emptyval 464 C
477 X emptyval 464 C
478 X emptyval 464 C
479 X emptyval 464 C
480 X emptyval 464 T
481 X emptyval 464 T
482 X emptyval 464 T
483 X emptyval 464 T
484 X emptyval 464 C
485 X emptyval 464 B
486 X emptyval 464 T
487 X emptyval 464 T
488 X emptyval 464 E
489 X emptyval 464 E
490 X emptyval 464 C
491 X emptyval 464 C
470 X emptyval 465 C
471 X emptyval 465 C
472 X emptyval 465 C
473 X emptyval 465 E
474 X emptyval 465 E
475 X emptyval 465 T
476 X emptyval 465 T
477 X emptyval 465 T
478 X emptyval 465 C
479 X emptyval 465 C
480 X emptyval 465 T
481 X emptyval 465 T
482 X emptyval 465 T
483 X emptyval 465 T
484 X emptyval 465 C
485 X emptyval 465 B
486 X emptyval 465 T
487 X emptyval 465 T
488 X emptyval 465 E
489 X emptyval 465 E
490 X emptyval 465 C
491 X emptyval 465 C
470 X emptyval 466 C
471 X emptyval 466 C
472 X emptyval 466 C
473 X emptyval 466 E
474 X emptyval 466 E
475 X emptyval 466 C
476 X emptyval 466 C
477 X emptyval 466 C
478 X emptyval 466 C
479 X emptyval 466 C
480 X emptyval 466 T
481 X emptyval 466 T
482 X emptyval 466 T
483 X emptyval 466 T
484 X emptyval 466 C
485 X emptyval 466 B
486 X emptyval 466 T
487 X emptyval 466 T
488 X emptyval 466 E
489 X emptyval 466 E
490 X emptyval 466 C
491 X emptyval 466 C
470 X emptyval 467 C
471 X emptyval 467 C
472 X emptyval 467 C
473 X emptyval 467 E
474 X emptyval 467 E
475 X emptyval 467 C
476 X emptyval 467 C
477 X emptyval 467 C
478 X emptyval 467 C
479 X emptyval 467 C
480 X emptyval 467 T
481 X emptyval 467 T
482 X emptyval 467 T
483 X emptyval 467 T
484 X emptyval 467 C
485 X emptyval 467 B
486 X emptyval 467 T
487 X emptyval 467 T
488 X emptyval 467 E
489 X emptyval 467 E
490 X emptyval 467 C
491 X emptyval 467 C
470 X emptyval 468 C
471 X emptyval 468 C
472 X emptyval 468 C
473 X emptyval 468 E
474 X emptyval 468 E
475 X emptyval 468 T
476 X emptyval 468 T
477 X emptyval 468 T
478 X emptyval 468 C
479 X emptyval 468 C
480 X emptyval 468 T
481 X emptyval 468 T
482 X emptyval 468 T
483 X emptyval 468 T
484 X emptyval 468 C
485 X emptyval 468 B
486 X emptyval 468 T
487 X emptyval 468 T
488 X emptyval 468 E
489 X emptyval 468 E
490 X emptyval 468 C
491 X emptyval 468 C
470 X emptyval 469 C
471 X emptyval 469 C
472 X emptyval 469 C
473 X emptyval 469 E
474 X emptyval 469 E
475 X emptyval 469 C
476 X emptyval 469 C
477 X emptyval 469 C
478 X emptyval 469 C
479 X emptyval 469 C
480 X emptyval 469 T
481 X emptyval 469 T
482 X emptyval 469 T
483 X emptyval 469 T
484 X emptyval 469 C
485 X emptyval 469 T
486 X emptyval 469 T
487 X emptyval 469 T
488 X emptyval 469 E
489 X emptyval 469 E
490 X emptyval 469 C
491 X emptyval 469 C
470 X emptyval 470 C
471 X emptyval 470 C
472 X emptyval 470 C
473 X emptyval 470 E
474 X emptyval 470 E
475 X emptyval 470 C
476 X emptyval 470 C
477 X emptyval 470 C
478 X emptyval 470 C
479 X emptyval 470 C
480 X emptyval 470 T
481 X emptyval 470 T
482 X emptyval 470 T
483 X emptyval 470 T
484 X emptyval 470 C
485 X emptyval 470 B
486 X emptyval 470 T
487 X emptyval 470 T
488 X emptyval 470 E
489 X emptyval 470 E
490 X emptyval 470 C
491 X emptyval 470 C
470 X emptyval 471 C
471 X emptyval 471 C
472 X emptyval 471 C
473 X emptyval 471 E
474 X emptyval 471 E
475 X emptyval 471 C
476 X emptyval 471 C
477 X emptyval 471 C
478 X emptyval 471 C
479 X emptyval 471 C
480 X emptyval 471 T
481 X emptyval 471 T
482 X emptyval 471 T
483 X emptyval 471 T
484 X emptyval 471 C
485 X emptyval 471 B
486 X emptyval 471 T
487 X emptyval 471 T
488 X emptyval 471 E
489 X emptyval 471 E
490 X emptyval 471 C
491 X emptyval 471 C
470 X emptyval 472 C
471 X emptyval 472 C
472 X emptyval 472 C
473 X emptyval 472 E
474 X emptyval 472 E
475 X emptyval 472 C
476 X emptyval 472 C
477 X emptyval 472 C
478 X emptyval 472 C
479 X emptyval 472 C
480 X emptyval 472 T
481 X emptyval 472 T
482 X emptyval 472 T
483 X emptyval 472 T
484 X emptyval 472 C
485 X emptyval 472 B
486 X emptyval 472 T
487 X emptyval 472 T
488 X emptyval 472 E
489 X emptyval 472 E
490 X emptyval 472 C
491 X emptyval 472 C
470 X emptyval 473 C
471 X emptyval 473 C
472 X emptyval 473 C
473 X emptyval 473 E
474 X emptyval 473 E
475 X emptyval 473 C
476 X emptyval 473 C
477 X emptyval 473 C
478 X emptyval 473 C
479 X emptyval 473 C
480 X emptyval 473 T
481 X emptyval 473 T
482 X emptyval 473 T
483 X emptyval 473 T
484 X emptyval 473 C
485 X emptyval 473 B
486 X emptyval 473 T
487 X emptyval 473 T
488 X emptyval 473 E
489 X emptyval 473 E
490 X emptyval 473 C
491 X emptyval 473 C
470 X emptyval 474 C
471 X emptyval 474 C
472 X emptyval 474 C
473 X emptyval 474 E
474 X emptyval 474 E
475 X emptyval 474 C
476 X emptyval 474 C
477 X emptyval 474 C
478 X emptyval 474 T
479 X emptyval 474 T
480 X emptyval 474 T
481 X emptyval 474 T
482 X emptyval 474 T
483 X emptyval 474 T
484 X emptyval 474 C
485 X emptyval 474 B
486 X emptyval 474 T
487 X emptyval 474 T
488 X emptyval 474 E
489 X emptyval 474 E
490 X emptyval 474 C
491 X emptyval 474 C
470 X emptyval 475 C
471 X emptyval 475 C
472 X emptyval 475 C
473 X emptyval 475 E
474 X emptyval 475 E
475 X emptyval 475 C
476 X emptyval 475 C
477 X emptyval 475 C
478 X emptyval 475 C
479 X emptyval 475 C
480 X emptyval 475 T
481 X emptyval 475 T
482 X emptyval 475 T
483 X emptyval 475 T
484 X emptyval 475 C
485 X emptyval 475 B
486 X emptyval 475 T
487 X emptyval 475 T
488 X emptyval 475 E
489 X emptyval 475 E
490 X emptyval 475 C
491 X emptyval 475 C
470 X emptyval 476 C
471 X emptyval 476 C
472 X emptyval 476 C
473 X emptyval 476 E
474 X emptyval 476 E
475 X emptyval 476 T
476 X emptyval 476 T
477 X emptyval 476 T
478 X emptyval 476 C
479 X emptyval 476 C
480 X emptyval 476 T
481 X emptyval 476 T
482 X emptyval 476 T
483 X emptyval 476 T
484 X emptyval 476 C
485 X emptyval 476 B
486 X emptyval 476 T
487 X emptyval 476 T
488 X emptyval 476 E
489 X emptyval 476 E
490 X emptyval 476 C
491 X emptyval 476 C
470 X emptyval 477 C
471 X emptyval 477 C
472 X emptyval 477 C
473 X emptyval 477 E
474 X emptyval 477 E
475 X emptyval 477 C
476 X emptyval 477 C
477 X emptyval 477 C
478 X emptyval 477 C
479 X emptyval 477 C
480 X emptyval 477 T
481 X emptyval 477 T
482 X emptyval 477 T
483 X emptyval 477 T
484 X emptyval 477 C
485 X emptyval 477 B
486 X emptyval 477 T
487 X emptyval 477 T
488 X emptyval 477 E
489 X emptyval 477 E
490 X emptyval 477 C
491 X emptyval 477 C
470 X emptyval 478 C
471 X emptyval 478 C
472 X emptyval 478 C
473 X emptyval 478 E
474 X emptyval 478 E
475 X emptyval 478 C
476 X emptyval 478 C
477 X emptyval 478 C
478 X emptyval 478 C
479 X emptyval 478 C
480 X emptyval 478 T
481 X emptyval 478 T
482 X emptyval 478 T
483 X emptyval 478 T
484 X emptyval 478 C
485 X emptyval 478 B
486 X emptyval 478 T
487 X emptyval 478 T
488 X emptyval 478 E
489 X emptyval 478 E
490 X emptyval 478 C
491 X emptyval 478 C
470 X emptyval 479 C
471 X emptyval 479 C
472 X emptyval 479 C
473 X emptyval 479 E
474 X emptyval 479 E
475 X emptyval 479 T
476 X emptyval 479 T
477 X emptyval 479 T
478 X emptyval 479 C
479 X emptyval 479 C
480 X emptyval 479 T
481 X emptyval 479 T
482 X emptyval 479 T
483 X emptyval 479 T
484 X emptyval 479 C
485 X emptyval 479 B
486 X emptyval 479 T
487 X emptyval 479 T
488 X emptyval 479 E
489 X emptyval 479 E
490 X emptyval 479 C
491 X emptyval 479 C
470 X emptyval 480 C
471 X emptyval 480 C
472 X emptyval 480 C
473 X emptyval 480 E
474 X emptyval 480 E
475 X emptyval 480 C
476 X emptyval 480 C
477 X emptyval 480 C
478 X emptyval 480 C
479 X emptyval 480 C
480 X emptyval 480 T
481 X emptyval 480 T
482 X emptyval 480 T
483 X emptyval 480 T
484 X emptyval 480 C
485 X emptyval 480 B
486 X emptyval 480 T
487 X emptyval 480 T
488 X emptyval 480 E
489 X emptyval 480 E
490 X emptyval 480 C
491 X emptyval 480 C
470 X emptyval 481 C
471 X emptyval 481 C
472 X emptyval 481 C
473 X emptyval 481 E
474 X emptyval 481 E
475 X emptyval 481 T
476 X emptyval 481 T
477 X emptyval 481 T
478 X emptyval 481 C
479 X emptyval 481 C
480 X emptyval 481 T
481 X emptyval 481 T
482 X emptyval 481 T
483 X emptyval 481 T
484 X emptyval 481 C
485 X emptyval 481 B
486 X emptyval 481 T
487 X emptyval 481 T
488 X emptyval 481 E
489 X emptyval 481 E
490 X emptyval 481 C
491 X emptyval 481 C
470 X emptyval 482 C
471 X emptyval 482 C
472 X emptyval 482 C
473 X emptyval 482 E
474 X emptyval 482 E
475 X emptyval 482 C
476 X emptyval 482 C
477 X emptyval 482 C
478 X emptyval 482 C
479 X emptyval 482 C
480 X emptyval 482 T
481 X emptyval 482 T
482 X emptyval 482 T
483 X emptyval 482 T
484 X emptyval 482 C
485 X emptyval 482 B
486 X emptyval 482 T
487 X emptyval 482 T
488 X emptyval 482 E
489 X emptyval 482 E
490 X emptyval 482 C
491 X emptyval 482 C
470 X emptyval 483 C
471 X emptyval 483 C
472 X emptyval 483 C
473 X emptyval 483 E
474 X emptyval 483 E
475 X emptyval 483 C
476 X emptyval 483 C
477 X emptyval 483 C
478 X emptyval 483 C
479 X emptyval 483 C
480 X emptyval 483 T
481 X emptyval 483 T
482 X emptyval 483 T
483 X emptyval 483 T
484 X emptyval 483 C
485 X emptyval 483 B
486 X emptyval 483 T
487 X emptyval 483 T
488 X emptyval 483 E
489 X emptyval 483 E
490 X emptyval 483 C
491 X emptyval 483 C
470 X emptyval 484 C
471 X emptyval 484 C
472 X emptyval 484 C
473 X emptyval 484 E
474 X emptyval 484 E
475 X emptyval 484 C
476 X emptyval 484 C
477 X emptyval 484 C
478 X emptyval 484 C
479 X emptyval 484 C
480 X emptyval 484 T
481 X emptyval 484 T
482 X emptyval 484 T
483 X emptyval 484 T
484 X emptyval 484 C
485 X emptyval 484 B
486 X emptyval 484 T
487 X emptyval 484 T
488 X emptyval 484 E
489 X emptyval 484 E
490 X emptyval 484 C
491 X emptyval 484 C
470 X emptyval 485 C
471 X emptyval 485 C
472 X emptyval 485 C
473 X emptyval 485 E
474 X emptyval 485 E
475 X emptyval 485 C
476 X emptyval 485 C
477 X emptyval 485 C
478 X emptyval 485 C
479 X emptyval 485 C
480 X emptyval 485 T
481 X emptyval 485 T
482 X emptyval 485 T
483 X emptyval 485 T
484 X emptyval 485 C
485 X emptyval 485 B
486 X emptyval 485 T
487 X emptyval 485 T
488 X emptyval 485 E
489 X emptyval 485 E
490 X emptyval 485 C
491 X emptyval 485 C
470 X emptyval 486 C
471 X emptyval 486 C
472 X emptyval 486 C
473 X emptyval 486 E
474 X emptyval 486 E
475 X emptyval 486 C
476 X emptyval 486 C
477 X emptyval 486 C
478 X emptyval 486 C
479 X emptyval 486 C
480 X emptyval 486 T
481 X emptyval 486 T
482 X emptyval 486 T
483 X emptyval 486 T
484 X emptyval 486 C
485 X emptyval 486 B
486 X emptyval 486 T
487 X emptyval 486 T
488 X emptyval 486 E
489 X emptyval 486 E
490 X emptyval 486 C
491 X emptyval 486 C
470 X emptyval 487 C
471 X emptyval 487 C
472 X emptyval 487 C
473 X emptyval 487 E
474 X emptyval 487 E
475 X emptyval 487 T
476 X emptyval 487 T
477 X emptyval 487 T
478 X emptyval 487 C
479 X emptyval 487 C
480 X emptyval 487 T
481 X emptyval 487 T
482 X emptyval 487 T
483 X emptyval 487 T
484 X emptyval 487 C
485 X emptyval 487 B
486 X emptyval 487 T
487 X emptyval 487 T
488 X emptyval 487 E
489 X emptyval 487 E
490 X emptyval 487 C
491 X emptyval 487 C
470 X emptyval 488 C
471 X emptyval 488 C
472 X emptyval 488 C
473 X emptyval 488 E
474 X emptyval 488 E
475 X emptyval 488 C
476 X emptyval 488 C
477 X emptyval 488 C
478 X emptyval 488 C
479 X emptyval 488 C
480 X emptyval 488 T
481 X emptyval 488 T
482 X emptyval 488 T
483 X emptyval 488 T
484 X emptyval 488 C
485 X emptyval 488 B
486 X emptyval 488 T
487 X emptyval 488 T
488 X emptyval 488 E
489 X emptyval 488 E
490 X emptyval 488 C
491 X emptyval 488 C
470 X emptyval 489 C
471 X emptyval 489 C
472 X emptyval 489 C
473 X emptyval 489 E
474 X emptyval 489 E
475 X emptyval 489 C
476 X emptyval 489 C
477 X emptyval 489 C
478 X emptyval 489 C
479 X emptyval 489 C
480 X emptyval 489 T
481 X emptyval 489 T
482 X emptyval 489 T
483 X emptyval 489 T
484 X emptyval 489 C
485 X emptyval 489 B
486 X emptyval 489 T
487 X emptyval 489 T
488 X emptyval 489 E
489 X emptyval 489 E
490 X emptyval 489 C
491 X emptyval 489 C
470 X emptyval 490 C
471 X emptyval 490 C
472 X emptyval 490 C
473 X emptyval 490 E
474 X emptyval 490 E
475 X emptyval 490 T
476 X emptyval 490 T
477 X emptyval 490 T
478 X emptyval 490 C
479 X emptyval 490 C
480 X emptyval 490 T
481 X emptyval 490 T
482 X emptyval 490 T
483 X emptyval 490 T
484 X emptyval 490 C
485 X emptyval 490 B
486 X emptyval 490 T
487 X emptyval 490 T
488 X emptyval 490 E
489 X emptyval 490 E
490 X emptyval 490 C
491 X emptyval 490 C
470 X emptyval 491 C
471 X emptyval 491 C
472 X emptyval 491 C
473 X emptyval 491 E
474 X emptyval 491 E
475 X emptyval 491 T
476 X emptyval 491 T
477 X emptyval 491 T
478 X emptyval 491 C
479 X emptyval 491 C
480 X emptyval 491 T
481 X emptyval 491 T
482 X emptyval 491 T
483 X emptyval 491 T
484 X emptyval 491 C
485 X emptyval 491 B
486 X emptyval 491 T
487 X emptyval 491 T
488 X emptyval 491 E
489 X emptyval 491 E
490 X emptyval 491 C
491 X emptyval 491 C
470 X emptyval 492 C
471 X emptyval 492 C
472 X emptyval 492 C
473 X emptyval 492 E
474 X emptyval 492 E
475 X emptyval 492 T
476 X emptyval 492 T
477 X emptyval 492 T
478 X emptyval 492 C
479 X emptyval 492 C
480 X emptyval 492 T
481 X emptyval 492 T
482 X emptyval 492 T
483 X emptyval 492 T
484 X emptyval 492 C
485 X emptyval 492 B
486 X emptyval 492 T
487 X emptyval 492 T
488 X emptyval 492 E
489 X emptyval 492 E
490 X emptyval 492 C
491 X emptyval 492 C
470 X emptyval 493 C
471 X emptyval 493 C
472 X emptyval 493 C
473 X emptyval 493 E
474 X emptyval 493 E
475 X emptyval 493 T
476 X emptyval 493 T
477 X emptyval 493 T
478 X emptyval 493 C
479 X emptyval 493 C
480 X emptyval 493 T
481 X emptyval 493 T
482 X emptyval 493 T
483 X emptyval 493 T
484 X emptyval 493 C
485 X emptyval 493 B
486 X emptyval 493 T
487 X emptyval 493 T
488 X emptyval 493 E
489 X emptyval 493 E
490 X emptyval 493 T
491 X emptyval 493 T
470 X emptyval 494 C
471 X emptyval 494 C
472 X emptyval 494 C
473 X emptyval 494 E
474 X emptyval 494 E
475 X emptyval 494 T
476 X emptyval 494 T
477 X emptyval 494 T
478 X emptyval 494 C
479 X emptyval 494 C
480 X emptyval 494 T
481 X emptyval 494 T
482 X emptyval 494 T
483 X emptyval 494 T
484 X emptyval 494 C
485 X emptyval 494 B
486 X emptyval 494 T
487 X emptyval 494 T
488 X emptyval 494 E
489 X emptyval 494 E
490 X emptyval 494 C
491 X emptyval 494 C
470 X emptyval 495 C
471 X emptyval 495 C
472 X emptyval 495 C
473 X emptyval 495 E
474 X emptyval 495 E
475 X emptyval 495 C
476 X emptyval 495 C
477 X emptyval 495 C
478 X emptyval 495 C
479 X emptyval 495 C
480 X emptyval 495 T
481 X emptyval 495 T
482 X emptyval 495 T
483 X emptyval 495 T
484 X emptyval 495 C
485 X emptyval 495 B
486 X emptyval 495 T
487 X emptyval 495 T
488 X emptyval 495 E
489 X emptyval 495 E
490 X emptyval 495 C
491 X emptyval 495 C
470 X emptyval 496 C
471 X emptyval 496 C
472 X emptyval 496 C
473 X emptyval 496 E
474 X emptyval 496 E
475 X emptyval 496 T
476 X emptyval 496 T
477 X emptyval 496 T
478 X emptyval 496 C
479 X emptyval 496 C
480 X emptyval 496 T
481 X emptyval 496 T
482 X emptyval 496 T
483 X emptyval 496 T
484 X emptyval 496 C
485 X emptyval 496 B
486 X emptyval 496 T
487 X emptyval 496 T
488 X emptyval 496 E
489 X emptyval 496 E
490 X emptyval 496 C
491 X emptyval 496 C
470 X emptyval 497 C
471 X emptyval 497 C
472 X emptyval 497 C
473 X emptyval 497 E
474 X emptyval 497 E
475 X emptyval 497 C
476 X emptyval 497 C
477 X emptyval 497 C
478 X emptyval 497 C
479 X emptyval 497 C
480 X emptyval 497 T
481 X emptyval 497 T
482 X emptyval 497 T
483 X emptyval 497 T
484 X emptyval 497 C
485 X emptyval 497 B
486 X emptyval 497 T
487 X emptyval 497 T
488 X emptyval 497 E
489 X emptyval 497 E
490 X emptyval 497 C
491 X emptyval 497 C
470 X emptyval 498 C
471 X emptyval 498 C
472 X emptyval 498 C
473 X emptyval 498 E
474 X emptyval 498 E
475 X emptyval 498 C
476 X emptyval 498 C
477 X emptyval 498 C
478 X emptyval 498 C
479 X emptyval 498 C
480 X emptyval 498 T
481 X emptyval 498 T
482 X emptyval 498 T
483 X emptyval 498 T
484 X emptyval 498 C
485 X emptyval 498 B
486 X emptyval 498 T
487 X emptyval 498 T
488 X emptyval 498 E
489 X emptyval 498 E
490 X emptyval 498 C
491 X emptyval 498 C
470 X emptyval 499 C
471 X emptyval 499 C
472 X emptyval 499 C
473 X emptyval 499 E
474 X emptyval 499 E
475 X emptyval 499 C
476 X emptyval 499 C
477 X emptyval 499 C
478 X emptyval 499 C
479 X emptyval 499 C
480 X emptyval 499 T
481 X emptyval 499 T
482 X emptyval 499 T
483 X emptyval 499 T
484 X emptyval 499 C
485 X emptyval 499 B
486 X emptyval 499 T
487 X emptyval 499 T
488 X emptyval 499 E
489 X emptyval 499 E
490 X emptyval 499 C
491 X emptyval 499 C
470 X emptyval 500 C
471 X emptyval 500 C
472 X emptyval 500 C
473 X emptyval 500 E
474 X emptyval 500 E
475 X emptyval 500 C
476 X emptyval 500 C
477 X emptyval 500 C
478 X emptyval 500 C
479 X emptyval 500 C
480 X emptyval 500 T
481 X emptyval 500 T
482 X emptyval 500 T
483 X emptyval 500 T
484 X emptyval 500 C
485 X emptyval 500 B
486 X emptyval 500 T
487 X emptyval 500 T
488 X emptyval 500 E
489 X emptyval 500 E
490 X emptyval 500 C
491 X emptyval 500 C
470 X emptyval 501 C
471 X emptyval 501 C
472 X emptyval 501 C
473 X emptyval 501 E
474 X emptyval 501 E
475 X emptyval 501 T
476 X emptyval 501 T
477 X emptyval 501 T
478 X emptyval 501 C
479 X emptyval 501 C
480 X emptyval 501 T
481 X emptyval 501 T
482 X emptyval 501 T
483 X emptyval 501 T
484 X emptyval 501 C
485 X emptyval 501 T
486 X emptyval 501 T
487 X emptyval 501 T
488 X emptyval 501 E
489 X emptyval 501 E
490 X emptyval 501 C
491 X emptyval 501 C
470 X emptyval 502 C
471 X emptyval 502 C
472 X emptyval 502 C
473 X emptyval 502 E
474 X emptyval 502 E
475 X emptyval 502 T
476 X emptyval 502 T
477 X emptyval 502 T
478 X emptyval 502 C
479 X emptyval 502 C
480 X emptyval 502 T
481 X emptyval 502 T
482 X emptyval 502 T
483 X emptyval 502 T
484 X emptyval 502 C
485 X emptyval 502 B
486 X emptyval 502 T
487 X emptyval 502 T
488 X emptyval 502 E
489 X emptyval 502 E
490 X emptyval 502 C
491 X emptyval 502 C
470 X emptyval 503 C
471 X emptyval 503 C
472 X emptyval 503 C
473 X emptyval 503 E
474 X emptyval 503 E
475 X emptyval 503 T
476 X emptyval 503 T
477 X emptyval 503 T
478 X emptyval 503 C
479 X emptyval 503 C
480 X emptyval 503 T
481 X emptyval 503 T
482 X emptyval 503 T
483 X emptyval 503 T
484 X emptyval 503 C
485 X emptyval 503 B
486 X emptyval 503 T
487 X emptyval 503 T
488 X emptyval 503 E
489 X emptyval 503 E
490 X emptyval 503 C
491 X emptyval 503 C
470 X emptyval 504 C
471 X emptyval 504 C
472 X emptyval 504 C
473 X emptyval 504 E
474 X emptyval 504 E
475 X emptyval 504 T
476 X emptyval 504 T
477 X emptyval 504 T
478 X emptyval 504 C
479 X emptyval 504 C
480 X emptyval 504 T
481 X emptyval 504 T
482 X emptyval 504 T
483 X emptyval 504 T
484 X emptyval 504 C
485 X emptyval 504 B
486 X emptyval 504 T
487 X emptyval 504 T
488 X emptyval 504 E
489 X emptyval 504 E
490 X emptyval 504 C
491 X emptyval 504 C
470 X emptyval 505 C
471 X emptyval 505 C
472 X emptyval 505 C
473 X emptyval 505 E
474 X emptyval 505 E
475 X emptyval 505 C
476 X emptyval 505 C
477 X emptyval 505 C
478 X emptyval 505 C
479 X emptyval 505 C
480 X emptyval 505 T
481 X emptyval 505 T
482 X emptyval 505 T
483 X emptyval 505 T
484 X emptyval 505 C
485 X emptyval 505 B
486 X emptyval 505 T
487 X emptyval 505 T
488 X emptyval 505 E
489 X emptyval 505 E
490 X emptyval 505 C
491 X emptyval 505 C
470 X emptyval 506 C
471 X emptyval 506 C
472 X emptyval 506 C
473 X emptyval 506 E
474 X emptyval 506 E
475 X emptyval 506 C
476 X emptyval 506 C
477 X emptyval 506 C
478 X emptyval 506 C
479 X emptyval 506 C
480 X emptyval 506 T
481 X emptyval 506 T
482 X emptyval 506 T
483 X emptyval 506 T
484 X emptyval 506 C
485 X emptyval 506 B
486 X emptyval 506 T
487 X emptyval 506 T
488 X emptyval 506 E
489 X emptyval 506 E
490 X emptyval 506 C
491 X emptyval 506 C
470 X emptyval 507 C
471 X emptyval 507 C
472 X emptyval 507 C
473 X emptyval 507 B
474 X emptyval 507 C
475 X emptyval 507 C
476 X emptyval 507 C
477 X emptyval 507 C
478 X emptyval 507 C
479 X emptyval 507 C
480 X emptyval 507 T
481 X emptyval 507 T
482 X emptyval 507 T
483 X emptyval 507 T
484 X emptyval 507 T
485 X emptyval 507 T
486 X emptyval 507 T
487 X emptyval 507 T
488 X emptyval 507 T
489 X emptyval 507 B
490 X emptyval 507 C
491 X emptyval 507 C
470 X emptyval 508 C
471 X emptyval 508 C
472 X emptyval 508 C
473 X emptyval 508 E
474 X emptyval 508 E
475 X emptyval 508 C
476 X emptyval 508 C
477 X emptyval 508 C
478 X emptyval 508 C
479 X emptyval 508 C
480 X emptyval 508 T
481 X emptyval 508 T
482 X emptyval 508 T
483 X emptyval 508 T
484 X emptyval 508 C
485 X emptyval 508 B
486 X emptyval 508 T
487 X emptyval 508 T
488 X emptyval 508 E
489 X emptyval 508 E
490 X emptyval 508 C
491 X emptyval 508 C
470 X emptyval 509 C
471 X emptyval 509 C
472 X emptyval 509 C
473 X emptyval 509 E
474 X emptyval 509 E
475 X emptyval 509 T
476 X emptyval 509 T
477 X emptyval 509 T
478 X emptyval 509 C
479 X emptyval 509 C
480 X emptyval 509 T
481 X emptyval 509 T
482 X emptyval 509 T
483 X emptyval 509 T
484 X emptyval 509 C
485 X emptyval 509 B
486 X emptyval 509 T
487 X emptyval 509 T
488 X emptyval 509 E
489 X emptyval 509 E
490 X emptyval 509 C
491 X emptyval 509 C
470 X emptyval 510 C
471 X emptyval 510 C
472 X emptyval 510 C
473 X emptyval 510 E
474 X emptyval 510 E
475 X emptyval 510 T
476 X emptyval 510 T
477 X emptyval 510 T
478 X emptyval 510 C
479 X emptyval 510 C
480 X emptyval 510 T
481 X emptyval 510 T
482 X emptyval 510 T
483 X emptyval 510 T
484 X emptyval 510 C
485 X emptyval 510 B
486 X emptyval 510 T
487 X emptyval 510 T
488 X emptyval 510 E
489 X emptyval 510 E
490 X emptyval 510 C
491 X emptyval 510 C
470 X emptyval 511 C
471 X emptyval 511 C
472 X emptyval 511 C
473 X emptyval 511 E
474 X emptyval 511 E
475 X emptyval 511 C
476 X emptyval 511 C
477 X emptyval 511 C
478 X emptyval 511 C
479 X emptyval 511 C
480 X emptyval 511 T
481 X emptyval 511 T
482 X emptyval 511 T
483 X emptyval 511 T
484 X emptyval 511 C
485 X emptyval 511 B
486 X emptyval 511 T
487 X emptyval 511 T
488 X emptyval 511 E
489 X emptyval 511 E
490 X emptyval 511 C
491 X emptyval 511 C
470 X emptyval 512 C
471 X emptyval 512 C
472 X emptyval 512 C
473 X emptyval 512 E
474 X emptyval 512 E
475 X emptyval 512 C
476 X emptyval 512 C
477 X emptyval 512 C
478 X emptyval 512 C
479 X emptyval 512 C
480 X emptyval 512 T
481 X emptyval 512 T
482 X emptyval 512 T
483 X emptyval 512 T
484 X emptyval 512 C
485 X emptyval 512 T
486 X emptyval 512 T
487 X emptyval 512 T
488 X emptyval 512 E
489 X emptyval 512 E
490 X emptyval 512 C
491 X emptyval 512 C
470 X emptyval 513 C
471 X emptyval 513 C
472 X emptyval 513 C
473 X emptyval 513 E
474 X emptyval 513 E
475 X emptyval 513 C
476 X emptyval 513 C
477 X emptyval 513 C
478 X emptyval 513 C
479 X emptyval 513 C
480 X emptyval 513 T
481 X emptyval 513 T
482 X emptyval 513 T
483 X emptyval 513 T
484 X emptyval 513 C
485 X emptyval 513 B
486 X emptyval 513 T
487 X emptyval 513 T
488 X emptyval 513 E
489 X emptyval 513 E
490 X emptyval 513 C
491 X emptyval 513 C
470 X emptyval 514 C
471 X emptyval 514 C
472 X emptyval 514 C
473 X emptyval 514 E
474 X emptyval 514 E
475 X emptyval 514 C
476 X emptyval 514 C
477 X emptyval 514 C
478 X emptyval 514 C
479 X emptyval 514 C
480 X emptyval 514 T
481 X emptyval 514 T
482 X emptyval 514 T
483 X emptyval 514 T
484 X emptyval 514 C
485 X emptyval 514 B
486 X emptyval 514 T
487 X emptyval 514 T
488 X emptyval 514 E
489 X emptyval 514 E
490 X emptyval 514 C
491 X emptyval 514 C
470 X emptyval 515 C
471 X emptyval 515 C
472 X emptyval 515 C
473 X emptyval 515 E
474 X emptyval 515 E
475 X emptyval 515 C
476 X emptyval 515 C
477 X emptyval 515 C
478 X emptyval 515 C
479 X emptyval 515 C
480 X emptyval 515 T
481 X emptyval 515 T
482 X emptyval 515 T
483 X emptyval 515 T
484 X emptyval 515 C
485 X emptyval 515 B
486 X emptyval 515 T
487 X emptyval 515 T
488 X emptyval 515 E
489 X emptyval 515 E
490 X emptyval 515 C
491 X emptyval 515 C
470 X emptyval 516 C
471 X emptyval 516 C
472 X emptyval 516 C
473 X emptyval 516 E
474 X emptyval 516 E
475 X emptyval 516 C
476 X emptyval 516 C
477 X emptyval 516 C
478 X emptyval 516 C
479 X emptyval 516 C
480 X emptyval 516 T
481 X emptyval 516 T
482 X emptyval 516 T
483 X emptyval 516 T
484 X emptyval 516 C
485 X emptyval 516 T
486 X emptyval 516 T
487 X emptyval 516 T
488 X emptyval 516 E
489 X emptyval 516 E
490 X emptyval 516 C
491 X emptyval 516 C
470 X emptyval 517 C
471 X emptyval 517 C
472 X emptyval 517 C
473 X emptyval 517 E
474 X emptyval 517 E
475 X emptyval 517 T
476 X emptyval 517 T
477 X emptyval 517 T
478 X emptyval 517 C
479 X emptyval 517 C
480 X emptyval 517 T
481 X emptyval 517 T
482 X emptyval 517 T
483 X emptyval 517 T
484 X emptyval 517 C
485 X emptyval 517 T
486 X emptyval 517 T
487 X emptyval 517 T
488 X emptyval 517 E
489 X emptyval 517 E
490 X emptyval 517 C
491 X emptyval 517 C
470 X emptyval 518 C
471 X emptyval 518 C
472 X emptyval 518 C
473 X emptyval 518 E
474 X emptyval 518 E
475 X emptyval 518 T
476 X emptyval 518 T
477 X emptyval 518 T
478 X emptyval 518 C
479 X emptyval 518 C
480 X emptyval 518 T
481 X emptyval 518 T
482 X emptyval 518 T
483 X emptyval 518 T
484 X emptyval 518 C
485 X emptyval 518 B
486 X emptyval 518 T
487 X emptyval 518 T
488 X emptyval 518 E
489 X emptyval 518 E
490 X emptyval 518 C
491 X emptyval 518 C
470 X emptyval 519 C
471 X emptyval 519 C
472 X emptyval 519 C
473 X emptyval 519 E
474 X emptyval 519 E
475 X emptyval 519 T
476 X emptyval 519 T
477 X emptyval 519 T
478 X emptyval 519 C
479 X emptyval 519 C
480 X emptyval 519 T
481 X emptyval 519 T
482 X emptyval 519 T
483 X emptyval 519 T
484 X emptyval 519 C
485 X emptyval 519 B
486 X emptyval 519 T
487 X emptyval 519 T
488 X emptyval 519 E
489 X emptyval 519 E
490 X emptyval 519 C
491 X emptyval 519 C
470 X emptyval 520 C
471 X emptyval 520 C
472 X emptyval 520 C
473 X emptyval 520 E
474 X emptyval 520 E
475 X emptyval 520 C
476 X emptyval 520 C
477 X emptyval 520 C
478 X emptyval 520 C
479 X emptyval 520 C
480 X emptyval 520 T
481 X emptyval 520 T
482 X emptyval 520 T
483 X emptyval 520 T
484 X emptyval 520 C
485 X emptyval 520 B
486 X emptyval 520 T
487 X emptyval 520 T
488 X emptyval 520 E
489 X emptyval 520 E
490 X emptyval 520 C
491 X emptyval 520 C
470 X emptyval 521 C
471 X emptyval 521 C
472 X emptyval 521 C
473 X emptyval 521 E
474 X emptyval 521 E
475 X emptyval 521 C
476 X emptyval 521 C
477 X emptyval 521 C
478 X emptyval 521 C
479 X emptyval 521 C
480 X emptyval 521 T
481 X emptyval 521 T
482 X emptyval 521 T
483 X emptyval 521 T
484 X emptyval 521 C
485 X emptyval 521 B
486 X emptyval 521 T
487 X emptyval 521 T
488 X emptyval 521 E
489 X emptyval 521 E
490 X emptyval 521 C
491 X emptyval 521 C
470 X emptyval 522 C
471 X emptyval 522 C
472 X emptyval 522 C
473 X emptyval 522 E
474 X emptyval 522 E
475 X emptyval 522 C
476 X emptyval 522 T
477 X emptyval 522 T
478 X emptyval 522 T
479 X emptyval 522 T
480 X emptyval 522 T
481 X emptyval 522 T
482 X emptyval 522 T
483 X emptyval 522 T
484 X emptyval 522 C
485 X emptyval 522 B
486 X emptyval 522 T
487 X emptyval 522 T
488 X emptyval 522 E
489 X emptyval 522 E
490 X emptyval 522 C
491 X emptyval 522 C
470 X emptyval 523 C
471 X emptyval 523 C
472 X emptyval 523 C
473 X emptyval 523 E
474 X emptyval 523 E
475 X emptyval 523 C
476 X emptyval 523 C
477 X emptyval 523 C
478 X emptyval 523 C
479 X emptyval 523 C
480 X emptyval 523 T
481 X emptyval 523 T
482 X emptyval 523 T
483 X emptyval 523 T
484 X emptyval 523 C
485 X emptyval 523 B
486 X emptyval 523 T
487 X emptyval 523 T
488 X emptyval 523 E
489 X emptyval 523 E
490 X emptyval 523 C
491 X emptyval 523 C
470 X emptyval 524 C
471 X emptyval 524 C
472 X emptyval 524 C
473 X emptyval 524 E
474 X emptyval 524 E
475 X emptyval 524 C
476 X emptyval 524 C
477 X emptyval 524 C
478 X emptyval 524 C
479 X emptyval 524 C
480 X emptyval 524 T
481 X emptyval 524 T
482 X emptyval 524 T
483 X emptyval 524 T
484 X emptyval 524 C
485 X emptyval 524 B
486 X emptyval 524 T
487 X emptyval 524 T
488 X emptyval 524 E
489 X emptyval 524 E
490 X emptyval 524 C
491 X emptyval 524 C
470 X emptyval 525 C
471 X emptyval 525 C
472 X emptyval 525 C
473 X emptyval 525 E
474 X emptyval 525 E
475 X emptyval 525 C
476 X emptyval 525 T
477 X emptyval 525 T
478 X emptyval 525 T
479 X emptyval 525 T
480 X emptyval 525 T
481 X emptyval 525 T
482 X emptyval 525 T
483 X emptyval 525 T
484 X emptyval 525 C
485 X emptyval 525 B
486 X emptyval 525 T
487 X emptyval 525 T
488 X emptyval 525 E
489 X emptyval 525 E
490 X emptyval 525 C
491 X emptyval 525 C
470 X emptyval 526 C
471 X emptyval 526 C
472 X emptyval 526 C
473 X emptyval 526 E
474 X emptyval 526 E
475 X emptyval 526 C
476 X emptyval 526 C
477 X emptyval 526 C
478 X emptyval 526 C
479 X emptyval 526 C
480 X emptyval 526 T
481 X emptyval 526 T
482 X emptyval 526 T
483 X emptyval 526 T
484 X emptyval 526 C
485 X emptyval 526 B
486 X emptyval 526 T
487 X emptyval 526 T
488 X emptyval 526 E
489 X emptyval 526 E
490 X emptyval 526 C
491 X emptyval 526 C
470 X emptyval 527 C
471 X emptyval 527 C
472 X emptyval 527 C
473 X emptyval 527 E
474 X emptyval 527 E
475 X emptyval 527 C
476 X emptyval 527 C
477 X emptyval 527 C
478 X emptyval 527 C
479 X emptyval 527 C
480 X emptyval 527 T
481 X emptyval 527 T
482 X emptyval 527 T
483 X emptyval 527 T
484 X emptyval 527 C
485 X emptyval 527 B
486 X emptyval 527 T
487 X emptyval 527 T
488 X emptyval 527 E
489 X emptyval 527 E
490 X emptyval 527 C
491 X emptyval 527 C
470 X emptyval 528 C
471 X emptyval 528 C
472 X emptyval 528 C
473 X emptyval 528 E
474 X emptyval 528 E
475 X emptyval 528 C
476 X emptyval 528 C
477 X emptyval 528 C
478 X emptyval 528 C
479 X emptyval 528 C
480 X emptyval 528 T
481 X emptyval 528 T
482 X emptyval 528 T
483 X emptyval 528 T
484 X emptyval 528 C
485 X emptyval 528 B
486 X emptyval 528 T
487 X emptyval 528 T
488 X emptyval 528 E
489 X emptyval 528 E
490 X emptyval 528 C
491 X emptyval 528 C
470 X emptyval 529 C
471 X emptyval 529 C
472 X emptyval 529 C
473 X emptyval 529 E
474 X emptyval 529 E
475 X emptyval 529 C
476 X emptyval 529 C
477 X emptyval 529 C
478 X emptyval 529 C
479 X emptyval 529 C
480 X emptyval 529 T
481 X emptyval 529 T
482 X emptyval 529 T
483 X emptyval 529 T
484 X emptyval 529 C
485 X emptyval 529 B
486 X emptyval 529 T
487 X emptyval 529 T
488 X emptyval 529 E
489 X emptyval 529 E
490 X emptyval 529 C
491 X emptyval 529 C
470 X emptyval 530 C
471 X emptyval 530 C
472 X emptyval 530 C
473 X emptyval 530 E
474 X emptyval 530 E
475 X emptyval 530 C
476 X emptyval 530 C
477 X emptyval 530 C
478 X emptyval 530 C
479 X emptyval 530 C
480 X emptyval 530 T
481 X emptyval 530 T
482 X emptyval 530 T
483 X emptyval 530 T
484 X emptyval 530 C
485 X emptyval 530 B
486 X emptyval 530 T
487 X emptyval 530 T
488 X emptyval 530 E
489 X emptyval 530 E
490 X emptyval 530 C
491 X emptyval 530 C
470 X emptyval 531 C
471 X emptyval 531 C
472 X emptyval 531 C
473 X emptyval 531 E
474 X emptyval 531 E
475 X emptyval 531 C
476 X emptyval 531 C
477 X emptyval 531 C
478 X emptyval 531 C
479 X emptyval 531 C
480 X emptyval 531 T
481 X emptyval 531 T
482 X emptyval 531 T
483 X emptyval 531 T
484 X emptyval 531 C
485 X emptyval 531 B
486 X emptyval 531 T
487 X emptyval 531 T
488 X emptyval 531 E
489 X emptyval 531 E
490 X emptyval 531 C
491 X emptyval 531 C
470 X emptyval 532 C
471 X emptyval 532 C
472 X emptyval 532 C
473 X emptyval 532 E
474 X emptyval 532 E
475 X emptyval 532 T
476 X emptyval 532 T
477 X emptyval 532 T
478 X emptyval 532 C
479 X emptyval 532 C
480 X emptyval 532 T
481 X emptyval 532 T
482 X emptyval 532 T
483 X emptyval 532 T
484 X emptyval 532 C
485 X emptyval 532 B
486 X emptyval 532 T
487 X emptyval 532 T
488 X emptyval 532 E
489 X emptyval 532 E
490 X emptyval 532 C
491 X emptyval 532 C
470 X emptyval 533 C
471 X emptyval 533 C
472 X emptyval 533 C
473 X emptyval 533 E
474 X emptyval 533 E
475 X emptyval 533 C
476 X emptyval 533 C
477 X emptyval 533 C
478 X emptyval 533 C
479 X emptyval 533 C
480 X emptyval 533 T
481 X emptyval 533 T
482 X emptyval 533 T
483 X emptyval 533 T
484 X emptyval 533 T
485 X emptyval 533 T
486 X emptyval 533 T
487 X emptyval 533 T
488 X emptyval 533 E
489 X emptyval 533 E
490 X emptyval 533 C
491 X emptyval 533 C
470 X emptyval 534 C
471 X emptyval 534 C
472 X emptyval 534 C
473 X emptyval 534 E
474 X emptyval 534 E
475 X emptyval 534 T
476 X emptyval 534 T
477 X emptyval 534 T
478 X emptyval 534 C
479 X emptyval 534 C
480 X emptyval 534 T
481 X emptyval 534 T
482 X emptyval 534 T
483 X emptyval 534 T
484 X emptyval 534 T
485 X emptyval 534 T
486 X emptyval 534 T
487 X emptyval 534 T
488 X emptyval 534 E
489 X emptyval 534 E
490 X emptyval 534 C
491 X emptyval 534 C
470 X emptyval 535 C
471 X emptyval 535 C
472 X emptyval 535 C
473 X emptyval 535 E
474 X emptyval 535 E
475 X emptyval 535 T
476 X emptyval 535 T
477 X emptyval 535 T
478 X emptyval 535 C
479 X emptyval 535 C
480 X emptyval 535 T
481 X emptyval 535 T
482 X emptyval 535 T
483 X emptyval 535 T
484 X emptyval 535 C
485 X emptyval 535 B
486 X emptyval 535 T
487 X emptyval 535 T
488 X emptyval 535 E
489 X emptyval 535 E
490 X emptyval 535 C
491 X emptyval 535 C
470 X emptyval 536 C
471 X emptyval 536 C
472 X emptyval 536 C
473 X emptyval 536 E
474 X emptyval 536 E
475 X emptyval 536 T
476 X emptyval 536 T
477 X emptyval 536 T
478 X emptyval 536 C
479 X emptyval 536 C
480 X emptyval 536 T
481 X emptyval 536 T
482 X emptyval 536 T
483 X emptyval 536 T
484 X emptyval 536 C
485 X emptyval 536 B
486 X emptyval 536 T
487 X emptyval 536 T
488 X emptyval 536 E
489 X emptyval 536 E
490 X emptyval 536 C
491 X emptyval 536 C
470 X emptyval 537 C
471 X emptyval 537 C
472 X emptyval 537 C
473 X emptyval 537 E
474 X emptyval 537 E
475 X emptyval 537 T
476 X emptyval 537 T
477 X emptyval 537 T
478 X emptyval 537 C
479 X emptyval 537 C
480 X emptyval 537 T
481 X emptyval 537 T
482 X emptyval 537 T
483 X emptyval 537 T
484 X emptyval 537 C
485 X emptyval 537 T
486 X emptyval 537 T
487 X emptyval 537 T
488 X emptyval 537 E
489 X emptyval 537 E
490 X emptyval 537 C
491 X emptyval 537 C
470 X emptyval 538 C
471 X emptyval 538 C
472 X emptyval 538 C
473 X emptyval 538 E
474 X emptyval 538 E
475 X emptyval 538 T
476 X emptyval 538 T
477 X emptyval 538 T
478 X emptyval 538 C
479 X emptyval 538 C
480 X emptyval 538 T
481 X emptyval 538 T
482 X emptyval 538 T
483 X emptyval 538 T
484 X emptyval 538 C
485 X emptyval 538 B
486 X emptyval 538 T
487 X emptyval 538 T
488 X emptyval 538 E
489 X emptyval 538 E
490 X emptyval 538 C
491 X emptyval 538 C
470 X emptyval 539 C
471 X emptyval 539 C
472 X emptyval 539 C
473 X emptyval 539 E
474 X emptyval 539 E
475 X emptyval 539 C
476 X emptyval 539 C
477 X emptyval 539 C
478 X emptyval 539 C
479 X emptyval 539 C
480 X emptyval 539 T
481 X emptyval 539 T
482 X emptyval 539 T
483 X emptyval 539 T
484 X emptyval 539 C
485 X emptyval 539 B
486 X emptyval 539 T
487 X emptyval 539 T
488 X emptyval 539 E
489 X emptyval 539 E
490 X emptyval 539 C
491 X emptyval 539 C
470 X emptyval 540 C
471 X emptyval 540 C
472 X emptyval 540 C
473 X emptyval 540 E
474 X emptyval 540 E
475 X emptyval 540 T
476 X emptyval 540 T
477 X emptyval 540 T
478 X emptyval 540 C
479 X emptyval 540 C
480 X emptyval 540 T
481 X emptyval 540 T
482 X emptyval 540 T
483 X emptyval 540 T
484 X emptyval 540 T
485 X emptyval 540 T
486 X emptyval 540 T
487 X emptyval 540 T
488 X emptyval 540 E
489 X emptyval 540 E
490 X emptyval 540 C
491 X emptyval 540 C
470 X emptyval 541 C
471 X emptyval 541 C
472 X emptyval 541 C
473 X emptyval 541 E
474 X emptyval 541 E
475 X emptyval 541 C
476 X emptyval 541 C
477 X emptyval 541 C
478 X emptyval 541 C
479 X emptyval 541 C
480 X emptyval 541 T
481 X emptyval 541 T
482 X emptyval 541 T
483 X emptyval 541 T
484 X emptyval 541 C
485 X emptyval 541 B
486 X emptyval 541 T
487 X emptyval 541 T
488 X emptyval 541 E
489 X emptyval 541 E
490 X emptyval 541 C
491 X emptyval 541 C
470 X emptyval 542 C
471 X emptyval 542 C
472 X emptyval 542 C
473 X emptyval 542 E
474 X emptyval 542 E
475 X emptyval 542 C
476 X emptyval 542 C
477 X emptyval 542 C
478 X emptyval 542 C
479 X emptyval 542 C
480 X emptyval 542 T
481 X emptyval 542 T
482 X emptyval 542 T
483 X emptyval 542 T
484 X emptyval 542 C
485 X emptyval 542 B
486 X emptyval 542 T
487 X emptyval 542 T
488 X emptyval 542 E
489 X emptyval 542 E
490 X emptyval 542 C
491 X emptyval 542 C
470 X emptyval 543 C
471 X emptyval 543 C
472 X emptyval 543 C
473 X emptyval 543 E
474 X emptyval 543 E
475 X emptyval 543 C
476 X emptyval 543 C
477 X emptyval 543 C
478 X emptyval 543 C
479 X emptyval 543 C
480 X emptyval 543 T
481 X emptyval 543 T
482 X emptyval 543 T
483 X emptyval 543 T
484 X emptyval 543 C
485 X emptyval 543 B
486 X emptyval 543 T
487 X emptyval 543 T
488 X emptyval 543 E
489 X emptyval 543 E
490 X emptyval 543 C
491 X emptyval 543 C
470 X emptyval 544 C
471 X emptyval 544 C
472 X emptyval 544 C
473 X emptyval 544 E
474 X emptyval 544 E
475 X emptyval 544 C
476 X emptyval 544 C
477 X emptyval 544 C
478 X emptyval 544 C
479 X emptyval 544 C
480 X emptyval 544 T
481 X emptyval 544 T
482 X emptyval 544 T
483 X emptyval 544 T
484 X emptyval 544 C
485 X emptyval 544 B
486 X emptyval 544 T
487 X emptyval 544 T
488 X emptyval 544 E
489 X emptyval 544 E
490 X emptyval 544 C
491 X emptyval 544 C
470 X emptyval 545 C
471 X emptyval 545 C
472 X emptyval 545 C
473 X emptyval 545 E
474 X emptyval 545 E
475 X emptyval 545 C
476 X emptyval 545 C
477 X emptyval 545 C
478 X emptyval 545 C
479 X emptyval 545 C
480 X emptyval 545 T
481 X emptyval 545 T
482 X emptyval 545 T
483 X emptyval 545 T
484 X emptyval 545 C
485 X emptyval 545 B
486 X emptyval 545 T
487 X emptyval 545 T
488 X emptyval 545 E
489 X emptyval 545 E
490 X emptyval 545 C
491 X emptyval 545 C
470 X emptyval 546 C
471 X emptyval 546 C
472 X emptyval 546 C
473 X emptyval 546 E
474 X emptyval 546 E
475 X emptyval 546 C
476 X emptyval 546 C
477 X emptyval 546 C
478 X emptyval 546 C
479 X emptyval 546 C
480 X emptyval 546 T
481 X emptyval 546 T
482 X emptyval 546 T
483 X emptyval 546 T
484 X emptyval 546 C
485 X emptyval 546 B
486 X emptyval 546 T
487 X emptyval 546 T
488 X emptyval 546 E
489 X emptyval 546 E
490 X emptyval 546 C
491 X emptyval 546 C
470 X emptyval 547 C
471 X emptyval 547 C
472 X emptyval 547 C
473 X emptyval 547 E
474 X emptyval 547 E
475 X emptyval 547 C
476 X emptyval 547 C
477 X emptyval 547 C
478 X emptyval 547 C
479 X emptyval 547 C
480 X emptyval 547 T
481 X emptyval 547 T
482 X emptyval 547 T
483 X emptyval 547 T
484 X emptyval 547 C
485 X emptyval 547 B
486 X emptyval 547 T
487 X emptyval 547 T
488 X emptyval 547 E
489 X emptyval 547 E
490 X emptyval 547 C
491 X emptyval 547 C
470 X emptyval 548 C
471 X emptyval 548 C
472 X emptyval 548 C
473 X emptyval 548 E
474 X emptyval 548 E
475 X emptyval 548 C
476 X emptyval 548 C
477 X emptyval 548 C
478 X emptyval 548 C
479 X emptyval 548 C
480 X emptyval 548 T
481 X emptyval 548 T
482 X emptyval 548 T
483 X emptyval 548 T
484 X emptyval 548 T
485 X emptyval 548 T
486 X emptyval 548 T
487 X emptyval 548 T
488 X emptyval 548 E
489 X emptyval 548 E
490 X emptyval 548 C
491 X emptyval 548 C
470 X emptyval 549 C
471 X emptyval 549 C
472 X emptyval 549 C
473 X emptyval 549 E
474 X emptyval 549 E
475 X emptyval 549 C
476 X emptyval 549 C
477 X emptyval 549 C
478 X emptyval 549 C
479 X emptyval 549 C
480 X emptyval 549 T
481 X emptyval 549 T
482 X emptyval 549 T
483 X emptyval 549 T
484 X emptyval 549 T
485 X emptyval 549 T
486 X emptyval 549 T
487 X emptyval 549 T
488 X emptyval 549 E
489 X emptyval 549 E
490 X emptyval 549 C
491 X emptyval 549 C
470 X emptyval 550 C
471 X emptyval 550 C
472 X emptyval 550 C
473 X emptyval 550 E
474 X emptyval 550 E
475 X emptyval 550 C
476 X emptyval 550 C
477 X emptyval 550 C
478 X emptyval 550 C
479 X emptyval 550 C
480 X emptyval 550 T
481 X emptyval 550 T
482 X emptyval 550 T
483 X emptyval 550 T
484 X emptyval 550 C
485 X emptyval 550 B
486 X emptyval 550 T
487 X emptyval 550 T
488 X emptyval 550 E
489 X emptyval 550 E
490 X emptyval 550 C
491 X emptyval 550 C
470 X emptyval 551 C
471 X emptyval 551 C
472 X emptyval 551 C
473 X emptyval 551 E
474 X emptyval 551 E
475 X emptyval 551 C
476 X emptyval 551 C
477 X emptyval 551 C
478 X emptyval 551 C
479 X emptyval 551 C
480 X emptyval 551 T
481 X emptyval 551 T
482 X emptyval 551 T
483 X emptyval 551 T
484 X emptyval 551 C
485 X emptyval 551 B
486 X emptyval 551 T
487 X emptyval 551 T
488 X emptyval 551 E
489 X emptyval 551 E
490 X emptyval 551 C
491 X emptyval 551 C
470 X emptyval 552 C
471 X emptyval 552 C
472 X emptyval 552 C
473 X emptyval 552 E
474 X emptyval 552 E
475 X emptyval 552 C
476 X emptyval 552 C
477 X emptyval 552 C
478 X emptyval 552 C
479 X emptyval 552 C
480 X emptyval 552 T
481 X emptyval 552 T
482 X emptyval 552 T
483 X emptyval 552 T
484 X emptyval 552 C
485 X emptyval 552 B
486 X emptyval 552 T
487 X emptyval 552 T
488 X emptyval 552 E
489 X emptyval 552 E
490 X emptyval 552 C
491 X emptyval 552 C
470 X emptyval 553 C
471 X emptyval 553 C
472 X emptyval 553 C
473 X emptyval 553 E
474 X emptyval 553 E
475 X emptyval 553 C
476 X emptyval 553 C
477 X emptyval 553 C
478 X emptyval 553 C
479 X emptyval 553 C
480 X emptyval 553 T
481 X emptyval 553 T
482 X emptyval 553 T
483 X emptyval 553 T
484 X emptyval 553 C
485 X emptyval 553 B
486 X emptyval 553 T
487 X emptyval 553 T
488 X emptyval 553 E
489 X emptyval 553 E
490 X emptyval 553 T
491 X emptyval 553 T
470 X emptyval 554 C
471 X emptyval 554 C
472 X emptyval 554 C
473 X emptyval 554 E
474 X emptyval 554 E
475 X emptyval 554 T
476 X emptyval 554 T
477 X emptyval 554 T
478 X emptyval 554 C
479 X emptyval 554 C
480 X emptyval 554 T
481 X emptyval 554 T
482 X emptyval 554 T
483 X emptyval 554 T
484 X emptyval 554 C
485 X emptyval 554 B
486 X emptyval 554 T
487 X emptyval 554 T
488 X emptyval 554 E
489 X emptyval 554 E
490 X emptyval 554 C
491 X emptyval 554 C
470 X emptyval 555 C
471 X emptyval 555 C
472 X emptyval 555 C
473 X emptyval 555 E
474 X emptyval 555 E
475 X emptyval 555 T
476 X emptyval 555 T
477 X emptyval 555 T
478 X emptyval 555 C
479 X emptyval 555 C
480 X emptyval 555 T
481 X emptyval 555 T
482 X emptyval 555 T
483 X emptyval 555 T
484 X emptyval 555 C
485 X emptyval 555 B
486 X emptyval 555 T
487 X emptyval 555 T
488 X emptyval 555 E
489 X emptyval 555 E
490 X emptyval 555 C
491 X emptyval 555 C
470 X emptyval 556 C
471 X emptyval 556 C
472 X emptyval 556 C
473 X emptyval 556 E
474 X emptyval 556 E
475 X emptyval 556 C
476 X emptyval 556 C
477 X emptyval 556 C
478 X emptyval 556 C
479 X emptyval 556 C
480 X emptyval 556 T
481 X emptyval 556 T
482 X emptyval 556 T
483 X emptyval 556 T
484 X emptyval 556 C
485 X emptyval 556 B
486 X emptyval 556 T
487 X emptyval 556 T
488 X emptyval 556 E
489 X emptyval 556 E
490 X emptyval 556 C
491 X emptyval 556 C
470 X emptyval 557 C
471 X emptyval 557 C
472 X emptyval 557 C
473 X emptyval 557 E
474 X emptyval 557 E
475 X emptyval 557 C
476 X emptyval 557 C
477 X emptyval 557 C
478 X emptyval 557 C
479 X emptyval 557 C
480 X emptyval 557 T
481 X emptyval 557 T
482 X emptyval 557 T
483 X emptyval 557 T
484 X emptyval 557 C
485 X emptyval 557 B
486 X emptyval 557 T
487 X emptyval 557 T
488 X emptyval 557 E
489 X emptyval 557 E
490 X emptyval 557 C
491 X emptyval 557 C
470 X emptyval 558 C
471 X emptyval 558 C
472 X emptyval 558 C
473 X emptyval 558 E
474 X emptyval 558 E
475 X emptyval 558 C
476 X emptyval 558 C
477 X emptyval 558 C
478 X emptyval 558 C
479 X emptyval 558 C
480 X emptyval 558 T
481 X emptyval 558 T
482 X emptyval 558 T
483 X emptyval 558 T
484 X emptyval 558 C
485 X emptyval 558 B
486 X emptyval 558 T
487 X emptyval 558 T
488 X emptyval 558 E
489 X emptyval 558 E
490 X emptyval 558 C
491 X emptyval 558 C
470 X emptyval 559 C
471 X emptyval 559 C
472 X emptyval 559 C
473 X emptyval 559 E
474 X emptyval 559 E
475 X emptyval 559 T
476 X emptyval 559 T
477 X emptyval 559 T
478 X emptyval 559 C
479 X emptyval 559 C
480 X emptyval 559 T
481 X emptyval 559 T
482 X emptyval 559 T
483 X emptyval 559 T
484 X emptyval 559 C
485 X emptyval 559 B
486 X emptyval 559 T
487 X emptyval 559 T
488 X emptyval 559 E
489 X emptyval 559 E
490 X emptyval 559 C
491 X emptyval 559 C
470 X emptyval 560 C
471 X emptyval 560 C
472 X emptyval 560 C
473 X emptyval 560 E
474 X emptyval 560 E
475 X emptyval 560 C
476 X emptyval 560 C
477 X emptyval 560 C
478 X emptyval 560 C
479 X emptyval 560 C
480 X emptyval 560 T
481 X emptyval 560 T
482 X emptyval 560 T
483 X emptyval 560 T
484 X emptyval 560 C
485 X emptyval 560 B
486 X emptyval 560 T
487 X emptyval 560 T
488 X emptyval 560 E
489 X emptyval 560 E
490 X emptyval 560 C
491 X emptyval 560 C
470 X emptyval 561 C
471 X emptyval 561 C
472 X emptyval 561 C
473 X emptyval 561 E
474 X emptyval 561 E
475 X emptyval 561 C
476 X emptyval 561 C
477 X emptyval 561 C
478 X emptyval 561 C
479 X emptyval 561 C
480 X emptyval 561 T
481 X emptyval 561 T
482 X emptyval 561 T
483 X emptyval 561 T
484 X emptyval 561 C
485 X emptyval 561 B
486 X emptyval 561 T
487 X emptyval 561 T
488 X emptyval 561 E
489 X emptyval 561 E
490 X emptyval 561 C
491 X emptyval 561 C
470 X emptyval 562 C
471 X emptyval 562 C
472 X emptyval 562 C
473 X emptyval 562 E
474 X emptyval 562 E
475 X emptyval 562 T
476 X emptyval 562 T
477 X emptyval 562 T
478 X emptyval 562 C
479 X emptyval 562 C
480 X emptyval 562 T
481 X emptyval 562 T
482 X emptyval 562 T
483 X emptyval 562 T
484 X emptyval 562 C
485 X emptyval 562 B
486 X emptyval 562 T
487 X emptyval 562 T
488 X emptyval 562 E
489 X emptyval 562 E
490 X emptyval 562 C
491 X emptyval 562 C
470 X emptyval 563 C
471 X emptyval 563 C
472 X emptyval 563 C
473 X emptyval 563 E
474 X emptyval 563 E
475 X emptyval 563 T
476 X emptyval 563 T
477 X emptyval 563 T
478 X emptyval 563 C
479 X emptyval 563 C
480 X emptyval 563 T
481 X emptyval 563 T
482 X emptyval 563 T
483 X emptyval 563 T
484 X emptyval 563 C
485 X emptyval 563 B
486 X emptyval 563 T
487 X emptyval 563 T
488 X emptyval 563 E
489 X emptyval 563 E
490 X emptyval 563 C
491 X emptyval 563 C
470 X emptyval 564 C
471 X emptyval 564 C
472 X emptyval 564 C
473 X emptyval 564 E
474 X emptyval 564 E
475 X emptyval 564 T
476 X emptyval 564 T
477 X emptyval 564 T
478 X emptyval 564 C
479 X emptyval 564 C
480 X emptyval 564 T
481 X emptyval 564 T
482 X emptyval 564 T
483 X emptyval 564 T
484 X emptyval 564 C
485 X emptyval 564 B
486 X emptyval 564 T
487 X emptyval 564 T
488 X emptyval 564 E
489 X emptyval 564 E
490 X emptyval 564 C
491 X emptyval 564 C
470 X emptyval 565 C
471 X emptyval 565 C
472 X emptyval 565 C
473 X emptyval 565 E
474 X emptyval 565 E
475 X emptyval 565 T
476 X emptyval 565 T
477 X emptyval 565 T
478 X emptyval 565 C
479 X emptyval 565 C
480 X emptyval 565 T
481 X emptyval 565 T
482 X emptyval 565 T
483 X emptyval 565 T
484 X emptyval 565 C
485 X emptyval 565 B
486 X emptyval 565 T
487 X emptyval 565 T
488 X emptyval 565 E
489 X emptyval 565 E
490 X emptyval 565 C
491 X emptyval 565 C
470 X emptyval 566 C
471 X emptyval 566 C
472 X emptyval 566 C
473 X emptyval 566 E
474 X emptyval 566 E
475 X emptyval 566 C
476 X emptyval 566 C
477 X emptyval 566 C
478 X emptyval 566 C
479 X emptyval 566 C
480 X emptyval 566 T
481 X emptyval 566 T
482 X emptyval 566 T
483 X emptyval 566 T
484 X emptyval 566 T
485 X emptyval 566 T
486 X emptyval 566 T
487 X emptyval 566 T
488 X emptyval 566 E
489 X emptyval 566 E
490 X emptyval 566 C
491 X emptyval 566 C
470 X emptyval 567 C
471 X emptyval 567 C
472 X emptyval 567 C
473 X emptyval 567 E
474 X emptyval 567 E
475 X emptyval 567 T
476 X emptyval 567 T
477 X emptyval 567 T
478 X emptyval 567 C
479 X emptyval 567 C
480 X emptyval 567 T
481 X emptyval 567 T
482 X emptyval 567 T
483 X emptyval 567 T
484 X emptyval 567 C
485 X emptyval 567 B
486 X emptyval 567 T
487 X emptyval 567 T
488 X emptyval 567 E
489 X emptyval 567 E
490 X emptyval 567 C
491 X emptyval 567 C
470 X emptyval 568 C
471 X emptyval 568 C
472 X emptyval 568 C
473 X emptyval 568 E
474 X emptyval 568 E
475 X emptyval 568 C
476 X emptyval 568 C
477 X emptyval 568 C
478 X emptyval 568 C
479 X emptyval 568 C
480 X emptyval 568 T
481 X emptyval 568 T
482 X emptyval 568 T
483 X emptyval 568 T
484 X emptyval 568 C
485 X emptyval 568 B
486 X emptyval 568 T
487 X emptyval 568 T
488 X emptyval 568 E
489 X emptyval 568 E
490 X emptyval 568 C
491 X emptyval 568 C
470 X emptyval 569 C
471 X emptyval 569 C
472 X emptyval 569 C
473 X emptyval 569 E
474 X emptyval 569 E
475 X emptyval 569 T
476 X emptyval 569 T
477 X emptyval 569 T
478 X emptyval 569 C
479 X emptyval 569 C
480 X emptyval 569 T
481 X emptyval 569 T
482 X emptyval 569 T
483 X emptyval 569 T
484 X emptyval 569 C
485 X emptyval 569 B
486 X emptyval 569 T
487 X emptyval 569 T
488 X emptyval 569 E
489 X emptyval 569 E
490 X emptyval 569 C
491 X emptyval 569 C
470 X emptyval 570 C
471 X emptyval 570 C
472 X emptyval 570 C
473 X emptyval 570 E
474 X emptyval 570 E
475 X emptyval 570 C
476 X emptyval 570 C
477 X emptyval 570 C
478 X emptyval 570 C
479 X emptyval 570 C
480 X emptyval 570 T
481 X emptyval 570 T
482 X emptyval 570 T
483 X emptyval 570 T
484 X emptyval 570 C
485 X emptyval 570 B
486 X emptyval 570 T
487 X emptyval 570 T
488 X emptyval 570 E
489 X emptyval 570 E
490 X emptyval 570 C
491 X emptyval 570 C
470 X emptyval 571 C
471 X emptyval 571 C
472 X emptyval 571 C
473 X emptyval 571 E
474 X emptyval 571 E
475 X emptyval 571 C
476 X emptyval 571 C
477 X emptyval 571 C
478 X emptyval 571 C
479 X emptyval 571 C
480 X emptyval 571 T
481 X emptyval 571 T
482 X emptyval 571 T
483 X emptyval 571 T
484 X emptyval 571 C
485 X emptyval 571 B
486 X emptyval 571 T
487 X emptyval 571 T
488 X emptyval 571 E
489 X emptyval 571 E
490 X emptyval 571 C
491 X emptyval 571 C
470 X emptyval 572 C
471 X emptyval 572 C
472 X emptyval 572 C
473 X emptyval 572 E
474 X emptyval 572 E
475 X emptyval 572 C
476 X emptyval 572 C
477 X emptyval 572 C
478 X emptyval 572 C
479 X emptyval 572 C
480 X emptyval 572 T
481 X emptyval 572 T
482 X emptyval 572 T
483 X emptyval 572 T
484 X emptyval 572 C
485 X emptyval 572 B
486 X emptyval 572 T
487 X emptyval 572 T
488 X emptyval 572 E
489 X emptyval 572 E
490 X emptyval 572 C
491 X emptyval 572 C
470 X emptyval 573 C
471 X emptyval 573 C
472 X emptyval 573 C
473 X emptyval 573 E
474 X emptyval 573 E
475 X emptyval 573 T
476 X emptyval 573 T
477 X emptyval 573 T
478 X emptyval 573 C
479 X emptyval 573 C
480 X emptyval 573 T
481 X emptyval 573 T
482 X emptyval 573 T
483 X emptyval 573 T
484 X emptyval 573 C
485 X emptyval 573 B
486 X emptyval 573 T
487 X emptyval 573 T
488 X emptyval 573 E
489 X emptyval 573 E
490 X emptyval 573 C
491 X emptyval 573 C
470 X emptyval 574 C
471 X emptyval 574 C
472 X emptyval 574 C
473 X emptyval 574 E
474 X emptyval 574 E
475 X emptyval 574 C
476 X emptyval 574 C
477 X emptyval 574 C
478 X emptyval 574 C
479 X emptyval 574 C
480 X emptyval 574 T
481 X emptyval 574 T
482 X emptyval 574 T
483 X emptyval 574 T
484 X emptyval 574 C
485 X emptyval 574 B
486 X emptyval 574 T
487 X emptyval 574 T
488 X emptyval 574 E
489 X emptyval 574 E
490 X emptyval 574 C
491 X emptyval 574 C
470 X emptyval 575 C
471 X emptyval 575 C
472 X emptyval 575 C
473 X emptyval 575 E
474 X emptyval 575 E
475 X emptyval 575 T
476 X emptyval 575 T
477 X emptyval 575 T
478 X emptyval 575 C
479 X emptyval 575 C
480 X emptyval 575 T
481 X emptyval 575 T
482 X emptyval 575 T
483 X emptyval 575 T
484 X emptyval 575 C
485 X emptyval 575 B
486 X emptyval 575 T
487 X emptyval 575 T
488 X emptyval 575 E
489 X emptyval 575 E
490 X emptyval 575 C
491 X emptyval 575 C
470 X emptyval 576 C
471 X emptyval 576 C
472 X emptyval 576 C
473 X emptyval 576 E
474 X emptyval 576 E
475 X emptyval 576 T
476 X emptyval 576 T
477 X emptyval 576 T
478 X emptyval 576 C
479 X emptyval 576 C
480 X emptyval 576 T
481 X emptyval 576 T
482 X emptyval 576 T
483 X emptyval 576 T
484 X emptyval 576 C
485 X emptyval 576 B
486 X emptyval 576 T
487 X emptyval 576 T
488 X emptyval 576 E
489 X emptyval 576 E
490 X emptyval 576 C
491 X emptyval 576 C
470 X emptyval 577 C
471 X emptyval 577 C
472 X emptyval 577 C
473 X emptyval 577 E
474 X emptyval 577 E
475 X emptyval 577 C
476 X emptyval 577 C
477 X emptyval 577 C
478 X emptyval 577 C
479 X emptyval 577 C
480 X emptyval 577 T
481 X emptyval 577 T
482 X emptyval 577 T
483 X emptyval 577 T
484 X emptyval 577 C
485 X emptyval 577 B
486 X emptyval 577 T
487 X emptyval 577 T
488 X emptyval 577 E
489 X emptyval 577 E
490 X emptyval 577 C
491 X emptyval 577 C
470 X emptyval 578 C
471 X emptyval 578 C
472 X emptyval 578 C
473 X emptyval 578 E
474 X emptyval 578 E
475 X emptyval 578 C
476 X emptyval 578 C
477 X emptyval 578 C
478 X emptyval 578 C
479 X emptyval 578 C
480 X emptyval 578 T
481 X emptyval 578 T
482 X emptyval 578 T
483 X emptyval 578 T
484 X emptyval 578 C
485 X emptyval 578 B
486 X emptyval 578 T
487 X emptyval 578 T
488 X emptyval 578 E
489 X emptyval 578 E
490 X emptyval 578 C
491 X emptyval 578 C
470 X emptyval 579 C
471 X emptyval 579 C
472 X emptyval 579 C
473 X emptyval 579 E
474 X emptyval 579 E
475 X emptyval 579 C
476 X emptyval 579 C
477 X emptyval 579 C
478 X emptyval 579 C
479 X emptyval 579 C
480 X emptyval 579 T
481 X emptyval 579 T
482 X emptyval 579 T
483 X emptyval 579 T
484 X emptyval 579 C
485 X emptyval 579 B
486 X emptyval 579 T
487 X emptyval 579 T
488 X emptyval 579 E
489 X emptyval 579 E
490 X emptyval 579 C
491 X emptyval 579 C
470 X emptyval 580 C
471 X emptyval 580 C
472 X emptyval 580 C
473 X emptyval 580 E
474 X emptyval 580 E
475 X emptyval 580 C
476 X emptyval 580 C
477 X emptyval 580 C
478 X emptyval 580 C
479 X emptyval 580 C
480 X emptyval 580 T
481 X emptyval 580 T
482 X emptyval 580 T
483 X emptyval 580 T
484 X emptyval 580 C
485 X emptyval 580 B
486 X emptyval 580 T
487 X emptyval 580 T
488 X emptyval 580 E
489 X emptyval 580 E
490 X emptyval 580 C
491 X emptyval 580 C
470 X emptyval 581 C
471 X emptyval 581 C
472 X emptyval 581 C
473 X emptyval 581 E
474 X emptyval 581 E
475 X emptyval 581 C
476 X emptyval 581 C
477 X emptyval 581 C
478 X emptyval 581 C
479 X emptyval 581 C
480 X emptyval 581 T
481 X emptyval 581 T
482 X emptyval 581 T
483 X emptyval 581 T
484 X emptyval 581 C
485 X emptyval 581 B
486 X emptyval 581 T
487 X emptyval 581 T
488 X emptyval 581 E
489 X emptyval 581 E
490 X emptyval 581 C
491 X emptyval 581 C
470 X emptyval 582 C
471 X emptyval 582 C
472 X emptyval 582 C
473 X emptyval 582 E
474 X emptyval 582 E
475 X emptyval 582 C
476 X emptyval 582 C
477 X emptyval 582 C
478 X emptyval 582 C
479 X emptyval 582 C
480 X emptyval 582 T
481 X emptyval 582 T
482 X emptyval 582 T
483 X emptyval 582 T
484 X emptyval 582 C
485 X emptyval 582 B
486 X emptyval 582 T
487 X emptyval 582 T
488 X emptyval 582 E
489 X emptyval 582 E
490 X emptyval 582 C
491 X emptyval 582 C
470 X emptyval 583 C
471 X emptyval 583 C
472 X emptyval 583 C
473 X emptyval 583 E
474 X emptyval 583 E
475 X emptyval 583 C
476 X emptyval 583 C
477 X emptyval 583 C
478 X emptyval 583 C
479 X emptyval 583 C
480 X emptyval 583 T
481 X emptyval 583 T
482 X emptyval 583 T
483 X emptyval 583 T
484 X emptyval 583 C
485 X emptyval 583 B
486 X emptyval 583 T
487 X emptyval 583 T
488 X emptyval 583 E
489 X emptyval 583 E
490 X emptyval 583 C
491 X emptyval 583 C
470 X emptyval 584 C
471 X emptyval 584 C
472 X emptyval 584 C
473 X emptyval 584 E
474 X emptyval 584 E
475 X emptyval 584 C
476 X emptyval 584 C
477 X emptyval 584 C
478 X emptyval 584 C
479 X emptyval 584 C
480 X emptyval 584 T
481 X emptyval 584 T
482 X emptyval 584 T
483 X emptyval 584 T
484 X emptyval 584 C
485 X emptyval 584 B
486 X emptyval 584 T
487 X emptyval 584 T
488 X emptyval 584 E
489 X emptyval 584 E
490 X emptyval 584 C
491 X emptyval 584 C
470 X emptyval 585 C
471 X emptyval 585 C
472 X emptyval 585 C
473 X emptyval 585 E
474 X emptyval 585 E
475 X emptyval 585 C
476 X emptyval 585 C
477 X emptyval 585 C
478 X emptyval 585 C
479 X emptyval 585 C
480 X emptyval 585 T
481 X emptyval 585 T
482 X emptyval 585 T
483 X emptyval 585 T
484 X emptyval 585 C
485 X emptyval 585 B
486 X emptyval 585 T
487 X emptyval 585 T
488 X emptyval 585 E
489 X emptyval 585 E
490 X emptyval 585 C
491 X emptyval 585 C
470 X emptyval 586 C
471 X emptyval 586 C
472 X emptyval 586 C
473 X emptyval 586 E
474 X emptyval 586 E
475 X emptyval 586 C
476 X emptyval 586 C
477 X emptyval 586 C
478 X emptyval 586 C
479 X emptyval 586 C
480 X emptyval 586 T
481 X emptyval 586 T
482 X emptyval 586 T
483 X emptyval 586 T
484 X emptyval 586 C
485 X emptyval 586 B
486 X emptyval 586 T
487 X emptyval 586 T
488 X emptyval 586 E
489 X emptyval 586 E
490 X emptyval 586 C
491 X emptyval 586 C
470 X emptyval 587 C
471 X emptyval 587 C
472 X emptyval 587 C
473 X emptyval 587 E
474 X emptyval 587 E
475 X emptyval 587 C
476 X emptyval 587 C
477 X emptyval 587 C
478 X emptyval 587 C
479 X emptyval 587 C
480 X emptyval 587 T
481 X emptyval 587 T
482 X emptyval 587 T
483 X emptyval 587 T
484 X emptyval 587 C
485 X emptyval 587 B
486 X emptyval 587 T
487 X emptyval 587 T
488 X emptyval 587 E
489 X emptyval 587 E
490 X emptyval 587 C
491 X emptyval 587 C
470 X emptyval 588 C
471 X emptyval 588 C
472 X emptyval 588 C
473 X emptyval 588 E
474 X emptyval 588 E
475 X emptyval 588 C
476 X emptyval 588 C
477 X emptyval 588 C
478 X emptyval 588 C
479 X emptyval 588 C
480 X emptyval 588 T
481 X emptyval 588 T
482 X emptyval 588 T
483 X emptyval 588 T
484 X emptyval 588 C
485 X emptyval 588 B
486 X emptyval 588 T
487 X emptyval 588 T
488 X emptyval 588 E
489 X emptyval 588 E
490 X emptyval 588 C
491 X emptyval 588 C
470 X emptyval 589 C
471 X emptyval 589 C
472 X emptyval 589 C
473 X emptyval 589 E
474 X emptyval 589 E
475 X emptyval 589 C
476 X emptyval 589 C
477 X emptyval 589 C
478 X emptyval 589 C
479 X emptyval 589 C
480 X emptyval 589 T
481 X emptyval 589 T
482 X emptyval 589 T
483 X emptyval 589 T
484 X emptyval 589 C
485 X emptyval 589 B
486 X emptyval 589 T
487 X emptyval 589 T
488 X emptyval 589 E
489 X emptyval 589 E
490 X emptyval 589 C
491 X emptyval 589 C
470 X emptyval 590 C
471 X emptyval 590 C
472 X emptyval 590 C
473 X emptyval 590 E
474 X emptyval 590 E
475 X emptyval 590 C
476 X emptyval 590 C
477 X emptyval 590 C
478 X emptyval 590 C
479 X emptyval 590 C
480 X emptyval 590 T
481 X emptyval 590 T
482 X emptyval 590 T
483 X emptyval 590 T
484 X emptyval 590 C
485 X emptyval 590 B
486 X emptyval 590 T
487 X emptyval 590 T
488 X emptyval 590 E
489 X emptyval 590 E
490 X emptyval 590 C
491 X emptyval 590 C
470 X emptyval 591 C
471 X emptyval 591 C
472 X emptyval 591 C
473 X emptyval 591 E
474 X emptyval 591 E
475 X emptyval 591 C
476 X emptyval 591 C
477 X emptyval 591 C
478 X emptyval 591 C
479 X emptyval 591 C
480 X emptyval 591 T
481 X emptyval 591 T
482 X emptyval 591 T
483 X emptyval 591 T
484 X emptyval 591 C
485 X emptyval 591 B
486 X emptyval 591 T
487 X emptyval 591 T
488 X emptyval 591 E
489 X emptyval 591 E
490 X emptyval 591 C
491 X emptyval 591 C
470 X emptyval 592 C
471 X emptyval 592 C
472 X emptyval 592 C
473 X emptyval 592 E
474 X emptyval 592 E
475 X emptyval 592 T
476 X emptyval 592 T
477 X emptyval 592 T
478 X emptyval 592 C
479 X emptyval 592 C
480 X emptyval 592 T
481 X emptyval 592 T
482 X emptyval 592 T
483 X emptyval 592 T
484 X emptyval 592 C
485 X emptyval 592 B
486 X emptyval 592 T
487 X emptyval 592 T
488 X emptyval 592 E
489 X emptyval 592 E
490 X emptyval 592 C
491 X emptyval 592 C
470 X emptyval 593 C
471 X emptyval 593 C
472 X emptyval 593 C
473 X emptyval 593 E
474 X emptyval 593 E
475 X emptyval 593 C
476 X emptyval 593 C
477 X emptyval 593 C
478 X emptyval 593 C
479 X emptyval 593 C
480 X emptyval 593 T
481 X emptyval 593 T
482 X emptyval 593 T
483 X emptyval 593 T
484 X emptyval 593 C
485 X emptyval 593 B
486 X emptyval 593 T
487 X emptyval 593 T
488 X emptyval 593 E
489 X emptyval 593 E
490 X emptyval 593 C
491 X emptyval 593 C
470 X emptyval 594 C
471 X emptyval 594 C
472 X emptyval 594 C
473 X emptyval 594 E
474 X emptyval 594 E
475 X emptyval 594 C
476 X emptyval 594 C
477 X emptyval 594 C
478 X emptyval 594 C
479 X emptyval 594 C
480 X emptyval 594 T
481 X emptyval 594 T
482 X emptyval 594 T
483 X emptyval 594 T
484 X emptyval 594 C
485 X emptyval 594 B
486 X emptyval 594 T
487 X emptyval 594 T
488 X emptyval 594 E
489 X emptyval 594 E
490 X emptyval 594 C
491 X emptyval 594 C
470 X emptyval 595 C
471 X emptyval 595 C
472 X emptyval 595 C
473 X emptyval 595 E
474 X emptyval 595 E
475 X emptyval 595 C
476 X emptyval 595 C
477 X emptyval 595 C
478 X emptyval 595 C
479 X emptyval 595 C
480 X emptyval 595 T
481 X emptyval 595 T
482 X emptyval 595 T
483 X emptyval 595 T
484 X emptyval 595 C
485 X emptyval 595 B
486 X emptyval 595 T
487 X emptyval 595 T
488 X emptyval 595 E
489 X emptyval 595 E
490 X emptyval 595 C
491 X emptyval 595 C
470 X emptyval 596 C
471 X emptyval 596 C
472 X emptyval 596 C
473 X emptyval 596 E
474 X emptyval 596 E
475 X emptyval 596 T
476 X emptyval 596 T
477 X emptyval 596 T
478 X emptyval 596 C
479 X emptyval 596 C
480 X emptyval 596 T
481 X emptyval 596 T
482 X emptyval 596 T
483 X emptyval 596 T
484 X emptyval 596 C
485 X emptyval 596 B
486 X emptyval 596 T
487 X emptyval 596 T
488 X emptyval 596 E
489 X emptyval 596 E
490 X emptyval 596 C
491 X emptyval 596 C
470 X emptyval 597 C
471 X emptyval 597 C
472 X emptyval 597 C
473 X emptyval 597 E
474 X emptyval 597 E
475 X emptyval 597 C
476 X emptyval 597 C
477 X emptyval 597 C
478 X emptyval 597 C
479 X emptyval 597 C
480 X emptyval 597 T
481 X emptyval 597 T
482 X emptyval 597 T
483 X emptyval 597 T
484 X emptyval 597 C
485 X emptyval 597 B
486 X emptyval 597 T
487 X emptyval 597 T
488 X emptyval 597 E
489 X emptyval 597 E
490 X emptyval 597 C
491 X emptyval 597 C
470 X emptyval 598 C
471 X emptyval 598 C
472 X emptyval 598 C
473 X emptyval 598 E
474 X emptyval 598 E
475 X emptyval 598 C
476 X emptyval 598 C
477 X emptyval 598 C
478 X emptyval 598 C
479 X emptyval 598 C
480 X emptyval 598 T
481 X emptyval 598 T
482 X emptyval 598 T
483 X emptyval 598 T
484 X emptyval 598 C
485 X emptyval 598 B
486 X emptyval 598 T
487 X emptyval 598 T
488 X emptyval 598 E
489 X emptyval 598 E
490 X emptyval 598 C
491 X emptyval 598 C
470 X emptyval 599 C
471 X emptyval 599 C
472 X emptyval 599 C
473 X emptyval 599 E
474 X emptyval 599 E
475 X emptyval 599 T
476 X emptyval 599 T
477 X emptyval 599 T
478 X emptyval 599 C
479 X emptyval 599 C
480 X emptyval 599 T
481 X emptyval 599 T
482 X emptyval 599 T
483 X emptyval 599 T
484 X emptyval 599 C
485 X emptyval 599 B
486 X emptyval 599 T
487 X emptyval 599 T
488 X emptyval 599 E
489 X emptyval 599 E
490 X emptyval 599 C
491 X emptyval 599 C
470 X emptyval 600 C
471 X emptyval 600 C
472 X emptyval 600 C
473 X emptyval 600 E
474 X emptyval 600 E
475 X emptyval 600 T
476 X emptyval 600 T
477 X emptyval 600 T
478 X emptyval 600 C
479 X emptyval 600 C
480 X emptyval 600 T
481 X emptyval 600 T
482 X emptyval 600 T
483 X emptyval 600 T
484 X emptyval 600 C
485 X emptyval 600 B
486 X emptyval 600 T
487 X emptyval 600 T
488 X emptyval 600 E
489 X emptyval 600 E
490 X emptyval 600 C
491 X emptyval 600 C
470 X emptyval 601 C
471 X emptyval 601 C
472 X emptyval 601 C
473 X emptyval 601 E
474 X emptyval 601 E
475 X emptyval 601 C
476 X emptyval 601 C
477 X emptyval 601 C
478 X emptyval 601 C
479 X emptyval 601 C
480 X emptyval 601 T
481 X emptyval 601 T
482 X emptyval 601 T
483 X emptyval 601 T
484 X emptyval 601 C
485 X emptyval 601 B
486 X emptyval 601 T
487 X emptyval 601 T
488 X emptyval 601 E
489 X emptyval 601 E
490 X emptyval 601 C
491 X emptyval 601 C
470 X emptyval 602 C
471 X emptyval 602 C
472 X emptyval 602 C
473 X emptyval 602 E
474 X emptyval 602 E
475 X emptyval 602 C
476 X emptyval 602 C
477 X emptyval 602 C
478 X emptyval 602 C
479 X emptyval 602 C
480 X emptyval 602 T
481 X emptyval 602 T
482 X emptyval 602 T
483 X emptyval 602 T
484 X emptyval 602 C
485 X emptyval 602 B
486 X emptyval 602 T
487 X emptyval 602 T
488 X emptyval 602 E
489 X emptyval 602 E
490 X emptyval 602 C
491 X emptyval 602 C
470 X emptyval 603 C
471 X emptyval 603 C
472 X emptyval 603 C
473 X emptyval 603 E
474 X emptyval 603 E
475 X emptyval 603 C
476 X emptyval 603 C
477 X emptyval 603 C
478 X emptyval 603 C
479 X emptyval 603 C
480 X emptyval 603 T
481 X emptyval 603 T
482 X emptyval 603 T
483 X emptyval 603 T
484 X emptyval 603 C
485 X emptyval 603 B
486 X emptyval 603 T
487 X emptyval 603 T
488 X emptyval 603 E
489 X emptyval 603 E
490 X emptyval 603 C
491 X emptyval 603 C
470 X emptyval 604 C
471 X emptyval 604 C
472 X emptyval 604 C
473 X emptyval 604 E
474 X emptyval 604 E
475 X emptyval 604 C
476 X emptyval 604 C
477 X emptyval 604 C
478 X emptyval 604 C
479 X emptyval 604 C
480 X emptyval 604 T
481 X emptyval 604 T
482 X emptyval 604 T
483 X emptyval 604 T
484 X emptyval 604 C
485 X emptyval 604 B
486 X emptyval 604 T
487 X emptyval 604 T
488 X emptyval 604 E
489 X emptyval 604 E
490 X emptyval 604 C
491 X emptyval 604 C
470 X emptyval 605 C
471 X emptyval 605 C
472 X emptyval 605 C
473 X emptyval 605 E
474 X emptyval 605 E
475 X emptyval 605 C
476 X emptyval 605 C
477 X emptyval 605 C
478 X emptyval 605 C
479 X emptyval 605 C
480 X emptyval 605 T
481 X emptyval 605 T
482 X emptyval 605 T
483 X emptyval 605 T
484 X emptyval 605 C
485 X emptyval 605 B
486 X emptyval 605 T
487 X emptyval 605 T
488 X emptyval 605 E
489 X emptyval 605 E
490 X emptyval 605 C
491 X emptyval 605 C
470 X emptyval 606 C
471 X emptyval 606 C
472 X emptyval 606 C
473 X emptyval 606 E
474 X emptyval 606 E
475 X emptyval 606 C
476 X emptyval 606 C
477 X emptyval 606 C
478 X emptyval 606 C
479 X emptyval 606 C
480 X emptyval 606 T
481 X emptyval 606 T
482 X emptyval 606 T
483 X emptyval 606 T
484 X emptyval 606 C
485 X emptyval 606 B
486 X emptyval 606 T
487 X emptyval 606 T
488 X emptyval 606 E
489 X emptyval 606 E
490 X emptyval 606 C
491 X emptyval 606 C
470 X emptyval 607 C
471 X emptyval 607 C
472 X emptyval 607 C
473 X emptyval 607 E
474 X emptyval 607 E
475 X emptyval 607 C
476 X emptyval 607 C
477 X emptyval 607 C
478 X emptyval 607 C
479 X emptyval 607 C
480 X emptyval 607 T
481 X emptyval 607 T
482 X emptyval 607 T
483 X emptyval 607 T
484 X emptyval 607 C
485 X emptyval 607 B
486 X emptyval 607 T
487 X emptyval 607 T
488 X emptyval 607 E
489 X emptyval 607 E
490 X emptyval 607 C
491 X emptyval 607 C
470 X emptyval 608 C
471 X emptyval 608 C
472 X emptyval 608 C
473 X emptyval 608 E
474 X emptyval 608 E
475 X emptyval 608 C
476 X emptyval 608 C
477 X emptyval 608 C
478 X emptyval 608 C
479 X emptyval 608 C
480 X emptyval 608 T
481 X emptyval 608 T
482 X emptyval 608 T
483 X emptyval 608 T
484 X emptyval 608 C
485 X emptyval 608 B
486 X emptyval 608 T
487 X emptyval 608 T
488 X emptyval 608 E
489 X emptyval 608 E
490 X emptyval 608 C
491 X emptyval 608 C
470 X emptyval 609 C
471 X emptyval 609 C
472 X emptyval 609 C
473 X emptyval 609 E
474 X emptyval 609 E
475 X emptyval 609 T
476 X emptyval 609 T
477 X emptyval 609 T
478 X emptyval 609 C
479 X emptyval 609 C
480 X emptyval 609 T
481 X emptyval 609 T
482 X emptyval 609 T
483 X emptyval 609 T
484 X emptyval 609 C
485 X emptyval 609 B
486 X emptyval 609 T
487 X emptyval 609 T
488 X emptyval 609 E
489 X emptyval 609 E
490 X emptyval 609 C
491 X emptyval 609 C
470 X emptyval 610 C
471 X emptyval 610 C
472 X emptyval 610 C
473 X emptyval 610 E
474 X emptyval 610 E
475 X emptyval 610 C
476 X emptyval 610 C
477 X emptyval 610 C
478 X emptyval 610 C
479 X emptyval 610 C
480 X emptyval 610 T
481 X emptyval 610 T
482 X emptyval 610 T
483 X emptyval 610 T
484 X emptyval 610 C
485 X emptyval 610 B
486 X emptyval 610 T
487 X emptyval 610 T
488 X emptyval 610 E
489 X emptyval 610 E
490 X emptyval 610 C
491 X emptyval 610 C
470 X emptyval 611 C
471 X emptyval 611 C
472 X emptyval 611 C
473 X emptyval 611 E
474 X emptyval 611 E
475 X emptyval 611 T
476 X emptyval 611 T
477 X emptyval 611 T
478 X emptyval 611 C
479 X emptyval 611 C
480 X emptyval 611 T
481 X emptyval 611 T
482 X emptyval 611 T
483 X emptyval 611 T
484 X emptyval 611 C
485 X emptyval 611 B
486 X emptyval 611 T
487 X emptyval 611 T
488 X emptyval 611 E
489 X emptyval 611 E
490 X emptyval 611 C
491 X emptyval 611 C
470 X emptyval 612 C
471 X emptyval 612 C
472 X emptyval 612 C
473 X emptyval 612 E
474 X emptyval 612 E
475 X emptyval 612 T
476 X emptyval 612 T
477 X emptyval 612 T
478 X emptyval 612 C
479 X emptyval 612 C
480 X emptyval 612 T
481 X emptyval 612 T
482 X emptyval 612 T
483 X emptyval 612 T
484 X emptyval 612 C
485 X emptyval 612 B
486 X emptyval 612 T
487 X emptyval 612 T
488 X emptyval 612 E
489 X emptyval 612 E
490 X emptyval 612 C
491 X emptyval 612 C
470 X emptyval 613 C
471 X emptyval 613 C
472 X emptyval 613 C
473 X emptyval 613 E
474 X emptyval 613 E
475 X emptyval 613 C
476 X emptyval 613 C
477 X emptyval 613 C
478 X emptyval 613 C
479 X emptyval 613 C
480 X emptyval 613 T
481 X emptyval 613 T
482 X emptyval 613 T
483 X emptyval 613 T
484 X emptyval 613 C
485 X emptyval 613 B
486 X emptyval 613 T
487 X emptyval 613 T
488 X emptyval 613 E
489 X emptyval 613 E
490 X emptyval 613 C
491 X emptyval 613 C
470 X emptyval 614 C
471 X emptyval 614 C
472 X emptyval 614 C
473 X emptyval 614 E
474 X emptyval 614 E
475 X emptyval 614 C
476 X emptyval 614 C
477 X emptyval 614 C
478 X emptyval 614 C
479 X emptyval 614 C
480 X emptyval 614 T
481 X emptyval 614 T
482 X emptyval 614 T
483 X emptyval 614 T
484 X emptyval 614 C
485 X emptyval 614 B
486 X emptyval 614 T
487 X emptyval 614 T
488 X emptyval 614 E
489 X emptyval 614 E
490 X emptyval 614 C
491 X emptyval 614 C
470 X emptyval 615 C
471 X emptyval 615 C
472 X emptyval 615 C
473 X emptyval 615 E
474 X emptyval 615 E
475 X emptyval 615 T
476 X emptyval 615 T
477 X emptyval 615 T
478 X emptyval 615 C
479 X emptyval 615 C
480 X emptyval 615 T
481 X emptyval 615 T
482 X emptyval 615 T
483 X emptyval 615 T
484 X emptyval 615 C
485 X emptyval 615 B
486 X emptyval 615 T
487 X emptyval 615 T
488 X emptyval 615 E
489 X emptyval 615 E
490 X emptyval 615 C
491 X emptyval 615 C
470 X emptyval 616 C
471 X emptyval 616 C
472 X emptyval 616 C
473 X emptyval 616 E
474 X emptyval 616 E
475 X emptyval 616 C
476 X emptyval 616 C
477 X emptyval 616 C
478 X emptyval 616 C
479 X emptyval 616 C
480 X emptyval 616 T
481 X emptyval 616 T
482 X emptyval 616 T
483 X emptyval 616 T
484 X emptyval 616 C
485 X emptyval 616 B
486 X emptyval 616 T
487 X emptyval 616 T
488 X emptyval 616 E
489 X emptyval 616 E
490 X emptyval 616 C
491 X emptyval 616 C
470 X emptyval 617 C
471 X emptyval 617 C
472 X emptyval 617 C
473 X emptyval 617 E
474 X emptyval 617 E
475 X emptyval 617 T
476 X emptyval 617 T
477 X emptyval 617 T
478 X emptyval 617 T
479 X emptyval 617 C
480 X emptyval 617 T
481 X emptyval 617 T
482 X emptyval 617 T
483 X emptyval 617 T
484 X emptyval 617 C
485 X emptyval 617 B
486 X emptyval 617 T
487 X emptyval 617 T
488 X emptyval 617 E
489 X emptyval 617 E
490 X emptyval 617 C
491 X emptyval 617 C
470 X emptyval 618 C
471 X emptyval 618 C
472 X emptyval 618 C
473 X emptyval 618 E
474 X emptyval 618 E
475 X emptyval 618 C
476 X emptyval 618 C
477 X emptyval 618 C
478 X emptyval 618 C
479 X emptyval 618 C
480 X emptyval 618 T
481 X emptyval 618 T
482 X emptyval 618 T
483 X emptyval 618 T
484 X emptyval 618 C
485 X emptyval 618 B
486 X emptyval 618 T
487 X emptyval 618 T
488 X emptyval 618 E
489 X emptyval 618 E
490 X emptyval 618 C
491 X emptyval 618 C
470 X emptyval 619 C
471 X emptyval 619 C
472 X emptyval 619 C
473 X emptyval 619 E
474 X emptyval 619 E
475 X emptyval 619 C
476 X emptyval 619 C
477 X emptyval 619 C
478 X emptyval 619 C
479 X emptyval 619 C
480 X emptyval 619 T
481 X emptyval 619 T
482 X emptyval 619 T
483 X emptyval 619 T
484 X emptyval 619 C
485 X emptyval 619 B
486 X emptyval 619 T
487 X emptyval 619 T
488 X emptyval 619 E
489 X emptyval 619 E
490 X emptyval 619 C
491 X emptyval 619 C
470 X emptyval 620 C
471 X emptyval 620 C
472 X emptyval 620 C
473 X emptyval 620 E
474 X emptyval 620 E
475 X emptyval 620 C
476 X emptyval 620 C
477 X emptyval 620 C
478 X emptyval 620 C
479 X emptyval 620 C
480 X emptyval 620 T
481 X emptyval 620 T
482 X emptyval 620 T
483 X emptyval 620 T
484 X emptyval 620 C
485 X emptyval 620 B
486 X emptyval 620 T
487 X emptyval 620 T
488 X emptyval 620 E
489 X emptyval 620 E
490 X emptyval 620 C
491 X emptyval 620 C
470 X emptyval 621 C
471 X emptyval 621 C
472 X emptyval 621 C
473 X emptyval 621 E
474 X emptyval 621 E
475 X emptyval 621 C
476 X emptyval 621 C
477 X emptyval 621 C
478 X emptyval 621 C
479 X emptyval 621 C
480 X emptyval 621 T
481 X emptyval 621 T
482 X emptyval 621 T
483 X emptyval 621 T
484 X emptyval 621 C
485 X emptyval 621 B
486 X emptyval 621 T
487 X emptyval 621 T
488 X emptyval 621 E
489 X emptyval 621 E
490 X emptyval 621 C
491 X emptyval 621 C
470 X emptyval 622 C
471 X emptyval 622 C
472 X emptyval 622 C
473 X emptyval 622 E
474 X emptyval 622 E
475 X emptyval 622 C
476 X emptyval 622 C
477 X emptyval 622 C
478 X emptyval 622 C
479 X emptyval 622 C
480 X emptyval 622 T
481 X emptyval 622 T
482 X emptyval 622 T
483 X emptyval 622 T
484 X emptyval 622 C
485 X emptyval 622 B
486 X emptyval 622 T
487 X emptyval 622 T
488 X emptyval 622 E
489 X emptyval 622 E
490 X emptyval 622 C
491 X emptyval 622 C
470 X emptyval 623 C
471 X emptyval 623 C
472 X emptyval 623 C
473 X emptyval 623 E
474 X emptyval 623 E
475 X emptyval 623 C
476 X emptyval 623 C
477 X emptyval 623 C
478 X emptyval 623 C
479 X emptyval 623 C
480 X emptyval 623 T
481 X emptyval 623 T
482 X emptyval 623 T
483 X emptyval 623 T
484 X emptyval 623 C
485 X emptyval 623 B
486 X emptyval 623 T
487 X emptyval 623 T
488 X emptyval 623 E
489 X emptyval 623 E
490 X emptyval 623 C
491 X emptyval 623 C
470 X emptyval 624 C
471 X emptyval 624 C
472 X emptyval 624 C
473 X emptyval 624 E
474 X emptyval 624 E
475 X emptyval 624 T
476 X emptyval 624 T
477 X emptyval 624 T
478 X emptyval 624 C
479 X emptyval 624 C
480 X emptyval 624 T
481 X emptyval 624 T
482 X emptyval 624 T
483 X emptyval 624 T
484 X emptyval 624 C
485 X emptyval 624 B
486 X emptyval 624 T
487 X emptyval 624 T
488 X emptyval 624 E
489 X emptyval 624 E
490 X emptyval 624 C
491 X emptyval 624 C
470 X emptyval 625 C
471 X emptyval 625 C
472 X emptyval 625 C
473 X emptyval 625 E
474 X emptyval 625 E
475 X emptyval 625 C
476 X emptyval 625 C
477 X emptyval 625 C
478 X emptyval 625 C
479 X emptyval 625 C
480 X emptyval 625 T
481 X emptyval 625 T
482 X emptyval 625 T
483 X emptyval 625 T
484 X emptyval 625 C
485 X emptyval 625 B
486 X emptyval 625 T
487 X emptyval 625 T
488 X emptyval 625 E
489 X emptyval 625 E
490 X emptyval 625 C
491 X emptyval 625 C
470 X emptyval 626 C
471 X emptyval 626 C
472 X emptyval 626 C
473 X emptyval 626 E
474 X emptyval 626 E
475 X emptyval 626 C
476 X emptyval 626 C
477 X emptyval 626 C
478 X emptyval 626 C
479 X emptyval 626 C
480 X emptyval 626 T
481 X emptyval 626 T
482 X emptyval 626 T
483 X emptyval 626 T
484 X emptyval 626 C
485 X emptyval 626 B
486 X emptyval 626 T
487 X emptyval 626 T
488 X emptyval 626 E
489 X emptyval 626 E
490 X emptyval 626 C
491 X emptyval 626 C
470 X emptyval 627 C
471 X emptyval 627 C
472 X emptyval 627 C
473 X emptyval 627 E
474 X emptyval 627 E
475 X emptyval 627 C
476 X emptyval 627 C
477 X emptyval 627 C
478 X emptyval 627 C
479 X emptyval 627 C
480 X emptyval 627 T
481 X emptyval 627 T
482 X emptyval 627 T
483 X emptyval 627 T
484 X emptyval 627 C
485 X emptyval 627 B
486 X emptyval 627 T
487 X emptyval 627 T
488 X emptyval 627 E
489 X emptyval 627 E
490 X emptyval 627 C
491 X emptyval 627 C
470 X emptyval 628 C
471 X emptyval 628 C
472 X emptyval 628 C
473 X emptyval 628 E
474 X emptyval 628 E
475 X emptyval 628 C
476 X emptyval 628 C
477 X emptyval 628 C
478 X emptyval 628 C
479 X emptyval 628 C
480 X emptyval 628 T
481 X emptyval 628 T
482 X emptyval 628 T
483 X emptyval 628 T
484 X emptyval 628 C
485 X emptyval 628 B
486 X emptyval 628 T
487 X emptyval 628 T
488 X emptyval 628 E
489 X emptyval 628 E
490 X emptyval 628 C
491 X emptyval 628 C
470 X emptyval 629 C
471 X emptyval 629 C
472 X emptyval 629 C
473 X emptyval 629 E
474 X emptyval 629 E
475 X emptyval 629 T
476 X emptyval 629 T
477 X emptyval 629 T
478 X emptyval 629 C
479 X emptyval 629 C
480 X emptyval 629 T
481 X emptyval 629 T
482 X emptyval 629 T
483 X emptyval 629 T
484 X emptyval 629 C
485 X emptyval 629 B
486 X emptyval 629 T
487 X emptyval 629 T
488 X emptyval 629 E
489 X emptyval 629 E
490 X emptyval 629 C
491 X emptyval 629 C
470 X emptyval 630 C
471 X emptyval 630 C
472 X emptyval 630 C
473 X emptyval 630 E
474 X emptyval 630 E
475 X emptyval 630 T
476 X emptyval 630 T
477 X emptyval 630 T
478 X emptyval 630 C
479 X emptyval 630 C
480 X emptyval 630 T
481 X emptyval 630 T
482 X emptyval 630 T
483 X emptyval 630 T
484 X emptyval 630 C
485 X emptyval 630 B
486 X emptyval 630 T
487 X emptyval 630 T
488 X emptyval 630 E
489 X emptyval 630 E
490 X emptyval 630 C
491 X emptyval 630 C
470 X emptyval 631 C
471 X emptyval 631 C
472 X emptyval 631 C
473 X emptyval 631 E
474 X emptyval 631 E
475 X emptyval 631 T
476 X emptyval 631 T
477 X emptyval 631 T
478 X emptyval 631 C
479 X emptyval 631 C
480 X emptyval 631 T
481 X emptyval 631 T
482 X emptyval 631 T
483 X emptyval 631 T
484 X emptyval 631 C
485 X emptyval 631 B
486 X emptyval 631 T
487 X emptyval 631 T
488 X emptyval 631 E
489 X emptyval 631 E
490 X emptyval 631 C
491 X emptyval 631 C
470 X emptyval 632 C
471 X emptyval 632 C
472 X emptyval 632 C
473 X emptyval 632 E
474 X emptyval 632 E
475 X emptyval 632 T
476 X emptyval 632 T
477 X emptyval 632 T
478 X emptyval 632 C
479 X emptyval 632 C
480 X emptyval 632 T
481 X emptyval 632 T
482 X emptyval 632 T
483 X emptyval 632 T
484 X emptyval 632 C
485 X emptyval 632 B
486 X emptyval 632 T
487 X emptyval 632 T
488 X emptyval 632 E
489 X emptyval 632 E
490 X emptyval 632 C
491 X emptyval 632 C
470 X emptyval 633 C
471 X emptyval 633 C
472 X emptyval 633 C
473 X emptyval 633 E
474 X emptyval 633 E
475 X emptyval 633 C
476 X emptyval 633 C
477 X emptyval 633 C
478 X emptyval 633 C
479 X emptyval 633 C
480 X emptyval 633 T
481 X emptyval 633 T
482 X emptyval 633 T
483 X emptyval 633 T
484 X emptyval 633 C
485 X emptyval 633 B
486 X emptyval 633 T
487 X emptyval 633 T
488 X emptyval 633 E
489 X emptyval 633 E
490 X emptyval 633 C
491 X emptyval 633 C
470 X emptyval 634 C
471 X emptyval 634 C
472 X emptyval 634 C
473 X emptyval 634 E
474 X emptyval 634 E
475 X emptyval 634 C
476 X emptyval 634 C
477 X emptyval 634 C
478 X emptyval 634 C
479 X emptyval 634 C
480 X emptyval 634 T
481 X emptyval 634 T
482 X emptyval 634 T
483 X emptyval 634 T
484 X emptyval 634 C
485 X emptyval 634 B
486 X emptyval 634 T
487 X emptyval 634 T
488 X emptyval 634 E
489 X emptyval 634 E
490 X emptyval 634 C
491 X emptyval 634 C
470 X emptyval 635 C
471 X emptyval 635 C
472 X emptyval 635 C
473 X emptyval 635 E
474 X emptyval 635 E
475 X emptyval 635 C
476 X emptyval 635 C
477 X emptyval 635 C
478 X emptyval 635 C
479 X emptyval 635 C
480 X emptyval 635 T
481 X emptyval 635 T
482 X emptyval 635 T
483 X emptyval 635 T
484 X emptyval 635 C
485 X emptyval 635 B
486 X emptyval 635 T
487 X emptyval 635 T
488 X emptyval 635 E
489 X emptyval 635 E
490 X emptyval 635 C
491 X emptyval 635 C
470 X emptyval 636 C
471 X emptyval 636 C
472 X emptyval 636 C
473 X emptyval 636 E
474 X emptyval 636 E
475 X emptyval 636 C
476 X emptyval 636 C
477 X emptyval 636 C
478 X emptyval 636 C
479 X emptyval 636 C
480 X emptyval 636 T
481 X emptyval 636 T
482 X emptyval 636 T
483 X emptyval 636 T
484 X emptyval 636 C
485 X emptyval 636 B
486 X emptyval 636 T
487 X emptyval 636 T
488 X emptyval 636 E
489 X emptyval 636 E
490 X emptyval 636 C
491 X emptyval 636 C
470 X emptyval 637 C
471 X emptyval 637 C
472 X emptyval 637 C
473 X emptyval 637 E
474 X emptyval 637 E
475 X emptyval 637 C
476 X emptyval 637 C
477 X emptyval 637 C
478 X emptyval 637 C
479 X emptyval 637 C
480 X emptyval 637 T
481 X emptyval 637 T
482 X emptyval 637 T
483 X emptyval 637 T
484 X emptyval 637 C
485 X emptyval 637 B
486 X emptyval 637 T
487 X emptyval 637 T
488 X emptyval 637 E
489 X emptyval 637 E
490 X emptyval 637 C
491 X emptyval 637 C
470 X emptyval 638 C
471 X emptyval 638 C
472 X emptyval 638 C
473 X emptyval 638 E
474 X emptyval 638 E
475 X emptyval 638 C
476 X emptyval 638 C
477 X emptyval 638 C
478 X emptyval 638 C
479 X emptyval 638 C
480 X emptyval 638 T
481 X emptyval 638 T
482 X emptyval 638 T
483 X emptyval 638 T
484 X emptyval 638 C
485 X emptyval 638 B
486 X emptyval 638 T
487 X emptyval 638 T
488 X emptyval 638 E
489 X emptyval 638 E
490 X emptyval 638 C
491 X emptyval 638 C
470 X emptyval 639 C
471 X emptyval 639 C
472 X emptyval 639 C
473 X emptyval 639 E
474 X emptyval 639 E
475 X emptyval 639 C
476 X emptyval 639 C
477 X emptyval 639 C
478 X emptyval 639 C
479 X emptyval 639 C
480 X emptyval 639 T
481 X emptyval 639 T
482 X emptyval 639 T
483 X emptyval 639 T
484 X emptyval 639 C
485 X emptyval 639 B
486 X emptyval 639 T
487 X emptyval 639 T
488 X emptyval 639 E
489 X emptyval 639 E
490 X emptyval 639 C
491 X emptyval 639 C
470 X emptyval 640 C
471 X emptyval 640 C
472 X emptyval 640 C
473 X emptyval 640 E
474 X emptyval 640 E
475 X emptyval 640 C
476 X emptyval 640 C
477 X emptyval 640 C
478 X emptyval 640 C
479 X emptyval 640 C
480 X emptyval 640 T
481 X emptyval 640 T
482 X emptyval 640 T
483 X emptyval 640 T
484 X emptyval 640 C
485 X emptyval 640 B
486 X emptyval 640 T
487 X emptyval 640 T
488 X emptyval 640 E
489 X emptyval 640 E
490 X emptyval 640 C
491 X emptyval 640 C
470 X emptyval 641 C
471 X emptyval 641 C
472 X emptyval 641 C
473 X emptyval 641 E
474 X emptyval 641 E
475 X emptyval 641 C
476 X emptyval 641 C
477 X emptyval 641 C
478 X emptyval 641 C
479 X emptyval 641 C
480 X emptyval 641 T
481 X emptyval 641 T
482 X emptyval 641 T
483 X emptyval 641 T
484 X emptyval 641 C
485 X emptyval 641 B
486 X emptyval 641 T
487 X emptyval 641 T
488 X emptyval 641 E
489 X emptyval 641 E
490 X emptyval 641 C
491 X emptyval 641 C
470 X emptyval 642 C
471 X emptyval 642 C
472 X emptyval 642 C
473 X emptyval 642 E
474 X emptyval 642 E
475 X emptyval 642 C
476 X emptyval 642 C
477 X emptyval 642 C
478 X emptyval 642 C
479 X emptyval 642 C
480 X emptyval 642 T
481 X emptyval 642 T
482 X emptyval 642 T
483 X emptyval 642 T
484 X emptyval 642 C
485 X emptyval 642 B
486 X emptyval 642 T
487 X emptyval 642 T
488 X emptyval 642 E
489 X emptyval 642 E
490 X emptyval 642 C
491 X emptyval 642 C
470 X emptyval 643 C
471 X emptyval 643 C
472 X emptyval 643 C
473 X emptyval 643 E
474 X emptyval 643 E
475 X emptyval 643 C
476 X emptyval 643 C
477 X emptyval 643 C
478 X emptyval 643 C
479 X emptyval 643 C
480 X emptyval 643 T
481 X emptyval 643 T
482 X emptyval 643 T
483 X emptyval 643 T
484 X emptyval 643 C
485 X emptyval 643 B
486 X emptyval 643 T
487 X emptyval 643 T
488 X emptyval 643 E
489 X emptyval 643 E
490 X emptyval 643 C
491 X emptyval 643 C
470 X emptyval 644 C
471 X emptyval 644 C
472 X emptyval 644 C
473 X emptyval 644 E
474 X emptyval 644 E
475 X emptyval 644 C
476 X emptyval 644 C
477 X emptyval 644 C
478 X emptyval 644 C
479 X emptyval 644 C
480 X emptyval 644 T
481 X emptyval 644 T
482 X emptyval 644 T
483 X emptyval 644 T
484 X emptyval 644 C
485 X emptyval 644 B
486 X emptyval 644 T
487 X emptyval 644 T
488 X emptyval 644 E
489 X emptyval 644 E
490 X emptyval 644 C
491 X emptyval 644 C
470 X emptyval 645 C
471 X emptyval 645 C
472 X emptyval 645 C
473 X emptyval 645 E
474 X emptyval 645 E
475 X emptyval 645 T
476 X emptyval 645 T
477 X emptyval 645 T
478 X emptyval 645 C
479 X emptyval 645 C
480 X emptyval 645 T
481 X emptyval 645 T
482 X emptyval 645 T
483 X emptyval 645 T
484 X emptyval 645 C
485 X emptyval 645 B
486 X emptyval 645 T
487 X emptyval 645 T
488 X emptyval 645 E
489 X emptyval 645 E
490 X emptyval 645 C
491 X emptyval 645 C
470 X emptyval 646 C
471 X emptyval 646 C
472 X emptyval 646 C
473 X emptyval 646 E
474 X emptyval 646 E
475 X emptyval 646 T
476 X emptyval 646 T
477 X emptyval 646 T
478 X emptyval 646 C
479 X emptyval 646 C
480 X emptyval 646 T
481 X emptyval 646 T
482 X emptyval 646 T
483 X emptyval 646 T
484 X emptyval 646 C
485 X emptyval 646 B
486 X emptyval 646 T
487 X emptyval 646 T
488 X emptyval 646 E
489 X emptyval 646 E
490 X emptyval 646 C
491 X emptyval 646 C
470 X emptyval 647 C
471 X emptyval 647 C
472 X emptyval 647 C
473 X emptyval 647 E
474 X emptyval 647 E
475 X emptyval 647 C
476 X emptyval 647 C
477 X emptyval 647 C
478 X emptyval 647 C
479 X emptyval 647 C
480 X emptyval 647 T
481 X emptyval 647 T
482 X emptyval 647 T
483 X emptyval 647 T
484 X emptyval 647 C
485 X emptyval 647 B
486 X emptyval 647 T
487 X emptyval 647 T
488 X emptyval 647 E
489 X emptyval 647 E
490 X emptyval 647 C
491 X emptyval 647 C
470 X emptyval 648 C
471 X emptyval 648 C
472 X emptyval 648 C
473 X emptyval 648 E
474 X emptyval 648 E
475 X emptyval 648 T
476 X emptyval 648 T
477 X emptyval 648 T
478 X emptyval 648 T
479 X emptyval 648 C
480 X emptyval 648 T
481 X emptyval 648 T
482 X emptyval 648 T
483 X emptyval 648 T
484 X emptyval 648 C
485 X emptyval 648 B
486 X emptyval 648 T
487 X emptyval 648 T
488 X emptyval 648 E
489 X emptyval 648 E
490 X emptyval 648 C
491 X emptyval 648 C
470 X emptyval 649 C
471 X emptyval 649 C
472 X emptyval 649 C
473 X emptyval 649 E
474 X emptyval 649 E
475 X emptyval 649 T
476 X emptyval 649 T
477 X emptyval 649 T
478 X emptyval 649 T
479 X emptyval 649 C
480 X emptyval 649 T
481 X emptyval 649 T
482 X emptyval 649 T
483 X emptyval 649 T
484 X emptyval 649 C
485 X emptyval 649 B
486 X emptyval 649 T
487 X emptyval 649 T
488 X emptyval 649 E
489 X emptyval 649 E
490 X emptyval 649 C
491 X emptyval 649 C
470 X emptyval 650 C
471 X emptyval 650 C
472 X emptyval 650 C
473 X emptyval 650 E
474 X emptyval 650 E
475 X emptyval 650 T
476 X emptyval 650 T
477 X emptyval 650 T
478 X emptyval 650 T
479 X emptyval 650 C
480 X emptyval 650 T
481 X emptyval 650 T
482 X emptyval 650 T
483 X emptyval 650 T
484 X emptyval 650 T
485 X emptyval 650 T
486 X emptyval 650 T
487 X emptyval 650 T
488 X emptyval 650 E
489 X emptyval 650 E
490 X emptyval 650 C
491 X emptyval 650 C
470 X emptyval 651 C
471 X emptyval 651 C
472 X emptyval 651 C
473 X emptyval 651 E
474 X emptyval 651 E
475 X emptyval 651 T
476 X emptyval 651 T
477 X emptyval 651 T
478 X emptyval 651 T
479 X emptyval 651 C
480 X emptyval 651 T
481 X emptyval 651 T
482 X emptyval 651 T
483 X emptyval 651 T
484 X emptyval 651 C
485 X emptyval 651 B
486 X emptyval 651 T
487 X emptyval 651 T
488 X emptyval 651 E
489 X emptyval 651 E
490 X emptyval 651 C
491 X emptyval 651 C
470 X emptyval 652 C
471 X emptyval 652 C
472 X emptyval 652 C
473 X emptyval 652 E
474 X emptyval 652 E
475 X emptyval 652 T
476 X emptyval 652 T
477 X emptyval 652 T
478 X emptyval 652 T
479 X emptyval 652 C
480 X emptyval 652 T
481 X emptyval 652 T
482 X emptyval 652 T
483 X emptyval 652 T
484 X emptyval 652 C
485 X emptyval 652 B
486 X emptyval 652 T
487 X emptyval 652 T
488 X emptyval 652 E
489 X emptyval 652 E
490 X emptyval 652 C
491 X emptyval 652 C
470 X emptyval 653 C
471 X emptyval 653 C
472 X emptyval 653 C
473 X emptyval 653 E
474 X emptyval 653 E
475 X emptyval 653 T
476 X emptyval 653 T
477 X emptyval 653 T
478 X emptyval 653 T
479 X emptyval 653 C
480 X emptyval 653 T
481 X emptyval 653 T
482 X emptyval 653 T
483 X emptyval 653 T
484 X emptyval 653 C
485 X emptyval 653 B
486 X emptyval 653 T
487 X emptyval 653 T
488 X emptyval 653 E
489 X emptyval 653 E
490 X emptyval 653 C
491 X emptyval 653 C
470 X emptyval 654 C
471 X emptyval 654 C
472 X emptyval 654 C
473 X emptyval 654 E
474 X emptyval 654 E
475 X emptyval 654 T
476 X emptyval 654 T
477 X emptyval 654 T
478 X emptyval 654 T
479 X emptyval 654 C
480 X emptyval 654 T
481 X emptyval 654 T
482 X emptyval 654 T
483 X emptyval 654 T
484 X emptyval 654 C
485 X emptyval 654 B
486 X emptyval 654 T
487 X emptyval 654 T
488 X emptyval 654 E
489 X emptyval 654 E
490 X emptyval 654 C
491 X emptyval 654 C
470 X emptyval 655 C
471 X emptyval 655 C
472 X emptyval 655 C
473 X emptyval 655 E
474 X emptyval 655 E
475 X emptyval 655 T
476 X emptyval 655 T
477 X emptyval 655 T
478 X emptyval 655 T
479 X emptyval 655 C
480 X emptyval 655 T
481 X emptyval 655 T
482 X emptyval 655 T
483 X emptyval 655 T
484 X emptyval 655 C
485 X emptyval 655 B
486 X emptyval 655 T
487 X emptyval 655 T
488 X emptyval 655 E
489 X emptyval 655 E
490 X emptyval 655 C
491 X emptyval 655 C
470 X emptyval 656 C
471 X emptyval 656 C
472 X emptyval 656 C
473 X emptyval 656 E
474 X emptyval 656 E
475 X emptyval 656 T
476 X emptyval 656 T
477 X emptyval 656 T
478 X emptyval 656 T
479 X emptyval 656 T
480 X emptyval 656 T
481 X emptyval 656 T
482 X emptyval 656 T
483 X emptyval 656 T
484 X emptyval 656 C
485 X emptyval 656 B
486 X emptyval 656 T
487 X emptyval 656 T
488 X emptyval 656 E
489 X emptyval 656 E
490 X emptyval 656 C
491 X emptyval 656 C
470 X emptyval 657 C
471 X emptyval 657 C
472 X emptyval 657 C
473 X emptyval 657 E
474 X emptyval 657 E
475 X emptyval 657 T
476 X emptyval 657 T
477 X emptyval 657 T
478 X emptyval 657 T
479 X emptyval 657 C
480 X emptyval 657 T
481 X emptyval 657 T
482 X emptyval 657 T
483 X emptyval 657 T
484 X emptyval 657 C
485 X emptyval 657 B
486 X emptyval 657 T
487 X emptyval 657 T
488 X emptyval 657 E
489 X emptyval 657 E
490 X emptyval 657 T
491 X emptyval 657 T
470 X emptyval 658 C
471 X emptyval 658 C
472 X emptyval 658 C
473 X emptyval 658 E
474 X emptyval 658 E
475 X emptyval 658 T
476 X emptyval 658 T
477 X emptyval 658 T
478 X emptyval 658 T
479 X emptyval 658 C
480 X emptyval 658 T
481 X emptyval 658 T
482 X emptyval 658 T
483 X emptyval 658 T
484 X emptyval 658 C
485 X emptyval 658 B
486 X emptyval 658 T
487 X emptyval 658 T
488 X emptyval 658 E
489 X emptyval 658 E
490 X emptyval 658 T
491 X emptyval 658 T
470 X emptyval 659 C
471 X emptyval 659 C
472 X emptyval 659 C
473 X emptyval 659 E
474 X emptyval 659 E
475 X emptyval 659 T
476 X emptyval 659 T
477 X emptyval 659 T
478 X emptyval 659 T
479 X emptyval 659 T
480 X emptyval 659 T
481 X emptyval 659 T
482 X emptyval 659 T
483 X emptyval 659 T
484 X emptyval 659 C
485 X emptyval 659 B
486 X emptyval 659 T
487 X emptyval 659 T
488 X emptyval 659 E
489 X emptyval 659 E
490 X emptyval 659 C
491 X emptyval 659 C
470 X emptyval 660 C
471 X emptyval 660 C
472 X emptyval 660 C
473 X emptyval 660 E
474 X emptyval 660 E
475 X emptyval 660 T
476 X emptyval 660 T
477 X emptyval 660 T
478 X emptyval 660 T
479 X emptyval 660 T
480 X emptyval 660 T
481 X emptyval 660 T
482 X emptyval 660 T
483 X emptyval 660 T
484 X emptyval 660 C
485 X emptyval 660 B
486 X emptyval 660 T
487 X emptyval 660 T
488 X emptyval 660 E
489 X emptyval 660 E
490 X emptyval 660 T
491 X emptyval 660 T
470 X emptyval 661 C
471 X emptyval 661 C
472 X emptyval 661 C
473 X emptyval 661 E
474 X emptyval 661 E
475 X emptyval 661 T
476 X emptyval 661 T
477 X emptyval 661 T
478 X emptyval 661 T
479 X emptyval 661 C
480 X emptyval 661 T
481 X emptyval 661 T
482 X emptyval 661 T
483 X emptyval 661 T
484 X emptyval 661 C
485 X emptyval 661 B
486 X emptyval 661 T
487 X emptyval 661 T
488 X emptyval 661 E
489 X emptyval 661 E
490 X emptyval 661 C
491 X emptyval 661 C
470 X emptyval 662 C
471 X emptyval 662 C
472 X emptyval 662 C
473 X emptyval 662 E
474 X emptyval 662 E
475 X emptyval 662 T
476 X emptyval 662 T
477 X emptyval 662 T
478 X emptyval 662 T
479 X emptyval 662 C
480 X emptyval 662 T
481 X emptyval 662 T
482 X emptyval 662 T
483 X emptyval 662 T
484 X emptyval 662 C
485 X emptyval 662 B
486 X emptyval 662 T
487 X emptyval 662 T
488 X emptyval 662 E
489 X emptyval 662 E
490 X emptyval 662 T
491 X emptyval 662 T
470 X emptyval 663 C
471 X emptyval 663 C
472 X emptyval 663 C
473 X emptyval 663 E
474 X emptyval 663 E
475 X emptyval 663 T
476 X emptyval 663 T
477 X emptyval 663 T
478 X emptyval 663 T
479 X emptyval 663 T
480 X emptyval 663 T
481 X emptyval 663 T
482 X emptyval 663 T
483 X emptyval 663 T
484 X emptyval 663 C
485 X emptyval 663 B
486 X emptyval 663 T
487 X emptyval 663 T
488 X emptyval 663 E
489 X emptyval 663 E
490 X emptyval 663 T
491 X emptyval 663 T
470 X emptyval 664 C
471 X emptyval 664 C
472 X emptyval 664 C
473 X emptyval 664 E
474 X emptyval 664 E
475 X emptyval 664 T
476 X emptyval 664 T
477 X emptyval 664 T
478 X emptyval 664 T
479 X emptyval 664 C
480 X emptyval 664 T
481 X emptyval 664 T
482 X emptyval 664 T
483 X emptyval 664 T
484 X emptyval 664 C
485 X emptyval 664 B
486 X emptyval 664 T
487 X emptyval 664 T
488 X emptyval 664 E
489 X emptyval 664 E
490 X emptyval 664 C
491 X emptyval 664 C
470 X emptyval 665 C
471 X emptyval 665 C
472 X emptyval 665 C
473 X emptyval 665 E
474 X emptyval 665 E
475 X emptyval 665 T
476 X emptyval 665 T
477 X emptyval 665 T
478 X emptyval 665 T
479 X emptyval 665 C
480 X emptyval 665 T
481 X emptyval 665 T
482 X emptyval 665 T
483 X emptyval 665 T
484 X emptyval 665 C
485 X emptyval 665 B
486 X emptyval 665 T
487 X emptyval 665 T
488 X emptyval 665 E
489 X emptyval 665 E
490 X emptyval 665 C
491 X emptyval 665 C
470 X emptyval 666 C
471 X emptyval 666 C
472 X emptyval 666 C
473 X emptyval 666 E
474 X emptyval 666 E
475 X emptyval 666 T
476 X emptyval 666 T
477 X emptyval 666 T
478 X emptyval 666 T
479 X emptyval 666 C
480 X emptyval 666 T
481 X emptyval 666 T
482 X emptyval 666 T
483 X emptyval 666 T
484 X emptyval 666 C
485 X emptyval 666 B
486 X emptyval 666 T
487 X emptyval 666 T
488 X emptyval 666 E
489 X emptyval 666 E
490 X emptyval 666 C
491 X emptyval 666 C
470 X emptyval 667 C
471 X emptyval 667 C
472 X emptyval 667 C
473 X emptyval 667 E
474 X emptyval 667 E
475 X emptyval 667 T
476 X emptyval 667 T
477 X emptyval 667 T
478 X emptyval 667 C
479 X emptyval 667 C
480 X emptyval 667 T
481 X emptyval 667 T
482 X emptyval 667 T
483 X emptyval 667 T
484 X emptyval 667 C
485 X emptyval 667 B
486 X emptyval 667 T
487 X emptyval 667 T
488 X emptyval 667 E
489 X emptyval 667 E
490 X emptyval 667 C
491 X emptyval 667 C
470 X emptyval 668 C
471 X emptyval 668 C
472 X emptyval 668 C
473 X emptyval 668 B
474 X emptyval 668 C
475 X emptyval 668 C
476 X emptyval 668 C
477 X emptyval 668 C
478 X emptyval 668 C
479 X emptyval 668 C
480 X emptyval 668 T
481 X emptyval 668 T
482 X emptyval 668 T
483 X emptyval 668 T
484 X emptyval 668 C
485 X emptyval 668 B
486 X emptyval 668 T
487 X emptyval 668 T
488 X emptyval 668 B
489 X emptyval 668 B
490 X emptyval 668 C
491 X emptyval 668 C
470 X emptyval 669 C
471 X emptyval 669 C
472 X emptyval 669 C
473 X emptyval 669 E
474 X emptyval 669 E
475 X emptyval 669 T
476 X emptyval 669 T
477 X emptyval 669 T
478 X emptyval 669 C
479 X emptyval 669 C
480 X emptyval 669 T
481 X emptyval 669 T
482 X emptyval 669 T
483 X emptyval 669 T
484 X emptyval 669 C
485 X emptyval 669 B
486 X emptyval 669 T
487 X emptyval 669 T
488 X emptyval 669 E
489 X emptyval 669 E
490 X emptyval 669 C
491 X emptyval 669 C
470 X emptyval 670 C
471 X emptyval 670 C
472 X emptyval 670 C
473 X emptyval 670 E
474 X emptyval 670 E
475 X emptyval 670 C
476 X emptyval 670 C
477 X emptyval 670 C
478 X emptyval 670 C
479 X emptyval 670 C
480 X emptyval 670 T
481 X emptyval 670 T
482 X emptyval 670 T
483 X emptyval 670 T
484 X emptyval 670 T
485 X emptyval 670 T
486 X emptyval 670 T
487 X emptyval 670 T
488 X emptyval 670 E
489 X emptyval 670 E
490 X emptyval 670 C
491 X emptyval 670 C
470 X emptyval 671 C
471 X emptyval 671 C
472 X emptyval 671 C
473 X emptyval 671 E
474 X emptyval 671 E
475 X emptyval 671 C
476 X emptyval 671 C
477 X emptyval 671 C
478 X emptyval 671 C
479 X emptyval 671 C
480 X emptyval 671 T
481 X emptyval 671 T
482 X emptyval 671 T
483 X emptyval 671 T
484 X emptyval 671 C
485 X emptyval 671 B
486 X emptyval 671 T
487 X emptyval 671 T
488 X emptyval 671 E
489 X emptyval 671 E
490 X emptyval 671 C
491 X emptyval 671 C
470 X emptyval 672 C
471 X emptyval 672 C
472 X emptyval 672 C
473 X emptyval 672 E
474 X emptyval 672 E
475 X emptyval 672 C
476 X emptyval 672 C
477 X emptyval 672 C
478 X emptyval 672 C
479 X emptyval 672 C
480 X emptyval 672 T
481 X emptyval 672 T
482 X emptyval 672 T
483 X emptyval 672 T
484 X emptyval 672 C
485 X emptyval 672 B
486 X emptyval 672 T
487 X emptyval 672 T
488 X emptyval 672 E
489 X emptyval 672 E
490 X emptyval 672 C
491 X emptyval 672 C
470 X emptyval 673 C
471 X emptyval 673 C
472 X emptyval 673 C
473 X emptyval 673 E
474 X emptyval 673 E
475 X emptyval 673 C
476 X emptyval 673 C
477 X emptyval 673 C
478 X emptyval 673 C
479 X emptyval 673 C
480 X emptyval 673 T
481 X emptyval 673 T
482 X emptyval 673 T
483 X emptyval 673 T
484 X emptyval 673 C
485 X emptyval 673 B
486 X emptyval 673 T
487 X emptyval 673 T
488 X emptyval 673 E
489 X emptyval 673 E
490 X emptyval 673 C
491 X emptyval 673 C
470 X emptyval 674 C
471 X emptyval 674 C
472 X emptyval 674 C
473 X emptyval 674 E
474 X emptyval 674 E
475 X emptyval 674 C
476 X emptyval 674 C
477 X emptyval 674 C
478 X emptyval 674 C
479 X emptyval 674 C
480 X emptyval 674 T
481 X emptyval 674 T
482 X emptyval 674 T
483 X emptyval 674 T
484 X emptyval 674 C
485 X emptyval 674 B
486 X emptyval 674 T
487 X emptyval 674 T
488 X emptyval 674 E
489 X emptyval 674 E
490 X emptyval 674 C
491 X emptyval 674 C
470 X emptyval 675 C
471 X emptyval 675 C
472 X emptyval 675 C
473 X emptyval 675 E
474 X emptyval 675 E
475 X emptyval 675 C
476 X emptyval 675 C
477 X emptyval 675 C
478 X emptyval 675 C
479 X emptyval 675 C
480 X emptyval 675 T
481 X emptyval 675 T
482 X emptyval 675 T
483 X emptyval 675 T
484 X emptyval 675 C
485 X emptyval 675 B
486 X emptyval 675 T
487 X emptyval 675 T
488 X emptyval 675 E
489 X emptyval 675 E
490 X emptyval 675 C
491 X emptyval 675 C
470 X emptyval 676 C
471 X emptyval 676 C
472 X emptyval 676 C
473 X emptyval 676 E
474 X emptyval 676 E
475 X emptyval 676 T
476 X emptyval 676 T
477 X emptyval 676 T
478 X emptyval 676 C
479 X emptyval 676 C
480 X emptyval 676 T
481 X emptyval 676 T
482 X emptyval 676 T
483 X emptyval 676 T
484 X emptyval 676 C
485 X emptyval 676 B
486 X emptyval 676 T
487 X emptyval 676 T
488 X emptyval 676 E
489 X emptyval 676 E
490 X emptyval 676 C
491 X emptyval 676 C
470 X emptyval 677 C
471 X emptyval 677 C
472 X emptyval 677 C
473 X emptyval 677 E
474 X emptyval 677 E
475 X emptyval 677 C
476 X emptyval 677 C
477 X emptyval 677 C
478 X emptyval 677 C
479 X emptyval 677 C
480 X emptyval 677 T
481 X emptyval 677 T
482 X emptyval 677 T
483 X emptyval 677 T
484 X emptyval 677 C
485 X emptyval 677 B
486 X emptyval 677 T
487 X emptyval 677 T
488 X emptyval 677 E
489 X emptyval 677 E
490 X emptyval 677 C
491 X emptyval 677 C
470 X emptyval 678 C
471 X emptyval 678 C
472 X emptyval 678 C
473 X emptyval 678 E
474 X emptyval 678 E
475 X emptyval 678 T
476 X emptyval 678 T
477 X emptyval 678 T
478 X emptyval 678 C
479 X emptyval 678 C
480 X emptyval 678 T
481 X emptyval 678 T
482 X emptyval 678 T
483 X emptyval 678 T
484 X emptyval 678 T
485 X emptyval 678 T
486 X emptyval 678 T
487 X emptyval 678 T
488 X emptyval 678 E
489 X emptyval 678 E
490 X emptyval 678 C
491 X emptyval 678 C
470 X emptyval 679 C
471 X emptyval 679 C
472 X emptyval 679 C
473 X emptyval 679 E
474 X emptyval 679 E
475 X emptyval 679 C
476 X emptyval 679 C
477 X emptyval 679 C
478 X emptyval 679 C
479 X emptyval 679 C
480 X emptyval 679 T
481 X emptyval 679 T
482 X emptyval 679 T
483 X emptyval 679 T
484 X emptyval 679 C
485 X emptyval 679 B
486 X emptyval 679 T
487 X emptyval 679 T
488 X emptyval 679 E
489 X emptyval 679 E
490 X emptyval 679 C
491 X emptyval 679 C
470 X emptyval 680 C
471 X emptyval 680 C
472 X emptyval 680 C
473 X emptyval 680 E
474 X emptyval 680 E
475 X emptyval 680 T
476 X emptyval 680 T
477 X emptyval 680 T
478 X emptyval 680 C
479 X emptyval 680 C
480 X emptyval 680 T
481 X emptyval 680 T
482 X emptyval 680 T
483 X emptyval 680 T
484 X emptyval 680 C
485 X emptyval 680 B
486 X emptyval 680 T
487 X emptyval 680 T
488 X emptyval 680 E
489 X emptyval 680 E
490 X emptyval 680 C
491 X emptyval 680 C
470 X emptyval 681 C
471 X emptyval 681 C
472 X emptyval 681 C
473 X emptyval 681 E
474 X emptyval 681 E
475 X emptyval 681 C
476 X emptyval 681 C
477 X emptyval 681 C
478 X emptyval 681 C
479 X emptyval 681 C
480 X emptyval 681 T
481 X emptyval 681 T
482 X emptyval 681 T
483 X emptyval 681 T
484 X emptyval 681 C
485 X emptyval 681 B
486 X emptyval 681 T
487 X emptyval 681 T
488 X emptyval 681 E
489 X emptyval 681 E
490 X emptyval 681 C
491 X emptyval 681 C
470 X emptyval 682 C
471 X emptyval 682 C
472 X emptyval 682 C
473 X emptyval 682 E
474 X emptyval 682 E
475 X emptyval 682 C
476 X emptyval 682 C
477 X emptyval 682 C
478 X emptyval 682 C
479 X emptyval 682 C
480 X emptyval 682 T
481 X emptyval 682 T
482 X emptyval 682 T
483 X emptyval 682 T
484 X emptyval 682 C
485 X emptyval 682 B
486 X emptyval 682 T
487 X emptyval 682 T
488 X emptyval 682 E
489 X emptyval 682 E
490 X emptyval 682 T
491 X emptyval 682 T
470 X emptyval 683 C
471 X emptyval 683 C
472 X emptyval 683 C
473 X emptyval 683 E
474 X emptyval 683 E
475 X emptyval 683 C
476 X emptyval 683 C
477 X emptyval 683 C
478 X emptyval 683 C
479 X emptyval 683 C
480 X emptyval 683 T
481 X emptyval 683 T
482 X emptyval 683 T
483 X emptyval 683 T
484 X emptyval 683 C
485 X emptyval 683 B
486 X emptyval 683 T
487 X emptyval 683 T
488 X emptyval 683 E
489 X emptyval 683 E
490 X emptyval 683 C
491 X emptyval 683 C
470 X emptyval 684 C
471 X emptyval 684 C
472 X emptyval 684 C
473 X emptyval 684 E
474 X emptyval 684 E
475 X emptyval 684 C
476 X emptyval 684 C
477 X emptyval 684 C
478 X emptyval 684 C
479 X emptyval 684 C
480 X emptyval 684 T
481 X emptyval 684 T
482 X emptyval 684 T
483 X emptyval 684 T
484 X emptyval 684 C
485 X emptyval 684 B
486 X emptyval 684 T
487 X emptyval 684 T
488 X emptyval 684 E
489 X emptyval 684 E
490 X emptyval 684 C
491 X emptyval 684 C
470 X emptyval 685 C
471 X emptyval 685 C
472 X emptyval 685 C
473 X emptyval 685 E
474 X emptyval 685 E
475 X emptyval 685 C
476 X emptyval 685 C
477 X emptyval 685 C
478 X emptyval 685 C
479 X emptyval 685 C
480 X emptyval 685 T
481 X emptyval 685 T
482 X emptyval 685 T
483 X emptyval 685 T
484 X emptyval 685 C
485 X emptyval 685 B
486 X emptyval 685 T
487 X emptyval 685 T
488 X emptyval 685 E
489 X emptyval 685 E
490 X emptyval 685 C
491 X emptyval 685 C
470 X emptyval 686 C
471 X emptyval 686 C
472 X emptyval 686 C
473 X emptyval 686 E
474 X emptyval 686 E
475 X emptyval 686 C
476 X emptyval 686 C
477 X emptyval 686 C
478 X emptyval 686 C
479 X emptyval 686 C
480 X emptyval 686 T
481 X emptyval 686 T
482 X emptyval 686 T
483 X emptyval 686 T
484 X emptyval 686 C
485 X emptyval 686 B
486 X emptyval 686 T
487 X emptyval 686 T
488 X emptyval 686 E
489 X emptyval 686 E
490 X emptyval 686 C
491 X emptyval 686 C
470 X emptyval 687 C
471 X emptyval 687 C
472 X emptyval 687 C
473 X emptyval 687 E
474 X emptyval 687 E
475 X emptyval 687 C
476 X emptyval 687 T
477 X emptyval 687 T
478 X emptyval 687 T
479 X emptyval 687 T
480 X emptyval 687 T
481 X emptyval 687 T
482 X emptyval 687 T
483 X emptyval 687 T
484 X emptyval 687 C
485 X emptyval 687 B
486 X emptyval 687 T
487 X emptyval 687 T
488 X emptyval 687 E
489 X emptyval 687 E
490 X emptyval 687 C
491 X emptyval 687 C
470 X emptyval 688 C
471 X emptyval 688 C
472 X emptyval 688 C
473 X emptyval 688 E
474 X emptyval 688 E
475 X emptyval 688 C
476 X emptyval 688 C
477 X emptyval 688 C
478 X emptyval 688 C
479 X emptyval 688 C
480 X emptyval 688 T
481 X emptyval 688 T
482 X emptyval 688 T
483 X emptyval 688 T
484 X emptyval 688 C
485 X emptyval 688 T
486 X emptyval 688 T
487 X emptyval 688 T
488 X emptyval 688 E
489 X emptyval 688 E
490 X emptyval 688 C
491 X emptyval 688 C
470 X emptyval 689 C
471 X emptyval 689 C
472 X emptyval 689 C
473 X emptyval 689 E
474 X emptyval 689 E
475 X emptyval 689 T
476 X emptyval 689 T
477 X emptyval 689 T
478 X emptyval 689 C
479 X emptyval 689 C
480 X emptyval 689 T
481 X emptyval 689 T
482 X emptyval 689 T
483 X emptyval 689 T
484 X emptyval 689 C
485 X emptyval 689 B
486 X emptyval 689 T
487 X emptyval 689 T
488 X emptyval 689 E
489 X emptyval 689 E
490 X emptyval 689 C
491 X emptyval 689 C
470 X emptyval 690 C
471 X emptyval 690 C
472 X emptyval 690 C
473 X emptyval 690 E
474 X emptyval 690 E
475 X emptyval 690 C
476 X emptyval 690 C
477 X emptyval 690 C
478 X emptyval 690 C
479 X emptyval 690 C
480 X emptyval 690 T
481 X emptyval 690 T
482 X emptyval 690 T
483 X emptyval 690 T
484 X emptyval 690 C
485 X emptyval 690 B
486 X emptyval 690 T
487 X emptyval 690 T
488 X emptyval 690 E
489 X emptyval 690 E
490 X emptyval 690 C
491 X emptyval 690 C
470 X emptyval 691 C
471 X emptyval 691 C
472 X emptyval 691 C
473 X emptyval 691 E
474 X emptyval 691 E
475 X emptyval 691 C
476 X emptyval 691 C
477 X emptyval 691 C
478 X emptyval 691 C
479 X emptyval 691 C
480 X emptyval 691 T
481 X emptyval 691 T
482 X emptyval 691 T
483 X emptyval 691 T
484 X emptyval 691 C
485 X emptyval 691 B
486 X emptyval 691 T
487 X emptyval 691 T
488 X emptyval 691 E
489 X emptyval 691 E
490 X emptyval 691 C
491 X emptyval 691 C
470 X emptyval 692 C
471 X emptyval 692 C
472 X emptyval 692 C
473 X emptyval 692 E
474 X emptyval 692 E
475 X emptyval 692 C
476 X emptyval 692 C
477 X emptyval 692 C
478 X emptyval 692 C
479 X emptyval 692 C
480 X emptyval 692 T
481 X emptyval 692 T
482 X emptyval 692 T
483 X emptyval 692 T
484 X emptyval 692 C
485 X emptyval 692 B
486 X emptyval 692 T
487 X emptyval 692 T
488 X emptyval 692 E
489 X emptyval 692 E
490 X emptyval 692 C
491 X emptyval 692 C
470 X emptyval 693 C
471 X emptyval 693 C
472 X emptyval 693 C
473 X emptyval 693 E
474 X emptyval 693 E
475 X emptyval 693 C
476 X emptyval 693 C
477 X emptyval 693 C
478 X emptyval 693 C
479 X emptyval 693 C
480 X emptyval 693 T
481 X emptyval 693 T
482 X emptyval 693 T
483 X emptyval 693 T
484 X emptyval 693 C
485 X emptyval 693 B
486 X emptyval 693 T
487 X emptyval 693 T
488 X emptyval 693 E
489 X emptyval 693 E
490 X emptyval 693 C
491 X emptyval 693 C
470 X emptyval 694 C
471 X emptyval 694 C
472 X emptyval 694 C
473 X emptyval 694 E
474 X emptyval 694 E
475 X emptyval 694 C
476 X emptyval 694 C
477 X emptyval 694 C
478 X emptyval 694 C
479 X emptyval 694 C
480 X emptyval 694 T
481 X emptyval 694 T
482 X emptyval 694 T
483 X emptyval 694 T
484 X emptyval 694 C
485 X emptyval 694 B
486 X emptyval 694 T
487 X emptyval 694 T
488 X emptyval 694 E
489 X emptyval 694 E
490 X emptyval 694 C
491 X emptyval 694 C
470 X emptyval 695 C
471 X emptyval 695 C
472 X emptyval 695 C
473 X emptyval 695 E
474 X emptyval 695 E
475 X emptyval 695 C
476 X emptyval 695 C
477 X emptyval 695 C
478 X emptyval 695 C
479 X emptyval 695 C
480 X emptyval 695 T
481 X emptyval 695 T
482 X emptyval 695 T
483 X emptyval 695 T
484 X emptyval 695 T
485 X emptyval 695 T
486 X emptyval 695 T
487 X emptyval 695 T
488 X emptyval 695 E
489 X emptyval 695 E
490 X emptyval 695 C
491 X emptyval 695 C
470 X emptyval 696 C
471 X emptyval 696 C
472 X emptyval 696 C
473 X emptyval 696 E
474 X emptyval 696 E
475 X emptyval 696 C
476 X emptyval 696 C
477 X emptyval 696 C
478 X emptyval 696 C
479 X emptyval 696 C
480 X emptyval 696 T
481 X emptyval 696 T
482 X emptyval 696 T
483 X emptyval 696 T
484 X emptyval 696 C
485 X emptyval 696 B
486 X emptyval 696 T
487 X emptyval 696 T
488 X emptyval 696 E
489 X emptyval 696 E
490 X emptyval 696 C
491 X emptyval 696 C
470 X emptyval 697 C
471 X emptyval 697 C
472 X emptyval 697 C
473 X emptyval 697 E
474 X emptyval 697 E
475 X emptyval 697 C
476 X emptyval 697 C
477 X emptyval 697 C
478 X emptyval 697 C
479 X emptyval 697 C
480 X emptyval 697 T
481 X emptyval 697 T
482 X emptyval 697 T
483 X emptyval 697 T
484 X emptyval 697 T
485 X emptyval 697 T
486 X emptyval 697 T
487 X emptyval 697 T
488 X emptyval 697 E
489 X emptyval 697 E
490 X emptyval 697 C
491 X emptyval 697 C
470 X emptyval 698 C
471 X emptyval 698 C
472 X emptyval 698 C
473 X emptyval 698 E
474 X emptyval 698 E
475 X emptyval 698 C
476 X emptyval 698 C
477 X emptyval 698 C
478 X emptyval 698 C
479 X emptyval 698 C
480 X emptyval 698 T
481 X emptyval 698 T
482 X emptyval 698 T
483 X emptyval 698 T
484 X emptyval 698 C
485 X emptyval 698 B
486 X emptyval 698 T
487 X emptyval 698 T
488 X emptyval 698 E
489 X emptyval 698 E
490 X emptyval 698 C
491 X emptyval 698 C
470 X emptyval 699 C
471 X emptyval 699 C
472 X emptyval 699 C
473 X emptyval 699 E
474 X emptyval 699 E
475 X emptyval 699 C
476 X emptyval 699 C
477 X emptyval 699 C
478 X emptyval 699 C
479 X emptyval 699 C
480 X emptyval 699 T
481 X emptyval 699 T
482 X emptyval 699 T
483 X emptyval 699 T
484 X emptyval 699 C
485 X emptyval 699 B
486 X emptyval 699 T
487 X emptyval 699 T
488 X emptyval 699 E
489 X emptyval 699 E
490 X emptyval 699 C
491 X emptyval 699 C
470 X emptyval 700 C
471 X emptyval 700 C
472 X emptyval 700 C
473 X emptyval 700 E
474 X emptyval 700 E
475 X emptyval 700 C
476 X emptyval 700 C
477 X emptyval 700 C
478 X emptyval 700 C
479 X emptyval 700 C
480 X emptyval 700 T
481 X emptyval 700 T
482 X emptyval 700 T
483 X emptyval 700 T
484 X emptyval 700 C
485 X emptyval 700 B
486 X emptyval 700 T
487 X emptyval 700 T
488 X emptyval 700 E
489 X emptyval 700 E
490 X emptyval 700 C
491 X emptyval 700 C
470 X emptyval 701 C
471 X emptyval 701 C
472 X emptyval 701 C
473 X emptyval 701 E
474 X emptyval 701 E
475 X emptyval 701 C
476 X emptyval 701 T
477 X emptyval 701 T
478 X emptyval 701 T
479 X emptyval 701 T
480 X emptyval 701 T
481 X emptyval 701 T
482 X emptyval 701 T
483 X emptyval 701 T
484 X emptyval 701 C
485 X emptyval 701 B
486 X emptyval 701 T
487 X emptyval 701 T
488 X emptyval 701 E
489 X emptyval 701 E
490 X emptyval 701 C
491 X emptyval 701 C
470 X emptyval 702 C
471 X emptyval 702 C
472 X emptyval 702 C
473 X emptyval 702 E
474 X emptyval 702 E
475 X emptyval 702 C
476 X emptyval 702 T
477 X emptyval 702 T
478 X emptyval 702 T
479 X emptyval 702 T
480 X emptyval 702 T
481 X emptyval 702 T
482 X emptyval 702 T
483 X emptyval 702 T
484 X emptyval 702 C
485 X emptyval 702 B
486 X emptyval 702 T
487 X emptyval 702 T
488 X emptyval 702 E
489 X emptyval 702 E
490 X emptyval 702 C
491 X emptyval 702 C
470 X emptyval 703 C
471 X emptyval 703 C
472 X emptyval 703 C
473 X emptyval 703 E
474 X emptyval 703 E
475 X emptyval 703 C
476 X emptyval 703 T
477 X emptyval 703 T
478 X emptyval 703 T
479 X emptyval 703 T
480 X emptyval 703 T
481 X emptyval 703 T
482 X emptyval 703 T
483 X emptyval 703 T
484 X emptyval 703 C
485 X emptyval 703 B
486 X emptyval 703 T
487 X emptyval 703 T
488 X emptyval 703 E
489 X emptyval 703 E
490 X emptyval 703 C
491 X emptyval 703 C
470 X emptyval 704 C
471 X emptyval 704 C
472 X emptyval 704 C
473 X emptyval 704 E
474 X emptyval 704 E
475 X emptyval 704 C
476 X emptyval 704 C
477 X emptyval 704 C
478 X emptyval 704 C
479 X emptyval 704 C
480 X emptyval 704 T
481 X emptyval 704 T
482 X emptyval 704 T
483 X emptyval 704 T
484 X emptyval 704 C
485 X emptyval 704 B
486 X emptyval 704 T
487 X emptyval 704 T
488 X emptyval 704 E
489 X emptyval 704 E
490 X emptyval 704 C
491 X emptyval 704 C
470 X emptyval 705 C
471 X emptyval 705 C
472 X emptyval 705 C
473 X emptyval 705 E
474 X emptyval 705 E
475 X emptyval 705 T
476 X emptyval 705 T
477 X emptyval 705 T
478 X emptyval 705 C
479 X emptyval 705 C
480 X emptyval 705 T
481 X emptyval 705 T
482 X emptyval 705 T
483 X emptyval 705 T
484 X emptyval 705 C
485 X emptyval 705 B
486 X emptyval 705 T
487 X emptyval 705 T
488 X emptyval 705 E
489 X emptyval 705 E
490 X emptyval 705 C
491 X emptyval 705 C
470 X emptyval 706 C
471 X emptyval 706 C
472 X emptyval 706 C
473 X emptyval 706 E
474 X emptyval 706 E
475 X emptyval 706 C
476 X emptyval 706 C
477 X emptyval 706 C
478 X emptyval 706 C
479 X emptyval 706 C
480 X emptyval 706 T
481 X emptyval 706 T
482 X emptyval 706 T
483 X emptyval 706 T
484 X emptyval 706 C
485 X emptyval 706 B
486 X emptyval 706 T
487 X emptyval 706 T
488 X emptyval 706 E
489 X emptyval 706 E
490 X emptyval 706 C
491 X emptyval 706 C
470 X emptyval 707 C
471 X emptyval 707 C
472 X emptyval 707 C
473 X emptyval 707 E
474 X emptyval 707 E
475 X emptyval 707 T
476 X emptyval 707 T
477 X emptyval 707 T
478 X emptyval 707 C
479 X emptyval 707 C
480 X emptyval 707 T
481 X emptyval 707 T
482 X emptyval 707 T
483 X emptyval 707 T
484 X emptyval 707 C
485 X emptyval 707 B
486 X emptyval 707 T
487 X emptyval 707 T
488 X emptyval 707 E
489 X emptyval 707 E
490 X emptyval 707 C
491 X emptyval 707 C
470 X emptyval 708 C
471 X emptyval 708 C
472 X emptyval 708 C
473 X emptyval 708 E
474 X emptyval 708 E
475 X emptyval 708 C
476 X emptyval 708 C
477 X emptyval 708 C
478 X emptyval 708 C
479 X emptyval 708 C
480 X emptyval 708 T
481 X emptyval 708 T
482 X emptyval 708 T
483 X emptyval 708 T
484 X emptyval 708 C
485 X emptyval 708 B
486 X emptyval 708 T
487 X emptyval 708 T
488 X emptyval 708 E
489 X emptyval 708 E
490 X emptyval 708 C
491 X emptyval 708 C
470 X emptyval 709 C
471 X emptyval 709 C
472 X emptyval 709 C
473 X emptyval 709 E
474 X emptyval 709 E
475 X emptyval 709 T
476 X emptyval 709 T
477 X emptyval 709 T
478 X emptyval 709 C
479 X emptyval 709 C
480 X emptyval 709 T
481 X emptyval 709 T
482 X emptyval 709 T
483 X emptyval 709 T
484 X emptyval 709 C
485 X emptyval 709 B
486 X emptyval 709 T
487 X emptyval 709 T
488 X emptyval 709 E
489 X emptyval 709 E
490 X emptyval 709 C
491 X emptyval 709 C
470 X emptyval 710 C
471 X emptyval 710 C
472 X emptyval 710 C
473 X emptyval 710 E
474 X emptyval 710 E
475 X emptyval 710 C
476 X emptyval 710 C
477 X emptyval 710 C
478 X emptyval 710 C
479 X emptyval 710 C
480 X emptyval 710 T
481 X emptyval 710 T
482 X emptyval 710 T
483 X emptyval 710 T
484 X emptyval 710 C
485 X emptyval 710 B
486 X emptyval 710 T
487 X emptyval 710 T
488 X emptyval 710 E
489 X emptyval 710 E
490 X emptyval 710 C
491 X emptyval 710 C
470 X emptyval 711 C
471 X emptyval 711 C
472 X emptyval 711 C
473 X emptyval 711 E
474 X emptyval 711 E
475 X emptyval 711 C
476 X emptyval 711 C
477 X emptyval 711 C
478 X emptyval 711 C
479 X emptyval 711 C
480 X emptyval 711 T
481 X emptyval 711 T
482 X emptyval 711 T
483 X emptyval 711 T
484 X emptyval 711 C
485 X emptyval 711 B
486 X emptyval 711 T
487 X emptyval 711 T
488 X emptyval 711 E
489 X emptyval 711 E
490 X emptyval 711 C
491 X emptyval 711 C
470 X emptyval 712 C
471 X emptyval 712 C
472 X emptyval 712 C
473 X emptyval 712 E
474 X emptyval 712 E
475 X emptyval 712 C
476 X emptyval 712 C
477 X emptyval 712 C
478 X emptyval 712 C
479 X emptyval 712 C
480 X emptyval 712 T
481 X emptyval 712 T
482 X emptyval 712 T
483 X emptyval 712 T
484 X emptyval 712 C
485 X emptyval 712 B
486 X emptyval 712 T
487 X emptyval 712 T
488 X emptyval 712 E
489 X emptyval 712 E
490 X emptyval 712 C
491 X emptyval 712 C
470 X emptyval 713 C
471 X emptyval 713 C
472 X emptyval 713 C
473 X emptyval 713 E
474 X emptyval 713 E
475 X emptyval 713 C
476 X emptyval 713 C
477 X emptyval 713 C
478 X emptyval 713 C
479 X emptyval 713 C
480 X emptyval 713 T
481 X emptyval 713 T
482 X emptyval 713 T
483 X emptyval 713 T
484 X emptyval 713 C
485 X emptyval 713 B
486 X emptyval 713 T
487 X emptyval 713 T
488 X emptyval 713 E
489 X emptyval 713 E
490 X emptyval 713 C
491 X emptyval 713 C
470 X emptyval 714 C
471 X emptyval 714 C
472 X emptyval 714 C
473 X emptyval 714 E
474 X emptyval 714 E
475 X emptyval 714 T
476 X emptyval 714 T
477 X emptyval 714 T
478 X emptyval 714 C
479 X emptyval 714 C
480 X emptyval 714 T
481 X emptyval 714 T
482 X emptyval 714 T
483 X emptyval 714 T
484 X emptyval 714 C
485 X emptyval 714 B
486 X emptyval 714 T
487 X emptyval 714 T
488 X emptyval 714 E
489 X emptyval 714 E
490 X emptyval 714 C
491 X emptyval 714 C
470 X emptyval 715 C
471 X emptyval 715 C
472 X emptyval 715 C
473 X emptyval 715 E
474 X emptyval 715 E
475 X emptyval 715 C
476 X emptyval 715 C
477 X emptyval 715 C
478 X emptyval 715 C
479 X emptyval 715 C
480 X emptyval 715 T
481 X emptyval 715 T
482 X emptyval 715 T
483 X emptyval 715 T
484 X emptyval 715 C
485 X emptyval 715 B
486 X emptyval 715 T
487 X emptyval 715 T
488 X emptyval 715 E
489 X emptyval 715 E
490 X emptyval 715 C
491 X emptyval 715 C
470 X emptyval 716 C
471 X emptyval 716 C
472 X emptyval 716 C
473 X emptyval 716 E
474 X emptyval 716 E
475 X emptyval 716 C
476 X emptyval 716 C
477 X emptyval 716 C
478 X emptyval 716 C
479 X emptyval 716 C
480 X emptyval 716 T
481 X emptyval 716 T
482 X emptyval 716 T
483 X emptyval 716 T
484 X emptyval 716 C
485 X emptyval 716 B
486 X emptyval 716 T
487 X emptyval 716 T
488 X emptyval 716 E
489 X emptyval 716 E
490 X emptyval 716 C
491 X emptyval 716 C
470 X emptyval 717 C
471 X emptyval 717 C
472 X emptyval 717 C
473 X emptyval 717 E
474 X emptyval 717 E
475 X emptyval 717 C
476 X emptyval 717 C
477 X emptyval 717 C
478 X emptyval 717 C
479 X emptyval 717 C
480 X emptyval 717 T
481 X emptyval 717 T
482 X emptyval 717 T
483 X emptyval 717 T
484 X emptyval 717 C
485 X emptyval 717 B
486 X emptyval 717 T
487 X emptyval 717 T
488 X emptyval 717 E
489 X emptyval 717 E
490 X emptyval 717 C
491 X emptyval 717 C
470 X emptyval 718 C
471 X emptyval 718 C
472 X emptyval 718 C
473 X emptyval 718 E
474 X emptyval 718 E
475 X emptyval 718 C
476 X emptyval 718 C
477 X emptyval 718 C
478 X emptyval 718 C
479 X emptyval 718 C
480 X emptyval 718 T
481 X emptyval 718 T
482 X emptyval 718 T
483 X emptyval 718 T
484 X emptyval 718 C
485 X emptyval 718 T
486 X emptyval 718 T
487 X emptyval 718 T
488 X emptyval 718 E
489 X emptyval 718 E
490 X emptyval 718 C
491 X emptyval 718 C
470 X emptyval 719 C
471 X emptyval 719 C
472 X emptyval 719 C
473 X emptyval 719 E
474 X emptyval 719 E
475 X emptyval 719 C
476 X emptyval 719 C
477 X emptyval 719 C
478 X emptyval 719 C
479 X emptyval 719 C
480 X emptyval 719 T
481 X emptyval 719 T
482 X emptyval 719 T
483 X emptyval 719 T
484 X emptyval 719 T
485 X emptyval 719 T
486 X emptyval 719 T
487 X emptyval 719 T
488 X emptyval 719 E
489 X emptyval 719 E
490 X emptyval 719 C
491 X emptyval 719 C
470 X emptyval 720 C
471 X emptyval 720 C
472 X emptyval 720 C
473 X emptyval 720 E
474 X emptyval 720 E
475 X emptyval 720 C
476 X emptyval 720 C
477 X emptyval 720 C
478 X emptyval 720 C
479 X emptyval 720 C
480 X emptyval 720 T
481 X emptyval 720 T
482 X emptyval 720 T
483 X emptyval 720 T
484 X emptyval 720 T
485 X emptyval 720 T
486 X emptyval 720 T
487 X emptyval 720 T
488 X emptyval 720 E
489 X emptyval 720 E
490 X emptyval 720 C
491 X emptyval 720 C
470 X emptyval 721 C
471 X emptyval 721 C
472 X emptyval 721 C
473 X emptyval 721 E
474 X emptyval 721 E
475 X emptyval 721 C
476 X emptyval 721 C
477 X emptyval 721 C
478 X emptyval 721 C
479 X emptyval 721 C
480 X emptyval 721 T
481 X emptyval 721 T
482 X emptyval 721 T
483 X emptyval 721 T
484 X emptyval 721 C
485 X emptyval 721 B
486 X emptyval 721 T
487 X emptyval 721 T
488 X emptyval 721 E
489 X emptyval 721 E
490 X emptyval 721 C
491 X emptyval 721 C
470 X emptyval 722 C
471 X emptyval 722 C
472 X emptyval 722 C
473 X emptyval 722 E
474 X emptyval 722 E
475 X emptyval 722 T
476 X emptyval 722 T
477 X emptyval 722 T
478 X emptyval 722 C
479 X emptyval 722 C
480 X emptyval 722 T
481 X emptyval 722 T
482 X emptyval 722 T
483 X emptyval 722 T
484 X emptyval 722 C
485 X emptyval 722 B
486 X emptyval 722 T
487 X emptyval 722 T
488 X emptyval 722 E
489 X emptyval 722 E
490 X emptyval 722 C
491 X emptyval 722 C
470 X emptyval 723 C
471 X emptyval 723 C
472 X emptyval 723 C
473 X emptyval 723 E
474 X emptyval 723 E
475 X emptyval 723 C
476 X emptyval 723 C
477 X emptyval 723 C
478 X emptyval 723 C
479 X emptyval 723 C
480 X emptyval 723 T
481 X emptyval 723 T
482 X emptyval 723 T
483 X emptyval 723 T
484 X emptyval 723 C
485 X emptyval 723 B
486 X emptyval 723 T
487 X emptyval 723 T
488 X emptyval 723 E
489 X emptyval 723 E
490 X emptyval 723 C
491 X emptyval 723 C
470 X emptyval 724 C
471 X emptyval 724 C
472 X emptyval 724 C
473 X emptyval 724 E
474 X emptyval 724 E
475 X emptyval 724 C
476 X emptyval 724 C
477 X emptyval 724 C
478 X emptyval 724 C
479 X emptyval 724 C
480 X emptyval 724 T
481 X emptyval 724 T
482 X emptyval 724 T
483 X emptyval 724 T
484 X emptyval 724 C
485 X emptyval 724 B
486 X emptyval 724 T
487 X emptyval 724 T
488 X emptyval 724 E
489 X emptyval 724 E
490 X emptyval 724 C
491 X emptyval 724 C
470 X emptyval 725 C
471 X emptyval 725 C
472 X emptyval 725 C
473 X emptyval 725 E
474 X emptyval 725 E
475 X emptyval 725 C
476 X emptyval 725 C
477 X emptyval 725 C
478 X emptyval 725 C
479 X emptyval 725 C
480 X emptyval 725 T
481 X emptyval 725 T
482 X emptyval 725 T
483 X emptyval 725 T
484 X emptyval 725 C
485 X emptyval 725 B
486 X emptyval 725 T
487 X emptyval 725 T
488 X emptyval 725 E
489 X emptyval 725 E
490 X emptyval 725 C
491 X emptyval 725 C
470 X emptyval 726 C
471 X emptyval 726 C
472 X emptyval 726 C
473 X emptyval 726 E
474 X emptyval 726 E
475 X emptyval 726 C
476 X emptyval 726 C
477 X emptyval 726 C
478 X emptyval 726 C
479 X emptyval 726 C
480 X emptyval 726 T
481 X emptyval 726 T
482 X emptyval 726 T
483 X emptyval 726 T
484 X emptyval 726 C
485 X emptyval 726 T
486 X emptyval 726 T
487 X emptyval 726 T
488 X emptyval 726 E
489 X emptyval 726 E
490 X emptyval 726 C
491 X emptyval 726 C
470 X emptyval 727 C
471 X emptyval 727 C
472 X emptyval 727 C
473 X emptyval 727 E
474 X emptyval 727 E
475 X emptyval 727 C
476 X emptyval 727 C
477 X emptyval 727 C
478 X emptyval 727 C
479 X emptyval 727 C
480 X emptyval 727 T
481 X emptyval 727 T
482 X emptyval 727 T
483 X emptyval 727 T
484 X emptyval 727 C
485 X emptyval 727 B
486 X emptyval 727 T
487 X emptyval 727 T
488 X emptyval 727 E
489 X emptyval 727 E
490 X emptyval 727 C
491 X emptyval 727 C
470 X emptyval 728 C
471 X emptyval 728 C
472 X emptyval 728 C
473 X emptyval 728 E
474 X emptyval 728 E
475 X emptyval 728 T
476 X emptyval 728 T
477 X emptyval 728 T
478 X emptyval 728 C
479 X emptyval 728 C
480 X emptyval 728 T
481 X emptyval 728 T
482 X emptyval 728 T
483 X emptyval 728 T
484 X emptyval 728 C
485 X emptyval 728 B
486 X emptyval 728 T
487 X emptyval 728 T
488 X emptyval 728 E
489 X emptyval 728 E
490 X emptyval 728 C
491 X emptyval 728 C
470 X emptyval 729 C
471 X emptyval 729 C
472 X emptyval 729 C
473 X emptyval 729 E
474 X emptyval 729 E
475 X emptyval 729 C
476 X emptyval 729 C
477 X emptyval 729 C
478 X emptyval 729 C
479 X emptyval 729 C
480 X emptyval 729 T
481 X emptyval 729 T
482 X emptyval 729 T
483 X emptyval 729 T
484 X emptyval 729 C
485 X emptyval 729 T
486 X emptyval 729 T
487 X emptyval 729 T
488 X emptyval 729 E
489 X emptyval 729 E
490 X emptyval 729 C
491 X emptyval 729 C
470 X emptyval 730 C
471 X emptyval 730 C
472 X emptyval 730 C
473 X emptyval 730 E
474 X emptyval 730 E
475 X emptyval 730 C
476 X emptyval 730 C
477 X emptyval 730 C
478 X emptyval 730 C
479 X emptyval 730 C
480 X emptyval 730 T
481 X emptyval 730 T
482 X emptyval 730 T
483 X emptyval 730 T
484 X emptyval 730 C
485 X emptyval 730 B
486 X emptyval 730 T
487 X emptyval 730 T
488 X emptyval 730 E
489 X emptyval 730 E
490 X emptyval 730 C
491 X emptyval 730 C
470 X emptyval 731 C
471 X emptyval 731 C
472 X emptyval 731 C
473 X emptyval 731 E
474 X emptyval 731 E
475 X emptyval 731 C
476 X emptyval 731 C
477 X emptyval 731 C
478 X emptyval 731 C
479 X emptyval 731 C
480 X emptyval 731 T
481 X emptyval 731 T
482 X emptyval 731 T
483 X emptyval 731 T
484 X emptyval 731 C
485 X emptyval 731 B
486 X emptyval 731 T
487 X emptyval 731 T
488 X emptyval 731 E
489 X emptyval 731 E
490 X emptyval 731 C
491 X emptyval 731 C
470 X emptyval 732 C
471 X emptyval 732 C
472 X emptyval 732 C
473 X emptyval 732 E
474 X emptyval 732 E
475 X emptyval 732 C
476 X emptyval 732 C
477 X emptyval 732 C
478 X emptyval 732 C
479 X emptyval 732 C
480 X emptyval 732 T
481 X emptyval 732 T
482 X emptyval 732 T
483 X emptyval 732 T
484 X emptyval 732 C
485 X emptyval 732 B
486 X emptyval 732 T
487 X emptyval 732 T
488 X emptyval 732 E
489 X emptyval 732 E
490 X emptyval 732 C
491 X emptyval 732 C
470 X emptyval 733 C
471 X emptyval 733 C
472 X emptyval 733 C
473 X emptyval 733 E
474 X emptyval 733 E
475 X emptyval 733 C
476 X emptyval 733 C
477 X emptyval 733 C
478 X emptyval 733 C
479 X emptyval 733 C
480 X emptyval 733 T
481 X emptyval 733 T
482 X emptyval 733 T
483 X emptyval 733 T
484 X emptyval 733 C
485 X emptyval 733 B
486 X emptyval 733 T
487 X emptyval 733 T
488 X emptyval 733 E
489 X emptyval 733 E
490 X emptyval 733 C
491 X emptyval 733 C
470 X emptyval 734 C
471 X emptyval 734 C
472 X emptyval 734 C
473 X emptyval 734 E
474 X emptyval 734 E
475 X emptyval 734 C
476 X emptyval 734 C
477 X emptyval 734 C
478 X emptyval 734 C
479 X emptyval 734 C
480 X emptyval 734 T
481 X emptyval 734 T
482 X emptyval 734 T
483 X emptyval 734 T
484 X emptyval 734 C
485 X emptyval 734 B
486 X emptyval 734 T
487 X emptyval 734 T
488 X emptyval 734 E
489 X emptyval 734 E
490 X emptyval 734 C
491 X emptyval 734 C
470 X emptyval 735 C
471 X emptyval 735 C
472 X emptyval 735 C
473 X emptyval 735 E
474 X emptyval 735 E
475 X emptyval 735 C
476 X emptyval 735 C
477 X emptyval 735 C
478 X emptyval 735 C
479 X emptyval 735 C
480 X emptyval 735 T
481 X emptyval 735 T
482 X emptyval 735 T
483 X emptyval 735 T
484 X emptyval 735 C
485 X emptyval 735 B
486 X emptyval 735 T
487 X emptyval 735 T
488 X emptyval 735 E
489 X emptyval 735 E
490 X emptyval 735 C
491 X emptyval 735 C
470 X emptyval 736 C
471 X emptyval 736 C
472 X emptyval 736 C
473 X emptyval 736 E
474 X emptyval 736 E
475 X emptyval 736 C
476 X emptyval 736 C
477 X emptyval 736 C
478 X emptyval 736 C
479 X emptyval 736 C
480 X emptyval 736 T
481 X emptyval 736 T
482 X emptyval 736 T
483 X emptyval 736 T
484 X emptyval 736 C
485 X emptyval 736 B
486 X emptyval 736 T
487 X emptyval 736 T
488 X emptyval 736 E
489 X emptyval 736 E
490 X emptyval 736 C
491 X emptyval 736 C
470 X emptyval 737 C
471 X emptyval 737 C
472 X emptyval 737 C
473 X emptyval 737 E
474 X emptyval 737 E
475 X emptyval 737 C
476 X emptyval 737 C
477 X emptyval 737 C
478 X emptyval 737 C
479 X emptyval 737 C
480 X emptyval 737 T
481 X emptyval 737 T
482 X emptyval 737 T
483 X emptyval 737 T
484 X emptyval 737 C
485 X emptyval 737 B
486 X emptyval 737 T
487 X emptyval 737 T
488 X emptyval 737 E
489 X emptyval 737 E
490 X emptyval 737 C
491 X emptyval 737 C
470 X emptyval 738 C
471 X emptyval 738 C
472 X emptyval 738 C
473 X emptyval 738 E
474 X emptyval 738 E
475 X emptyval 738 C
476 X emptyval 738 C
477 X emptyval 738 C
478 X emptyval 738 C
479 X emptyval 738 C
480 X emptyval 738 T
481 X emptyval 738 T
482 X emptyval 738 T
483 X emptyval 738 T
484 X emptyval 738 C
485 X emptyval 738 T
486 X emptyval 738 T
487 X emptyval 738 T
488 X emptyval 738 E
489 X emptyval 738 E
490 X emptyval 738 T
491 X emptyval 738 T
470 X emptyval 739 C
471 X emptyval 739 C
472 X emptyval 739 C
473 X emptyval 739 E
474 X emptyval 739 E
475 X emptyval 739 C
476 X emptyval 739 C
477 X emptyval 739 C
478 X emptyval 739 C
479 X emptyval 739 C
480 X emptyval 739 T
481 X emptyval 739 T
482 X emptyval 739 T
483 X emptyval 739 T
484 X emptyval 739 C
485 X emptyval 739 B
486 X emptyval 739 T
487 X emptyval 739 T
488 X emptyval 739 E
489 X emptyval 739 E
490 X emptyval 739 C
491 X emptyval 739 C
470 X emptyval 740 C
471 X emptyval 740 C
472 X emptyval 740 C
473 X emptyval 740 E
474 X emptyval 740 E
475 X emptyval 740 C
476 X emptyval 740 C
477 X emptyval 740 C
478 X emptyval 740 C
479 X emptyval 740 C
480 X emptyval 740 T
481 X emptyval 740 T
482 X emptyval 740 T
483 X emptyval 740 T
484 X emptyval 740 C
485 X emptyval 740 B
486 X emptyval 740 T
487 X emptyval 740 T
488 X emptyval 740 E
489 X emptyval 740 E
490 X emptyval 740 C
491 X emptyval 740 C
470 X emptyval 741 C
471 X emptyval 741 C
472 X emptyval 741 C
473 X emptyval 741 E
474 X emptyval 741 E
475 X emptyval 741 C
476 X emptyval 741 C
477 X emptyval 741 C
478 X emptyval 741 C
479 X emptyval 741 C
480 X emptyval 741 T
481 X emptyval 741 T
482 X emptyval 741 T
483 X emptyval 741 T
484 X emptyval 741 C
485 X emptyval 741 B
486 X emptyval 741 T
487 X emptyval 741 T
488 X emptyval 741 E
489 X emptyval 741 E
490 X emptyval 741 C
491 X emptyval 741 C
470 X emptyval 742 C
471 X emptyval 742 C
472 X emptyval 742 C
473 X emptyval 742 E
474 X emptyval 742 E
475 X emptyval 742 C
476 X emptyval 742 C
477 X emptyval 742 C
478 X emptyval 742 C
479 X emptyval 742 C
480 X emptyval 742 T
481 X emptyval 742 T
482 X emptyval 742 T
483 X emptyval 742 T
484 X emptyval 742 C
485 X emptyval 742 B
486 X emptyval 742 T
487 X emptyval 742 T
488 X emptyval 742 E
489 X emptyval 742 E
490 X emptyval 742 C
491 X emptyval 742 C
470 X emptyval 743 C
471 X emptyval 743 C
472 X emptyval 743 C
473 X emptyval 743 E
474 X emptyval 743 E
475 X emptyval 743 C
476 X emptyval 743 C
477 X emptyval 743 C
478 X emptyval 743 C
479 X emptyval 743 C
480 X emptyval 743 T
481 X emptyval 743 T
482 X emptyval 743 T
483 X emptyval 743 T
484 X emptyval 743 C
485 X emptyval 743 B
486 X emptyval 743 T
487 X emptyval 743 T
488 X emptyval 743 E
489 X emptyval 743 E
490 X emptyval 743 C
491 X emptyval 743 C
470 X emptyval 744 C
471 X emptyval 744 C
472 X emptyval 744 C
473 X emptyval 744 E
474 X emptyval 744 E
475 X emptyval 744 C
476 X emptyval 744 C
477 X emptyval 744 C
478 X emptyval 744 C
479 X emptyval 744 C
480 X emptyval 744 T
481 X emptyval 744 T
482 X emptyval 744 T
483 X emptyval 744 T
484 X emptyval 744 C
485 X emptyval 744 B
486 X emptyval 744 T
487 X emptyval 744 T
488 X emptyval 744 E
489 X emptyval 744 E
490 X emptyval 744 C
491 X emptyval 744 C
470 X emptyval 745 C
471 X emptyval 745 C
472 X emptyval 745 C
473 X emptyval 745 E
474 X emptyval 745 E
475 X emptyval 745 T
476 X emptyval 745 T
477 X emptyval 745 T
478 X emptyval 745 C
479 X emptyval 745 C
480 X emptyval 745 T
481 X emptyval 745 T
482 X emptyval 745 T
483 X emptyval 745 T
484 X emptyval 745 C
485 X emptyval 745 B
486 X emptyval 745 T
487 X emptyval 745 T
488 X emptyval 745 E
489 X emptyval 745 E
490 X emptyval 745 C
491 X emptyval 745 C
470 X emptyval 746 C
471 X emptyval 746 C
472 X emptyval 746 C
473 X emptyval 746 E
474 X emptyval 746 E
475 X emptyval 746 C
476 X emptyval 746 C
477 X emptyval 746 C
478 X emptyval 746 C
479 X emptyval 746 C
480 X emptyval 746 T
481 X emptyval 746 T
482 X emptyval 746 T
483 X emptyval 746 T
484 X emptyval 746 C
485 X emptyval 746 B
486 X emptyval 746 T
487 X emptyval 746 T
488 X emptyval 746 E
489 X emptyval 746 E
490 X emptyval 746 C
491 X emptyval 746 C
470 X emptyval 747 C
471 X emptyval 747 C
472 X emptyval 747 C
473 X emptyval 747 E
474 X emptyval 747 E
475 X emptyval 747 T
476 X emptyval 747 T
477 X emptyval 747 T
478 X emptyval 747 C
479 X emptyval 747 C
480 X emptyval 747 T
481 X emptyval 747 T
482 X emptyval 747 T
483 X emptyval 747 T
484 X emptyval 747 C
485 X emptyval 747 B
486 X emptyval 747 T
487 X emptyval 747 T
488 X emptyval 747 E
489 X emptyval 747 E
490 X emptyval 747 C
491 X emptyval 747 C
470 X emptyval 748 C
471 X emptyval 748 C
472 X emptyval 748 C
473 X emptyval 748 E
474 X emptyval 748 E
475 X emptyval 748 C
476 X emptyval 748 C
477 X emptyval 748 C
478 X emptyval 748 C
479 X emptyval 748 C
480 X emptyval 748 T
481 X emptyval 748 T
482 X emptyval 748 T
483 X emptyval 748 T
484 X emptyval 748 C
485 X emptyval 748 B
486 X emptyval 748 T
487 X emptyval 748 T
488 X emptyval 748 E
489 X emptyval 748 E
490 X emptyval 748 C
491 X emptyval 748 C
470 X emptyval 749 C
471 X emptyval 749 C
472 X emptyval 749 C
473 X emptyval 749 E
474 X emptyval 749 E
475 X emptyval 749 T
476 X emptyval 749 T
477 X emptyval 749 T
478 X emptyval 749 C
479 X emptyval 749 C
480 X emptyval 749 T
481 X emptyval 749 T
482 X emptyval 749 T
483 X emptyval 749 T
484 X emptyval 749 C
485 X emptyval 749 B
486 X emptyval 749 T
487 X emptyval 749 T
488 X emptyval 749 E
489 X emptyval 749 E
490 X emptyval 749 C
491 X emptyval 749 C
470 X emptyval 750 C
471 X emptyval 750 C
472 X emptyval 750 C
473 X emptyval 750 E
474 X emptyval 750 E
475 X emptyval 750 C
476 X emptyval 750 C
477 X emptyval 750 C
478 X emptyval 750 C
479 X emptyval 750 C
480 X emptyval 750 T
481 X emptyval 750 T
482 X emptyval 750 T
483 X emptyval 750 T
484 X emptyval 750 C
485 X emptyval 750 B
486 X emptyval 750 T
487 X emptyval 750 T
488 X emptyval 750 E
489 X emptyval 750 E
490 X emptyval 750 C
491 X emptyval 750 C
470 X emptyval 751 C
471 X emptyval 751 C
472 X emptyval 751 C
473 X emptyval 751 E
474 X emptyval 751 E
475 X emptyval 751 C
476 X emptyval 751 C
477 X emptyval 751 C
478 X emptyval 751 C
479 X emptyval 751 C
480 X emptyval 751 T
481 X emptyval 751 T
482 X emptyval 751 T
483 X emptyval 751 T
484 X emptyval 751 C
485 X emptyval 751 B
486 X emptyval 751 T
487 X emptyval 751 T
488 X emptyval 751 E
489 X emptyval 751 E
490 X emptyval 751 C
491 X emptyval 751 C
470 X emptyval 752 C
471 X emptyval 752 C
472 X emptyval 752 C
473 X emptyval 752 E
474 X emptyval 752 E
475 X emptyval 752 C
476 X emptyval 752 C
477 X emptyval 752 C
478 X emptyval 752 C
479 X emptyval 752 C
480 X emptyval 752 T
481 X emptyval 752 T
482 X emptyval 752 T
483 X emptyval 752 T
484 X emptyval 752 C
485 X emptyval 752 B
486 X emptyval 752 T
487 X emptyval 752 T
488 X emptyval 752 E
489 X emptyval 752 E
490 X emptyval 752 C
491 X emptyval 752 C
470 X emptyval 753 C
471 X emptyval 753 C
472 X emptyval 753 C
473 X emptyval 753 E
474 X emptyval 753 E
475 X emptyval 753 C
476 X emptyval 753 C
477 X emptyval 753 C
478 X emptyval 753 C
479 X emptyval 753 C
480 X emptyval 753 T
481 X emptyval 753 T
482 X emptyval 753 T
483 X emptyval 753 T
484 X emptyval 753 C
485 X emptyval 753 B
486 X emptyval 753 T
487 X emptyval 753 T
488 X emptyval 753 E
489 X emptyval 753 E
490 X emptyval 753 C
491 X emptyval 753 C
470 X emptyval 754 C
471 X emptyval 754 C
472 X emptyval 754 C
473 X emptyval 754 E
474 X emptyval 754 E
475 X emptyval 754 C
476 X emptyval 754 C
477 X emptyval 754 C
478 X emptyval 754 C
479 X emptyval 754 C
480 X emptyval 754 T
481 X emptyval 754 T
482 X emptyval 754 T
483 X emptyval 754 T
484 X emptyval 754 C
485 X emptyval 754 B
486 X emptyval 754 T
487 X emptyval 754 T
488 X emptyval 754 E
489 X emptyval 754 E
490 X emptyval 754 C
491 X emptyval 754 C
470 X emptyval 755 C
471 X emptyval 755 C
472 X emptyval 755 C
473 X emptyval 755 E
474 X emptyval 755 E
475 X emptyval 755 T
476 X emptyval 755 T
477 X emptyval 755 T
478 X emptyval 755 C
479 X emptyval 755 C
480 X emptyval 755 T
481 X emptyval 755 T
482 X emptyval 755 T
483 X emptyval 755 T
484 X emptyval 755 C
485 X emptyval 755 B
486 X emptyval 755 T
487 X emptyval 755 T
488 X emptyval 755 E
489 X emptyval 755 E
490 X emptyval 755 C
491 X emptyval 755 C
470 X emptyval 756 C
471 X emptyval 756 C
472 X emptyval 756 C
473 X emptyval 756 E
474 X emptyval 756 E
475 X emptyval 756 C
476 X emptyval 756 C
477 X emptyval 756 C
478 X emptyval 756 C
479 X emptyval 756 C
480 X emptyval 756 T
481 X emptyval 756 T
482 X emptyval 756 T
483 X emptyval 756 T
484 X emptyval 756 C
485 X emptyval 756 B
486 X emptyval 756 T
487 X emptyval 756 T
488 X emptyval 756 E
489 X emptyval 756 E
490 X emptyval 756 C
491 X emptyval 756 C
470 X emptyval 757 C
471 X emptyval 757 C
472 X emptyval 757 C
473 X emptyval 757 E
474 X emptyval 757 E
475 X emptyval 757 T
476 X emptyval 757 T
477 X emptyval 757 T
478 X emptyval 757 C
479 X emptyval 757 C
480 X emptyval 757 T
481 X emptyval 757 T
482 X emptyval 757 T
483 X emptyval 757 T
484 X emptyval 757 C
485 X emptyval 757 B
486 X emptyval 757 T
487 X emptyval 757 T
488 X emptyval 757 E
489 X emptyval 757 E
490 X emptyval 757 C
491 X emptyval 757 C
470 X emptyval 758 C
471 X emptyval 758 C
472 X emptyval 758 C
473 X emptyval 758 E
474 X emptyval 758 E
475 X emptyval 758 C
476 X emptyval 758 C
477 X emptyval 758 C
478 X emptyval 758 C
479 X emptyval 758 C
480 X emptyval 758 T
481 X emptyval 758 T
482 X emptyval 758 T
483 X emptyval 758 T
484 X emptyval 758 C
485 X emptyval 758 B
486 X emptyval 758 T
487 X emptyval 758 T
488 X emptyval 758 E
489 X emptyval 758 E
490 X emptyval 758 C
491 X emptyval 758 C
470 X emptyval 759 C
471 X emptyval 759 C
472 X emptyval 759 C
473 X emptyval 759 E
474 X emptyval 759 E
475 X emptyval 759 T
476 X emptyval 759 T
477 X emptyval 759 T
478 X emptyval 759 C
479 X emptyval 759 C
480 X emptyval 759 T
481 X emptyval 759 T
482 X emptyval 759 T
483 X emptyval 759 T
484 X emptyval 759 C
485 X emptyval 759 B
486 X emptyval 759 T
487 X emptyval 759 T
488 X emptyval 759 E
489 X emptyval 759 E
490 X emptyval 759 C
491 X emptyval 759 C
470 X emptyval 760 C
471 X emptyval 760 C
472 X emptyval 760 C
473 X emptyval 760 E
474 X emptyval 760 E
475 X emptyval 760 C
476 X emptyval 760 C
477 X emptyval 760 C
478 X emptyval 760 C
479 X emptyval 760 C
480 X emptyval 760 T
481 X emptyval 760 T
482 X emptyval 760 T
483 X emptyval 760 T
484 X emptyval 760 C
485 X emptyval 760 B
486 X emptyval 760 T
487 X emptyval 760 T
488 X emptyval 760 E
489 X emptyval 760 E
490 X emptyval 760 C
491 X emptyval 760 C
470 X emptyval 761 C
471 X emptyval 761 C
472 X emptyval 761 C
473 X emptyval 761 E
474 X emptyval 761 E
475 X emptyval 761 C
476 X emptyval 761 C
477 X emptyval 761 C
478 X emptyval 761 C
479 X emptyval 761 C
480 X emptyval 761 T
481 X emptyval 761 T
482 X emptyval 761 T
483 X emptyval 761 T
484 X emptyval 761 C
485 X emptyval 761 B
486 X emptyval 761 T
487 X emptyval 761 T
488 X emptyval 761 E
489 X emptyval 761 E
490 X emptyval 761 C
491 X emptyval 761 C
470 X emptyval 762 C
471 X emptyval 762 C
472 X emptyval 762 C
473 X emptyval 762 E
474 X emptyval 762 E
475 X emptyval 762 C
476 X emptyval 762 C
477 X emptyval 762 C
478 X emptyval 762 C
479 X emptyval 762 C
480 X emptyval 762 T
481 X emptyval 762 T
482 X emptyval 762 T
483 X emptyval 762 T
484 X emptyval 762 C
485 X emptyval 762 B
486 X emptyval 762 T
487 X emptyval 762 T
488 X emptyval 762 E
489 X emptyval 762 E
490 X emptyval 762 C
491 X emptyval 762 C
470 X emptyval 763 C
471 X emptyval 763 C
472 X emptyval 763 C
473 X emptyval 763 E
474 X emptyval 763 E
475 X emptyval 763 C
476 X emptyval 763 C
477 X emptyval 763 C
478 X emptyval 763 C
479 X emptyval 763 C
480 X emptyval 763 T
481 X emptyval 763 T
482 X emptyval 763 T
483 X emptyval 763 T
484 X emptyval 763 C
485 X emptyval 763 B
486 X emptyval 763 T
487 X emptyval 763 T
488 X emptyval 763 E
489 X emptyval 763 E
490 X emptyval 763 C
491 X emptyval 763 C
470 X emptyval 764 C
471 X emptyval 764 C
472 X emptyval 764 C
473 X emptyval 764 E
474 X emptyval 764 E
475 X emptyval 764 C
476 X emptyval 764 C
477 X emptyval 764 C
478 X emptyval 764 C
479 X emptyval 764 C
480 X emptyval 764 T
481 X emptyval 764 T
482 X emptyval 764 T
483 X emptyval 764 T
484 X emptyval 764 C
485 X emptyval 764 B
486 X emptyval 764 T
487 X emptyval 764 T
488 X emptyval 764 E
489 X emptyval 764 E
490 X emptyval 764 C
491 X emptyval 764 C
470 X emptyval 765 C
471 X emptyval 765 C
472 X emptyval 765 C
473 X emptyval 765 E
474 X emptyval 765 E
475 X emptyval 765 T
476 X emptyval 765 T
477 X emptyval 765 T
478 X emptyval 765 C
479 X emptyval 765 C
480 X emptyval 765 T
481 X emptyval 765 T
482 X emptyval 765 T
483 X emptyval 765 T
484 X emptyval 765 C
485 X emptyval 765 B
486 X emptyval 765 T
487 X emptyval 765 T
488 X emptyval 765 E
489 X emptyval 765 E
490 X emptyval 765 C
491 X emptyval 765 C
470 X emptyval 766 C
471 X emptyval 766 C
472 X emptyval 766 C
473 X emptyval 766 E
474 X emptyval 766 E
475 X emptyval 766 C
476 X emptyval 766 C
477 X emptyval 766 C
478 X emptyval 766 C
479 X emptyval 766 C
480 X emptyval 766 T
481 X emptyval 766 T
482 X emptyval 766 T
483 X emptyval 766 T
484 X emptyval 766 C
485 X emptyval 766 T
486 X emptyval 766 T
487 X emptyval 766 T
488 X emptyval 766 E
489 X emptyval 766 E
490 X emptyval 766 C
491 X emptyval 766 C
470 X emptyval 767 C
471 X emptyval 767 C
472 X emptyval 767 C
473 X emptyval 767 E
474 X emptyval 767 E
475 X emptyval 767 T
476 X emptyval 767 T
477 X emptyval 767 T
478 X emptyval 767 C
479 X emptyval 767 C
480 X emptyval 767 T
481 X emptyval 767 T
482 X emptyval 767 T
483 X emptyval 767 T
484 X emptyval 767 C
485 X emptyval 767 B
486 X emptyval 767 T
487 X emptyval 767 T
488 X emptyval 767 E
489 X emptyval 767 E
490 X emptyval 767 C
491 X emptyval 767 C
470 X emptyval 768 C
471 X emptyval 768 C
472 X emptyval 768 C
473 X emptyval 768 E
474 X emptyval 768 E
475 X emptyval 768 C
476 X emptyval 768 C
477 X emptyval 768 C
478 X emptyval 768 C
479 X emptyval 768 C
480 X emptyval 768 T
481 X emptyval 768 T
482 X emptyval 768 T
483 X emptyval 768 T
484 X emptyval 768 C
485 X emptyval 768 B
486 X emptyval 768 T
487 X emptyval 768 T
488 X emptyval 768 E
489 X emptyval 768 E
490 X emptyval 768 C
491 X emptyval 768 C
470 X emptyval 769 C
471 X emptyval 769 C
472 X emptyval 769 C
473 X emptyval 769 E
474 X emptyval 769 E
475 X emptyval 769 C
476 X emptyval 769 C
477 X emptyval 769 C
478 X emptyval 769 C
479 X emptyval 769 C
480 X emptyval 769 T
481 X emptyval 769 T
482 X emptyval 769 T
483 X emptyval 769 T
484 X emptyval 769 C
485 X emptyval 769 B
486 X emptyval 769 T
487 X emptyval 769 T
488 X emptyval 769 E
489 X emptyval 769 E
490 X emptyval 769 C
491 X emptyval 769 C
470 X emptyval 770 C
471 X emptyval 770 C
472 X emptyval 770 C
473 X emptyval 770 E
474 X emptyval 770 E
475 X emptyval 770 T
476 X emptyval 770 T
477 X emptyval 770 T
478 X emptyval 770 C
479 X emptyval 770 C
480 X emptyval 770 T
481 X emptyval 770 T
482 X emptyval 770 T
483 X emptyval 770 T
484 X emptyval 770 C
485 X emptyval 770 B
486 X emptyval 770 T
487 X emptyval 770 T
488 X emptyval 770 E
489 X emptyval 770 E
490 X emptyval 770 C
491 X emptyval 770 C
470 X emptyval 771 C
471 X emptyval 771 C
472 X emptyval 771 C
473 X emptyval 771 E
474 X emptyval 771 E
475 X emptyval 771 T
476 X emptyval 771 T
477 X emptyval 771 T
478 X emptyval 771 C
479 X emptyval 771 C
480 X emptyval 771 T
481 X emptyval 771 T
482 X emptyval 771 T
483 X emptyval 771 T
484 X emptyval 771 C
485 X emptyval 771 B
486 X emptyval 771 T
487 X emptyval 771 T
488 X emptyval 771 E
489 X emptyval 771 E
490 X emptyval 771 C
491 X emptyval 771 C
470 X emptyval 772 C
471 X emptyval 772 C
472 X emptyval 772 C
473 X emptyval 772 E
474 X emptyval 772 E
475 X emptyval 772 T
476 X emptyval 772 T
477 X emptyval 772 T
478 X emptyval 772 C
479 X emptyval 772 C
480 X emptyval 772 T
481 X emptyval 772 T
482 X emptyval 772 T
483 X emptyval 772 T
484 X emptyval 772 C
485 X emptyval 772 B
486 X emptyval 772 T
487 X emptyval 772 T
488 X emptyval 772 E
489 X emptyval 772 E
490 X emptyval 772 C
491 X emptyval 772 C
470 X emptyval 773 C
471 X emptyval 773 C
472 X emptyval 773 C
473 X emptyval 773 E
474 X emptyval 773 E
475 X emptyval 773 T
476 X emptyval 773 T
477 X emptyval 773 T
478 X emptyval 773 C
479 X emptyval 773 C
480 X emptyval 773 T
481 X emptyval 773 T
482 X emptyval 773 T
483 X emptyval 773 T
484 X emptyval 773 T
485 X emptyval 773 T
486 X emptyval 773 T
487 X emptyval 773 T
488 X emptyval 773 E
489 X emptyval 773 E
490 X emptyval 773 C
491 X emptyval 773 C
470 X emptyval 774 C
471 X emptyval 774 C
472 X emptyval 774 C
473 X emptyval 774 E
474 X emptyval 774 E
475 X emptyval 774 T
476 X emptyval 774 T
477 X emptyval 774 T
478 X emptyval 774 C
479 X emptyval 774 C
480 X emptyval 774 T
481 X emptyval 774 T
482 X emptyval 774 T
483 X emptyval 774 T
484 X emptyval 774 C
485 X emptyval 774 B
486 X emptyval 774 T
487 X emptyval 774 T
488 X emptyval 774 E
489 X emptyval 774 E
490 X emptyval 774 C
491 X emptyval 774 C
470 X emptyval 775 C
471 X emptyval 775 C
472 X emptyval 775 C
473 X emptyval 775 E
474 X emptyval 775 E
475 X emptyval 775 T
476 X emptyval 775 T
477 X emptyval 775 T
478 X emptyval 775 C
479 X emptyval 775 C
480 X emptyval 775 T
481 X emptyval 775 T
482 X emptyval 775 T
483 X emptyval 775 T
484 X emptyval 775 C
485 X emptyval 775 B
486 X emptyval 775 T
487 X emptyval 775 T
488 X emptyval 775 E
489 X emptyval 775 E
490 X emptyval 775 C
491 X emptyval 775 C
470 X emptyval 776 C
471 X emptyval 776 C
472 X emptyval 776 C
473 X emptyval 776 E
474 X emptyval 776 E
475 X emptyval 776 T
476 X emptyval 776 T
477 X emptyval 776 T
478 X emptyval 776 C
479 X emptyval 776 C
480 X emptyval 776 T
481 X emptyval 776 T
482 X emptyval 776 T
483 X emptyval 776 T
484 X emptyval 776 C
485 X emptyval 776 B
486 X emptyval 776 T
487 X emptyval 776 T
488 X emptyval 776 E
489 X emptyval 776 E
490 X emptyval 776 C
491 X emptyval 776 C
470 X emptyval 777 C
471 X emptyval 777 C
472 X emptyval 777 C
473 X emptyval 777 E
474 X emptyval 777 E
475 X emptyval 777 T
476 X emptyval 777 T
477 X emptyval 777 T
478 X emptyval 777 C
479 X emptyval 777 C
480 X emptyval 777 T
481 X emptyval 777 T
482 X emptyval 777 T
483 X emptyval 777 T
484 X emptyval 777 C
485 X emptyval 777 B
486 X emptyval 777 T
487 X emptyval 777 T
488 X emptyval 777 E
489 X emptyval 777 E
490 X emptyval 777 C
491 X emptyval 777 C
470 X emptyval 778 C
471 X emptyval 778 C
472 X emptyval 778 C
473 X emptyval 778 E
474 X emptyval 778 E
475 X emptyval 778 T
476 X emptyval 778 T
477 X emptyval 778 T
478 X emptyval 778 C
479 X emptyval 778 C
480 X emptyval 778 T
481 X emptyval 778 T
482 X emptyval 778 T
483 X emptyval 778 T
484 X emptyval 778 C
485 X emptyval 778 B
486 X emptyval 778 T
487 X emptyval 778 T
488 X emptyval 778 E
489 X emptyval 778 E
490 X emptyval 778 T
491 X emptyval 778 T
470 X emptyval 779 C
471 X emptyval 779 C
472 X emptyval 779 C
473 X emptyval 779 E
474 X emptyval 779 E
475 X emptyval 779 T
476 X emptyval 779 T
477 X emptyval 779 T
478 X emptyval 779 C
479 X emptyval 779 C
480 X emptyval 779 T
481 X emptyval 779 T
482 X emptyval 779 T
483 X emptyval 779 T
484 X emptyval 779 C
485 X emptyval 779 B
486 X emptyval 779 T
487 X emptyval 779 T
488 X emptyval 779 E
489 X emptyval 779 E
490 X emptyval 779 C
491 X emptyval 779 C
470 X emptyval 780 C
471 X emptyval 780 C
472 X emptyval 780 C
473 X emptyval 780 E
474 X emptyval 780 E
475 X emptyval 780 T
476 X emptyval 780 T
477 X emptyval 780 T
478 X emptyval 780 C
479 X emptyval 780 C
480 X emptyval 780 T
481 X emptyval 780 T
482 X emptyval 780 T
483 X emptyval 780 T
484 X emptyval 780 C
485 X emptyval 780 B
486 X emptyval 780 T
487 X emptyval 780 T
488 X emptyval 780 E
489 X emptyval 780 E
490 X emptyval 780 C
491 X emptyval 780 C
470 X emptyval 781 C
471 X emptyval 781 C
472 X emptyval 781 C
473 X emptyval 781 E
474 X emptyval 781 E
475 X emptyval 781 T
476 X emptyval 781 T
477 X emptyval 781 T
478 X emptyval 781 C
479 X emptyval 781 C
480 X emptyval 781 T
481 X emptyval 781 T
482 X emptyval 781 T
483 X emptyval 781 T
484 X emptyval 781 T
485 X emptyval 781 T
486 X emptyval 781 T
487 X emptyval 781 T
488 X emptyval 781 E
489 X emptyval 781 E
490 X emptyval 781 C
491 X emptyval 781 C
470 X emptyval 782 C
471 X emptyval 782 C
472 X emptyval 782 C
473 X emptyval 782 E
474 X emptyval 782 E
475 X emptyval 782 T
476 X emptyval 782 T
477 X emptyval 782 T
478 X emptyval 782 C
479 X emptyval 782 C
480 X emptyval 782 T
481 X emptyval 782 T
482 X emptyval 782 T
483 X emptyval 782 T
484 X emptyval 782 C
485 X emptyval 782 B
486 X emptyval 782 T
487 X emptyval 782 T
488 X emptyval 782 E
489 X emptyval 782 E
490 X emptyval 782 C
491 X emptyval 782 C
470 X emptyval 783 C
471 X emptyval 783 C
472 X emptyval 783 C
473 X emptyval 783 E
474 X emptyval 783 E
475 X emptyval 783 T
476 X emptyval 783 T
477 X emptyval 783 T
478 X emptyval 783 C
479 X emptyval 783 C
480 X emptyval 783 T
481 X emptyval 783 T
482 X emptyval 783 T
483 X emptyval 783 T
484 X emptyval 783 C
485 X emptyval 783 B
486 X emptyval 783 T
487 X emptyval 783 T
488 X emptyval 783 E
489 X emptyval 783 E
490 X emptyval 783 C
491 X emptyval 783 C
470 X emptyval 784 C
471 X emptyval 784 C
472 X emptyval 784 C
473 X emptyval 784 E
474 X emptyval 784 E
475 X emptyval 784 T
476 X emptyval 784 T
477 X emptyval 784 T
478 X emptyval 784 C
479 X emptyval 784 C
480 X emptyval 784 T
481 X emptyval 784 T
482 X emptyval 784 T
483 X emptyval 784 T
484 X emptyval 784 C
485 X emptyval 784 B
486 X emptyval 784 T
487 X emptyval 784 T
488 X emptyval 784 E
489 X emptyval 784 E
490 X emptyval 784 C
491 X emptyval 784 C
470 X emptyval 785 C
471 X emptyval 785 C
472 X emptyval 785 C
473 X emptyval 785 E
474 X emptyval 785 E
475 X emptyval 785 T
476 X emptyval 785 T
477 X emptyval 785 T
478 X emptyval 785 C
479 X emptyval 785 C
480 X emptyval 785 T
481 X emptyval 785 T
482 X emptyval 785 T
483 X emptyval 785 T
484 X emptyval 785 C
485 X emptyval 785 B
486 X emptyval 785 T
487 X emptyval 785 T
488 X emptyval 785 E
489 X emptyval 785 E
490 X emptyval 785 C
491 X emptyval 785 C
470 X emptyval 786 C
471 X emptyval 786 C
472 X emptyval 786 C
473 X emptyval 786 E
474 X emptyval 786 E
475 X emptyval 786 T
476 X emptyval 786 T
477 X emptyval 786 T
478 X emptyval 786 C
479 X emptyval 786 C
480 X emptyval 786 T
481 X emptyval 786 T
482 X emptyval 786 T
483 X emptyval 786 T
484 X emptyval 786 C
485 X emptyval 786 B
486 X emptyval 786 T
487 X emptyval 786 T
488 X emptyval 786 E
489 X emptyval 786 E
490 X emptyval 786 C
491 X emptyval 786 C
470 X emptyval 787 C
471 X emptyval 787 C
472 X emptyval 787 C
473 X emptyval 787 E
474 X emptyval 787 E
475 X emptyval 787 T
476 X emptyval 787 T
477 X emptyval 787 T
478 X emptyval 787 C
479 X emptyval 787 C
480 X emptyval 787 T
481 X emptyval 787 T
482 X emptyval 787 T
483 X emptyval 787 T
484 X emptyval 787 C
485 X emptyval 787 B
486 X emptyval 787 T
487 X emptyval 787 T
488 X emptyval 787 E
489 X emptyval 787 E
490 X emptyval 787 C
491 X emptyval 787 C
470 X emptyval 788 C
471 X emptyval 788 C
472 X emptyval 788 C
473 X emptyval 788 E
474 X emptyval 788 E
475 X emptyval 788 T
476 X emptyval 788 T
477 X emptyval 788 T
478 X emptyval 788 C
479 X emptyval 788 C
480 X emptyval 788 T
481 X emptyval 788 T
482 X emptyval 788 T
483 X emptyval 788 T
484 X emptyval 788 C
485 X emptyval 788 B
486 X emptyval 788 T
487 X emptyval 788 T
488 X emptyval 788 E
489 X emptyval 788 E
490 X emptyval 788 C
491 X emptyval 788 C
470 X emptyval 789 C
471 X emptyval 789 C
472 X emptyval 789 C
473 X emptyval 789 E
474 X emptyval 789 E
475 X emptyval 789 T
476 X emptyval 789 T
477 X emptyval 789 T
478 X emptyval 789 C
479 X emptyval 789 C
480 X emptyval 789 T
481 X emptyval 789 T
482 X emptyval 789 T
483 X emptyval 789 T
484 X emptyval 789 C
485 X emptyval 789 B
486 X emptyval 789 T
487 X emptyval 789 T
488 X emptyval 789 E
489 X emptyval 789 E
490 X emptyval 789 C
491 X emptyval 789 C
470 X emptyval 790 C
471 X emptyval 790 C
472 X emptyval 790 C
473 X emptyval 790 E
474 X emptyval 790 E
475 X emptyval 790 T
476 X emptyval 790 T
477 X emptyval 790 T
478 X emptyval 790 C
479 X emptyval 790 C
480 X emptyval 790 T
481 X emptyval 790 T
482 X emptyval 790 T
483 X emptyval 790 T
484 X emptyval 790 C
485 X emptyval 790 B
486 X emptyval 790 T
487 X emptyval 790 T
488 X emptyval 790 E
489 X emptyval 790 E
490 X emptyval 790 C
491 X emptyval 790 C
470 X emptyval 791 C
471 X emptyval 791 C
472 X emptyval 791 C
473 X emptyval 791 E
474 X emptyval 791 E
475 X emptyval 791 T
476 X emptyval 791 T
477 X emptyval 791 T
478 X emptyval 791 C
479 X emptyval 791 C
480 X emptyval 791 T
481 X emptyval 791 T
482 X emptyval 791 T
483 X emptyval 791 T
484 X emptyval 791 C
485 X emptyval 791 B
486 X emptyval 791 T
487 X emptyval 791 T
488 X emptyval 791 E
489 X emptyval 791 E
490 X emptyval 791 C
491 X emptyval 791 C
470 X emptyval 792 C
471 X emptyval 792 C
472 X emptyval 792 C
473 X emptyval 792 E
474 X emptyval 792 E
475 X emptyval 792 T
476 X emptyval 792 T
477 X emptyval 792 T
478 X emptyval 792 C
479 X emptyval 792 C
480 X emptyval 792 T
481 X emptyval 792 T
482 X emptyval 792 T
483 X emptyval 792 T
484 X emptyval 792 C
485 X emptyval 792 B
486 X emptyval 792 T
487 X emptyval 792 T
488 X emptyval 792 E
489 X emptyval 792 E
490 X emptyval 792 C
491 X emptyval 792 C
470 X emptyval 793 C
471 X emptyval 793 C
472 X emptyval 793 C
473 X emptyval 793 E
474 X emptyval 793 E
475 X emptyval 793 T
476 X emptyval 793 T
477 X emptyval 793 T
478 X emptyval 793 C
479 X emptyval 793 C
480 X emptyval 793 T
481 X emptyval 793 T
482 X emptyval 793 T
483 X emptyval 793 T
484 X emptyval 793 C
485 X emptyval 793 B
486 X emptyval 793 T
487 X emptyval 793 T
488 X emptyval 793 E
489 X emptyval 793 E
490 X emptyval 793 C
491 X emptyval 793 C
470 X emptyval 794 C
471 X emptyval 794 C
472 X emptyval 794 C
473 X emptyval 794 E
474 X emptyval 794 E
475 X emptyval 794 T
476 X emptyval 794 T
477 X emptyval 794 T
478 X emptyval 794 C
479 X emptyval 794 C
480 X emptyval 794 T
481 X emptyval 794 T
482 X emptyval 794 T
483 X emptyval 794 T
484 X emptyval 794 C
485 X emptyval 794 B
486 X emptyval 794 T
487 X emptyval 794 T
488 X emptyval 794 E
489 X emptyval 794 E
490 X emptyval 794 C
491 X emptyval 794 C
470 X emptyval 795 C
471 X emptyval 795 C
472 X emptyval 795 C
473 X emptyval 795 E
474 X emptyval 795 E
475 X emptyval 795 T
476 X emptyval 795 T
477 X emptyval 795 T
478 X emptyval 795 C
479 X emptyval 795 C
480 X emptyval 795 T
481 X emptyval 795 T
482 X emptyval 795 T
483 X emptyval 795 T
484 X emptyval 795 C
485 X emptyval 795 B
486 X emptyval 795 T
487 X emptyval 795 T
488 X emptyval 795 E
489 X emptyval 795 E
490 X emptyval 795 C
491 X emptyval 795 C
470 X emptyval 796 C
471 X emptyval 796 C
472 X emptyval 796 C
473 X emptyval 796 E
474 X emptyval 796 E
475 X emptyval 796 T
476 X emptyval 796 T
477 X emptyval 796 T
478 X emptyval 796 C
479 X emptyval 796 C
480 X emptyval 796 T
481 X emptyval 796 T
482 X emptyval 796 T
483 X emptyval 796 T
484 X emptyval 796 C
485 X emptyval 796 B
486 X emptyval 796 T
487 X emptyval 796 T
488 X emptyval 796 E
489 X emptyval 796 E
490 X emptyval 796 C
491 X emptyval 796 C
470 X emptyval 797 C
471 X emptyval 797 C
472 X emptyval 797 C
473 X emptyval 797 E
474 X emptyval 797 E
475 X emptyval 797 T
476 X emptyval 797 T
477 X emptyval 797 T
478 X emptyval 797 C
479 X emptyval 797 C
480 X emptyval 797 T
481 X emptyval 797 T
482 X emptyval 797 T
483 X emptyval 797 T
484 X emptyval 797 C
485 X emptyval 797 B
486 X emptyval 797 T
487 X emptyval 797 T
488 X emptyval 797 E
489 X emptyval 797 E
490 X emptyval 797 C
491 X emptyval 797 C
470 X emptyval 798 C
471 X emptyval 798 C
472 X emptyval 798 C
473 X emptyval 798 E
474 X emptyval 798 E
475 X emptyval 798 T
476 X emptyval 798 T
477 X emptyval 798 T
478 X emptyval 798 C
479 X emptyval 798 C
480 X emptyval 798 T
481 X emptyval 798 T
482 X emptyval 798 T
483 X emptyval 798 T
484 X emptyval 798 C
485 X emptyval 798 B
486 X emptyval 798 T
487 X emptyval 798 T
488 X emptyval 798 E
489 X emptyval 798 E
490 X emptyval 798 C
491 X emptyval 798 C
470 X emptyval 799 C
471 X emptyval 799 C
472 X emptyval 799 C
473 X emptyval 799 E
474 X emptyval 799 E
475 X emptyval 799 T
476 X emptyval 799 T
477 X emptyval 799 T
478 X emptyval 799 C
479 X emptyval 799 C
480 X emptyval 799 T
481 X emptyval 799 T
482 X emptyval 799 T
483 X emptyval 799 T
484 X emptyval 799 C
485 X emptyval 799 B
486 X emptyval 799 T
487 X emptyval 799 T
488 X emptyval 799 E
489 X emptyval 799 E
490 X emptyval 799 C
491 X emptyval 799 C
470 X emptyval 800 C
471 X emptyval 800 C
472 X emptyval 800 C
473 X emptyval 800 E
474 X emptyval 800 E
475 X emptyval 800 T
476 X emptyval 800 T
477 X emptyval 800 T
478 X emptyval 800 C
479 X emptyval 800 C
480 X emptyval 800 T
481 X emptyval 800 T
482 X emptyval 800 T
483 X emptyval 800 T
484 X emptyval 800 C
485 X emptyval 800 B
486 X emptyval 800 T
487 X emptyval 800 T
488 X emptyval 800 E
489 X emptyval 800 E
490 X emptyval 800 C
491 X emptyval 800 C
470 X emptyval 801 C
471 X emptyval 801 C
472 X emptyval 801 C
473 X emptyval 801 E
474 X emptyval 801 E
475 X emptyval 801 T
476 X emptyval 801 T
477 X emptyval 801 T
478 X emptyval 801 C
479 X emptyval 801 C
480 X emptyval 801 T
481 X emptyval 801 T
482 X emptyval 801 T
483 X emptyval 801 T
484 X emptyval 801 C
485 X emptyval 801 B
486 X emptyval 801 T
487 X emptyval 801 T
488 X emptyval 801 E
489 X emptyval 801 E
490 X emptyval 801 C
491 X emptyval 801 C
470 X emptyval 802 C
471 X emptyval 802 C
472 X emptyval 802 C
473 X emptyval 802 E
474 X emptyval 802 E
475 X emptyval 802 T
476 X emptyval 802 T
477 X emptyval 802 T
478 X emptyval 802 C
479 X emptyval 802 C
480 X emptyval 802 T
481 X emptyval 802 T
482 X emptyval 802 T
483 X emptyval 802 T
484 X emptyval 802 C
485 X emptyval 802 B
486 X emptyval 802 T
487 X emptyval 802 T
488 X emptyval 802 E
489 X emptyval 802 E
490 X emptyval 802 C
491 X emptyval 802 C
470 X emptyval 803 C
471 X emptyval 803 C
472 X emptyval 803 C
473 X emptyval 803 E
474 X emptyval 803 E
475 X emptyval 803 T
476 X emptyval 803 T
477 X emptyval 803 T
478 X emptyval 803 C
479 X emptyval 803 C
480 X emptyval 803 T
481 X emptyval 803 T
482 X emptyval 803 T
483 X emptyval 803 T
484 X emptyval 803 C
485 X emptyval 803 B
486 X emptyval 803 T
487 X emptyval 803 T
488 X emptyval 803 E
489 X emptyval 803 E
490 X emptyval 803 C
491 X emptyval 803 C
470 X emptyval 804 C
471 X emptyval 804 C
472 X emptyval 804 C
473 X emptyval 804 E
474 X emptyval 804 E
475 X emptyval 804 T
476 X emptyval 804 T
477 X emptyval 804 T
478 X emptyval 804 C
479 X emptyval 804 C
480 X emptyval 804 T
481 X emptyval 804 T
482 X emptyval 804 T
483 X emptyval 804 T
484 X emptyval 804 C
485 X emptyval 804 B
486 X emptyval 804 T
487 X emptyval 804 T
488 X emptyval 804 E
489 X emptyval 804 E
490 X emptyval 804 C
491 X emptyval 804 C
470 X emptyval 805 C
471 X emptyval 805 C
472 X emptyval 805 C
473 X emptyval 805 E
474 X emptyval 805 E
475 X emptyval 805 T
476 X emptyval 805 T
477 X emptyval 805 T
478 X emptyval 805 C
479 X emptyval 805 C
480 X emptyval 805 T
481 X emptyval 805 T
482 X emptyval 805 T
483 X emptyval 805 T
484 X emptyval 805 C
485 X emptyval 805 B
486 X emptyval 805 T
487 X emptyval 805 T
488 X emptyval 805 E
489 X emptyval 805 E
490 X emptyval 805 C
491 X emptyval 805 C
470 X emptyval 806 C
471 X emptyval 806 C
472 X emptyval 806 C
473 X emptyval 806 E
474 X emptyval 806 E
475 X emptyval 806 T
476 X emptyval 806 T
477 X emptyval 806 T
478 X emptyval 806 C
479 X emptyval 806 C
480 X emptyval 806 T
481 X emptyval 806 T
482 X emptyval 806 T
483 X emptyval 806 T
484 X emptyval 806 C
485 X emptyval 806 B
486 X emptyval 806 T
487 X emptyval 806 T
488 X emptyval 806 E
489 X emptyval 806 E
490 X emptyval 806 C
491 X emptyval 806 C
470 X emptyval 807 C
471 X emptyval 807 C
472 X emptyval 807 C
473 X emptyval 807 E
474 X emptyval 807 E
475 X emptyval 807 T
476 X emptyval 807 T
477 X emptyval 807 T
478 X emptyval 807 C
479 X emptyval 807 C
480 X emptyval 807 T
481 X emptyval 807 T
482 X emptyval 807 T
483 X emptyval 807 T
484 X emptyval 807 C
485 X emptyval 807 T
486 X emptyval 807 T
487 X emptyval 807 T
488 X emptyval 807 E
489 X emptyval 807 E
490 X emptyval 807 C
491 X emptyval 807 C
470 X emptyval 808 C
471 X emptyval 808 C
472 X emptyval 808 C
473 X emptyval 808 E
474 X emptyval 808 E
475 X emptyval 808 T
476 X emptyval 808 T
477 X emptyval 808 T
478 X emptyval 808 C
479 X emptyval 808 C
480 X emptyval 808 T
481 X emptyval 808 T
482 X emptyval 808 T
483 X emptyval 808 T
484 X emptyval 808 C
485 X emptyval 808 T
486 X emptyval 808 T
487 X emptyval 808 T
488 X emptyval 808 E
489 X emptyval 808 E
490 X emptyval 808 C
491 X emptyval 808 C
470 X emptyval 809 C
471 X emptyval 809 C
472 X emptyval 809 C
473 X emptyval 809 E
474 X emptyval 809 E
475 X emptyval 809 T
476 X emptyval 809 T
477 X emptyval 809 T
478 X emptyval 809 C
479 X emptyval 809 C
480 X emptyval 809 T
481 X emptyval 809 T
482 X emptyval 809 T
483 X emptyval 809 T
484 X emptyval 809 C
485 X emptyval 809 B
486 X emptyval 809 T
487 X emptyval 809 T
488 X emptyval 809 E
489 X emptyval 809 E
490 X emptyval 809 C
491 X emptyval 809 C
470 X emptyval 810 C
471 X emptyval 810 C
472 X emptyval 810 C
473 X emptyval 810 E
474 X emptyval 810 E
475 X emptyval 810 T
476 X emptyval 810 T
477 X emptyval 810 T
478 X emptyval 810 C
479 X emptyval 810 C
480 X emptyval 810 T
481 X emptyval 810 T
482 X emptyval 810 T
483 X emptyval 810 T
484 X emptyval 810 C
485 X emptyval 810 B
486 X emptyval 810 T
487 X emptyval 810 T
488 X emptyval 810 E
489 X emptyval 810 E
490 X emptyval 810 C
491 X emptyval 810 C
470 X emptyval 811 C
471 X emptyval 811 C
472 X emptyval 811 C
473 X emptyval 811 E
474 X emptyval 811 E
475 X emptyval 811 T
476 X emptyval 811 T
477 X emptyval 811 T
478 X emptyval 811 C
479 X emptyval 811 C
480 X emptyval 811 T
481 X emptyval 811 T
482 X emptyval 811 T
483 X emptyval 811 T
484 X emptyval 811 T
485 X emptyval 811 T
486 X emptyval 811 T
487 X emptyval 811 T
488 X emptyval 811 E
489 X emptyval 811 E
490 X emptyval 811 C
491 X emptyval 811 C
470 X emptyval 812 C
471 X emptyval 812 C
472 X emptyval 812 C
473 X emptyval 812 E
474 X emptyval 812 E
475 X emptyval 812 T
476 X emptyval 812 T
477 X emptyval 812 T
478 X emptyval 812 C
479 X emptyval 812 C
480 X emptyval 812 T
481 X emptyval 812 T
482 X emptyval 812 T
483 X emptyval 812 T
484 X emptyval 812 C
485 X emptyval 812 B
486 X emptyval 812 T
487 X emptyval 812 T
488 X emptyval 812 E
489 X emptyval 812 E
490 X emptyval 812 C
491 X emptyval 812 C
470 X emptyval 813 C
471 X emptyval 813 C
472 X emptyval 813 C
473 X emptyval 813 E
474 X emptyval 813 E
475 X emptyval 813 T
476 X emptyval 813 T
477 X emptyval 813 T
478 X emptyval 813 C
479 X emptyval 813 C
480 X emptyval 813 T
481 X emptyval 813 T
482 X emptyval 813 T
483 X emptyval 813 T
484 X emptyval 813 C
485 X emptyval 813 T
486 X emptyval 813 T
487 X emptyval 813 T
488 X emptyval 813 E
489 X emptyval 813 E
490 X emptyval 813 C
491 X emptyval 813 C
470 X emptyval 814 C
471 X emptyval 814 C
472 X emptyval 814 C
473 X emptyval 814 E
474 X emptyval 814 E
475 X emptyval 814 T
476 X emptyval 814 T
477 X emptyval 814 T
478 X emptyval 814 C
479 X emptyval 814 C
480 X emptyval 814 T
481 X emptyval 814 T
482 X emptyval 814 T
483 X emptyval 814 T
484 X emptyval 814 T
485 X emptyval 814 T
486 X emptyval 814 T
487 X emptyval 814 T
488 X emptyval 814 E
489 X emptyval 814 E
490 X emptyval 814 C
491 X emptyval 814 C
470 X emptyval 815 C
471 X emptyval 815 C
472 X emptyval 815 C
473 X emptyval 815 E
474 X emptyval 815 E
475 X emptyval 815 T
476 X emptyval 815 T
477 X emptyval 815 T
478 X emptyval 815 C
479 X emptyval 815 C
480 X emptyval 815 T
481 X emptyval 815 T
482 X emptyval 815 T
483 X emptyval 815 T
484 X emptyval 815 T
485 X emptyval 815 T
486 X emptyval 815 T
487 X emptyval 815 T
488 X emptyval 815 E
489 X emptyval 815 E
490 X emptyval 815 C
491 X emptyval 815 C
470 X emptyval 816 C
471 X emptyval 816 C
472 X emptyval 816 C
473 X emptyval 816 E
474 X emptyval 816 E
475 X emptyval 816 T
476 X emptyval 816 T
477 X emptyval 816 T
478 X emptyval 816 C
479 X emptyval 816 C
480 X emptyval 816 T
481 X emptyval 816 T
482 X emptyval 816 T
483 X emptyval 816 T
484 X emptyval 816 C
485 X emptyval 816 T
486 X emptyval 816 T
487 X emptyval 816 T
488 X emptyval 816 E
489 X emptyval 816 E
490 X emptyval 816 C
491 X emptyval 816 C
470 X emptyval 817 C
471 X emptyval 817 C
472 X emptyval 817 C
473 X emptyval 817 E
474 X emptyval 817 E
475 X emptyval 817 T
476 X emptyval 817 T
477 X emptyval 817 T
478 X emptyval 817 C
479 X emptyval 817 C
480 X emptyval 817 T
481 X emptyval 817 T
482 X emptyval 817 T
483 X emptyval 817 T
484 X emptyval 817 C
485 X emptyval 817 B
486 X emptyval 817 T
487 X emptyval 817 T
488 X emptyval 817 E
489 X emptyval 817 E
490 X emptyval 817 C
491 X emptyval 817 C
470 X emptyval 818 C
471 X emptyval 818 C
472 X emptyval 818 C
473 X emptyval 818 E
474 X emptyval 818 E
475 X emptyval 818 T
476 X emptyval 818 T
477 X emptyval 818 T
478 X emptyval 818 C
479 X emptyval 818 C
480 X emptyval 818 T
481 X emptyval 818 T
482 X emptyval 818 T
483 X emptyval 818 T
484 X emptyval 818 C
485 X emptyval 818 B
486 X emptyval 818 T
487 X emptyval 818 T
488 X emptyval 818 E
489 X emptyval 818 E
490 X emptyval 818 C
491 X emptyval 818 C
470 X emptyval 819 C
471 X emptyval 819 C
472 X emptyval 819 C
473 X emptyval 819 E
474 X emptyval 819 E
475 X emptyval 819 T
476 X emptyval 819 T
477 X emptyval 819 T
478 X emptyval 819 C
479 X emptyval 819 C
480 X emptyval 819 T
481 X emptyval 819 T
482 X emptyval 819 T
483 X emptyval 819 T
484 X emptyval 819 C
485 X emptyval 819 B
486 X emptyval 819 T
487 X emptyval 819 T
488 X emptyval 819 E
489 X emptyval 819 E
490 X emptyval 819 C
491 X emptyval 819 C
470 X emptyval 820 C
471 X emptyval 820 C
472 X emptyval 820 C
473 X emptyval 820 E
474 X emptyval 820 E
475 X emptyval 820 T
476 X emptyval 820 T
477 X emptyval 820 T
478 X emptyval 820 C
479 X emptyval 820 C
480 X emptyval 820 T
481 X emptyval 820 T
482 X emptyval 820 T
483 X emptyval 820 T
484 X emptyval 820 C
485 X emptyval 820 B
486 X emptyval 820 T
487 X emptyval 820 T
488 X emptyval 820 E
489 X emptyval 820 E
490 X emptyval 820 C
491 X emptyval 820 C
470 X emptyval 821 C
471 X emptyval 821 C
472 X emptyval 821 C
473 X emptyval 821 E
474 X emptyval 821 E
475 X emptyval 821 T
476 X emptyval 821 T
477 X emptyval 821 T
478 X emptyval 821 C
479 X emptyval 821 C
480 X emptyval 821 T
481 X emptyval 821 T
482 X emptyval 821 T
483 X emptyval 821 T
484 X emptyval 821 C
485 X emptyval 821 B
486 X emptyval 821 T
487 X emptyval 821 T
488 X emptyval 821 E
489 X emptyval 821 E
490 X emptyval 821 C
491 X emptyval 821 C
470 X emptyval 822 C
471 X emptyval 822 C
472 X emptyval 822 C
473 X emptyval 822 E
474 X emptyval 822 E
475 X emptyval 822 T
476 X emptyval 822 T
477 X emptyval 822 T
478 X emptyval 822 C
479 X emptyval 822 C
480 X emptyval 822 T
481 X emptyval 822 T
482 X emptyval 822 T
483 X emptyval 822 T
484 X emptyval 822 C
485 X emptyval 822 T
486 X emptyval 822 T
487 X emptyval 822 T
488 X emptyval 822 E
489 X emptyval 822 E
490 X emptyval 822 T
491 X emptyval 822 T
470 X emptyval 823 C
471 X emptyval 823 C
472 X emptyval 823 C
473 X emptyval 823 E
474 X emptyval 823 E
475 X emptyval 823 T
476 X emptyval 823 T
477 X emptyval 823 T
478 X emptyval 823 C
479 X emptyval 823 C
480 X emptyval 823 T
481 X emptyval 823 T
482 X emptyval 823 T
483 X emptyval 823 T
484 X emptyval 823 C
485 X emptyval 823 T
486 X emptyval 823 T
487 X emptyval 823 T
488 X emptyval 823 E
489 X emptyval 823 E
490 X emptyval 823 C
491 X emptyval 823 C
470 X emptyval 824 C
471 X emptyval 824 C
472 X emptyval 824 C
473 X emptyval 824 E
474 X emptyval 824 E
475 X emptyval 824 T
476 X emptyval 824 T
477 X emptyval 824 T
478 X emptyval 824 C
479 X emptyval 824 C
480 X emptyval 824 T
481 X emptyval 824 T
482 X emptyval 824 T
483 X emptyval 824 T
484 X emptyval 824 C
485 X emptyval 824 B
486 X emptyval 824 T
487 X emptyval 824 T
488 X emptyval 824 E
489 X emptyval 824 E
490 X emptyval 824 C
491 X emptyval 824 C
470 X emptyval 825 C
471 X emptyval 825 C
472 X emptyval 825 C
473 X emptyval 825 E
474 X emptyval 825 E
475 X emptyval 825 T
476 X emptyval 825 T
477 X emptyval 825 T
478 X emptyval 825 C
479 X emptyval 825 C
480 X emptyval 825 T
481 X emptyval 825 T
482 X emptyval 825 T
483 X emptyval 825 T
484 X emptyval 825 C
485 X emptyval 825 B
486 X emptyval 825 T
487 X emptyval 825 T
488 X emptyval 825 E
489 X emptyval 825 E
490 X emptyval 825 C
491 X emptyval 825 C
470 X emptyval 826 C
471 X emptyval 826 C
472 X emptyval 826 C
473 X emptyval 826 E
474 X emptyval 826 E
475 X emptyval 826 T
476 X emptyval 826 T
477 X emptyval 826 T
478 X emptyval 826 C
479 X emptyval 826 C
480 X emptyval 826 T
481 X emptyval 826 T
482 X emptyval 826 T
483 X emptyval 826 T
484 X emptyval 826 C
485 X emptyval 826 B
486 X emptyval 826 T
487 X emptyval 826 T
488 X emptyval 826 E
489 X emptyval 826 E
490 X emptyval 826 C
491 X emptyval 826 C
470 X emptyval 827 C
471 X emptyval 827 C
472 X emptyval 827 C
473 X emptyval 827 E
474 X emptyval 827 E
475 X emptyval 827 T
476 X emptyval 827 T
477 X emptyval 827 T
478 X emptyval 827 C
479 X emptyval 827 C
480 X emptyval 827 T
481 X emptyval 827 T
482 X emptyval 827 T
483 X emptyval 827 T
484 X emptyval 827 C
485 X emptyval 827 B
486 X emptyval 827 T
487 X emptyval 827 T
488 X emptyval 827 E
489 X emptyval 827 E
490 X emptyval 827 C
491 X emptyval 827 C
470 X emptyval 828 C
471 X emptyval 828 C
472 X emptyval 828 C
473 X emptyval 828 E
474 X emptyval 828 E
475 X emptyval 828 T
476 X emptyval 828 T
477 X emptyval 828 T
478 X emptyval 828 C
479 X emptyval 828 C
480 X emptyval 828 T
481 X emptyval 828 T
482 X emptyval 828 T
483 X emptyval 828 T
484 X emptyval 828 C
485 X emptyval 828 B
486 X emptyval 828 T
487 X emptyval 828 T
488 X emptyval 828 E
489 X emptyval 828 E
490 X emptyval 828 C
491 X emptyval 828 C
470 X emptyval 829 C
471 X emptyval 829 C
472 X emptyval 829 C
473 X emptyval 829 E
474 X emptyval 829 E
475 X emptyval 829 T
476 X emptyval 829 T
477 X emptyval 829 T
478 X emptyval 829 C
479 X emptyval 829 C
480 X emptyval 829 T
481 X emptyval 829 T
482 X emptyval 829 T
483 X emptyval 829 T
484 X emptyval 829 C
485 X emptyval 829 B
486 X emptyval 829 T
487 X emptyval 829 T
488 X emptyval 829 E
489 X emptyval 829 E
490 X emptyval 829 C
491 X emptyval 829 C
470 X emptyval 830 C
471 X emptyval 830 C
472 X emptyval 830 C
473 X emptyval 830 E
474 X emptyval 830 E
475 X emptyval 830 T
476 X emptyval 830 T
477 X emptyval 830 T
478 X emptyval 830 C
479 X emptyval 830 C
480 X emptyval 830 T
481 X emptyval 830 T
482 X emptyval 830 T
483 X emptyval 830 T
484 X emptyval 830 C
485 X emptyval 830 B
486 X emptyval 830 T
487 X emptyval 830 T
488 X emptyval 830 E
489 X emptyval 830 E
490 X emptyval 830 C
491 X emptyval 830 C
470 X emptyval 831 C
471 X emptyval 831 C
472 X emptyval 831 C
473 X emptyval 831 E
474 X emptyval 831 E
475 X emptyval 831 T
476 X emptyval 831 T
477 X emptyval 831 T
478 X emptyval 831 C
479 X emptyval 831 C
480 X emptyval 831 T
481 X emptyval 831 T
482 X emptyval 831 T
483 X emptyval 831 T
484 X emptyval 831 C
485 X emptyval 831 B
486 X emptyval 831 T
487 X emptyval 831 T
488 X emptyval 831 E
489 X emptyval 831 E
490 X emptyval 831 C
491 X emptyval 831 C
470 X emptyval 832 C
471 X emptyval 832 C
472 X emptyval 832 C
473 X emptyval 832 E
474 X emptyval 832 E
475 X emptyval 832 T
476 X emptyval 832 T
477 X emptyval 832 T
478 X emptyval 832 C
479 X emptyval 832 C
480 X emptyval 832 T
481 X emptyval 832 T
482 X emptyval 832 T
483 X emptyval 832 T
484 X emptyval 832 C
485 X emptyval 832 B
486 X emptyval 832 T
487 X emptyval 832 T
488 X emptyval 832 E
489 X emptyval 832 E
490 X emptyval 832 C
491 X emptyval 832 C
470 X emptyval 833 C
471 X emptyval 833 C
472 X emptyval 833 C
473 X emptyval 833 E
474 X emptyval 833 E
475 X emptyval 833 T
476 X emptyval 833 T
477 X emptyval 833 T
478 X emptyval 833 C
479 X emptyval 833 C
480 X emptyval 833 T
481 X emptyval 833 T
482 X emptyval 833 T
483 X emptyval 833 T
484 X emptyval 833 C
485 X emptyval 833 B
486 X emptyval 833 T
487 X emptyval 833 T
488 X emptyval 833 E
489 X emptyval 833 E
490 X emptyval 833 C
491 X emptyval 833 C
470 X emptyval 834 C
471 X emptyval 834 C
472 X emptyval 834 C
473 X emptyval 834 E
474 X emptyval 834 E
475 X emptyval 834 T
476 X emptyval 834 T
477 X emptyval 834 T
478 X emptyval 834 C
479 X emptyval 834 C
480 X emptyval 834 T
481 X emptyval 834 T
482 X emptyval 834 T
483 X emptyval 834 T
484 X emptyval 834 C
485 X emptyval 834 B
486 X emptyval 834 T
487 X emptyval 834 T
488 X emptyval 834 E
489 X emptyval 834 E
490 X emptyval 834 C
491 X emptyval 834 C
470 X emptyval 835 C
471 X emptyval 835 C
472 X emptyval 835 C
473 X emptyval 835 E
474 X emptyval 835 E
475 X emptyval 835 T
476 X emptyval 835 T
477 X emptyval 835 T
478 X emptyval 835 C
479 X emptyval 835 C
480 X emptyval 835 T
481 X emptyval 835 T
482 X emptyval 835 T
483 X emptyval 835 T
484 X emptyval 835 C
485 X emptyval 835 B
486 X emptyval 835 T
487 X emptyval 835 T
488 X emptyval 835 E
489 X emptyval 835 E
490 X emptyval 835 C
491 X emptyval 835 C
470 X emptyval 836 C
471 X emptyval 836 C
472 X emptyval 836 C
473 X emptyval 836 E
474 X emptyval 836 E
475 X emptyval 836 T
476 X emptyval 836 T
477 X emptyval 836 T
478 X emptyval 836 C
479 X emptyval 836 C
480 X emptyval 836 T
481 X emptyval 836 T
482 X emptyval 836 T
483 X emptyval 836 T
484 X emptyval 836 C
485 X emptyval 836 B
486 X emptyval 836 T
487 X emptyval 836 T
488 X emptyval 836 E
489 X emptyval 836 E
490 X emptyval 836 C
491 X emptyval 836 C
470 X emptyval 837 C
471 X emptyval 837 C
472 X emptyval 837 C
473 X emptyval 837 E
474 X emptyval 837 E
475 X emptyval 837 T
476 X emptyval 837 T
477 X emptyval 837 T
478 X emptyval 837 C
479 X emptyval 837 C
480 X emptyval 837 T
481 X emptyval 837 T
482 X emptyval 837 T
483 X emptyval 837 T
484 X emptyval 837 C
485 X emptyval 837 B
486 X emptyval 837 T
487 X emptyval 837 T
488 X emptyval 837 E
489 X emptyval 837 E
490 X emptyval 837 C
491 X emptyval 837 C
470 X emptyval 838 C
471 X emptyval 838 C
472 X emptyval 838 C
473 X emptyval 838 E
474 X emptyval 838 E
475 X emptyval 838 T
476 X emptyval 838 T
477 X emptyval 838 T
478 X emptyval 838 C
479 X emptyval 838 C
480 X emptyval 838 T
481 X emptyval 838 T
482 X emptyval 838 T
483 X emptyval 838 T
484 X emptyval 838 C
485 X emptyval 838 B
486 X emptyval 838 T
487 X emptyval 838 T
488 X emptyval 838 E
489 X emptyval 838 E
490 X emptyval 838 C
491 X emptyval 838 C
470 X emptyval 839 C
471 X emptyval 839 C
472 X emptyval 839 C
473 X emptyval 839 E
474 X emptyval 839 E
475 X emptyval 839 T
476 X emptyval 839 T
477 X emptyval 839 T
478 X emptyval 839 C
479 X emptyval 839 C
480 X emptyval 839 T
481 X emptyval 839 T
482 X emptyval 839 T
483 X emptyval 839 T
484 X emptyval 839 C
485 X emptyval 839 B
486 X emptyval 839 T
487 X emptyval 839 T
488 X emptyval 839 E
489 X emptyval 839 E
490 X emptyval 839 C
491 X emptyval 839 C
470 X emptyval 840 C
471 X emptyval 840 C
472 X emptyval 840 C
473 X emptyval 840 E
474 X emptyval 840 E
475 X emptyval 840 T
476 X emptyval 840 T
477 X emptyval 840 T
478 X emptyval 840 C
479 X emptyval 840 C
480 X emptyval 840 T
481 X emptyval 840 T
482 X emptyval 840 T
483 X emptyval 840 T
484 X emptyval 840 C
485 X emptyval 840 B
486 X emptyval 840 T
487 X emptyval 840 T
488 X emptyval 840 E
489 X emptyval 840 E
490 X emptyval 840 C
491 X emptyval 840 C
470 X emptyval 841 C
471 X emptyval 841 C
472 X emptyval 841 C
473 X emptyval 841 E
474 X emptyval 841 E
475 X emptyval 841 T
476 X emptyval 841 T
477 X emptyval 841 T
478 X emptyval 841 C
479 X emptyval 841 C
480 X emptyval 841 T
481 X emptyval 841 T
482 X emptyval 841 T
483 X emptyval 841 T
484 X emptyval 841 C
485 X emptyval 841 B
486 X emptyval 841 T
487 X emptyval 841 T
488 X emptyval 841 E
489 X emptyval 841 E
490 X emptyval 841 C
491 X emptyval 841 C
470 X emptyval 842 C
471 X emptyval 842 C
472 X emptyval 842 C
473 X emptyval 842 E
474 X emptyval 842 E
475 X emptyval 842 T
476 X emptyval 842 T
477 X emptyval 842 T
478 X emptyval 842 C
479 X emptyval 842 C
480 X emptyval 842 T
481 X emptyval 842 T
482 X emptyval 842 T
483 X emptyval 842 T
484 X emptyval 842 C
485 X emptyval 842 B
486 X emptyval 842 T
487 X emptyval 842 T
488 X emptyval 842 E
489 X emptyval 842 E
490 X emptyval 842 C
491 X emptyval 842 C
470 X emptyval 843 C
471 X emptyval 843 C
472 X emptyval 843 C
473 X emptyval 843 E
474 X emptyval 843 E
475 X emptyval 843 T
476 X emptyval 843 T
477 X emptyval 843 T
478 X emptyval 843 C
479 X emptyval 843 C
480 X emptyval 843 T
481 X emptyval 843 T
482 X emptyval 843 T
483 X emptyval 843 T
484 X emptyval 843 C
485 X emptyval 843 B
486 X emptyval 843 T
487 X emptyval 843 T
488 X emptyval 843 E
489 X emptyval 843 E
490 X emptyval 843 C
491 X emptyval 843 C
470 X emptyval 844 C
471 X emptyval 844 C
472 X emptyval 844 C
473 X emptyval 844 E
474 X emptyval 844 E
475 X emptyval 844 T
476 X emptyval 844 T
477 X emptyval 844 T
478 X emptyval 844 C
479 X emptyval 844 C
480 X emptyval 844 T
481 X emptyval 844 T
482 X emptyval 844 T
483 X emptyval 844 T
484 X emptyval 844 C
485 X emptyval 844 B
486 X emptyval 844 T
487 X emptyval 844 T
488 X emptyval 844 E
489 X emptyval 844 E
490 X emptyval 844 C
491 X emptyval 844 C
470 X emptyval 845 C
471 X emptyval 845 C
472 X emptyval 845 C
473 X emptyval 845 E
474 X emptyval 845 E
475 X emptyval 845 T
476 X emptyval 845 T
477 X emptyval 845 T
478 X emptyval 845 C
479 X emptyval 845 C
480 X emptyval 845 T
481 X emptyval 845 T
482 X emptyval 845 T
483 X emptyval 845 T
484 X emptyval 845 C
485 X emptyval 845 B
486 X emptyval 845 T
487 X emptyval 845 T
488 X emptyval 845 E
489 X emptyval 845 E
490 X emptyval 845 C
491 X emptyval 845 C
470 X emptyval 846 C
471 X emptyval 846 C
472 X emptyval 846 C
473 X emptyval 846 E
474 X emptyval 846 E
475 X emptyval 846 T
476 X emptyval 846 T
477 X emptyval 846 T
478 X emptyval 846 C
479 X emptyval 846 C
480 X emptyval 846 T
481 X emptyval 846 T
482 X emptyval 846 T
483 X emptyval 846 T
484 X emptyval 846 C
485 X emptyval 846 B
486 X emptyval 846 T
487 X emptyval 846 T
488 X emptyval 846 E
489 X emptyval 846 E
490 X emptyval 846 C
491 X emptyval 846 C
470 X emptyval 847 C
471 X emptyval 847 C
472 X emptyval 847 C
473 X emptyval 847 E
474 X emptyval 847 E
475 X emptyval 847 T
476 X emptyval 847 T
477 X emptyval 847 T
478 X emptyval 847 C
479 X emptyval 847 C
480 X emptyval 847 T
481 X emptyval 847 T
482 X emptyval 847 T
483 X emptyval 847 T
484 X emptyval 847 C
485 X emptyval 847 B
486 X emptyval 847 T
487 X emptyval 847 T
488 X emptyval 847 E
489 X emptyval 847 E
490 X emptyval 847 C
491 X emptyval 847 C
470 X emptyval 848 C
471 X emptyval 848 C
472 X emptyval 848 C
473 X emptyval 848 E
474 X emptyval 848 E
475 X emptyval 848 T
476 X emptyval 848 T
477 X emptyval 848 T
478 X emptyval 848 C
479 X emptyval 848 C
480 X emptyval 848 T
481 X emptyval 848 T
482 X emptyval 848 T
483 X emptyval 848 T
484 X emptyval 848 C
485 X emptyval 848 T
486 X emptyval 848 T
487 X emptyval 848 T
488 X emptyval 848 E
489 X emptyval 848 E
490 X emptyval 848 C
491 X emptyval 848 C
470 X emptyval 849 C
471 X emptyval 849 C
472 X emptyval 849 C
473 X emptyval 849 E
474 X emptyval 849 E
475 X emptyval 849 T
476 X emptyval 849 T
477 X emptyval 849 T
478 X emptyval 849 C
479 X emptyval 849 C
480 X emptyval 849 T
481 X emptyval 849 T
482 X emptyval 849 T
483 X emptyval 849 T
484 X emptyval 849 C
485 X emptyval 849 T
486 X emptyval 849 T
487 X emptyval 849 T
488 X emptyval 849 E
489 X emptyval 849 E
490 X emptyval 849 C
491 X emptyval 849 C
470 X emptyval 850 C
471 X emptyval 850 C
472 X emptyval 850 C
473 X emptyval 850 E
474 X emptyval 850 E
475 X emptyval 850 T
476 X emptyval 850 T
477 X emptyval 850 T
478 X emptyval 850 C
479 X emptyval 850 C
480 X emptyval 850 T
481 X emptyval 850 T
482 X emptyval 850 T
483 X emptyval 850 T
484 X emptyval 850 C
485 X emptyval 850 B
486 X emptyval 850 T
487 X emptyval 850 T
488 X emptyval 850 E
489 X emptyval 850 E
490 X emptyval 850 C
491 X emptyval 850 C
470 X emptyval 851 C
471 X emptyval 851 C
472 X emptyval 851 C
473 X emptyval 851 E
474 X emptyval 851 E
475 X emptyval 851 T
476 X emptyval 851 T
477 X emptyval 851 T
478 X emptyval 851 C
479 X emptyval 851 C
480 X emptyval 851 T
481 X emptyval 851 T
482 X emptyval 851 T
483 X emptyval 851 T
484 X emptyval 851 C
485 X emptyval 851 B
486 X emptyval 851 T
487 X emptyval 851 T
488 X emptyval 851 E
489 X emptyval 851 E
490 X emptyval 851 C
491 X emptyval 851 C
470 X emptyval 852 C
471 X emptyval 852 C
472 X emptyval 852 C
473 X emptyval 852 E
474 X emptyval 852 E
475 X emptyval 852 T
476 X emptyval 852 T
477 X emptyval 852 T
478 X emptyval 852 C
479 X emptyval 852 C
480 X emptyval 852 T
481 X emptyval 852 T
482 X emptyval 852 T
483 X emptyval 852 T
484 X emptyval 852 C
485 X emptyval 852 B
486 X emptyval 852 T
487 X emptyval 852 T
488 X emptyval 852 E
489 X emptyval 852 E
490 X emptyval 852 C
491 X emptyval 852 C
470 X emptyval 853 C
471 X emptyval 853 C
472 X emptyval 853 C
473 X emptyval 853 E
474 X emptyval 853 E
475 X emptyval 853 T
476 X emptyval 853 T
477 X emptyval 853 T
478 X emptyval 853 C
479 X emptyval 853 C
480 X emptyval 853 T
481 X emptyval 853 T
482 X emptyval 853 T
483 X emptyval 853 T
484 X emptyval 853 C
485 X emptyval 853 B
486 X emptyval 853 T
487 X emptyval 853 T
488 X emptyval 853 E
489 X emptyval 853 E
490 X emptyval 853 C
491 X emptyval 853 C
470 X emptyval 854 C
471 X emptyval 854 C
472 X emptyval 854 C
473 X emptyval 854 E
474 X emptyval 854 E
475 X emptyval 854 T
476 X emptyval 854 T
477 X emptyval 854 T
478 X emptyval 854 C
479 X emptyval 854 C
480 X emptyval 854 T
481 X emptyval 854 T
482 X emptyval 854 T
483 X emptyval 854 T
484 X emptyval 854 C
485 X emptyval 854 T
486 X emptyval 854 T
487 X emptyval 854 T
488 X emptyval 854 E
489 X emptyval 854 E
490 X emptyval 854 C
491 X emptyval 854 C
470 X emptyval 855 C
471 X emptyval 855 C
472 X emptyval 855 C
473 X emptyval 855 E
474 X emptyval 855 E
475 X emptyval 855 C
476 X emptyval 855 C
477 X emptyval 855 C
478 X emptyval 855 C
479 X emptyval 855 C
480 X emptyval 855 T
481 X emptyval 855 T
482 X emptyval 855 T
483 X emptyval 855 T
484 X emptyval 855 C
485 X emptyval 855 B
486 X emptyval 855 T
487 X emptyval 855 T
488 X emptyval 855 E
489 X emptyval 855 E
490 X emptyval 855 C
491 X emptyval 855 C
470 X emptyval 856 C
471 X emptyval 856 C
472 X emptyval 856 C
473 X emptyval 856 E
474 X emptyval 856 E
475 X emptyval 856 C
476 X emptyval 856 C
477 X emptyval 856 C
478 X emptyval 856 C
479 X emptyval 856 C
480 X emptyval 856 T
481 X emptyval 856 T
482 X emptyval 856 T
483 X emptyval 856 T
484 X emptyval 856 C
485 X emptyval 856 B
486 X emptyval 856 T
487 X emptyval 856 T
488 X emptyval 856 E
489 X emptyval 856 E
490 X emptyval 856 C
491 X emptyval 856 C
470 X emptyval 857 C
471 X emptyval 857 C
472 X emptyval 857 C
473 X emptyval 857 E
474 X emptyval 857 E
475 X emptyval 857 C
476 X emptyval 857 C
477 X emptyval 857 C
478 X emptyval 857 C
479 X emptyval 857 C
480 X emptyval 857 T
481 X emptyval 857 T
482 X emptyval 857 T
483 X emptyval 857 T
484 X emptyval 857 C
485 X emptyval 857 B
486 X emptyval 857 T
487 X emptyval 857 T
488 X emptyval 857 E
489 X emptyval 857 E
490 X emptyval 857 C
491 X emptyval 857 C
470 X emptyval 858 C
471 X emptyval 858 C
472 X emptyval 858 C
473 X emptyval 858 E
474 X emptyval 858 E
475 X emptyval 858 C
476 X emptyval 858 C
477 X emptyval 858 C
478 X emptyval 858 C
479 X emptyval 858 C
480 X emptyval 858 T
481 X emptyval 858 T
482 X emptyval 858 T
483 X emptyval 858 T
484 X emptyval 858 C
485 X emptyval 858 B
486 X emptyval 858 T
487 X emptyval 858 T
488 X emptyval 858 E
489 X emptyval 858 E
490 X emptyval 858 C
491 X emptyval 858 C
470 X emptyval 859 C
471 X emptyval 859 C
472 X emptyval 859 C
473 X emptyval 859 E
474 X emptyval 859 E
475 X emptyval 859 C
476 X emptyval 859 C
477 X emptyval 859 C
478 X emptyval 859 C
479 X emptyval 859 C
480 X emptyval 859 T
481 X emptyval 859 T
482 X emptyval 859 T
483 X emptyval 859 T
484 X emptyval 859 C
485 X emptyval 859 T
486 X emptyval 859 T
487 X emptyval 859 T
488 X emptyval 859 E
489 X emptyval 859 E
490 X emptyval 859 C
491 X emptyval 859 C
470 X emptyval 860 C
471 X emptyval 860 C
472 X emptyval 860 C
473 X emptyval 860 E
474 X emptyval 860 E
475 X emptyval 860 C
476 X emptyval 860 C
477 X emptyval 860 C
478 X emptyval 860 C
479 X emptyval 860 C
480 X emptyval 860 T
481 X emptyval 860 T
482 X emptyval 860 T
483 X emptyval 860 T
484 X emptyval 860 C
485 X emptyval 860 B
486 X emptyval 860 T
487 X emptyval 860 T
488 X emptyval 860 E
489 X emptyval 860 E
490 X emptyval 860 C
491 X emptyval 860 C
470 X emptyval 861 C
471 X emptyval 861 C
472 X emptyval 861 C
473 X emptyval 861 E
474 X emptyval 861 E
475 X emptyval 861 C
476 X emptyval 861 C
477 X emptyval 861 C
478 X emptyval 861 C
479 X emptyval 861 C
480 X emptyval 861 T
481 X emptyval 861 T
482 X emptyval 861 T
483 X emptyval 861 T
484 X emptyval 861 C
485 X emptyval 861 B
486 X emptyval 861 T
487 X emptyval 861 T
488 X emptyval 861 E
489 X emptyval 861 E
490 X emptyval 861 C
491 X emptyval 861 C
470 X emptyval 862 C
471 X emptyval 862 C
472 X emptyval 862 C
473 X emptyval 862 E
474 X emptyval 862 E
475 X emptyval 862 C
476 X emptyval 862 C
477 X emptyval 862 C
478 X emptyval 862 C
479 X emptyval 862 C
480 X emptyval 862 T
481 X emptyval 862 T
482 X emptyval 862 T
483 X emptyval 862 T
484 X emptyval 862 C
485 X emptyval 862 B
486 X emptyval 862 T
487 X emptyval 862 T
488 X emptyval 862 E
489 X emptyval 862 E
490 X emptyval 862 C
491 X emptyval 862 C
470 X emptyval 863 C
471 X emptyval 863 C
472 X emptyval 863 C
473 X emptyval 863 E
474 X emptyval 863 E
475 X emptyval 863 C
476 X emptyval 863 C
477 X emptyval 863 C
478 X emptyval 863 C
479 X emptyval 863 C
480 X emptyval 863 T
481 X emptyval 863 T
482 X emptyval 863 T
483 X emptyval 863 T
484 X emptyval 863 C
485 X emptyval 863 B
486 X emptyval 863 T
487 X emptyval 863 T
488 X emptyval 863 E
489 X emptyval 863 E
490 X emptyval 863 C
491 X emptyval 863 C
470 X emptyval 864 C
471 X emptyval 864 C
472 X emptyval 864 C
473 X emptyval 864 E
474 X emptyval 864 E
475 X emptyval 864 C
476 X emptyval 864 C
477 X emptyval 864 C
478 X emptyval 864 C
479 X emptyval 864 C
480 X emptyval 864 T
481 X emptyval 864 T
482 X emptyval 864 T
483 X emptyval 864 T
484 X emptyval 864 C
485 X emptyval 864 B
486 X emptyval 864 T
487 X emptyval 864 T
488 X emptyval 864 E
489 X emptyval 864 E
490 X emptyval 864 C
491 X emptyval 864 C
470 X emptyval 865 C
471 X emptyval 865 C
472 X emptyval 865 C
473 X emptyval 865 E
474 X emptyval 865 E
475 X emptyval 865 T
476 X emptyval 865 T
477 X emptyval 865 T
478 X emptyval 865 C
479 X emptyval 865 C
480 X emptyval 865 T
481 X emptyval 865 T
482 X emptyval 865 T
483 X emptyval 865 T
484 X emptyval 865 C
485 X emptyval 865 B
486 X emptyval 865 T
487 X emptyval 865 T
488 X emptyval 865 E
489 X emptyval 865 E
490 X emptyval 865 C
491 X emptyval 865 C
470 X emptyval 866 C
471 X emptyval 866 C
472 X emptyval 866 C
473 X emptyval 866 E
474 X emptyval 866 E
475 X emptyval 866 C
476 X emptyval 866 C
477 X emptyval 866 C
478 X emptyval 866 C
479 X emptyval 866 C
480 X emptyval 866 T
481 X emptyval 866 T
482 X emptyval 866 T
483 X emptyval 866 T
484 X emptyval 866 C
485 X emptyval 866 B
486 X emptyval 866 T
487 X emptyval 866 T
488 X emptyval 866 E
489 X emptyval 866 E
490 X emptyval 866 C
491 X emptyval 866 C
470 X emptyval 867 C
471 X emptyval 867 C
472 X emptyval 867 C
473 X emptyval 867 E
474 X emptyval 867 E
475 X emptyval 867 T
476 X emptyval 867 T
477 X emptyval 867 T
478 X emptyval 867 C
479 X emptyval 867 C
480 X emptyval 867 T
481 X emptyval 867 T
482 X emptyval 867 T
483 X emptyval 867 T
484 X emptyval 867 C
485 X emptyval 867 B
486 X emptyval 867 T
487 X emptyval 867 T
488 X emptyval 867 E
489 X emptyval 867 E
490 X emptyval 867 C
491 X emptyval 867 C
470 X emptyval 868 C
471 X emptyval 868 C
472 X emptyval 868 C
473 X emptyval 868 E
474 X emptyval 868 E
475 X emptyval 868 C
476 X emptyval 868 C
477 X emptyval 868 C
478 X emptyval 868 C
479 X emptyval 868 C
480 X emptyval 868 T
481 X emptyval 868 T
482 X emptyval 868 T
483 X emptyval 868 T
484 X emptyval 868 C
485 X emptyval 868 B
486 X emptyval 868 T
487 X emptyval 868 T
488 X emptyval 868 E
489 X emptyval 868 E
490 X emptyval 868 C
491 X emptyval 868 C
470 X emptyval 869 C
471 X emptyval 869 C
472 X emptyval 869 C
473 X emptyval 869 E
474 X emptyval 869 E
475 X emptyval 869 C
476 X emptyval 869 C
477 X emptyval 869 C
478 X emptyval 869 C
479 X emptyval 869 C
480 X emptyval 869 T
481 X emptyval 869 T
482 X emptyval 869 T
483 X emptyval 869 T
484 X emptyval 869 C
485 X emptyval 869 T
486 X emptyval 869 T
487 X emptyval 869 T
488 X emptyval 869 E
489 X emptyval 869 E
490 X emptyval 869 C
491 X emptyval 869 C
470 X emptyval 870 C
471 X emptyval 870 C
472 X emptyval 870 C
473 X emptyval 870 E
474 X emptyval 870 E
475 X emptyval 870 T
476 X emptyval 870 T
477 X emptyval 870 T
478 X emptyval 870 C
479 X emptyval 870 C
480 X emptyval 870 T
481 X emptyval 870 T
482 X emptyval 870 T
483 X emptyval 870 T
484 X emptyval 870 C
485 X emptyval 870 T
[truncated: 1,028,209 more chars]
