# Supplementary material for: The SARS-CoV-2 spike protein is vulnerable to moderate electric fields
Source: Nat Commun. 2021 Sep 13;12:5407. doi: 10.1038/s41467-021-25478-7 (PMC8437970; doi:10.1038/s41467-021-25478-7)
Supplement: Supplementary file 6 — Source Data [file 41467_2021_25478_MOESM6_ESM.zip › FIGURES_compilation_source_data_NEW/supplementary_figure_9/trj_WT_rmsf.txt]

3.493402181387688987e+00
1.392274636548118227e+00
1.131147113221046441e+00
9.840460505194253971e-01
1.115975294460067602e+00
9.558936213498663292e-01
1.110485579616683038e+00
1.101216477370914104e+00
8.223273125621579638e-01
7.344920700110872946e-01
8.569685727047188228e-01
9.888379755114643510e-01
1.496196846888387055e+00
1.446361068410991768e+00
7.280043863143895733e-01
5.875685596731170524e-01
5.209303745222712001e-01
5.035981451379485385e-01
5.862748654784784019e-01
5.861461077726238811e-01
5.257048242890283163e-01
5.824868849606580357e-01
6.205444543142630831e-01
6.826510473620254205e-01
7.845852730770416228e-01
7.950678510382873654e-01
9.811627168697713008e-01
1.224596110770721946e+00
1.017566003212303727e+00
9.900012141303337065e-01
9.619840245774824439e-01
9.466023263987219938e-01
9.263765557566884246e-01
1.295302177219627593e+00
1.204702117653561722e+00
8.896219401953867623e-01
1.247908388510388766e+00
1.837576140278879278e+00
2.442205438729315947e+00
1.616493529704435383e+00
1.346872540833504273e+00
7.827996416363721677e-01
8.707479330883433066e-01
8.129990816985659396e-01
6.468920191297267142e-01
6.883158718119876118e-01
6.040971354379808256e-01
7.215441606437107414e-01
9.097013236953622739e-01
8.011660491686370955e-01
8.953202055252010849e-01
9.146363682592340005e-01
1.207002457312900567e+00
1.026488267109219032e+00
7.865839076489161696e-01
9.576822649991698633e-01
9.714071776456988383e-01
8.153063622255434240e-01
8.174412166431053173e-01
7.330075977127491482e-01
9.610932409605131843e-01
1.008299861437611300e+00
6.495147786981566584e-01
5.853316754157884549e-01
5.259683695020622718e-01
4.873293584709255111e-01
4.944832276491726852e-01
4.303873987803059631e-01
4.371032277064982874e-01
4.280976739290850985e-01
4.804105315042966895e-01
5.835294865840821021e-01
6.797793772845900362e-01
5.762037616298323339e-01
6.234828731825119430e-01
9.260798281841839952e-01
9.808651153178842286e-01
7.765422039233623730e-01
7.091915643828182736e-01
7.866193314157177152e-01
9.913068339660007222e-01
9.675940712917051600e-01
9.579356163953639536e-01
9.659554532466794186e-01
7.640192209364994325e-01
5.815848447132294652e-01
6.512701938745506514e-01
6.900559760301429035e-01
5.507277043072709155e-01
4.814883139909783005e-01
5.157358773996733037e-01
5.648790529511212855e-01
6.245886611913951114e-01
8.607872354634509282e-01
1.135374280399811697e+00
1.105212036977961443e+00
7.379172408520802140e-01
6.948675737156219112e-01
5.583012621222133154e-01
5.079717440413206164e-01
5.169818276270705670e-01
5.419788793115348779e-01
5.409179962719968815e-01
5.536118470934590086e-01
5.149623362554555106e-01
5.616433702627431357e-01
1.258868102956899770e+00
1.396551260318207088e+00
8.784307281503179743e-01
5.950402069490882129e-01
7.096003589566886038e-01
1.065072944811548350e+00
1.166125113114503176e+00
1.306833930516560160e+00
1.208025812649549779e+00
8.515305258254181053e-01
9.428235966622585673e-01
8.248718215978787516e-01
5.635410386088045565e-01
5.995859282178694905e-01
5.153932455466627705e-01
4.768472986322781493e-01
5.623287971432953114e-01
6.883678297787300115e-01
6.397732018053352565e-01
8.439147583063358882e-01
8.555152380413644231e-01
7.369297569703039397e-01
7.389784911009094071e-01
8.267172557175468395e-01
8.721088150939183548e-01
1.043238395407027674e+00
8.777375149506377872e-01
7.526627387733795249e-01
6.906335143753039585e-01
7.281909760506851681e-01
7.456255219408238766e-01
7.560262652422744534e-01
8.243255144200047901e-01
7.161643105352939465e-01
6.904974674895630882e-01
9.015367255576763883e-01
1.243290260237553513e+00
1.870321491916288936e+00
2.150339480165969874e+00
2.034163406116704209e+00
1.854655119952841824e+00
1.436742071690308098e+00
2.668785163869185961e+00
3.423334129140507720e+00
2.770940541378027255e+00
2.423668298315346359e+00
2.032883280940497084e+00
1.769888583031415497e+00
1.272917945700022146e+00
8.186968835522057120e-01
7.239865618430905148e-01
6.471977644057851364e-01
5.837366285881486760e-01
6.015592928359440039e-01
6.680691474353033232e-01
6.565380423665423404e-01
5.964477998656324553e-01
9.765949939103366617e-01
6.193182058454057559e-01
7.426770154590102146e-01
1.016787796970419544e+00
1.207202597171586511e+00
1.033006082294045003e+00
1.058192856718646935e+00
1.038602666136124730e+00
7.735714452157048671e-01
6.169274373779300991e-01
5.563009836279005915e-01
4.346487041299778031e-01
4.304431321855003989e-01
4.409479185747149921e-01
4.525749744264728758e-01
4.750146813309534810e-01
4.730771372828179722e-01
5.120043653020971419e-01
6.025571396043993833e-01
8.394994026237707629e-01
9.552158641570693831e-01
1.261004881249631060e+00
2.048135293630030329e+00
2.786786035760734581e+00
3.242977210059391435e+00
4.186865976048527394e+00
4.111091669815944094e+00
5.210454313664794057e+00
4.888969995832921356e+00
1.780812141429415796e+00
1.370840625447578454e+00
1.541688220067599646e+00
