# Supplementary material for: The SARS-CoV-2 spike protein is vulnerable to moderate electric fields
Source: Nat Commun. 2021 Sep 13;12:5407. doi: 10.1038/s41467-021-25478-7 (PMC8437970; doi:10.1038/s41467-021-25478-7)
Supplement: Supplementary file 6 — Source Data [file 41467_2021_25478_MOESM6_ESM.zip › FIGURES_compilation_source_data_NEW/supplementary_figure_9/trjSAF1e05_rmsf.txt]

1.993288633378330399e+00
1.656943032176234842e+00
1.374421522868121359e+00
1.041207686482769290e+00
1.108387226548297466e+00
9.700047474674138304e-01
1.200116509868098813e+00
1.259068237428560000e+00
1.025428727808254781e+00
9.308765956163568278e-01
1.122611022225828092e+00
1.321324398650351339e+00
1.756434792658720712e+00
1.657746433718587209e+00
1.242919832269580027e+00
1.271896132839965832e+00
1.478274141124956031e+00
1.367472199411733369e+00
1.379732047144658580e+00
1.313597000498309963e+00
1.047867830305052816e+00
9.434977518281525422e-01
8.147107156227828550e-01
8.314751097553607639e-01
8.351062514949689763e-01
7.776014996960783909e-01
9.107694395631402706e-01
1.082988585372477219e+00
1.083809931873118027e+00
1.240633440980854818e+00
1.175477375977453054e+00
1.232915473919962812e+00
1.095039169350464858e+00
1.416840761912239621e+00
1.441981205927938658e+00
1.118431479381593041e+00
1.391276685247853306e+00
1.603592817960384442e+00
1.340999567738301312e+00
1.434933266384414541e+00
1.286786699580671156e+00
9.315728962426250703e-01
1.017776210894411060e+00
9.456395253667561063e-01
7.723429176499595483e-01
8.117879260694171872e-01
7.424301494546592384e-01
8.876392745586395572e-01
1.103381680283140653e+00
1.049522998999245837e+00
1.216713929517475146e+00
1.264374684377419289e+00
1.658699211909233640e+00
1.516919141125209647e+00
1.202349313130008701e+00
1.436233248915037120e+00
1.517793353413180890e+00
1.216856646043510404e+00
1.078288693538057563e+00
8.869647473287574080e-01
9.713143564952982922e-01
8.094573761939978240e-01
5.754017377527788080e-01
5.935999909344008563e-01
5.866441761347250816e-01
6.686183153637461629e-01
7.215938550085457814e-01
8.360299689821486524e-01
9.442390412634992236e-01
1.162758024167744875e+00
1.233366151343808781e+00
1.196286965148005699e+00
1.297223334906316472e+00
1.139903763135995174e+00
9.754940175683831649e-01
1.118453658941580553e+00
1.127095997407332906e+00
9.624144445075030196e-01
9.073158199255081380e-01
1.070850577208005028e+00
1.414635679545336977e+00
1.341758320067715671e+00
1.605461464298473917e+00
1.753711891371342535e+00
1.729005265671997638e+00
1.393689563405158260e+00
1.294548576711985310e+00
1.591398100789052084e+00
1.635751231498677294e+00
1.391126886245924066e+00
1.107019927706918372e+00
1.069107341631797325e+00
9.201114016136481277e-01
1.071658834459901399e+00
1.245113723753260793e+00
1.255558159448052491e+00
9.568341606878161265e-01
8.162279468673682148e-01
6.355356756587724476e-01
5.683685833314693348e-01
5.944002100689603774e-01
6.234436846207070948e-01
7.309606970006288229e-01
8.155371168977645358e-01
9.601730119986962020e-01
1.134791116715672343e+00
1.975654183617993276e+00
2.912991001464880103e+00
3.677862924919699683e+00
4.157251319174442905e+00
5.273431684163371713e+00
4.993468577546340548e+00
5.757867457831197910e+00
6.398299530394432999e+00
6.039029883924753150e+00
4.774032790979525487e+00
3.307634398799458531e+00
2.393541698269750828e+00
2.073589699199773762e+00
2.061563841312867407e+00
1.791935376061278395e+00
2.037418296491434244e+00
2.101179517900056748e+00
2.492351864157860586e+00
2.218153621872363424e+00
2.480953337656237601e+00
2.109635724223958952e+00
1.838950908149451946e+00
1.621831557050662065e+00
1.506035085176181010e+00
1.212230653005099024e+00
1.315833383995788086e+00
1.456764808157190894e+00
1.601913774391229062e+00
1.933511933866715493e+00
3.613213860563417423e+00
2.668524811029128863e+00
3.575345524271337005e+00
3.867826898561919080e+00
4.598484961353226375e+00
6.290057343671976220e+00
8.088331932909582633e+00
9.060557755959077753e+00
1.017112163637802169e+01
1.037440628315169100e+01
9.005030316955000558e+00
8.209642770827683123e+00
5.959696094394546506e+00
7.922977662976769864e+00
9.398365586213120793e+00
9.810250237910100424e+00
8.648141999928386170e+00
7.064643604295554269e+00
5.648937912013926699e+00
4.283197124109523912e+00
2.642625526295002469e+00
2.261578836292592154e+00
1.999618731690657958e+00
2.254894632389873532e+00
2.233161206464109316e+00
2.327220423540989902e+00
2.329755288810890779e+00
2.299884842230587978e+00
2.352079540930782198e+00
1.967567661530694956e+00
2.796690392437446437e+00
2.965515397014738763e+00
3.180626504697594559e+00
2.626917762213079488e+00
2.283815208740454850e+00
1.949021234020552606e+00
1.601819912874851148e+00
1.610632278579818388e+00
1.466521071398221743e+00
1.203252023635627443e+00
8.946597972404485288e-01
8.221917844012001098e-01
7.039985243522346448e-01
6.033710490650737723e-01
5.500464661515407361e-01
5.204769048728055125e-01
6.558671216779827784e-01
6.615299784119050841e-01
8.656258592670559304e-01
1.489447031279823142e+00
1.563386810438104346e+00
1.929317966549973118e+00
1.743596869282154183e+00
1.491409805566155988e+00
1.146001547014856126e+00
1.226919031237011515e+00
8.751081610333817373e-01
1.186128075241399848e+00
1.762438501744200359e+00
2.472556695399852345e+00
