# Supplementary material for: The SARS-CoV-2 spike protein is vulnerable to moderate electric fields
Source: Nat Commun. 2021 Sep 13;12:5407. doi: 10.1038/s41467-021-25478-7 (PMC8437970; doi:10.1038/s41467-021-25478-7)
Supplement: Supplementary file 6 — Source Data [file 41467_2021_25478_MOESM6_ESM.zip › FIGURES_compilation_source_data_NEW/supplementary_figure_9/trjSAFE0_fit_rmsf.txt]

2.231979926459523700e+00
1.715015142460439845e+00
1.405531706442009199e+00
9.910544874149259664e-01
9.281436192398918594e-01
7.844097005540544565e-01
9.323971235250841927e-01
9.078999124961883993e-01
6.877953399408228696e-01
6.612462779207479713e-01
7.790714768355367914e-01
9.157477782914520414e-01
1.361984605851921382e+00
1.214473687437612082e+00
6.440433191575128946e-01
6.215267668135365797e-01
6.560450034077230930e-01
6.622942957755061366e-01
7.178577853415591958e-01
7.181304439037309306e-01
6.112301685207272017e-01
6.212427552298716016e-01
5.861484770069326222e-01
6.252693625514147424e-01
7.008832446899777580e-01
6.716503973082140755e-01
7.573836079755081885e-01
8.458283857210758816e-01
8.005874614367698427e-01
8.832034470433104412e-01
8.717792589016815086e-01
1.026491670875643303e+00
8.748468442405378243e-01
1.196439032483712195e+00
1.281046251815496584e+00
1.041254020387735624e+00
1.321514212537893584e+00
1.802656596700758618e+00
2.617251100700553224e+00
1.975588704644500426e+00
1.452637753848741164e+00
7.678015052575311028e-01
8.797034085458396158e-01
8.091084942598513186e-01
6.794424905713998264e-01
7.120757278461297135e-01
5.905690985087259648e-01
6.801191902709926573e-01
8.647831151555819273e-01
8.149416968002295425e-01
9.447650019239531849e-01
1.113007885579076151e+00
1.384204620360490079e+00
1.133276377761659459e+00
9.408119638607911339e-01
1.013846570088772214e+00
9.986011035503726818e-01
8.124188083073762279e-01
7.150631827793402229e-01
6.396005370589691319e-01
7.396034679024563463e-01
6.829516760934235542e-01
4.868490671596054087e-01
5.161194208298692798e-01
4.785059792115812227e-01
4.815589034515314615e-01
4.950278735295794430e-01
4.691240739440891150e-01
4.690773991036428781e-01
5.176402919867764130e-01
5.657325676654726410e-01
6.569584745235403922e-01
7.445768469905841291e-01
6.878709401712941318e-01
6.705092621290511534e-01
9.716420319674801132e-01
9.764254706181828558e-01
6.652197597355028469e-01
6.515083426128792654e-01
7.169512546285072840e-01
9.446706689351672681e-01
8.206754786676500046e-01
9.276126585861442786e-01
9.487228783469556781e-01
8.363633183811706173e-01
7.186912130993354797e-01
7.000142180846674611e-01
7.382131175509828447e-01
6.481450890073184867e-01
6.158059465880737493e-01
5.794136774935845224e-01
6.081132169560754530e-01
6.172654659502930796e-01
7.364292076024120393e-01
8.613673506341261721e-01
9.444505104445083399e-01
7.263452834518477896e-01
6.336297516963254051e-01
5.259038468863901361e-01
4.942290188567081133e-01
5.073504378042384966e-01
5.154575143080822874e-01
5.415781170289456492e-01
5.534569985521137214e-01
5.491896281360654219e-01
5.801298367678824341e-01
8.313777416016249200e-01
1.112278354554310233e+00
8.353451158175707603e-01
6.092306388142642026e-01
7.387646239094987077e-01
1.047751845135815207e+00
1.169020660994222416e+00
1.216681725055687613e+00
9.427706345219882822e-01
7.588746946704346685e-01
8.319483043631601404e-01
8.398315302129637505e-01
6.633947517855351972e-01
7.386190435299013757e-01
6.974346967166338285e-01
6.808025616653535783e-01
8.029886426613436212e-01
9.686129017361186921e-01
7.887154499126678431e-01
9.357685705275247123e-01
8.781381437913545751e-01
7.532453736876221217e-01
7.420457412361181060e-01
7.953408950588856108e-01
7.074832912244205518e-01
6.720054533400514618e-01
7.685777852989743586e-01
8.235664967580251794e-01
8.052241365201417977e-01
9.056870440297998259e-01
9.220922913200136906e-01
1.013520335119508120e+00
1.127628423816623648e+00
1.004471384873484752e+00
9.448417385259633150e-01
1.284178300798600292e+00
1.934439870383538596e+00
2.655623092529809881e+00
3.036506298228173861e+00
2.674609812656223884e+00
2.352508385659178192e+00
1.726167235304211900e+00
2.925674314108138940e+00
4.606539361686315281e+00
5.724642399108624602e+00
5.653138921881033951e+00
3.510470898252163074e+00
2.360740079198469843e+00
2.366083787961274165e+00
1.098220860705843904e+00
1.022907668859646124e+00
8.351332553536618963e-01
7.998020137494640247e-01
7.876405199529210588e-01
8.249209055442724425e-01
8.178248056484412887e-01
8.250210804677671206e-01
7.821281654267242534e-01
6.532491838433445164e-01
8.069854276961536677e-01
1.116902817320924779e+00
1.353636880434030632e+00
1.240477604321802207e+00
1.177678427199133848e+00
1.063542338737570203e+00
8.263156854497643033e-01
6.970014032216322875e-01
5.945178494236541544e-01
4.998810966884860152e-01
4.707215474731992200e-01
4.488860336735294165e-01
4.554174273892256930e-01
4.504665051443869639e-01
4.457742131454863199e-01
4.828074840861663053e-01
5.889523605084223679e-01
5.889153969688657453e-01
7.419013730579890886e-01
1.183132708427616864e+00
1.203177612001293140e+00
1.429814416131933053e+00
1.287889955203219250e+00
1.139979678924279760e+00
8.511449483661386317e-01
8.657613812486889548e-01
6.480435608078319865e-01
7.739077801468124962e-01
1.103642536157283693e+00
1.592624903409884274e+00
