# Supplementary material for: The SARS-CoV-2 spike protein is vulnerable to moderate electric fields
Source: Nat Commun. 2021 Sep 13;12:5407. doi: 10.1038/s41467-021-25478-7 (PMC8437970; doi:10.1038/s41467-021-25478-7)
Supplement: Supplementary file 6 — Source Data [file 41467_2021_25478_MOESM6_ESM.zip › FIGURES_compilation_source_data_NEW/supplementary_figure_9/trjUKE0_rmsf.txt]

2.526088034315995046e+00
1.453338603878939983e+00
1.117052192546647227e+00
8.590859052919209704e-01
9.396515013955915041e-01
8.538407207768391460e-01
1.060809886447786177e+00
1.083249719045723980e+00
8.524159285809238540e-01
7.757239855374739035e-01
8.986190471255881551e-01
1.018430459464984450e+00
1.487293871055362038e+00
1.368065281729384797e+00
8.262932923365435833e-01
7.528168344638677123e-01
7.129938052500111034e-01
6.071714701741915965e-01
6.172938266854963718e-01
6.458404174794202257e-01
5.789241942598712942e-01
6.314637703265674196e-01
6.273607191323262722e-01
7.075131294255719849e-01
7.752859530555209489e-01
8.141056968312819775e-01
8.961480235471070976e-01
1.107768638791426286e+00
9.701693228454817408e-01
1.089383392016514129e+00
9.149429513581787132e-01
9.866629143529355161e-01
8.830304113143379041e-01
1.065848264181181504e+00
1.257234744995634701e+00
1.086586390273902802e+00
1.118906212643081100e+00
1.264009937008596873e+00
1.203489693247371983e+00
1.292060920834069426e+00
1.138435311781644366e+00
8.690414467058595882e-01
9.973374816970316248e-01
8.740364577265188339e-01
7.115140637839753035e-01
7.021048291090237203e-01
5.736008586712125767e-01
6.378199056936524336e-01
8.030044092814383472e-01
7.772505691306851316e-01
9.057588186652176798e-01
9.522366167467174458e-01
1.213382731825033867e+00
1.022078269185843657e+00
8.258585499975311661e-01
1.038183480959525395e+00
1.054262655958769779e+00
9.278939131021947118e-01
9.034659493485084347e-01
8.199112567819250019e-01
9.761129875354083163e-01
7.503843378275374398e-01
6.068788511760900839e-01
5.837390440329143226e-01
5.487166503256110106e-01
5.291996035144238553e-01
5.649120423593244622e-01
5.045446908495915261e-01
5.561483901114785411e-01
5.904740601229367947e-01
6.906542139394489244e-01
7.388274526898840344e-01
8.512676669062793078e-01
7.422385083781362081e-01
7.402422748892653059e-01
9.587272699481378391e-01
8.934820208565013022e-01
6.227681458718211660e-01
6.303173279174461019e-01
7.432179885585802337e-01
1.206229369948284891e+00
8.385672889945513520e-01
8.887986411028837574e-01
8.614518264494784860e-01
6.704015592412332358e-01
5.954587549603433949e-01
6.079564296008299618e-01
6.355863337633778087e-01
5.284172759822908239e-01
4.996956224627099319e-01
5.094742279660808837e-01
5.473905362920777895e-01
5.915864287236938246e-01
7.411036266696354735e-01
8.529222093775048474e-01
9.474252833210434765e-01
7.313307826756395569e-01
6.277948759810844104e-01
5.373426451674532256e-01
5.047943789815020343e-01
5.304108870163004585e-01
5.852713664166410146e-01
6.408799380214698083e-01
6.993048346179453478e-01
7.261776285637111528e-01
8.355572107174120688e-01
1.141724795118834734e+00
2.461150961639127388e+00
2.648311644048583879e+00
4.473747370683144098e+00
5.424560252235725244e+00
6.297527006842559061e+00
6.697808846018901363e+00
7.072530611075861451e+00
5.653904190697438104e+00
2.880973952315927011e+00
2.784647754742035630e+00
2.098440912882318266e+00
1.007471506623136337e+00
8.327072336603305036e-01
6.579834704529041733e-01
5.523614719016233243e-01
6.549774075568124410e-01
7.320675561680208832e-01
6.396177653542688413e-01
8.098136753747166017e-01
8.087255293134992806e-01
6.872190155843995729e-01
6.513144161306786417e-01
7.307163100151636836e-01
6.881341219985959157e-01
7.051621130649179392e-01
6.961252342540750204e-01
6.503390217873791235e-01
6.279745889604227971e-01
7.128990766982831184e-01
7.264098720860492353e-01
7.699027795443041944e-01
8.149720101379099857e-01
7.379419922150727285e-01
7.119022707639957037e-01
9.327887966580026280e-01
1.224261058741435981e+00
1.892239729432124040e+00
2.255745958037627119e+00
2.165379820735893635e+00
1.949942906260840436e+00
1.410303653788746558e+00
1.658855423290277908e+00
1.412506209019424919e+00
1.329167631121979776e+00
1.114140252302498135e+00
1.398233141885120157e+00
1.486287035349028285e+00
1.190610597431478457e+00
8.591482692856922121e-01
7.826566349244943321e-01
7.064780549445479618e-01
6.507526469161969418e-01
6.970419634371566309e-01
8.447433152065150219e-01
9.778288252262575808e-01
1.025262770841744553e+00
1.320582949884859136e+00
1.130545115600189554e+00
1.314253739863668891e+00
1.698069830313675643e+00
2.117647985002923949e+00
1.861862468703230133e+00
1.863260206910282601e+00
2.106539523464180608e+00
2.132358290596606754e+00
1.014859156592252454e+00
8.195187782612997074e-01
7.112494667135264015e-01
6.091188599622717748e-01
5.681096227892616923e-01
5.282796132468225991e-01
5.167215885290562527e-01
4.798025826654727100e-01
5.172706695450606240e-01
5.783651606901605291e-01
6.007590954104095049e-01
7.819134645714765908e-01
1.143010417874843698e+00
2.563535513872933880e+00
3.057207062899861771e+00
3.345167362735048222e+00
2.686055902819294960e+00
3.508044646011944323e+00
2.684099195578633967e+00
2.007879571705742716e+00
1.583943025167765084e+00
2.447563401129917438e+00
3.558704895866914963e+00
