# Supplementary material for: The SARS-CoV-2 spike protein is vulnerable to moderate electric fields
Source: Nat Commun. 2021 Sep 13;12:5407. doi: 10.1038/s41467-021-25478-7 (PMC8437970; doi:10.1038/s41467-021-25478-7)
Supplement: Supplementary file 6 — Source Data [file 41467_2021_25478_MOESM6_ESM.zip › FIGURES_compilation_source_data_NEW/supplementary_figure_9/trjUK1e05_rmsf.txt]

2.174691368600161212e+00
1.691893071607685206e+00
1.380080020976634625e+00
1.049438730297962863e+00
1.136307551616647871e+00
9.682240067016459895e-01
1.265126434856863158e+00
1.229295995552564191e+00
8.547008911399315290e-01
7.850718637011568912e-01
9.372935818932405239e-01
1.027322785464046984e+00
1.476937046493558503e+00
1.277543370422225433e+00
7.929512948982363474e-01
7.322152084955424467e-01
7.367316159108341367e-01
7.087318373212386780e-01
7.675575139503830746e-01
7.135138323845477970e-01
6.467853270746359851e-01
6.872425568102598081e-01
6.692353712841256907e-01
7.324175216236947783e-01
8.031439467082086558e-01
8.261443272407837934e-01
1.010533996894074749e+00
1.300856049539111936e+00
1.153219566696146892e+00
1.299668715763865334e+00
1.223971508647290873e+00
1.225141078329217592e+00
1.187819682913909380e+00
1.913306802531907991e+00
1.799482135203466893e+00
1.175687267339507791e+00
1.763580997964088848e+00
2.254501590382907761e+00
2.268942278790220701e+00
1.657799536491606274e+00
1.364276676303262770e+00
8.984182321371989577e-01
9.962675206542133122e-01
8.960002392746111433e-01
7.223279730534551968e-01
7.479593788067123716e-01
6.499072627854252104e-01
7.716408559427738734e-01
9.695031689948014897e-01
8.722835568795475059e-01
1.038214483188267589e+00
1.149351001901920188e+00
1.499482477873248287e+00
1.266136500168057122e+00
1.039194532746027244e+00
1.197686371769891345e+00
1.205843499933747065e+00
1.104915335385718400e+00
1.043645368138914620e+00
1.093222641764280967e+00
1.345449506585519428e+00
1.079997791108617822e+00
6.648648428501343632e-01
6.060457197019704090e-01
5.378288699640482173e-01
5.560940171564695556e-01
5.879693930721557882e-01
5.553813139946937039e-01
5.863419394704689758e-01
6.117336691379240410e-01
6.488103147885557753e-01
8.201950360191052614e-01
9.340835245488584571e-01
7.710724593875581956e-01
7.587316067789223739e-01
9.737300316737810268e-01
9.577180693326755589e-01
1.088329700039569969e+00
1.015037328214006163e+00
1.270344572335434741e+00
1.366932828415302614e+00
1.182797242713342190e+00
1.576630618219136082e+00
1.275210698307624346e+00
1.162042239204210681e+00
8.609531918931540018e-01
7.873232337378942569e-01
8.717479479292233879e-01
7.813816987610312514e-01
6.950969945220442092e-01
6.833841882893202380e-01
7.805372623656879894e-01
7.473925717990492767e-01
9.362099342010191672e-01
1.117736985957429319e+00
1.235371559829523402e+00
8.939433374816843081e-01
7.785823384797850855e-01
6.293435297100479220e-01
5.424943453100271595e-01
5.403484737807320304e-01
5.626296477387543460e-01
6.106237902069503454e-01
6.874973851850029183e-01
7.185052858135565490e-01
8.395438109774854274e-01
1.348930444917202376e+00
1.790206025905529685e+00
1.560701657365245243e+00
2.276554115627078545e+00
2.698638339934238850e+00
2.716974831607840368e+00
3.041317694918434178e+00
2.996025551539523324e+00
2.487262805032334878e+00
1.815543442342145264e+00
1.479060779428673866e+00
1.372771084228539440e+00
8.238485924747681599e-01
9.294723020775585987e-01
7.577077468928303805e-01
7.942382924192014082e-01
9.532995481597122955e-01
1.118870878365082699e+00
9.798074075503682145e-01
1.163142382334332536e+00
1.064680784218630105e+00
9.370115261549026853e-01
9.116928522407543589e-01
9.897871882278097555e-01
9.546953901563424161e-01
1.081835789919691981e+00
9.376404136796374633e-01
8.449374583745723477e-01
8.265659641583151807e-01
8.905010538327661207e-01
9.328856690643569927e-01
1.026250936288092941e+00
1.117367130210321413e+00
9.382277854485936430e-01
1.090262600526789027e+00
1.403731702016405514e+00
2.167173611682994938e+00
2.894132469698460497e+00
3.363302413307213357e+00
2.859570057461982895e+00
2.779148629863957165e+00
2.260912351142440713e+00
4.092426895034925849e+00
5.343739332920026008e+00
5.260866572158441556e+00
4.953603917333477824e+00
3.290077495689500253e+00
2.668879174809846155e+00
2.177527018287924943e+00
1.077157082322496517e+00
1.058399550231928554e+00
1.005375698859081623e+00
1.026667653661766932e+00
9.399990241075234509e-01
8.978948892148883587e-01
9.428016436550151758e-01
8.996267264778523565e-01
2.043996025124985572e+00
1.369138040235865050e+00
1.732223580117152606e+00
1.847300114743512411e+00
2.247189471619904566e+00
1.963654788417066532e+00
2.106152304638290840e+00
1.904985678856196962e+00
1.898554554529760630e+00
1.404691546103390420e+00
9.450910487869363941e-01
7.089080716636491086e-01
5.914213888491237636e-01
5.840812789262606053e-01
5.260783428853987864e-01
5.218537060028690666e-01
4.999946265551292734e-01
5.323925226134426092e-01
6.485261383096051491e-01
7.422511923947739954e-01
1.160302027679338321e+00
1.486523348395253130e+00
2.043634389185704503e+00
2.341713931204725263e+00
2.405501751193420024e+00
2.119642128762322386e+00
1.890005959239665634e+00
1.935467067617116621e+00
1.729600098554760823e+00
1.521548258279840971e+00
2.044713010223706107e+00
2.317007215837458833e+00
