# Supplementary material for: The SARS-CoV-2 spike protein is vulnerable to moderate electric fields
Source: Nat Commun. 2021 Sep 13;12:5407. doi: 10.1038/s41467-021-25478-7 (PMC8437970; doi:10.1038/s41467-021-25478-7)
Supplement: Supplementary file 6 — Source Data [file 41467_2021_25478_MOESM6_ESM.zip › FIGURES_compilation_source_data_NEW/supplementary_figure_9/trjBRE0_rmsf.txt]

2.935977142923750893e+00
1.456176788920113152e+00
1.110423616958500892e+00
8.182118424851614336e-01
8.838975390546947031e-01
8.339627957571036365e-01
1.005097217703416534e+00
9.974104751116917855e-01
8.087358172918440724e-01
8.104543253991157714e-01
9.638840074605322661e-01
1.048521294520729619e+00
1.446344911017564350e+00
1.311514623691875769e+00
7.726483118456660693e-01
6.675521643765676139e-01
6.603864118581166398e-01
5.838277593175476010e-01
6.101307071544908034e-01
6.612733024941610527e-01
5.828906830566059627e-01
6.411151736297791004e-01
6.125656185619833272e-01
6.789470231815243340e-01
7.351077408620564357e-01
6.766206338640374796e-01
8.679274561673894217e-01
9.764484360990910439e-01
8.623817854231111690e-01
8.610603034700959890e-01
8.236243371346750886e-01
1.393098261290450779e+00
1.187942499769240490e+00
2.164932122169559214e+00
2.131530092781510621e+00
1.318794678910005347e+00
1.602137429430955828e+00
2.074903210321829228e+00
2.504663203859391007e+00
2.679161435349614706e+00
1.649539260014402098e+00
1.106912125713777284e+00
2.562591231790834811e+00
2.162410126781489694e+00
8.362798304773970681e-01
7.960745325997056199e-01
6.792888680495845488e-01
7.730656982129947563e-01
1.103696731292906907e+00
1.030787361461559914e+00
1.134076225316635211e+00
1.230667563646637097e+00
1.416939684179791215e+00
1.132608007128576899e+00
9.955333697186394826e-01
1.147322437164220332e+00
1.144033280389882501e+00
9.633128703051417885e-01
8.760647155464786895e-01
8.623667299342370196e-01
1.020463079631193093e+00
7.645553794028804306e-01
5.669036894110245361e-01
5.744094701890495314e-01
5.317829407208249926e-01
5.229178971208080506e-01
5.209179425449931289e-01
4.985335792716363845e-01
5.141114782651938775e-01
5.296074037763347508e-01
5.783500523294438089e-01
6.512416010511626885e-01
8.402287759041967563e-01
7.326828191133195611e-01
7.086887554789611521e-01
1.024305295169772867e+00
1.046468392055489804e+00
7.025693092821723162e-01
7.028275103842568372e-01
7.821426914006106568e-01
9.569040644227685410e-01
8.491978671332838235e-01
9.222189109511536032e-01
8.829468029584626176e-01
6.963751077700686132e-01
6.437543380610459831e-01
6.890686775788800178e-01
7.275264475763623118e-01
6.074469379275719838e-01
5.551007112908220575e-01
5.622698241913968165e-01
5.928436836535309062e-01
6.127651159321612084e-01
7.594497008742562283e-01
9.095041330185265060e-01
1.053899756171896351e+00
8.051520534826331899e-01
8.666219827985801594e-01
6.026031183375992750e-01
5.292341193197334093e-01
5.176944417948929900e-01
5.389711923786146830e-01
5.960859976369304869e-01
6.231374387864219155e-01
6.111938659792320871e-01
6.828782033890380410e-01
8.173176934219954504e-01
1.357874571955201226e+00
1.722018926921364157e+00
2.072793692179047742e+00
3.428244225456624772e+00
2.739207388762869844e+00
3.931760364037944822e+00
4.623050622681177835e+00
3.771675583437879897e+00
2.173079077488276667e+00
2.127468161919580769e+00
1.287998404617133108e+00
8.896749210234365934e-01
7.550213004029227015e-01
6.519291097359859455e-01
6.126164732815784220e-01
7.198078880275897706e-01
9.013529384659391130e-01
7.857190779050303719e-01
9.542035866739929650e-01
9.191402416810112719e-01
7.763653200383955344e-01
7.544116260086816128e-01
8.351220087759916311e-01
7.312640221764803439e-01
7.783939376521326059e-01
7.813867035875612377e-01
7.191703424706622494e-01
6.966220287161168923e-01
7.553356630200328548e-01
8.138643941354551936e-01
9.111093519373379968e-01
1.039145999508014340e+00
9.668276224267365881e-01
9.373074578115906386e-01
1.291187816742090266e+00
2.038027542624176736e+00
2.981236755058198185e+00
3.362706258442336615e+00
2.537945147120757028e+00
2.473214305370544874e+00
1.975050080647896333e+00
3.473334576010276287e+00
5.244599974873031201e+00
6.480103360290172532e+00
6.344757569649098983e+00
4.129342084263559975e+00
2.588026083165858804e+00
2.352680752096840688e+00
1.075243385211840819e+00
1.003657882296660198e+00
8.684269518122754716e-01
8.219095306510886267e-01
7.494394611166319553e-01
7.979311179657212483e-01
8.858012204622699448e-01
9.941538523645867542e-01
1.192977818865537110e+00
1.012593617173360494e+00
1.184753758894472764e+00
1.085642522126839538e+00
1.444181243254237579e+00
1.428140222278531768e+00
1.347383865086332122e+00
1.221600825490633646e+00
1.104633260621432189e+00
9.383584682531834753e-01
6.337333771778664859e-01
5.614137033993737980e-01
5.010572942832589582e-01
4.958752604491672433e-01
4.750870465292573730e-01
4.897169622160508773e-01
4.821125914907277710e-01
5.118053415566156117e-01
6.298436180388407024e-01
6.681537010889276873e-01
8.554497925167483530e-01
1.278674977960591930e+00
1.652277427172990976e+00
2.142870200701461947e+00
2.035313799584531846e+00
1.915130174837893273e+00
1.863123298488374990e+00
1.160022505172504381e+00
8.586269406614539523e-01
9.949768547244819406e-01
1.232062193753262092e+00
1.948510855862172209e+00
