# Supplementary material for: The SARS-CoV-2 spike protein is vulnerable to moderate electric fields
Source: Nat Commun. 2021 Sep 13;12:5407. doi: 10.1038/s41467-021-25478-7 (PMC8437970; doi:10.1038/s41467-021-25478-7)
Supplement: Supplementary file 6 — Source Data [file 41467_2021_25478_MOESM6_ESM.zip › FIGURES_compilation_source_data_NEW/supplementary_figure_9/trjBR1e05_rmsf.txt]

3.421792580642944337e+00
1.375841006894524821e+00
1.054666093498936252e+00
8.625104056795206420e-01
9.854176364816283895e-01
1.044463539636969696e+00
1.267301378519264166e+00
1.218880019163278261e+00
9.347423745489059632e-01
8.985567686625217654e-01
1.065573327361281741e+00
1.136607186181761708e+00
1.529211377958647367e+00
1.373371401874275977e+00
8.231153636531836071e-01
7.618054577342109335e-01
7.856332593857527913e-01
7.262414193045201305e-01
8.024119983060691297e-01
7.788022035336503723e-01
6.570042906437748575e-01
6.933357561202941888e-01
6.735727978161374363e-01
7.450802278924815170e-01
8.130466451635800507e-01
9.824995194440380164e-01
9.880559494605227755e-01
1.437306464677852835e+00
1.110122252577252056e+00
1.151956892465748172e+00
1.362869263543434961e+00
1.323382233157293086e+00
1.065919727702763664e+00
1.869394203278336164e+00
1.749361457028767219e+00
9.834128655794558416e-01
1.515868317253724618e+00
1.881809149603753450e+00
1.217789909253486735e+00
1.303387252700252130e+00
1.235231314594002372e+00
9.288863464757542987e-01
1.163267586198186931e+00
1.035263267305273294e+00
7.977330509603802744e-01
8.516228904973623948e-01
7.564776742640344498e-01
9.182997746272205664e-01
1.151276506822218604e+00
1.081453447772562804e+00
1.232296406197392891e+00
1.488463813132979485e+00
1.541237467922877302e+00
1.126794788791751323e+00
1.178821390642056599e+00
1.233389974963840174e+00
1.339421196981987583e+00
1.230045619658933775e+00
9.750178392786319481e-01
8.576916372577831904e-01
1.007618163369492947e+00
9.033842992281637674e-01
6.854617608240408666e-01
6.373754338053476687e-01
6.253684637714048700e-01
5.842466080794567196e-01
6.126557572582133071e-01
5.891044048213657236e-01
6.170620316032848773e-01
6.450065044192911934e-01
6.937294449231767857e-01
7.214784675663700186e-01
8.700236019242264529e-01
7.936236254235262688e-01
7.606420280708494630e-01
1.015000507005487496e+00
1.001957119427310472e+00
7.656440724000255216e-01
8.113014918823717725e-01
9.090659418742587095e-01
1.085309579823180881e+00
9.733144376330905567e-01
1.054458558131697865e+00
1.075129763369668146e+00
9.516316450745392341e-01
8.016694407675191147e-01
8.051007738102775591e-01
8.965849173787612258e-01
8.391976729854436767e-01
7.380775449487715356e-01
6.727282987800191627e-01
7.273422651356470370e-01
7.632176670827177656e-01
9.477528118596117990e-01
1.105182048483632995e+00
1.233722735819667848e+00
1.009471099638437730e+00
1.105137241048112617e+00
7.953206522529576716e-01
6.851223437538930261e-01
6.609534923557396358e-01
6.740797989199811546e-01
6.452385170583252449e-01
6.697382376561570316e-01
6.743308551084967739e-01
7.950573026737034477e-01
2.429617304097979158e+00
2.753611545412802286e+00
2.484196709884422205e+00
2.337551485872838342e+00
3.128721082805292930e+00
2.125453161271837033e+00
2.202214814946531707e+00
2.043695252495169257e+00
1.425858537334030895e+00
1.144686771129354241e+00
1.208150704268200926e+00
1.211953118554941033e+00
9.491354534777530771e-01
9.221560552479221018e-01
8.356847693373942176e-01
9.319060707655381082e-01
1.089516138081409347e+00
1.324956523585848034e+00
1.117083544054662037e+00
1.224790229701021804e+00
1.138087797019619041e+00
9.768645384972244328e-01
9.104867855811169530e-01
9.468279925656934992e-01
8.960270083228598637e-01
9.867671478727139123e-01
9.093170472927977199e-01
8.341922285074513388e-01
8.806453842238137764e-01
9.451120389922759157e-01
1.043730853441313222e+00
1.205035256855079950e+00
1.371462469628045078e+00
1.455025076917486837e+00
1.720967829326067067e+00
2.375128783947150435e+00
3.481318054246534732e+00
4.512475502243539438e+00
4.900207804051438742e+00
3.890189146950091548e+00
3.923814363289142015e+00
3.050762327581017175e+00
5.007156930439047748e+00
6.479075166668743613e+00
7.040502798484941316e+00
6.206821857725077329e+00
4.645466418754761406e+00
3.232106511555428607e+00
2.684509798120330970e+00
1.422385956456869716e+00
1.646229992968322176e+00
1.395575673857643473e+00
1.285142173603764260e+00
1.126973458524474392e+00
1.081108957746944377e+00
1.058157671688361390e+00
1.021726615371909785e+00
1.148864289039830622e+00
1.005750856693619300e+00
1.142495805141679366e+00
1.178752831719233063e+00
1.503869927318274513e+00
1.449825681565855451e+00
1.516657218811351848e+00
1.349680164542946592e+00
1.097705968362359119e+00
9.769238353720470780e-01
7.717998811357912325e-01
6.604238005514668775e-01
5.691541357883304064e-01
5.671399081779158191e-01
5.702277461166642691e-01
5.990863176341066909e-01
5.962736323365523949e-01
6.685014681256759017e-01
7.026953460744757018e-01
7.839900172584386429e-01
9.168287252921754060e-01
1.335601096729664317e+00
1.748892187504021090e+00
2.208866993745011609e+00
3.105894201903007357e+00
2.674386061513373658e+00
3.086675215898916136e+00
4.139046724836633828e+00
4.236512785251614233e+00
1.806977480785361134e+00
1.244073776339503334e+00
2.309089178306109602e+00
