# Supplementary material for: The SARS-CoV-2 spike protein is vulnerable to moderate electric fields
Source: Nat Commun. 2021 Sep 13;12:5407. doi: 10.1038/s41467-021-25478-7 (PMC8437970; doi:10.1038/s41467-021-25478-7)
Supplement: Supplementary file 6 — Source Data [file 41467_2021_25478_MOESM6_ESM.zip › FIGURES_compilation_source_data_NEW/supplementary_figure_10/rmsfcharmm/rmsf_per_residue_EF-on_1e04_10ns.xvg]

@    title "RMS fluctuation"
@    xaxis  label "Residue"
@    yaxis  label "(nm)"
@TYPE xy
  319   0.1323
  320   0.0831
  321   0.0867
  322   0.0873
  323   0.0967
  324   0.0720
  325   0.0797
  326   0.0888
  327   0.1021
  328   0.1661
  329   0.1787
  330   0.2626
  331   0.3328
  332   0.2765
  333   0.1596
  334   0.1671
  335   0.1230
  336   0.0649
  337   0.0706
  338   0.0963
  339   0.0702
  340   0.1114
  341   0.1047
  342   0.0806
  343   0.0864
  344   0.0923
  345   0.1492
  346   0.2812
  347   0.0914
  348   0.0643
  349   0.0512
  350   0.0528
  351   0.0565
  352   0.0590
  353   0.0545
  354   0.1176
  355   0.0693
  356   0.0975
  357   0.1655
  358   0.0769
  359   0.0876
  360   0.1155
  361   0.0690
  362   0.1088
  363   0.0767
  364   0.0774
  365   0.0931
  366   0.0857
  367   0.0974
  368   0.0829
  369   0.1325
  370   0.1023
  371   0.1098
  372   0.0910
  373   0.1198
  374   0.0767
  375   0.0716
  376   0.0904
  377   0.0748
  378   0.1099
  379   0.0647
  380   0.0747
  381   0.1007
  382   0.1201
  383   0.1262
  384   0.1371
  385   0.1586
  386   0.1639
  387   0.1109
  388   0.0932
  389   0.1206
  390   0.0989
  391   0.0850
  392   0.0852
  393   0.0851
  394   0.0956
  395   0.0697
  396   0.0843
  397   0.0618
  398   0.0563
  399   0.0557
  400   0.0492
  401   0.0832
  402   0.0531
  403   0.0645
  404   0.0553
  405   0.0625
  406   0.0852
  407   0.0629
  408   0.1378
  409   0.0960
  410   0.0572
  411   0.0622
  412   0.0715
  413   0.0761
  414   0.0952
  415   0.0958
  416   0.0598
  417   0.0994
  418   0.0534
  419   0.0520
  420   0.0568
  421   0.0579
  422   0.0423
  423   0.0517
  424   0.0608
  425   0.0801
  426   0.0734
  427   0.1037
  428   0.1091
  429   0.0705
  430   0.0850
  431   0.0613
  432   0.0589
  433   0.0611
  434   0.0651
  435   0.0588
  436   0.0632
  437   0.0762
  438   0.0806
  439   0.1028
  440   0.1473
  441   0.1320
  442   0.0703
  443   0.1054
  444   0.1537
  445   0.1290
  446   0.1094
  447   0.0883
  448   0.0771
  449   0.1080
  450   0.1134
  451   0.0675
  452   0.0665
  453   0.0682
  454   0.0461
  455   0.1048
  456   0.0950
  457   0.0669
  458   0.1611
  459   0.0878
  460   0.0785
  461   0.1016
  462   0.1544
  463   0.0717
  464   0.0689
  465   0.1510
  466   0.0808
  467   0.0593
  468   0.1157
  469   0.0732
  470   0.0913
  471   0.1427
  472   0.0962
  473   0.0897
  474   0.1595
  475   0.1372
  476   0.1756
  477   0.2376
  478   0.2277
  479   0.2123
  480   0.1394
  481   0.2080
  482   0.1504
  483   0.1641
  484   0.1479
  485   0.1473
  486   0.1924
  487   0.1513
  488   0.1077
  489   0.1085
  490   0.0794
  491   0.0590
  492   0.0682
  493   0.1377
  494   0.0777
  495   0.0575
  496   0.0680
  497   0.0614
  498   0.1147
  499   0.1096
  500   0.1469
  501   0.1060
  502   0.0990
  503   0.1309
  504   0.0694
  505   0.0693
  506   0.1023
  507   0.0577
  508   0.0635
  509   0.0669
  510   0.0568
  511   0.0589
  512   0.0584
  513   0.0933
  514   0.0662
  515   0.0753
  516   0.1097
  517   0.1254
  518   0.1235
  519   0.2304
  520   0.1263
  521   0.1310
  522   0.1235
  523   0.1455
  524   0.0949
  525   0.0877
  526   0.0816
  527   0.0788
  528   0.1250
  529   0.1506
  530   0.1406
  531   0.1734
  532   0.1532
  533   0.1378
  534   0.1448
  535   0.2038
  536   0.1670
  537   0.1751
  538   0.1725
  539   0.1960
  540   0.1794
  541   0.2682
  542   0.3050
  543   0.2360
  544   0.2740
  545   0.1963
  546   0.3394
  547   0.3984
