# Supplementary material for: The SARS-CoV-2 spike protein is vulnerable to moderate electric fields
Source: Nat Commun. 2021 Sep 13;12:5407. doi: 10.1038/s41467-021-25478-7 (PMC8437970; doi:10.1038/s41467-021-25478-7)
Supplement: Supplementary file 6 — Source Data [file 41467_2021_25478_MOESM6_ESM.zip › FIGURES_compilation_source_data_NEW/supplementary_figure_10/rmsfcharmm/rmsf_per_residue_EF-on_1e05_10ns.xvg]

@    title "RMS fluctuation"
@    xaxis  label "Residue"
@    yaxis  label "(nm)"
@TYPE xy
  319   0.1196
  320   0.0810
  321   0.0843
  322   0.0912
  323   0.1003
  324   0.0902
  325   0.0977
  326   0.1016
  327   0.1098
  328   0.2218
  329   0.1664
  330   0.2273
  331   0.2682
  332   0.2295
  333   0.1405
  334   0.1648
  335   0.1393
  336   0.0837
  337   0.0904
  338   0.0811
  339   0.0834
  340   0.1421
  341   0.1015
  342   0.0815
  343   0.0924
  344   0.0917
  345   0.1383
  346   0.2743
  347   0.1166
  348   0.0688
  349   0.0566
  350   0.0557
  351   0.0598
  352   0.0623
  353   0.0574
  354   0.1232
  355   0.0740
  356   0.1359
  357   0.1818
  358   0.0830
  359   0.1069
  360   0.1317
  361   0.0842
  362   0.1184
  363   0.0821
  364   0.0918
  365   0.1082
  366   0.1006
  367   0.0949
  368   0.0833
  369   0.1140
  370   0.1054
  371   0.1126
  372   0.0971
  373   0.1285
  374   0.0938
  375   0.0738
  376   0.0890
  377   0.0722
  378   0.1443
  379   0.0683
  380   0.0847
  381   0.1025
  382   0.1080
  383   0.1031
  384   0.1023
  385   0.1373
  386   0.1646
  387   0.1055
  388   0.1031
  389   0.1305
  390   0.1106
  391   0.0972
  392   0.1082
  393   0.0959
  394   0.0977
  395   0.0767
  396   0.0805
  397   0.0664
  398   0.0590
  399   0.0594
  400   0.0519
  401   0.0862
  402   0.0567
  403   0.0758
  404   0.0635
  405   0.0768
  406   0.0924
  407   0.0714
  408   0.2354
  409   0.0918
  410   0.0587
  411   0.0648
  412   0.0764
  413   0.0833
  414   0.0930
  415   0.0929
  416   0.0660
  417   0.1186
  418   0.0586
  419   0.0569
  420   0.0610
  421   0.0628
  422   0.0455
  423   0.0797
  424   0.0683
  425   0.0762
  426   0.0763
  427   0.1088
  428   0.1178
  429   0.0753
  430   0.0859
  431   0.0645
  432   0.0607
  433   0.0619
  434   0.0643
  435   0.0602
  436   0.0673
  437   0.0890
  438   0.0719
  439   0.1115
  440   0.1347
  441   0.1152
  442   0.0819
  443   0.1178
  444   0.2135
  445   0.1619
  446   0.1319
  447   0.1070
  448   0.0851
  449   0.1159
  450   0.1412
  451   0.0752
  452   0.0715
  453   0.0748
  454   0.0497
  455   0.1119
  456   0.1061
  457   0.0691
  458   0.1506
  459   0.0961
  460   0.0769
  461   0.0703
  462   0.0837
  463   0.0728
  464   0.0713
  465   0.0914
  466   0.0849
  467   0.0611
  468   0.1157
  469   0.0735
  470   0.0905
  471   0.1624
  472   0.0928
  473   0.0855
  474   0.1388
  475   0.1306
  476   0.1572
  477   0.2213
  478   0.2118
  479   0.1974
  480   0.1321
  481   0.2036
  482   0.1467
  483   0.1568
  484   0.1366
  485   0.1381
  486   0.1985
  487   0.1492
  488   0.1011
  489   0.1110
  490   0.0793
  491   0.0615
  492   0.0742
  493   0.1206
  494   0.0896
  495   0.0671
  496   0.0795
  497   0.0723
  498   0.1345
  499   0.1505
  500   0.1834
  501   0.1387
  502   0.1268
  503   0.1521
  504   0.0842
  505   0.1114
  506   0.1047
  507   0.0672
  508   0.0720
  509   0.0700
  510   0.0585
  511   0.0606
  512   0.0597
  513   0.0752
  514   0.0681
  515   0.0783
  516   0.1268
  517   0.1442
  518   0.1315
  519   0.1999
  520   0.1411
  521   0.1454
  522   0.1593
  523   0.1869
  524   0.1194
  525   0.0975
  526   0.0847
  527   0.0812
  528   0.1187
  529   0.1607
  530   0.1635
  531   0.1817
  532   0.1404
  533   0.1243
  534   0.1362
  535   0.2230
  536   0.2085
  537   0.2173
  538   0.2235
  539   0.2893
  540   0.3021
  541   0.3225
  542   0.3846
  543   0.4175
  544   0.4358
  545   0.4119
  546   0.4546
  547   0.4493
