# Supplementary material for: The SARS-CoV-2 spike protein is vulnerable to moderate electric fields
Source: Nat Commun. 2021 Sep 13;12:5407. doi: 10.1038/s41467-021-25478-7 (PMC8437970; doi:10.1038/s41467-021-25478-7)
Supplement: Supplementary file 6 — Source Data [file 41467_2021_25478_MOESM6_ESM.zip › FIGURES_compilation_source_data_NEW/supplementary_figure_10/rmsfcharmm/rmsf_per_residue_EF-on_1e06_10ns.xvg]

@    title "RMS fluctuation"
@    xaxis  label "Residue"
@    yaxis  label "(nm)"
@TYPE xy
  319   0.1088
  320   0.0748
  321   0.0762
  322   0.0775
  323   0.0829
  324   0.0700
  325   0.0717
  326   0.1096
  327   0.1196
  328   0.1714
  329   0.1768
  330   0.2098
  331   0.2592
  332   0.2366
  333   0.1513
  334   0.2092
  335   0.1178
  336   0.0617
  337   0.0643
  338   0.0674
  339   0.0658
  340   0.1064
  341   0.1000
  342   0.0730
  343   0.0783
  344   0.0893
  345   0.1644
  346   0.3020
  347   0.1051
  348   0.0602
  349   0.0508
  350   0.0527
  351   0.0569
  352   0.0582
  353   0.0533
  354   0.1188
  355   0.0654
  356   0.0924
  357   0.1844
  358   0.0701
  359   0.0926
  360   0.1147
  361   0.0625
  362   0.1029
  363   0.0688
  364   0.0752
  365   0.1091
  366   0.0859
  367   0.0839
  368   0.0791
  369   0.1138
  370   0.0941
  371   0.1088
  372   0.0867
  373   0.1132
  374   0.0711
  375   0.0667
  376   0.0839
  377   0.0697
  378   0.1380
  379   0.0619
  380   0.0772
  381   0.0965
  382   0.1150
  383   0.1108
  384   0.1180
  385   0.1551
  386   0.1707
  387   0.1175
  388   0.0887
  389   0.1176
  390   0.0886
  391   0.0772
  392   0.0831
  393   0.0885
  394   0.0956
  395   0.0653
  396   0.0751
  397   0.0568
  398   0.0523
  399   0.0529
  400   0.0468
  401   0.0680
  402   0.0529
  403   0.0677
  404   0.0561
  405   0.0652
  406   0.1085
  407   0.0644
  408   0.1741
  409   0.0890
  410   0.0568
  411   0.0612
  412   0.0707
  413   0.0766
  414   0.0936
  415   0.0842
  416   0.0612
  417   0.1166
  418   0.0559
  419   0.0534
  420   0.0578
  421   0.0618
  422   0.0435
  423   0.0508
  424   0.0586
  425   0.0723
  426   0.0715
  427   0.1025
  428   0.1109
  429   0.0685
  430   0.0769
  431   0.0586
  432   0.0553
  433   0.0598
  434   0.0617
  435   0.0582
  436   0.0602
  437   0.0801
  438   0.0621
  439   0.0882
  440   0.1806
  441   0.1271
  442   0.0665
  443   0.0952
  444   0.1659
  445   0.1552
  446   0.1146
  447   0.0938
  448   0.0765
  449   0.2113
  450   0.1435
  451   0.0805
  452   0.0698
  453   0.0703
  454   0.0480
  455   0.0822
  456   0.0907
  457   0.0787
  458   0.1528
  459   0.0963
  460   0.0813
  461   0.0806
  462   0.1490
  463   0.0698
  464   0.0676
  465   0.1234
  466   0.0816
  467   0.0603
  468   0.1215
  469   0.0728
  470   0.0884
  471   0.1791
  472   0.0885
  473   0.0850
  474   0.1636
  475   0.1369
  476   0.1649
  477   0.2513
  478   0.2374
  479   0.2212
  480   0.1233
  481   0.1948
  482   0.1340
  483   0.1553
  484   0.1428
  485   0.1252
  486   0.1945
  487   0.1460
  488   0.0928
  489   0.1031
  490   0.0772
  491   0.0620
  492   0.0699
  493   0.1095
  494   0.0654
  495   0.0551
  496   0.0663
  497   0.0596
  498   0.1111
  499   0.1085
  500   0.1343
  501   0.1002
  502   0.0925
  503   0.1214
  504   0.0701
  505   0.0678
  506   0.0844
  507   0.0564
  508   0.0660
  509   0.0647
  510   0.0575
  511   0.0563
  512   0.0551
  513   0.0647
  514   0.0589
  515   0.0712
  516   0.1074
  517   0.1316
  518   0.1299
  519   0.2157
  520   0.1256
  521   0.1190
  522   0.1152
  523   0.1502
  524   0.0863
  525   0.0819
  526   0.0754
  527   0.0694
  528   0.1108
  529   0.1357
  530   0.1137
  531   0.1442
  532   0.1137
  533   0.0935
  534   0.1213
  535   0.1957
  536   0.1278
  537   0.1912
  538   0.1520
  539   0.1471
  540   0.1196
  541   0.2368
  542   0.2274
  543   0.2133
  544   0.2512
  545   0.1829
  546   0.3193
  547   0.3200
