# Supplementary material for: The SARS-CoV-2 spike protein is vulnerable to moderate electric fields
Source: Nat Commun. 2021 Sep 13;12:5407. doi: 10.1038/s41467-021-25478-7 (PMC8437970; doi:10.1038/s41467-021-25478-7)
Supplement: Supplementary file 6 — Source Data [file 41467_2021_25478_MOESM6_ESM.zip › FIGURES_compilation_source_data_NEW/supplementary_figure_10/rmsfcharmm/rmsf_per_residue_no-EF_10ns.xvg]

@    title "RMS fluctuation"
@    xaxis  label "Residue"
@    yaxis  label "(nm)"
@TYPE xy
  319   0.6741
  320   0.5603
  321   0.6317
  322   0.5559
  323   0.4200
  324   0.4311
  325   0.3995
  326   0.3687
  327   0.3237
  328   0.5166
  329   0.3537
  330   0.2951
  331   0.2398
  332   0.2669
  333   0.2174
  334   0.1479
  335   0.1192
  336   0.0793
  337   0.0994
  338   0.1112
  339   0.1017
  340   0.1774
  341   0.0935
  342   0.1062
  343   0.1117
  344   0.0959
  345   0.1606
  346   0.2006
  347   0.0721
  348   0.0618
  349   0.0552
  350   0.0549
  351   0.0742
  352   0.0642
  353   0.0571
  354   0.1090
  355   0.0698
  356   0.1651
  357   0.1340
  358   0.0847
  359   0.0873
  360   0.1268
  361   0.0759
  362   0.0844
  363   0.0864
  364   0.1244
  365   0.1151
  366   0.1706
  367   0.1831
  368   0.1226
  369   0.1611
  370   0.1577
  371   0.1882
  372   0.1997
  373   0.1626
  374   0.0929
  375   0.0886
  376   0.0955
  377   0.1148
  378   0.1450
  379   0.0769
  380   0.0914
  381   0.1216
  382   0.1830
  383   0.1301
  384   0.1427
  385   0.1693
  386   0.1790
  387   0.1442
  388   0.1262
  389   0.1309
  390   0.1358
  391   0.0951
  392   0.0954
  393   0.1159
  394   0.1053
  395   0.0746
  396   0.0802
  397   0.0638
  398   0.0578
  399   0.0546
  400   0.0486
  401   0.0729
  402   0.0544
  403   0.1002
  404   0.0613
  405   0.1218
  406   0.1027
  407   0.0689
  408   0.2038
  409   0.1117
  410   0.0614
  411   0.0672
  412   0.0805
  413   0.1155
  414   0.1137
  415   0.0995
  416   0.0687
  417   0.0939
  418   0.0630
  419   0.0639
  420   0.0904
  421   0.0669
  422   0.0473
  423   0.0841
  424   0.0868
  425   0.0740
  426   0.0797
  427   0.1222
  428   0.1216
  429   0.0773
  430   0.1304
  431   0.0711
  432   0.0655
  433   0.0641
  434   0.0783
  435   0.0628
  436   0.0683
  437   0.0790
  438   0.0793
  439   0.1213
  440   0.1649
  441   0.1161
  442   0.0641
  443   0.1009
  444   0.1762
  445   0.1407
  446   0.1169
  447   0.0985
  448   0.0778
  449   0.1159
  450   0.1405
  451   0.0617
  452   0.0814
  453   0.0674
  454   0.0591
  455   0.0735
  456   0.0770
  457   0.0743
  458   0.1879
  459   0.0955
  460   0.1147
  461   0.0741
  462   0.1517
  463   0.0796
  464   0.0746
  465   0.1293
  466   0.0705
  467   0.0658
  468   0.1148
  469   0.0705
  470   0.0855
  471   0.1449
  472   0.0869
  473   0.0840
  474   0.1734
  475   0.1380
  476   0.1646
  477   0.2211
  478   0.2037
  479   0.1803
  480   0.1503
  481   0.1926
  482   0.1429
  483   0.1548
  484   0.1417
  485   0.1283
  486   0.2471
  487   0.1507
  488   0.1068
  489   0.1064
  490   0.0776
  491   0.0584
  492   0.0723
  493   0.1221
  494   0.0822
  495   0.0661
  496   0.1058
  497   0.0691
  498   0.1344
  499   0.1304
  500   0.1795
  501   0.1338
  502   0.1076
  503   0.1412
  504   0.0868
  505   0.1504
  506   0.1053
  507   0.0549
  508   0.0633
  509   0.0580
  510   0.0568
  511   0.0637
  512   0.0626
  513   0.0859
  514   0.0800
  515   0.0900
  516   0.1396
  517   0.1698
  518   0.1549
  519   0.2507
  520   0.1496
  521   0.1556
  522   0.1406
  523   0.1755
  524   0.0896
  525   0.0896
  526   0.0852
  527   0.1118
  528   0.1719
  529   0.2308
  530   0.1950
  531   0.1567
  532   0.1682
  533   0.2427
  534   0.2609
  535   0.2728
  536   0.3235
  537   0.4439
