# Supplementary material for: The SARS-CoV-2 spike protein is vulnerable to moderate electric fields
Source: Nat Commun. 2021 Sep 13;12:5407. doi: 10.1038/s41467-021-25478-7 (PMC8437970; doi:10.1038/s41467-021-25478-7)
Supplement: Supplementary file 6 — Source Data [file 41467_2021_25478_MOESM6_ESM.zip › FIGURES_compilation_source_data_NEW/supplementary_figure_10/xvgdrudeff/rmsf_per_residue_EF-on_1e04_Drude.xvg]

@    title "RMS fluctuation"
@    xaxis  label "Residue"
@    yaxis  label "(nm)"
@TYPE xy
319      0.553660690784454
320      0.533637225627899
321      0.653521955013275
322      0.705911874771118
323      0.696715831756592
324      0.615741670131683
325      0.703197538852692
326      0.607997477054596
327      0.537461578845978
328      0.595144748687744
329      0.630381643772125
330      0.724695146083832
331      0.61910617351532
332      0.590166509151459
333      0.694008350372314
334      0.787774205207825
335      0.677249133586883
336      0.588875234127045
337      0.661258220672607
338      0.69655704498291
339      0.750555217266083
340      0.669674158096314
341      0.686638951301575
342      0.593626916408539
343      0.661928415298462
344      0.727940440177918
345      0.884809255599976
346      0.65012514591217
347      0.530554950237274
348      0.535870671272278
349      0.385099798440933
350      0.353449732065201
351      0.422000557184219
352      0.423811137676239
353      0.396494954824448
354      0.376430422067642
355      0.365652740001678
356      0.397430539131165
357      0.503044128417969
358      0.528954684734345
359      0.659413695335388
360      0.553323447704315
361      0.47095987200737
362      0.564825415611267
363      0.522122442722321
364      0.552170634269714
365      0.575874030590057
366      0.697243392467499
367      0.644509971141815
368      0.621905505657196
369      0.557997167110443
370      0.640482604503632
371      0.686384737491608
372      0.788401782512665
373      0.671342730522156
374      0.636627078056335
375      0.668809831142426
376      0.563775360584259
377      0.507279634475708
378      0.507838487625122
379      0.472248286008835
380      0.546631753444672
381      0.646591067314148
382      0.622965276241303
383      0.561830341815949
384      0.709572792053223
385      0.790410220623016
386      0.660623371601105
387      0.626861095428467
388      0.618378162384033
389      0.641101002693176
390      0.547459244728088
391      0.451047390699387
392      0.435508221387863
393      0.427228897809982
394      0.467477351427078
395      0.429972022771835
396      0.445327788591385
397      0.391921103000641
398      0.380208611488342
399      0.421748667955399
400      0.315024107694626
401      0.299911707639694
402      0.310346931219101
403      0.35416716337204
404      0.436900407075882
405      0.46689385175705
406      0.417846947908402
407      0.451857686042786
408      0.413304090499878
409      0.345792204141617
410      0.368379771709442
411      0.404281675815582
412      0.446210414171219
413      0.496617376804352
414      0.417216420173645
415      0.442474961280823
416      0.455873876810074
417      0.440722912549973
418      0.3585524559021
419      0.376177787780762
420      0.404313117265701
421      0.383824229240417
422      0.358474671840668
423      0.372631758451462
424      0.358303278684616
425      0.364995539188385
426      0.404381841421127
427      0.45417907834053
428      0.566682875156403
429      0.482151746749878
430      0.463058292865753
431      0.469677567481995
432      0.405084908008575
433      0.394531011581421
434      0.406438887119293
435      0.432648658752441
436      0.468174487352371
437      0.423837274312973
438      0.394486308097839
439      0.393003553152084
440      0.562948405742645
441      0.499002486467362
442      0.383393228054047
443      0.441959500312805
444      0.630081474781036
445      0.780277192592621
446      0.846312403678894
447      0.674539923667908
448      0.563327193260193
449      0.556164503097534
450      0.591246604919434
451      0.409852236509323
452      0.406721562147141
453      0.353776156902313
454      0.347433775663376
455      0.415548592805862
456      0.462970525026321
457      0.510713160037994
458      0.702658653259277
459      0.613289833068848
460      0.47460350394249
461      0.447671353816986
462      0.462529182434082
463      0.44442555308342
464      0.43319770693779
465      0.4306700527668
466      0.468547135591507
467      0.439833164215088
468      0.439324706792831
469      0.58768755197525
470      0.657634019851685
471      0.692122995853424
472      0.536089837551117
473      0.531804323196411
474      0.606221318244934
475      0.912667572498322
476      1.27546894550323
477      1.36685359477997
478      1.10312402248383
479      0.883111357688904
480      0.662255883216858
481      0.900740146636963
482      1.04355788230896
483      0.841786324977875
484      0.709125638008118
485      0.900384247303009
486      1.05719351768494
487      0.762929141521454
488      0.497035712003708
489      0.511368095874786
490      0.509271681308746
491      0.413508087396622
492      0.407053083181381
493      0.424127489328384
494      0.434262752532959
495      0.432521134614944
496      0.551634192466736
497      0.469425439834595
498      0.656367897987366
499      0.750800549983978
500      1.16659033298492
501      1.06892859935761
502      1.18134498596191
503      1.01569771766663
504      0.674642980098724
505      0.498710811138153
506      0.429307878017426
507      0.335894227027893
508      0.347454577684402
509      0.349524825811386
510      0.34409686923027
511      0.367933094501495
512      0.34163299202919
513      0.395964950323105
514      0.433490961790085
515      0.452692449092865
516      0.500218510627747
517      0.55421793460846
518      0.600548982620239
519      0.736437439918518
520      0.627794742584229
521      0.586651206016541
522      0.525367796421051
523      0.493861973285675
524      0.455886155366898
525      0.473048359155655
526      0.575350105762482
527      0.604362308979034
528      0.746704041957855
529      0.947468817234039
530      0.799899041652679
531      0.685921311378479
532      0.829540491104126
533      0.962757587432861
534      0.778461396694183
535      0.782601654529572
536      1.03952920436859
537      1.10530018806458
