# Supplementary material for: The SARS-CoV-2 spike protein is vulnerable to moderate electric fields
Source: Nat Commun. 2021 Sep 13;12:5407. doi: 10.1038/s41467-021-25478-7 (PMC8437970; doi:10.1038/s41467-021-25478-7)
Supplement: Supplementary file 6 — Source Data [file 41467_2021_25478_MOESM6_ESM.zip › FIGURES_compilation_source_data_NEW/supplementary_figure_10/xvgdrudeff/rmsf_per_residue_no-EF_Drude.xvg]

@    title "RMS fluctuation"
@    xaxis  label "Residue"
@    yaxis  label "(nm)"
@TYPE xy
  319   0.615601718425751
  320   0.579027831554413
  321   0.81700986623764
  322   0.93358325958252
  323   0.80008453130722
  324   0.637098729610443
  325   0.800943732261658
  326   0.73133260011673
  327   0.602699160575867
  328   0.639253616333008
  329   0.654844760894775
  330   0.690751373767853
  331   0.947578728199005
  332   0.697110116481781
  333   0.818860471248627
  334   1.10224008560181
  335   0.915526807308197
  336   0.657629787921906
  337   0.708438754081726
  338   0.694633603096008
  339   0.849140763282776
  340   0.711139917373657
  341   0.567768931388855
  342   0.544555187225342
  343   0.604368269443512
  344   0.651126027107239
  345   0.670159995555878
  346   0.658309578895569
  347   0.558785855770111
  348   0.512537479400635
  349   0.409923374652863
  350   0.368867576122284
  351   0.464629620313644
  352   0.464149624109268
  353   0.424478590488434
  354   0.390089005231857
  355   0.376780122518539
  356   0.371096789836884
  357   0.38960662484169
  358   0.43956246972084
  359   0.586619973182678
  360   0.574785709381104
  361   0.534311056137085
  362   0.647388696670532
  363   0.688270568847656
  364   0.605240941047668
  365   0.612005949020386
  366   0.756483495235443
  367   0.749953627586365
  368   0.673919081687927
  369   0.657879412174225
  370   0.973870754241943
  371   1.06673896312714
  372   1.00216042995453
  373   0.922090291976929
  374   0.875498592853546
  375   1.16051387786865
  376   0.638123691082001
  377   0.510068595409393
  378   0.516928374767303
  379   0.523976266384125
  380   0.611729979515076
  381   0.792522668838501
  382   0.864406108856201
  383   0.802719712257385
  384   0.863400399684906
  385   0.872615873813629
  386   0.742782115936279
  387   0.659426391124725
  388   0.494573891162872
  389   0.558504104614258
  390   0.51096111536026
  391   0.454982906579971
  392   0.402251213788986
  393   0.468264132738113
  394   0.399493545293808
  395   0.341642171144485
  396   0.361114352941513
  397   0.361622899770737
  398   0.343653112649918
  399   0.36011129617691
  400   0.320428133010864
  401   0.309917777776718
  402   0.327220588922501
  403   0.441082835197449
  404   0.532030940055847
  405   0.642881810665131
  406   0.492543160915375
  407   0.526444017887116
  408   0.483038127422333
  409   0.425781160593033
  410   0.403967589139938
  411   0.493315249681473
  412   0.62872850894928
  413   0.834568679332733
  414   0.665711641311646
  415   0.714698433876038
  416   0.584359645843506
  417   0.557292759418487
  418   0.406123667955399
  419   0.433810561895371
  420   0.510865986347199
  421   0.462912172079086
  422   0.401025503873825
  423   0.403797745704651
  424   0.486779570579529
  425   0.508534014225006
  426   0.694617450237274
  427   0.883288621902466
  428   0.906574487686157
  429   0.595743894577026
  430   0.430240988731384
  431   0.458108246326447
  432   0.417281776666641
  433   0.387292265892029
  434   0.398616135120392
  435   0.431914329528809
  436   0.44626522064209
  437   0.471529573202133
  438   0.454866230487824
  439   0.505881726741791
  440   0.642741799354553
  441   0.632710456848145
  442   0.491060525178909
  443   0.679176032543182
  444   1.16087365150452
  445   1.07108473777771
  446   1.49813973903656
  447   1.08126819133759
  448   0.74743914604187
  449   0.777629554271698
  450   0.584017634391785
  451   0.410028487443924
  452   0.405363857746124
  453   0.368494093418121
  454   0.347440838813782
  455   0.435245454311371
  456   0.569404721260071
  457   0.573385119438171
  458   0.840370774269104
  459   0.721316695213318
  460   0.655563116073608
  461   0.62423574924469
  462   0.717099130153656
  463   0.609276056289673
  464   0.566049337387085
  465   0.634867012500763
  466   0.510978639125824
  467   0.468260258436203
  468   0.498779833316803
  469   0.550167083740234
  470   0.553802192211151
  471   0.574265003204346
  472   0.603039503097534
  473   0.609536647796631
  474   0.826104462146759
  475   1.03900718688965
  476   1.26877820491791
  477   1.25932455062866
  478   1.14532446861267
  479   1.03494942188263
  480   0.890054285526276
  481   1.03122460842133
  482   1.09179294109344
  483   1.0211638212204
  484   1.00564312934875
  485   1.18136310577393
  486   1.40158081054688
  487   1.18217122554779
  488   0.843406617641449
  489   0.70225203037262
  490   0.613060116767883
  491   0.44657975435257
  492   0.423247128725052
  493   0.449495255947113
  494   0.456104457378387
  495   0.500701367855072
  496   0.796296417713165
  497   0.547280728816986
  498   0.698549330234528
  499   0.825668096542358
  500   0.802025496959686
  501   0.751709580421448
  502   1.03162932395935
  503   0.874056279659271
  504   0.695197582244873
  505   0.604410946369171
  506   0.533275485038757
  507   0.392469882965088
  508   0.385883629322052
  509   0.368431866168976
  510   0.35385212302208
  511   0.366297274827957
  512   0.329983919858932
  513   0.367589771747589
  514   0.3899986743927
  515   0.401846617460251
  516   0.442459017038345
  517   0.602310597896576
  518   0.775309324264526
  519   1.07998621463776
  520   0.968748867511749
  521   0.80647611618042
  522   0.611892223358154
  523   0.540930986404419
  524   0.447616994380951
  525   0.465514957904816
  526   0.585327982902527
  527   0.625209152698517
  528   0.766604363918304
  529   0.767183423042297
  530   0.735269606113434
  531   0.692770600318909
  532   0.684747874736786
  533   0.726536512374878
  534   0.671485364437103
  535   0.668613076210022
  536   0.840182900428772
  537   1.06345176696777
