# Supplementary material for: The SARS-CoV-2 spike protein is vulnerable to moderate electric fields
Source: Nat Commun. 2021 Sep 13;12:5407. doi: 10.1038/s41467-021-25478-7 (PMC8437970; doi:10.1038/s41467-021-25478-7)
Supplement: Supplementary file 6 — Source Data [file 41467_2021_25478_MOESM6_ESM.zip › FIGURES_compilation_source_data_NEW/supplementary_figure_10/xvgdrudeff/rmsf_per_residue_EF-on_1e06_Drude.xvg]

@    title "RMS fluctuation"
@    xaxis  label "Residue"
@    yaxis  label "(nm)"
@TYPE xy
319         0.557384192943573
320         0.491608530282974
321         0.539592266082764
322         0.736227571964264
323         0.878275752067566
324         0.80025053024292
325         1.06404554843903
326         0.777951121330261
327         0.774015069007874
328         0.873106479644775
329         0.792108058929443
330         0.671058416366577
331         0.650837182998657
332         0.583892226219177
333         0.623698174953461
334         0.699606060981751
335         0.775058329105377
336         0.821387231349945
337         0.802244305610657
338         0.914716243743896
339         0.952050268650055
340         0.679149329662323
341         0.632155537605285
342         0.642466545104981
343         0.805121600627899
344         0.89424455165863
345         1.28455531597137
346         0.825935363769531
347         0.513571798801422
348         0.550696492195129
349         0.416703164577484
350         0.377444952726364
351         0.436785459518433
352         0.436166882514954
353         0.396256119012833
354         0.376704186201096
355         0.398506879806519
356         0.484119087457657
357         0.512578725814819
358         0.567127168178558
359         0.626851558685303
360         0.595401108264923
361         0.578699052333832
362         0.592620968818665
363         0.72773015499115
364         0.696087419986725
365         0.639306247234345
366         0.69839346408844
367         0.786860585212708
368         0.781801044940949
369         0.636178016662598
370         0.68390154838562
371         0.686495363712311
372         0.951098322868347
373         0.809570789337158
374         0.635828614234924
375         0.590250849723816
376         0.527587592601776
377         0.533968687057495
378         0.528639614582062
379         0.501191198825836
380         0.521623492240906
381         0.609423100948334
382         0.604424834251404
383         0.563024401664734
384         0.69315767288208
385         0.804953038692474
386         0.697576105594635
387         0.696744620800018
388         0.624103724956512
389         0.589983344078064
390         0.506307601928711
391         0.496101140975952
392         0.437897592782974
393         0.477739304304123
394         0.509039580821991
395         0.4737369120121
396         0.466441661119461
397         0.442821264266968
398         0.400383830070496
399         0.42955681681633
400         0.341224998235703
401         0.329215705394745
402         0.317974954843521
403         0.396818071603775
404         0.452074080705643
405         0.48039698600769
406         0.416133373975754
407         0.464975297451019
408         0.455656260251999
409         0.382083058357239
410         0.41807296872139
411         0.482732117176056
412         0.529871821403503
413         0.580528497695923
414         0.471480160951614
415         0.504761517047882
416         0.480801194906235
417         0.473904490470886
418         0.362286746501923
419         0.429165691137314
420         0.569786012172699
421         0.389907777309418
422         0.370550930500031
423         0.377040207386017
424         0.411734372377396
425         0.441035449504852
426         0.528829753398895
427         0.611260890960693
428         0.659599661827087
429         0.516831815242767
430         0.496549338102341
431         0.518174827098846
432         0.455986678600311
433         0.417830884456634
434         0.430497527122498
435         0.4226253926754
436         0.440187752246857
437         0.438121438026428
438         0.446757376194
439         0.489226013422012
440         0.58186537027359
441         0.574839293956757
442         0.44439497590065
443         0.479042530059814
444         0.789110541343689
445         0.790420591831207
446         0.910853803157806
447         0.757891356945038
448         0.583767056465149
449         0.55220103263855
450         0.509122014045715
451         0.39041543006897
452         0.433161854743957
453         0.385038286447525
454         0.342969000339508
455         0.387494385242462
456         0.437547743320465
457         0.470945566892624
458         0.689802587032318
459         0.603758335113525
460         0.540934979915619
461         0.517359733581543
462         0.549227237701416
463         0.507884204387665
464         0.479795694351196
465         0.51334685087204
466         0.531636357307434
467         0.459480732679367
468         0.478858023881912
469         0.59475839138031
470         0.55721378326416
471         0.550912499427795
472         0.548032581806183
473         0.523395299911499
474         0.601055502891541
475         0.827184915542602
476         1.57584929466248
477         1.77740752696991
478         1.21220123767853
479         0.923422992229462
480         0.816240847110748
481         0.87524676322937
482         0.886760890483856
483         0.812439382076263
484         0.725925981998444
485         0.85136890411377
486         0.84030944108963
487         0.816148221492767
488         0.634533166885376
489         0.597030162811279
490         0.462662607431412
491         0.401522487401962
492         0.408561617136002
493         0.436241567134857
494         0.418317317962647
495         0.401784062385559
496         0.566169559955597
497         0.410779565572739
498         0.541901350021362
499         0.676094532012939
500         0.960799396038055
501         0.79706209897995
502         0.889405488967896
503         0.747758507728577
504         0.633808553218842
505         0.503679513931274
506         0.420642048120499
507         0.365079402923584
508         0.373216480016708
509         0.372685581445694
510         0.367123574018478
511         0.392708778381348
512         0.372047573328018
513         0.488262504339218
514         0.510423183441162
515         0.498890489339829
516         0.502677738666534
517         0.532623291015625
518         0.652710556983948
519         0.856515884399414
520         0.907968044281006
521         0.912048757076263
522         0.633482277393341
523         0.503608584403992
524         0.496037811040878
525         0.541990697383881
526         0.625317811965942
527         0.716557800769806
528         0.822335243225098
529         0.971542000770569
530         0.905985951423645
531         0.793956279754639
532         0.926920115947723
533         0.909563422203064
534         0.855481326580048
535         0.896940886974335
536         1.01969158649445
537         1.7712699174881
