# Supplementary material for: The SARS-CoV-2 spike protein is vulnerable to moderate electric fields
Source: Nat Commun. 2021 Sep 13;12:5407. doi: 10.1038/s41467-021-25478-7 (PMC8437970; doi:10.1038/s41467-021-25478-7)
Supplement: Supplementary file 6 — Source Data [file 41467_2021_25478_MOESM6_ESM.zip › FIGURES_compilation_source_data_NEW/supplementary_figure_10/xvgdrudeff/rmsf_per_residue_EF-on_1e05_Drude.xvg]

@    title "RMS fluctuation"
@    xaxis  label "Residue"
@    yaxis  label "(nm)"
@TYPE xy
319         0.704060971736908
320         0.729874670505524
321         0.956602871417999
322         0.916037142276764
323         0.890334665775299
324         0.754354000091553
325         0.926460742950439
326         0.772746920585632
327         0.700188398361206
328         0.746946513652802
329         0.744639873504639
330         0.808223724365234
331         0.800549209117889
332         0.687288224697113
333         0.69404411315918
334         0.606667101383209
335         0.597084939479828
336         0.593053102493286
337         0.691984832286835
338         0.607435822486877
339         0.787596523761749
340         0.831224679946899
341         0.698558509349823
342         0.573016405105591
343         0.634106397628784
344         0.654198110103607
345         0.794402003288269
346         0.524220585823059
347         0.458355575799942
348         0.472239673137665
349         0.38648271560669
350         0.371157288551331
351         0.495534300804138
352         0.462746113538742
353         0.44440233707428
354         0.504595160484314
355         0.518965601921082
356         0.488272309303284
357         0.585974931716919
358         0.579451322555542
359         0.661915838718414
360         0.536598145961762
361         0.520684003829956
362         0.542970180511475
363         0.583605825901032
364         0.63599419593811
365         0.656577348709106
366         0.773253500461578
367         0.785543382167816
368         0.887620449066162
369         0.783668875694275
370         0.822510898113251
371         0.861656308174133
372         1.05741786956787
373         0.750800549983978
374         0.60087114572525
375         0.725696444511414
376         0.556782066822052
377         0.532822906970978
378         0.536715149879456
379         0.530472338199616
380         0.524223685264587
381         0.528172791004181
382         0.58390885591507
383         0.830252945423126
384         0.914887011051178
385         0.915365755558014
386         0.807779788970947
387         0.796365678310394
388         0.710208058357239
389         0.723474562168121
390         0.635486960411072
391         0.55228191614151
392         0.532300055027008
393         0.600915968418121
394         0.532233059406281
395         0.491622120141983
396         0.503259122371674
397         0.465819329023361
398         0.44768214225769
399         0.479344576597214
400         0.391239404678345
401         0.350037902593613
402         0.330636411905289
403         0.3571837246418
404         0.425713002681732
405         0.434466540813446
406         0.396991014480591
407         0.44587641954422
408         0.503561198711395
409         0.430224359035492
410         0.469414353370667
411         0.568604052066803
412         0.596157073974609
413         0.678699910640717
414         0.640369892120361
415         0.577601432800293
416         0.502518951892853
417         0.432336986064911
418         0.348040133714676
419         0.422078341245651
420         0.518067598342896
421         0.430073887109757
422         0.363130927085876
423         0.381057351827622
424         0.380422562360764
425         0.423646777868271
426         0.443650215864181
427         0.595769047737122
428         0.546865820884705
429         0.500997126102448
430         0.451608061790466
431         0.516735017299652
432         0.46830153465271
433         0.470867991447449
434         0.449345111846924
435         0.464104443788528
436         0.474017918109894
437         0.430702537298203
438         0.410911619663238
439         0.40289968252182
440         0.53877580165863
441         0.51209831237793
442         0.381741911172867
443         0.410145223140717
444         0.64780730009079
445         0.692654728889465
446         0.876023769378662
447         0.633578777313232
448         0.52537077665329
449         0.632258713245392
450         0.625706255435944
451         0.404542684555054
452         0.365717470645904
453         0.33211687207222
454         0.325312107801437
455         0.424597233533859
456         0.453684508800507
457         0.568182706832886
458         0.738598644733429
459         0.66509348154068
460         0.563199996948242
461         0.537603616714478
462         0.521196603775024
463         0.462266206741333
464         0.503868162631989
465         0.580578327178955
466         0.622601747512817
467         0.51173061132431
468         0.515671491622925
469         0.624705076217651
470         0.767999112606049
471         0.711554050445557
472         0.564154386520386
473         0.562189102172852
474         0.7005575299263
475         1.06488215923309
476         1.77112674713135
477         1.74988007545471
478         1.12502336502075
479         0.870425403118133
480         0.66373336315155
481         0.978855073451996
482         1.0569452047348
483         1.04515600204468
484         0.922617554664612
485         1.11457860469818
486         1.2375590801239
487         1.00723087787628
488         0.679685175418854
489         0.683012545108795
490         0.595965147018433
491         0.41239532828331
492         0.407452195882797
493         0.395761042833328
494         0.396384596824646
495         0.393241733312607
496         0.531014859676361
497         0.418555676937103
498         0.548689901828766
499         0.685324788093567
500         0.82423597574234
501         0.734066307544708
502         0.650968849658966
503         0.60367625951767
504         0.506519317626953
505         0.423381447792053
506         0.392724931240082
507         0.333632916212082
508         0.375286668539047
509         0.396514296531677
510         0.400928288698196
511         0.427766919136047
512         0.408577114343643
513         0.453261315822601
514         0.521398663520813
515         0.519909501075745
516         0.638043403625488
517         0.70113879442215
518         0.812187850475311
519         0.940126776695251
520         0.815197110176086
521         0.775719940662384
522         0.666636526584625
523         0.680530309677124
524         0.616607308387756
525         0.564498841762543
526         0.560034394264221
527         0.565555274486542
528         0.662369251251221
529         0.823358535766602
530         0.843155682086945
531         0.792457640171051
532         0.954595267772675
533         1.15044891834259
534         1.02055978775024
535         1.0048143863678
536         1.46930432319641
537         2.11155462265015
